# Supplementary material for: Structural basis of FatB-mediated iron uptake via tyrosine/histidine direct coordination accompanying long-distance domain reorganization
Source: Nat Commun. 2026 Apr 18;17:5413. doi: 10.1038/s41467-026-72127-y (PMC13279818; doi:10.1038/s41467-026-72127-y)
Supplement: Supplementary file 3 — Supplementary Data 1 [file 41467_2026_72127_MOESM3_ESM.zip]

Archive with 17 entries (16 files):
- MD_initial_and_final_coordinates/
- MD_initial_and_final_coordinates/md_11111.mdp
- MD_initial_and_final_coordinates/md_22222.mdp
- MD_initial_and_final_coordinates/md_33333.mdp
- MD_initial_and_final_coordinates/md_afb_11111_250ns.tpr
- MD_initial_and_final_coordinates/md_afb_11111_final_250ns.gro
- MD_initial_and_final_coordinates/md_afb_11111_start.gro
- MD_initial_and_final_coordinates/md_afb_22222_250ns.tpr
- MD_initial_and_final_coordinates/md_afb_22222_final_250ns.gro
- MD_initial_and_final_coordinates/md_afb_22222_start.gro
- MD_initial_and_final_coordinates/md_afb_33333_250ns.tpr
- MD_initial_and_final_coordinates/md_afb_33333_final_250ns.gro
- MD_initial_and_final_coordinates/md_afb_33333_start.gro
- MD_initial_and_final_coordinates/npt.mdp
- MD_initial_and_final_coordinates/nvt.mdp
- MD_initial_and_final_coordinates/posre.itp
- MD_initial_and_final_coordinates/topol.top
