# Supplementary material for: Structural basis of FatB-mediated iron uptake via tyrosine/histidine direct coordination accompanying long-distance domain reorganization
Source: Nat Commun. 2026 Apr 18;17:5413. doi: 10.1038/s41467-026-72127-y (PMC13279818; doi:10.1038/s41467-026-72127-y)
Supplement: Supplementary file 3 — Supplementary Data 1 [file 41467_2026_72127_MOESM3_ESM.zip › MD_initial_and_final_coordinates/md_afb_11111_final_250ns.gro]

Protein in water t= 250000.00000 step= 125000000
70606
   44LYS      N    1   2.750   2.711   7.253
   44LYS     H1    2   2.818   2.693   7.176
   44LYS     H2    3   2.773   2.649   7.333
   44LYS     H3    4   2.652   2.686   7.230
   44LYS     CA    5   2.760   2.855   7.290
   44LYS     HA    6   2.864   2.881   7.294
   44LYS     CB    7   2.709   2.952   7.180
   44LYS    HB1    8   2.611   2.910   7.148
   44LYS    HB2    9   2.779   2.936   7.095
   44LYS     CG   10   2.679   3.101   7.208
   44LYS    HG1   11   2.607   3.111   7.292
   44LYS    HG2   12   2.625   3.153   7.126
   44LYS     CD   13   2.813   3.176   7.227
   44LYS    HD1   14   2.877   3.135   7.308
   44LYS    HD2   15   2.876   3.170   7.136
   44LYS     CE   16   2.796   3.329   7.237
   44LYS    HE1   17   2.747   3.369   7.146
   44LYS    HE2   18   2.897   3.365   7.265
   44LYS     NZ   19   2.701   3.356   7.345
   44LYS    HZ1   20   2.735   3.315   7.435
   44LYS    HZ2   21   2.698   3.458   7.364
   44LYS    HZ3   22   2.606   3.318   7.325
   44LYS      C   23   2.698   2.891   7.422
   44LYS      O   24   2.574   2.894   7.430
   45THR      N   25   2.775   2.923   7.530
   45THR     HN   26   2.873   2.909   7.519
   45THR     CA   27   2.748   2.973   7.661
   45THR     HA   28   2.702   2.895   7.719
   45THR     CB   29   2.882   3.009   7.723
   45THR     HB   30   2.873   3.082   7.806
   45THR    OG1   31   2.980   3.057   7.631
   45THR    HG1   32   3.059   3.005   7.651
   45THR    CG2   33   2.942   2.885   7.790
   45THR   HG21   34   3.036   2.913   7.842
   45THR   HG22   35   2.880   2.847   7.873
   45THR   HG23   36   2.961   2.800   7.720
   45THR      C   37   2.655   3.101   7.664
   45THR      O   38   2.647   3.180   7.566
   46VAL      N   39   2.586   3.123   7.781
   46VAL     HN   40   2.601   3.062   7.859
   46VAL     CA   41   2.502   3.239   7.807
   46VAL     HA   42   2.468   3.272   7.710
   46VAL     CB   43   2.386   3.203   7.900
   46VAL     HB   44   2.416   3.155   7.995
   46VAL    CG1   45   2.296   3.323   7.922
   46VAL   HG11   46   2.212   3.281   7.982
   46VAL   HG12   47   2.344   3.404   7.980
   46VAL   HG13   48   2.258   3.369   7.828
   46VAL    CG2   49   2.312   3.086   7.822
   46VAL   HG21   50   2.211   3.075   7.865
   46VAL   HG22   51   2.286   3.116   7.718
   46VAL   HG23   52   2.368   2.990   7.821
   46VAL      C   53   2.580   3.351   7.869
   46VAL      O   54   2.661   3.336   7.961
   47GLU      N   55   2.570   3.468   7.806
   47GLU     HN   56   2.525   3.479   7.718
   47GLU     CA   57   2.647   3.581   7.830
   47GLU     HA   58   2.744   3.540   7.856
   47GLU     CB   59   2.662   3.669   7.702
   47GLU    HB1   60   2.734   3.751   7.725
   47GLU    HB2   61   2.559   3.706   7.683
   47GLU     CG   62   2.715   3.583   7.580
   47GLU    HG1   63   2.663   3.485   7.577
   47GLU    HG2   64   2.824   3.563   7.583
   47GLU     CD   65   2.697   3.669   7.459
   47GLU    OE1   66   2.658   3.612   7.355
   47GLU    OE2   67   2.743   3.786   7.461
   47GLU      C   68   2.604   3.658   7.956
   47GLU      O   69   2.508   3.730   7.939
   48ILE      N   70   2.683   3.658   8.061
   48ILE     HN   71   2.768   3.608   8.071
   48ILE     CA   72   2.628   3.709   8.185
   48ILE     HA   73   2.526   3.744   8.171
   48ILE     CB   74   2.621   3.595   8.282
   48ILE     HB   75   2.716   3.538   8.272
   48ILE    CG2   76   2.618   3.633   8.429
   48ILE   HG21   77   2.686   3.718   8.451
   48ILE   HG22   78   2.514   3.658   8.457
   48ILE   HG23   79   2.646   3.544   8.490
   48ILE    CG1   80   2.498   3.502   8.240
   48ILE   HG11   81   2.491   3.404   8.291
   48ILE   HG12   82   2.508   3.488   8.130
   48ILE     CD   83   2.357   3.562   8.267
   48ILE    HD1   84   2.350   3.565   8.378
   48ILE    HD2   85   2.342   3.664   8.225
   48ILE    HD3   86   2.277   3.505   8.215
   48ILE      C   87   2.702   3.834   8.233
   48ILE      O   88   2.822   3.839   8.235
   49THR      N   89   2.628   3.931   8.284
   49THR     HN   90   2.529   3.925   8.292
   49THR     CA   91   2.687   4.058   8.331
   49THR     HA   92   2.782   4.073   8.282
   49THR     CB   93   2.602   4.183   8.295
   49THR     HB   94   2.499   4.166   8.331
   49THR    OG1   95   2.602   4.190   8.152
   49THR    HG1   96   2.547   4.119   8.117
   49THR    CG2   97   2.672   4.315   8.333
   49THR   HG21   98   2.678   4.332   8.442
   49THR   HG22   99   2.776   4.305   8.295
   49THR   HG23  100   2.615   4.394   8.281
   49THR      C  101   2.722   4.072   8.481
   49THR      O  102   2.638   4.096   8.570
   50ASP      N  103   2.851   4.069   8.507
   50ASP     HN  104   2.913   4.073   8.429
   50ASP     CA  105   2.924   4.067   8.635
   50ASP     HA  106   2.849   4.079   8.712
   50ASP     CB  107   3.008   3.934   8.671
   50ASP    HB1  108   3.100   3.924   8.610
   50ASP    HB2  109   2.938   3.849   8.655
   50ASP     CG  110   3.045   3.904   8.814
   50ASP    OD1  111   3.144   3.828   8.831
   50ASP    OD2  112   2.977   3.953   0.024
   50ASP      C  113   3.012   4.192   8.642
   50ASP      O  114   3.035   4.258   8.538
   51ALA      N  115   3.062   4.239   8.761
   51ALA     HN  116   3.055   4.192   8.848
   51ALA     CA  117   3.114   4.369   8.777
   51ALA     HA  118   3.039   4.442   8.749
   51ALA     CB  119   3.158   4.394   0.042
   51ALA    HB1  120   3.194   4.499   0.050
   51ALA    HB2  121   3.059   4.405   0.091
   51ALA    HB3  122   3.226   4.318   0.085
   51ALA      C  123   3.233   4.396   8.685
   51ALA      O  124   3.237   4.499   8.616
   52HIS      N  125   3.326   4.301   8.678
   52HIS     HN  126   3.328   4.221   8.738
   52HIS     CA  127   3.450   4.298   8.604
   52HIS     HA  128   3.482   4.400   8.593
   52HIS     CB  129   3.561   4.230   8.690
   52HIS    HB1  130   3.656   4.218   8.633
   52HIS    HB2  131   3.537   4.123   8.703
   52HIS    ND1  132   3.680   4.250   0.025
   52HIS     CG  133   3.593   4.309   8.809
   52HIS    CE1  134   3.683   4.345   0.124
   52HIS    HE1  135   3.759   4.350   0.203
   52HIS    NE2  136   3.617   4.457   0.080
   52HIS    HE2  137   3.624   4.547   0.123
   52HIS    CD2  138   3.552   4.433   8.844
   52HIS    HD2  139   3.492   4.507   8.794
   52HIS      C  140   3.437   4.233   8.461
   52HIS      O  141   3.532   4.222   8.386
   53GLY      N  142   3.311   4.210   8.415
   53GLY     HN  143   3.235   4.222   8.479
   53GLY     CA  144   3.275   4.176   8.281
   53GLY    HA1  145   3.223   4.262   8.243
   53GLY    HA2  146   3.363   4.163   8.220
   53GLY      C  147   3.183   4.057   8.254
   53GLY      O  148   3.132   3.988   8.335
   54THR      N  149   3.170   4.035   8.119
   54THR     HN  150   3.228   4.091   8.060
   54THR     CA  151   3.087   3.928   8.061
   54THR     HA  152   2.988   3.936   8.105
   54THR     CB  153   3.087   3.929   7.905
   54THR     HB  154   3.189   3.902   7.870
   54THR    OG1  155   3.056   4.060   7.852
   54THR    HG1  156   2.990   4.089   7.915
   54THR    CG2  157   2.978   3.824   7.869
   54THR   HG21  158   2.977   3.815   7.759
   54THR   HG22  159   3.006   3.724   7.908
   54THR   HG23  160   2.877   3.862   7.897
   54THR      C  161   3.140   3.790   8.108
   54THR      O  162   3.240   3.736   8.055
   55VAL      N  163   3.067   3.723   8.203
   55VAL     HN  164   2.986   3.772   8.234
   55VAL     CA  165   3.091   3.588   8.244
   55VAL     HA  166   3.195   3.561   8.252
   55VAL     CB  167   3.028   3.566   8.377
   55VAL     HB  168   2.921   3.593   8.373
   55VAL    CG1  169   3.037   3.420   8.429
   55VAL   HG11  170   3.044   3.421   8.540
   55VAL   HG12  171   2.947   3.365   8.395
   55VAL   HG13  172   3.123   3.374   8.377
   55VAL    CG2  173   3.091   3.659   8.490
   55VAL   HG21  174   3.057   3.637   8.594
   55VAL   HG22  175   3.201   3.655   8.474
   55VAL   HG23  176   3.052   3.763   8.480
   55VAL      C  177   3.029   3.496   8.145
   55VAL      O  178   2.923   3.521   8.090
   56LYS      N  179   3.088   3.375   8.121
   56LYS     HN  180   3.180   3.365   8.158
   56LYS     CA  181   3.030   3.272   8.033
   56LYS     HA  182   2.958   3.319   7.968
   56LYS     CB  183   3.133   3.214   7.938
   56LYS    HB1  184   3.083   3.135   7.878
   56LYS    HB2  185   3.220   3.162   7.984
   56LYS     CG  186   3.197   3.329   7.851
   56LYS    HG1  187   3.280   3.377   7.907
   56LYS    HG2  188   3.113   3.397   7.823
   56LYS     CD  189   3.256   3.276   7.719
   56LYS    HD1  190   3.332   3.198   7.739
   56LYS    HD2  191   3.172   3.222   7.671
   56LYS     CE  192   3.306   3.394   7.626
   56LYS    HE1  193   3.224   3.468   7.619
   56LYS    HE2  194   3.333   3.360   7.524
   56LYS     NZ  195   3.425   3.456   7.688
   56LYS    HZ1  196   3.469   3.525   7.624
   56LYS    HZ2  197   3.405   3.513   7.772
   56LYS    HZ3  198   3.492   3.382   7.716
   56LYS      C  199   2.965   3.162   8.112
   56LYS      O  200   3.029   3.074   8.168
   57VAL      N  201   2.825   3.154   8.112
   57VAL     HN  202   2.766   3.199   8.045
   57VAL     CA  203   2.758   3.056   8.197
   57VAL     HA  204   2.831   3.023   8.270
   57VAL     CB  205   2.649   3.105   8.289
   57VAL     HB  206   2.574   3.158   8.226
   57VAL    CG1  207   2.581   2.998   8.375
   57VAL   HG11  208   2.660   2.935   8.421
   57VAL   HG12  209   2.516   3.043   8.452
   57VAL   HG13  210   2.508   2.934   8.322
   57VAL    CG2  211   2.715   3.220   8.371
   57VAL   HG21  212   2.751   3.305   8.311
   57VAL   HG22  213   2.648   3.253   8.454
   57VAL   HG23  214   2.804   3.177   8.423
   57VAL      C  215   2.700   2.946   8.109
   57VAL      O  216   2.618   2.976   8.028
   58PRO      N  217   2.736   2.813   8.106
   58PRO     CD  218   2.868   2.761   8.155
   58PRO    HD1  219   2.947   2.830   8.119
   58PRO    HD2  220   2.864   2.750   8.265
   58PRO     CA  221   2.659   2.704   8.035
   58PRO     HA  222   2.652   2.737   7.933
   58PRO     CB  223   2.740   2.573   8.056
   58PRO    HB1  224   2.734   2.499   7.973
   58PRO    HB2  225   2.724   2.522   8.154
   58PRO     CG  226   2.884   2.627   8.086
   58PRO    HG1  227   2.924   2.644   7.984
   58PRO    HG2  228   2.950   2.552   8.135
   58PRO      C  229   2.510   2.683   8.069
   58PRO      O  230   2.483   2.694   8.192
   59VAL      N  231   2.425   2.646   7.974
   59VAL     HN  232   2.463   2.645   7.881
   59VAL     CA  233   2.284   2.610   7.991
   59VAL     HA  234   2.241   2.700   8.031
   59VAL     CB  235   2.203   2.604   7.858
   59VAL     HB  236   2.096   2.587   7.881
   59VAL    CG1  237   2.215   2.740   7.790
   59VAL   HG11  238   2.316   2.750   7.745
   59VAL   HG12  239   2.134   2.738   7.714
   59VAL   HG13  240   2.186   2.822   7.859
   59VAL    CG2  241   2.250   2.490   7.765
   59VAL   HG21  242   2.186   2.486   7.673
   59VAL   HG22  243   2.356   2.501   7.733
   59VAL   HG23  244   2.242   2.398   7.827
   59VAL      C  245   2.246   2.494   8.079
   59VAL      O  246   2.319   2.393   8.085
   60ASN      N  247   2.132   2.519   8.154
   60ASN     HN  248   2.083   2.605   8.144
   60ASN     CA  249   2.076   2.429   8.255
   60ASN     HA  250   1.998   2.476   8.312
   60ASN     CB  251   1.999   2.304   8.193
   60ASN    HB1  252   1.969   2.243   8.281
   60ASN    HB2  253   2.067   2.243   8.130
   60ASN     CG  254   1.880   2.361   8.115
   60ASN    OD1  255   1.792   2.424   8.174
   60ASN    ND2  256   1.882   2.347   7.981
   60ASN   HD21  257   1.957   2.292   7.944
   60ASN   HD22  258   1.801   2.377   7.931
   60ASN      C  259   2.186   2.386   8.357
   60ASN      O  260   2.212   2.266   8.367
   61PRO      N  261   2.243   2.484   8.428
   61PRO     CD  262   2.208   2.625   8.419
   61PRO    HD1  263   2.236   2.666   8.319
   61PRO    HD2  264   2.098   2.634   8.430
   61PRO     CA  265   2.320   2.459   8.549
   61PRO     HA  266   2.420   2.438   8.515
   61PRO     CB  267   2.339   2.592   8.620
   61PRO    HB1  268   2.446   2.601   8.645
   61PRO    HB2  269   2.274   2.605   8.709
   61PRO     CG  270   2.295   2.695   8.520
   61PRO    HG1  271   2.381   2.737   8.464
   61PRO    HG2  272   2.247   2.784   8.567
   61PRO      C  273   2.276   2.351   8.645
   61PRO      O  274   2.157   2.339   8.664
   62LYS      N  275   2.370   2.267   8.702
   62LYS     HN  276   2.466   2.260   8.676
   62LYS     CA  277   2.320   2.169   8.802
   62LYS     HA  278   2.226   2.125   8.771
   62LYS     CB  279   2.416   2.040   8.817
   62LYS    HB1  280   2.402   1.996   8.918
   62LYS    HB2  281   2.522   2.070   8.809
   62LYS     CG  282   2.397   1.946   8.696
   62LYS    HG1  283   2.489   1.888   8.673
   62LYS    HG2  284   2.379   2.009   8.606
   62LYS     CD  285   2.283   1.841   8.720
   62LYS    HD1  286   2.313   1.790   8.814
   62LYS    HD2  287   2.183   1.884   8.742
   62LYS     CE  288   2.281   1.732   8.611
   62LYS    HE1  289   2.218   1.647   8.644
   62LYS    HE2  290   2.383   1.692   8.594
   62LYS     NZ  291   2.224   1.791   8.494
   62LYS    HZ1  292   2.121   1.779   8.491
   62LYS    HZ2  293   2.247   1.893   8.487
   62LYS    HZ3  294   2.264   1.745   8.410
   62LYS      C  295   2.305   2.227   0.064
   62LYS      O  296   2.385   2.315   0.108
   63ASN      N  297   2.208   2.183   0.146
   63ASN     HN  298   2.142   2.117   0.109
   63ASN     CA  299   2.202   2.190   0.289
   63ASN     HA  300   2.112   2.136   0.315
   63ASN     CB  301   2.334   2.143   0.362
   63ASN    HB1  302   2.338   2.170   0.470
   63ASN    HB2  303   2.421   2.203   0.325
   63ASN     CG  304   2.352   1.997   0.336
   63ASN    OD1  305   2.259   1.930   0.293
   63ASN    ND2  306   2.479   1.948   0.354
   63ASN   HD21  307   2.550   2.012   0.383
   63ASN   HD22  308   2.510   1.855   0.333
   63ASN      C  309   2.176   2.338   0.338
   63ASN      O  310   2.208   2.374   0.449
   64VAL      N  311   2.112   2.420   0.253
   64VAL     HN  312   2.072   2.392   0.166
   64VAL     CA  313   2.064   2.554   0.273
   64VAL     HA  314   2.145   2.615   0.237
   64VAL     CB  315   1.947   2.572   0.178
   64VAL     HB  316   1.875   2.491   0.205
   64VAL    CG1  317   1.884   2.717   0.198
   64VAL   HG11  318   1.832   2.724   0.296
   64VAL   HG12  319   1.962   2.794   0.183
   64VAL   HG13  320   1.814   2.742   0.115
   64VAL    CG2  321   1.978   2.537   0.037
   64VAL   HG21  322   2.019   2.434   0.028
   64VAL   HG22  323   1.881   2.546  -0.016
   64VAL   HG23  324   2.051   2.607  -0.010
   64VAL      C  325   2.026   2.597   0.412
   64VAL      O  326   1.941   2.532   0.479
   65VAL      N  327   2.096   2.702   0.467
   65VAL     HN  328   2.179   2.729   0.420
   65VAL     CA  329   2.049   2.778   0.579
   65VAL     HA  330   1.978   2.719   0.636
   65VAL     CB  331   2.168   2.817   0.674
   65VAL     HB  332   2.249   2.862   0.612
   65VAL    CG1  333   2.123   2.921   0.781
   65VAL   HG11  334   2.093   3.020   0.740
   65VAL   HG12  335   2.035   2.881   0.834
   65VAL   HG13  336   2.196   2.944   0.862
   65VAL    CG2  337   2.231   2.689   0.733
   65VAL   HG21  338   2.282   2.622   0.661
   65VAL   HG22  339   2.295   2.718   0.820
   65VAL   HG23  340   2.144   2.635   0.775
   65VAL      C  341   1.967   2.910   0.549
   65VAL      O  342   2.017   2.993   0.475
   66ALA      N  343   1.850   2.929   0.614
   66ALA     HN  344   1.815   2.871   0.687
   66ALA     CA  345   1.769   3.048   0.580
   66ALA     HA  346   1.806   3.100   0.493
   66ALA     CB  347   1.623   3.010   0.546
   66ALA    HB1  348   1.602   2.928   0.473
   66ALA    HB2  349   1.566   2.990   0.639
   66ALA    HB3  350   1.579   3.101   0.500
   66ALA      C  351   1.761   3.129   0.699
   66ALA      O  352   1.703   3.078   0.792
   67LEU      N  353   1.818   3.249   0.696
   67LEU     HN  354   1.877   3.278   0.621
   67LEU     CA  355   1.804   3.338   0.815
   67LEU     HA  356   1.770   3.273   0.894
   67LEU     CB  357   1.936   3.397   0.854
   67LEU    HB1  358   1.938   3.476   0.931
   67LEU    HB2  359   1.958   3.453   0.760
   67LEU     CG  360   2.057   3.296   0.880
   67LEU     HG  361   2.042   3.204   0.820
   67LEU    CD1  362   2.191   3.360   0.855
   67LEU   HD11  363   2.222   3.344   0.749
   67LEU   HD12  364   2.187   3.469   0.878
   67LEU   HD13  365   2.268   3.318   0.923
   67LEU    CD2  366   2.046   3.257   1.026
   67LEU   HD21  367   2.058   3.349   1.087
   67LEU   HD22  368   1.948   3.205   1.037
   67LEU   HD23  369   2.128   3.187   1.053
   67LEU      C  370   1.697   3.447   0.793
   67LEU      O  371   1.683   3.536   0.877
   68ASP      N  372   1.627   3.456   0.677
   68ASP     HN  373   1.635   3.392   0.601
   68ASP     CA  374   1.536   3.569   0.653
   68ASP     HA  375   1.564   3.655   0.712
   68ASP     CB  376   1.556   3.608   0.507
   68ASP    HB1  377   1.544   3.524   0.435
   68ASP    HB2  378   1.659   3.641   0.480
   68ASP     CG  379   1.476   3.726   0.467
   68ASP    OD1  380   1.434   3.802   0.555
   68ASP    OD2  381   1.443   3.743   0.344
   68ASP      C  382   1.390   3.531   0.692
   68ASP      O  383   1.351   3.424   0.641
   69ASN      N  384   1.320   3.607   0.781
   69ASN     HN  385   1.365   3.677   0.835
   69ASN     CA  386   1.178   3.594   0.794
   69ASN     HA  387   1.153   3.495   0.827
   69ASN     CB  388   1.127   3.694   0.899
   69ASN    HB1  389   1.017   3.706   0.899
   69ASN    HB2  390   1.181   3.788   0.876
   69ASN     CG  391   1.173   3.678   1.043
   69ASN    OD1  392   1.258   3.599   1.077
   69ASN    ND2  393   1.102   3.751   1.130
   69ASN   HD21  394   1.131   3.749   1.226
   69ASN   HD22  395   1.040   3.823   1.099
   69ASN      C  396   1.103   3.625   0.660
   69ASN      O  397   0.995   3.576   0.628
   70ARG      N  398   1.162   3.718   0.577
   70ARG     HN  399   1.253   3.753   0.599
   70ARG     CA  400   1.094   3.779   0.468
   70ARG     HA  401   0.996   3.807   0.505
   70ARG     CB  402   1.157   3.898   0.396
   70ARG    HB1  403   1.109   3.906   0.296
   70ARG    HB2  404   1.266   3.880   0.383
   70ARG     CG  405   1.143   4.029   0.471
   70ARG    HG1  406   1.199   4.010   0.565
   70ARG    HG2  407   1.037   4.051   0.496
   70ARG     CD  408   1.194   4.142   0.384
   70ARG    HD1  409   1.124   4.166   0.301
   70ARG    HD2  410   1.291   4.119   0.334
   70ARG     NE  411   1.210   4.264   0.468
   70ARG     HE  412   1.128   4.292   0.519
   70ARG     CZ  413   1.314   4.345   0.473
   70ARG    NH1  414   1.435   4.317   0.431
   70ARG   HH11  415   1.458   4.223   0.409
   70ARG   HH12  416   1.496   4.392   0.459
   70ARG    NH2  417   1.288   4.463   0.536
   70ARG   HH21  418   1.198   4.486   0.572
   70ARG   HH22  419   1.354   4.538   0.534
   70ARG      C  420   1.054   3.679   0.357
   70ARG      O  421   0.954   3.693   0.289
   71THR      N  422   1.147   3.582   0.335
   71THR     HN  423   1.233   3.577   0.385
   71THR     CA  424   1.153   3.490   0.223
   71THR     HA  425   1.108   3.542   0.140
   71THR     CB  426   1.295   3.480   0.167
   71THR     HB  427   1.312   3.401   0.092
   71THR    OG1  428   1.393   3.476   0.269
   71THR    HG1  429   1.417   3.568   0.283
   71THR    CG2  430   1.317   3.606   0.084
   71THR   HG21  431   1.278   3.701   0.127
   71THR   HG22  432   1.422   3.603   0.050
   71THR   HG23  433   1.266   3.603  -0.015
   71THR      C  434   1.094   3.353   0.238
   71THR      O  435   1.088   3.276   0.141
   72PHE      N  436   1.053   3.310   0.362
   72PHE     HN  437   1.039   3.371   0.440
   72PHE     CA  438   1.023   3.168   0.385
   72PHE     HA  439   1.107   3.112   0.346
   72PHE     CB  440   1.021   3.121   0.535
   72PHE    HB1  441   1.128   3.116   0.566
   72PHE    HB2  442   0.986   3.016   0.542
   72PHE     CG  443   0.940   3.203   0.632
   72PHE    CD1  444   0.992   3.275   0.740
   72PHE    HD1  445   1.099   3.289   0.743
   72PHE    CE1  446   0.912   3.350   0.826
   72PHE    HE1  447   0.963   3.406   0.903
   72PHE     CZ  448   0.771   3.351   0.806
   72PHE     HZ  449   0.714   3.416   0.870
   72PHE    CD2  450   0.801   3.200   0.613
   72PHE    HD2  451   0.758   3.144   0.530
   72PHE    CE2  452   0.724   3.275   0.699
   72PHE    HE2  453   0.618   3.276   0.680
   72PHE      C  454   0.897   3.121   0.309
   72PHE      O  455   0.902   3.003   0.266
   73GLU      N  456   0.792   3.197   0.280
   73GLU     HN  457   0.796   3.294   0.304
   73GLU     CA  458   0.677   3.155   0.194
   73GLU     HA  459   0.634   3.064   0.234
   73GLU     CB  460   0.567   3.267   0.198
   73GLU    HB1  461   0.482   3.247   0.130
   73GLU    HB2  462   0.611   3.362   0.161
   73GLU     CG  463   0.513   3.304   0.342
   73GLU    HG1  464   0.594   3.341   0.410
   73GLU    HG2  465   0.477   3.210   0.389
   73GLU     CD  466   0.401   3.409   0.349
   73GLU    OE1  467   0.289   3.366   0.317
   73GLU    OE2  468   0.415   3.531   0.385
   73GLU      C  469   0.710   3.125   0.049
   73GLU      O  470   0.649   3.034   8.869
   74THR      N  471   0.797   3.211  -0.010
   74THR     HN  472   0.817   3.291   0.047
   74THR     CA  473   0.868   3.197   8.741
   74THR     HA  474   0.795   3.179   8.664
   74THR     CB  475   0.959   3.316   8.703
   74THR     HB  476   1.045   3.315   8.774
   74THR    OG1  477   0.892   3.438   8.714
   74THR    HG1  478   0.889   3.457   8.808
   74THR    CG2  479   1.019   3.303   8.563
   74THR   HG21  480   1.089   3.217   8.555
   74THR   HG22  481   0.950   3.289   8.477
   74THR   HG23  482   1.078   3.394   8.539
   74THR      C  483   0.951   3.076   8.735
   74THR      O  484   0.935   3.003   8.639
   75LEU      N  485   1.022   3.043   8.839
   75LEU     HN  486   1.018   3.102   8.919
   75LEU     CA  487   1.089   2.911   8.842
   75LEU     HA  488   1.149   2.898   8.754
   75LEU     CB  489   1.182   2.911   0.082
   75LEU    HB1  490   1.217   2.806   0.097
   75LEU    HB2  491   1.124   2.950   0.168
   75LEU     CG  492   1.304   3.006   0.055
   75LEU     HG  493   1.271   3.095  -0.004
   75LEU    CD1  494   1.353   3.054   0.199
   75LEU   HD11  495   1.342   2.967   0.266
   75LEU   HD12  496   1.462   3.077   0.205
   75LEU   HD13  497   1.282   3.129   0.240
   75LEU    CD2  498   1.410   2.924   8.862
   75LEU   HD21  499   1.398   2.819   8.895
   75LEU   HD22  500   1.379   2.922   8.755
   75LEU   HD23  501   1.512   2.962   8.884
   75LEU      C  502   0.992   2.789   8.849
   75LEU      O  503   1.011   2.694   8.778
   76SER      N  504   0.888   2.806   0.049
   76SER     HN  505   0.889   2.893   0.099
   76SER     CA  506   0.779   2.706   0.069
   76SER     HA  507   0.841   2.623   0.098
   76SER     CB  508   0.688   2.736   0.191
   76SER    HB1  509   0.620   2.649   0.204
   76SER    HB2  510   0.630   2.830   0.178
   76SER     OG  511   0.770   2.758   0.310
   76SER    HG1  512   0.787   2.852   0.324
   76SER      C  513   0.695   2.669   8.835
   76SER      O  514   0.672   2.551   8.813
   77ASP      N  515   0.647   2.765   8.753
   77ASP     HN  516   0.665   2.860   8.776
   77ASP     CA  517   0.567   2.743   8.632
   77ASP     HA  518   0.504   2.658   8.656
   77ASP     CB  519   0.497   2.869   8.577
   77ASP    HB1  520   0.443   2.848   8.482
   77ASP    HB2  521   0.575   2.947   8.563
   77ASP     CG  522   0.389   2.907   8.673
   77ASP    OD1  523   0.330   2.819   8.741
   77ASP    OD2  524   0.338   3.024   8.665
   77ASP      C  525   0.651   2.678   8.521
   77ASP      O  526   0.595   2.607   8.437
   78TRP      N  527   0.786   2.700   8.516
   78TRP     HN  528   0.828   2.765   8.578
   78TRP     CA  529   0.875   2.631   8.429
   78TRP     HA  530   0.834   2.610   8.331
   78TRP     CB  531   1.003   2.716   8.400
   78TRP    HB1  532   1.067   2.649   8.338
   78TRP    HB2  533   1.048   2.741   8.499
   78TRP     CG  534   0.980   2.841   8.323
   78TRP    CD1  535   0.886   2.881   8.233
   78TRP    HD1  536   0.794   2.829   8.209
   78TRP    NE1  537   0.926   3.004   8.182
   78TRP    HE1  538   0.863   3.066   8.141
   78TRP    CE2  539   1.041   3.043   8.239
   78TRP    CD2  540   1.080   2.943   8.328
   78TRP    CE3  541   1.197   2.965   8.412
   78TRP    HE3  542   1.232   2.892   8.483
   78TRP    CZ3  543   1.275   3.077   8.390
   78TRP    HZ3  544   1.368   3.087   8.446
   78TRP    CZ2  545   1.112   3.160   8.228
   78TRP    HZ2  546   1.074   3.240   8.165
   78TRP    CH2  547   1.234   3.180   8.300
   78TRP    HH2  548   1.289   3.271   8.284
   78TRP      C  549   0.918   2.493   8.472
   78TRP      O  550   0.965   2.411   8.393
   79GLY      N  551   0.902   2.463   8.604
   79GLY     HN  552   0.847   2.523   8.662
   79GLY     CA  553   0.943   2.336   8.666
   79GLY    HA1  554   0.906   2.355   8.765
   79GLY    HA2  555   0.894   2.254   8.615
   79GLY      C  556   1.091   2.317   8.679
   79GLY      O  557   1.139   2.209   8.654
   80ILE      N  558   1.171   2.424   8.710
   80ILE     HN  559   1.117   2.507   8.717
   80ILE     CA  560   1.312   2.428   8.722
   80ILE     HA  561   1.363   2.371   8.646
   80ILE     CB  562   1.358   2.571   8.713
   80ILE     HB  563   1.298   2.628   8.787
   80ILE    CG2  564   1.506   2.574   8.742
   80ILE   HG21  565   1.541   2.678   8.723
   80ILE   HG22  566   1.532   2.550   8.847
   80ILE   HG23  567   1.555   2.498   8.678
   80ILE    CG1  568   1.326   2.640   8.577
   80ILE   HG11  569   1.354   2.748   8.582
   80ILE   HG12  570   1.216   2.628   8.567
   80ILE     CD  571   1.399   2.573   8.457
   80ILE    HD1  572   1.364   2.623   8.365
   80ILE    HD2  573   1.510   2.570   8.467
   80ILE    HD3  574   1.366   2.467   8.446
   80ILE      C  575   1.338   2.369   8.858
   80ILE      O  576   1.275   2.416   0.071
   81LYS      N  577   1.424   2.260   8.871
   81LYS     HN  578   1.462   2.224   8.786
   81LYS     CA  579   1.463   2.193   0.111
   81LYS     HA  580   1.372   2.175   0.167
   81LYS     CB  581   1.519   2.044   0.088
   81LYS    HB1  582   1.582   2.005   0.170
   81LYS    HB2  583   1.577   2.048  -0.007
   81LYS     CG  584   1.405   1.939   0.081
   81LYS    HG1  585   1.358   1.936   0.182
   81LYS    HG2  586   1.462   1.845   0.065
   81LYS     CD  587   1.290   1.973   8.856
   81LYS    HD1  588   1.239   2.063   8.896
   81LYS    HD2  589   1.348   1.996   8.764
   81LYS     CE  590   1.182   1.867   8.849
   81LYS    HE1  591   1.104   1.889   8.772
   81LYS    HE2  592   1.136   1.865   8.950
   81LYS     NZ  593   1.248   1.734   8.810
   81LYS    HZ1  594   1.177   1.658   8.806
   81LYS    HZ2  595   1.279   1.747   8.712
   81LYS    HZ3  596   1.326   1.705   8.871
   81LYS      C  597   1.556   2.276   0.191
   81LYS      O  598   1.646   2.341   0.135
   82LEU      N  599   1.544   2.273   0.325
   82LEU     HN  600   1.492   2.202   0.371
   82LEU     CA  601   1.606   2.364   0.422
   82LEU     HA  602   1.682   2.423   0.374
   82LEU     CB  603   1.508   2.464   0.480
   82LEU    HB1  604   1.553   2.538   0.549
   82LEU    HB2  605   1.437   2.407   0.543
   82LEU     CG  606   1.430   2.555   0.382
   82LEU     HG  607   1.392   2.496   0.296
   82LEU    CD1  608   1.317   2.636   0.454
   82LEU   HD11  609   1.256   2.567   0.516
   82LEU   HD12  610   1.366   2.713   0.518
   82LEU   HD13  611   1.241   2.675   0.383
   82LEU    CD2  612   1.530   2.653   0.320
   82LEU   HD21  613   1.485   2.718   0.243
   82LEU   HD22  614   1.573   2.728   0.390
   82LEU   HD23  615   1.614   2.593   0.280
   82LEU      C  616   1.673   2.279   0.533
   82LEU      O  617   1.603   2.207   0.603
   83ALA      N  618   1.801   2.303   0.561
   83ALA     HN  619   1.859   2.366   0.509
   83ALA     CA  620   1.866   2.248   0.681
   83ALA     HA  621   1.828   2.150   0.702
   83ALA     CB  622   2.018   2.232   0.669
   83ALA    HB1  623   2.059   2.200   0.767
   83ALA    HB2  624   2.038   2.147   0.600
   83ALA    HB3  625   2.083   2.313   0.630
   83ALA      C  626   1.841   2.337   0.798
   83ALA      O  627   1.850   2.293   0.908
   84ALA      N  628   1.804   2.465   0.775
   84ALA     HN  629   1.797   2.493   0.680
   84ALA     CA  630   1.770   2.556   0.884
   84ALA     HA  631   1.730   2.497   0.965
   84ALA     CB  632   1.899   2.623   0.928
   84ALA    HB1  633   1.874   2.688   1.014
   84ALA    HB2  634   1.961   2.543   0.974
   84ALA    HB3  635   1.952   2.683   0.850
   84ALA      C  636   1.673   2.657   0.838
   84ALA      O  637   1.670   2.704   0.723
   85ALA      N  638   1.586   2.703   0.925
   85ALA     HN  639   1.581   2.671   1.020
   85ALA     CA  640   1.496   2.811   0.893
   85ALA     HA  641   1.560   2.872   0.832
   85ALA     CB  642   1.376   2.752   0.809
   85ALA    HB1  643   1.416   2.685   0.730
   85ALA    HB2  644   1.327   2.679   0.877
   85ALA    HB3  645   1.301   2.824   0.769
   85ALA      C  646   1.459   2.891   1.018
   85ALA      O  647   1.498   2.849   1.130
   86PRO      N  648   1.392   3.008   1.012
   86PRO     CD  649   1.390   3.091   0.891
   86PRO    HD1  650   1.484   3.086   0.833
   86PRO    HD2  651   1.298   3.072   0.832
   86PRO     CA  652   1.336   3.071   1.131
   86PRO     HA  653   1.404   3.074   1.215
   86PRO     CB  654   1.313   3.225   1.086
   86PRO    HB1  655   1.351   3.306   1.152
   86PRO    HB2  656   1.210   3.253   1.055
   86PRO     CG  657   1.384   3.235   0.949
   86PRO    HG1  658   1.485   3.272   0.973
   86PRO    HG2  659   1.341   3.315   0.885
   86PRO      C  660   1.206   3.005   1.179
   86PRO      O  661   1.101   3.062   1.156
   87LYS      N  662   1.220   2.886   1.230
   87LYS     HN  663   1.308   2.843   1.248
   87LYS     CA  664   1.110   2.794   1.249
   87LYS     HA  665   1.063   2.781   1.153
   87LYS     CB  666   1.153   2.660   1.297
   87LYS    HB1  667   1.068   2.589   1.292
   87LYS    HB2  668   1.204   2.660   1.396
   87LYS     CG  669   1.235   2.578   1.198
   87LYS    HG1  670   1.324   2.627   1.153
   87LYS    HG2  671   1.175   2.561   1.106
   87LYS     CD  672   1.289   2.447   1.259
   87LYS    HD1  673   1.368   2.407   1.192
   87LYS    HD2  674   1.342   2.470   1.354
   87LYS     CE  675   1.188   2.342   1.294
   87LYS    HE1  676   1.130   2.306   1.206
   87LYS    HE2  677   1.113   2.386   1.363
   87LYS     NZ  678   1.243   2.225   1.360
   87LYS    HZ1  679   1.299   2.178   1.286
   87LYS    HZ2  680   1.302   2.256   1.440
   87LYS    HZ3  681   1.180   2.153   1.403
   87LYS      C  682   0.986   2.838   1.328
   87LYS      O  683   0.878   2.798   1.291
   88ASP      N  684   1.006   2.908   1.443
   88ASP     HN  685   1.096   2.924   1.481
   88ASP     CA  686   0.896   2.965   1.524
   88ASP     HA  687   0.830   2.889   1.564
   88ASP     CB  688   0.959   3.043   1.648
   88ASP    HB1  689   0.876   3.100   1.695
   88ASP    HB2  690   1.033   3.116   1.609
   88ASP     CG  691   1.017   2.949   1.746
   88ASP    OD1  692   1.003   2.826   1.735
   88ASP    OD2  693   1.071   3.000   1.849
   88ASP      C  694   0.812   3.058   1.439
   88ASP      O  695   0.691   3.053   1.442
   89ILE      N  696   0.880   3.134   1.354
   89ILE     HN  697   0.978   3.116   1.355
   89ILE     CA  698   0.830   3.242   1.268
   89ILE     HA  699   0.772   3.305   1.333
   89ILE     CB  700   0.943   3.350   1.224
   89ILE     HB  701   0.987   3.312   1.129
   89ILE    CG2  702   0.875   3.482   1.188
   89ILE   HG21  703   0.943   3.561   1.149
   89ILE   HG22  704   0.789   3.477   1.119
   89ILE   HG23  705   0.828   3.531   1.276
   89ILE    CG1  706   1.060   3.382   1.320
   89ILE   HG11  707   1.117   3.465   1.273
   89ILE   HG12  708   1.122   3.290   1.326
   89ILE     CD  709   1.015   3.433   1.461
   89ILE    HD1  710   1.098   3.457   1.530
   89ILE    HD2  711   0.954   3.526   1.453
   89ILE    HD3  712   0.957   3.352   1.509
   89ILE      C  713   0.746   3.181   1.158
   89ILE      O  714   0.647   3.244   1.113
   90MET      N  715   0.779   3.068   1.106
   90MET     HN  716   0.864   3.024   1.137
   90MET     CA  717   0.711   2.994   0.996
   90MET     HA  718   0.706   3.069   0.920
   90MET     CB  719   0.795   2.876   0.942
   90MET    HB1  720   0.740   2.805   0.876
   90MET    HB2  721   0.837   2.808   1.019
   90MET     CG  722   0.927   2.928   0.882
   90MET    HG1  723   0.981   2.996   0.951
   90MET    HG2  724   0.895   2.987   0.793
   90MET     SD  725   1.033   2.798   0.828
   90MET     CE  726   0.929   2.746   0.683
   90MET    HE1  727   0.833   2.697   0.708
   90MET    HE2  728   0.892   2.834   0.625
   90MET    HE3  729   0.988   2.688   0.610
   90MET      C  730   0.569   2.949   1.033
   90MET      O  731   0.534   2.945   1.150
   91PRO      N  732   0.476   2.931   0.935
   91PRO     CD  733   0.499   2.935   0.795
   91PRO    HD1  734   0.565   3.019   0.764
   91PRO    HD2  735   0.528   2.835   0.757
   91PRO     CA  736   0.340   2.889   0.960
   91PRO     HA  737   0.296   2.970   1.018
   91PRO     CB  738   0.272   2.886   0.819
   91PRO    HB1  739   0.166   2.918   0.825
   91PRO    HB2  740   0.278   2.779   0.791
   91PRO     CG  741   0.366   2.970   0.737
   91PRO    HG1  742   0.349   3.078   0.754
   91PRO    HG2  743   0.359   2.935   0.632
   91PRO      C  744   0.327   2.760   1.045
   91PRO      O  745   0.409   2.669   1.030
   92ALA      N  746   0.210   2.755   1.113
   92ALA     HN  747   0.141   2.827   1.118
   92ALA     CA  748   0.170   2.647   1.201
   92ALA     HA  749   0.238   2.634   1.284
   92ALA     CB  750   8.904   2.692   1.237
   92ALA    HB1  751   8.896   2.793   1.282
   92ALA    HB2  752   8.845   2.696   1.143
   92ALA    HB3  753   8.858   2.618   1.306
   92ALA      C  754   0.164   2.516   1.128
   92ALA      O  755   0.220   2.418   1.185
   93ASP      N  756   0.112   2.511   1.003
   93ASP     HN  757   0.086   2.592   0.952
   93ASP     CA  758   0.092   2.382   0.934
   93ASP     HA  759   0.102   2.302   1.006
   93ASP     CB  760   8.834   2.384   0.864
   93ASP    HB1  761   8.825   2.311   0.781
   93ASP    HB2  762   8.820   2.484   0.818
   93ASP     CG  763   8.724   2.342   0.953
   93ASP    OD1  764   8.756   2.281   1.058
   93ASP    OD2  765   8.604   2.352   0.922
   93ASP      C  766   0.207   2.356   0.835
   93ASP      O  767   0.196   2.269   0.750
   94SER      N  768   0.316   2.434   0.853
   94SER     HN  769   0.327   2.504   0.923
   94SER     CA  770   0.429   2.399   0.781
   94SER     HA  771   0.400   2.411   0.678
   94SER     CB  772   0.540   2.507   0.803
   94SER    HB1  773   0.560   2.510   0.912
   94SER    HB2  774   0.500   2.608   0.780
   94SER     OG  775   0.665   2.483   0.739
   94SER    HG1  776   0.646   2.508   0.648
   94SER      C  777   0.488   2.261   0.806
   94SER      O  778   0.498   2.215   0.917
   95ALA      N  779   0.532   2.193   0.696
   95ALA     HN  780   0.514   2.221   0.602
   95ALA     CA  781   0.618   2.071   0.699
   95ALA     HA  782   0.565   2.009   0.770
   95ALA     CB  783   0.620   2.021   0.553
   95ALA    HB1  784   0.666   2.102   0.493
   95ALA    HB2  785   0.692   1.936   0.550
   95ALA    HB3  786   0.520   2.005   0.509
   95ALA      C  787   0.759   2.090   0.758
   95ALA      O  788   0.805   2.002   0.836
   96TYR      N  789   0.833   2.195   0.715
   96TYR     HN  790   0.798   2.255   0.642
   96TYR     CA  791   0.970   2.228   0.754
   96TYR     HA  792   1.036   2.149   0.722
   96TYR     CB  793   1.016   2.362   0.683
   96TYR    HB1  794   1.122   2.380   0.711
   96TYR    HB2  795   0.962   2.452   0.719
   96TYR     CG  796   1.017   2.358   0.538
   96TYR    CD1  797   1.107   2.280   0.469
   96TYR    HD1  798   1.184   2.224   0.522
   96TYR    CE1  799   1.102   2.288   0.334
   96TYR    HE1  800   1.171   2.235   0.270
   96TYR     CZ  801   1.003   2.356   0.255
   96TYR     OH  802   1.015   2.364   0.116
   96TYR     HH  803   1.108   2.380   0.097
   96TYR    CD2  804   0.909   2.421   0.470
   96TYR    HD2  805   0.847   2.485   0.531
   96TYR    CE2  806   0.898   2.420   0.327
   96TYR    HE2  807   0.818   2.476   0.281
   96TYR      C  808   0.982   2.246   0.909
   96TYR      O  809   1.073   2.200   0.971
   97LYS      N  810   0.884   2.316   0.961
   97LYS     HN  811   0.811   2.338   0.897
   97LYS     CA  812   0.867   2.351   1.102
   97LYS     HA  813   0.957   2.400   1.134
   97LYS     CB  814   0.757   2.462   1.122
   97LYS    HB1  815   0.658   2.433   1.081
   97LYS    HB2  816   0.787   2.552   1.064
   97LYS     CG  817   0.732   2.502   1.270
   97LYS    HG1  818   0.824   2.543   1.317
   97LYS    HG2  819   0.705   2.405   1.319
   97LYS     CD  820   0.620   2.603   1.302
   97LYS    HD1  821   0.636   2.674   1.218
   97LYS    HD2  822   0.515   2.566   1.293
   97LYS     CE  823   0.625   2.680   1.432
   97LYS    HE1  824   0.732   2.702   1.452
   97LYS    HE2  825   0.593   2.631   1.527
   97LYS     NZ  826   0.556   2.807   1.417
   97LYS    HZ1  827   0.458   2.773   1.431
   97LYS    HZ2  828   0.577   2.884   1.484
   97LYS    HZ3  829   0.562   2.852   1.324
   97LYS      C  830   0.848   2.229   1.192
   97LYS      O  831   0.907   2.225   1.298
   98LYS      N  832   0.769   2.136   1.149
   98LYS     HN  833   0.723   2.154   1.063
   98LYS     CA  834   0.761   2.001   1.213
   98LYS     HA  835   0.750   2.025   1.318
   98LYS     CB  836   0.640   1.927   1.157
   98LYS    HB1  837   0.623   1.832   1.212
   98LYS    HB2  838   0.654   1.912   1.047
   98LYS     CG  839   0.507   2.001   1.178
   98LYS    HG1  840   0.432   1.953   1.111
   98LYS    HG2  841   0.505   2.103   1.135
   98LYS     CD  842   0.464   1.998   1.328
   98LYS    HD1  843   0.486   1.899   1.372
   98LYS    HD2  844   0.509   2.083   1.384
   98LYS     CE  845   0.311   1.997   1.354
   98LYS    HE1  846   0.301   1.978   1.463
   98LYS    HE2  847   0.255   1.914   1.307
   98LYS     NZ  848   0.255   2.131   1.316
   98LYS    HZ1  849   0.290   2.208   1.376
   98LYS    HZ2  850   0.281   2.149   1.217
   98LYS    HZ3  851   0.151   2.132   1.310
   98LYS      C  852   0.887   1.911   1.220
   98LYS      O  853   0.931   1.844   1.312
   99ASP      N  854   0.954   1.907   1.105
   99ASP     HN  855   0.925   1.963   1.028
   99ASP     CA  856   1.063   1.822   1.078
   99ASP     HA  857   1.019   1.726   1.101
   99ASP     CB  858   1.104   1.838   0.926
   99ASP    HB1  859   1.144   1.941   0.913
   99ASP    HB2  860   1.020   1.833   0.853
   99ASP     CG  861   1.206   1.742   0.884
   99ASP    OD1  862   1.232   1.643   0.953
   99ASP    OD2  863   1.259   1.766   0.765
   99ASP      C  864   1.185   1.852   1.163
   99ASP      O  865   1.229   1.965   1.184
  100GLU      N  866   1.238   1.750   1.235
  100GLU     HN  867   1.195   1.660   1.226
  100GLU     CA  868   1.346   1.764   1.333
  100GLU     HA  869   1.347   1.858   1.387
  100GLU     CB  870   1.338   1.645   1.428
  100GLU    HB1  871   1.303   1.554   1.375
  100GLU    HB2  872   1.259   1.684   1.496
  100GLU     CG  873   1.462   1.613   1.511
  100GLU    HG1  874   1.504   1.707   1.551
  100GLU    HG2  875   1.547   1.580   1.447
  100GLU     CD  876   1.418   1.524   1.629
  100GLU    OE1  877   1.468   1.538   1.744
  100GLU    OE2  878   1.329   1.439   1.607
  100GLU      C  879   1.476   1.775   1.272
  100GLU      O  880   1.569   1.825   1.334
  101LYS      N  881   1.497   1.742   1.137
  101LYS     HN  882   1.418   1.699   1.095
  101LYS     CA  883   1.621   1.766   1.070
  101LYS     HA  884   1.701   1.745   1.139
  101LYS     CB  885   1.614   1.672   0.954
  101LYS    HB1  886   1.715   1.673   0.908
  101LYS    HB2  887   1.548   1.713   0.874
  101LYS     CG  888   1.565   1.530   0.996
  101LYS    HG1  889   1.463   1.515   1.037
  101LYS    HG2  890   1.635   1.491   1.073
  101LYS     CD  891   1.580   1.424   0.887
  101LYS    HD1  892   1.684   1.418   0.848
  101LYS    HD2  893   1.558   1.323   0.929
  101LYS     CE  894   1.482   1.447   0.772
  101LYS    HE1  895   1.500   1.373   0.691
  101LYS    HE2  896   1.512   1.544   0.726
  101LYS     NZ  897   1.343   1.439   0.808
  101LYS    HZ1  898   1.324   1.351   0.860
  101LYS    HZ2  899   1.329   1.517   0.876
  101LYS    HZ3  900   1.273   1.460   0.734
  101LYS      C  901   1.636   1.915   1.035
  101LYS      O  902   1.746   1.960   1.023
  102VAL      N  903   1.526   1.990   1.012
  102VAL     HN  904   1.435   1.951   0.998
  102VAL     CA  905   1.536   2.132   0.989
  102VAL     HA  906   1.609   2.159   0.914
  102VAL     CB  907   1.400   2.183   0.941
  102VAL     HB  908   1.327   2.177   1.025
  102VAL    CG1  909   1.425   2.328   0.897
  102VAL   HG11  910   1.505   2.342   0.821
  102VAL   HG12  911   1.331   2.363   0.848
  102VAL   HG13  912   1.440   2.397   0.982
  102VAL    CG2  913   1.342   2.103   0.815
  102VAL   HG21  914   1.251   2.145   0.766
  102VAL   HG22  915   1.420   2.093   0.736
  102VAL   HG23  916   1.324   2.002   0.858
  102VAL      C  917   1.579   2.193   1.127
  102VAL      O  918   1.513   2.184   1.234
  103GLN      N  919   1.699   2.252   1.131
  103GLN     HN  920   1.749   2.258   1.045
  103GLN     CA  921   1.749   2.327   1.246
  103GLN     HA  922   1.724   2.267   1.332
  103GLN     CB  923   1.900   2.345   1.238
  103GLN    HB1  924   1.936   2.390   1.333
  103GLN    HB2  925   1.933   2.417   1.159
  103GLN     CG  926   1.979   2.210   1.225
  103GLN    HG1  927   2.085   2.228   1.251
  103GLN    HG2  928   1.977   2.163   1.124
  103GLN     CD  929   1.924   2.110   1.328
  103GLN    OE1  930   1.926   2.145   1.449
  103GLN    NE2  931   1.883   1.993   1.284
  103GLN   HE21  932   1.863   1.967   1.190
  103GLN   HE22  933   1.842   1.928   1.349
  103GLN      C  934   1.668   2.460   1.276
  103GLN      O  935   1.607   2.517   1.187
  104ASN      N  936   1.666   2.509   1.406
  104ASN     HN  937   1.718   2.457   1.473
  104ASN     CA  938   1.614   2.633   1.441
  104ASN     HA  939   1.544   2.665   1.365
  104ASN     CB  940   1.518   2.616   1.560
  104ASN    HB1  941   1.578   2.615   1.654
  104ASN    HB2  942   1.455   2.527   1.539
  104ASN     CG  943   1.419   2.738   1.570
  104ASN    OD1  944   1.435   2.843   1.505
  104ASN    ND2  945   1.316   2.725   1.655
  104ASN   HD21  946   1.295   2.633   1.688
  104ASN   HD22  947   1.255   2.803   1.666
  104ASN      C  948   1.720   2.741   1.459
  104ASN      O  949   1.799   2.735   1.551
  105ILE      N  950   1.721   2.844   1.370
  105ILE     HN  951   1.649   2.844   1.300
  105ILE     CA  952   1.819   2.951   1.362
  105ILE     HA  953   1.918   2.909   1.378
  105ILE     CB  954   1.817   3.015   1.223
  105ILE     HB  955   1.903   3.085   1.229
  105ILE    CG2  956   1.849   2.911   1.124
  105ILE   HG21  957   1.848   2.960   1.024
  105ILE   HG22  958   1.947   2.863   1.140
  105ILE   HG23  959   1.780   2.825   1.111
  105ILE    CG1  960   1.698   3.098   1.177
  105ILE   HG11  961   1.615   3.040   1.223
  105ILE   HG12  962   1.687   3.085   1.067
  105ILE     CD  963   1.689   3.249   1.215
  105ILE    HD1  964   1.596   3.295   1.175
  105ILE    HD2  965   1.692   3.251   1.326
  105ILE    HD3  966   1.779   3.300   1.173
  105ILE      C  967   1.797   3.054   1.470
  105ILE      O  968   1.886   3.132   1.505
  106GLY      N  969   1.678   3.048   1.527
  106GLY     HN  970   1.608   2.985   1.496
  106GLY     CA  971   1.649   3.116   1.652
  106GLY    HA1  972   1.545   3.087   1.664
  106GLY    HA2  973   1.703   3.068   1.732
  106GLY      C  974   1.642   3.265   1.661
  106GLY      O  975   1.596   3.339   1.576
  107ASN      N  976   1.677   3.312   1.782
  107ASN     HN  977   1.703   3.249   1.855
  107ASN     CA  978   1.673   3.454   1.808
  107ASN     HA  979   1.592   3.497   1.752
  107ASN     CB  980   1.655   3.464   1.965
  107ASN    HB1  981   1.747   3.456   2.027
  107ASN    HB2  982   1.590   3.380   1.998
  107ASN     CG  983   1.591   3.597   1.993
  107ASN    OD1  984   1.549   3.677   1.910
  107ASN    ND2  985   1.560   3.611   2.125
  107ASN   HD21  986   1.585   3.559   2.206
  107ASN   HD22  987   1.515   3.700   2.140
  107ASN      C  988   1.799   3.530   1.762
  107ASN      O  989   1.911   3.476   1.758
  108HIS      N  990   1.787   3.660   1.728
  108HIS     HN  991   1.695   3.696   1.724
  108HIS     CA  992   1.901   3.745   1.691
  108HIS     HA  993   1.991   3.689   1.672
  108HIS     CB  994   1.872   3.828   1.564
  108HIS    HB1  995   1.829   3.767   1.482
  108HIS    HB2  996   1.970   3.872   1.536
  108HIS    ND1  997   1.631   3.902   1.603
  108HIS     CG  998   1.763   3.933   1.570
  108HIS    CE1  999   1.571   4.015   1.595
  108HIS    HE1 1000   1.474   4.028   1.641
  108HIS    NE2 1001   1.646   4.115   1.543
  108HIS    HE2 1002   1.616   4.210   1.539
  108HIS    CD2 1003   1.773   4.060   1.526
  108HIS    HD2 1004   1.858   4.123   1.505
  108HIS      C 1005   1.930   3.839   1.809
  108HIS      O 1006   2.030   3.908   1.816
  109ARG      N 1007   1.850   3.830   1.918
  109ARG     HN 1008   1.761   3.787   1.906
  109ARG     CA 1009   1.883   3.877   2.049
  109ARG     HA 1010   1.959   3.952   2.036
  109ARG     CB 1011   1.761   3.939   2.120
  109ARG    HB1 1012   1.784   3.979   2.221
  109ARG    HB2 1013   1.688   3.855   2.125
  109ARG     CG 1014   1.686   4.049   2.047
  109ARG    HG1 1015   1.603   4.074   2.117
  109ARG    HG2 1016   1.641   3.992   1.963
  109ARG     CD 1017   1.765   4.168   1.992
  109ARG    HD1 1018   1.846   4.118   1.935
  109ARG    HD2 1019   1.806   4.218   2.082
  109ARG     NE 1020   1.685   4.249   1.903
  109ARG     HE 1021   1.589   4.229   1.883
  109ARG     CZ 1022   1.728   4.358   1.844
  109ARG    NH1 1023   1.849   4.404   1.861
  109ARG   HH11 1024   1.925   4.365   1.912
  109ARG   HH12 1025   1.867   4.488   1.809
  109ARG    NH2 1026   1.641   4.425   1.775
  109ARG   HH21 1027   1.548   4.389   1.769
  109ARG   HH22 1028   1.658   4.518   1.745
  109ARG      C 1029   1.954   3.765   2.125
  109ARG      O 1030   1.903   3.654   2.139
  110GLU      N 1031   2.075   3.795   2.178
  110GLU     HN 1032   2.110   3.888   2.189
  110GLU     CA 1033   2.174   3.692   2.230
  110GLU     HA 1034   2.270   3.742   2.225
  110GLU     CB 1035   2.157   3.664   2.381
  110GLU    HB1 1036   2.219   3.579   2.415
  110GLU    HB2 1037   2.050   3.633   2.390
  110GLU     CG 1038   2.198   3.782   2.473
  110GLU    HG1 1039   2.184   3.762   2.581
  110GLU    HG2 1040   2.139   3.872   2.444
  110GLU     CD 1041   2.345   3.825   2.472
  110GLU    OE1 1042   2.426   3.737   2.438
  110GLU    OE2 1043   2.374   3.938   2.511
  110GLU      C 1044   2.176   3.556   2.146
  110GLU      O 1045   2.141   3.451   2.198
  111PRO      N 1046   2.228   3.561   2.026
  111PRO     CD 1047   2.293   3.681   1.973
  111PRO    HD1 1048   2.214   3.758   1.962
  111PRO    HD2 1049   2.376   3.714   2.040
  111PRO     CA 1050   2.198   3.453   1.934
  111PRO     HA 1051   2.095   3.420   1.937
  111PRO     CB 1052   2.236   3.520   1.804
  111PRO    HB1 1053   2.145   3.565   1.759
  111PRO    HB2 1054   2.276   3.456   1.723
  111PRO     CG 1055   2.341   3.624   1.839
  111PRO    HG1 1056   2.349   3.698   1.757
  111PRO    HG2 1057   2.437   3.571   1.852
  111PRO      C 1058   2.295   3.333   1.953
  111PRO      O 1059   2.399   3.348   2.024
  112ASN      N 1060   2.262   3.212   1.890
  112ASN     HN 1061   2.182   3.195   1.833
  112ASN     CA 1062   2.354   3.105   1.866
  112ASN     HA 1063   2.444   3.147   1.908
  112ASN     CB 1064   2.296   2.978   1.936
  112ASN    HB1 1065   2.194   2.944   1.908
  112ASN    HB2 1066   2.294   3.001   2.045
  112ASN     CG 1067   2.385   2.861   1.915
  112ASN    OD1 1068   2.357   2.774   1.833
  112ASN    ND2 1069   2.501   2.850   1.989
  112ASN   HD21 1070   2.519   2.910   2.066
  112ASN   HD22 1071   2.555   2.767   1.974
  112ASN      C 1072   2.362   3.085   1.716
  112ASN      O 1073   2.264   3.098   1.640
  113LEU      N 1074   2.483   3.067   1.660
  113LEU     HN 1075   2.561   3.072   1.723
  113LEU     CA 1076   2.515   3.034   1.523
  113LEU     HA 1077   2.434   3.055   1.455
  113LEU     CB 1078   2.638   3.116   1.470
  113LEU    HB1 1079   2.663   3.105   1.362
  113LEU    HB2 1080   2.736   3.088   1.515
  113LEU     CG 1081   2.626   3.270   1.488
  113LEU     HG 1082   2.604   3.284   1.596
  113LEU    CD1 1083   2.747   3.358   1.442
  113LEU   HD11 1084   2.840   3.325   1.492
  113LEU   HD12 1085   2.776   3.347   1.335
  113LEU   HD13 1086   2.736   3.467   1.463
  113LEU    CD2 1087   2.506   3.323   1.412
  113LEU   HD21 1088   2.519   3.316   1.302
  113LEU   HD22 1089   2.405   3.279   1.429
  113LEU   HD23 1090   2.496   3.432   1.429
  113LEU      C 1091   2.563   2.890   1.503
  113LEU      O 1092   2.595   2.842   1.394
  114GLU      N 1093   2.584   2.813   1.612
  114GLU     HN 1094   2.562   2.856   1.700
  114GLU     CA 1095   2.636   2.679   1.610
  114GLU     HA 1096   2.733   2.694   1.565
  114GLU     CB 1097   2.662   2.616   1.751
  114GLU    HB1 1098   2.697   2.512   1.736
  114GLU    HB2 1099   2.571   2.618   1.815
  114GLU     CG 1100   2.771   2.679   1.841
  114GLU    HG1 1101   2.752   2.786   1.866
  114GLU    HG2 1102   2.861   2.680   1.777
  114GLU     CD 1103   2.808   2.609   1.970
  114GLU    OE1 1104   2.912   2.540   1.971
  114GLU    OE2 1105   2.731   2.612   2.069
  114GLU      C 1106   2.552   2.581   1.523
  114GLU      O 1107   2.611   2.486   1.465
  115ILE      N 1108   2.427   2.618   1.495
  115ILE     HN 1109   2.383   2.690   1.547
  115ILE     CA 1110   2.341   2.534   1.414
  115ILE     HA 1111   2.366   2.430   1.428
  115ILE     CB 1112   2.192   2.552   1.448
  115ILE     HB 1113   2.125   2.474   1.407
  115ILE    CG2 1114   2.174   2.519   1.602
  115ILE   HG21 1115   2.204   2.413   1.619
  115ILE   HG22 1116   2.236   2.592   1.658
  115ILE   HG23 1117   2.072   2.544   1.636
  115ILE    CG1 1118   2.119   2.686   1.406
  115ILE   HG11 1119   2.015   2.663   1.436
  115ILE   HG12 1120   2.130   2.699   1.297
  115ILE     CD 1121   2.169   2.814   1.477
  115ILE    HD1 1122   2.106   2.899   1.441
  115ILE    HD2 1123   2.156   2.797   1.586
  115ILE    HD3 1124   2.275   2.825   1.449
  115ILE      C 1125   2.365   2.551   1.262
  115ILE      O 1126   2.355   2.459   1.184
  116ILE      N 1127   2.410   2.673   1.219
  116ILE     HN 1128   2.419   2.746   1.287
  116ILE     CA 1129   2.470   2.695   1.089
  116ILE     HA 1130   2.388   2.671   1.022
  116ILE     CB 1131   2.512   2.852   1.071
  116ILE     HB 1132   2.604   2.863   1.132
  116ILE    CG2 1133   2.533   2.887   0.920
  116ILE   HG21 1134   2.594   2.804   0.877
  116ILE   HG22 1135   2.435   2.894   0.867
  116ILE   HG23 1136   2.579   2.986   0.900
  116ILE    CG1 1137   2.406   2.948   1.136
  116ILE   HG11 1138   2.404   2.938   1.247
  116ILE   HG12 1139   2.311   2.908   1.095
  116ILE     CD 1140   2.417   3.101   1.111
  116ILE    HD1 1141   2.388   3.125   1.007
  116ILE    HD2 1142   2.353   3.154   1.185
  116ILE    HD3 1143   2.522   3.132   1.132
  116ILE      C 1144   2.592   2.602   1.066
  116ILE      O 1145   2.599   2.539   0.959
  117ALA      N 1146   2.690   2.588   1.158
  117ALA     HN 1147   2.685   2.642   1.242
  117ALA     CA 1148   2.803   2.498   1.161
  117ALA     HA 1149   2.861   2.523   1.073
  117ALA     CB 1150   2.898   2.531   1.280
  117ALA    HB1 1151   2.993   2.475   1.261
  117ALA    HB2 1152   2.902   2.642   1.280
  117ALA    HB3 1153   2.854   2.494   1.375
  117ALA      C 1154   2.766   2.354   1.144
  117ALA      O 1155   2.821   2.288   1.055
  118ALA      N 1156   2.661   2.306   1.212
  118ALA     HN 1157   2.620   2.368   1.279
  118ALA     CA 1158   2.623   2.166   1.219
  118ALA     HA 1159   2.707   2.098   1.225
  118ALA     CB 1160   2.526   2.148   1.342
  118ALA    HB1 1161   2.571   2.203   1.428
  118ALA    HB2 1162   2.434   2.207   1.324
  118ALA    HB3 1163   2.501   2.045   1.375
  118ALA      C 1164   2.539   2.125   1.100
  118ALA      O 1165   2.535   2.004   1.073
  119ALA      N 1166   2.498   2.224   1.020
  119ALA     HN 1167   2.510   2.322   1.031
  119ALA     CA 1168   2.429   2.188   0.897
  119ALA     HA 1169   2.364   2.102   0.907
  119ALA     CB 1170   2.354   2.317   0.853
  119ALA    HB1 1171   2.415   2.407   0.830
  119ALA    HB2 1172   2.292   2.291   0.765
  119ALA    HB3 1173   2.284   2.352   0.931
  119ALA      C 1174   2.528   2.145   0.781
  119ALA      O 1175   2.486   2.092   0.674
  120ASN      N 1176   2.657   2.168   0.792
  120ASN     HN 1177   2.700   2.197   0.877
  120ASN     CA 1178   2.744   2.168   0.677
  120ASN     HA 1179   2.834   2.216   0.712
  120ASN     CB 1180   2.793   2.025   0.648
  120ASN    HB1 1181   2.871   2.033   0.569
  120ASN    HB2 1182   2.715   1.953   0.614
  120ASN     CG 1183   2.857   1.971   0.778
  120ASN    OD1 1184   2.829   1.864   0.825
  120ASN    ND2 1185   2.969   2.042   0.822
  120ASN   HD21 1186   2.997   2.131   0.786
  120ASN   HD22 1187   3.024   2.010   0.899
  120ASN      C 1188   2.694   2.235   0.549
  120ASN      O 1189   2.660   2.167   0.452
  121PRO      N 1190   2.678   2.366   0.547
  121PRO     CD 1191   2.698   2.452   0.662
  121PRO    HD1 1192   2.635   2.419   0.747
  121PRO    HD2 1193   2.804   2.442   0.695
  121PRO     CA 1194   2.603   2.430   0.446
  121PRO     HA 1195   2.525   2.368   0.406
  121PRO     CB 1196   2.544   2.550   0.524
  121PRO    HB1 1197   2.455   2.515   0.581
  121PRO    HB2 1198   2.517   2.628   0.450
  121PRO     CG 1199   2.645   2.592   0.621
  121PRO    HG1 1200   2.606   2.650   0.707
  121PRO    HG2 1201   2.731   2.648   0.578
  121PRO      C 1202   2.681   2.490   0.329
  121PRO      O 1203   2.779   2.565   0.345
  122GLU      N 1204   2.642   2.461   0.202
  122GLU     HN 1205   2.578   2.385   0.193
  122GLU     CA 1206   2.699   2.525   0.081
  122GLU     HA 1207   2.801   2.554   0.100
  122GLU     CB 1208   2.682   2.430   8.837
  122GLU    HB1 1209   2.725   2.482   8.749
  122GLU    HB2 1210   2.579   2.400   8.810
  122GLU     CG 1211   2.772   2.304   8.841
  122GLU    HG1 1212   2.716   2.232   8.904
  122GLU    HG2 1213   2.868   2.321   8.894
  122GLU     CD 1214   2.794   2.232   8.716
  122GLU    OE1 1215   2.911   2.207   8.676
  122GLU    OE2 1216   2.690   2.197   8.644
  122GLU      C 1217   2.627   2.658   0.047
  122GLU      O 1218   2.677   2.717   8.835
  123LEU      N 1219   2.518   2.701   0.123
  123LEU     HN 1220   2.480   2.631   0.182
  123LEU     CA 1221   2.455   2.830   0.106
  123LEU     HA 1222   2.529   2.898   0.066
  123LEU     CB 1223   2.323   2.833   0.023
  123LEU    HB1 1224   2.252   2.763   0.071
  123LEU    HB2 1225   2.350   2.788  -0.075
  123LEU     CG 1226   2.267   2.974  -0.022
  123LEU     HG 1227   2.250   3.044   0.063
  123LEU    CD1 1228   2.354   3.043   8.755
  123LEU   HD11 1229   2.462   3.061   8.777
  123LEU   HD12 1230   2.356   2.977   8.665
  123LEU   HD13 1231   2.298   3.136   8.731
  123LEU    CD2 1232   2.127   2.943   8.796
  123LEU   HD21 1233   2.081   2.857   8.848
  123LEU   HD22 1234   2.063   3.034   8.789
  123LEU   HD23 1235   2.152   2.918   8.690
  123LEU      C 1236   2.405   2.889   0.233
  123LEU      O 1237   2.329   2.819   0.307
  124VAL      N 1238   2.443   3.016   0.265
  124VAL     HN 1239   2.500   3.062   0.197
  124VAL     CA 1240   2.395   3.090   0.386
  124VAL     HA 1241   2.320   3.024   0.428
  124VAL     CB 1242   2.489   3.118   0.494
  124VAL     HB 1243   2.576   3.180   0.463
  124VAL    CG1 1244   2.420   3.194   0.608
  124VAL   HG11 1245   2.342   3.128   0.654
  124VAL   HG12 1246   2.495   3.224   0.684
  124VAL   HG13 1247   2.374   3.289   0.574
  124VAL    CG2 1248   2.545   2.986   0.550
  124VAL   HG21 1249   2.610   2.932   0.479
  124VAL   HG22 1250   2.597   3.005   0.647
  124VAL   HG23 1251   2.464   2.915   0.576
  124VAL      C 1252   2.315   3.216   0.332
  124VAL      O 1253   2.367   3.321   0.295
  125ILE      N 1254   2.180   3.209   0.344
  125ILE     HN 1255   2.141   3.124   0.380
  125ILE     CA 1256   2.082   3.318   0.315
  125ILE     HA 1257   2.119   3.384   0.238
  125ILE     CB 1258   1.932   3.274   0.279
  125ILE     HB 1259   1.891   3.219   0.366
  125ILE    CG2 1260   1.840   3.395   0.252
  125ILE   HG21 1261   1.834   3.462   0.340
  125ILE   HG22 1262   1.888   3.452   0.169
  125ILE   HG23 1263   1.739   3.366   0.215
  125ILE    CG1 1264   1.940   3.169   0.166
  125ILE   HG11 1265   2.004   3.083   0.195
  125ILE   HG12 1266   1.990   3.219   0.080
  125ILE     CD 1267   1.811   3.107   0.111
  125ILE    HD1 1268   1.745   3.187   0.070
  125ILE    HD2 1269   1.832   3.046   0.021
  125ILE    HD3 1270   1.755   3.053   0.190
  125ILE      C 1271   2.072   3.415   0.435
  125ILE      O 1272   2.027   3.381   0.543
  126VAL      N 1273   2.123   3.541   0.420
  126VAL     HN 1274   2.168   3.566   0.334
  126VAL     CA 1275   2.128   3.633   0.525
  126VAL     HA 1276   2.088   3.590   0.616
  126VAL     CB 1277   2.272   3.683   0.551
  126VAL     HB 1278   2.306   3.738   0.461
  126VAL    CG1 1279   2.272   3.781   0.674
  126VAL   HG11 1280   2.372   3.828   0.687
  126VAL   HG12 1281   2.218   3.871   0.638
  126VAL   HG13 1282   2.208   3.749   0.759
  126VAL    CG2 1283   2.368   3.566   0.574
  126VAL   HG21 1284   2.468   3.599   0.609
  126VAL   HG22 1285   2.320   3.494   0.645
  126VAL   HG23 1286   2.382   3.515   0.477
  126VAL      C 1287   2.027   3.747   0.498
  126VAL      O 1288   2.035   3.836   0.410
  127GLY      N 1289   1.925   3.755   0.586
  127GLY     HN 1290   1.924   3.683   0.656
  127GLY     CA 1291   1.822   3.857   0.590
  127GLY    HA1 1292   1.800   3.891   0.490
  127GLY    HA2 1293   1.740   3.816   0.648
  127GLY      C 1294   1.871   3.980   0.673
  127GLY      O 1295   1.987   4.000   0.702
  128GLN      N 1296   1.778   4.066   0.711
  128GLN     HN 1297   1.681   4.053   0.695
  128GLN     CA 1298   1.813   4.184   0.788
  128GLN     HA 1299   1.908   4.223   0.754
  128GLN     CB 1300   1.700   4.293   0.754
  128GLN    HB1 1301   1.705   4.318   0.646
  128GLN    HB2 1302   1.736   4.390   0.795
  128GLN     CG 1303   1.555   4.272   0.805
  128GLN    HG1 1304   1.525   4.172   0.766
  128GLN    HG2 1305   1.500   4.352   0.751
  128GLN     CD 1306   1.527   4.298   0.949
  128GLN    OE1 1307   1.473   4.219   1.031
  128GLN    NE2 1308   1.570   4.423   0.995
  128GLN   HE21 1309   1.576   4.501   0.933
  128GLN   HE22 1310   1.574   4.432   1.095
  128GLN      C 1311   1.835   4.166   0.935
  128GLN      O 1312   1.908   4.245   0.995
  129ARG      N 1313   1.782   4.062   1.005
  129ARG     HN 1314   1.739   3.992   0.948
  129ARG     CA 1315   1.805   4.043   1.150
  129ARG     HA 1316   1.777   4.138   1.193
  129ARG     CB 1317   1.716   3.932   1.207
  129ARG    HB1 1318   1.745   3.920   1.314
  129ARG    HB2 1319   1.745   3.834   1.162
  129ARG     CG 1320   1.568   3.957   1.184
  129ARG    HG1 1321   1.554   3.973   1.075
  129ARG    HG2 1322   1.533   4.052   1.230
  129ARG     CD 1323   1.480   3.834   1.204
  129ARG    HD1 1324   1.527   3.751   1.146
  129ARG    HD2 1325   1.377   3.858   1.169
  129ARG     NE 1326   1.480   3.796   1.350
  129ARG     HE 1327   1.526   3.859   1.413
  129ARG     CZ 1328   1.454   3.675   1.405
  129ARG    NH1 1329   1.402   3.572   1.341
  129ARG   HH11 1330   1.356   3.597   1.255
  129ARG   HH12 1331   1.398   3.481   1.381
  129ARG    NH2 1332   1.479   3.670   1.537
  129ARG   HH21 1333   1.529   3.745   1.581
  129ARG   HH22 1334   1.456   3.582   1.577
  129ARG      C 1335   1.943   4.013   1.188
  129ARG      O 1336   2.001   4.049   1.287
  130PHE      N 1337   2.011   3.939   1.108
  130PHE     HN 1338   1.963   3.903   1.028
  130PHE     CA 1339   2.149   3.887   1.128
  130PHE     HA 1340   2.175   3.900   1.232
  130PHE     CB 1341   2.158   3.728   1.106
  130PHE    HB1 1342   2.264   3.702   1.127
  130PHE    HB2 1343   2.131   3.707   1.001
  130PHE     CG 1344   2.072   3.656   1.211
  130PHE    CD1 1345   2.128   3.603   1.329
  130PHE    HD1 1346   2.232   3.625   1.350
  130PHE    CE1 1347   2.045   3.524   1.412
  130PHE    HE1 1348   2.083   3.492   1.508
  130PHE     CZ 1349   1.914   3.498   1.384
  130PHE     HZ 1350   1.856   3.438   1.453
  130PHE    CD2 1351   1.933   3.635   1.184
  130PHE    HD2 1352   1.883   3.675   1.096
  130PHE    CE2 1353   1.857   3.560   1.268
  130PHE    HE2 1354   1.753   3.540   1.246
  130PHE      C 1355   2.263   3.952   1.044
  130PHE      O 1356   2.377   3.901   1.037
  131ALA      N 1357   2.227   4.066   0.983
  131ALA     HN 1358   2.133   4.096   0.996
  131ALA     CA 1359   2.309   4.138   0.884
  131ALA     HA 1360   2.321   4.064   0.807
  131ALA     CB 1361   2.239   4.263   0.844
  131ALA    HB1 1362   2.291   4.324   0.768
  131ALA    HB2 1363   2.141   4.237   0.798
  131ALA    HB3 1364   2.214   4.330   0.930
  131ALA      C 1365   2.451   4.183   0.934
  131ALA      O 1366   2.546   4.191   0.858
  132ASP      N 1367   2.462   4.227   1.061
  132ASP     HN 1368   2.380   4.235   1.118
  132ASP     CA 1369   2.584   4.264   1.126
  132ASP     HA 1370   2.646   4.325   1.062
  132ASP     CB 1371   2.562   4.362   1.244
  132ASP    HB1 1372   2.659   4.372   1.297
  132ASP    HB2 1373   2.478   4.322   1.304
  132ASP     CG 1374   2.527   4.501   1.185
  132ASP    OD1 1375   2.583   4.543   1.080
  132ASP    OD2 1376   2.445   4.572   1.243
  132ASP      C 1377   2.667   4.139   1.172
  132ASP      O 1378   2.780   4.154   1.209
  133HIS      N 1379   2.619   4.019   1.154
  133HIS     HN 1380   2.525   4.015   1.121
  133HIS     CA 1381   2.691   3.892   1.174
  133HIS     HA 1382   2.780   3.908   1.233
  133HIS     CB 1383   2.625   3.780   1.256
  133HIS    HB1 1384   2.700   3.700   1.272
  133HIS    HB2 1385   2.545   3.732   1.196
  133HIS    ND1 1386   2.643   3.813   1.508
  133HIS     CG 1387   2.571   3.825   1.392
  133HIS    CE1 1388   2.559   3.863   1.599
  133HIS    HE1 1389   2.573   3.886   1.704
  133HIS    NE2 1390   2.439   3.905   1.546
  133HIS    HE2 1391   2.364   3.954   1.591
  133HIS    CD2 1392   2.449   3.883   1.411
  133HIS    HD2 1393   2.386   3.925   1.334
  133HIS      C 1394   2.734   3.844   1.032
  133HIS      O 1395   2.785   3.737   1.020
  134TYR      N 1396   2.700   3.912   0.921
  134TYR     HN 1397   2.640   3.992   0.927
  134TYR     CA 1398   2.734   3.877   0.786
  134TYR     HA 1399   2.679   3.788   0.759
  134TYR     CB 1400   2.708   3.990   0.682
  134TYR    HB1 1401   2.755   4.090   0.692
  134TYR    HB2 1402   2.602   4.024   0.688
  134TYR     CG 1403   2.720   3.943   0.536
  134TYR    CD1 1404   2.836   3.965   0.459
  134TYR    HD1 1405   2.918   4.016   0.508
  134TYR    CE1 1406   2.853   3.926   0.332
  134TYR    HE1 1407   2.942   3.958   0.278
  134TYR     CZ 1408   2.756   3.854   0.271
  134TYR     OH 1409   2.776   3.828   0.137
  134TYR     HH 1410   2.845   3.885   0.103
  134TYR    CD2 1411   2.618   3.875   0.464
  134TYR    HD2 1412   2.526   3.850   0.516
  134TYR    CE2 1413   2.636   3.826   0.336
  134TYR    HE2 1414   2.560   3.784   0.272
  134TYR      C 1415   2.889   3.838   0.763
  134TYR      O 1416   2.914   3.730   0.708
  135GLU      N 1417   2.984   3.907   0.825
  135GLU     HN 1418   2.946   3.986   0.872
  135GLU     CA 1419   3.125   3.870   0.836
  135GLU     HA 1420   3.152   3.828   0.741
  135GLU     CB 1421   3.217   3.996   0.850
  135GLU    HB1 1422   3.325   3.974   0.860
  135GLU    HB2 1423   3.190   4.060   0.937
  135GLU     CG 1424   3.211   4.077   0.718
  135GLU    HG1 1425   3.120   4.141   0.712
  135GLU    HG2 1426   3.221   4.004   0.634
  135GLU     CD 1427   3.335   4.168   0.696
  135GLU    OE1 1428   3.434   4.140   0.627
  135GLU    OE2 1429   3.318   4.281   0.749
  135GLU      C 1430   3.155   3.757   0.932
  135GLU      O 1431   3.236   3.668   0.902
  136GLU      N 1432   3.090   3.749   1.050
  136GLU     HN 1433   3.021   3.816   1.074
  136GLU     CA 1434   3.103   3.639   1.146
  136GLU     HA 1435   3.208   3.636   1.171
  136GLU     CB 1436   3.017   3.662   1.285
  136GLU    HB1 1437   3.018   3.568   1.345
  136GLU    HB2 1438   2.912   3.672   1.251
  136GLU     CG 1439   3.076   3.773   1.380
  136GLU    HG1 1440   3.005   3.769   1.466
  136GLU    HG2 1441   3.064   3.873   1.335
  136GLU     CD 1442   3.217   3.741   1.430
  136GLU    OE1 1443   3.228   3.641   1.504
  136GLU    OE2 1444   3.308   3.816   1.396
  136GLU      C 1445   3.055   3.505   1.081
  136GLU      O 1446   3.119   3.407   1.106
  137ILE      N 1447   2.936   3.505   1.002
  137ILE     HN 1448   2.882   3.587   0.987
  137ILE     CA 1449   2.888   3.398   0.919
  137ILE     HA 1450   2.855   3.318   0.984
  137ILE     CB 1451   2.756   3.430   0.842
  137ILE     HB 1452   2.760   3.534   0.802
  137ILE    CG2 1453   2.726   3.339   0.726
  137ILE   HG21 1454   2.798   3.343   0.642
  137ILE   HG22 1455   2.721   3.235   0.765
  137ILE   HG23 1456   2.620   3.356   0.697
  137ILE    CG1 1457   2.643   3.431   0.943
  137ILE   HG11 1458   2.680   3.455   1.045
  137ILE   HG12 1459   2.597   3.330   0.951
  137ILE     CD 1460   2.533   3.540   0.925
  137ILE    HD1 1461   2.446   3.520   0.991
  137ILE    HD2 1462   2.561   3.645   0.946
  137ILE    HD3 1463   2.489   3.534   0.823
  137ILE      C 1464   2.985   3.332   0.827
  137ILE      O 1465   3.002   3.207   0.831
  138LYS      N 1466   3.059   3.414   0.750
  138LYS     HN 1467   3.041   3.512   0.743
  138LYS     CA 1468   3.169   3.369   0.666
  138LYS     HA 1469   3.123   3.295   0.602
  138LYS     CB 1470   3.216   3.496   0.588
  138LYS    HB1 1471   3.310   3.473   0.533
  138LYS    HB2 1472   3.239   3.570   0.667
  138LYS     CG 1473   3.107   3.556   0.486
  138LYS    HG1 1474   3.013   3.574   0.543
  138LYS    HG2 1475   3.094   3.483   0.404
  138LYS     CD 1476   3.149   3.694   0.439
  138LYS    HD1 1477   3.094   3.771   0.498
  138LYS    HD2 1478   3.259   3.707   0.449
  138LYS     CE 1479   3.126   3.711   0.286
  138LYS    HE1 1480   3.018   3.735   0.276
  138LYS    HE2 1481   3.144   3.613   0.235
  138LYS     NZ 1482   3.196   3.826   0.217
  138LYS    HZ1 1483   3.293   3.791   0.209
  138LYS    HZ2 1484   3.157   3.835   0.121
  138LYS    HZ3 1485   3.198   3.918   0.266
  138LYS      C 1486   3.288   3.301   0.734
  138LYS      O 1487   3.351   3.206   0.684
  139LYS      N 1488   3.328   3.356   0.852
  139LYS     HN 1489   3.275   3.428   0.896
  139LYS     CA 1490   3.433   3.311   0.940
  139LYS     HA 1491   3.516   3.268   0.886
  139LYS     CB 1492   3.486   3.417   1.039
  139LYS    HB1 1493   3.563   3.367   1.100
  139LYS    HB2 1494   3.410   3.470   1.101
  139LYS     CG 1495   3.544   3.538   0.966
  139LYS    HG1 1496   3.489   3.589   0.884
  139LYS    HG2 1497   3.636   3.498   0.918
  139LYS     CD 1498   3.590   3.634   1.081
  139LYS    HD1 1499   3.500   3.654   1.143
  139LYS    HD2 1500   3.677   3.593   1.136
  139LYS     CE 1501   3.648   3.770   1.021
  139LYS    HE1 1502   3.730   3.756   0.947
  139LYS    HE2 1503   3.689   3.835   1.101
  139LYS     NZ 1504   3.541   3.849   0.959
  139LYS    HZ1 1505   3.508   3.792   0.878
  139LYS    HZ2 1506   3.460   3.864   1.024
  139LYS    HZ3 1507   3.575   3.939   0.919
  139LYS      C 1508   3.390   3.188   1.017
  139LYS      O 1509   3.476   3.114   1.066
  140LEU      N 1510   3.256   3.167   1.033
  140LEU     HN 1511   3.187   3.236   1.010
  140LEU     CA 1512   3.201   3.040   1.091
  140LEU     HA 1513   3.253   3.011   1.182
  140LEU     CB 1514   3.055   3.058   1.121
  140LEU    HB1 1515   3.000   3.100   1.034
  140LEU    HB2 1516   3.045   3.152   1.179
  140LEU     CG 1517   2.981   2.946   1.196
  140LEU     HG 1518   2.997   2.852   1.139
  140LEU    CD1 1519   3.034   2.936   1.337
  140LEU   HD11 1520   3.142   2.908   1.337
  140LEU   HD12 1521   3.031   3.040   1.378
  140LEU   HD13 1522   2.974   2.861   1.392
  140LEU    CD2 1523   2.835   2.990   1.193
  140LEU   HD21 1524   2.775   2.933   1.267
  140LEU   HD22 1525   2.821   3.098   1.214
  140LEU   HD23 1526   2.792   2.978   1.091
  140LEU      C 1527   3.215   2.922   0.998
  140LEU      O 1528   3.278   2.821   1.035
  141VAL      N 1529   3.156   2.930   0.880
  141VAL     HN 1530   3.100   3.011   0.863
  141VAL     CA 1531   3.148   2.827   0.778
  141VAL     HA 1532   3.193   2.736   0.815
  141VAL     CB 1533   2.997   2.799   0.744
  141VAL     HB 1534   2.993   2.763   0.639
  141VAL    CG1 1535   2.940   2.694   0.845
  141VAL   HG11 1536   2.969   2.590   0.818
  141VAL   HG12 1537   2.980   2.726   0.944
  141VAL   HG13 1538   2.829   2.702   0.850
  141VAL    CG2 1539   2.902   2.923   0.749
  141VAL   HG21 1540   2.799   2.898   0.716
  141VAL   HG22 1541   2.901   2.974   0.848
  141VAL   HG23 1542   2.948   3.001   0.684
  141VAL      C 1543   3.220   2.875   0.651
  141VAL      O 1544   3.156   2.918   0.551
  142PRO      N 1545   3.359   2.862   0.639
  142PRO     CD 1546   3.440   2.816   0.750
  142PRO    HD1 1547   3.444   2.890   0.833
  142PRO    HD2 1548   3.395   2.718   0.773
  142PRO     CA 1549   3.439   2.935   0.539
  142PRO     HA 1550   3.398   3.034   0.526
  142PRO     CB 1551   3.583   2.932   0.610
  142PRO    HB1 1552   3.594   3.016   0.682
  142PRO    HB2 1553   3.662   2.928   0.531
  142PRO     CG 1554   3.575   2.802   0.686
  142PRO    HG1 1555   3.648   2.786   0.768
  142PRO    HG2 1556   3.579   2.716   0.616
  142PRO      C 1557   3.433   2.875   0.406
  142PRO      O 1558   3.510   2.910   0.322
  143ASN      N 1559   3.345   2.773   0.386
  143ASN     HN 1560   3.298   2.726   0.461
  143ASN     CA 1561   3.319   2.720   0.255
  143ASN     HA 1562   3.378   2.769   0.179
  143ASN     CB 1563   3.344   2.574   0.252
  143ASN    HB1 1564   3.347   2.537   0.147
  143ASN    HB2 1565   3.282   2.504   0.311
  143ASN     CG 1566   3.488   2.543   0.292
  143ASN    OD1 1567   3.571   2.510   0.209
  143ASN    ND2 1568   3.518   2.535   0.426
  143ASN   HD21 1569   3.454   2.562   0.498
  143ASN   HD22 1570   3.606   2.504   0.461
  143ASN      C 1571   3.173   2.734   0.218
  143ASN      O 1572   3.125   2.696   0.108
  144ALA      N 1573   3.089   2.798   0.298
  144ALA     HN 1574   3.129   2.828   0.384
  144ALA     CA 1575   2.956   2.837   0.257
  144ALA     HA 1576   2.910   2.753   0.206
  144ALA     CB 1577   2.863   2.878   0.383
  144ALA    HB1 1578   2.758   2.889   0.347
  144ALA    HB2 1579   2.865   2.805   0.467
  144ALA    HB3 1580   2.894   2.977   0.423
  144ALA      C 1581   2.951   2.961   0.164
  144ALA      O 1582   3.029   3.061   0.176
  145ALA      N 1583   2.860   2.960   0.060
  145ALA     HN 1584   2.801   2.885   0.030
  145ALA     CA 1585   2.828   3.076   8.857
  145ALA     HA 1586   2.917   3.136   8.849
  145ALA     CB 1587   2.796   3.040   8.718
  145ALA    HB1 1588   2.889   3.007   8.666
  145ALA    HB2 1589   2.709   2.970   8.719
  145ALA    HB3 1590   2.789   3.130   8.654
  145ALA      C 1591   2.729   3.175   0.036
  145ALA      O 1592   2.624   3.133   0.087
  146VAL      N 1593   2.762   3.306   0.057
  146VAL     HN 1594   2.846   3.347   0.024
  146VAL     CA 1595   2.683   3.393   0.145
  146VAL     HA 1596   2.605   3.337   0.195
  146VAL     CB 1597   2.765   3.441   0.265
  146VAL     HB 1598   2.833   3.522   0.231
  146VAL    CG1 1599   2.661   3.502   0.369
  146VAL   HG11 1600   2.605   3.581   0.317
  146VAL   HG12 1601   2.597   3.429   0.422
  146VAL   HG13 1602   2.713   3.563   0.446
  146VAL    CG2 1603   2.856   3.325   0.323
  146VAL   HG21 1604   2.941   3.302   0.256
  146VAL   HG22 1605   2.899   3.341   0.424
  146VAL   HG23 1606   2.798   3.231   0.333
  146VAL      C 1607   2.614   3.505   0.067
  146VAL      O 1608   2.680   3.593   0.008
  147ILE      N 1609   2.476   3.499   0.070
  147ILE     HN 1610   2.430   3.433   0.130
  147ILE     CA 1611   2.380   3.585   8.879
  147ILE     HA 1612   2.439   3.651   8.817
  147ILE     CB 1613   2.291   3.509   8.783
  147ILE     HB 1614   2.354   3.468   8.701
  147ILE    CG2 1615   2.238   3.387   8.857
  147ILE   HG21 1616   2.304   3.308   8.898
  147ILE   HG22 1617   2.171   3.421   8.940
  147ILE   HG23 1618   2.174   3.335   8.783
  147ILE    CG1 1619   2.182   3.597   8.716
  147ILE   HG11 1620   2.242   3.685   8.685
  147ILE   HG12 1621   2.110   3.630   8.793
  147ILE     CD 1622   2.116   3.540   8.595
  147ILE    HD1 1623   2.202   3.540   8.525
  147ILE    HD2 1624   2.082   3.438   8.624
  147ILE    HD3 1625   2.032   3.602   8.555
  147ILE      C 1626   2.305   3.661   0.104
  147ILE      O 1627   2.236   3.611   0.195
  148ASP      N 1628   2.325   3.793   0.095
  148ASP     HN 1629   2.385   3.826   0.022
  148ASP     CA 1630   2.267   3.906   0.170
  148ASP     HA 1631   2.224   3.871   0.263
  148ASP     CB 1632   2.362   4.020   0.196
  148ASP    HB1 1633   2.422   4.050   0.107
  148ASP    HB2 1634   2.432   3.994   0.278
  148ASP     CG 1635   2.290   4.146   0.259
  148ASP    OD1 1636   2.179   4.135   0.323
  148ASP    OD2 1637   2.357   4.252   0.265
  148ASP      C 1638   2.146   3.947   0.094
  148ASP      O 1639   2.160   3.954   8.849
  149LEU      N 1640   2.029   3.969   0.159
  149LEU     HN 1641   2.024   3.962   0.258
  149LEU     CA 1642   1.909   4.024   0.089
  149LEU     HA 1643   1.943   4.054  -0.010
  149LEU     CB 1644   1.782   3.926   0.091
  149LEU    HB1 1645   1.691   3.971   0.045
  149LEU    HB2 1646   1.765   3.912   0.200
  149LEU     CG 1647   1.805   3.778   0.039
  149LEU     HG 1648   1.885   3.741   0.106
  149LEU    CD1 1649   1.677   3.691   0.067
  149LEU   HD11 1650   1.687   3.588   0.026
  149LEU   HD12 1651   1.655   3.679   0.175
  149LEU   HD13 1652   1.584   3.737   0.026
  149LEU    CD2 1653   1.847   3.770   8.774
  149LEU   HD21 1654   1.755   3.800   8.719
  149LEU   HD22 1655   1.930   3.838   8.745
  149LEU   HD23 1656   1.859   3.662   8.750
  149LEU      C 1657   1.865   4.161   0.150
  149LEU      O 1658   1.766   4.214   0.100
  150ASN      N 1659   1.933   4.212   0.257
  150ASN     HN 1660   2.022   4.176   0.281
  150ASN     CA 1661   1.884   4.334   0.323
  150ASN     HA 1662   1.785   4.324   0.365
  150ASN     CB 1663   1.981   4.365   0.441
  150ASN    HB1 1664   2.079   4.403   0.406
  150ASN    HB2 1665   1.989   4.262   0.483
  150ASN     CG 1666   1.940   4.468   0.552
  150ASN    OD1 1667   1.852   4.552   0.527
  150ASN    ND2 1668   2.004   4.466   0.666
  150ASN   HD21 1669   2.098   4.434   0.669
  150ASN   HD22 1670   1.976   4.522   0.744
  150ASN      C 1671   1.860   4.451   0.229
  150ASN      O 1672   1.933   4.469   0.136
  151PHE      N 1673   1.749   4.536   0.252
  151PHE     HN 1674   1.694   4.529   0.335
  151PHE     CA 1675   1.708   4.652   0.171
  151PHE     HA 1676   1.748   4.640   0.071
  151PHE     CB 1677   1.549   4.680   0.160
  151PHE    HB1 1678   1.523   4.755   0.082
  151PHE    HB2 1679   1.512   4.715   0.259
  151PHE     CG 1680   1.471   4.561   0.131
  151PHE    CD1 1681   1.525   4.440   0.080
  151PHE    HD1 1682   1.631   4.443   0.060
  151PHE    CE1 1683   1.446   4.336   0.035
  151PHE    HE1 1684   1.479   4.241  -0.005
  151PHE     CZ 1685   1.306   4.336   0.058
  151PHE     HZ 1686   1.236   4.263   0.020
  151PHE    CD2 1687   1.330   4.554   0.159
  151PHE    HD2 1688   1.284   4.641   0.204
  151PHE    CE2 1689   1.250   4.447   0.113
  151PHE    HE2 1690   1.144   4.444   0.135
  151PHE      C 1691   1.756   4.787   0.213
  151PHE      O 1692   1.747   4.887   0.144
  152ASP      N 1693   1.818   4.792   0.335
  152ASP     HN 1694   1.813   4.707   0.387
  152ASP     CA 1695   1.854   4.918   0.406
  152ASP     HA 1696   1.800   5.004   0.370
  152ASP     CB 1697   1.800   4.909   0.549
  152ASP    HB1 1698   1.832   5.001   0.603
  152ASP    HB2 1699   1.835   4.814   0.595
  152ASP     CG 1700   1.655   4.906   0.549
  152ASP    OD1 1701   1.588   4.996   0.498
  152ASP    OD2 1702   1.605   4.803   0.603
  152ASP      C 1703   1.998   4.958   0.400
  152ASP      O 1704   2.046   5.052   0.462
  153VAL      N 1705   2.068   4.887   0.313
  153VAL     HN 1706   2.021   4.825   0.250
  153VAL     CA 1707   2.216   4.880   0.325
  153VAL     HA 1708   2.261   4.927   0.412
  153VAL     CB 1709   2.273   4.739   0.342
  153VAL     HB 1710   2.384   4.741   0.341
  153VAL    CG1 1711   2.239   4.684   0.484
  153VAL   HG11 1712   2.279   4.759   0.555
  153VAL   HG12 1713   2.129   4.668   0.493
  153VAL   HG13 1714   2.282   4.582   0.496
  153VAL    CG2 1715   2.231   4.644   0.222
  153VAL   HG21 1716   2.255   4.693   0.125
  153VAL   HG22 1717   2.286   4.548   0.227
  153VAL   HG23 1718   2.122   4.625   0.238
  153VAL      C 1719   2.276   4.955   0.206
  153VAL      O 1720   2.223   4.944   0.090
  154SER      N 1721   2.388   5.023   0.226
  154SER     HN 1722   2.431   5.030   0.316
  154SER     CA 1723   2.457   5.088   0.117
  154SER     HA 1724   2.552   5.117   0.160
  154SER     CB 1725   2.500   5.006   8.871
  154SER    HB1 1726   2.552   5.073   8.798
  154SER    HB2 1727   2.413   4.967   8.814
  154SER     OG 1728   2.586   4.901   8.901
  154SER    HG1 1729   2.556   4.831   8.843
  154SER      C 1730   2.381   5.216   0.075
  154SER      O 1731   2.263   5.231   0.106
  155GLU      N 1732   2.452   5.317   8.891
  155GLU     HN 1733   2.544   5.300   8.856
  155GLU     CA 1734   2.396   5.444  -0.034
  155GLU     HA 1735   2.337   5.481   0.049
  155GLU     CB 1736   2.493   5.561   8.825
  155GLU    HB1 1737   2.431   5.650   8.799
  155GLU    HB2 1738   2.567   5.540   8.745
  155GLU     CG 1739   2.581   5.604   0.070
  155GLU    HG1 1740   2.668   5.535   0.067
  155GLU    HG2 1741   2.532   5.589   0.169
  155GLU     CD 1742   2.637   5.741   0.056
  155GLU    OE1 1743   2.607   5.825   0.139
  155GLU    OE2 1744   2.700   5.768   8.828
  155GLU      C 1745   2.317   5.431   8.726
  155GLU      O 1746   2.356   5.353   8.640
  156LYS      N 1747   2.199   5.497   8.721
  156LYS     HN 1748   2.158   5.553   8.793
  156LYS     CA 1749   2.108   5.478   8.608
  156LYS     HA 1750   2.144   5.397   8.546
  156LYS     CB 1751   1.964   5.447   8.657
  156LYS    HB1 1752   1.880   5.439   8.585
  156LYS    HB2 1753   1.928   5.527   8.726
  156LYS     CG 1754   1.948   5.325   8.744
  156LYS    HG1 1755   1.849   5.313   8.792
  156LYS    HG2 1756   2.014   5.326   8.833
  156LYS     CD 1757   1.977   5.194   8.670
  156LYS    HD1 1758   1.883   5.153   8.629
  156LYS    HD2 1759   2.043   5.224   8.586
  156LYS     CE 1760   2.043   5.093   8.761
  156LYS    HE1 1761   2.124   5.138   8.822
  156LYS    HE2 1762   2.082   5.006   8.704
  156LYS     NZ 1763   1.943   5.043   8.854
  156LYS    HZ1 1764   1.900   5.115   8.915
  156LYS    HZ2 1765   1.857   5.003   8.811
  156LYS    HZ3 1766   1.991   4.970   8.909
  156LYS      C 1767   2.093   5.598   8.519
  156LYS      O 1768   2.093   5.709   8.567
  157ALA      N 1769   2.070   5.575   8.386
  157ALA     HN 1770   2.066   5.480   8.358
  157ALA     CA 1771   2.047   5.677   8.284
  157ALA     HA 1772   2.076   5.774   8.320
  157ALA     CB 1773   2.123   5.645   8.149
  157ALA    HB1 1774   2.098   5.544   8.111
  157ALA    HB2 1775   2.091   5.716   8.070
  157ALA    HB3 1776   2.233   5.652   8.165
  157ALA      C 1777   1.895   5.683   8.253
  157ALA      O 1778   1.853   5.761   8.171
  158THR      N 1779   1.816   5.597   8.318
  158THR     HN 1780   1.873   5.544   8.381
  158THR     CA 1781   1.674   5.593   8.329
  158THR     HA 1782   1.643   5.672   8.261
  158THR     CB 1783   1.618   5.452   8.297
  158THR     HB 1784   1.513   5.446   8.331
  158THR    OG1 1785   1.689   5.347   8.356
  158THR    HG1 1786   1.680   5.352   8.451
  158THR    CG2 1787   1.615   5.437   8.145
  158THR   HG21 1788   1.713   5.482   8.116
  158THR   HG22 1789   1.623   5.328   8.126
  158THR   HG23 1790   1.540   5.496   8.088
  158THR      C 1791   1.630   5.632   8.466
  158THR      O 1792   1.706   5.658   8.558
  159LYS      N 1793   1.493   5.645   8.483
  159LYS     HN 1794   1.429   5.642   8.407
  159LYS     CA 1795   1.419   5.704   8.602
  159LYS     HA 1796   1.495   5.748   8.664
  159LYS     CB 1797   1.317   5.822   8.572
  159LYS    HB1 1798   1.261   5.857   8.661
  159LYS    HB2 1799   1.240   5.768   8.512
  159LYS     CG 1800   1.380   5.934   8.485
  159LYS    HG1 1801   1.429   5.892   8.395
  159LYS    HG2 1802   1.467   5.977   8.540
  159LYS     CD 1803   1.281   6.036   8.435
  159LYS    HD1 1804   1.230   6.093   8.516
  159LYS    HD2 1805   1.340   6.120   8.392
  159LYS     CE 1806   1.176   5.986   8.340
  159LYS    HE1 1807   1.116   6.071   8.302
  159LYS    HE2 1808   1.106   5.915   8.389
  159LYS     NZ 1809   1.229   5.914   8.221
  159LYS    HZ1 1810   1.159   5.900   8.146
  159LYS    HZ2 1811   1.305   5.972   8.179
  159LYS    HZ3 1812   1.280   5.826   8.243
  159LYS      C 1813   1.344   5.595   8.679
  159LYS      O 1814   1.305   5.496   8.621
  160PRO      N 1815   1.316   5.616   8.814
  160PRO     CD 1816   1.384   5.707   0.025
  160PRO    HD1 1817   1.494   5.695   0.019
  160PRO    HD2 1818   1.358   5.812   0.000
  160PRO     CA 1819   1.217   5.539   0.012
  160PRO     HA 1820   1.267   5.445   0.030
  160PRO     CB 1821   1.195   5.624   0.137
  160PRO    HB1 1822   1.153   5.561   0.218
  160PRO    HB2 1823   1.125   5.700   0.099
  160PRO     CG 1824   1.336   5.667   0.163
  160PRO    HG1 1825   1.392   5.577   0.197
  160PRO    HG2 1826   1.347   5.752   0.233
  160PRO      C 1827   1.093   5.509   8.817
  160PRO      O 1828   1.040   5.600   8.751
  161GLY      N 1829   1.052   5.384   8.817
  161GLY     HN 1830   1.077   5.318   8.887
  161GLY     CA 1831   0.949   5.334   8.726
  161GLY    HA1 1832   0.897   5.260   8.785
  161GLY    HA2 1833   0.882   5.415   8.701
  161GLY      C 1834   1.008   5.266   8.602
  161GLY      O 1835   0.992   5.143   8.598
  162GLU      N 1836   1.085   5.340   8.519
  162GLU     HN 1837   1.103   5.437   8.534
  162GLU     CA 1838   1.157   5.294   8.400
  162GLU     HA 1839   1.084   5.258   8.330
  162GLU     CB 1840   1.244   5.400   8.319
  162GLU    HB1 1841   1.313   5.351   8.248
  162GLU    HB2 1842   1.308   5.445   8.397
  162GLU     CG 1843   1.153   5.501   8.243
  162GLU    HG1 1844   1.095   5.560   8.317
  162GLU    HG2 1845   1.087   5.455   8.166
  162GLU     CD 1846   1.248   5.597   8.172
  162GLU    OE1 1847   1.328   5.669   8.243
  162GLU    OE2 1848   1.232   5.615   8.047
  162GLU      C 1849   1.250   5.184   8.435
  162GLU      O 1850   1.252   5.081   8.372
  163ASN      N 1851   1.317   5.208   8.544
  163ASN     HN 1852   1.309   5.297   8.587
  163ASN     CA 1853   1.405   5.110   8.623
  163ASN     HA 1854   1.490   5.078   8.564
  163ASN     CB 1855   1.465   5.185   8.755
  163ASN    HB1 1856   1.516   5.104   8.811
  163ASN    HB2 1857   1.390   5.227   8.825
  163ASN     CG 1858   1.558   5.298   8.717
  163ASN    OD1 1859   1.619   5.297   8.610
  163ASN    ND2 1860   1.567   5.393   8.811
  163ASN   HD21 1861   1.498   5.389   8.882
  163ASN   HD22 1862   1.638   5.462   8.796
  163ASN      C 1863   1.340   4.976   8.668
  163ASN      O 1864   1.391   4.863   8.636
  164LEU      N 1865   1.225   4.978   8.736
  164LEU     HN 1866   1.190   5.069   8.755
  164LEU     CA 1867   1.145   4.865   8.775
  164LEU     HA 1868   1.211   4.796   8.825
  164LEU     CB 1869   1.032   4.909  -0.010
  164LEU    HB1 1870   0.983   5.001  -0.045
  164LEU    HB2 1871   1.084   4.930   0.086
  164LEU     CG 1872   0.913   4.811   8.911
  164LEU     HG 1873   0.844   4.783   8.829
  164LEU    CD1 1874   0.966   4.679   0.096
  164LEU   HD11 1875   1.013   4.702   0.194
  164LEU   HD12 1876   0.889   4.601   0.114
  164LEU   HD13 1877   1.043   4.621   0.040
  164LEU    CD2 1878   0.825   4.890   0.130
  164LEU   HD21 1879   0.757   4.815   0.176
  164LEU   HD22 1880   0.902   4.926   0.202
  164LEU   HD23 1881   0.764   4.971   0.086
  164LEU      C 1882   1.100   4.786   8.663
  164LEU      O 1883   1.096   4.665   8.657
  165VAL      N 1884   1.041   4.851   8.557
  165VAL     HN 1885   1.016   4.947   8.568
  165VAL     CA 1886   0.998   4.785   8.427
  165VAL     HA 1887   0.933   4.706   8.461
  165VAL     CB 1888   0.930   4.890   8.337
  165VAL     HB 1889   0.989   4.984   8.339
  165VAL    CG1 1890   0.923   4.852   8.185
  165VAL   HG11 1891   1.016   4.805   8.147
  165VAL   HG12 1892   0.837   4.782   8.173
  165VAL   HG13 1893   0.910   4.942   8.120
  165VAL    CG2 1894   0.787   4.906   8.391
  165VAL   HG21 1895   0.737   4.969   8.315
  165VAL   HG22 1896   0.735   4.809   8.404
  165VAL   HG23 1897   0.785   4.957   8.490
  165VAL      C 1898   1.110   4.717   8.357
  165VAL      O 1899   1.105   4.596   8.335
  166LYS      N 1900   1.219   4.792   8.331
  166LYS     HN 1901   1.229   4.891   8.339
  166LYS     CA 1902   1.334   4.728   8.272
  166LYS     HA 1903   1.302   4.694   8.174
  166LYS     CB 1904   1.444   4.826   8.245
  166LYS    HB1 1905   1.539   4.773   8.224
  166LYS    HB2 1906   1.462   4.897   8.329
  166LYS     CG 1907   1.425   4.925   8.124
  166LYS    HG1 1908   1.331   4.981   8.140
  166LYS    HG2 1909   1.424   4.869   8.028
  166LYS     CD 1910   1.543   5.020   8.103
  166LYS    HD1 1911   1.533   5.091   8.018
  166LYS    HD2 1912   1.527   5.087   8.190
  166LYS     CE 1913   1.678   4.954   8.087
  166LYS    HE1 1914   1.715   4.910   8.182
  166LYS    HE2 1915   1.756   5.028   8.058
  166LYS     NZ 1916   1.673   4.855   7.971
  166LYS    HZ1 1917   1.607   4.777   7.989
  166LYS    HZ2 1918   1.647   4.898   7.879
  166LYS    HZ3 1919   1.770   4.820   7.960
  166LYS      C 1920   1.392   4.610   8.346
  166LYS      O 1921   1.441   4.515   8.292
  167GLY      N 1922   1.388   4.628   8.482
  167GLY     HN 1923   1.364   4.711   8.531
  167GLY     CA 1924   1.444   4.537   8.578
  167GLY    HA1 1925   1.549   4.534   8.554
  167GLY    HA2 1926   1.423   4.570   8.678
  167GLY      C 1927   1.380   4.398   8.576
  167GLY      O 1928   1.443   4.296   8.565
  168LEU      N 1929   1.246   4.396   8.577
  168LEU     HN 1930   1.191   4.479   8.575
  168LEU     CA 1931   1.168   4.274   8.561
  168LEU     HA 1932   1.192   4.200   8.635
  168LEU     CB 1933   1.014   4.307   8.593
  168LEU    HB1 1934   0.957   4.216   8.564
  168LEU    HB2 1935   0.972   4.377   8.518
  168LEU     CG 1936   0.973   4.348   8.741
  168LEU     HG 1937   1.052   4.424   8.763
  168LEU    CD1 1938   0.841   4.428   8.733
  168LEU   HD11 1939   0.755   4.376   8.686
  168LEU   HD12 1940   0.814   4.459   8.837
  168LEU   HD13 1941   0.860   4.523   8.679
  168LEU    CD2 1942   0.978   4.242   8.851
  168LEU   HD21 1943   0.886   4.180   8.859
  168LEU   HD22 1944   1.067   4.178   8.833
  168LEU   HD23 1945   0.991   4.285   8.953
  168LEU      C 1946   1.182   4.222   8.422
  168LEU      O 1947   1.198   4.099   8.401
  169LYS      N 1948   1.184   4.304   8.319
  169LYS     HN 1949   1.164   4.401   8.327
  169LYS     CA 1950   1.213   4.249   8.184
  169LYS     HA 1951   1.145   4.171   8.153
  169LYS     CB 1952   1.184   4.372   8.086
  169LYS    HB1 1953   1.223   4.349   7.985
  169LYS    HB2 1954   1.245   4.452   8.135
  169LYS     CG 1955   1.041   4.413   8.078
  169LYS    HG1 1956   0.995   4.430   8.178
  169LYS    HG2 1957   0.979   4.329   8.039
  169LYS     CD 1958   1.012   4.542   7.987
  169LYS    HD1 1959   0.907   4.572   8.006
  169LYS    HD2 1960   1.078   4.625   8.023
  169LYS     CE 1961   1.060   4.527   7.845
  169LYS    HE1 1962   1.027   4.434   7.795
  169LYS    HE2 1963   1.171   4.519   7.838
  169LYS     NZ 1964   1.020   4.643   7.766
  169LYS    HZ1 1965   1.049   4.628   7.668
  169LYS    HZ2 1966   0.917   4.654   7.777
  169LYS    HZ3 1967   1.068   4.730   7.798
  169LYS      C 1968   1.352   4.185   8.159
  169LYS      O 1969   1.358   4.076   8.098
  170ASP      N 1970   1.464   4.250   8.200
  170ASP     HN 1971   1.459   4.343   8.235
  170ASP     CA 1972   1.593   4.193   8.186
  170ASP     HA 1973   1.613   4.168   8.083
  170ASP     CB 1974   1.705   4.296   8.226
  170ASP    HB1 1975   1.801   4.241   8.229
  170ASP    HB2 1976   1.691   4.348   8.323
  170ASP     CG 1977   1.737   4.399   8.120
  170ASP    OD1 1978   1.821   4.488   8.136
  170ASP    OD2 1979   1.681   4.386   8.007
  170ASP      C 1980   1.617   4.067   8.271
  170ASP      O 1981   1.666   3.964   8.220
  171SER      N 1982   1.571   4.069   8.400
  171SER     HN 1983   1.521   4.152   8.423
  171SER     CA 1984   1.586   3.960   8.493
  171SER     HA 1985   1.691   3.942   8.507
  171SER     CB 1986   1.548   3.998   8.643
  171SER    HB1 1987   1.619   4.075   8.682
  171SER    HB2 1988   1.554   3.910   8.711
  171SER     OG 1989   1.414   4.038   8.650
  171SER    HG1 1990   1.414   4.133   8.635
  171SER      C 1991   1.511   3.830   8.459
  171SER      O 1992   1.565   3.721   8.460
  172THR      N 1993   1.379   3.848   8.422
  172THR     HN 1994   1.341   3.940   8.425
  172THR     CA 1995   1.300   3.735   8.369
  172THR     HA 1996   1.294   3.654   8.440
  172THR     CB 1997   1.162   3.780   8.320
  172THR     HB 1998   1.158   3.861   8.244
  172THR    OG1 1999   1.099   3.842   8.431
  172THR    HG1 2000   1.126   3.934   8.430
  172THR    CG2 2001   1.072   3.654   8.288
  172THR   HG21 2002   0.965   3.681   8.283
  172THR   HG22 2003   1.101   3.601   8.194
  172THR   HG23 2004   1.080   3.576   8.367
  172THR      C 2005   1.362   3.673   8.249
  172THR      O 2006   1.371   3.552   8.241
  173VAL      N 2007   1.408   3.750   8.154
  173VAL     HN 2008   1.389   3.847   8.164
  173VAL     CA 2009   1.478   3.700   8.031
  173VAL     HA 2010   1.421   3.615   7.998
  173VAL     CB 2011   1.473   3.809   7.925
  173VAL     HB 2012   1.489   3.909   7.969
  173VAL    CG1 2013   1.570   3.782   7.805
  173VAL   HG11 2014   1.558   3.682   7.759
  173VAL   HG12 2015   1.550   3.860   7.728
  173VAL   HG13 2016   1.675   3.790   7.840
  173VAL    CG2 2017   1.329   3.797   7.868
  173VAL   HG21 2018   1.326   3.870   7.784
  173VAL   HG22 2019   1.308   3.693   7.835
  173VAL   HG23 2020   1.250   3.842   7.933
  173VAL      C 2021   1.616   3.637   8.056
  173VAL      O 2022   1.649   3.528   8.007
  174THR      N 2023   1.701   3.702   8.143
  174THR     HN 2024   1.673   3.784   8.191
  174THR     CA 2025   1.828   3.645   8.178
  174THR     HA 2026   1.890   3.630   8.090
  174THR     CB 2027   1.915   3.731   8.264
  174THR     HB 2028   1.875   3.738   8.367
  174THR    OG1 2029   1.916   3.858   8.201
  174THR    HG1 2030   1.825   3.891   8.197
  174THR    CG2 2031   2.062   3.692   8.259
  174THR   HG21 2032   2.088   3.591   8.297
  174THR   HG22 2033   2.108   3.699   8.158
  174THR   HG23 2034   2.120   3.757   8.328
  174THR      C 2035   1.818   3.505   8.237
  174THR      O 2036   1.889   3.418   8.192
  175LEU      N 2037   1.726   3.472   8.338
  175LEU     HN 2038   1.669   3.541   8.382
  175LEU     CA 2039   1.708   3.336   8.385
  175LEU     HA 2040   1.802   3.294   8.415
  175LEU     CB 2041   1.602   3.338   8.500
  175LEU    HB1 2042   1.579   3.234   8.533
  175LEU    HB2 2043   1.504   3.387   8.481
  175LEU     CG 2044   1.652   3.407   8.629
  175LEU     HG 2045   1.663   3.516   8.615
  175LEU    CD1 2046   1.549   3.378   8.744
  175LEU   HD11 2047   1.583   3.438   8.831
  175LEU   HD12 2048   1.449   3.412   8.709
  175LEU   HD13 2049   1.550   3.270   8.770
  175LEU    CD2 2050   1.796   3.362   8.680
  175LEU   HD21 2051   1.870   3.397   8.606
  175LEU   HD22 2052   1.818   3.426   8.768
  175LEU   HD23 2053   1.795   3.253   8.700
  175LEU      C 2054   1.655   3.244   8.276
  175LEU      O 2055   1.698   3.130   8.261
  176GLY      N 2056   1.563   3.296   8.189
  176GLY     HN 2057   1.531   3.389   8.204
  176GLY     CA 2058   1.504   3.222   8.073
  176GLY    HA1 2059   1.446   3.139   8.111
  176GLY    HA2 2060   1.451   3.296   8.015
  176GLY      C 2061   1.603   3.167   7.978
  176GLY      O 2062   1.595   3.052   7.940
  177LYS      N 2063   1.700   3.251   7.934
  177LYS     HN 2064   1.700   3.349   7.953
  177LYS     CA 2065   1.821   3.210   7.859
  177LYS     HA 2066   1.784   3.171   7.765
  177LYS     CB 2067   1.909   3.336   7.828
  177LYS    HB1 2068   2.002   3.301   7.779
  177LYS    HB2 2069   1.932   3.384   7.926
  177LYS     CG 2070   1.844   3.443   7.741
  177LYS    HG1 2071   1.754   3.492   7.785
  177LYS    HG2 2072   1.819   3.400   7.641
  177LYS     CD 2073   1.930   3.571   7.717
  177LYS    HD1 2074   1.874   3.657   7.675
  177LYS    HD2 2075   1.966   3.608   7.815
  177LYS     CE 2076   2.056   3.545   7.638
  177LYS    HE1 2077   2.042   3.514   7.533
  177LYS    HE2 2078   2.126   3.477   7.692
  177LYS     NZ 2079   2.131   3.671   7.617
  177LYS    HZ1 2080   2.204   3.654   7.546
  177LYS    HZ2 2081   2.076   3.753   7.582
  177LYS    HZ3 2082   2.178   3.698   7.706
  177LYS      C 2083   1.904   3.102   7.919
  177LYS      O 2084   1.934   3.006   7.850
  178ILE      N 2085   1.931   3.110   8.051
  178ILE     HN 2086   1.884   3.181   8.101
  178ILE     CA 2087   2.010   3.008   8.117
  178ILE     HA 2088   2.105   2.995   8.069
  178ILE     CB 2089   2.039   3.058   8.263
  178ILE     HB 2090   1.943   3.089   8.311
  178ILE    CG2 2091   2.108   2.951   8.344
  178ILE   HG21 2092   2.036   2.874   8.380
  178ILE   HG22 2093   2.183   2.894   8.285
  178ILE   HG23 2094   2.146   2.997   8.438
  178ILE    CG1 2095   2.133   3.184   8.262
  178ILE   HG11 2096   2.115   3.248   8.173
  178ILE   HG12 2097   2.236   3.144   8.248
  178ILE     CD 2098   2.128   3.266   8.395
  178ILE    HD1 2099   2.201   3.351   8.389
  178ILE    HD2 2100   2.030   3.308   8.424
  178ILE    HD3 2101   2.165   3.201   8.477
  178ILE      C 2102   1.942   2.877   8.122
  178ILE      O 2103   2.008   2.779   8.115
  179PHE      N 2104   1.806   2.867   8.134
  179PHE     HN 2105   1.748   2.948   8.142
  179PHE     CA 2106   1.748   2.736   8.145
  179PHE     HA 2107   1.819   2.662   8.178
  179PHE     CB 2108   1.649   2.732   8.268
  179PHE    HB1 2109   1.599   2.637   8.296
  179PHE    HB2 2110   1.571   2.803   8.232
  179PHE     CG 2111   1.709   2.777   8.397
  179PHE    CD1 2112   1.825   2.717   8.446
  179PHE    HD1 2113   1.867   2.636   8.387
  179PHE    CE1 2114   1.877   2.742   8.574
  179PHE    HE1 2115   1.964   2.684   8.602
  179PHE     CZ 2116   1.802   2.824   8.661
  179PHE     HZ 2117   1.843   2.839   8.760
  179PHE    CD2 2118   1.638   2.858   8.486
  179PHE    HD2 2119   1.549   2.901   8.443
  179PHE    CE2 2120   1.686   2.883   8.609
  179PHE    HE2 2121   1.627   2.939   8.679
  179PHE      C 2122   1.676   2.689   8.021
  179PHE      O 2123   1.599   2.593   8.024
  180ASN      N 2124   1.709   2.748   7.901
  180ASN     HN 2125   1.792   2.803   7.895
  180ASN     CA 2126   1.642   2.725   7.775
  180ASN     HA 2127   1.677   2.807   7.715
  180ASN     CB 2128   1.684   2.592   7.704
  180ASN    HB1 2129   1.631   2.576   7.608
  180ASN    HB2 2130   1.649   2.508   7.768
  180ASN     CG 2131   1.834   2.580   7.661
  180ASN    OD1 2132   1.913   2.675   7.664
  180ASN    ND2 2133   1.865   2.457   7.617
  180ASN   HD21 2134   1.795   2.388   7.606
  180ASN   HD22 2135   1.961   2.433   7.604
  180ASN      C 2136   1.490   2.746   7.766
  180ASN      O 2137   1.412   2.669   7.714
  181LYS      N 2138   1.445   2.857   7.824
  181LYS     HN 2139   1.506   2.917   7.875
  181LYS     CA 2140   1.302   2.899   7.838
  181LYS     HA 2141   1.242   2.837   7.773
  181LYS     CB 2142   1.256   2.905   7.982
  181LYS    HB1 2143   1.149   2.933   7.976
  181LYS    HB2 2144   1.317   2.980   8.037
  181LYS     CG 2145   1.253   2.779   8.061
  181LYS    HG1 2146   1.232   2.789   8.170
  181LYS    HG2 2147   1.357   2.740   8.064
  181LYS     CD 2148   1.151   2.667   8.010
  181LYS    HD1 2149   1.047   2.695   8.036
  181LYS    HD2 2150   1.154   2.671   7.899
  181LYS     CE 2151   1.188   2.525   8.058
  181LYS    HE1 2152   1.175   2.519   8.168
  181LYS    HE2 2153   1.296   2.513   8.033
  181LYS     NZ 2154   1.108   2.418   7.993
  181LYS    HZ1 2155   1.095   2.440   7.892
  181LYS    HZ2 2156   1.153   2.324   7.999
  181LYS    HZ3 2157   1.014   2.419   8.036
  181LYS      C 2158   1.283   3.040   7.779
  181LYS      O 2159   1.195   3.112   7.832
  182ASP      N 2160   1.378   3.087   7.688
  182ASP     HN 2161   1.453   3.027   7.661
  182ASP     CA 2162   1.395   3.223   7.653
  182ASP     HA 2163   1.411   3.283   7.742
  182ASP     CB 2164   1.532   3.239   7.576
  182ASP    HB1 2165   1.618   3.214   7.642
  182ASP    HB2 2166   1.561   3.338   7.535
  182ASP     CG 2167   1.548   3.147   7.452
  182ASP    OD1 2168   1.466   3.052   7.428
  182ASP    OD2 2169   1.654   3.166   7.380
  182ASP      C 2170   1.280   3.290   7.584
  182ASP      O 2171   1.248   3.404   7.613
  183LYS      N 2172   1.207   3.219   7.488
  183LYS     HN 2173   1.245   3.131   7.459
  183LYS     CA 2174   1.088   3.256   7.430
  183LYS     HA 2175   1.096   3.355   7.388
  183LYS     CB 2176   1.061   3.149   7.325
  183LYS    HB1 2177   1.100   3.050   7.357
  183LYS    HB2 2178   1.117   3.180   7.234
  183LYS     CG 2179   0.914   3.151   7.275
  183LYS    HG1 2180   0.892   3.258   7.255
  183LYS    HG2 2181   0.842   3.109   7.348
  183LYS     CD 2182   0.887   3.074   7.152
  183LYS    HD1 2183   0.946   2.981   7.158
  183LYS    HD2 2184   0.782   3.041   7.138
  183LYS     CE 2185   0.937   3.153   7.022
  183LYS    HE1 2186   1.037   3.199   7.036
  183LYS    HE2 2187   0.866   3.238   7.007
  183LYS     NZ 2188   0.934   3.066   6.905
  183LYS    HZ1 2189   0.996   3.103   6.830
  183LYS    HZ2 2190   0.979   2.979   6.938
  183LYS    HZ3 2191   0.836   3.057   6.871
  183LYS      C 2192   0.974   3.278   7.523
  183LYS      O 2193   0.913   3.386   7.517
  184GLU      N 2194   0.950   3.186   7.619
  184GLU     HN 2195   1.010   3.106   7.623
  184GLU     CA 2196   0.843   3.192   7.718
  184GLU     HA 2197   0.748   3.191   7.667
  184GLU     CB 2198   0.845   3.072   7.820
  184GLU    HB1 2199   0.773   3.103   7.898
  184GLU    HB2 2200   0.947   3.058   7.862
  184GLU     CG 2201   0.797   2.926   7.770
  184GLU    HG1 2202   0.826   2.847   7.843
  184GLU    HG2 2203   0.851   2.919   7.674
  184GLU     CD 2204   0.649   2.924   7.745
  184GLU    OE1 2205   0.558   2.963   7.830
  184GLU    OE2 2206   0.609   2.870   7.640
  184GLU      C 2207   0.867   3.317   7.797
  184GLU      O 2208   0.781   3.398   7.829
  185ALA      N 2209   0.991   3.344   7.839
  185ALA     HN 2210   1.061   3.273   7.831
  185ALA     CA 2211   1.029   3.460   7.914
  185ALA     HA 2212   0.962   3.483   7.995
  185ALA     CB 2213   1.170   3.441   7.960
  185ALA    HB1 2214   1.231   3.411   7.872
  185ALA    HB2 2215   1.213   3.526   8.016
  185ALA    HB3 2216   1.191   3.353   8.025
  185ALA      C 2217   1.015   3.595   7.839
  185ALA      O 2218   0.977   3.698   7.888
  186LYS      N 2219   1.045   3.583   7.709
  186LYS     HN 2220   1.097   3.505   7.675
  186LYS     CA 2221   1.019   3.693   7.615
  186LYS     HA 2222   1.057   3.782   7.663
  186LYS     CB 2223   1.089   3.674   7.479
  186LYS    HB1 2224   1.047   3.742   7.401
  186LYS    HB2 2225   1.058   3.574   7.443
  186LYS     CG 2226   1.245   3.697   7.482
  186LYS    HG1 2227   1.288   3.632   7.561
  186LYS    HG2 2228   1.262   3.803   7.509
  186LYS     CD 2229   1.301   3.665   7.342
  186LYS    HD1 2230   1.294   3.555   7.328
  186LYS    HD2 2231   1.249   3.726   7.264
  186LYS     CE 2232   1.452   3.692   7.331
  186LYS    HE1 2233   1.499   3.622   7.403
  186LYS    HE2 2234   1.495   3.790   7.364
  186LYS     NZ 2235   1.508   3.677   7.186
  186LYS    HZ1 2236   1.536   3.769   7.146
  186LYS    HZ2 2237   1.589   3.613   7.181
  186LYS    HZ3 2238   1.428   3.642   7.130
  186LYS      C 2239   0.873   3.719   7.591
  186LYS      O 2240   0.825   3.836   7.587
  187GLN      N 2241   0.786   3.619   7.576
  187GLN     HN 2242   0.827   3.529   7.563
  187GLN     CA 2243   0.638   3.623   7.566
  187GLN     HA 2244   0.619   3.697   7.489
  187GLN     CB 2245   0.576   3.484   7.515
  187GLN    HB1 2246   0.467   3.506   7.524
  187GLN    HB2 2247   0.605   3.397   7.578
  187GLN     CG 2248   0.595   3.444   7.365
  187GLN    HG1 2249   0.504   3.401   7.320
  187GLN    HG2 2250   0.668   3.360   7.360
  187GLN     CD 2251   0.643   3.566   7.282
  187GLN    OE1 2252   0.761   3.592   7.258
  187GLN    NE2 2253   0.547   3.654   7.239
  187GLN   HE21 2254   0.451   3.639   7.265
  187GLN   HE22 2255   0.571   3.748   7.217
  187GLN      C 2256   0.578   3.670   7.701
  187GLN      O 2257   0.478   3.747   7.704
  188LEU      N 2258   0.634   3.631   7.818
  188LEU     HN 2259   0.715   3.572   7.816
  188LEU     CA 2260   0.590   3.671   7.948
  188LEU     HA 2261   0.483   3.657   7.951
  188LEU     CB 2262   0.654   3.593   8.070
  188LEU    HB1 2263   0.765   3.601   8.060
  188LEU    HB2 2264   0.631   3.485   8.058
  188LEU     CG 2265   0.612   3.633   8.211
  188LEU     HG 2266   0.627   3.742   8.224
  188LEU    CD1 2267   0.462   3.614   8.221
  188LEU   HD11 2268   0.408   3.695   8.169
  188LEU   HD12 2269   0.436   3.512   8.184
  188LEU   HD13 2270   0.421   3.620   8.325
  188LEU    CD2 2271   0.694   3.550   8.312
  188LEU   HD21 2272   0.671   3.570   8.419
  188LEU   HD22 2273   0.668   3.443   8.302
  188LEU   HD23 2274   0.804   3.551   8.299
  188LEU      C 2275   0.620   3.817   7.957
  188LEU      O 2276   0.554   3.897   8.019
  189VAL      N 2277   0.733   3.861   7.900
  189VAL     HN 2278   0.800   3.796   7.866
  189VAL     CA 2279   0.767   4.007   7.896
  189VAL     HA 2280   0.734   4.061   7.983
  189VAL     CB 2281   0.914   4.020   7.876
  189VAL     HB 2282   0.950   3.938   7.811
  189VAL    CG1 2283   0.961   4.155   7.812
  189VAL   HG11 2284   0.931   4.167   7.706
  189VAL   HG12 2285   0.908   4.237   7.865
  189VAL   HG13 2286   1.071   4.168   7.827
  189VAL    CG2 2287   0.994   4.007   8.011
  189VAL   HG21 2288   1.105   4.007   8.006
  189VAL   HG22 2289   0.953   4.083   8.081
  189VAL   HG23 2290   0.962   3.905   8.041
  189VAL      C 2291   0.688   4.084   7.790
  189VAL      O 2292   0.654   4.201   7.812
  190ALA      N 2293   0.644   4.027   7.678
  190ALA     HN 2294   0.678   3.936   7.659
  190ALA     CA 2295   0.550   4.077   7.583
  190ALA     HA 2296   0.580   4.173   7.544
  190ALA     CB 2297   0.535   3.988   7.459
  190ALA    HB1 2298   0.640   3.970   7.428
  190ALA    HB2 2299   0.477   3.897   7.488
  190ALA    HB3 2300   0.480   4.041   7.379
  190ALA      C 2301   0.409   4.108   7.641
  190ALA      O 2302   0.361   4.219   7.618
  191ASP      N 2303   0.351   4.014   7.722
  191ASP     HN 2304   0.412   3.935   7.729
  191ASP     CA 2305   0.234   4.034   7.806
  191ASP     HA 2306   0.156   4.071   7.741
  191ASP     CB 2307   0.196   3.907   7.880
  191ASP    HB1 2308   0.144   3.929   7.975
  191ASP    HB2 2309   0.282   3.840   7.901
  191ASP     CG 2310   0.099   3.823   7.805
  191ASP    OD1 2311   0.054   3.856   7.686
  191ASP    OD2 2312   0.067   3.707   7.849
  191ASP      C 2313   0.241   4.152   7.909
  191ASP      O 2314   0.157   4.236   7.925
  192PHE      N 2315   0.357   4.161   7.978
  192PHE     HN 2316   0.428   4.092   7.970
  192PHE     CA 2317   0.396   4.269   8.065
  192PHE     HA 2318   0.321   4.283   8.141
  192PHE     CB 2319   0.534   4.241   8.123
  192PHE    HB1 2320   0.618   4.232   8.050
  192PHE    HB2 2321   0.524   4.146   8.179
  192PHE     CG 2322   0.567   4.346   8.225
  192PHE    CD1 2323   0.544   4.328   8.362
  192PHE    HD1 2324   0.485   4.240   8.383
  192PHE    CE1 2325   0.598   4.414   8.463
  192PHE    HE1 2326   0.584   4.391   8.568
  192PHE     CZ 2327   0.683   4.516   8.409
  192PHE     HZ 2328   0.740   4.576   8.479
  192PHE    CD2 2329   0.651   4.448   8.183
  192PHE    HD2 2330   0.673   4.464   8.079
  192PHE    CE2 2331   0.715   4.537   8.274
  192PHE    HE2 2332   0.779   4.618   8.243
  192PHE      C 2333   0.391   4.407   8.000
  192PHE      O 2334   0.315   4.491   8.050
  193ASP      N 2335   0.455   4.427   7.883
  193ASP     HN 2336   0.513   4.360   7.837
  193ASP     CA 2337   0.450   4.556   7.811
  193ASP     HA 2338   0.485   4.639   7.872
  193ASP     CB 2339   0.538   4.545   7.674
  193ASP    HB1 2340   0.503   4.617   7.597
  193ASP    HB2 2341   0.513   4.444   7.633
  193ASP     CG 2342   0.689   4.562   7.689
  193ASP    OD1 2343   0.761   4.556   7.587
  193ASP    OD2 2344   0.741   4.605   7.794
  193ASP      C 2345   0.307   4.595   7.775
  193ASP      O 2346   0.262   4.708   7.785
  194LYS      N 2347   0.228   4.498   7.724
  194LYS     HN 2348   0.275   4.413   7.704
  194LYS     CA 2349   0.093   4.516   7.678
  194LYS     HA 2350   0.080   4.610   7.627
  194LYS     CB 2351   0.056   4.380   7.615
  194LYS    HB1 2352   0.055   4.291   7.682
  194LYS    HB2 2353   0.133   4.358   7.538
  194LYS     CG 2354   8.797   4.378   7.552
  194LYS    HG1 2355   8.721   4.395   7.632
  194LYS    HG2 2356   8.776   4.278   7.508
  194LYS     CD 2357   8.771   4.483   7.443
  194LYS    HD1 2358   8.681   4.453   7.385
  194LYS    HD2 2359   8.747   4.573   7.503
  194LYS     CE 2360   0.002   4.503   7.339
  194LYS    HE1 2361   0.042   4.408   7.298
  194LYS    HE2 2362   0.089   4.547   7.392
  194LYS     NZ 2363   8.857   4.586   7.223
  194LYS    HZ1 2364   8.939   4.611   7.164
  194LYS    HZ2 2365   8.785   4.550   7.158
  194LYS    HZ3 2366   8.821   4.674   7.266
  194LYS      C 2367   0.002   4.544   7.796
  194LYS      O 2368   8.782   4.618   7.790
  195SER      N 2369   0.039   4.497   7.917
  195SER     HN 2370   0.114   4.431   7.925
  195SER     CA 2371   8.853   4.542   8.042
  195SER     HA 2372   8.746   4.532   8.026
  195SER     CB 2373   0.015   4.461   8.168
  195SER    HB1 2374  -0.068   4.466   8.241
  195SER    HB2 2375   0.109   4.498   8.212
  195SER     OG 2376   0.015   4.321   8.151
  195SER    HG1 2377   0.050   4.295   8.066
  195SER      C 2378   8.862   4.687   8.078
  195SER      O 2379   8.764   4.749   8.113
  196ILE      N 2380   0.104   4.743   8.063
  196ILE     HN 2381   0.181   4.688   8.032
  196ILE     CA 2382   0.122   4.889   8.087
  196ILE     HA 2383   0.079   4.903   8.184
  196ILE     CB 2384   0.275   4.925   8.084
  196ILE     HB 2385   0.319   4.916   7.982
  196ILE    CG2 2386   0.283   5.076   8.123
  196ILE   HG21 2387   0.260   5.102   8.229
  196ILE   HG22 2388   0.388   5.099   8.096
  196ILE   HG23 2389   0.228   5.143   8.054
  196ILE    CG1 2390   0.354   4.843   8.180
  196ILE   HG11 2391   0.336   4.735   8.161
  196ILE   HG12 2392   0.313   4.865   8.281
  196ILE     CD 2393   0.501   4.862   8.171
  196ILE    HD1 2394   0.538   4.868   8.067
  196ILE    HD2 2395   0.528   4.958   8.221
  196ILE    HD3 2396   0.548   4.779   8.228
  196ILE      C 2397   0.045   4.977   7.991
  196ILE      O 2398   8.867   5.080   8.025
  197GLU      N 2399   0.047   4.936   7.862
  197GLU     HN 2400   0.095   4.853   7.836
  197GLU     CA 2401   8.844   4.995   7.760
  197GLU     HA 2402   8.865   5.101   7.759
  197GLU     CB 2403   0.002   4.938   7.623
  197GLU    HB1 2404   0.050   4.840   7.644
  197GLU    HB2 2405   0.084   5.004   7.586
  197GLU     CG 2406   8.772   4.932   7.514
  197GLU    HG1 2407   8.742   5.034   7.483
  197GLU    HG2 2408   8.683   4.873   7.544
  197GLU     CD 2409   8.816   4.851   7.401
  197GLU    OE1 2410   0.056   4.849   7.377
  197GLU    OE2 2411   8.736   4.789   7.328
  197GLU      C 2412   8.693   4.981   7.786
  197GLU      O 2413   8.618   5.080   7.781
  198LYS      N 2414   8.642   4.856   7.825
  198LYS     HN 2415   8.690   4.769   7.827
  198LYS     CA 2416   8.505   4.845   7.852
  198LYS     HA 2417   8.466   4.891   7.762
  198LYS     CB 2418   8.464   4.702   7.865
  198LYS    HB1 2419   8.358   4.685   7.895
  198LYS    HB2 2420   8.523   4.648   7.942
  198LYS     CG 2421   8.451   4.619   7.731
  198LYS    HG1 2422   8.444   4.511   7.756
  198LYS    HG2 2423   8.550   4.635   7.683
  198LYS     CD 2424   8.336   4.661   7.636
  198LYS    HD1 2425   8.239   4.650   7.689
  198LYS    HD2 2426   8.337   4.771   7.619
  198LYS     CE 2427   8.343   4.586   7.501
  198LYS    HE1 2428   8.339   4.476   7.515
  198LYS    HE2 2429   8.434   4.602   7.439
  198LYS     NZ 2430   8.222   4.608   7.416
  198LYS    HZ1 2431   8.257   4.596   7.319
  198LYS    HZ2 2432   8.162   4.532   7.454
  198LYS    HZ3 2433   8.173   4.698   7.436
  198LYS      C 2434   8.453   4.933   7.968
  198LYS      O 2435   8.348   4.989   7.953
  199ALA      N 2436   8.521   4.937   8.079
  199ALA     HN 2437   8.603   4.882   8.088
  199ALA     CA 2438   8.480   5.020   8.197
  199ALA     HA 2439   8.377   5.007   8.226
  199ALA     CB 2440   8.576   4.983   8.313
  199ALA    HB1 2441   8.569   4.877   8.343
  199ALA    HB2 2442   8.682   4.997   8.284
  199ALA    HB3 2443   8.545   5.049   8.397
  199ALA      C 2444   8.501   5.171   8.165
  199ALA      O 2445   8.414   5.258   8.179
  200LYS      N 2446   8.612   5.199   8.092
  200LYS     HN 2447   8.687   5.136   8.072
  200LYS     CA 2448   8.637   5.330   8.036
  200LYS     HA 2449   8.643   5.398   8.120
  200LYS     CB 2450   8.778   5.344   7.982
  200LYS    HB1 2451   8.792   5.272   7.898
  200LYS    HB2 2452   8.859   5.325   8.055
  200LYS     CG 2453   8.813   5.481   7.929
  200LYS    HG1 2454   8.796   5.551   8.014
  200LYS    HG2 2455   8.742   5.513   7.849
  200LYS     CD 2456   0.078   5.477   7.879
  200LYS    HD1 2457   0.137   5.404   7.938
  200LYS    HD2 2458   0.086   5.460   7.769
  200LYS     CE 2459   0.150   5.609   7.896
  200LYS    HE1 2460   0.144   5.656   7.996
  200LYS    HE2 2461   0.099   5.669   7.818
  200LYS     NZ 2462   0.289   5.592   7.871
  200LYS    HZ1 2463   0.296   5.562   7.771
  200LYS    HZ2 2464   0.337   5.684   7.883
  200LYS    HZ3 2465   0.327   5.519   7.934
  200LYS      C 2466   8.531   5.393   7.941
  200LYS      O 2467   8.500   5.512   7.954
  201SER      N 2468   8.463   5.306   7.866
  201SER     HN 2469   8.504   5.215   7.862
  201SER     CA 2470   8.352   5.346   7.779
  201SER     HA 2471   8.363   5.451   7.755
  201SER     CB 2472   8.342   5.250   7.658
  201SER    HB1 2473   8.272   5.290   7.582
  201SER    HB2 2474   8.325   5.146   7.694
  201SER     OG 2475   8.473   5.251   7.596
  201SER    HG1 2476   8.529   5.210   7.663
  201SER      C 2477   8.211   5.341   7.839
  201SER      O 2478   8.104   5.367   7.782
  202ALA      N 2479   8.204   5.305   7.974
  202ALA     HN 2480   8.289   5.273   8.015
  202ALA     CA 2481   8.092   5.322   8.061
  202ALA     HA 2482   8.005   5.342   8.001
  202ALA     CB 2483   8.080   5.196   8.149
  202ALA    HB1 2484   8.172   5.187   8.211
  202ALA    HB2 2485   7.987   5.194   8.210
  202ALA    HB3 2486   8.070   5.114   8.075
  202ALA      C 2487   8.106   5.438   8.147
  202ALA      O 2488   8.002   5.489   8.195
  203TYR      N 2489   8.223   5.494   8.162
  203TYR     HN 2490   8.301   5.443   8.125
  203TYR     CA 2491   8.262   5.625   8.214
  203TYR     HA 2492   8.197   5.637   8.299
  203TYR     CB 2493   8.406   5.624   8.268
  203TYR    HB1 2494   8.478   5.608   8.184
  203TYR    HB2 2495   8.411   5.539   8.339
  203TYR     CG 2496   8.447   5.747   8.346
  203TYR    CD1 2497   8.374   5.780   8.458
  203TYR    HD1 2498   8.290   5.719   8.488
  203TYR    CE1 2499   8.393   5.896   8.535
  203TYR    HE1 2500   8.326   5.928   8.612
  203TYR     CZ 2501   8.499   5.982   8.491
  203TYR     OH 2502   8.532   6.084   8.582
  203TYR     HH 2503   8.467   6.155   8.575
  203TYR    CD2 2504   8.545   5.839   8.306
  203TYR    HD2 2505   8.614   5.807   8.228
  203TYR    CE2 2506   8.575   5.958   8.380
  203TYR    HE2 2507   8.657   6.023   8.356
  203TYR      C 2508   8.212   5.745   8.135
  203TYR      O 2509   8.199   5.735   8.013
  204ASN      N 2510   8.185   5.862   8.201
  204ASN     HN 2511   8.183   5.861   8.301
  204ASN     CA 2512   8.155   5.990   8.149
  204ASN     HA 2513   8.151   5.981   8.041
  204ASN     CB 2514   8.023   6.038   8.211
  204ASN    HB1 2515   8.021   6.148   8.199
  204ASN    HB2 2516   8.016   6.019   8.320
  204ASN     CG 2517   7.900   5.979   8.134
  204ASN    OD1 2518   7.910   5.942   8.020
  204ASN    ND2 2519   7.791   5.950   8.210
  204ASN   HD21 2520   7.780   5.972   8.306
  204ASN   HD22 2521   7.712   5.911   8.162
  204ASN      C 2522   8.268   6.085   8.191
  204ASN      O 2523   8.292   6.105   8.310
  205GLY      N 2524   8.343   6.128   8.089
  205GLY     HN 2525   8.307   6.131   7.996
  205GLY     CA 2526   8.470   6.200   8.095
  205GLY    HA1 2527   8.544   6.122   8.105
  205GLY    HA2 2528   8.483   6.245   7.998
  205GLY      C 2529   8.497   6.299   8.207
  205GLY      O 2530   8.599   6.293   8.280
  206LYS      N 2531   8.399   6.388   8.223
  206LYS     HN 2532   8.308   6.372   8.188
  206LYS     CA 2533   8.402   6.507   8.310
  206LYS     HA 2534   8.504   6.518   8.344
  206LYS     CB 2535   8.353   6.641   8.240
  206LYS    HB1 2536   8.388   6.725   8.304
  206LYS    HB2 2537   8.244   6.649   8.219
  206LYS     CG 2538   8.422   6.657   8.099
  206LYS    HG1 2539   8.409   6.567   8.035
  206LYS    HG2 2540   8.531   6.676   8.107
  206LYS     CD 2541   8.361   6.779   8.028
  206LYS    HD1 2542   8.251   6.777   8.047
  206LYS    HD2 2543   8.406   6.866   8.079
  206LYS     CE 2544   8.394   6.769   7.877
  206LYS    HE1 2545   8.340   6.678   7.844
  206LYS    HE2 2546   8.503   6.769   7.855
  206LYS     NZ 2547   8.346   6.889   7.804
  206LYS    HZ1 2548   8.249   6.911   7.835
  206LYS    HZ2 2549   8.413   6.966   7.823
  206LYS    HZ3 2550   8.339   6.884   7.700
  206LYS      C 2551   8.312   6.500   8.440
  206LYS      O 2552   8.306   6.598   8.520
  207ASP      N 2553   8.267   6.378   8.475
  207ASP     HN 2554   8.284   6.301   8.414
  207ASP     CA 2555   8.187   6.351   8.595
  207ASP     HA 2556   8.133   6.443   8.607
  207ASP     CB 2557   8.098   6.225   8.593
  207ASP    HB1 2558   8.045   6.205   8.688
  207ASP    HB2 2559   8.157   6.135   8.568
  207ASP     CG 2560   7.981   6.252   8.485
  207ASP    OD1 2561   7.877   6.178   8.490
  207ASP    OD2 2562   7.985   6.363   8.417
  207ASP      C 2563   8.278   6.336   8.721
  207ASP      O 2564   8.395   6.290   8.715
  208LYS      N 2565   8.219   6.371   8.839
  208LYS     HN 2566   8.122   6.394   8.840
  208LYS     CA 2567   8.302   6.397   0.072
  208LYS     HA 2568   8.398   6.427   0.033
  208LYS     CB 2569   8.262   6.525   0.156
  208LYS    HB1 2570   8.332   6.539   0.241
  208LYS    HB2 2571   8.158   6.512   0.195
  208LYS     CG 2572   8.275   6.651   0.065
  208LYS    HG1 2573   8.234   6.733   0.128
  208LYS    HG2 2574   8.207   6.647  -0.022
  208LYS     CD 2575   8.410   6.685   0.011
  208LYS    HD1 2576   8.490   6.669   0.086
  208LYS    HD2 2577   8.429   6.612  -0.070
  208LYS     CE 2578   8.408   6.817   8.820
  208LYS    HE1 2579   8.329   6.823   8.742
  208LYS    HE2 2580   8.506   6.822   8.767
  208LYS     NZ 2581   8.400   6.934   0.029
  208LYS    HZ1 2582   8.481   6.936   0.093
  208LYS    HZ2 2583   8.399   7.022  -0.027
  208LYS    HZ3 2584   8.314   6.930   0.088
  208LYS      C 2585   8.325   6.283   0.172
  208LYS      O 2586   8.233   6.238   0.241
  209VAL      N 2587   8.445   6.225   0.175
  209VAL     HN 2588   8.522   6.255   0.119
  209VAL     CA 2589   8.463   6.101   0.237
  209VAL     HA 2590   8.375   6.058   0.283
  209VAL     CB 2591   8.524   6.011   0.126
  209VAL     HB 2592   8.600   6.068   0.069
  209VAL    CG1 2593   8.587   5.884   0.178
  209VAL   HG11 2594   8.693   5.907   0.204
  209VAL   HG12 2595   8.541   5.844   0.271
  209VAL   HG13 2596   8.611   5.800   0.109
  209VAL    CG2 2597   8.409   5.969   8.898
  209VAL   HG21 2598   8.463   5.916   8.816
  209VAL   HG22 2599   8.333   5.895   8.930
  209VAL   HG23 2600   8.363   6.058   8.850
  209VAL      C 2601   8.561   6.133   0.356
  209VAL      O 2602   8.676   6.178   0.336
  210MET      N 2603   8.520   6.113   0.473
  210MET     HN 2604   8.436   6.061   0.475
  210MET     CA 2605   8.603   6.114   0.590
  210MET     HA 2606   8.689   6.178   0.573
  210MET     CB 2607   8.517   6.187   0.692
  210MET    HB1 2608   8.439   6.126   0.743
  210MET    HB2 2609   8.471   6.278   0.648
  210MET     CG 2610   8.591   6.242   0.818
  210MET    HG1 2611   8.683   6.296   0.787
  210MET    HG2 2612   8.634   6.157   0.877
  210MET     SD 2613   8.509   6.338   0.946
  210MET     CE 2614   8.652   6.330   1.055
  210MET    HE1 2615   8.747   6.340   0.998
  210MET    HE2 2616   8.654   6.405   1.137
  210MET    HE3 2617   8.653   6.229   1.100
  210MET      C 2618   8.647   5.978   0.647
  210MET      O 2619   8.574   5.885   0.636
  211SER      N 2620   8.762   5.975   0.727
  211SER     HN 2621   8.814   6.058   0.745
  211SER     CA 2622   8.814   5.861   0.798
  211SER     HA 2623   8.746   5.780   0.780
  211SER     CB 2624   0.069   5.820   0.732
  211SER    HB1 2625   0.154   5.890   0.741
  211SER    HB2 2626   0.053   5.819   0.622
  211SER     OG 2627   0.120   5.700   0.785
  211SER    HG1 2628   0.212   5.720   0.768
  211SER      C 2629   8.833   5.886   0.948
  211SER      O 2630   0.003   5.989   0.998
  212VAL      N 2631   8.787   5.788   1.027
  212VAL     HN 2632   8.728   5.720   0.985
  212VAL     CA 2633   8.775   5.790   1.173
  212VAL     HA 2634   8.827   5.879   1.205
  212VAL     CB 2635   8.627   5.792   1.215
  212VAL     HB 2636   8.575   5.712   1.157
  212VAL    CG1 2637   8.595   5.766   1.368
  212VAL   HG11 2638   8.642   5.668   1.390
  212VAL   HG12 2639   8.636   5.844   1.436
  212VAL   HG13 2640   8.486   5.748   1.379
  212VAL    CG2 2641   8.570   5.931   1.181
  212VAL   HG21 2642   8.646   6.000   1.224
  212VAL   HG22 2643   8.552   5.952   1.073
  212VAL   HG23 2644   8.471   5.936   1.231
  212VAL      C 2645   8.860   5.680   1.232
  212VAL      O 2646   8.841   5.566   1.185
  213ILE      N 2647   0.053   5.708   1.340
  213ILE     HN 2648   0.055   5.801   1.377
  213ILE     CA 2649   0.098   5.609   1.431
  213ILE     HA 2650   0.092   5.511   1.386
  213ILE     CB 2651   0.250   5.636   1.477
  213ILE     HB 2652   0.310   5.603   1.390
  213ILE    CG2 2653   0.273   5.777   1.527
  213ILE   HG21 2654   0.256   5.842   1.439
  213ILE   HG22 2655   0.200   5.801   1.608
  213ILE   HG23 2656   0.376   5.791   1.567
  213ILE    CG1 2657   0.301   5.530   1.579
  213ILE   HG11 2658   0.234   5.543   1.667
  213ILE   HG12 2659   0.405   5.551   1.613
  213ILE     CD 2660   0.287   5.394   1.518
  213ILE    HD1 2661   0.179   5.375   1.505
  213ILE    HD2 2662   0.340   5.378   1.422
  213ILE    HD3 2663   0.328   5.312   1.581
  213ILE      C 2664   0.001   5.629   1.554
  213ILE      O 2665   8.868   5.743   1.602
  214VAL      N 2666   8.827   5.520   1.613
  214VAL     HN 2667   8.837   5.432   1.567
  214VAL     CA 2668   8.770   5.519   1.750
  214VAL     HA 2669   8.748   5.614   1.796
  214VAL     CB 2670   8.635   5.441   1.744
  214VAL     HB 2671   8.663   5.343   1.699
  214VAL    CG1 2672   8.571   5.416   1.880
  214VAL   HG11 2673   8.524   5.511   1.914
  214VAL   HG12 2674   8.482   5.349   1.872
  214VAL   HG13 2675   8.645   5.382   1.956
  214VAL    CG2 2676   8.542   5.506   1.642
  214VAL   HG21 2677   8.451   5.443   1.636
  214VAL   HG22 2678   8.503   5.605   1.673
  214VAL   HG23 2679   8.589   5.521   1.542
  214VAL      C 2680   8.874   5.455   1.852
  214VAL      O 2681   0.050   5.350   1.832
  215THR      N 2682   8.890   5.526   1.962
  215THR     HN 2683   8.853   5.619   1.965
  215THR     CA 2684   0.105   5.481   2.070
  215THR     HA 2685   0.139   5.381   2.049
  215THR     CB 2686   0.228   5.582   2.084
  215THR     HB 2687   0.278   5.583   1.985
  215THR    OG1 2688   0.327   5.544   2.177
  215THR    HG1 2689   0.325   5.605   2.252
  215THR    CG2 2690   0.188   5.734   2.095
  215THR   HG21 2691   0.123   5.765   2.010
  215THR   HG22 2692   0.126   5.752   2.185
  215THR   HG23 2693   0.275   5.803   2.096
  215THR      C 2694   0.030   5.469   2.202
  215THR      O 2695   8.878   5.570   2.272
  216GLY      N 2696  -0.004   5.339   2.234
  216GLY     HN 2697   0.043   5.273   2.176
  216GLY     CA 2698   8.805   5.300   2.357
  216GLY    HA1 2699   8.794   5.193   2.369
  216GLY    HA2 2700   8.856   5.347   2.440
  216GLY      C 2701   8.665   5.358   2.365
  216GLY      O 2702   8.630   5.405   2.469
  217GLY      N 2703   8.584   5.357   2.263
  217GLY     HN 2704   8.618   5.303   2.186
  217GLY     CA 2705   8.459   5.425   2.258
  217GLY    HA1 2706   8.401   5.406   2.168
  217GLY    HA2 2707   8.401   5.389   2.341
  217GLY      C 2708   8.468   5.577   2.269
  217GLY      O 2709   8.373   5.646   2.306
  218ASN      N 2710   8.584   5.637   2.221
  218ASN     HN 2711   8.656   5.579   2.185
  218ASN     CA 2712   8.604   5.784   2.204
  218ASN     HA 2713   8.513   5.837   2.228
  218ASN     CB 2714   8.710   5.843   2.299
  218ASN    HB1 2715   8.692   5.952   2.285
  218ASN    HB2 2716   8.811   5.822   2.258
  218ASN     CG 2717   8.701   5.812   2.450
  218ASN    OD1 2718   8.659   5.899   2.533
  218ASN    ND2 2719   8.768   5.701   2.493
  218ASN   HD21 2720   8.807   5.647   2.419
  218ASN   HD22 2721   8.775   5.678   2.590
  218ASN      C 2722   8.646   5.813   2.064
  218ASN      O 2723   8.704   5.732   2.000
  219ILE      N 2724   8.624   5.933   2.008
  219ILE     HN 2725   8.571   6.000   2.060
  219ILE     CA 2726   8.645   5.962   1.867
  219ILE     HA 2727   8.661   5.867   1.818
  219ILE     CB 2728   8.531   6.050   1.814
  219ILE     HB 2729   8.552   6.151   1.856
  219ILE    CG2 2730   8.539   6.073   1.655
  219ILE   HG21 2731   8.511   6.179   1.638
  219ILE   HG22 2732   8.642   6.060   1.617
  219ILE   HG23 2733   8.466   6.006   1.606
  219ILE    CG1 2734   8.388   5.991   1.852
  219ILE   HG11 2735   8.315   6.059   1.803
  219ILE   HG12 2736   8.373   5.998   1.962
  219ILE     CD 2737   8.368   5.848   1.799
  219ILE    HD1 2738   8.406   5.774   1.873
  219ILE    HD2 2739   8.261   5.819   1.788
  219ILE    HD3 2740   8.426   5.827   1.707
  219ILE      C 2741   8.776   6.032   1.842
  219ILE      O 2742   8.811   6.114   1.924
  220GLY      N 2743   8.854   5.998   1.731
  220GLY     HN 2744   8.818   5.929   1.669
  220GLY     CA 2745   0.083   6.077   1.677
  220GLY    HA1 2746   0.083   6.177   1.717
  220GLY    HA2 2747   0.169   6.017   1.702
  220GLY      C 2748   0.072   6.097   1.526
  220GLY      O 2749   8.863   6.046   1.459
  221PHE      N 2750   0.170   6.171   1.475
  221PHE     HN 2751   0.248   6.197   1.531
  221PHE     CA 2752   0.181   6.219   1.343
  221PHE     HA 2753   0.091   6.196   1.289
  221PHE     CB 2754   0.210   6.372   1.339
  221PHE    HB1 2755   0.294   6.400   1.405
  221PHE    HB2 2756   0.127   6.439   1.369
  221PHE     CG 2757   0.241   6.425   1.202
  221PHE    CD1 2758   0.329   6.533   1.183
  221PHE    HD1 2759   0.389   6.564   1.267
  221PHE    CE1 2760   0.343   6.600   1.060
  221PHE    HE1 2761   0.401   6.690   1.046
  221PHE     CZ 2762   0.275   6.548   0.946
  221PHE     HZ 2763   0.287   6.583   0.845
  221PHE    CD2 2764   0.163   6.387   1.087
  221PHE    HD2 2765   0.088   6.309   1.092
  221PHE    CE2 2766   0.184   6.445   0.959
  221PHE    HE2 2767   0.134   6.392   0.879
  221PHE      C 2768   0.296   6.138   1.271
  221PHE      O 2769   0.411   6.131   1.309
  222ALA      N 2770   0.261   6.064   1.168
  222ALA     HN 2771   0.167   6.046   1.139
  222ALA     CA 2772   0.356   5.978   1.098
  222ALA     HA 2773   0.448   5.967   1.152
  222ALA     CB 2774   0.307   5.836   1.073
  222ALA    HB1 2775   0.216   5.842   1.010
  222ALA    HB2 2776   0.387   5.775   1.027
  222ALA    HB3 2777   0.275   5.785   1.167
  222ALA      C 2778   0.379   6.045   0.968
  222ALA      O 2779   0.292   6.059   0.884
  223ALA      N 2780   0.503   6.090   0.947
  223ALA     HN 2781   0.569   6.078   1.022
  223ALA     CA 2782   0.538   6.181   0.837
  223ALA     HA 2783   0.463   6.258   0.831
  223ALA     CB 2784   0.674   6.255   0.867
  223ALA    HB1 2785   0.658   6.320   0.956
  223ALA    HB2 2786   0.743   6.176   0.904
  223ALA    HB3 2787   0.723   6.298   0.777
  223ALA      C 2788   0.555   6.109   0.702
  223ALA      O 2789   0.586   5.991   0.698
  224PRO      N 2790   0.515   6.168   0.589
  224PRO     CD 2791   0.442   6.294   0.578
  224PRO    HD1 2792   0.353   6.284   0.644
  224PRO    HD2 2793   0.504   6.382   0.605
  224PRO     CA 2794   0.550   6.123   0.456
  224PRO     HA 2795   0.479   6.043   0.442
  224PRO     CB 2796   0.529   6.243   0.363
  224PRO    HB1 2797   0.519   6.220   0.255
  224PRO    HB2 2798   0.618   6.310   0.366
  224PRO     CG 2799   0.405   6.307   0.429
  224PRO    HG1 2800   0.312   6.248   0.416
  224PRO    HG2 2801   0.376   6.408   0.393
  224PRO      C 2802   0.683   6.046   0.440
  224PRO      O 2803   0.796   6.094   0.473
  225HIS      N 2804   0.683   5.921   0.392
  225HIS     HN 2805   0.596   5.895   0.351
  225HIS     CA 2806   0.801   5.843   0.363
  225HIS     HA 2807   0.771   5.759   0.302
  225HIS     CB 2808   0.896   5.916   0.262
  225HIS    HB1 2809   0.962   5.843   0.212
  225HIS    HB2 2810   0.972   5.980   0.311
  225HIS    ND1 2811   0.782   5.931   0.041
  225HIS     CG 2812   0.823   5.996   0.159
  225HIS    CE1 2813   0.731   6.031   8.851
  225HIS    HE1 2814   0.696   6.013   8.750
  225HIS    NE2 2815   0.732   6.149   0.033
  225HIS    HE2 2816   0.713   6.237  -0.011
  225HIS    CD2 2817   0.791   6.128   0.154
  225HIS    HD2 2818   0.805   6.200   0.234
  225HIS      C 2819   0.876   5.780   0.488
  225HIS      O 2820   0.985   5.730   0.473
  226SER      N 2821   0.819   5.797   0.611
  226SER     HN 2822   0.736   5.850   0.623
  226SER     CA 2823   0.882   5.755   0.740
  226SER     HA 2824   0.962   5.690   0.708
  226SER     CB 2825   0.934   5.879   0.825
  226SER    HB1 2826   1.008   5.927   0.757
  226SER    HB2 2827   0.997   5.855   0.913
  226SER     OG 2828   0.827   5.969   0.855
  226SER    HG1 2829   0.765   5.966   0.781
  226SER      C 2830   0.782   5.663   0.814
  226SER      O 2831   0.661   5.691   0.802
  227GLY      N 2832   0.823   5.558   0.882
  227GLY     HN 2833   0.919   5.544   0.904
  227GLY     CA 2834   0.724   5.464   0.953
  227GLY    HA1 2835   0.780   5.421   1.035
  227GLY    HA2 2836   0.640   5.526   0.978
  227GLY      C 2837   0.681   5.346   0.877
  227GLY      O 2838   0.663   5.345   0.757
  228ARG      N 2839   0.657   5.239   0.958
  228ARG     HN 2840   0.655   5.232   1.057
  228ARG     CA 2841   0.619   5.110   0.903
  228ARG     HA 2842   0.694   5.078   0.833
  228ARG     CB 2843   0.638   5.006   1.025
  228ARG    HB1 2844   0.600   4.905   0.998
  228ARG    HB2 2845   0.584   5.040   1.116
  228ARG     CG 2846   0.788   4.987   1.060
  228ARG    HG1 2847   0.826   5.081   1.107
  228ARG    HG2 2848   0.851   4.969   0.970
  228ARG     CD 2849   0.811   4.880   1.165
  228ARG    HD1 2850   0.919   4.865   1.186
  228ARG    HD2 2851   0.770   4.783   1.130
  228ARG     NE 2852   0.756   4.930   1.297
  228ARG     HE 2853   0.750   5.030   1.308
  228ARG     CZ 2854   0.656   4.867   1.360
  228ARG    NH1 2855   0.622   4.742   1.342
  228ARG   HH11 2856   0.687   4.683   1.295
  228ARG   HH12 2857   0.559   4.689   1.399
  228ARG    NH2 2858   0.598   4.929   1.457
  228ARG   HH21 2859   0.648   5.009   1.491
  228ARG   HH22 2860   0.542   4.875   1.520
  228ARG      C 2861   0.483   5.104   0.829
  228ARG      O 2862   0.393   5.184   0.858
  229VAL      N 2863   0.465   5.008   0.736
  229VAL     HN 2864   0.540   4.943   0.720
  229VAL     CA 2865   0.336   4.989   0.667
  229VAL     HA 2866   0.353   4.899   0.610
  229VAL     CB 2867   0.216   4.976   0.763
  229VAL     HB 2868   0.195   5.073   0.814
  229VAL    CG1 2869   0.090   4.932   0.677
  229VAL   HG11 2870   0.000   4.903   0.735
  229VAL   HG12 2871   0.056   5.019   0.616
  229VAL   HG13 2872   0.115   4.857   0.599
  229VAL    CG2 2873   0.250   4.866   0.861
  229VAL   HG21 2874   0.301   4.788   0.801
  229VAL   HG22 2875   0.317   4.892   0.946
  229VAL   HG23 2876   0.152   4.833   0.901
  229VAL      C 2877   0.317   5.098   0.558
  229VAL      O 2878   0.330   5.076   0.435
  230TRP      N 2879   0.267   5.213   0.605
  230TRP     HN 2880   0.260   5.227   0.704
  230TRP     CA 2881   0.206   5.322   0.532
  230TRP     HA 2882   0.167   5.280   0.441
  230TRP     CB 2883   0.080   5.378   0.607
  230TRP    HB1 2884   0.020   5.449   0.547
  230TRP    HB2 2885   0.114   5.434   0.697
  230TRP     CG 2886   8.865   5.280   0.660
  230TRP    CD1 2887   8.809   5.277   0.790
  230TRP    HD1 2888   8.848   5.334   0.873
  230TRP    NE1 2889   8.700   5.189   0.784
  230TRP    HE1 2890   8.670   5.136   0.861
  230TRP    CE2 2891   8.677   5.147   0.650
  230TRP    CD2 2892   8.777   5.205   0.572
  230TRP    CE3 2893   8.778   5.173   0.436
  230TRP    HE3 2894   8.859   5.204   0.372
  230TRP    CZ3 2895   8.676   5.091   0.382
  230TRP    HZ3 2896   8.677   5.054   0.281
  230TRP    CZ2 2897   8.584   5.052   0.601
  230TRP    HZ2 2898   8.515   4.993   0.660
  230TRP    CH2 2899   8.588   5.030   0.463
  230TRP    HH2 2900   8.513   4.956   0.437
  230TRP      C 2901   0.301   5.439   0.484
  230TRP      O 2902   0.261   5.530   0.406
  231GLY      N 2903   0.428   5.446   0.533
  231GLY     HN 2904   0.458   5.370   0.591
  231GLY     CA 2905   0.522   5.544   0.495
  231GLY    HA1 2906   0.476   5.641   0.509
  231GLY    HA2 2907   0.614   5.524   0.548
  231GLY      C 2908   0.583   5.539   0.354
  231GLY      O 2909   0.576   5.630   0.275
  232PRO      N 2910   0.650   5.436   0.308
  232PRO     CD 2911   0.708   5.336   0.406
  232PRO    HD1 2912   0.765   5.394   0.481
  232PRO    HD2 2913   0.630   5.278   0.459
  232PRO     CA 2914   0.701   5.412   0.172
  232PRO     HA 2915   0.770   5.487   0.135
  232PRO     CB 2916   0.759   5.272   0.180
  232PRO    HB1 2917   0.842   5.243   0.113
  232PRO    HB2 2918   0.681   5.193   0.167
  232PRO     CG 2919   0.810   5.247   0.325
  232PRO    HG1 2920   0.916   5.281   0.328
  232PRO    HG2 2921   0.813   5.138   0.348
  232PRO      C 2922   0.593   5.425   0.065
  232PRO      O 2923   0.624   5.463   8.834
  233MET      N 2924   0.467   5.390   0.097
  233MET     HN 2925   0.460   5.344   0.185
  233MET     CA 2926   0.342   5.398   8.903
  233MET     HA 2927   0.343   5.334   8.816
  233MET     CB 2928   0.227   5.355   0.109
  233MET    HB1 2929   0.132   5.371   0.055
  233MET    HB2 2930   0.213   5.429   0.191
  233MET     CG 2931   0.231   5.215   0.159
  233MET    HG1 2932   0.135   5.200   0.212
  233MET    HG2 2933   0.317   5.200   0.228
  233MET     SD 2934   0.259   5.092   0.027
  233MET     CE 2935   0.330   4.974   0.145
  233MET    HE1 2936   0.263   4.962   0.233
  233MET    HE2 2937   0.353   4.873   0.105
  233MET    HE3 2938   0.429   5.009   0.181
  233MET      C 2939   0.320   5.530   8.836
  233MET      O 2940   0.269   5.533   8.724
  234TYR      N 2941   0.376   5.634   0.018
  234TYR     HN 2942   0.417   5.627   0.108
  234TYR     CA 2943   0.382   5.766   8.846
  234TYR     HA 2944   0.279   5.788   8.825
  234TYR     CB 2945   0.438   5.873   0.064
  234TYR    HB1 2946   0.477   5.955  -0.001
  234TYR    HB2 2947   0.527   5.827   0.113
  234TYR     CG 2948   0.346   5.930   0.165
  234TYR    CD1 2949   0.341   5.868   0.288
  234TYR    HD1 2950   0.411   5.788   0.308
  234TYR    CE1 2951   0.246   5.899   0.388
  234TYR    HE1 2952   0.240   5.843   0.480
  234TYR     CZ 2953   0.159   6.008   0.362
  234TYR     OH 2954   0.047   6.031   0.442
  234TYR     HH 2955  -0.018   6.086   0.398
  234TYR    CD2 2956   0.258   6.037   0.137
  234TYR    HD2 2957   0.261   6.084   0.040
  234TYR    CE2 2958   0.164   6.070   0.232
  234TYR    HE2 2959   0.097   6.152   0.211
  234TYR      C 2960   0.446   5.784   8.707
  234TYR      O 2961   0.378   5.830   8.620
  235GLU      N 2962   0.572   5.746   8.691
  235GLU     HN 2963   0.619   5.711   8.772
  235GLU     CA 2964   0.640   5.741   8.562
  235GLU     HA 2965   0.611   5.833   8.514
  235GLU     CB 2966   0.783   5.715   8.584
  235GLU    HB1 2967   0.802   5.626   8.647
  235GLU    HB2 2968   0.805   5.806   8.644
  235GLU     CG 2969   0.876   5.707   8.456
  235GLU    HG1 2970   0.865   5.605   8.413
  235GLU    HG2 2971   0.980   5.722   8.492
  235GLU     CD 2972   0.851   5.822   8.355
  235GLU    OE1 2973   0.845   5.941   8.394
  235GLU    OE2 2974   0.846   5.796   8.232
  235GLU      C 2975   0.578   5.639   8.471
  235GLU      O 2976   0.555   5.664   8.348
  236ILE      N 2977   0.552   5.517   8.534
  236ILE     HN 2978   0.564   5.497   8.631
  236ILE     CA 2979   0.510   5.408   8.450
  236ILE     HA 2980   0.586   5.390   8.375
  236ILE     CB 2981   0.497   5.275   8.531
  236ILE     HB 2982   0.434   5.287   8.622
  236ILE    CG2 2983   0.431   5.167   8.449
  236ILE   HG21 2984   0.428   5.066   8.496
  236ILE   HG22 2985   0.326   5.198   8.430
  236ILE   HG23 2986   0.496   5.164   8.358
  236ILE    CG1 2987   0.631   5.227   8.587
  236ILE   HG11 2988   0.698   5.308   8.623
  236ILE   HG12 2989   0.699   5.191   8.507
  236ILE     CD 2990   0.615   5.125   8.699
  236ILE    HD1 2991   0.713   5.111   8.750
  236ILE    HD2 2992   0.552   5.167   8.780
  236ILE    HD3 2993   0.576   5.026   8.668
  236ILE      C 2994   0.378   5.423   8.366
  236ILE      O 2995   0.370   5.390   8.252
  237PHE      N 2996   0.271   5.480   8.427
  237PHE     HN 2997   0.280   5.495   8.525
  237PHE     CA 2998   0.145   5.506   8.356
  237PHE     HA 2999   0.141   5.451   8.264
  237PHE     CB 3000   8.901   5.486   8.434
  237PHE    HB1 3001   8.806   5.521   8.387
  237PHE    HB2 3002   8.912   5.538   8.532
  237PHE     CG 3003   0.013   5.341   8.481
  237PHE    CD1 3004   0.030   5.239   8.380
  237PHE    HD1 3005   0.035   5.268   8.276
  237PHE    CE1 3006   0.055   5.109   8.421
  237PHE    HE1 3007   0.086   5.041   8.343
  237PHE     CZ 3008   0.029   5.064   8.556
  237PHE     HZ 3009   0.065   4.967   8.585
  237PHE    CD2 3010   8.875   5.298   8.613
  237PHE    HD2 3011   8.870   5.378   8.685
  237PHE    CE2 3012   0.000   5.160   8.650
  237PHE    HE2 3013   0.002   5.129   8.754
  237PHE      C 3014   0.140   5.649   8.315
  237PHE      O 3015   0.050   5.686   8.243
  238GLY      N 3016   0.235   5.740   8.362
  238GLY     HN 3017   0.309   5.701   8.417
  238GLY     CA 3018   0.227   5.881   8.315
  238GLY    HA1 3019   0.328   5.916   8.328
  238GLY    HA2 3020   0.203   5.896   8.211
  238GLY      C 3021   0.133   5.970   8.404
  238GLY      O 3022   0.098   6.081   8.363
  239TRP      N 3023   0.088   5.924   8.517
  239TRP     HN 3024   0.115   5.829   8.534
  239TRP     CA 3025   8.867   5.985   8.605
  239TRP     HA 3026   8.768   5.974   8.563
  239TRP     CB 3027   8.860   5.904   8.738
  239TRP    HB1 3028   8.793   5.957   8.808
  239TRP    HB2 3029   8.964   5.915   8.777
  239TRP     CG 3030   8.822   5.763   8.737
  239TRP    CD1 3031   8.726   5.701   8.657
  239TRP    HD1 3032   8.678   5.737   8.567
  239TRP    NE1 3033   8.677   5.597   8.737
  239TRP    HE1 3034   8.595   5.556   8.703
  239TRP    CE2 3035   8.740   5.587   8.861
  239TRP    CD2 3036   8.831   5.689   8.866
  239TRP    CE3 3037   0.012   5.718   0.113
  239TRP    HE3 3038   0.071   5.807   0.130
  239TRP    CZ3 3039  -0.007   5.623   0.213
  239TRP    HZ3 3040   0.039   5.635   0.310
  239TRP    CZ2 3041   8.727   5.491   0.080
  239TRP    HZ2 3042   8.658   5.408   0.071
  239TRP    CH2 3043   8.797   5.508   0.197
  239TRP    HH2 3044   8.784   5.440   0.281
  239TRP      C 3045   0.020   6.129   8.640
  239TRP      O 3046   0.137   6.174   8.659
  240THR      N 3047   8.795   6.209   8.659
  240THR     HN 3048   8.705   6.171   8.640
  240THR     CA 3049   8.803   6.348   8.698
  240THR     HA 3050   8.899   6.391   8.677
  240THR     CB 3051   8.703   6.442   8.628
  240THR     HB 3052   8.599   6.412   8.654
  240THR    OG1 3053   8.718   6.442   8.487
  240THR    HG1 3054   8.667   6.367   8.455
  240THR    CG2 3055   8.729   6.585   8.668
  240THR   HG21 3056   8.650   6.649   8.624
  240THR   HG22 3057   8.723   6.604   8.778
  240THR   HG23 3058   8.833   6.616   8.642
  240THR      C 3059   8.780   6.347   8.853
  240THR      O 3060   8.668   6.323   0.010
  241PRO      N 3061   8.871   6.387   0.060
  241PRO     CD 3062   0.132   6.400   8.904
  241PRO    HD1 3063   0.162   6.301   8.866
  241PRO    HD2 3064   0.149   6.478   8.826
  241PRO     CA 3065   8.853   6.404   0.202
  241PRO     HA 3066   8.834   6.306   0.244
  241PRO     CB 3067   0.101   6.472   0.243
  241PRO    HB1 3068   0.137   6.429   0.339
  241PRO    HB2 3069   0.108   6.582   0.256
  241PRO     CG 3070   0.216   6.438   0.141
  241PRO    HG1 3071   0.279   6.353   0.175
  241PRO    HG2 3072   0.280   6.527   0.123
  241PRO      C 3073   8.744   6.504   0.225
  241PRO      O 3074   8.738   6.600   0.151
  242ALA      N 3075   8.672   6.493   0.335
  242ALA     HN 3076   8.669   6.421   0.405
  242ALA     CA 3077   8.600   6.611   0.383
  242ALA     HA 3078   8.546   6.659   0.303
  242ALA     CB 3079   8.519   6.561   0.505
  242ALA    HB1 3080   8.456   6.475   0.474
  242ALA    HB2 3081   8.596   6.521   0.575
  242ALA    HB3 3082   8.464   6.638   0.562
  242ALA      C 3083   8.704   6.718   0.442
  242ALA      O 3084   8.699   6.834   0.398
  243LEU      N 3085   8.793   6.666   0.533
  243LEU     HN 3086   8.792   6.569   0.559
  243LEU     CA 3087   8.885   6.752   0.610
  243LEU     HA 3088   8.874   6.855   0.579
  243LEU     CB 3089  -0.004   6.735   0.762
  243LEU    HB1 3090   0.062   6.812   0.807
  243LEU    HB2 3091   0.033   6.632   0.780
  243LEU     CG 3092   8.739   6.754   0.835
  243LEU     HG 3093   8.660   6.701   0.778
  243LEU    CD1 3094   8.743   6.686   0.976
  243LEU   HD11 3095   8.718   6.580   0.958
  243LEU   HD12 3096   8.840   6.708   1.025
  243LEU   HD13 3097   8.664   6.734   1.038
  243LEU    CD2 3098   8.702   6.897   0.838
  243LEU   HD21 3099   8.629   6.909   0.921
  243LEU   HD22 3100   8.778   6.978   0.844
  243LEU   HD23 3101   8.647   6.910   0.742
  243LEU      C 3102   0.145   6.719   0.567
  243LEU      O 3103   0.181   6.601   0.557
  244GLU      N 3104   0.223   6.824   0.537
  244GLU     HN 3105   0.182   6.913   0.522
  244GLU     CA 3106   0.371   6.813   0.519
  244GLU     HA 3107   0.397   6.709   0.505
  244GLU     CB 3108   0.431   6.879   0.394
  244GLU    HB1 3109   0.541   6.863   0.390
  244GLU    HB2 3110   0.409   6.988   0.397
  244GLU     CG 3111   0.384   6.806   0.265
  244GLU    HG1 3112   0.275   6.825   0.255
  244GLU    HG2 3113   0.398   6.696   0.263
  244GLU     CD 3114   0.456   6.854   0.133
  244GLU    OE1 3115   0.566   6.799   0.099
  244GLU    OE2 3116   0.399   6.948   0.067
  244GLU      C 3117   0.444   6.861   0.646
  244GLU      O 3118   0.376   6.924   0.731
  245VAL      N 3119   0.573   6.820   0.662
  245VAL     HN 3120   0.617   6.771   0.587
  245VAL     CA 3121   0.650   6.846   0.785
  245VAL     HA 3122   0.582   6.855   0.869
  245VAL     CB 3123   0.753   6.737   0.814
  245VAL     HB 3124   0.817   6.717   0.725
  245VAL    CG1 3125   0.838   6.771   0.943
  245VAL   HG11 3126   0.929   6.709   0.955
  245VAL   HG12 3127   0.873   6.876   0.939
  245VAL   HG13 3128   0.763   6.764   1.025
  245VAL    CG2 3129   0.672   6.608   0.847
  245VAL   HG21 3130   0.626   6.614   0.948
  245VAL   HG22 3131   0.590   6.603   0.771
  245VAL   HG23 3132   0.734   6.516   0.847
  245VAL      C 3133   0.719   6.983   0.761
  245VAL      O 3134   0.768   7.007   0.655
  246SER      N 3135   0.707   7.081   0.851
  246SER     HN 3136   0.661   7.064   0.938
  246SER     CA 3137   0.750   7.216   0.832
  246SER     HA 3138   0.837   7.222   0.768
  246SER     CB 3139   0.647   7.316   0.778
  246SER    HB1 3140   0.550   7.314   0.832
  246SER    HB2 3141   0.631   7.297   0.670
  246SER     OG 3142   0.690   7.453   0.784
  246SER    HG1 3143   0.750   7.451   0.709
  246SER      C 3144   0.787   7.273   0.970
  246SER      O 3145   0.726   7.258   1.070
  247ASN      N 3146   0.907   7.341   0.965
  247ASN     HN 3147   0.961   7.349   0.881
  247ASN     CA 3148   0.972   7.376   1.090
  247ASN     HA 3149   0.966   7.292   1.159
  247ASN     CB 3150   1.124   7.404   1.072
  247ASN    HB1 3151   1.170   7.449   1.163
  247ASN    HB2 3152   1.132   7.473   0.986
  247ASN     CG 3153   1.190   7.278   1.039
  247ASN    OD1 3154   1.138   7.169   1.043
  247ASN    ND2 3155   1.315   7.292   0.979
  247ASN   HD21 3156   1.362   7.380   0.980
  247ASN   HD22 3157   1.357   7.213   0.933
  247ASN      C 3158   0.905   7.490   1.159
  247ASN      O 3159   0.918   7.506   1.283
  248SER      N 3160   0.839   7.581   1.083
  248SER     HN 3161   0.854   7.575   0.985
  248SER     CA 3162   0.759   7.698   1.124
  248SER     HA 3163   0.834   7.765   1.162
  248SER     CB 3164   0.675   7.768   1.008
  248SER    HB1 3165   0.747   7.806   0.934
  248SER    HB2 3166   0.613   7.850   1.051
  248SER     OG 3167   0.580   7.683   0.934
  248SER    HG1 3168   0.638   7.636   0.874
  248SER      C 3169   0.659   7.677   1.239
  248SER      O 3170   0.620   7.572   1.280
  249THR      N 3171   0.621   7.791   1.304
  249THR     HN 3172   0.679   7.868   1.279
  249THR     CA 3173   0.541   7.782   1.431
  249THR     HA 3174   0.589   7.710   1.495
  249THR     CB 3175   0.545   7.910   1.516
  249THR     HB 3176   0.519   8.004   1.463
  249THR    OG1 3177   0.681   7.930   1.573
  249THR    HG1 3178   0.734   7.942   1.493
  249THR    CG2 3179   0.459   7.889   1.642
  249THR   HG21 3180   0.478   7.967   1.719
  249THR   HG22 3181   0.350   7.888   1.621
  249THR   HG23 3182   0.492   7.792   1.685
  249THR      C 3183   0.398   7.731   1.416
  249THR      O 3184   0.348   7.645   1.492
  250ALA      N 3185   0.329   7.765   1.306
  250ALA     HN 3186   0.357   7.836   1.242
  250ALA     CA 3187   0.214   7.698   1.257
  250ALA     HA 3188   0.137   7.687   1.332
  250ALA     CB 3189   0.161   7.769   1.128
  250ALA    HB1 3190   0.160   7.874   1.165
  250ALA    HB2 3191   0.234   7.751   1.045
  250ALA    HB3 3192   0.058   7.743   1.098
  250ALA      C 3193   0.232   7.555   1.213
  250ALA      O 3194   0.151   7.473   1.240
  251GLY      N 3195   0.348   7.530   1.150
  251GLY     HN 3196   0.413   7.602   1.127
  251GLY     CA 3197   0.382   7.395   1.095
  251GLY    HA1 3198   0.304   7.376   1.022
  251GLY    HA2 3199   0.481   7.402   1.053
  251GLY      C 3200   0.390   7.271   1.200
  251GLY      O 3201   0.394   7.285   1.322
  252HIS      N 3202   0.395   7.151   1.145
  252HIS     HN 3203   0.389   7.148   1.045
  252HIS     CA 3204   0.393   7.024   1.215
  252HIS     HA 3205   0.374   7.039   1.320
  252HIS     CB 3206   0.284   6.934   1.152
  252HIS    HB1 3207   0.300   6.830   1.188
  252HIS    HB2 3208   0.288   6.920   1.042
  252HIS    ND1 3209   0.092   6.970   1.301
  252HIS     CG 3210   0.145   6.977   1.176
  252HIS    CE1 3211   8.850   7.017   1.294
  252HIS    HE1 3212   8.776   7.015   1.375
  252HIS    NE2 3213   8.824   7.052   1.166
  252HIS    HE2 3214   8.745   7.105   1.136
  252HIS    CD2 3215   0.053   7.022   1.090
  252HIS    HD2 3216   0.076   7.028   0.985
  252HIS      C 3217   0.529   6.955   1.199
  252HIS      O 3218   0.585   6.947   1.090
  253LYS      N 3219   0.584   6.908   1.315
  253LYS     HN 3220   0.532   6.923   1.398
  253LYS     CA 3221   0.712   6.842   1.327
  253LYS     HA 3222   0.722   6.780   1.239
  253LYS     CB 3223   0.837   6.934   1.332
  253LYS    HB1 3224   0.804   7.015   1.263
  253LYS    HB2 3225   0.931   6.893   1.290
  253LYS     CG 3226   0.863   7.014   1.460
  253LYS    HG1 3227   0.951   7.079   1.439
  253LYS    HG2 3228   0.900   6.955   1.546
  253LYS     CD 3229   0.756   7.116   1.506
  253LYS    HD1 3230   0.672   7.047   1.529
  253LYS    HD2 3231   0.798   7.155   1.602
  253LYS     CE 3232   0.727   7.232   1.411
  253LYS    HE1 3233   0.669   7.193   1.325
  253LYS    HE2 3234   0.826   7.277   1.385
  253LYS     NZ 3235   0.639   7.332   1.480
  253LYS    HZ1 3236   0.552   7.284   1.510
  253LYS    HZ2 3237   0.688   7.375   1.560
  253LYS    HZ3 3238   0.617   7.411   1.415
  253LYS      C 3239   0.704   6.757   1.453
  253LYS      O 3240   0.620   6.781   1.534
  254GLY      N 3241   0.796   6.660   1.466
  254GLY     HN 3242   0.864   6.642   1.395
  254GLY     CA 3243   0.769   6.556   1.570
  254GLY    HA1 3244   0.862   6.500   1.570
  254GLY    HA2 3245   0.756   6.609   1.663
  254GLY      C 3246   0.654   6.456   1.573
  254GLY      O 3247   0.561   6.464   1.493
  255ASP      N 3248   0.669   6.348   1.655
  255ASP     HN 3249   0.757   6.335   1.701
  255ASP     CA 3250   0.572   6.242   1.669
  255ASP     HA 3251   0.554   6.201   1.571
  255ASP     CB 3252   0.628   6.135   1.763
  255ASP    HB1 3253   0.554   6.054   1.779
  255ASP    HB2 3254   0.639   6.183   1.862
  255ASP     CG 3255   0.751   6.079   1.708
  255ASP    OD1 3256   0.832   6.025   1.787
  255ASP    OD2 3257   0.758   6.067   1.583
  255ASP      C 3258   0.431   6.282   1.725
  255ASP      O 3259   0.328   6.240   1.677
  256ASP      N 3260   0.427   6.362   1.828
  256ASP     HN 3261   0.513   6.385   1.872
  256ASP     CA 3262   0.307   6.388   1.907
  256ASP     HA 3263   0.246   6.299   1.901
  256ASP     CB 3264   0.329   6.436   2.053
  256ASP    HB1 3265   0.234   6.482   2.086
  256ASP    HB2 3266   0.410   6.512   2.052
  256ASP     CG 3267   0.369   6.321   2.141
  256ASP    OD1 3268   0.485   6.309   2.189
  256ASP    OD2 3269   0.286   6.227   2.149
  256ASP      C 3270   0.226   6.493   1.833
  256ASP      O 3271   0.286   6.593   1.794
  257VAL      N 3272   0.088   6.486   1.815
  257VAL     HN 3273   0.033   6.407   1.841
  257VAL     CA 3274   0.004   6.581   1.755
  257VAL     HA 3275   0.047   6.673   1.792
  257VAL     CB 3276  -0.006   6.580   1.598
  257VAL     HB 3277   0.092   6.536   1.569
  257VAL    CG1 3278   8.765   6.480   1.549
  257VAL   HG11 3279   8.765   6.466   1.439
  257VAL   HG12 3280   8.783   6.381   1.595
  257VAL   HG13 3281   8.670   6.523   1.587
  257VAL    CG2 3282   8.851   6.715   1.538
  257VAL   HG21 3283   8.753   6.765   1.553
  257VAL   HG22 3284   8.931   6.784   1.571
  257VAL   HG23 3285   8.870   6.700   1.429
  257VAL      C 3286   8.746   6.570   1.824
  257VAL      O 3287   8.693   6.467   1.863
  258SER      N 3288   8.688   6.696   1.830
  258SER     HN 3289   8.751   6.767   1.800
  258SER     CA 3290   8.553   6.717   1.876
  258SER     HA 3291   8.532   6.640   1.948
  258SER     CB 3292   8.538   6.850   1.957
  258SER    HB1 3293   8.584   6.926   1.890
  258SER    HB2 3294   8.588   6.836   2.055
  258SER     OG 3295   8.405   6.893   1.973
  258SER    HG1 3296   8.366   6.833   2.038
  258SER      C 3297   8.461   6.691   1.761
  258SER      O 3298   8.497   6.710   1.646
  259VAL      N 3299   8.346   6.637   1.792
  259VAL     HN 3300   8.315   6.615   1.884
  259VAL     CA 3301   8.255   6.592   1.686
  259VAL     HA 3302   8.314   6.545   1.610
  259VAL     CB 3303   8.146   6.498   1.746
  259VAL     HB 3304   8.060   6.484   1.677
  259VAL    CG1 3305   8.203   6.357   1.759
  259VAL   HG11 3306   8.299   6.374   1.812
  259VAL   HG12 3307   8.140   6.295   1.826
  259VAL   HG13 3308   8.225   6.305   1.663
  259VAL    CG2 3309   8.091   6.545   1.882
  259VAL   HG21 3310   8.041   6.644   1.878
  259VAL   HG22 3311   8.008   6.476   1.908
  259VAL   HG23 3312   8.167   6.547   1.964
  259VAL      C 3313   8.183   6.713   1.622
  259VAL      O 3314   8.126   6.699   1.512
  260GLU      N 3315   8.175   6.826   1.691
  260GLU     HN 3316   8.221   6.825   1.779
  260GLU     CA 3317   8.118   6.948   1.640
  260GLU     HA 3318   8.016   6.937   1.607
  260GLU     CB 3319   8.120   7.048   1.759
  260GLU    HB1 3320   8.110   7.154   1.727
  260GLU    HB2 3321   8.219   7.055   1.809
  260GLU     CG 3322   7.999   7.012   1.853
  260GLU    HG1 3323   8.023   6.910   1.888
  260GLU    HG2 3324   7.904   7.011   1.794
  260GLU     CD 3325   7.992   7.106   1.971
  260GLU    OE1 3326   7.947   7.224   1.951
  260GLU    OE2 3327   8.024   7.070   2.084
  260GLU      C 3328   8.182   7.008   1.524
  260GLU      O 3329   8.118   7.068   1.441
  261ALA      N 3330   8.315   7.000   1.521
  261ALA     HN 3331   8.372   6.981   1.601
  261ALA     CA 3332   8.385   7.033   1.399
  261ALA     HA 3333   8.363   7.135   1.370
  261ALA     CB 3334   8.533   7.025   1.425
  261ALA    HB1 3335   8.568   6.921   1.442
  261ALA    HB2 3336   8.591   7.066   1.340
  261ALA    HB3 3337   8.554   7.092   1.512
  261ALA      C 3338   8.356   6.943   1.279
  261ALA      O 3339   8.337   6.984   1.165
  262ILE      N 3340   8.345   6.810   1.308
  262ILE     HN 3341   8.380   6.766   1.390
  262ILE     CA 3342   8.277   6.717   1.215
  262ILE     HA 3343   8.334   6.714   1.123
  262ILE     CB 3344   8.270   6.572   1.272
  262ILE     HB 3345   8.193   6.562   1.351
  262ILE    CG2 3346   8.208   6.487   1.158
  262ILE   HG21 3347   8.221   6.380   1.188
  262ILE   HG22 3348   8.104   6.513   1.130
  262ILE   HG23 3349   8.278   6.505   1.073
  262ILE    CG1 3350   8.408   6.531   1.313
  262ILE   HG11 3351   8.459   6.590   1.392
  262ILE   HG12 3352   8.471   6.553   1.224
  262ILE     CD 3353   8.424   6.389   1.368
  262ILE    HD1 3354   8.367   6.382   1.463
  262ILE    HD2 3355   8.393   6.313   1.294
  262ILE    HD3 3356   8.534   6.385   1.382
  262ILE      C 3357   8.133   6.759   1.170
  262ILE      O 3358   8.104   6.755   1.051
  263ALA      N 3359   8.041   6.804   1.263
  263ALA     HN 3360   8.083   6.794   1.353
  263ALA     CA 3361   7.911   6.850   1.231
  263ALA     HA 3362   7.863   6.760   1.195
  263ALA     CB 3363   7.840   6.894   1.357
  263ALA    HB1 3364   7.907   6.976   1.394
  263ALA    HB2 3365   7.733   6.924   1.350
  263ALA    HB3 3366   7.848   6.812   1.432
  263ALA      C 3367   7.909   6.964   1.131
  263ALA      O 3368   7.832   6.969   1.036
  264GLN      N 3369   8.000   7.059   1.149
  264GLN     HN 3370   8.057   7.058   1.232
  264GLN     CA 3371   8.028   7.171   1.054
  264GLN     HA 3372   7.930   7.216   1.042
  264GLN     CB 3373   8.131   7.281   1.115
  264GLN    HB1 3374   8.163   7.347   1.031
  264GLN    HB2 3375   8.223   7.223   1.139
  264GLN     CG 3376   8.065   7.357   1.233
  264GLN    HG1 3377   8.061   7.283   1.316
  264GLN    HG2 3378   7.963   7.393   1.211
  264GLN     CD 3379   8.154   7.464   1.282
  264GLN    OE1 3380   8.212   7.539   1.201
  264GLN    NE2 3381   8.171   7.477   1.416
  264GLN   HE21 3382   8.110   7.421   1.472
  264GLN   HE22 3383   8.252   7.524   1.452
  264GLN      C 3384   8.057   7.133   0.913
  264GLN      O 3385   7.994   7.186   0.824
  265THR      N 3386   8.155   7.041   0.886
  265THR     HN 3387   8.212   6.994   0.953
  265THR     CA 3388   8.189   7.005   0.750
  265THR     HA 3389   8.201   7.101   0.703
  265THR     CB 3390   8.325   6.932   0.746
  265THR     HB 3391   8.403   7.008   0.770
  265THR    OG1 3392   8.357   6.882   0.620
  265THR    HG1 3393   8.385   6.953   0.562
  265THR    CG2 3394   8.343   6.808   0.841
  265THR   HG21 3395   8.261   6.737   0.816
  265THR   HG22 3396   8.431   6.746   0.814
  265THR   HG23 3397   8.345   6.834   0.949
  265THR      C 3398   8.079   6.933   0.680
  265THR      O 3399   8.066   6.946   0.558
  266ASN      N 3400   8.003   6.848   0.754
  266ASN     HN 3401   8.023   6.845   0.852
  266ASN     CA 3402   7.897   6.758   0.708
  266ASN     HA 3403   7.875   6.716   0.805
  266ASN     CB 3404   7.766   6.828   0.664
  266ASN    HB1 3405   7.780   6.851   0.556
  266ASN    HB2 3406   7.758   6.925   0.716
  266ASN     CG 3407   7.645   6.744   0.673
  266ASN    OD1 3408   7.658   6.625   0.696
  266ASN    ND2 3409   7.524   6.794   0.651
  266ASN   HD21 3410   7.511   6.891   0.633
  266ASN   HD22 3411   7.443   6.735   0.659
  266ASN      C 3412   7.946   6.655   0.604
  266ASN      O 3413   7.909   6.665   0.488
  267PRO      N 3414   8.031   6.559   0.643
  267PRO     CD 3415   8.038   6.514   0.781
  267PRO    HD1 3416   8.035   6.594   0.858
  267PRO    HD2 3417   7.950   6.449   0.800
  267PRO     CA 3418   8.070   6.441   0.557
  267PRO     HA 3419   8.131   6.470   0.473
  267PRO     CB 3420   8.145   6.347   0.657
  267PRO    HB1 3421   8.239   6.319   0.605
  267PRO    HB2 3422   8.085   6.256   0.676
  267PRO     CG 3423   8.159   6.421   0.789
  267PRO    HG1 3424   8.246   6.490   0.784
  267PRO    HG2 3425   8.166   6.372   0.889
  267PRO      C 3426   7.954   6.375   0.488
  267PRO      O 3427   7.859   6.329   0.543
  268ASP      N 3428   7.973   6.346   0.359
  268ASP     HN 3429   8.051   6.374   0.302
  268ASP     CA 3430   7.896   6.250   0.281
  268ASP     HA 3431   7.790   6.274   0.288
  268ASP     CB 3432   7.932   6.261   0.127
  268ASP    HB1 3433   7.884   6.174   0.078
  268ASP    HB2 3434   8.042   6.248   0.114
  268ASP     CG 3435   7.890   6.382   0.060
  268ASP    OD1 3436   7.788   6.454   0.101
  268ASP    OD2 3437   7.945   6.410   8.830
  268ASP      C 3438   7.912   6.105   0.328
  268ASP      O 3439   7.811   6.035   0.353
  269TRP      N 3440   8.032   6.061   0.348
  269TRP     HN 3441   8.114   6.115   0.328
  269TRP     CA 3442   8.060   5.925   0.396
  269TRP     HA 3443   7.966   5.881   0.427
  269TRP     CB 3444   8.128   5.843   0.281
  269TRP    HB1 3445   8.144   5.744   0.330
  269TRP    HB2 3446   8.222   5.891   0.248
  269TRP     CG 3447   8.038   5.821   0.152
  269TRP    CD1 3448   8.026   5.903   0.044
  269TRP    HD1 3449   8.079   5.997   0.047
  269TRP    NE1 3450   7.937   5.847   8.834
  269TRP    HE1 3451   7.884   5.893   8.766
  269TRP    CE2 3452   7.900   5.726   8.874
  269TRP    CD2 3453   7.965   5.700   0.119
  269TRP    CE3 3454   7.938   5.579   0.189
  269TRP    HE3 3455   7.973   5.565   0.290
  269TRP    CZ3 3456   7.856   5.486   0.130
  269TRP    HZ3 3457   7.823   5.399   0.187
  269TRP    CZ2 3458   7.813   5.632   8.815
  269TRP    HZ2 3459   7.765   5.647   8.720
  269TRP    CH2 3460   7.805   5.503   8.880
  269TRP    HH2 3461   7.740   5.428   8.840
  269TRP      C 3462   8.156   5.918   0.514
  269TRP      O 3463   8.264   5.974   0.502
  270ILE      N 3464   8.119   5.852   0.630
  270ILE     HN 3465   8.032   5.803   0.639
  270ILE     CA 3466   8.213   5.837   0.737
  270ILE     HA 3467   8.301   5.898   0.719
  270ILE     CB 3468   8.164   5.886   0.868
  270ILE     HB 3469   8.062   5.844   0.881
  270ILE    CG2 3470   8.278   5.855   0.976
  270ILE   HG21 3471   8.313   5.750   0.981
  270ILE   HG22 3472   8.359   5.927   0.954
  270ILE   HG23 3473   8.228   5.876   1.073
  270ILE    CG1 3474   8.130   6.043   0.866
  270ILE   HG11 3475   8.054   6.066   0.788
  270ILE   HG12 3476   8.217   6.105   0.834
  270ILE     CD 3477   8.074   6.101   0.998
  270ILE    HD1 3478   8.031   6.203   0.984
  270ILE    HD2 3479   7.999   6.031   1.042
  270ILE    HD3 3480   8.154   6.122   1.072
  270ILE      C 3481   8.264   5.696   0.744
  270ILE      O 3482   8.186   5.601   0.765
  271PHE      N 3483   8.397   5.670   0.724
  271PHE     HN 3484   8.453   5.746   0.693
  271PHE     CA 3485   8.459   5.541   0.727
  271PHE     HA 3486   8.382   5.466   0.717
  271PHE     CB 3487   8.562   5.516   0.619
  271PHE    HB1 3488   8.618   5.423   0.644
  271PHE    HB2 3489   8.635   5.600   0.609
  271PHE     CG 3490   8.489   5.496   0.487
  271PHE    CD1 3491   8.426   5.373   0.452
  271PHE    HD1 3492   8.422   5.292   0.522
  271PHE    CE1 3493   8.369   5.354   0.326
  271PHE    HE1 3494   8.308   5.267   0.314
  271PHE     CZ 3495   8.379   5.452   0.226
  271PHE     HZ 3496   8.339   5.444   0.126
  271PHE    CD2 3497   8.507   5.588   0.389
  271PHE    HD2 3498   8.563   5.679   0.407
  271PHE    CE2 3499   8.454   5.566   0.256
  271PHE    HE2 3500   8.465   5.637   0.176
  271PHE      C 3501   8.522   5.518   0.868
  271PHE      O 3502   8.604   5.604   0.905
  272VAL      N 3503   8.495   5.415   0.944
  272VAL     HN 3504   8.432   5.348   0.905
  272VAL     CA 3505   8.528   5.406   1.081
  272VAL     HA 3506   8.586   5.493   1.110
  272VAL     CB 3507   8.402   5.401   1.170
  272VAL     HB 3508   8.342   5.311   1.143
  272VAL    CG1 3509   8.440   5.392   1.319
  272VAL   HG11 3510   8.481   5.290   1.337
  272VAL   HG12 3511   8.516   5.464   1.356
  272VAL   HG13 3512   8.347   5.413   1.376
  272VAL    CG2 3513   8.309   5.516   1.143
  272VAL   HG21 3514   8.209   5.499   1.188
  272VAL   HG22 3515   8.345   5.614   1.181
  272VAL   HG23 3516   8.280   5.519   1.036
  272VAL      C 3517   8.614   5.285   1.096
  272VAL      O 3518   8.574   5.170   1.072
  273LEU      N 3519   8.734   5.297   1.165
  273LEU     HN 3520   8.781   5.383   1.145
  273LEU     CA 3521   8.808   5.189   1.226
  273LEU     HA 3522   8.774   5.096   1.182
  273LEU     CB 3523   0.082   5.196   1.205
  273LEU    HB1 3524   0.123   5.289   1.251
  273LEU    HB2 3525   0.095   5.189   1.095
  273LEU     CG 3526   0.161   5.086   1.279
  273LEU     HG 3527   0.153   5.112   1.387
  273LEU    CD1 3528   0.104   4.946   1.247
  273LEU   HD11 3529   0.138   4.930   1.142
  273LEU   HD12 3530   0.152   4.866   1.308
  273LEU   HD13 3531  -0.006   4.941   1.258
  273LEU    CD2 3532   0.317   5.099   1.265
  273LEU   HD21 3533   0.338   5.073   1.160
  273LEU   HD22 3534   0.345   5.205   1.286
  273LEU   HD23 3535   0.368   5.023   1.328
  273LEU      C 3536   8.771   5.184   1.373
  273LEU      O 3537   8.831   5.252   1.460
  274ASP      N 3538   8.679   5.100   1.421
  274ASP     HN 3539   8.619   5.045   1.362
  274ASP     CA 3540   8.676   5.057   1.559
  274ASP     HA 3541   8.742   5.120   1.616
  274ASP     CB 3542   8.532   5.061   1.616
  274ASP    HB1 3543   8.474   4.977   1.572
  274ASP    HB2 3544   8.474   5.151   1.585
  274ASP     CG 3545   8.525   5.060   1.767
  274ASP    OD1 3546   8.632   5.053   1.833
  274ASP    OD2 3547   8.409   5.062   1.820
  274ASP      C 3548   8.740   4.915   1.553
  274ASP      O 3549   8.718   4.836   1.465
  275ARG      N 3550   8.837   4.890   1.640
  275ARG     HN 3551   8.864   4.953   1.712
  275ARG     CA 3552   8.895   4.753   1.645
  275ARG     HA 3553   8.851   4.690   1.569
  275ARG     CB 3554   0.166   4.752   1.632
  275ARG    HB1 3555   0.181   4.789   1.528
  275ARG    HB2 3556   0.194   4.644   1.634
  275ARG     CG 3557   0.256   4.844   1.713
  275ARG    HG1 3558   0.243   4.947   1.672
  275ARG    HG2 3559   0.363   4.825   1.691
  275ARG     CD 3560   0.239   4.855   1.866
  275ARG    HD1 3561   0.135   4.887   1.889
  275ARG    HD2 3562   0.315   4.932   1.894
  275ARG     NE 3563   0.270   4.719   1.925
  275ARG     HE 3564   0.336   4.663   1.875
  275ARG     CZ 3565   0.211   4.667   2.027
  275ARG    NH1 3566   0.130   4.733   2.111
  275ARG   HH11 3567   0.136   4.833   2.117
  275ARG   HH12 3568   0.113   4.682   2.195
  275ARG    NH2 3569   0.236   4.542   2.059
  275ARG   HH21 3570   0.291   4.484   1.999
  275ARG   HH22 3571   0.167   4.493   2.112
  275ARG      C 3572   8.851   4.675   1.774
  275ARG      O 3573   0.005   4.560   1.801
  276ASP      N 3574   8.749   4.734   1.841
  276ASP     HN 3575   8.731   4.831   1.827
  276ASP     CA 3576   8.671   4.676   1.949
  276ASP     HA 3577   8.744   4.645   2.023
  276ASP     CB 3578   8.580   4.781   2.003
  276ASP    HB1 3579   8.496   4.795   1.932
  276ASP    HB2 3580   8.634   4.877   2.017
  276ASP     CG 3581   8.517   4.753   2.139
  276ASP    OD1 3582   8.406   4.808   2.160
  276ASP    OD2 3583   8.585   4.676   2.216
  276ASP      C 3584   8.590   4.546   1.908
  276ASP      O 3585   8.558   4.524   1.793
  277ALA      N 3586   8.565   4.451   2.002
  277ALA     HN 3587   8.614   4.460   2.088
  277ALA     CA 3588   8.502   4.323   1.983
  277ALA     HA 3589   8.512   4.290   1.881
  277ALA     CB 3590   8.571   4.218   2.073
  277ALA    HB1 3591   8.552   4.239   2.181
  277ALA    HB2 3592   8.528   4.119   2.049
  277ALA    HB3 3593   8.679   4.213   2.050
  277ALA      C 3594   8.351   4.329   2.008
  277ALA      O 3595   8.282   4.232   1.998
  278ALA      N 3596   8.300   4.449   2.032
  278ALA     HN 3597   8.361   4.526   2.047
  278ALA     CA 3598   8.161   4.471   2.050
  278ALA     HA 3599   8.121   4.391   2.111
  278ALA     CB 3600   8.142   4.605   2.131
  278ALA    HB1 3601   8.139   4.696   2.067
  278ALA    HB2 3602   8.046   4.604   2.187
  278ALA    HB3 3603   8.224   4.622   2.204
  278ALA      C 3604   8.086   4.458   1.921
  278ALA      O 3605   8.129   4.501   1.814
  279THR      N 3606   7.956   4.411   1.929
  279THR     HN 3607   7.923   4.388   2.020
  279THR     CA 3608   7.861   4.406   1.811
  279THR     HA 3609   7.928   4.420   1.728
  279THR     CB 3610   7.778   4.271   1.811
  279THR     HB 3611   7.735   4.263   1.709
  279THR    OG1 3612   7.677   4.257   1.911
  279THR    HG1 3613   7.721   4.245   1.996
  279THR    CG2 3614   7.867   4.157   1.824
  279THR   HG21 3615   7.923   4.153   1.920
  279THR   HG22 3616   7.807   4.068   1.797
  279THR   HG23 3617   7.947   4.157   1.747
  279THR      C 3618   7.777   4.530   1.810
  279THR      O 3619   7.776   4.611   1.903
  280SER      N 3620   7.717   4.564   1.698
  280SER     HN 3621   7.737   4.500   1.624
  280SER     CA 3622   7.623   4.676   1.694
  280SER     HA 3623   7.574   4.673   1.598
  280SER     CB 3624   7.507   4.662   1.806
  280SER    HB1 3625   7.537   4.679   1.912
  280SER    HB2 3626   7.473   4.557   1.798
  280SER     OG 3627   7.409   4.755   1.769
  280SER    HG1 3628   7.466   4.832   1.765
  280SER      C 3629   7.693   4.813   1.692
  280SER      O 3630   7.632   4.898   1.756
  289LYS      N 3631   7.812   4.831   1.636
  289LYS     HN 3632   7.845   4.752   1.584
  289LYS     CA 3633   7.899   4.953   1.632
  289LYS     HA 3634   7.913   4.986   1.734
  289LYS     CB 3635   8.029   4.921   1.555
  289LYS    HB1 3636   8.099   5.008   1.557
  289LYS    HB2 3637   8.004   4.889   1.451
  289LYS     CG 3638   8.117   4.808   1.626
  289LYS    HG1 3639   8.062   4.721   1.667
  289LYS    HG2 3640   8.154   4.857   1.719
  289LYS     CD 3641   8.246   4.771   1.545
  289LYS    HD1 3642   8.225   4.718   1.450
  289LYS    HD2 3643   8.275   4.873   1.511
  289LYS     CE 3644   8.350   4.707   1.633
  289LYS    HE1 3645   8.353   4.748   1.736
  289LYS    HE2 3646   8.443   4.720   1.575
  289LYS     NZ 3647   8.327   4.565   1.637
  289LYS    HZ1 3648   8.401   4.514   1.688
  289LYS    HZ2 3649   8.240   4.546   1.690
  289LYS    HZ3 3650   8.314   4.523   1.543
  289LYS      C 3651   7.819   5.062   1.564
  289LYS      O 3652   7.785   5.051   1.447
  290ASP      N 3653   7.784   5.169   1.639
  290ASP     HN 3654   7.804   5.189   1.734
  290ASP     CA 3655   7.701   5.274   1.583
  290ASP     HA 3656   7.717   5.294   1.478
  290ASP     CB 3657   7.549   5.235   1.599
  290ASP    HB1 3658   7.531   5.254   1.707
  290ASP    HB2 3659   7.541   5.127   1.576
  290ASP     CG 3660   7.460   5.294   1.503
  290ASP    OD1 3661   7.338   5.280   1.528
  290ASP    OD2 3662   7.501   5.346   1.397
  290ASP      C 3663   7.740   5.408   1.656
  290ASP      O 3664   7.663   5.498   1.677
  291VAL      N 3665   7.865   5.416   1.700
  291VAL     HN 3666   7.941   5.356   1.678
  291VAL     CA 3667   7.902   5.522   1.792
  291VAL     HA 3668   7.851   5.514   1.887
  291VAL     CB 3669   8.042   5.493   1.845
  291VAL     HB 3670   8.053   5.383   1.853
  291VAL    CG1 3671   8.145   5.528   1.730
  291VAL   HG11 3672   8.164   5.637   1.739
  291VAL   HG12 3673   8.238   5.470   1.745
  291VAL   HG13 3674   8.106   5.506   1.628
  291VAL    CG2 3675   8.064   5.552   1.982
  291VAL   HG21 3676   8.080   5.661   1.994
  291VAL   HG22 3677   7.974   5.547   2.046
  291VAL   HG23 3678   8.148   5.500   2.033
  291VAL      C 3679   7.891   5.669   1.738
  291VAL      O 3680   7.885   5.764   1.813
  292ILE      N 3681   7.892   5.681   1.604
  292ILE     HN 3682   7.911   5.593   1.560
  292ILE     CA 3683   7.885   5.808   1.530
  292ILE     HA 3684   7.945   5.886   1.575
  292ILE     CB 3685   7.942   5.774   1.387
  292ILE     HB 3686   7.880   5.689   1.353
  292ILE    CG2 3687   7.913   5.888   1.287
  292ILE   HG21 3688   7.954   5.987   1.318
  292ILE   HG22 3689   7.966   5.870   1.191
  292ILE   HG23 3690   7.805   5.902   1.268
  292ILE    CG1 3691   8.094   5.747   1.385
  292ILE   HG11 3692   8.129   5.741   1.280
  292ILE   HG12 3693   8.117   5.650   1.434
  292ILE     CD 3694   8.182   5.855   1.458
  292ILE    HD1 3695   8.170   5.953   1.407
  292ILE    HD2 3696   8.149   5.864   1.564
  292ILE    HD3 3697   8.287   5.823   1.446
  292ILE      C 3698   7.743   5.861   1.530
  292ILE      O 3699   7.702   5.977   1.534
  293SER      N 3700   7.650   5.764   1.519
  293SER     HN 3701   7.677   5.669   1.519
  293SER     CA 3702   7.507   5.798   1.506
  293SER     HA 3703   7.500   5.900   1.469
  293SER     CB 3704   7.428   5.695   1.418
  293SER    HB1 3705   7.327   5.741   1.415
  293SER    HB2 3706   7.424   5.595   1.465
  293SER     OG 3707   7.479   5.687   1.283
  293SER    HG1 3708   7.417   5.636   1.231
  293SER      C 3709   7.447   5.800   1.640
  293SER      O 3710   7.326   5.811   1.652
  294LYS      N 3711   7.536   5.792   1.744
  294LYS     HN 3712   7.629   5.782   1.708
  294LYS     CA 3713   7.515   5.799   1.889
  294LYS     HA 3714   7.407   5.796   1.896
  294LYS     CB 3715   7.578   5.677   1.967
  294LYS    HB1 3716   7.601   5.702   2.073
  294LYS    HB2 3717   7.685   5.664   1.940
  294LYS     CG 3718   7.508   5.543   1.941
  294LYS    HG1 3719   7.507   5.508   1.836
  294LYS    HG2 3720   7.403   5.555   1.977
  294LYS     CD 3721   7.566   5.425   2.025
  294LYS    HD1 3722   7.488   5.355   1.987
  294LYS    HD2 3723   7.665   5.390   1.990
  294LYS     CE 3724   7.559   5.438   2.173
  294LYS    HE1 3725   7.453   5.459   2.199
  294LYS    HE2 3726   7.629   5.511   2.219
  294LYS     NZ 3727   7.585   5.303   2.238
  294LYS    HZ1 3728   7.501   5.248   2.264
  294LYS    HZ2 3729   7.633   5.239   2.172
  294LYS    HZ3 3730   7.647   5.314   2.321
  294LYS      C 3731   7.553   5.934   1.938
  294LYS      O 3732   7.547   5.958   2.058
  295SER      N 3733   7.596   6.024   1.846
  295SER     HN 3734   7.603   6.000   1.749
  295SER     CA 3735   7.661   6.150   1.882
  295SER     HA 3736   7.692   6.142   1.985
  295SER     CB 3737   7.781   6.185   1.796
  295SER    HB1 3738   7.758   6.192   1.687
  295SER    HB2 3739   7.859   6.105   1.794
  295SER     OG 3740   7.836   6.310   1.842
  295SER    HG1 3741   7.893   6.289   1.916
  295SER      C 3742   7.556   6.259   1.863
  295SER      O 3743   7.502   6.272   1.755
  296PRO      N 3744   7.525   6.349   1.957
  296PRO     CD 3745   7.590   6.369   2.086
  296PRO    HD1 3746   7.573   6.280   2.149
  296PRO    HD2 3747   7.700   6.383   2.080
  296PRO     CA 3748   7.406   6.443   1.949
  296PRO     HA 3749   7.315   6.394   1.919
  296PRO     CB 3750   7.385   6.501   2.090
  296PRO    HB1 3751   7.310   6.441   2.146
  296PRO    HB2 3752   7.346   6.605   2.085
  296PRO     CG 3753   7.526   6.493   2.156
  296PRO    HG1 3754   7.517   6.493   2.267
  296PRO    HG2 3755   7.576   6.587   2.125
  296PRO      C 3756   7.436   6.551   1.844
  296PRO      O 3757   7.348   6.611   1.783
  297ALA      N 3758   7.566   6.577   1.827
  297ALA     HN 3759   7.639   6.524   1.870
  297ALA     CA 3760   7.609   6.667   1.721
  297ALA     HA 3761   7.553   6.759   1.736
  297ALA     CB 3762   7.765   6.681   1.731
  297ALA    HB1 3763   7.806   6.751   1.655
  297ALA    HB2 3764   7.787   6.725   1.830
  297ALA    HB3 3765   7.815   6.581   1.733
  297ALA      C 3766   7.566   6.628   1.583
  297ALA      O 3767   7.544   6.709   1.495
  298LEU      N 3768   7.561   6.494   1.559
  298LEU     HN 3769   7.585   6.429   1.631
  298LEU     CA 3770   7.583   6.455   1.422
  298LEU     HA 3771   7.607   6.539   1.358
  298LEU     CB 3772   7.690   6.342   1.413
  298LEU    HB1 3773   7.685   6.300   1.310
  298LEU    HB2 3774   7.664   6.255   1.476
  298LEU     CG 3775   7.835   6.379   1.446
  298LEU     HG 3776   7.832   6.425   1.547
  298LEU    CD1 3777   7.921   6.256   1.457
  298LEU   HD11 3778   8.021   6.282   1.497
  298LEU   HD12 3779   7.876   6.172   1.514
  298LEU   HD13 3780   7.937   6.220   1.354
  298LEU    CD2 3781   7.886   6.494   1.350
  298LEU   HD21 3782   7.995   6.504   1.366
  298LEU   HD22 3783   7.881   6.458   1.245
  298LEU   HD23 3784   7.832   6.591   1.360
  298LEU      C 3785   7.455   6.404   1.357
  298LEU      O 3786   7.455   6.353   1.244
  299GLN      N 3787   7.344   6.412   1.426
  299GLN     HN 3788   7.360   6.450   1.517
  299GLN     CA 3789   7.216   6.341   1.395
  299GLN     HA 3790   7.233   6.238   1.369
  299GLN     CB 3791   7.116   6.385   1.508
  299GLN    HB1 3792   7.008   6.371   1.484
  299GLN    HB2 3793   7.138   6.492   1.527
  299GLN     CG 3794   7.146   6.310   1.639
  299GLN    HG1 3795   7.067   6.338   1.712
  299GLN    HG2 3796   7.246   6.345   1.671
  299GLN     CD 3797   7.136   6.158   1.605
  299GLN    OE1 3798   7.067   6.116   1.512
  299GLN    NE2 3799   7.203   6.074   1.691
  299GLN   HE21 3800   7.269   6.107   1.758
  299GLN   HE22 3801   7.186   5.975   1.690
  299GLN      C 3802   7.155   6.376   1.259
  299GLN      O 3803   7.101   6.294   1.185
  300ASN      N 3804   7.173   6.507   1.228
  300ASN     HN 3805   7.215   6.564   1.298
  300ASN     CA 3806   7.125   6.573   1.108
  300ASN     HA 3807   7.047   6.521   1.056
  300ASN     CB 3808   7.083   6.721   1.138
  300ASN    HB1 3809   7.053   6.769   1.043
  300ASN    HB2 3810   7.164   6.784   1.179
  300ASN     CG 3811   6.964   6.710   1.238
  300ASN    OD1 3812   6.883   6.618   1.232
  300ASN    ND2 3813   6.964   6.805   1.337
  300ASN   HD21 3814   6.909   6.799   1.421
  300ASN   HD22 3815   7.044   6.864   1.339
  300ASN      C 3816   7.241   6.580   0.999
  300ASN      O 3817   7.229   6.648   0.898
  301THR      N 3818   7.355   6.505   1.010
  301THR     HN 3819   7.380   6.446   1.086
  301THR     CA 3820   7.456   6.500   0.901
  301THR     HA 3821   7.467   6.597   0.855
  301THR     CB 3822   7.592   6.444   0.940
  301THR     HB 3823   7.653   6.424   0.850
  301THR    OG1 3824   7.588   6.324   1.013
  301THR    HG1 3825   7.535   6.344   1.091
  301THR    CG2 3826   7.669   6.545   1.020
  301THR   HG21 3827   7.686   6.639   0.962
  301THR   HG22 3828   7.628   6.576   1.118
  301THR   HG23 3829   7.766   6.510   1.059
  301THR      C 3830   7.404   6.405   0.791
  301THR      O 3831   7.319   6.318   0.817
  302THR      N 3832   7.467   6.417   0.672
  302THR     HN 3833   7.535   6.489   0.663
  302THR     CA 3834   7.449   6.321   0.560
  302THR     HA 3835   7.344   6.313   0.533
  302THR     CB 3836   7.528   6.359   0.441
  302THR     HB 3837   7.636   6.364   0.466
  302THR    OG1 3838   7.489   6.484   0.388
  302THR    HG1 3839   7.574   6.515   0.355
  302THR    CG2 3840   7.513   6.262   0.320
  302THR   HG21 3841   7.412   6.285   0.278
  302THR   HG22 3842   7.577   6.273   0.230
  302THR   HG23 3843   7.526   6.155   0.348
  302THR      C 3844   7.488   6.184   0.601
  302THR      O 3845   7.427   6.081   0.572
  303ALA      N 3846   7.607   6.169   0.663
  303ALA     HN 3847   7.662   6.248   0.690
  303ALA     CA 3848   7.662   6.038   0.701
  303ALA     HA 3849   7.674   5.979   0.611
  303ALA     CB 3850   7.796   6.056   0.768
  303ALA    HB1 3851   7.858   5.964   0.779
  303ALA    HB2 3852   7.868   6.121   0.716
  303ALA    HB3 3853   7.781   6.096   0.871
  303ALA      C 3854   7.560   5.961   0.783
  303ALA      O 3855   7.527   5.847   0.753
  304VAL      N 3856   7.505   6.026   0.887
  304VAL     HN 3857   7.520   6.122   0.906
  304VAL     CA 3858   7.414   5.965   0.979
  304VAL     HA 3859   7.441   5.861   0.991
  304VAL     CB 3860   7.405   6.046   1.110
  304VAL     HB 3861   7.389   6.150   1.075
  304VAL    CG1 3862   7.296   6.004   1.213
  304VAL   HG11 3863   7.193   6.017   1.172
  304VAL   HG12 3864   7.301   5.899   1.247
  304VAL   HG13 3865   7.307   6.071   1.301
  304VAL    CG2 3866   7.537   6.038   1.189
  304VAL   HG21 3867   7.529   6.095   1.284
  304VAL   HG22 3868   7.558   5.930   1.201
  304VAL   HG23 3869   7.623   6.086   1.137
  304VAL      C 3870   7.271   5.943   0.924
  304VAL      O 3871   7.209   5.840   0.949
  305SER      N 3872   7.212   6.048   0.859
  305SER     HN 3873   7.265   6.132   0.857
  305SER     CA 3874   7.075   6.047   0.820
  305SER     HA 3875   7.011   6.019   0.902
  305SER     CB 3876   7.033   6.191   0.778
  305SER    HB1 3877   7.043   6.263   0.862
  305SER    HB2 3878   6.927   6.200   0.743
  305SER     OG 3879   7.110   6.242   0.673
  305SER    HG1 3880   7.194   6.259   0.717
  305SER      C 3881   7.050   5.955   0.700
  305SER      O 3882   6.940   5.907   0.688
  306LYS      N 3883   7.148   5.922   0.618
  306LYS     HN 3884   7.235   5.966   0.638
  306LYS     CA 3885   7.138   5.827   0.500
  306LYS     HA 3886   7.036   5.816   0.464
  306LYS     CB 3887   7.202   5.903   0.378
  306LYS    HB1 3888   7.184   5.855   0.280
  306LYS    HB2 3889   7.311   5.914   0.392
  306LYS     CG 3890   7.158   6.056   0.363
  306LYS    HG1 3891   7.219   6.091   0.277
  306LYS    HG2 3892   7.182   6.118   0.452
  306LYS     CD 3893   7.013   6.070   0.328
  306LYS    HD1 3894   6.954   6.038   0.417
  306LYS    HD2 3895   6.991   6.178   0.316
  306LYS     CE 3896   6.936   5.984   0.221
  306LYS    HE1 3897   6.826   5.994   0.233
  306LYS    HE2 3898   6.948   5.875   0.236
  306LYS     NZ 3899   6.974   6.025   0.089
  306LYS    HZ1 3900   6.980   6.127   0.072
  306LYS    HZ2 3901   7.068   5.987   0.065
  306LYS    HZ3 3902   6.913   5.981   0.018
  306LYS      C 3903   7.202   5.693   0.526
  306LYS      O 3904   7.219   5.627   0.431
  307LYS      N 3905   7.243   5.659   0.649
  307LYS     HN 3906   7.209   5.712   0.727
  307LYS     CA 3907   7.311   5.535   0.660
  307LYS     HA 3908   7.334   5.538   0.765
  307LYS     CB 3909   7.219   5.404   0.650
  307LYS    HB1 3910   7.289   5.319   0.666
  307LYS    HB2 3911   7.179   5.394   0.547
  307LYS     CG 3912   7.105   5.405   0.757
  307LYS    HG1 3913   7.058   5.304   0.755
  307LYS    HG2 3914   7.019   5.468   0.727
  307LYS     CD 3915   7.148   5.440   0.910
  307LYS    HD1 3916   7.249   5.395   0.921
  307LYS    HD2 3917   7.155   5.551   0.911
  307LYS     CE 3918   7.045   5.405   1.018
  307LYS    HE1 3919   7.023   5.296   1.019
  307LYS    HE2 3920   6.952   5.463   1.003
  307LYS     NZ 3921   7.100   5.456   1.134
  307LYS    HZ1 3922   7.098   5.559   1.142
  307LYS    HZ2 3923   7.054   5.413   1.217
  307LYS    HZ3 3924   7.196   5.416   1.134
  307LYS      C 3925   7.448   5.515   0.604
  307LYS      O 3926   7.502   5.406   0.577
  308GLN      N 3927   7.525   5.627   0.598
  308GLN     HN 3928   7.489   5.715   0.627
  308GLN     CA 3929   7.654   5.634   0.528
  308GLN     HA 3930   7.660   5.542   0.473
  308GLN     CB 3931   7.648   5.742   0.416
  308GLN    HB1 3932   7.747   5.742   0.365
  308GLN    HB2 3933   7.622   5.840   0.462
  308GLN     CG 3934   7.545   5.700   0.301
  308GLN    HG1 3935   7.439   5.700   0.336
  308GLN    HG2 3936   7.560   5.595   0.271
  308GLN     CD 3937   7.547   5.793   0.180
  308GLN    OE1 3938   7.445   5.788   0.111
  308GLN    NE2 3939   7.649   5.879   0.160
  308GLN   HE21 3940   7.640   5.928   0.074
  308GLN   HE22 3941   7.709   5.917   0.231
  308GLN      C 3942   7.770   5.645   0.623
  308GLN      O 3943   7.877   5.698   0.594
  309VAL      N 3944   7.748   5.589   0.743
  309VAL     HN 3945   7.661   5.542   0.755
  309VAL     CA 3946   7.859   5.551   0.832
  309VAL     HA 3947   7.944   5.604   0.793
  309VAL     CB 3948   7.834   5.574   0.983
  309VAL     HB 3949   7.752   5.505   1.012
  309VAL    CG1 3950   7.960   5.533   1.063
  309VAL   HG11 3951   7.933   5.537   1.170
  309VAL   HG12 3952   7.991   5.426   1.057
  309VAL   HG13 3953   8.043   5.605   1.043
  309VAL    CG2 3954   7.782   5.715   1.012
  309VAL   HG21 3955   7.849   5.795   0.975
  309VAL   HG22 3956   7.683   5.719   0.962
  309VAL   HG23 3957   7.766   5.732   1.121
  309VAL      C 3958   7.890   5.406   0.819
  309VAL      O 3959   7.809   5.320   0.848
  310ILE      N 3960   8.012   5.375   0.781
  310ILE     HN 3961   8.082   5.442   0.759
  310ILE     CA 3962   8.055   5.241   0.752
  310ILE     HA 3963   7.975   5.168   0.757
  310ILE     CB 3964   8.103   5.235   0.606
  310ILE     HB 3965   8.191   5.300   0.590
  310ILE    CG2 3966   8.162   5.095   0.578
  310ILE   HG21 3967   8.099   5.022   0.632
  310ILE   HG22 3968   8.166   5.073   0.470
  310ILE   HG23 3969   8.263   5.092   0.625
  310ILE    CG1 3970   7.991   5.282   0.520
  310ILE   HG11 3971   8.047   5.277   0.425
  310ILE   HG12 3972   7.946   5.382   0.536
  310ILE     CD 3973   7.878   5.178   0.514
  310ILE    HD1 3974   7.909   5.074   0.492
  310ILE    HD2 3975   7.804   5.176   0.597
  310ILE    HD3 3976   7.805   5.218   0.440
  310ILE      C 3977   8.164   5.196   0.854
  310ILE      O 3978   8.274   5.249   0.867
  311TYR      N 3979   8.141   5.083   0.930
  311TYR     HN 3980   8.051   5.042   0.918
  311TYR     CA 3981   8.237   5.032   1.031
  311TYR     HA 3982   8.313   5.104   1.057
  311TYR     CB 3983   8.179   4.988   1.167
  311TYR    HB1 3984   8.263   4.946   1.227
  311TYR    HB2 3985   8.099   4.916   1.141
  311TYR     CG 3986   8.110   5.091   1.245
  311TYR    CD1 3987   7.979   5.129   1.213
  311TYR    HD1 3988   7.926   5.072   1.138
  311TYR    CE1 3989   7.928   5.242   1.269
  311TYR    HE1 3990   7.825   5.271   1.249
  311TYR     CZ 3991   7.999   5.319   1.366
  311TYR     OH 3992   7.938   5.432   1.423
  311TYR     HH 3993   7.851   5.448   1.385
  311TYR    CD2 3994   8.186   5.164   1.341
  311TYR    HD2 3995   8.288   5.142   1.368
  311TYR    CE2 3996   8.128   5.274   1.402
  311TYR    HE2 3997   8.191   5.327   1.472
  311TYR      C 3998   8.299   4.900   0.983
  311TYR      O 3999   8.226   4.809   0.937
  312ALA      N 4000   8.436   4.893   0.995
  312ALA     HN 4001   8.496   4.966   1.025
  312ALA     CA 4002   8.516   4.776   0.964
  312ALA     HA 4003   8.503   4.762   0.858
  312ALA     CB 4004   8.665   4.803   0.987
  312ALA    HB1 4005   8.705   4.874   0.911
  312ALA    HB2 4006   8.681   4.849   1.087
  312ALA    HB3 4007   8.731   4.713   0.987
  312ALA      C 4008   8.477   4.644   1.033
  312ALA      O 4009   8.468   4.644   1.157
  313PRO      N 4010   8.447   4.532   0.960
  313PRO     CD 4011   8.415   4.533   0.818
  313PRO    HD1 4012   8.338   4.611   0.799
  313PRO    HD2 4013   8.502   4.558   0.754
  313PRO     CA 4014   8.442   4.393   1.012
  313PRO     HA 4015   8.364   4.388   1.087
  313PRO     CB 4016   8.420   4.311   0.882
  313PRO    HB1 4017   8.370   4.214   0.901
  313PRO    HB2 4018   8.520   4.298   0.836
  313PRO     CG 4019   8.347   4.403   0.787
  313PRO    HG1 4020   8.240   4.387   0.813
  313PRO    HG2 4021   8.361   4.386   0.678
  313PRO      C 4022   8.571   4.349   1.081
  313PRO      O 4023   8.673   4.419   1.067
  314GLU      N 4024   8.571   4.240   1.160
  314GLU     HN 4025   8.494   4.177   1.154
  314GLU     CA 4026   8.685   4.190   1.232
  314GLU     HA 4027   8.713   4.269   1.300
  314GLU     CB 4028   8.644   4.061   1.311
  314GLU    HB1 4029   8.610   3.986   1.236
  314GLU    HB2 4030   8.566   4.103   1.378
  314GLU     CG 4031   8.768   3.999   1.379
  314GLU    HG1 4032   8.818   4.078   1.439
  314GLU    HG2 4033   8.837   3.950   1.307
  314GLU     CD 4034   8.722   3.891   1.475
  314GLU    OE1 4035   8.615   3.908   1.540
  314GLU    OE2 4036   8.778   3.777   1.457
  314GLU      C 4037   8.805   4.156   1.139
  314GLU      O 4038   0.044   4.185   1.166
  315ASP      N 4039   8.765   4.097   1.022
  315ASP     HN 4040   8.669   4.096   0.995
  315ASP     CA 4041  -0.028   4.053   0.922
  315ASP     HA 4042   0.032   3.969   0.953
  315ASP     CB 4043   8.761   3.997   0.797
  315ASP    HB1 4044   8.828   3.956   0.719
  315ASP    HB2 4045   8.705   4.087   0.764
  315ASP     CG 4046   8.672   3.876   0.823
  315ASP    OD1 4047   8.678   3.826   0.939
  315ASP    OD2 4048   8.602   3.838   0.728
  315ASP      C 4049   0.066   4.157   0.858
  315ASP      O 4050   0.183   4.137   0.834
  316THR      N 4051   8.887   4.275   0.835
  316THR     HN 4052   8.792   4.282   0.863
  316THR     CA 4053   0.078   4.386   0.766
  316THR     HA 4054   0.143   4.340   0.693
  316THR     CB 4055  -0.014   4.489   0.704
  316THR     HB 4056   0.033   4.583   0.669
  316THR    OG1 4057   8.754   4.529   0.792
  316THR    HG1 4058   8.708   4.582   0.727
  316THR    CG2 4059   8.816   4.422   0.584
  316THR   HG21 4060   8.893   4.393   0.508
  316THR   HG22 4061   8.770   4.323   0.603
  316THR   HG23 4062   8.735   4.481   0.536
  316THR      C 4063   0.181   4.458   0.855
  316THR      O 4064   0.279   4.509   0.801
  317TYR      N 4065   0.169   4.446   0.989
  317TYR     HN 4066   0.090   4.405   1.033
  317TYR     CA 4067   0.269   4.496   1.085
  317TYR     HA 4068   0.336   4.561   1.030
  317TYR     CB 4069   0.202   4.589   1.188
  317TYR    HB1 4070   0.150   4.673   1.138
  317TYR    HB2 4071   0.288   4.636   1.240
  317TYR     CG 4072   0.106   4.522   1.293
  317TYR    CD1 4073   8.852   4.557   1.286
  317TYR    HD1 4074   8.834   4.636   1.214
  317TYR    CE1 4075   8.757   4.515   1.382
  317TYR    HE1 4076   8.653   4.533   1.357
  317TYR     CZ 4077   8.800   4.419   1.479
  317TYR     OH 4078   8.712   4.361   1.565
  317TYR     HH 4079   8.753   4.325   1.644
  317TYR    CD2 4080   0.146   4.438   1.391
  317TYR    HD2 4081   0.251   4.417   1.408
  317TYR    CE2 4082   0.055   4.385   1.483
  317TYR    HE2 4083   0.072   4.312   1.561
  317TYR      C 4084   0.349   4.385   1.151
  317TYR      O 4085   0.429   4.410   1.240
  318THR      N 4086   0.327   4.260   1.108
  318THR     HN 4087   0.254   4.229   1.049
  318THR     CA 4088   0.417   4.153   1.145
  318THR     HA 4089   0.482   4.182   1.227
  318THR     CB 4090   0.344   4.037   1.209
  318THR     HB 4091   0.268   3.994   1.140
  318THR    OG1 4092   0.265   4.083   1.316
  318THR    HG1 4093   0.199   4.136   1.271
  318THR    CG2 4094   0.432   3.921   1.260
  318THR   HG21 4095   0.375   3.848   1.322
  318THR   HG22 4096   0.462   3.860   1.172
  318THR   HG23 4097   0.524   3.950   1.315
  318THR      C 4098   0.512   4.096   1.035
  318THR      O 4099   0.626   4.063   1.059
  319ASN      N 4100   0.461   4.105   0.909
  319ASN     HN 4101   0.381   4.163   0.898
  319ASN     CA 4102   0.519   4.034   0.797
  319ASN     HA 4103   0.611   3.986   0.829
  319ASN     CB 4104   0.429   3.927   0.724
  319ASN    HB1 4105   0.479   3.862   0.650
  319ASN    HB2 4106   0.354   3.994   0.677
  319ASN     CG 4107   0.351   3.840   0.832
  319ASN    OD1 4108   0.422   3.791   0.920
  319ASN    ND2 4109   0.218   3.819   0.821
  319ASN   HD21 4110   0.179   3.843   0.732
  319ASN   HD22 4111   0.161   3.780   0.893
  319ASN      C 4112   0.566   4.127   0.693
  319ASN      O 4113   0.497   4.219   0.657
  320GLU      N 4114   0.694   4.113   0.656
  320GLU     HN 4115   0.747   4.046   0.708
  320GLU     CA 4116   0.735   4.192   0.536
  320GLU     HA 4117   0.666   4.269   0.505
  320GLU     CB 4118   0.867   4.269   0.571
  320GLU    HB1 4119   0.906   4.313   0.477
  320GLU    HB2 4120   0.945   4.195   0.600
  320GLU     CG 4121   0.842   4.390   0.666
  320GLU    HG1 4122   0.803   4.363   0.766
  320GLU    HG2 4123   0.774   4.467   0.624
  320GLU     CD 4124   0.981   4.445   0.686
  320GLU    OE1 4125   1.070   4.377   0.726
  320GLU    OE2 4126   1.005   4.571   0.669
  320GLU      C 4127   0.747   4.116   0.413
  320GLU      O 4128   0.797   4.165   0.311
  321SER      N 4129   0.693   3.994   0.405
  321SER     HN 4130   0.647   3.957   0.485
  321SER     CA 4131   0.696   3.911   0.284
  321SER     HA 4132   0.797   3.896   0.249
  321SER     CB 4133   0.642   3.774   0.311
  321SER    HB1 4134   0.715   3.725   0.380
  321SER    HB2 4135   0.647   3.710   0.220
  321SER     OG 4136   0.514   3.778   0.375
  321SER    HG1 4137   0.475   3.690   0.368
  321SER      C 4138   0.622   3.962   0.156
  321SER      O 4139   0.522   4.032   0.160
  322ILE      N 4140   0.676   3.927   0.032
  322ILE     HN 4141   0.760   3.874   0.032
  322ILE     CA 4142   0.617   3.956   8.780
  322ILE     HA 4143   0.610   4.064   8.776
  322ILE     CB 4144   0.707   3.917   8.663
  322ILE     HB 4145   0.806   3.965   8.678
  322ILE    CG2 4146   0.741   3.764   8.651
  322ILE   HG21 4147   0.775   3.729   8.750
  322ILE   HG22 4148   0.653   3.698   8.633
  322ILE   HG23 4149   0.819   3.751   8.573
  322ILE    CG1 4150   0.659   3.973   8.522
  322ILE   HG11 4151   0.616   4.074   8.543
  322ILE   HG12 4152   0.578   3.907   8.486
  322ILE     CD 4153   0.768   3.977   8.421
  322ILE    HD1 4154   0.868   4.021   8.447
  322ILE    HD2 4155   0.803   3.880   8.380
  322ILE    HD3 4156   0.740   4.039   8.333
  322ILE      C 4157   0.472   3.903   8.764
  322ILE      O 4158   0.384   3.975   8.717
  323GLN      N 4159   0.444   3.784   8.820
  323GLN     HN 4160   0.521   3.727   8.847
  323GLN     CA 4161   0.307   3.737   8.827
  323GLN     HA 4162   0.267   3.736   8.727
  323GLN     CB 4163   0.309   3.586  -0.012
  323GLN    HB1 4164   0.204   3.552   0.003
  323GLN    HB2 4165   0.359   3.575   0.087
  323GLN     CG 4166   0.374   3.491   8.777
  323GLN    HG1 4167   0.345   3.506   8.671
  323GLN    HG2 4168   0.344   3.388   8.805
  323GLN     CD 4169   0.532   3.492   8.781
  323GLN    OE1 4170   0.591   3.548   8.875
  323GLN    NE2 4171   0.606   3.421   8.694
  323GLN   HE21 4172   0.564   3.345   8.644
  323GLN   HE22 4173   0.704   3.424   8.710
  323GLN      C 4174   0.203   3.818   0.030
  323GLN      O 4175   0.091   3.849   8.870
  324THR      N 4176   0.244   3.868   0.152
  324THR     HN 4177   0.339   3.856   0.180
  324THR     CA 4178   0.171   3.970   0.233
  324THR     HA 4179   0.075   3.928   0.257
  324THR     CB 4180   0.248   4.003   0.366
  324THR     HB 4181   0.349   4.048   0.358
  324THR    OG1 4182   0.269   3.882   0.433
  324THR    HG1 4183   0.361   3.858   0.416
  324THR    CG2 4184   0.149   4.078   0.461
  324THR   HG21 4185   0.187   4.088   0.565
  324THR   HG22 4186   0.112   4.173   0.418
  324THR   HG23 4187   0.061   4.015   0.486
  324THR      C 4188   0.154   4.104   0.156
  324THR      O 4189   0.041   4.156   0.153
  325TYR      N 4190   0.259   4.164   0.090
  325TYR     HN 4191   0.349   4.124   0.098
  325TYR     CA 4192   0.260   4.278   0.003
  325TYR     HA 4193   0.221   4.352   0.071
  325TYR     CB 4194   0.398   4.336   8.849
  325TYR    HB1 4195   0.405   4.409   8.766
  325TYR    HB2 4196   0.463   4.250   8.823
  325TYR     CG 4197   0.456   4.407   0.093
  325TYR    CD1 4198   0.569   4.365   0.161
  325TYR    HD1 4199   0.631   4.282   0.130
  325TYR    CE1 4200   0.615   4.443   0.272
  325TYR    HE1 4201   0.704   4.409   0.323
  325TYR     CZ 4202   0.564   4.563   0.307
  325TYR     OH 4203   0.629   4.642   0.407
  325TYR     HH 4204   0.591   4.729   0.393
  325TYR    CD2 4205   0.395   4.531   0.130
  325TYR    HD2 4206   0.303   4.559   0.081
  325TYR    CE2 4207   0.452   4.607   0.237
  325TYR    HE2 4208   0.416   4.705   0.265
  325TYR      C 4209   0.170   4.270   8.766
  325TYR      O 4210   0.096   4.365   8.740
  326ILE      N 4211   0.172   4.161   8.686
  326ILE     HN 4212   0.236   4.086   8.701
  326ILE     CA 4213   0.078   4.146   8.575
  326ILE     HA 4214   0.087   4.233   8.513
  326ILE     CB 4215   0.119   4.033   8.480
  326ILE     HB 4216   0.107   3.938   8.537
  326ILE    CG2 4217   0.028   4.029   8.352
  326ILE   HG21 4218  -0.080   4.037   8.375
  326ILE   HG22 4219   0.048   4.120   8.291
  326ILE   HG23 4220   0.050   3.937   8.294
  326ILE    CG1 4221   0.265   4.052   8.439
  326ILE   HG11 4222   0.343   4.066   8.517
  326ILE   HG12 4223   0.274   4.149   8.384
  326ILE     CD 4224   0.320   3.941   8.349
  326ILE    HD1 4225   0.427   3.951   8.320
  326ILE    HD2 4226   0.299   3.836   8.381
  326ILE    HD3 4227   0.258   3.949   8.258
  326ILE      C 4228   8.807   4.135   8.625
  326ILE      O 4229   8.721   4.181   8.550
  327GLU      N 4230   8.775   4.075   8.741
  327GLU     HN 4231   8.847   4.021   8.784
  327GLU     CA 4232   8.648   4.091   8.800
  327GLU     HA 4233   8.579   4.066   8.721
  327GLU     CB 4234   8.639   3.991   0.042
  327GLU    HB1 4235   8.717   4.019   0.116
  327GLU    HB2 4236   8.668   3.886   0.018
  327GLU     CG 4237   8.499   3.989   0.103
  327GLU    HG1 4238   8.437   3.942   0.023
  327GLU    HG2 4239   8.442   4.083   0.121
  327GLU     CD 4240   8.489   3.896   0.224
  327GLU    OE1 4241   8.444   3.782   0.201
  327GLU    OE2 4242   8.538   3.930   0.335
  327GLU      C 4243   8.610   4.232   8.841
  327GLU      O 4244   8.507   4.286   8.805
  328LEU      N 4245   8.702   4.303   0.031
  328LEU     HN 4246   8.779   4.257   0.075
  328LEU     CA 4247   8.686   4.439   0.074
  328LEU     HA 4248   8.592   4.449   0.125
  328LEU     CB 4249   8.810   4.490   0.159
  328LEU    HB1 4250   8.909   4.447   0.133
  328LEU    HB2 4251   8.796   4.465   0.266
  328LEU     CG 4252   8.824   4.646   0.174
  328LEU     HG 4253   8.846   4.690   0.074
  328LEU    CD1 4254   8.705   4.708   0.244
  328LEU   HD11 4255   8.690   4.657   0.341
  328LEU   HD12 4256   8.715   4.818   0.253
  328LEU   HD13 4257   8.619   4.680   0.179
  328LEU    CD2 4258   0.077   4.674   0.254
  328LEU   HD21 4259   0.147   4.588   0.259
  328LEU   HD22 4260   0.128   4.767   0.219
  328LEU   HD23 4261   0.045   4.690   0.359
  328LEU      C 4262   8.653   4.533   8.842
  328LEU      O 4263   8.562   4.613   8.836
  329PHE      N 4264   8.732   4.513   8.743
  329PHE     HN 4265   8.816   4.459   8.738
  329PHE     CA 4266   8.723   4.594   8.618
  329PHE     HA 4267   8.721   4.698   8.645
  329PHE     CB 4268   8.844   4.568   8.513
  329PHE    HB1 4269   8.820   4.629   8.423
  329PHE    HB2 4270   8.843   4.458   8.499
  329PHE     CG 4271   0.094   4.618   8.566
  329PHE    CD1 4272   0.099   4.700   8.680
  329PHE    HD1 4273   0.013   4.733   8.737
  329PHE    CE1 4274   0.221   4.740   8.729
  329PHE    HE1 4275   0.219   4.792   8.823
  329PHE     CZ 4276   0.343   4.715   8.654
  329PHE     HZ 4277   0.435   4.763   8.684
  329PHE    CD2 4278   0.208   4.585   8.495
  329PHE    HD2 4279   0.196   4.514   8.415
  329PHE    CE2 4280   0.329   4.644   8.532
  329PHE    HE2 4281   0.416   4.612   8.477
  329PHE      C 4282   8.595   4.574   8.535
  329PHE      O 4283   8.540   4.668   8.474
  330GLY      N 4284   8.540   4.453   8.541
  330GLY     HN 4285   8.582   4.371   8.579
  330GLY     CA 4286   8.413   4.421   8.476
  330GLY    HA1 4287   8.413   4.469   8.379
  330GLY    HA2 4288   8.406   4.313   8.468
  330GLY      C 4289   8.293   4.472   8.565
  330GLY      O 4290   8.191   4.528   8.522
  331ASN      N 4291   8.310   4.467   8.697
  331ASN     HN 4292   8.389   4.418   8.734
  331ASN     CA 4293   8.207   4.506   8.782
  331ASN     HA 4294   8.108   4.477   8.750
  331ASN     CB 4295   8.239   4.463   0.047
  331ASN    HB1 4296   8.189   4.518   0.129
  331ASN    HB2 4297   8.347   4.467   0.072
  331ASN     CG 4298   8.205   4.314   0.060
  331ASN    OD1 4299   8.158   4.247   8.848
  331ASN    ND2 4300   8.228   4.254   0.181
  331ASN   HD21 4301   8.268   4.306   0.256
  331ASN   HD22 4302   8.178   4.169   0.197
  331ASN      C 4303   8.200   4.662   8.793
  331ASN      O 4304   8.093   4.724   8.804
  332MET      N 4305   8.312   4.736   8.777
  332MET     HN 4306   8.401   4.691   8.784
  332MET     CA 4307   8.320   4.882   8.750
  332MET     HA 4308   8.289   4.934   8.840
  332MET     CB 4309   8.469   4.923   8.724
  332MET    HB1 4310   8.507   4.860   8.641
  332MET    HB2 4311   8.531   4.879   8.805
  332MET     CG 4312   8.498   5.069   8.698
  332MET    HG1 4313   8.450   5.103   8.604
  332MET    HG2 4314   8.607   5.090   8.693
  332MET     SD 4315   8.454   5.192   8.821
  332MET     CE 4316   8.563   5.136   0.073
  332MET    HE1 4317   8.665   5.173   0.047
  332MET    HE2 4318   8.532   5.190   0.165
  332MET    HE3 4319   8.559   5.027   0.091
  332MET      C 4320   8.235   4.915   8.618
  332MET      O 4321   8.155   5.013   8.620
  333ALA      N 4322   8.252   4.836   8.508
  333ALA     HN 4323   8.318   4.762   8.502
  333ALA     CA 4324   8.173   4.844   8.394
  333ALA     HA 4325   8.182   4.946   8.359
  333ALA     CB 4326   8.237   4.749   8.298
  333ALA    HB1 4327   8.202   4.646   8.323
  333ALA    HB2 4328   8.213   4.792   8.199
  333ALA    HB3 4329   8.347   4.753   8.310
  333ALA      C 4330   8.019   4.822   8.408
  333ALA      O 4331   7.944   4.905   8.368
  334LYS      N 4332   7.984   4.720   8.489
  334LYS     HN 4333   8.056   4.655   8.509
  334LYS     CA 4334   7.838   4.703   8.529
  334LYS     HA 4335   7.785   4.711   8.436
  334LYS     CB 4336   7.819   4.553   8.579
  334LYS    HB1 4337   7.712   4.547   8.608
  334LYS    HB2 4338   7.888   4.534   8.665
  334LYS     CG 4339   7.853   4.447   8.472
  334LYS    HG1 4340   7.949   4.472   8.421
  334LYS    HG2 4341   7.774   4.446   8.393
  334LYS     CD 4342   7.869   4.313   8.552
  334LYS    HD1 4343   7.950   4.326   8.627
  334LYS    HD2 4344   7.774   4.287   8.604
  334LYS     CE 4345   7.911   4.197   8.456
  334LYS    HE1 4346   7.850   4.198   8.363
  334LYS    HE2 4347   7.889   4.104   8.513
  334LYS     NZ 4348   8.051   4.199   8.419
  334LYS    HZ1 4349   8.119   4.165   8.490
  334LYS    HZ2 4350   8.064   4.134   8.339
  334LYS    HZ3 4351   8.085   4.290   8.381
  334LYS      C 4352   7.784   4.808   8.621
  334LYS      O 4353   7.663   4.838   8.616
  335THR      N 4354   7.868   4.856   8.715
  335THR     HN 4355   7.960   4.819   8.722
  335THR     CA 4356   7.837   4.964   8.810
  335THR     HA 4357   7.738   4.945   8.849
  335THR     CB 4358   7.943   4.969   0.044
  335THR     HB 4359   8.047   4.973   0.007
  335THR    OG1 4360   7.925   4.857   0.126
  335THR    HG1 4361   7.974   4.784   0.087
  335THR    CG2 4362   7.915   5.093   0.139
  335THR   HG21 4363   7.805   5.092   0.152
  335THR   HG22 4364   7.975   5.081   0.232
  335THR   HG23 4365   7.946   5.188   0.091
  335THR      C 4366   7.822   5.098   8.740
  335THR      O 4367   7.717   5.163   8.752
  336LEU      N 4368   7.919   5.154   8.663
  336LEU     HN 4369   8.003   5.100   8.658
  336LEU     CA 4370   7.903   5.276   8.591
  336LEU     HA 4371   7.878   5.343   8.671
  336LEU     CB 4372   8.037   5.324   8.523
  336LEU    HB1 4373   8.015   5.424   8.478
  336LEU    HB2 4374   8.068   5.245   8.451
  336LEU     CG 4375   8.162   5.350   8.612
  336LEU     HG 4376   8.188   5.251   8.657
  336LEU    CD1 4377   8.277   5.399   8.527
  336LEU   HD11 4378   8.296   5.321   8.451
  336LEU   HD12 4379   8.247   5.496   8.483
  336LEU   HD13 4380   8.365   5.417   8.593
  336LEU    CD2 4381   8.137   5.438   8.741
  336LEU   HD21 4382   8.069   5.382   8.809
  336LEU   HD22 4383   8.227   5.453   8.805
  336LEU   HD23 4384   8.087   5.532   8.710
  336LEU      C 4385   7.790   5.288   8.492
  336LEU      O 4386   7.731   5.392   8.499
  337ALA      N 4387   7.764   5.182   8.417
  337ALA     HN 4388   7.821   5.103   8.435
  337ALA     CA 4389   7.652   5.157   8.326
  337ALA     HA 4390   7.676   5.209   8.234
  337ALA     CB 4391   7.639   5.013   8.293
  337ALA    HB1 4392   7.734   4.970   8.253
  337ALA    HB2 4393   7.607   4.959   8.385
  337ALA    HB3 4394   7.563   4.994   8.214
  337ALA      C 4395   7.511   5.209   8.363
  337ALA      O 4396   7.482   5.244   8.476
  338LYS      N 4397   7.424   5.223   8.262
  338LYS     HN 4398   7.466   5.200   8.174
  338LYS     CA 4399   7.280   5.243   8.277
  338LYS     HA 4400   7.248   5.287   8.370
  338LYS     CB 4401   7.233   5.302   8.144
  338LYS    HB1 4402   7.123   5.304   8.130
  338LYS    HB2 4403   7.266   5.234   8.063
  338LYS     CG 4404   7.292   5.446   8.125
  338LYS    HG1 4405   7.269   5.477   8.020
  338LYS    HG2 4406   7.401   5.439   8.145
  338LYS     CD 4407   7.228   5.550   8.223
  338LYS    HD1 4408   7.118   5.562   8.209
  338LYS    HD2 4409   7.236   5.506   8.325
  338LYS     CE 4410   7.298   5.681   8.228
  338LYS    HE1 4411   7.260   5.739   8.315
  338LYS    HE2 4412   7.280   5.736   8.133
  338LYS     NZ 4413   7.439   5.663   8.251
  338LYS    HZ1 4414   7.484   5.745   8.295
  338LYS    HZ2 4415   7.453   5.582   8.315
  338LYS    HZ3 4416   7.488   5.647   8.160
  338LYS      C 4417   7.211   5.098   8.292
  338LYS    OT1 4418   7.223   5.015   8.200
  338LYS    OT2 4419   7.145   5.077   8.394
  339SOL     OW 4420   7.246   3.162   0.466
  339SOL    HW1 4421   7.264   3.072   0.505
  339SOL    HW2 4422   7.333   3.208   0.446
  340SOL     OW 4423   4.689   0.474   3.181
  340SOL    HW1 4424   4.662   0.469   3.085
  340SOL    HW2 4425   4.786   0.450   3.190
  341SOL     OW 4426   1.873   1.221   2.098
  341SOL    HW1 4427   1.809   1.178   2.035
  341SOL    HW2 4428   1.929   1.151   2.142
  342SOL     OW 4429   5.866   2.406   2.941
  342SOL    HW1 4430   5.817   2.372   3.022
  342SOL    HW2 4431   5.964   2.404   2.958
  343SOL     OW 4432   5.014   5.035   2.067
  343SOL    HW1 4433   4.932   5.008   2.116
  343SOL    HW2 4434   5.059   4.954   2.030
  344SOL     OW 4435   6.288   3.596   5.335
  344SOL    HW1 4436   6.388   3.597   5.340
  344SOL    HW2 4437   6.250   3.637   5.418
  345SOL     OW 4438   5.310   0.304   8.798
  345SOL    HW1 4439   5.271   0.229   8.851
  345SOL    HW2 4440   5.273   0.304   8.706
  346SOL     OW 4441   6.039   1.596   0.955
  346SOL    HW1 4442   6.043   1.582   1.054
  346SOL    HW2 4443   6.125   1.568   0.914
  347SOL     OW 4444   2.683   7.988   8.664
  347SOL    HW1 4445   2.645   7.911   8.716
  347SOL    HW2 4446   2.609   8.046   8.631
  348SOL     OW 4447   3.264   5.009   7.740
  348SOL    HW1 4448   3.170   5.035   7.719
  348SOL    HW2 4449   3.314   4.998   7.654
  349SOL     OW 4450   5.963   2.382   1.396
  349SOL    HW1 4451   5.946   2.399   1.493
  349SOL    HW2 4452   5.880   2.403   1.344
  350SOL     OW 4453   0.645   4.093   4.328
  350SOL    HW1 4454   0.665   3.995   4.330
  350SOL    HW2 4455   0.551   4.108   4.359
  351SOL     OW 4456   2.960   3.137   5.106
  351SOL    HW1 4457   2.873   3.091   5.091
  351SOL    HW2 4458   3.019   3.081   5.164
  352SOL     OW 4459   1.091   7.329   7.364
  352SOL    HW1 4460   1.026   7.387   7.413
  352SOL    HW2 4461   1.087   7.236   7.401
  353SOL     OW 4462   6.001   8.675   8.756
  353SOL    HW1 4463   6.004   8.588   8.708
  353SOL    HW2 4464   6.026   8.749   8.694
  354SOL     OW 4465   4.199   7.308   1.162
  354SOL    HW1 4466   4.125   7.279   1.222
  354SOL    HW2 4467   4.201   7.251   1.080
  355SOL     OW 4468   4.801   6.646   3.541
  355SOL    HW1 4469   4.813   6.577   3.470
  355SOL    HW2 4470   4.843   6.615   3.626
  356SOL     OW 4471   0.576   1.977   7.645
  356SOL    HW1 4472   0.587   1.883   7.679
  356SOL    HW2 4473   0.537   2.034   7.717
  357SOL     OW 4474   4.095   1.353   0.291
  357SOL    HW1 4475   4.098   1.452   0.296
  357SOL    HW2 4476   4.001   1.322   0.309
  358SOL     OW 4477   1.304   3.008   6.507
  358SOL    HW1 4478   1.325   2.911   6.519
  358SOL    HW2 4479   1.227   3.018   6.444
  359SOL     OW 4480   1.376   0.300   2.829
  359SOL    HW1 4481   1.342   0.360   2.757
  359SOL    HW2 4482   1.302   0.240   2.860
  360SOL     OW 4483   7.208   1.500   5.954
  360SOL    HW1 4484   7.264   1.582   5.962
  360SOL    HW2 4485   7.258   1.431   5.901
  361SOL     OW 4486   8.782   7.252   0.861
  361SOL    HW1 4487   8.800   7.265   0.764
  361SOL    HW2 4488   8.843   7.309   0.915
  362SOL     OW 4489   3.447   4.004   7.878
  362SOL    HW1 4490   3.419   4.098   7.897
  362SOL    HW2 4491   3.461   3.956   7.965
  363SOL     OW 4492   6.630   1.725   3.239
  363SOL    HW1 4493   6.683   1.806   3.213
  363SOL    HW2 4494   6.679   1.643   3.209
  364SOL     OW 4495   3.956   8.025   1.010
  364SOL    HW1 4496   3.970   8.060   0.918
  364SOL    HW2 4497   3.903   8.091   1.063
  365SOL     OW 4498   1.185   0.500   7.694
  365SOL    HW1 4499   1.257   0.516   7.626
  365SOL    HW2 4500   1.194   0.566   7.768
  366SOL     OW 4501   4.648   1.477   2.921
  366SOL    HW1 4502   4.567   1.487   2.978
  366SOL    HW2 4503   4.729   1.502   2.974
  367SOL     OW 4504   6.374   8.820   8.658
  367SOL    HW1 4505   6.345   8.725   8.641
  367SOL    HW2 4506   6.405   8.829   8.753
  368SOL     OW 4507   2.344   7.046   0.348
  368SOL    HW1 4508   2.423   7.006   0.394
  368SOL    HW2 4509   2.283   7.089   0.415
  369SOL     OW 4510   2.569   8.007   1.780
  369SOL    HW1 4511   2.560   8.102   1.749
  369SOL    HW2 4512   2.618   7.954   1.711
  370SOL     OW 4513   6.492   0.569   5.313
  370SOL    HW1 4514   6.590   0.565   5.332
  370SOL    HW2 4515   6.464   0.664   5.301
  371SOL     OW 4516   6.659   3.920   3.766
  371SOL    HW1 4517   6.642   4.018   3.755
  371SOL    HW2 4518   6.756   3.904   3.786
  372SOL     OW 4519   6.977   0.794   6.713
  372SOL    HW1 4520   7.022   0.726   6.655
  372SOL    HW2 4521   6.976   0.883   6.666
  373SOL     OW 4522   5.092   1.014   8.715
  373SOL    HW1 4523   5.132   0.935   8.760
  373SOL    HW2 4524   5.129   1.022   8.622
  374SOL     OW 4525   0.420   7.834   2.522
  374SOL    HW1 4526   0.518   7.846   2.513
  374SOL    HW2 4527   0.393   7.746   2.483
  375SOL     OW 4528   6.827   1.170   1.723
  375SOL    HW1 4529   6.813   1.101   1.653
  375SOL    HW2 4530   6.826   1.261   1.681
  376SOL     OW 4531   3.528   2.223   5.660
  376SOL    HW1 4532   3.508   2.321   5.662
  376SOL    HW2 4533   3.448   2.173   5.626
  377SOL     OW 4534   7.277   1.601   2.748
  377SOL    HW1 4535   7.248   1.653   2.828
  377SOL    HW2 4536   7.316   1.514   2.776
  378SOL     OW 4537   8.690   3.372   5.993
  378SOL    HW1 4538   8.625   3.297   5.983
  378SOL    HW2 4539   8.753   3.351   6.068
  379SOL     OW 4540   4.197   0.295   5.354
  379SOL    HW1 4541   4.149   0.315   5.269
  379SOL    HW2 4542   4.154   0.347   5.429
  380SOL     OW 4543   1.017   5.630   7.883
  380SOL    HW1 4544   1.008   5.548   7.827
  380SOL    HW2 4545   1.097   5.621   7.943
  381SOL     OW 4546   4.282   3.631   1.439
  381SOL    HW1 4547   4.232   3.666   1.360
  381SOL    HW2 4548   4.310   3.537   1.422
  382SOL     OW 4549   0.576   3.565   6.779
  382SOL    HW1 4550   0.640   3.617   6.835
  382SOL    HW2 4551   0.622   3.483   6.744
  383SOL     OW 4552   1.316   5.384   3.133
  383SOL    HW1 4553   1.230   5.369   3.084
  383SOL    HW2 4554   1.308   5.349   3.226
  384SOL     OW 4555   1.930   0.688   3.986
  384SOL    HW1 4556   1.885   0.656   4.069
  384SOL    HW2 4557   1.879   0.656   3.906
  385SOL     OW 4558   5.667   0.361   4.237
  385SOL    HW1 4559   5.725   0.367   4.319
  385SOL    HW2 4560   5.614   0.445   4.228
  386SOL     OW 4561   3.630   6.308   1.873
  386SOL    HW1 4562   3.645   6.342   1.966
  386SOL    HW2 4563   3.588   6.217   1.876
  387SOL     OW 4564   3.437   4.721   3.824
  387SOL    HW1 4565   3.433   4.719   3.724
  387SOL    HW2 4566   3.529   4.699   3.854
  388SOL     OW 4567   1.310   8.180   7.469
  388SOL    HW1 4568   1.345   8.267   7.436
  388SOL    HW2 4569   1.282   8.190   7.565
  389SOL     OW 4570   4.076   6.338   7.587
  389SOL    HW1 4571   4.172   6.312   7.581
  389SOL    HW2 4572   4.039   6.308   7.674
  390SOL     OW 4573   3.013   6.158   3.773
  390SOL    HW1 4574   3.054   6.171   3.683
  390SOL    HW2 4575   2.933   6.216   3.782
  391SOL     OW 4576   3.014   8.455   4.619
  391SOL    HW1 4577   2.949   8.467   4.544
  391SOL    HW2 4578   3.098   8.415   4.583
  392SOL     OW 4579   2.501   0.659   0.579
  392SOL    HW1 4580   2.471   0.643   0.485
  392SOL    HW2 4581   2.465   0.746   0.611
  393SOL     OW 4582   6.892   4.315   8.010
  393SOL    HW1 4583   6.842   4.355   8.087
  393SOL    HW2 4584   6.979   4.278   8.043
  394SOL     OW 4585   2.100   3.061   2.985
  394SOL    HW1 4586   2.106   3.004   2.903
  394SOL    HW2 4587   2.069   3.005   3.062
  395SOL     OW 4588   2.615   2.046   4.350
  395SOL    HW1 4589   2.685   1.975   4.364
  395SOL    HW2 4590   2.652   2.118   4.291
  396SOL     OW 4591   2.179   4.458   4.634
  396SOL    HW1 4592   2.208   4.526   4.567
  396SOL    HW2 4593   2.243   4.458   4.711
  397SOL     OW 4594   2.968   0.000   8.113
  397SOL    HW1 4595   2.987   0.012   8.210
  397SOL    HW2 4596   2.994   0.084   8.064
  398SOL     OW 4597   6.177   0.929   4.190
  398SOL    HW1 4598   6.245   0.935   4.118
  398SOL    HW2 4599   6.085   0.942   4.151
  399SOL     OW 4600   5.447   4.699   8.548
  399SOL    HW1 4601   5.490   4.665   8.464
  399SOL    HW2 4602   5.514   4.748   8.603
  400SOL     OW 4603   7.930   8.469   8.340
  400SOL    HW1 4604   7.939   8.568   8.328
  400SOL    HW2 4605   7.952   8.444   8.434
  401SOL     OW 4606   3.931   3.519   0.595
  401SOL    HW1 4607   3.887   3.438   0.633
  401SOL    HW2 4608   3.921   3.518   0.495
  402SOL     OW 4609   2.944   5.005   1.845
  402SOL    HW1 4610   2.960   4.908   1.825
  402SOL    HW2 4611   2.984   5.028   1.934
  403SOL     OW 4612   7.399   5.280   4.010
  403SOL    HW1 4613   7.402   5.376   3.981
  403SOL    HW2 4614   7.422   5.274   4.108
  404SOL     OW 4615   3.646   0.553   7.425
  404SOL    HW1 4616   3.627   0.458   7.450
  404SOL    HW2 4617   3.740   0.576   7.451
  405SOL     OW 4618   2.365   5.143   1.262
  405SOL    HW1 4619   2.368   5.077   1.187
  405SOL    HW2 4620   2.436   5.213   1.249
  406SOL     OW 4621   3.421   7.731   2.372
  406SOL    HW1 4622   3.488   7.743   2.446
  406SOL    HW2 4623   3.464   7.753   2.284
  407SOL     OW 4624   0.520   8.309   2.153
  407SOL    HW1 4625   0.571   8.392   2.128
  407SOL    HW2 4626   0.527   8.295   2.252
  408SOL     OW 4627   7.750   3.381   8.545
  408SOL    HW1 4628   7.675   3.326   8.584
  408SOL    HW2 4629   7.814   3.405   8.618
  409SOL     OW 4630   7.111   1.792   2.501
  409SOL    HW1 4631   7.117   1.710   2.444
  409SOL    HW2 4632   7.138   1.871   2.447
  410SOL     OW 4633   6.375   4.418   1.771
  410SOL    HW1 4634   6.350   4.471   1.852
  410SOL    HW2 4635   6.365   4.320   1.791
  411SOL     OW 4636   1.607   7.828   0.134
  411SOL    HW1 4637   1.536   7.830   0.204
  411SOL    HW2 4638   1.586   7.897   0.064
  412SOL     OW 4639   7.856   7.930   2.919
  412SOL    HW1 4640   7.926   7.903   2.852
  412SOL    HW2 4641   7.767   7.899   2.887
  413SOL     OW 4642   4.181   6.475   1.646
  413SOL    HW1 4643   4.112   6.486   1.574
  413SOL    HW2 4644   4.139   6.438   1.728
  414SOL     OW 4645   4.812   5.364   7.728
  414SOL    HW1 4646   4.713   5.368   7.739
  414SOL    HW2 4647   4.842   5.438   7.667
  415SOL     OW 4648   8.255   1.561   4.699
  415SOL    HW1 4649   8.284   1.489   4.637
  415SOL    HW2 4650   8.275   1.650   4.659
  416SOL     OW 4651   5.054   2.607   7.962
  416SOL    HW1 4652   5.069   2.531   8.025
  416SOL    HW2 4653   5.141   2.651   7.941
  417SOL     OW 4654   5.137   8.512   2.272
  417SOL    HW1 4655   5.158   8.567   2.353
  417SOL    HW2 4656   5.049   8.467   2.285
  418SOL     OW 4657   5.008   5.681   4.215
  418SOL    HW1 4658   5.073   5.745   4.256
  418SOL    HW2 4659   4.915   5.717   4.226
  419SOL     OW 4660   8.370   1.970   5.641
  419SOL    HW1 4661   8.334   1.882   5.671
  419SOL    HW2 4662   8.318   2.044   5.686
  420SOL     OW 4663   2.174   6.614   6.317
  420SOL    HW1 4664   2.117   6.678   6.265
  420SOL    HW2 4665   2.131   6.594   6.405
  421SOL     OW 4666   8.217   3.687   5.688
  421SOL    HW1 4667   8.249   3.593   5.680
  421SOL    HW2 4668   8.276   3.737   5.752
  422SOL     OW 4669   4.179   3.408   6.953
  422SOL    HW1 4670   4.203   3.390   7.049
  422SOL    HW2 4671   4.261   3.435   6.902
  423SOL     OW 4672   4.292   3.790   4.679
  423SOL    HW1 4673   4.268   3.886   4.691
  423SOL    HW2 4674   4.392   3.779   4.684
  424SOL     OW 4675   3.244   1.664   0.967
  424SOL    HW1 4676   3.280   1.594   0.906
  424SOL    HW2 4677   3.145   1.662   0.967
  425SOL     OW 4678   1.143   1.557   0.637
  425SOL    HW1 4679   1.118   1.565   0.540
  425SOL    HW2 4680   1.177   1.645   0.670
  426SOL     OW 4681   2.126   6.447   6.752
  426SOL    HW1 4682   2.027   6.443   6.738
  426SOL    HW2 4683   2.172   6.403   6.675
  427SOL     OW 4684   7.687   6.509   7.099
  427SOL    HW1 4685   7.717   6.483   7.191
  427SOL    HW2 4686   7.752   6.474   7.032
  428SOL     OW 4687   6.078   5.502   4.191
  428SOL    HW1 4688   6.128   5.529   4.273
  428SOL    HW2 4689   6.085   5.404   4.178
  429SOL     OW 4690   0.271   5.675   4.264
  429SOL    HW1 4691   0.181   5.634   4.281
  429SOL    HW2 4692   0.259   5.772   4.243
  430SOL     OW 4693   2.055   5.493   3.084
  430SOL    HW1 4694   2.084   5.586   3.064
  430SOL    HW2 4695   2.075   5.434   3.005
  431SOL     OW 4696   1.798   5.351   1.987
  431SOL    HW1 4697   1.895   5.346   1.964
  431SOL    HW2 4698   1.743   5.320   1.910
  432SOL     OW 4699   7.223   2.710   0.098
  432SOL    HW1 4700   7.231   2.686   0.001
  432SOL    HW2 4701   7.129   2.738   0.118
  433SOL     OW 4702   6.403   4.616   2.815
  433SOL    HW1 4703   6.322   4.669   2.789
  433SOL    HW2 4704   6.374   4.526   2.849
  434SOL     OW 4705   8.516   3.705   1.677
  434SOL    HW1 4706   8.421   3.729   1.698
  434SOL    HW2 4707   8.556   3.776   1.620
  435SOL     OW 4708   1.003   0.517   2.613
  435SOL    HW1 4709   1.024   0.605   2.657
  435SOL    HW2 4710   0.981   0.533   2.517
  436SOL     OW 4711   4.611   0.873   8.885
  436SOL    HW1 4712   4.609   0.789   8.831
  436SOL    HW2 4713   4.532   0.930   8.861
  437SOL     OW 4714   2.865   4.561   4.404
  437SOL    HW1 4715   2.914   4.632   4.353
  437SOL    HW2 4716   2.892   4.564   4.500
  438SOL     OW 4717   4.221   2.713   6.779
  438SOL    HW1 4718   4.124   2.705   6.800
  438SOL    HW2 4719   4.274   2.665   6.848
  439SOL     OW 4720   4.153   1.629   0.334
  439SOL    HW1 4721   4.101   1.658   0.414
  439SOL    HW2 4722   4.153   1.703   0.266
  440SOL     OW 4723   6.058   5.272   2.504
  440SOL    HW1 4724   6.077   5.229   2.416
  440SOL    HW2 4725   6.049   5.370   2.492
  441SOL     OW 4726   3.214   2.241   8.240
  441SOL    HW1 4727   3.244   2.327   8.200
  441SOL    HW2 4728   3.141   2.258   8.306
  442SOL     OW 4729   6.853   8.019   2.868
  442SOL    HW1 4730   6.779   8.038   2.932
  442SOL    HW2 4731   6.925   7.968   2.915
  443SOL     OW 4732   8.767   2.631   7.075
  443SOL    HW1 4733   8.726   2.607   7.163
  443SOL    HW2 4734   8.706   2.601   7.001
  444SOL     OW 4735   0.999   0.462   3.265
  444SOL    HW1 4736   1.057   0.447   3.346
  444SOL    HW2 4737   0.917   0.406   3.273
  445SOL     OW 4738   7.807   1.187   3.683
  445SOL    HW1 4739   7.708   1.174   3.670
  445SOL    HW2 4740   7.856   1.124   3.624
  446SOL     OW 4741   1.157   2.907   6.273
  446SOL    HW1 4742   1.200   2.957   6.197
  446SOL    HW2 4743   1.168   2.809   6.258
  447SOL     OW 4744   3.098   6.270   1.488
  447SOL    HW1 4745   3.170   6.230   1.546
  447SOL    HW2 4746   3.045   6.335   1.540
  448SOL     OW 4747   0.119   1.586   8.807
  448SOL    HW1 4748   0.107   1.643   8.889
  448SOL    HW2 4749   0.032   1.580   8.758
  449SOL     OW 4750   4.210   4.610   1.644
  449SOL    HW1 4751   4.227   4.600   1.742
  449SOL    HW2 4752   4.298   4.614   1.595
  450SOL     OW 4753   3.744   7.417   6.628
  450SOL    HW1 4754   3.779   7.508   6.609
  450SOL    HW2 4755   3.762   7.393   6.723
  451SOL     OW 4756   0.126   8.446   1.511
  451SOL    HW1 4757   0.028   8.430   1.523
  451SOL    HW2 4758   0.158   8.510   1.582
  452SOL     OW 4759   3.894   3.101   1.553
  452SOL    HW1 4760   3.822   3.038   1.582
  452SOL    HW2 4761   3.867   3.145   1.468
  453SOL     OW 4762   7.476   7.130   3.104
  453SOL    HW1 4763   7.556   7.158   3.049
  453SOL    HW2 4764   7.409   7.204   3.105
  454SOL     OW 4765   2.294   7.242   4.191
  454SOL    HW1 4766   2.288   7.269   4.287
  454SOL    HW2 4767   2.313   7.144   4.185
  455SOL     OW 4768   6.820   6.771   7.483
  455SOL    HW1 4769   6.886   6.696   7.477
  455SOL    HW2 4770   6.825   6.827   7.401
  456SOL     OW 4771   3.193   6.311   7.377
  456SOL    HW1 4772   3.200   6.248   7.454
  456SOL    HW2 4773   3.281   6.357   7.364
  457SOL     OW 4774   1.481   6.187   7.693
  457SOL    HW1 4775   1.568   6.147   7.723
  457SOL    HW2 4776   1.429   6.119   7.642
  458SOL     OW 4777   1.409   8.486   7.155
  458SOL    HW1 4778   1.383   8.440   7.240
  458SOL    HW2 4779   1.500   8.455   7.127
  459SOL     OW 4780   1.786   5.622   6.584
  459SOL    HW1 4781   1.882   5.619   6.557
  459SOL    HW2 4782   1.728   5.614   6.504
  460SOL     OW 4783   7.952   7.232   3.236
  460SOL    HW1 4784   8.028   7.175   3.206
  460SOL    HW2 4785   7.962   7.252   3.333
  461SOL     OW 4786   4.935   2.651   0.924
  461SOL    HW1 4787   4.880   2.644   1.007
  461SOL    HW2 4788   4.886   2.706   0.856
  462SOL     OW 4789   4.097   0.551   6.546
  462SOL    HW1 4790   4.109   0.624   6.479
  462SOL    HW2 4791   4.095   0.463   6.499
  463SOL     OW 4792   2.746   0.509   0.579
  463SOL    HW1 4793   2.824   0.569   0.597
  463SOL    HW2 4794   2.661   0.560   0.591
  464SOL     OW 4795   3.482   0.189   2.621
  464SOL    HW1 4796   3.456   0.102   2.580
  464SOL    HW2 4797   3.574   0.214   2.589
  465SOL     OW 4798   2.935   5.893   0.863
  465SOL    HW1 4799   2.936   5.903   0.963
  465SOL    HW2 4800   3.017   5.934   0.825
  466SOL     OW 4801   4.123   2.632   3.379
  466SOL    HW1 4802   4.145   2.548   3.428
  466SOL    HW2 4803   4.069   2.610   3.298
  467SOL     OW 4804   2.243   8.762   0.938
  467SOL    HW1 4805   2.263   8.792   0.844
  467SOL    HW2 4806   2.150   8.724   0.941
  468SOL     OW 4807   3.900   1.443   3.158
  468SOL    HW1 4808   3.977   1.390   3.121
  468SOL    HW2 4809   3.920   1.540   3.151
  469SOL     OW 4810   1.571   3.040   3.009
  469SOL    HW1 4811   1.657   3.075   3.045
  469SOL    HW2 4812   1.510   3.116   2.987
  470SOL     OW 4813   8.451   2.898   2.048
  470SOL    HW1 4814   8.392   2.969   2.086
  470SOL    HW2 4815   8.438   2.893   1.949
  471SOL     OW 4816   0.193   4.608   4.909
  471SOL    HW1 4817   0.248   4.640   4.831
  471SOL    HW2 4818   0.157   4.687   4.959
  472SOL     OW 4819   7.188   6.080   7.118
  472SOL    HW1 4820   7.196   6.073   7.019
  472SOL    HW2 4821   7.094   6.059   7.145
  473SOL     OW 4822   6.588   0.255   3.642
  473SOL    HW1 4823   6.581   0.244   3.543
  473SOL    HW2 4824   6.684   0.254   3.669
  474SOL     OW 4825   1.073   4.917   7.448
  474SOL    HW1 4826   1.151   4.863   7.479
  474SOL    HW2 4827   0.993   4.858   7.441
  475SOL     OW 4828   3.557   8.370   1.442
  475SOL    HW1 4829   3.472   8.321   1.462
  475SOL    HW2 4830   3.594   8.409   1.526
  476SOL     OW 4831   8.004   1.910   5.916
  476SOL    HW1 4832   8.080   1.972   5.900
  476SOL    HW2 4833   8.020   1.858   6.000
  477SOL     OW 4834   7.028   2.396   5.854
  477SOL    HW1 4835   6.985   2.442   5.932
  477SOL    HW2 4836   7.068   2.465   5.793
  478SOL     OW 4837   5.063   7.301   3.738
  478SOL    HW1 4838   4.973   7.271   3.708
  478SOL    HW2 4839   5.072   7.399   3.725
  479SOL     OW 4840   7.600   8.035   0.746
  479SOL    HW1 4841   7.566   7.962   0.805
  479SOL    HW2 4842   7.692   8.012   0.713
  480SOL     OW 4843   1.122   3.224   5.115
  480SOL    HW1 4844   1.132   3.125   5.105
  480SOL    HW2 4845   1.031   3.244   5.153
  481SOL     OW 4846   6.005   7.793   1.110
  481SOL    HW1 4847   5.959   7.878   1.083
  481SOL    HW2 4848   6.015   7.792   1.209
  482SOL     OW 4849   6.484   6.972   5.834
  482SOL    HW1 4850   6.509   6.943   5.926
  482SOL    HW2 4851   6.450   7.066   5.837
  483SOL     OW 4852   3.145   4.053   3.703
  483SOL    HW1 4853   3.220   4.106   3.662
  483SOL    HW2 4854   3.175   4.015   3.790
  484SOL     OW 4855   8.612   6.291   5.902
  484SOL    HW1 4856   8.637   6.297   5.805
  484SOL    HW2 4857   8.654   6.209   5.941
  485SOL     OW 4858   7.000   0.590   0.892
  485SOL    HW1 4859   6.902   0.569   0.883
  485SOL    HW2 4860   7.030   0.569   0.984
  486SOL     OW 4861   3.186   5.169   8.789
  486SOL    HW1 4862   3.159   5.265   8.792
  486SOL    HW2 4863   3.202   5.137   8.882
  487SOL     OW 4864   6.415   7.489   8.733
  487SOL    HW1 4865   6.465   7.565   8.690
  487SOL    HW2 4866   6.429   7.406   8.680
  488SOL     OW 4867   8.130   0.705   8.266
  488SOL    HW1 4868   8.038   0.729   8.236
  488SOL    HW2 4869   8.126   0.668   8.359
  489SOL     OW 4870   2.974   5.563   2.641
  489SOL    HW1 4871   2.913   5.561   2.562
  489SOL    HW2 4872   2.999   5.658   2.661
  490SOL     OW 4873   3.937   6.333   2.285
  490SOL    HW1 4874   3.992   6.254   2.257
  490SOL    HW2 4875   3.949   6.349   2.383
  491SOL     OW 4876   7.916   1.079   7.661
  491SOL    HW1 4877   7.954   0.986   7.664
  491SOL    HW2 4878   7.907   1.108   7.566
  492SOL     OW 4879   8.109   8.261   3.447
  492SOL    HW1 4880   8.190   8.290   3.396
  492SOL    HW2 4881   8.058   8.193   3.394
  493SOL     OW 4882   7.739   5.291   4.098
  493SOL    HW1 4883   7.659   5.258   4.147
  493SOL    HW2 4884   7.777   5.371   4.145
  494SOL     OW 4885   3.242   0.107   5.799
  494SOL    HW1 4886   3.289   0.156   5.725
  494SOL    HW2 4887   3.304   0.099   5.877
  495SOL     OW 4888   8.359   5.637   3.046
  495SOL    HW1 4889   8.406   5.551   3.067
  495SOL    HW2 4890   8.427   5.711   3.041
  496SOL     OW 4891   6.590   2.261   5.867
  496SOL    HW1 4892   6.635   2.204   5.799
  496SOL    HW2 4893   6.614   2.229   5.958
  497SOL     OW 4894   6.247   8.730   8.366
  497SOL    HW1 4895   6.200   8.750   8.280
  497SOL    HW2 4896   6.239   8.808   8.428
  498SOL     OW 4897   1.772   1.282   3.735
  498SOL    HW1 4898   1.754   1.194   3.692
  498SOL    HW2 4899   1.856   1.276   3.790
  499SOL     OW 4900   7.358   7.150   7.464
  499SOL    HW1 4901   7.271   7.195   7.444
  499SOL    HW2 4902   7.379   7.160   7.561
  500SOL     OW 4903   6.357   8.176   1.184
  500SOL    HW1 4904   6.313   8.098   1.230
  500SOL    HW2 4905   6.421   8.142   1.115
  501SOL     OW 4906   2.463   1.707   5.226
  501SOL    HW1 4907   2.528   1.771   5.185
  501SOL    HW2 4908   2.472   1.618   5.181
  502SOL     OW 4909   0.396   2.756   0.469
  502SOL    HW1 4910   0.310   2.711   0.493
  502SOL    HW2 4911   0.381   2.819   0.394
  503SOL     OW 4912   3.220   7.833   8.026
  503SOL    HW1 4913   3.284   7.908   8.045
  503SOL    HW2 4914   3.226   7.806   7.930
  504SOL     OW 4915   8.231   6.928   7.002
  504SOL    HW1 4916   8.306   6.992   7.020
  504SOL    HW2 4917   8.144   6.976   7.005
  505SOL     OW 4918   3.519   7.907   1.045
  505SOL    HW1 4919   3.532   7.955   1.131
  505SOL    HW2 4920   3.533   7.970   0.969
  506SOL     OW 4921   8.819   4.277   6.045
  506SOL    HW1 4922   8.894   4.288   5.979
  506SOL    HW2 4923   8.772   4.191   6.027
  507SOL     OW 4924   8.530   1.135   7.456
  507SOL    HW1 4925   8.490   1.102   7.370
  507SOL    HW2 4926   8.624   1.166   7.438
  508SOL     OW 4927   3.517   0.156   7.736
  508SOL    HW1 4928   3.425   0.192   7.748
  508SOL    HW2 4929   3.560   0.201   7.658
  509SOL     OW 4930   6.302   8.487   5.383
  509SOL    HW1 4931   6.371   8.552   5.415
  509SOL    HW2 4932   6.312   8.401   5.435
  510SOL     OW 4933   5.498   7.527   0.792
  510SOL    HW1 4934   5.564   7.460   0.758
  510SOL    HW2 4935   5.415   7.523   0.736
  511SOL     OW 4936   4.547   2.532   2.427
  511SOL    HW1 4937   4.464   2.476   2.429
  511SOL    HW2 4938   4.527   2.621   2.388
  512SOL     OW 4939   4.855   1.604   4.917
  512SOL    HW1 4940   4.879   1.680   4.857
  512SOL    HW2 4941   4.840   1.637   5.010
  513SOL     OW 4942   4.222   5.555   0.653
  513SOL    HW1 4943   4.181   5.469   0.623
  513SOL    HW2 4944   4.230   5.555   0.753
  514SOL     OW 4945   8.749   7.259   3.095
  514SOL    HW1 4946   8.719   7.344   3.138
  514SOL    HW2 4947   8.671   7.196   3.088
  515SOL     OW 4948   8.508   0.913   5.458
  515SOL    HW1 4949   8.572   0.969   5.510
  515SOL    HW2 4950   8.475   0.838   5.514
  516SOL     OW 4951   2.592   7.199   1.161
  516SOL    HW1 4952   2.550   7.203   1.251
  516SOL    HW2 4953   2.552   7.269   1.102
  517SOL     OW 4954   8.069   0.462   0.793
  517SOL    HW1 4955   8.158   0.447   0.749
  517SOL    HW2 4956   8.045   0.559   0.788
  518SOL     OW 4957   6.677   5.598   1.535
  518SOL    HW1 4958   6.766   5.607   1.492
  518SOL    HW2 4959   6.646   5.503   1.528
  519SOL     OW 4960   7.110   8.724   5.470
  519SOL    HW1 4961   7.200   8.750   5.435
  519SOL    HW2 4962   7.043   8.794   5.444
  520SOL     OW 4963   6.095   8.579   7.130
  520SOL    HW1 4964   6.036   8.499   7.131
  520SOL    HW2 4965   6.186   8.553   7.161
  521SOL     OW 4966   0.416   2.096   2.349
  521SOL    HW1 4967   0.499   2.047   2.378
  521SOL    HW2 4968   0.442   2.180   2.302
  522SOL     OW 4969   3.809   6.221   1.672
  522SOL    HW1 4970   3.752   6.224   1.754
  522SOL    HW2 4971   3.789   6.300   1.614
  523SOL     OW 4972   6.860   3.887   6.606
  523SOL    HW1 4973   6.872   3.914   6.702
  523SOL    HW2 4974   6.906   3.953   6.547
  524SOL     OW 4975   5.237   6.317   7.848
  524SOL    HW1 4976   5.286   6.395   7.808
  524SOL    HW2 4977   5.161   6.351   7.904
  525SOL     OW 4978   8.237   7.227   8.031
  525SOL    HW1 4979   8.169   7.294   8.060
  525SOL    HW2 4980   8.191   7.153   7.982
  526SOL     OW 4981   7.249   3.118   5.005
  526SOL    HW1 4982   7.331   3.078   4.964
  526SOL    HW2 4983   7.258   3.218   5.004
  527SOL     OW 4984   1.752   7.968   8.566
  527SOL    HW1 4985   1.787   8.016   8.486
  527SOL    HW2 4986   1.806   7.885   8.581
  528SOL     OW 4987   6.782   3.093   4.588
  528SOL    HW1 4988   6.726   3.013   4.567
  528SOL    HW2 4989   6.854   3.103   4.519
  529SOL     OW 4990   4.754   2.068   3.231
  529SOL    HW1 4991   4.818   2.137   3.265
  529SOL    HW2 4992   4.663   2.107   3.225
  530SOL     OW 4993   2.981   0.783   8.894
  530SOL    HW1 4994   2.913   0.853   8.870
  530SOL    HW2 4995   3.031   0.756   8.812
  531SOL     OW 4996   6.155   3.433   0.412
  531SOL    HW1 4997   6.096   3.388   0.480
  531SOL    HW2 4998   6.215   3.498   0.458
  532SOL     OW 4999   3.433   2.528   6.485
  532SOL    HW1 5000   3.452   2.501   6.390
  532SOL    HW2 5001   3.334   2.535   6.497
  533SOL     OW 5002   6.170   0.073   7.612
  533SOL    HW1 5003   6.213   0.124   7.538
  533SOL    HW2 5004   6.241   0.034   7.671
  534SOL     OW 5005   5.259   2.591   0.673
  534SOL    HW1 5006   5.243   2.688   0.692
  534SOL    HW2 5007   5.294   2.546   0.755
  535SOL     OW 5008   6.746   1.090   1.018
  535SOL    HW1 5009   6.681   1.021   0.988
  535SOL    HW2 5010   6.818   1.100   0.950
  536SOL     OW 5011   8.560   1.402   4.172
  536SOL    HW1 5012   8.488   1.463   4.138
  536SOL    HW2 5013   8.598   1.441   4.256
  537SOL     OW 5014   8.225   8.091   8.016
  537SOL    HW1 5015   8.240   8.142   8.101
  537SOL    HW2 5016   8.213   8.155   7.940
  538SOL     OW 5017   4.325   5.391   8.024
  538SOL    HW1 5018   4.232   5.365   7.999
  538SOL    HW2 5019   4.387   5.314   8.007
  539SOL     OW 5020   7.819   1.154   5.845
  539SOL    HW1 5021   7.855   1.122   5.758
  539SOL    HW2 5022   7.893   1.195   5.898
  540SOL     OW 5023   4.128   7.959   0.095
  540SOL    HW1 5024   4.059   7.899   0.056
  540SOL    HW2 5025   4.198   7.905   0.141
  541SOL     OW 5026   4.067   6.602   3.380
  541SOL    HW1 5027   4.158   6.559   3.386
  541SOL    HW2 5028   4.030   6.588   3.288
  542SOL     OW 5029   7.041   8.550   3.765
  542SOL    HW1 5030   7.052   8.586   3.672
  542SOL    HW2 5031   6.943   8.537   3.783
  543SOL     OW 5032   0.188   4.381   3.032
  543SOL    HW1 5033   0.205   4.424   2.944
  543SOL    HW2 5034   0.178   4.452   3.102
  544SOL     OW 5035   6.059   2.734   7.981
  544SOL    HW1 5036   6.075   2.785   7.897
  544SOL    HW2 5037   6.019   2.794   8.050
  545SOL     OW 5038   0.217   6.086   5.985
  545SOL    HW1 5039   0.160   6.024   6.039
  545SOL    HW2 5040   0.183   6.180   5.996
  546SOL     OW 5041   7.821   4.574   4.283
  546SOL    HW1 5042   7.728   4.540   4.299
  546SOL    HW2 5043   7.886   4.501   4.301
  547SOL     OW 5044   0.497   1.656   0.512
  547SOL    HW1 5045   0.470   1.641   0.607
  547SOL    HW2 5046   0.596   1.671   0.508
  548SOL     OW 5047   3.278   7.883   1.314
  548SOL    HW1 5048   3.273   7.966   1.259
  548SOL    HW2 5049   3.309   7.806   1.258
  549SOL     OW 5050   7.104   8.019   1.112
  549SOL    HW1 5051   7.033   8.089   1.104
  549SOL    HW2 5052   7.193   8.063   1.124
  550SOL     OW 5053   1.026   6.104   4.547
  550SOL    HW1 5054   0.981   6.161   4.478
  550SOL    HW2 5055   1.030   6.009   4.516
  551SOL     OW 5056   5.158   4.817   3.375
  551SOL    HW1 5057   5.072   4.813   3.323
  551SOL    HW2 5058   5.235   4.800   3.314
  552SOL     OW 5059   3.607   8.810   0.729
  552SOL    HW1 5060   3.646   8.720   0.750
  552SOL    HW2 5061   3.510   8.812   0.755
  553SOL     OW 5062   5.428   0.990   3.143
  553SOL    HW1 5063   5.441   1.089   3.145
  553SOL    HW2 5064   5.359   0.966   3.075
  554SOL     OW 5065   6.016   1.926   3.169
  554SOL    HW1 5066   5.948   1.958   3.102
  554SOL    HW2 5067   5.969   1.900   3.253
  555SOL     OW 5068   5.123   3.779   0.435
  555SOL    HW1 5069   5.039   3.832   0.451
  555SOL    HW2 5070   5.169   3.814   0.354
  556SOL     OW 5071   4.623   1.399   7.952
  556SOL    HW1 5072   4.594   1.329   8.017
  556SOL    HW2 5073   4.722   1.392   7.939
  557SOL     OW 5074   7.042   8.820   6.749
  557SOL    HW1 5075   7.122   8.763   6.766
  557SOL    HW2 5076   7.022   8.821   6.651
  558SOL     OW 5077   0.590   6.759   3.022
  558SOL    HW1 5078   0.648   6.810   2.958
  558SOL    HW2 5079   0.494   6.777   3.003
  559SOL     OW 5080   1.436   1.433   2.931
  559SOL    HW1 5081   1.525   1.448   2.888
  559SOL    HW2 5082   1.445   1.364   3.002
  560SOL     OW 5083   5.859   8.399   6.268
  560SOL    HW1 5084   5.884   8.439   6.179
  560SOL    HW2 5085   5.824   8.471   6.328
  561SOL     OW 5086   1.516   8.782   8.791
  561SOL    HW1 5087   1.468   8.838   8.723
  561SOL    HW2 5088   1.551   8.699   8.747
  562SOL     OW 5089   4.266   7.723   5.033
  562SOL    HW1 5090   4.268   7.661   4.954
  562SOL    HW2 5091   4.280   7.671   5.117
  563SOL     OW 5092   1.629   0.881   5.971
  563SOL    HW1 5093   1.539   0.840   5.960
  563SOL    HW2 5094   1.646   0.900   6.067
  564SOL     OW 5095   3.162   8.438   2.132
  564SOL    HW1 5096   3.096   8.507   2.161
  564SOL    HW2 5097   3.149   8.418   2.035
  565SOL     OW 5098   7.212   4.520   3.251
  565SOL    HW1 5099   7.170   4.545   3.164
  565SOL    HW2 5100   7.186   4.427   3.275
  566SOL     OW 5101   2.525   8.294   5.181
  566SOL    HW1 5102   2.587   8.284   5.103
  566SOL    HW2 5103   2.570   8.348   5.252
  567SOL     OW 5104   3.267   7.627   1.197
  567SOL    HW1 5105   3.182   7.614   1.146
  567SOL    HW2 5106   3.259   7.582   1.286
  568SOL     OW 5107   8.188   4.544   0.513
  568SOL    HW1 5108   8.149   4.496   0.592
  568SOL    HW2 5109   8.187   4.642   0.530
  569SOL     OW 5110   8.055   1.827   2.797
  569SOL    HW1 5111   7.987   1.763   2.763
  569SOL    HW2 5112   8.029   1.858   2.889
  570SOL     OW 5113   4.383   4.190   0.580
  570SOL    HW1 5114   4.366   4.289   0.584
  570SOL    HW2 5115   4.477   4.172   0.611
  571SOL     OW 5116   4.045   2.042   3.673
  571SOL    HW1 5117   3.992   2.021   3.755
  571SOL    HW2 5118   4.125   1.983   3.669
  572SOL     OW 5119   2.693   6.681   8.644
  572SOL    HW1 5120   2.762   6.741   8.685
  572SOL    HW2 5121   2.622   6.737   8.601
  573SOL     OW 5122   8.649   5.387   7.086
  573SOL    HW1 5123   8.596   5.457   7.135
  573SOL    HW2 5124   8.677   5.422   6.997
  574SOL     OW 5125   3.950   8.691   6.653
  574SOL    HW1 5126   3.864   8.717   6.698
  574SOL    HW2 5127   3.995   8.620   6.707
  575SOL     OW 5128   0.491   5.784   6.757
  575SOL    HW1 5129   0.512   5.815   6.664
  575SOL    HW2 5130   0.423   5.845   6.798
  576SOL     OW 5131   2.098   8.736   7.215
  576SOL    HW1 5132   2.108   8.658   7.154
  576SOL    HW2 5133   2.050   8.707   7.298
  577SOL     OW 5134   0.458   2.277   2.708
  577SOL    HW1 5135   0.512   2.326   2.640
  577SOL    HW2 5136   0.466   2.323   2.797
  578SOL     OW 5137   0.677   4.754   7.097
  578SOL    HW1 5138   0.694   4.691   7.173
  578SOL    HW2 5139   0.628   4.834   7.130
  579SOL     OW 5140   2.999   2.269   8.054
  579SOL    HW1 5141   3.098   2.258   8.043
  579SOL    HW2 5142   2.962   2.321   7.976
  580SOL     OW 5143   7.929   2.360   1.109
  580SOL    HW1 5144   7.983   2.416   1.172
  580SOL    HW2 5145   7.838   2.346   1.147
  581SOL     OW 5146   3.804   2.161   3.822
  581SOL    HW1 5147   3.744   2.146   3.743
  581SOL    HW2 5148   3.845   2.074   3.850
  582SOL     OW 5149   0.624   8.461   8.682
  582SOL    HW1 5150   0.650   8.368   8.657
  582SOL    HW2 5151   0.532   8.480   8.649
  583SOL     OW 5152   5.049   0.104   1.544
  583SOL    HW1 5153   5.081   0.055   1.625
  583SOL    HW2 5154   5.078   0.199   1.548
  584SOL     OW 5155   4.837   2.357   5.026
  584SOL    HW1 5156   4.856   2.278   4.968
  584SOL    HW2 5157   4.923   2.398   5.055
  585SOL     OW 5158   6.338   7.521   4.245
  585SOL    HW1 5159   6.424   7.557   4.209
  585SOL    HW2 5160   6.287   7.595   4.288
  586SOL     OW 5161   3.580   6.117   7.298
  586SOL    HW1 5162   3.582   6.179   7.376
  586SOL    HW2 5163   3.550   6.026   7.328
  587SOL     OW 5164   1.230   4.529   1.270
  587SOL    HW1 5165   1.193   4.583   1.194
  587SOL    HW2 5166   1.224   4.582   1.354
  588SOL     OW 5167   6.766   0.150   8.136
  588SOL    HW1 5168   6.769   0.172   8.039
  588SOL    HW2 5169   6.780   0.234   8.190
  589SOL     OW 5170   5.453   3.018   3.650
  589SOL    HW1 5171   5.520   3.086   3.680
  589SOL    HW2 5172   5.492   2.963   3.576
  590SOL     OW 5173   7.818   6.506   6.341
  590SOL    HW1 5174   7.860   6.576   6.399
  590SOL    HW2 5175   7.836   6.527   6.245
  591SOL     OW 5176   7.144   2.991   5.562
  591SOL    HW1 5177   7.179   2.964   5.652
  591SOL    HW2 5178   7.078   2.924   5.530
  592SOL     OW 5179   6.952   2.690   1.164
  592SOL    HW1 5180   6.966   2.738   1.251
  592SOL    HW2 5181   6.865   2.641   1.166
  593SOL     OW 5182   0.643   8.439   7.862
  593SOL    HW1 5183   0.627   8.457   7.765
  593SOL    HW2 5184   0.556   8.425   7.908
  594SOL     OW 5185   6.778   8.526   8.533
  594SOL    HW1 5186   6.723   8.513   8.616
  594SOL    HW2 5187   6.783   8.440   8.483
  595SOL     OW 5188   4.370   5.219   5.395
  595SOL    HW1 5189   4.390   5.154   5.322
  595SOL    HW2 5190   4.454   5.242   5.444
  596SOL     OW 5191   5.129   5.009   5.526
  596SOL    HW1 5192   5.166   5.092   5.567
  596SOL    HW2 5193   5.086   4.953   5.597
  597SOL     OW 5194   8.402   3.305   2.564
  597SOL    HW1 5195   8.348   3.293   2.647
  597SOL    HW2 5196   8.497   3.279   2.583
  598SOL     OW 5197   7.845   4.254   2.180
  598SOL    HW1 5198   7.791   4.240   2.262
  598SOL    HW2 5199   7.927   4.196   2.183
  599SOL     OW 5200   2.243   2.524   3.742
  599SOL    HW1 5201   2.188   2.565   3.669
  599SOL    HW2 5202   2.285   2.596   3.796
  600SOL     OW 5203   1.620   2.978   6.355
  600SOL    HW1 5204   1.694   2.949   6.295
  600SOL    HW2 5205   1.547   2.909   6.354
  601SOL     OW 5206   7.585   1.586   2.512
  601SOL    HW1 5207   7.601   1.672   2.463
  601SOL    HW2 5208   7.571   1.512   2.446
  602SOL     OW 5209   6.504   2.490   4.393
  602SOL    HW1 5210   6.431   2.531   4.339
  602SOL    HW2 5211   6.593   2.521   4.358
  603SOL     OW 5212   0.513   1.446   1.811
  603SOL    HW1 5213   0.592   1.492   1.852
  603SOL    HW2 5214   0.540   1.403   1.726
  604SOL     OW 5215   1.405   5.596   4.499
  604SOL    HW1 5216   1.369   5.522   4.557
  604SOL    HW2 5217   1.389   5.684   4.544
  605SOL     OW 5218   8.456   1.191   0.817
  605SOL    HW1 5219   8.400   1.181   0.735
  605SOL    HW2 5220   8.405   1.243   0.885
  606SOL     OW 5221   1.736   3.441   6.183
  606SOL    HW1 5222   1.650   3.391   6.167
  606SOL    HW2 5223   1.780   3.406   6.266
  607SOL     OW 5224   7.642   2.575   2.827
  607SOL    HW1 5225   7.735   2.599   2.854
  607SOL    HW2 5226   7.645   2.502   2.758
  608SOL     OW 5227   8.817   3.504   2.415
  608SOL    HW1 5228   8.778   3.428   2.467
  608SOL    HW2 5229   8.744   3.564   2.383
  609SOL     OW 5230   5.567   2.654   5.226
  609SOL    HW1 5231   5.559   2.735   5.167
  609SOL    HW2 5232   5.551   2.572   5.172
  610SOL     OW 5233   0.131   2.537   0.168
  610SOL    HW1 5234   0.219   2.568   0.132
  610SOL    HW2 5235   0.127   2.555   0.266
  611SOL     OW 5236   3.904   8.641   1.878
  611SOL    HW1 5237   3.808   8.643   1.905
  611SOL    HW2 5238   3.958   8.697   1.942
  612SOL     OW 5239   2.697   1.948   4.959
  612SOL    HW1 5240   2.699   1.921   5.055
  612SOL    HW2 5241   2.759   1.889   4.906
  613SOL     OW 5242   1.423   4.215   1.856
  613SOL    HW1 5243   1.366   4.278   1.908
  613SOL    HW2 5244   1.366   4.142   1.819
  614SOL     OW 5245   2.168   3.242   5.670
  614SOL    HW1 5246   2.093   3.176   5.655
  614SOL    HW2 5247   2.209   3.267   5.583
  615SOL     OW 5248   3.551   2.750   7.363
  615SOL    HW1 5249   3.576   2.787   7.273
  615SOL    HW2 5250   3.630   2.703   7.403
  616SOL     OW 5251   2.127   8.746   2.623
  616SOL    HW1 5252   2.190   8.725   2.549
  616SOL    HW2 5253   2.133   8.675   2.693
  617SOL     OW 5254   5.228   4.972   2.693
  617SOL    HW1 5255   5.198   4.919   2.614
  617SOL    HW2 5256   5.318   5.012   2.674
  618SOL     OW 5257   4.530   8.230   7.963
  618SOL    HW1 5258   4.539   8.188   8.054
  618SOL    HW2 5259   4.619   8.266   7.934
  619SOL     OW 5260   5.647   5.101  -0.017
  619SOL    HW1 5261   5.717   5.172  -0.012
  619SOL    HW2 5262   5.639   5.055   0.072
  620SOL     OW 5263   7.416   4.498   0.046
  620SOL    HW1 5264   7.494   4.538   0.095
  620SOL    HW2 5265   7.426   4.517  -0.052
  621SOL     OW 5266   5.311   8.443   6.855
  621SOL    HW1 5267   5.391   8.464   6.797
  621SOL    HW2 5268   5.256   8.372   6.811
  622SOL     OW 5269   6.622   2.442   5.473
  622SOL    HW1 5270   6.585   2.459   5.564
  622SOL    HW2 5271   6.718   2.418   5.480
  623SOL     OW 5272   8.558   6.201   4.970
  623SOL    HW1 5273   8.489   6.173   5.037
  623SOL    HW2 5274   8.614   6.274   5.008
  624SOL     OW 5275   1.708   6.874   7.642
  624SOL    HW1 5276   1.757   6.912   7.721
  624SOL    HW2 5277   1.740   6.919   7.559
  625SOL     OW 5278   6.188   0.213   8.129
  625SOL    HW1 5279   6.254   0.203   8.055
  625SOL    HW2 5280   6.225   0.175   8.213
  626SOL     OW 5281   8.433   0.609   3.443
  626SOL    HW1 5282   8.460   0.530   3.498
  626SOL    HW2 5283   8.340   0.596   3.409
  627SOL     OW 5284   5.107   7.746   1.397
  627SOL    HW1 5285   5.032   7.693   1.436
  627SOL    HW2 5286   5.098   7.748   1.298
  628SOL     OW 5287   2.738   3.973   1.848
  628SOL    HW1 5288   2.790   3.898   1.890
  628SOL    HW2 5289   2.798   4.024   1.787
  629SOL     OW 5290   6.905   6.473   7.388
  629SOL    HW1 5291   6.826   6.413   7.399
  629SOL    HW2 5292   6.945   6.460   7.297
  630SOL     OW 5293   8.275   1.289   7.153
  630SOL    HW1 5294   8.213   1.334   7.088
  630SOL    HW2 5295   8.348   1.244   7.103
  631SOL     OW 5296   4.317   0.591   2.814
  631SOL    HW1 5297   4.417   0.602   2.814
  631SOL    HW2 5298   4.281   0.620   2.902
  632SOL     OW 5299   6.420   6.712   6.552
  632SOL    HW1 5300   6.343   6.677   6.605
  632SOL    HW2 5301   6.431   6.809   6.570
  633SOL     OW 5302   4.580   0.878   3.948
  633SOL    HW1 5303   4.621   0.819   4.018
  633SOL    HW2 5304   4.633   0.871   3.863
  634SOL     OW 5305   8.663   0.105   8.350
  634SOL    HW1 5306   8.706   0.038   8.289
  634SOL    HW2 5307   8.606   0.057   8.417
  635SOL     OW 5308   1.742   1.623   2.043
  635SOL    HW1 5309   1.702   1.679   1.970
  635SOL    HW2 5310   1.791   1.546   2.002
  636SOL     OW 5311   3.742   0.999   3.840
  636SOL    HW1 5312   3.785   1.082   3.804
  636SOL    HW2 5313   3.740   1.003   3.940
  637SOL     OW 5314   4.924   7.611   1.537
  637SOL    HW1 5315   4.892   7.526   1.495
  637SOL    HW2 5316   4.975   7.590   1.620
  638SOL     OW 5317   3.957   5.797   2.431
  638SOL    HW1 5318   4.054   5.808   2.411
  638SOL    HW2 5319   3.918   5.728   2.371
  639SOL     OW 5320   0.381   7.101   3.402
  639SOL    HW1 5321   0.282   7.116   3.401
  639SOL    HW2 5322   0.428   7.189   3.398
  640SOL     OW 5323   1.033   7.188   7.840
  640SOL    HW1 5324   0.954   7.127   7.837
  640SOL    HW2 5325   1.031   7.240   7.926
  641SOL     OW 5326   6.025   1.370   6.581
  641SOL    HW1 5327   6.016   1.398   6.677
  641SOL    HW2 5328   6.089   1.294   6.574
  642SOL     OW 5329   7.259   5.255   4.905
  642SOL    HW1 5330   7.211   5.342   4.920
  642SOL    HW2 5331   7.205   5.180   4.943
  643SOL     OW 5332   7.882   1.537   6.017
  643SOL    HW1 5333   7.839   1.537   5.927
  643SOL    HW2 5334   7.838   1.606   6.075
  644SOL     OW 5335   5.666   5.164   1.120
  644SOL    HW1 5336   5.753   5.128   1.089
  644SOL    HW2 5337   5.595   5.094   1.109
  645SOL     OW 5338   3.626   0.136   6.250
  645SOL    HW1 5339   3.658   0.052   6.294
  645SOL    HW2 5340   3.704   0.191   6.223
  646SOL     OW 5341   2.224   4.314   5.041
  646SOL    HW1 5342   2.165   4.395   5.038
  646SOL    HW2 5343   2.177   4.237   5.000
  647SOL     OW 5344   5.644   4.323   2.972
  647SOL    HW1 5345   5.547   4.301   2.981
  647SOL    HW2 5346   5.697   4.238   2.969
  648SOL     OW 5347   4.052   6.448   4.778
  648SOL    HW1 5348   4.006   6.534   4.756
  648SOL    HW2 5349   4.004   6.373   4.734
  649SOL     OW 5350   2.024   3.938   7.524
  649SOL    HW1 5351   2.036   4.017   7.583
  649SOL    HW2 5352   2.033   3.966   7.428
  650SOL     OW 5353   4.469   7.607   6.453
  650SOL    HW1 5354   4.375   7.596   6.419
  650SOL    HW2 5355   4.511   7.685   6.406
  651SOL     OW 5356   8.206   5.447   3.566
  651SOL    HW1 5357   8.156   5.383   3.625
  651SOL    HW2 5358   8.290   5.475   3.612
  652SOL     OW 5359   5.146   0.323   8.311
  652SOL    HW1 5360   5.123   0.296   8.405
  652SOL    HW2 5361   5.062   0.340   8.259
  653SOL     OW 5362   0.142   1.757   1.571
  653SOL    HW1 5363   0.234   1.764   1.608
  653SOL    HW2 5364   0.135   1.676   1.512
  654SOL     OW 5365   0.180   2.981   8.373
  654SOL    HW1 5366   0.164   2.889   8.337
  654SOL    HW2 5367   0.274   2.988   8.406
  655SOL     OW 5368   1.734   5.773   7.909
  655SOL    HW1 5369   1.778   5.783   7.998
  655SOL    HW2 5370   1.636   5.756   7.922
  656SOL     OW 5371   1.255   1.736   3.257
  656SOL    HW1 5372   1.343   1.706   3.295
  656SOL    HW2 5373   1.187   1.741   3.330
  657SOL     OW 5374   5.956   7.506   6.049
  657SOL    HW1 5375   5.982   7.603   6.044
  657SOL    HW2 5376   6.039   7.450   6.045
  658SOL     OW 5377   2.106   6.811   0.674
  658SOL    HW1 5378   2.192   6.770   0.643
  658SOL    HW2 5379   2.121   6.908   0.693
  659SOL     OW 5380   2.057   6.650   5.579
  659SOL    HW1 5381   1.993   6.573   5.579
  659SOL    HW2 5382   2.148   6.617   5.553
  660SOL     OW 5383   8.639   7.357   1.315
  660SOL    HW1 5384   8.732   7.387   1.338
  660SOL    HW2 5385   8.641   7.305   1.230
  661SOL     OW 5386   0.399   5.991   3.657
  661SOL    HW1 5387   0.344   6.055   3.710
  661SOL    HW2 5388   0.458   5.938   3.718
  662SOL     OW 5389   7.980   7.866   3.620
  662SOL    HW1 5390   7.920   7.907   3.689
  662SOL    HW2 5391   8.064   7.921   3.613
  663SOL     OW 5392   4.269   6.873   0.657
  663SOL    HW1 5393   4.181   6.917   0.641
  663SOL    HW2 5394   4.266   6.780   0.619
  664SOL     OW 5395   4.861   5.205   8.424
  664SOL    HW1 5396   4.870   5.144   8.503
  664SOL    HW2 5397   4.935   5.272   8.425
  665SOL     OW 5398   3.005   0.926   6.426
  665SOL    HW1 5399   3.065   0.998   6.390
  665SOL    HW2 5400   3.061   0.858   6.473
  666SOL     OW 5401   0.860   6.480   8.482
  666SOL    HW1 5402   0.937   6.426   8.517
  666SOL    HW2 5403   0.774   6.432   8.502
  667SOL     OW 5404   0.911   4.703   0.476
  667SOL    HW1 5405   0.831   4.659   0.435
  667SOL    HW2 5406   0.941   4.649   0.555
  668SOL     OW 5407   3.235   0.881   7.770
  668SOL    HW1 5408   3.237   0.785   7.743
  668SOL    HW2 5409   3.325   0.922   7.752
  669SOL     OW 5410   5.238   0.197   5.875
  669SOL    HW1 5411   5.267   0.197   5.971
  669SOL    HW2 5412   5.219   0.291   5.846
  670SOL     OW 5413   7.196   7.125   7.142
  670SOL    HW1 5414   7.117   7.130   7.080
  670SOL    HW2 5415   7.179   7.182   7.223
  671SOL     OW 5416   2.753   1.478   3.005
  671SOL    HW1 5417   2.696   1.559   2.988
  671SOL    HW2 5418   2.699   1.395   2.987
  672SOL     OW 5419   2.542   7.459   4.447
  672SOL    HW1 5420   2.504   7.502   4.528
  672SOL    HW2 5421   2.470   7.407   4.400
  673SOL     OW 5422   1.258   1.907   8.307
  673SOL    HW1 5423   1.307   1.916   8.221
  673SOL    HW2 5424   1.170   1.863   8.290
  674SOL     OW 5425   8.209   3.618   3.983
  674SOL    HW1 5426   8.201   3.718   3.989
  674SOL    HW2 5427   8.302   3.590   4.007
  675SOL     OW 5428   4.761   5.552   5.763
  675SOL    HW1 5429   4.686   5.588   5.706
  675SOL    HW2 5430   4.832   5.622   5.771
  676SOL     OW 5431   6.598   4.025   8.337
  676SOL    HW1 5432   6.499   4.025   8.321
  676SOL    HW2 5433   6.619   3.971   8.418
  677SOL     OW 5434   3.080   1.157   2.667
  677SOL    HW1 5435   3.009   1.223   2.690
  677SOL    HW2 5436   3.099   1.160   2.569
  678SOL     OW 5437   4.890   0.541   3.444
  678SOL    HW1 5438   4.873   0.464   3.506
  678SOL    HW2 5439   4.824   0.614   3.463
  679SOL     OW 5440   7.268   4.679   2.766
  679SOL    HW1 5441   7.173   4.695   2.792
  679SOL    HW2 5442   7.328   4.700   2.844
  680SOL     OW 5443   4.037   1.284   0.919
  680SOL    HW1 5444   3.985   1.229   0.985
  680SOL    HW2 5445   4.021   1.381   0.937
  681SOL     OW 5446   7.127   7.259   7.369
  681SOL    HW1 5447   7.036   7.219   7.360
  681SOL    HW2 5448   7.119   7.355   7.396
  682SOL     OW 5449   5.023   6.362   2.380
  682SOL    HW1 5450   5.000   6.433   2.446
  682SOL    HW2 5451   5.082   6.402   2.309
  683SOL     OW 5452   8.471   8.587   0.655
  683SOL    HW1 5453   8.556   8.539   0.677
  683SOL    HW2 5454   8.400   8.561   0.721
  684SOL     OW 5455   6.773   4.938   4.753
  684SOL    HW1 5456   6.749   5.035   4.764
  684SOL    HW2 5457   6.704   4.893   4.695
  685SOL     OW 5458   1.376   6.847   5.210
  685SOL    HW1 5459   1.402   6.832   5.305
  685SOL    HW2 5460   1.406   6.769   5.154
  686SOL     OW 5461   2.233   1.351   8.014
  686SOL    HW1 5462   2.262   1.275   8.073
  686SOL    HW2 5463   2.154   1.323   7.960
  687SOL     OW 5464   8.796   3.429   4.051
  687SOL    HW1 5465   8.802   3.416   4.150
  687SOL    HW2 5466   8.773   3.342   4.007
  688SOL     OW 5467   6.436   5.638   1.987
  688SOL    HW1 5468   6.423   5.541   2.008
  688SOL    HW2 5469   6.529   5.666   2.011
  689SOL     OW 5470   1.987   6.100   4.275
  689SOL    HW1 5471   2.068   6.044   4.295
  689SOL    HW2 5472   1.909   6.040   4.257
  690SOL     OW 5473   6.824   7.094   8.752
  690SOL    HW1 5474   6.767   7.170   8.784
  690SOL    HW2 5475   6.910   7.093   8.802
  691SOL     OW 5476   8.313   4.493   1.383
  691SOL    HW1 5477   8.318   4.393   1.376
  691SOL    HW2 5478   8.342   4.534   1.296
  692SOL     OW 5479   8.077   1.221   7.329
  692SOL    HW1 5480   8.153   1.260   7.276
  692SOL    HW2 5481   8.107   1.138   7.375
  693SOL     OW 5482   7.160   1.863   1.474
  693SOL    HW1 5483   7.155   1.933   1.546
  693SOL    HW2 5484   7.161   1.772   1.517
  694SOL     OW 5485   0.079   3.023   6.726
  694SOL    HW1 5486   0.161   3.050   6.776
  694SOL    HW2 5487   0.012   3.097   6.727
  695SOL     OW 5488   2.899   0.591   4.949
  695SOL    HW1 5489   2.980   0.537   4.974
  695SOL    HW2 5490   2.923   0.653   4.874
  696SOL     OW 5491   4.936   8.417   3.246
  696SOL    HW1 5492   4.968   8.434   3.340
  696SOL    HW2 5493   4.836   8.430   3.243
  697SOL     OW 5494   1.227   8.391   4.199
  697SOL    HW1 5495   1.167   8.379   4.278
  697SOL    HW2 5496   1.182   8.449   4.131
  698SOL     OW 5497   5.610   2.413   8.187
  698SOL    HW1 5498   5.608   2.468   8.271
  698SOL    HW2 5499   5.672   2.336   8.199
  699SOL     OW 5500   8.773   2.968   2.344
  699SOL    HW1 5501   8.695   2.959   2.281
  699SOL    HW2 5502   8.770   3.058   2.387
  700SOL     OW 5503   4.131   6.944   7.422
  700SOL    HW1 5504   4.045   6.973   7.381
  700SOL    HW2 5505   4.206   6.958   7.357
  701SOL     OW 5506   2.707   8.434   8.084
  701SOL    HW1 5507   2.729   8.532   8.079
  701SOL    HW2 5508   2.782   8.386   8.129
  702SOL     OW 5509   2.467   0.046   3.345
  702SOL    HW1 5510   2.439   0.075   3.253
  702SOL    HW2 5511   2.429  -0.045   3.364
  703SOL     OW 5512   5.164   6.128   3.265
  703SOL    HW1 5513   5.239   6.155   3.204
  703SOL    HW2 5514   5.136   6.035   3.244
  704SOL     OW 5515   8.605   1.379   4.799
  704SOL    HW1 5516   8.547   1.335   4.730
  704SOL    HW2 5517   8.553   1.450   4.847
  705SOL     OW 5518   8.078   5.461   2.845
  705SOL    HW1 5519   8.144   5.532   2.821
  705SOL    HW2 5520   8.086   5.384   2.782
  706SOL     OW 5521   8.287   3.862   6.125
  706SOL    HW1 5522   8.345   3.912   6.189
  706SOL    HW2 5523   8.234   3.794   6.174
  707SOL     OW 5524   5.190   1.372   3.033
  707SOL    HW1 5525   5.176   1.458   3.083
  707SOL    HW2 5526   5.168   1.386   2.936
  708SOL     OW 5527   8.009   3.939   0.942
  708SOL    HW1 5528   8.101   3.914   0.974
  708SOL    HW2 5529   7.941   3.884   0.989
  709SOL     OW 5530   1.013   7.088   6.707
  709SOL    HW1 5531   0.984   7.181   6.727
  709SOL    HW2 5532   1.090   7.063   6.765
  710SOL     OW 5533   2.613   6.006   2.298
  710SOL    HW1 5534   2.696   5.963   2.262
  710SOL    HW2 5535   2.575   5.949   2.371
  711SOL     OW 5536   5.539   6.019   6.500
  711SOL    HW1 5537   5.464   5.957   6.520
  711SOL    HW2 5538   5.559   6.074   6.581
  712SOL     OW 5539   0.585   7.516   4.595
  712SOL    HW1 5540   0.506   7.510   4.656
  712SOL    HW2 5541   0.644   7.591   4.624
  713SOL     OW 5542   5.993   1.254   5.618
  713SOL    HW1 5543   5.992   1.257   5.718
  713SOL    HW2 5544   5.944   1.332   5.581
  714SOL     OW 5545   4.698   3.391   2.191
  714SOL    HW1 5546   4.659   3.458   2.129
  714SOL    HW2 5547   4.714   3.305   2.141
  715SOL     OW 5548   3.578   8.532   6.745
  715SOL    HW1 5549   3.600   8.500   6.653
  715SOL    HW2 5550   3.663   8.550   6.795
  716SOL     OW 5551   5.396   3.376   6.817
  716SOL    HW1 5552   5.383   3.475   6.814
  716SOL    HW2 5553   5.385   3.337   6.726
  717SOL     OW 5554   4.733   5.899   5.829
  717SOL    HW1 5555   4.657   5.941   5.878
  717SOL    HW2 5556   4.706   5.881   5.734
  718SOL     OW 5557   4.592   5.363   7.514
  718SOL    HW1 5558   4.591   5.275   7.467
  718SOL    HW2 5559   4.650   5.427   7.464
  719SOL     OW 5560   7.434   4.311   1.811
  719SOL    HW1 5561   7.518   4.315   1.866
  719SOL    HW2 5562   7.357   4.340   1.867
  720SOL     OW 5563   5.385   5.507   4.322
  720SOL    HW1 5564   5.438   5.470   4.399
  720SOL    HW2 5565   5.447   5.558   4.262
  721SOL     OW 5566   5.640   6.581   0.717
  721SOL    HW1 5567   5.567   6.627   0.667
  721SOL    HW2 5568   5.671   6.638   0.793
  722SOL     OW 5569   3.009   6.902   8.112
  722SOL    HW1 5570   2.989   6.806   8.128
  722SOL    HW2 5571   2.924   6.953   8.097
  723SOL     OW 5572   5.214   3.012   4.347
  723SOL    HW1 5573   5.149   3.057   4.285
  723SOL    HW2 5574   5.248   3.080   4.413
  724SOL     OW 5575   7.739   8.674   8.077
  724SOL    HW1 5576   7.814   8.684   8.143
  724SOL    HW2 5577   7.768   8.711   7.989
  725SOL     OW 5578   5.633   2.894   2.920
  725SOL    HW1 5579   5.656   2.859   2.829
  725SOL    HW2 5580   5.612   2.992   2.914
  726SOL     OW 5581   4.441   0.554   6.839
  726SOL    HW1 5582   4.503   0.532   6.763
  726SOL    HW2 5583   4.492   0.551   6.925
  727SOL     OW 5584   1.370   4.110   2.711
  727SOL    HW1 5585   1.273   4.103   2.731
  727SOL    HW2 5586   1.384   4.159   2.625
  728SOL     OW 5587   3.352   1.542   7.844
  728SOL    HW1 5588   3.405   1.540   7.758
  728SOL    HW2 5589   3.291   1.463   7.847
  729SOL     OW 5590   2.213   7.460   8.004
  729SOL    HW1 5591   2.142   7.501   7.946
  729SOL    HW2 5592   2.231   7.366   7.973
  730SOL     OW 5593   0.317   0.503   3.508
  730SOL    HW1 5594   0.332   0.408   3.535
  730SOL    HW2 5595   0.334   0.514   3.410
  731SOL     OW 5596   7.218   0.020   4.174
  731SOL    HW1 5597   7.193   0.047   4.081
  731SOL    HW2 5598   7.233   0.103   4.229
  732SOL     OW 5599   2.759   8.655   3.824
  732SOL    HW1 5600   2.841   8.597   3.828
  732SOL    HW2 5601   2.779   8.743   3.867
  733SOL     OW 5602   7.425   5.383   7.275
  733SOL    HW1 5603   7.518   5.381   7.311
  733SOL    HW2 5604   7.395   5.290   7.255
  734SOL     OW 5605   7.154   1.718   6.451
  734SOL    HW1 5606   7.234   1.778   6.452
  734SOL    HW2 5607   7.071   1.774   6.448
  735SOL     OW 5608   2.662   7.383   1.648
  735SOL    HW1 5609   2.603   7.383   1.728
  735SOL    HW2 5610   2.663   7.291   1.608
  736SOL     OW 5611   1.882   1.984   7.974
  736SOL    HW1 5612   1.929   1.896   7.966
  736SOL    HW2 5613   1.936   2.055   7.928
  737SOL     OW 5614   0.101   8.226   6.909
  737SOL    HW1 5615   0.043   8.147   6.930
  737SOL    HW2 5616   0.084   8.255   6.815
  738SOL     OW 5617   5.204   1.558   6.803
  738SOL    HW1 5618   5.143   1.635   6.824
  738SOL    HW2 5619   5.149   1.481   6.768
  739SOL     OW 5620   8.044   0.580   3.628
  739SOL    HW1 5621   8.056   0.536   3.539
  739SOL    HW2 5622   7.947   0.602   3.642
  740SOL     OW 5623   7.848   4.631   7.321
  740SOL    HW1 5624   7.928   4.629   7.260
  740SOL    HW2 5625   7.800   4.718   7.308
  741SOL     OW 5626   7.319   4.828   4.365
  741SOL    HW1 5627   7.290   4.888   4.291
  741SOL    HW2 5628   7.291   4.734   4.346
  742SOL     OW 5629   4.846   4.174   1.517
  742SOL    HW1 5630   4.927   4.116   1.524
  742SOL    HW2 5631   4.872   4.269   1.532
  743SOL     OW 5632   3.680   4.434   1.175
  743SOL    HW1 5633   3.610   4.376   1.218
  743SOL    HW2 5634   3.759   4.442   1.236
  744SOL     OW 5635   2.657   6.683   2.776
  744SOL    HW1 5636   2.689   6.695   2.682
  744SOL    HW2 5637   2.644   6.773   2.818
  745SOL     OW 5638   6.260   0.511   8.547
  745SOL    HW1 5639   6.160   0.508   8.541
  745SOL    HW2 5640   6.294   0.422   8.578
  746SOL     OW 5641   2.451   8.580   6.321
  746SOL    HW1 5642   2.485   8.663   6.275
  746SOL    HW2 5643   2.524   8.512   6.323
  747SOL     OW 5644   4.302   6.684   1.560
  747SOL    HW1 5645   4.267   6.593   1.584
  747SOL    HW2 5646   4.365   6.715   1.631
  748SOL     OW 5647   5.000   7.168   2.822
  748SOL    HW1 5648   5.070   7.148   2.753
  748SOL    HW2 5649   4.975   7.264   2.816
  749SOL     OW 5650   4.633   3.315   1.108
  749SOL    HW1 5651   4.679   3.260   1.177
  749SOL    HW2 5652   4.700   3.374   1.063
  750SOL     OW 5653   4.411   6.162   8.079
  750SOL    HW1 5654   4.429   6.094   8.150
  750SOL    HW2 5655   4.424   6.121   7.989
  751SOL     OW 5656   2.376   1.856   7.454
  751SOL    HW1 5657   2.444   1.843   7.382
  751SOL    HW2 5658   2.337   1.767   7.480
  752SOL     OW 5659   1.733   1.671   4.005
  752SOL    HW1 5660   1.767   1.668   4.099
  752SOL    HW2 5661   1.710   1.765   3.981
  753SOL     OW 5662   8.689   3.505   2.780
  753SOL    HW1 5663   8.733   3.584   2.738
  753SOL    HW2 5664   8.636   3.535   2.860
  754SOL     OW 5665   4.643   4.464   4.424
  754SOL    HW1 5666   4.595   4.384   4.389
  754SOL    HW2 5667   4.592   4.503   4.500
  755SOL     OW 5668   5.978   4.070   7.283
  755SOL    HW1 5669   6.003   4.053   7.187
  755SOL    HW2 5670   5.899   4.130   7.287
  756SOL     OW 5671   1.175   4.363   2.996
  756SOL    HW1 5672   1.140   4.344   2.904
  756SOL    HW2 5673   1.152   4.288   3.057
  757SOL     OW 5674   0.683   2.824   4.269
  757SOL    HW1 5675   0.674   2.908   4.216
  757SOL    HW2 5676   0.661   2.745   4.211
  758SOL     OW 5677   1.987   5.284   8.306
  758SOL    HW1 5678   1.993   5.211   8.374
  758SOL    HW2 5679   1.893   5.292   8.273
  759SOL     OW 5680   3.150   5.444   8.726
  759SOL    HW1 5681   3.196   5.491   8.651
  759SOL    HW2 5682   3.086   5.507   8.770
  760SOL     OW 5683   5.688   6.411   5.267
  760SOL    HW1 5684   5.594   6.427   5.239
  760SOL    HW2 5685   5.745   6.394   5.187
  761SOL     OW 5686   3.941   6.821   5.108
  761SOL    HW1 5687   4.026   6.819   5.056
  761SOL    HW2 5688   3.887   6.901   5.079
  762SOL     OW 5689   2.047   5.478   2.283
  762SOL    HW1 5690   2.102   5.404   2.244
  762SOL    HW2 5691   1.972   5.501   2.221
  763SOL     OW 5692   7.764   2.229   2.252
  763SOL    HW1 5693   7.852   2.239   2.205
  763SOL    HW2 5694   7.742   2.314   2.300
  764SOL     OW 5695   6.661   0.638   4.965
  764SOL    HW1 5696   6.579   0.597   4.924
  764SOL    HW2 5697   6.634   0.696   5.042
  765SOL     OW 5698   8.516   4.274   3.551
  765SOL    HW1 5699   8.566   4.189   3.567
  765SOL    HW2 5700   8.502   4.322   3.637
  766SOL     OW 5701   3.456   2.056   0.943
  766SOL    HW1 5702   3.464   1.974   1.000
  766SOL    HW2 5703   3.410   2.033   0.857
  767SOL     OW 5704   8.211   0.787   7.046
  767SOL    HW1 5705   8.235   0.780   6.949
  767SOL    HW2 5706   8.130   0.846   7.055
  768SOL     OW 5707   3.596   2.450   5.386
  768SOL    HW1 5708   3.659   2.526   5.398
  768SOL    HW2 5709   3.535   2.445   5.464
  769SOL     OW 5710   4.350   7.923   5.180
  769SOL    HW1 5711   4.443   7.887   5.175
  769SOL    HW2 5712   4.290   7.869   5.122
  770SOL     OW 5713   3.103   1.280   4.030
  770SOL    HW1 5714   3.026   1.272   3.966
  770SOL    HW2 5715   3.118   1.192   4.074
  771SOL     OW 5716   8.822   1.674   4.862
  771SOL    HW1 5717   8.816   1.768   4.829
  771SOL    HW2 5718   8.835   1.612   4.785
  772SOL     OW 5719   5.993   6.143   1.685
  772SOL    HW1 5720   6.002   6.110   1.779
  772SOL    HW2 5721   5.937   6.226   1.684
  773SOL     OW 5722   4.762   2.119   5.362
  773SOL    HW1 5723   4.756   2.157   5.270
  773SOL    HW2 5724   4.730   2.024   5.361
  774SOL     OW 5725   8.140   1.554   0.429
  774SOL    HW1 5726   8.236   1.526   0.424
  774SOL    HW2 5727   8.111   1.554   0.525
  775SOL     OW 5728   0.761   7.129   8.631
  775SOL    HW1 5729   0.667   7.163   8.634
  775SOL    HW2 5730   0.771   7.052   8.694
  776SOL     OW 5731   5.110   5.216   7.263
  776SOL    HW1 5732   5.203   5.195   7.235
  776SOL    HW2 5733   5.107   5.309   7.300
  777SOL     OW 5734   5.612   1.618   3.465
  777SOL    HW1 5735   5.513   1.629   3.479
  777SOL    HW2 5736   5.648   1.701   3.422
  778SOL     OW 5737   5.026   1.341   1.866
  778SOL    HW1 5738   4.986   1.276   1.931
  778SOL    HW2 5739   5.116   1.307   1.837
  779SOL     OW 5740   7.279   6.765   3.976
  779SOL    HW1 5741   7.256   6.816   4.059
  779SOL    HW2 5742   7.265   6.667   3.993
  780SOL     OW 5743   1.659   5.112   3.727
  780SOL    HW1 5744   1.600   5.042   3.687
  780SOL    HW2 5745   1.685   5.178   3.656
  781SOL     OW 5746   0.683   4.854   7.732
  781SOL    HW1 5747   0.693   4.761   7.768
  781SOL    HW2 5748   0.586   4.879   7.729
  782SOL     OW 5749   5.527   1.793   1.685
  782SOL    HW1 5750   5.482   1.719   1.735
  782SOL    HW2 5751   5.550   1.867   1.748
  783SOL     OW 5752   0.630   2.759   5.973
  783SOL    HW1 5753   0.687   2.677   5.972
  783SOL    HW2 5754   0.545   2.740   6.023
  784SOL     OW 5755   1.240   3.259   3.378
  784SOL    HW1 5756   1.195   3.310   3.304
  784SOL    HW2 5757   1.220   3.303   3.465
  785SOL     OW 5758   7.960   6.080   7.006
  785SOL    HW1 5759   8.039   6.019   7.013
  785SOL    HW2 5760   7.991   6.173   6.984
  786SOL     OW 5761   1.965   5.545   2.630
  786SOL    HW1 5762   2.041   5.514   2.573
  786SOL    HW2 5763   1.952   5.483   2.707
  787SOL     OW 5764   2.532   7.772   4.535
  787SOL    HW1 5765   2.516   7.683   4.577
  787SOL    HW2 5766   2.553   7.839   4.606
  788SOL     OW 5767   5.997   0.269   7.748
  788SOL    HW1 5768   6.054   0.227   7.678
  788SOL    HW2 5769   5.916   0.212   7.764
  789SOL     OW 5770   6.694   8.079   2.473
  789SOL    HW1 5771   6.637   8.107   2.396
  789SOL    HW2 5772   6.715   8.158   2.530
  790SOL     OW 5773   5.653   3.333   1.373
  790SOL    HW1 5774   5.736   3.348   1.425
  790SOL    HW2 5775   5.630   3.236   1.374
  791SOL     OW 5776   8.482   1.923   0.308
  791SOL    HW1 5777   8.389   1.949   0.333
  791SOL    HW2 5778   8.483   1.885   0.216
  792SOL     OW 5779   3.150   8.140   7.274
  792SOL    HW1 5780   3.099   8.225   7.259
  792SOL    HW2 5781   3.158   8.091   7.188
  793SOL     OW 5782   3.891   3.164   3.543
  793SOL    HW1 5783   3.942   3.096   3.491
  793SOL    HW2 5784   3.793   3.150   3.529
  794SOL     OW 5785   1.139   4.466   3.279
  794SOL    HW1 5786   1.220   4.489   3.226
  794SOL    HW2 5787   1.166   4.424   3.365
  795SOL     OW 5788   5.268   5.561   3.608
  795SOL    HW1 5789   5.183   5.540   3.656
  795SOL    HW2 5790   5.296   5.482   3.553
  796SOL     OW 5791   7.749   2.789   2.551
  796SOL    HW1 5792   7.848   2.799   2.542
  796SOL    HW2 5793   7.715   2.852   2.621
  797SOL     OW 5794   5.942   0.937   0.513
  797SOL    HW1 5795   5.888   0.936   0.598
  797SOL    HW2 5796   5.900   1.001   0.448
  798SOL     OW 5797   7.364   0.920   7.807
  798SOL    HW1 5798   7.329   0.944   7.717
  798SOL    HW2 5799   7.372   0.821   7.815
  799SOL     OW 5800   3.557   3.289   1.961
  799SOL    HW1 5801   3.509   3.349   2.024
  799SOL    HW2 5802   3.492   3.248   1.897
  800SOL     OW 5803   4.709   5.848   8.201
  800SOL    HW1 5804   4.619   5.891   8.199
  800SOL    HW2 5805   4.768   5.891   8.133
  801SOL     OW 5806   2.243   4.200   1.261
  801SOL    HW1 5807   2.150   4.165   1.273
  801SOL    HW2 5808   2.263   4.269   1.331
  802SOL     OW 5809   2.296   0.581   6.375
  802SOL    HW1 5810   2.283   0.680   6.366
  802SOL    HW2 5811   2.297   0.540   6.284
  803SOL     OW 5812   7.850   3.936   1.241
  803SOL    HW1 5813   7.783   3.975   1.304
  803SOL    HW2 5814   7.803   3.872   1.179
  804SOL     OW 5815   7.732   0.792   7.600
  804SOL    HW1 5816   7.697   0.863   7.661
  804SOL    HW2 5817   7.678   0.708   7.612
  805SOL     OW 5818   4.612   0.273   7.137
  805SOL    HW1 5819   4.554   0.200   7.172
  805SOL    HW2 5820   4.698   0.274   7.187
  806SOL     OW 5821   3.774   3.023   8.293
  806SOL    HW1 5822   3.835   3.009   8.215
  806SOL    HW2 5823   3.684   2.984   8.273
  807SOL     OW 5824   6.885   3.231   6.325
  807SOL    HW1 5825   6.981   3.249   6.306
  807SOL    HW2 5826   6.876   3.188   6.415
  808SOL     OW 5827   5.975   3.249   5.126
  808SOL    HW1 5828   5.985   3.282   5.220
  808SOL    HW2 5829   5.972   3.328   5.064
  809SOL     OW 5830   3.281   3.338   4.186
  809SOL    HW1 5831   3.372   3.345   4.226
  809SOL    HW2 5832   3.257   3.425   4.142
  810SOL     OW 5833   2.623   4.133   8.825
  810SOL    HW1 5834   2.625   4.139   8.725
  810SOL    HW2 5835   2.582   4.216   8.863
  811SOL     OW 5836   1.248   8.658   1.116
  811SOL    HW1 5837   1.283   8.686   1.205
  811SOL    HW2 5838   1.174   8.719   1.089
  812SOL     OW 5839   0.132   2.846   1.564
  812SOL    HW1 5840   0.041   2.859   1.526
  812SOL    HW2 5841   0.182   2.933   1.562
  813SOL     OW 5842   0.972   3.385   6.611
  813SOL    HW1 5843   1.009   3.292   6.611
  813SOL    HW2 5844   1.030   3.443   6.554
  814SOL     OW 5845   1.068   5.432   6.547
  814SOL    HW1 5846   1.080   5.526   6.514
  814SOL    HW2 5847   0.982   5.426   6.598
  815SOL     OW 5848   8.424   5.294   5.875
  815SOL    HW1 5849   8.456   5.376   5.922
  815SOL    HW2 5850   8.396   5.318   5.782
  816SOL     OW 5851   4.712   5.785   8.818
  816SOL    HW1 5852   4.652   5.824   8.888
  816SOL    HW2 5853   4.660   5.772   8.733
  817SOL     OW 5854   5.646   7.277   6.097
  817SOL    HW1 5855   5.682   7.313   6.183
  817SOL    HW2 5856   5.659   7.345   6.024
  818SOL     OW 5857   4.478   6.674   5.667
  818SOL    HW1 5858   4.391   6.718   5.690
  818SOL    HW2 5859   4.540   6.742   5.629
  819SOL     OW 5860   1.675   1.663   8.260
  819SOL    HW1 5861   1.580   1.667   8.291
  819SOL    HW2 5862   1.730   1.728   8.313
  820SOL     OW 5863   1.553   5.974   3.368
  820SOL    HW1 5864   1.519   6.021   3.450
  820SOL    HW2 5865   1.573   6.041   3.297
  821SOL     OW 5866   0.600   2.659   5.482
  821SOL    HW1 5867   0.624   2.562   5.486
  821SOL    HW2 5868   0.682   2.713   5.464
  822SOL     OW 5869   1.007   5.470   0.602
  822SOL    HW1 5870   1.002   5.561   0.560
  822SOL    HW2 5871   1.094   5.428   0.579
  823SOL     OW 5872   8.461   7.711   2.625
  823SOL    HW1 5873   8.373   7.669   2.601
  823SOL    HW2 5874   8.532   7.641   2.630
  824SOL     OW 5875   0.260   0.396   4.613
  824SOL    HW1 5876   0.186   0.415   4.677
  824SOL    HW2 5877   0.229   0.412   4.520
  825SOL     OW 5878   6.827   2.349   2.556
  825SOL    HW1 5879   6.735   2.313   2.543
  825SOL    HW2 5880   6.835   2.390   2.646
  826SOL     OW 5881   1.929   0.005   3.152
  826SOL    HW1 5882   1.848  -0.044   3.184
  826SOL    HW2 5883   1.921   0.102   3.177
  827SOL     OW 5884   2.401   0.236   7.237
  827SOL    HW1 5885   2.346   0.293   7.176
  827SOL    HW2 5886   2.470   0.186   7.185
  828SOL     OW 5887   6.333   1.830   4.226
  828SOL    HW1 5888   6.238   1.813   4.251
  828SOL    HW2 5889   6.376   1.890   4.294
  829SOL     OW 5890   0.865   2.112   2.780
  829SOL    HW1 5891   0.898   2.047   2.849
  829SOL    HW2 5892   0.898   2.204   2.803
  830SOL     OW 5893   6.700   2.607   1.139
  830SOL    HW1 5894   6.657   2.546   1.206
  830SOL    HW2 5895   6.646   2.691   1.132
  831SOL     OW 5896   6.133   4.833   1.273
  831SOL    HW1 5897   6.176   4.849   1.185
  831SOL    HW2 5898   6.040   4.799   1.260
  832SOL     OW 5899   8.381   1.918   3.197
  832SOL    HW1 5900   8.425   1.997   3.153
  832SOL    HW2 5901   8.376   1.843   3.131
  833SOL     OW 5902   7.959   3.540   1.735
  833SOL    HW1 5903   7.928   3.620   1.786
  833SOL    HW2 5904   8.055   3.552   1.709
  834SOL     OW 5905   1.765   5.255   4.145
  834SOL    HW1 5906   1.818   5.203   4.212
  834SOL    HW2 5907   1.825   5.321   4.100
  835SOL     OW 5908   3.582   6.044   1.838
  835SOL    HW1 5909   3.558   6.007   1.748
  835SOL    HW2 5910   3.511   6.019   1.904
  836SOL     OW 5911   7.602   8.853   8.232
  836SOL    HW1 5912   7.646   8.786   8.171
  836SOL    HW2 5913   7.524   8.894   8.184
  837SOL     OW 5914   4.577   8.727   3.114
  837SOL    HW1 5915   4.586   8.629   3.134
  837SOL    HW2 5916   4.608   8.745   3.021
  838SOL     OW 5917   4.395   3.304   8.833
  838SOL    HW1 5918   4.364   3.229   8.892
  838SOL    HW2 5919   4.422   3.382   8.890
  839SOL     OW 5920   3.598   3.046   4.421
  839SOL    HW1 5921   3.686   3.050   4.467
  839SOL    HW2 5922   3.525   3.044   4.489
  840SOL     OW 5923   2.595   2.350   2.898
  840SOL    HW1 5924   2.680   2.309   2.865
  840SOL    HW2 5925   2.526   2.347   2.825
  841SOL     OW 5926   7.015   7.032   4.048
  841SOL    HW1 5927   6.966   7.063   4.130
  841SOL    HW2 5928   7.094   7.091   4.032
  842SOL     OW 5929   5.293   1.023   5.924
  842SOL    HW1 5930   5.268   1.102   5.978
  842SOL    HW2 5931   5.315   1.052   5.830
  843SOL     OW 5932   3.904   2.310   7.413
  843SOL    HW1 5933   3.807   2.287   7.402
  843SOL    HW2 5934   3.918   2.353   7.502
  844SOL     OW 5935   3.288   1.357   6.491
  844SOL    HW1 5936   3.314   1.313   6.577
  844SOL    HW2 5937   3.236   1.292   6.436
  845SOL     OW 5938   4.477   6.750   3.935
  845SOL    HW1 5939   4.568   6.785   3.955
  845SOL    HW2 5940   4.441   6.704   4.016
  846SOL     OW 5941   4.684   7.401   8.706
  846SOL    HW1 5942   4.696   7.419   8.804
  846SOL    HW2 5943   4.761   7.440   8.656
  847SOL     OW 5944   5.094   7.764   7.870
  847SOL    HW1 5945   5.011   7.801   7.911
  847SOL    HW2 5946   5.115   7.675   7.911
  848SOL     OW 5947   2.565   5.679   7.322
  848SOL    HW1 5948   2.609   5.615   7.258
  848SOL    HW2 5949   2.571   5.642   7.415
  849SOL     OW 5950   8.094   1.961   3.271
  849SOL    HW1 5951   8.190   1.939   3.256
  849SOL    HW2 5952   8.069   2.041   3.217
  850SOL     OW 5953   0.854   5.727   4.680
  850SOL    HW1 5954   0.928   5.776   4.635
  850SOL    HW2 5955   0.883   5.633   4.699
  851SOL     OW 5956   5.008   3.956   2.992
  851SOL    HW1 5957   5.073   3.957   2.916
  851SOL    HW2 5958   5.048   4.000   3.072
  852SOL     OW 5959   6.373   1.202   6.957
  852SOL    HW1 5960   6.320   1.282   6.930
  852SOL    HW2 5961   6.468   1.228   6.974
  853SOL     OW 5962   1.892   8.204   4.775
  853SOL    HW1 5963   1.907   8.145   4.695
  853SOL    HW2 5964   1.957   8.180   4.847
  854SOL     OW 5965   4.249   3.747   7.798
  854SOL    HW1 5966   4.291   3.656   7.806
  854SOL    HW2 5967   4.254   3.778   7.703
  855SOL     OW 5968   5.597   5.291   7.612
  855SOL    HW1 5969   5.572   5.202   7.650
  855SOL    HW2 5970   5.694   5.309   7.629
  856SOL     OW 5971   4.310   4.308   1.760
  856SOL    HW1 5972   4.267   4.398   1.767
  856SOL    HW2 5973   4.399   4.317   1.716
  857SOL     OW 5974   0.229   3.910   2.308
  857SOL    HW1 5975   0.147   3.888   2.256
  857SOL    HW2 5976   0.255   4.005   2.292
  858SOL     OW 5977   4.661   0.562   4.517
  858SOL    HW1 5978   4.585   0.581   4.579
  858SOL    HW2 5979   4.626   0.526   4.430
  859SOL     OW 5980   8.553   1.400   8.715
  859SOL    HW1 5981   8.565   1.387   8.813
  859SOL    HW2 5982   8.487   1.333   8.680
  860SOL     OW 5983   1.973   4.525   4.795
  860SOL    HW1 5984   2.050   4.504   4.735
  860SOL    HW2 5985   1.927   4.441   4.823
  861SOL     OW 5986   8.564   4.773   4.886
  861SOL    HW1 5987   8.595   4.855   4.838
  861SOL    HW2 5988   8.482   4.737   4.841
  862SOL     OW 5989   7.955   7.247   3.511
  862SOL    HW1 5990   8.035   7.247   3.572
  862SOL    HW2 5991   7.902   7.163   3.525
  863SOL     OW 5992   3.391   2.838   2.636
  863SOL    HW1 5993   3.362   2.887   2.554
  863SOL    HW2 5994   3.457   2.767   2.611
  864SOL     OW 5995   2.191   7.513   2.607
  864SOL    HW1 5996   2.134   7.448   2.557
  864SOL    HW2 5997   2.253   7.559   2.544
  865SOL     OW 5998   0.456   6.810   6.630
  865SOL    HW1 5999   0.523   6.876   6.597
  865SOL    HW2 6000   0.487   6.772   6.718
  866SOL     OW 6001   0.414   4.167   4.908
  866SOL    HW1 6002   0.361   4.239   4.953
  866SOL    HW2 6003   0.490   4.208   4.857
  867SOL     OW 6004   1.550   8.517   4.855
  867SOL    HW1 6005   1.550   8.443   4.922
  867SOL    HW2 6006   1.596   8.487   4.772
  868SOL     OW 6007   3.481   6.930   0.123
  868SOL    HW1 6008   3.459   6.928   0.025
  868SOL    HW2 6009   3.502   6.838   0.155
  869SOL     OW 6010   5.309   3.089   7.622
  869SOL    HW1 6011   5.372   3.045   7.686
  869SOL    HW2 6012   5.252   3.155   7.672
  870SOL     OW 6013   4.313   6.017   6.526
  870SOL    HW1 6014   4.230   5.964   6.507
  870SOL    HW2 6015   4.370   5.967   6.591
  871SOL     OW 6016   7.200   8.199   0.438
  871SOL    HW1 6017   7.122   8.140   0.414
  871SOL    HW2 6018   7.274   8.143   0.474
  872SOL     OW 6019   1.483   1.039   0.860
  872SOL    HW1 6020   1.494   0.981   0.779
  872SOL    HW2 6021   1.563   1.030   0.919
  873SOL     OW 6022   7.803   7.909   0.112
  873SOL    HW1 6023   7.896   7.879   0.091
  873SOL    HW2 6024   7.741   7.831   0.106
  874SOL     OW 6025   3.854   8.711   4.647
  874SOL    HW1 6026   3.856   8.718   4.747
  874SOL    HW2 6027   3.762   8.731   4.615
  875SOL     OW 6028   8.120   7.049   3.120
  875SOL    HW1 6029   8.158   6.957   3.116
  875SOL    HW2 6030   8.035   7.053   3.066
  876SOL     OW 6031   7.479   1.391   6.250
  876SOL    HW1 6032   7.410   1.365   6.182
  876SOL    HW2 6033   7.559   1.331   6.241
  877SOL     OW 6034   4.760   8.463   6.871
  877SOL    HW1 6035   4.745   8.561   6.885
  877SOL    HW2 6036   4.828   8.449   6.800
  878SOL     OW 6037   3.076   3.978   2.388
  878SOL    HW1 6038   3.097   4.009   2.295
  878SOL    HW2 6039   2.980   3.949   2.393
  879SOL     OW 6040   0.898   1.394   0.430
  879SOL    HW1 6041   0.803   1.363   0.425
  879SOL    HW2 6042   0.947   1.364   0.349
  880SOL     OW 6043   5.728   7.387   3.137
  880SOL    HW1 6044   5.703   7.291   3.121
  880SOL    HW2 6045   5.646   7.443   3.142
  881SOL     OW 6046   1.556   1.118   7.754
  881SOL    HW1 6047   1.603   1.056   7.691
  881SOL    HW2 6048   1.572   1.213   7.727
  882SOL     OW 6049   1.045   7.149   5.785
  882SOL    HW1 6050   1.010   7.233   5.743
  882SOL    HW2 6051   1.066   7.082   5.713
  883SOL     OW 6052   8.100   7.265   3.745
  883SOL    HW1 6053   8.153   7.348   3.731
  883SOL    HW2 6054   8.125   7.223   3.833
  884SOL     OW 6055   3.485   3.771   5.408
  884SOL    HW1 6056   3.548   3.809   5.339
  884SOL    HW2 6057   3.392   3.798   5.386
  885SOL     OW 6058   8.671   8.037   4.339
  885SOL    HW1 6059   8.590   8.096   4.345
  885SOL    HW2 6060   8.649   7.947   4.376
  886SOL     OW 6061   3.965   3.276   5.951
  886SOL    HW1 6062   3.931   3.349   6.011
  886SOL    HW2 6063   3.909   3.273   5.868
  887SOL     OW 6064   3.587   7.561   4.837
  887SOL    HW1 6065   3.632   7.617   4.768
  887SOL    HW2 6066   3.535   7.620   4.899
  888SOL     OW 6067   4.234   1.477   5.996
  888SOL    HW1 6068   4.285   1.453   5.914
  888SOL    HW2 6069   4.291   1.534   6.055
  889SOL     OW 6070   8.728   3.358   3.442
  889SOL    HW1 6071   8.631   3.338   3.427
  889SOL    HW2 6072   8.765   3.407   3.362
  890SOL     OW 6073   3.872   1.893   1.628
  890SOL    HW1 6074   3.810   1.881   1.550
  890SOL    HW2 6075   3.966   1.870   1.600
  891SOL     OW 6076   7.392   7.842  -0.002
  891SOL    HW1 6077   7.296   7.863  -0.021
  891SOL    HW2 6078   7.430   7.910   0.060
  892SOL     OW 6079   7.377   5.215   7.685
  892SOL    HW1 6080   7.313   5.161   7.740
  892SOL    HW2 6081   7.464   5.167   7.679
  893SOL     OW 6082   0.223   6.099   3.832
  893SOL    HW1 6083   0.142   6.153   3.807
  893SOL    HW2 6084   0.194   6.015   3.878
  894SOL     OW 6085   8.165   0.837   2.434
  894SOL    HW1 6086   8.229   0.764   2.458
  894SOL    HW2 6087   8.115   0.865   2.516
  895SOL     OW 6088   7.620   4.350   7.548
  895SOL    HW1 6089   7.625   4.361   7.449
  895SOL    HW2 6090   7.632   4.439   7.593
  896SOL     OW 6091   1.108   8.678   7.899
  896SOL    HW1 6092   1.137   8.591   7.939
  896SOL    HW2 6093   1.010   8.692   7.916
  897SOL     OW 6094   7.841   3.010   2.952
  897SOL    HW1 6095   7.791   2.950   3.015
  897SOL    HW2 6096   7.867   3.093   3.000
  898SOL     OW 6097   7.587   6.635   6.805
  898SOL    HW1 6098   7.518   6.663   6.738
  898SOL    HW2 6099   7.624   6.716   6.851
  899SOL     OW 6100   7.192   7.104   4.441
  899SOL    HW1 6101   7.192   7.020   4.495
  899SOL    HW2 6102   7.218   7.181   4.499
  900SOL     OW 6103   4.496   4.438   8.413
  900SOL    HW1 6104   4.418   4.378   8.432
  900SOL    HW2 6105   4.566   4.424   8.482
  901SOL     OW 6106   7.153   4.856   7.110
  901SOL    HW1 6107   7.080   4.814   7.057
  901SOL    HW2 6108   7.115   4.900   7.191
  902SOL     OW 6109   6.967   8.088   1.642
  902SOL    HW1 6110   6.959   7.996   1.680
  902SOL    HW2 6111   7.011   8.148   1.708
  903SOL     OW 6112   4.618   8.066   5.429
  903SOL    HW1 6113   4.679   7.988   5.443
  903SOL    HW2 6114   4.623   8.096   5.333
  904SOL     OW 6115   1.766   5.927   3.570
  904SOL    HW1 6116   1.859   5.945   3.600
  904SOL    HW2 6117   1.731   6.005   3.518
  905SOL     OW 6118   8.792   2.258   7.581
  905SOL    HW1 6119   8.872   2.318   7.581
  905SOL    HW2 6120   8.776   2.224   7.673
  906SOL     OW 6121   0.322   3.643   2.015
  906SOL    HW1 6122   0.253   3.593   1.963
  906SOL    HW2 6123   0.321   3.613   2.110
  907SOL     OW 6124   7.403   7.985   3.754
  907SOL    HW1 6125   7.368   7.953   3.666
  907SOL    HW2 6126   7.437   8.078   3.744
  908SOL     OW 6127   8.799   0.095   2.923
  908SOL    HW1 6128   8.789   0.032   2.845
  908SOL    HW2 6129   8.892   0.091   2.957
  909SOL     OW 6130   3.567   5.017   0.248
  909SOL    HW1 6131   3.523   5.093   0.201
  909SOL    HW2 6132   3.529   5.007   0.340
  910SOL     OW 6133   8.629   2.352   2.374
  910SOL    HW1 6134   8.549   2.305   2.410
  910SOL    HW2 6135   8.698   2.285   2.346
  911SOL     OW 6136   8.615   2.615   2.495
  911SOL    HW1 6137   8.577   2.686   2.435
  911SOL    HW2 6138   8.640   2.535   2.441
  912SOL     OW 6139   4.087   4.695   5.169
  912SOL    HW1 6140   4.088   4.675   5.071
  912SOL    HW2 6141   4.171   4.663   5.211
  913SOL     OW 6142   8.608   1.400   0.089
  913SOL    HW1 6143   8.697   1.390   0.134
  913SOL    HW2 6144   8.550   1.462   0.142
  914SOL     OW 6145   4.616   2.966   5.994
  914SOL    HW1 6146   4.583   3.003   6.081
  914SOL    HW2 6147   4.559   3.001   5.920
  915SOL     OW 6148   5.719   0.316   2.968
  915SOL    HW1 6149   5.793   0.339   2.904
  915SOL    HW2 6150   5.756   0.311   3.061
  916SOL     OW 6151   0.660   0.944   1.630
  916SOL    HW1 6152   0.643   0.920   1.535
  916SOL    HW2 6153   0.714   0.872   1.674
  917SOL     OW 6154   1.778   7.888   1.358
  917SOL    HW1 6155   1.693   7.932   1.386
  917SOL    HW2 6156   1.771   7.860   1.262
  918SOL     OW 6157   6.183   0.953   8.124
  918SOL    HW1 6158   6.187   0.853   8.123
  918SOL    HW2 6159   6.267   0.989   8.164
  919SOL     OW 6160   2.685   0.398   7.046
  919SOL    HW1 6161   2.680   0.467   6.974
  919SOL    HW2 6162   2.693   0.443   7.135
  920SOL     OW 6163   4.041   2.870   1.934
  920SOL    HW1 6164   4.015   2.775   1.956
  920SOL    HW2 6165   3.977   2.932   1.978
  921SOL     OW 6166   5.471   2.295   7.976
  921SOL    HW1 6167   5.538   2.293   7.901
  921SOL    HW2 6168   5.514   2.333   8.058
  922SOL     OW 6169   3.255   2.317   5.893
  922SOL    HW1 6170   3.277   2.239   5.833
  922SOL    HW2 6171   3.304   2.398   5.861
  923SOL     OW 6172   0.517   4.968   5.961
  923SOL    HW1 6173   0.464   5.015   5.891
  923SOL    HW2 6174   0.563   5.036   6.019
  924SOL     OW 6175   5.506   0.148   5.468
  924SOL    HW1 6176   5.472   0.101   5.387
  924SOL    HW2 6177   5.512   0.084   5.545
  925SOL     OW 6178   3.540   3.757   3.025
  925SOL    HW1 6179   3.537   3.828   2.954
  925SOL    HW2 6180   3.540   3.667   2.982
  926SOL     OW 6181   5.345   1.982   2.407
  926SOL    HW1 6182   5.371   1.926   2.485
  926SOL    HW2 6183   5.301   1.925   2.338
  927SOL     OW 6184   7.839   5.592   7.107
  927SOL    HW1 6185   7.798   5.552   7.189
  927SOL    HW2 6186   7.767   5.609   7.039
  928SOL     OW 6187   4.928   6.793   1.510
  928SOL    HW1 6188   4.936   6.889   1.537
  928SOL    HW2 6189   4.919   6.786   1.411
  929SOL     OW 6190   4.496   8.103   0.876
  929SOL    HW1 6191   4.415   8.069   0.827
  929SOL    HW2 6192   4.573   8.107   0.813
  930SOL     OW 6193   0.608   2.051   8.696
  930SOL    HW1 6194   0.599   2.141   8.739
  930SOL    HW2 6195   0.527   1.996   8.716
  931SOL     OW 6196   7.076   0.891   1.715
  931SOL    HW1 6197   7.036   0.805   1.748
  931SOL    HW2 6198   7.004   0.949   1.678
  932SOL     OW 6199   2.072   4.608   3.056
  932SOL    HW1 6200   2.052   4.570   3.146
  932SOL    HW2 6201   2.163   4.579   3.027
  933SOL     OW 6202   2.200   5.853   5.356
  933SOL    HW1 6203   2.115   5.812   5.390
  933SOL    HW2 6204   2.269   5.782   5.344
  934SOL     OW 6205   0.721   4.490   3.750
  934SOL    HW1 6206   0.720   4.556   3.675
  934SOL    HW2 6207   0.779   4.412   3.725
  935SOL     OW 6208   4.833   2.328   6.296
  935SOL    HW1 6209   4.916   2.381   6.276
  935SOL    HW2 6210   4.802   2.283   6.213
  936SOL     OW 6211   1.779   8.374   3.954
  936SOL    HW1 6212   1.741   8.432   4.026
  936SOL    HW2 6213   1.796   8.282   3.990
  937SOL     OW 6214   7.350   0.102   1.623
  937SOL    HW1 6215   7.415   0.072   1.552
  937SOL    HW2 6216   7.279   0.159   1.581
  938SOL     OW 6217   3.623   0.268   7.505
  938SOL    HW1 6218   3.611   0.221   7.417
  938SOL    HW2 6219   3.718   0.257   7.535
  939SOL     OW 6220   3.700   3.405   8.054
  939SOL    HW1 6221   3.609   3.368   8.034
  939SOL    HW2 6222   3.750   3.341   8.112
  940SOL     OW 6223   6.404   0.229   2.139
  940SOL    HW1 6224   6.326   0.171   2.164
  940SOL    HW2 6225   6.488   0.176   2.147
  941SOL     OW 6226   7.098   2.792   3.442
  941SOL    HW1 6227   7.192   2.761   3.442
  941SOL    HW2 6228   7.074   2.827   3.351
  942SOL     OW 6229   1.164   8.372   5.637
  942SOL    HW1 6230   1.116   8.284   5.631
  942SOL    HW2 6231   1.128   8.424   5.715
  943SOL     OW 6232   2.801   7.157   2.415
  943SOL    HW1 6233   2.746   7.169   2.333
  943SOL    HW2 6234   2.809   7.059   2.436
  944SOL     OW 6235   8.649   6.030   5.596
  944SOL    HW1 6236   8.552   6.006   5.589
  944SOL    HW2 6237   8.670   6.101   5.530
  945SOL     OW 6238   5.251   3.591   6.454
  945SOL    HW1 6239   5.199   3.662   6.500
  945SOL    HW2 6240   5.341   3.627   6.428
  946SOL     OW 6241   0.474   8.769   3.140
  946SOL    HW1 6242   0.451   8.673   3.153
  946SOL    HW2 6243   0.482   8.789   3.042
  947SOL     OW 6244   8.051   3.084   6.562
  947SOL    HW1 6245   8.142   3.117   6.537
  947SOL    HW2 6246   8.025   3.122   6.650
  948SOL     OW 6247   7.207   8.261   2.969
  948SOL    HW1 6248   7.211   8.356   2.998
  948SOL    HW2 6249   7.247   8.202   3.040
  949SOL     OW 6250   4.260   1.037   0.697
  949SOL    HW1 6251   4.298   1.106   0.760
  949SOL    HW2 6252   4.210   0.968   0.750
  950SOL     OW 6253   7.196   5.618   3.282
  950SOL    HW1 6254   7.270   5.626   3.349
  950SOL    HW2 6255   7.184   5.706   3.235
  951SOL     OW 6256   5.602   7.656   6.903
  951SOL    HW1 6257   5.693   7.697   6.907
  951SOL    HW2 6258   5.611   7.556   6.907
  952SOL     OW 6259   6.077   1.248   3.808
  952SOL    HW1 6260   6.042   1.156   3.823
  952SOL    HW2 6261   6.168   1.243   3.765
  953SOL     OW 6262   7.130   8.444   6.892
  953SOL    HW1 6263   7.141   8.524   6.832
  953SOL    HW2 6264   7.219   8.401   6.906
  954SOL     OW 6265   5.712   3.254   5.094
  954SOL    HW1 6266   5.809   3.238   5.114
  954SOL    HW2 6267   5.695   3.239   4.996
  955SOL     OW 6268   3.656   4.179   3.353
  955SOL    HW1 6269   3.625   4.127   3.432
  955SOL    HW2 6270   3.754   4.195   3.361
  956SOL     OW 6271   0.936   0.347   1.445
  956SOL    HW1 6272   0.974   0.330   1.354
  956SOL    HW2 6273   1.009   0.376   1.507
  957SOL     OW 6274   2.804   2.415   4.699
  957SOL    HW1 6275   2.800   2.506   4.740
  957SOL    HW2 6276   2.744   2.412   4.619
  958SOL     OW 6277   0.640   2.916   4.545
  958SOL    HW1 6278   0.646   2.886   4.449
  958SOL    HW2 6279   0.730   2.943   4.577
  959SOL     OW 6280   2.725   0.599   8.193
  959SOL    HW1 6281   2.820   0.595   8.163
  959SOL    HW2 6282   2.682   0.510   8.181
  960SOL     OW 6283   4.369   2.197   4.693
  960SOL    HW1 6284   4.325   2.111   4.666
  960SOL    HW2 6285   4.315   2.241   4.764
  961SOL     OW 6286   6.339   4.887   3.974
  961SOL    HW1 6287   6.397   4.965   3.952
  961SOL    HW2 6288   6.396   4.809   4.001
  962SOL     OW 6289   4.707   2.091   3.876
  962SOL    HW1 6290   4.656   2.034   3.812
  962SOL    HW2 6291   4.643   2.141   3.935
  963SOL     OW 6292   3.720   5.082   0.570
  963SOL    HW1 6293   3.718   5.180   0.551
  963SOL    HW2 6294   3.784   5.064   0.645
  964SOL     OW 6295   7.676   0.558   0.882
  964SOL    HW1 6296   7.618   0.493   0.931
  964SOL    HW2 6297   7.721   0.619   0.947
  965SOL     OW 6298   8.649   1.320   1.115
  965SOL    HW1 6299   8.662   1.234   1.066
  965SOL    HW2 6300   8.596   1.383   1.058
  966SOL     OW 6301   3.746   2.707   6.244
  966SOL    HW1 6302   3.835   2.752   6.230
  966SOL    HW2 6303   3.759   2.608   6.252
  967SOL     OW 6304   0.757   2.043   5.899
  967SOL    HW1 6305   0.730   2.077   5.990
  967SOL    HW2 6306   0.676   2.040   5.840
  968SOL     OW 6307   7.917   0.250   4.541
  968SOL    HW1 6308   7.875   0.171   4.585
  968SOL    HW2 6309   7.976   0.220   4.466
  969SOL     OW 6310   2.524   5.617   7.580
  969SOL    HW1 6311   2.466   5.694   7.607
  969SOL    HW2 6312   2.505   5.538   7.639
  970SOL     OW 6313   6.766   4.641   0.996
  970SOL    HW1 6314   6.802   4.734   0.991
  970SOL    HW2 6315   6.667   4.643   0.986
  971SOL     OW 6316   5.522   3.542   1.919
  971SOL    HW1 6317   5.460   3.617   1.894
  971SOL    HW2 6318   5.609   3.580   1.952
  972SOL     OW 6319   4.659   4.668   5.311
  972SOL    HW1 6320   4.623   4.598   5.373
  972SOL    HW2 6321   4.756   4.651   5.295
  973SOL     OW 6322   7.648   7.492   2.823
  973SOL    HW1 6323   7.733   7.487   2.876
  973SOL    HW2 6324   7.624   7.400   2.791
  974SOL     OW 6325   1.854   2.768   5.703
  974SOL    HW1 6326   1.941   2.811   5.677
  974SOL    HW2 6327   1.872   2.692   5.765
  975SOL     OW 6328   2.485   2.247   7.936
  975SOL    HW1 6329   2.492   2.280   7.842
  975SOL    HW2 6330   2.433   2.313   7.991
  976SOL     OW 6331   5.044   4.794   4.831
  976SOL    HW1 6332   5.042   4.843   4.918
  976SOL    HW2 6333   5.068   4.857   4.757
  977SOL     OW 6334   6.671   8.373   1.812
  977SOL    HW1 6335   6.623   8.295   1.773
  977SOL    HW2 6336   6.619   8.456   1.796
  978SOL     OW 6337   6.967   1.656   4.766
  978SOL    HW1 6338   7.033   1.584   4.789
  978SOL    HW2 6339   6.990   1.739   4.816
  979SOL     OW 6340   2.975   4.773   8.120
  979SOL    HW1 6341   2.963   4.872   8.118
  979SOL    HW2 6342   3.061   4.751   8.167
  980SOL     OW 6343   0.595   5.288   4.705
  980SOL    HW1 6344   0.545   5.228   4.768
  980SOL    HW2 6345   0.567   5.383   4.719
  981SOL     OW 6346   0.481   5.286   3.066
  981SOL    HW1 6347   0.460   5.218   2.997
  981SOL    HW2 6348   0.416   5.279   3.142
  982SOL     OW 6349   5.587   2.159   0.117
  982SOL    HW1 6350   5.495   2.194   0.103
  982SOL    HW2 6351   5.630   2.141   0.029
  983SOL     OW 6352   4.430   7.613   5.810
  983SOL    HW1 6353   4.461   7.538   5.868
  983SOL    HW2 6354   4.440   7.586   5.714
  984SOL     OW 6355   8.192   8.189   1.620
  984SOL    HW1 6356   8.124   8.200   1.693
  984SOL    HW2 6357   8.281   8.168   1.661
  985SOL     OW 6358   7.634   0.382   6.947
  985SOL    HW1 6359   7.668   0.351   6.858
  985SOL    HW2 6360   7.696   0.349   7.019
  986SOL     OW 6361   2.893   7.871   4.537
  986SOL    HW1 6362   2.962   7.944   4.540
  986SOL    HW2 6363   2.924   7.800   4.474
  987SOL     OW 6364   6.164   7.918   3.288
  987SOL    HW1 6365   6.104   7.993   3.316
  987SOL    HW2 6366   6.140   7.835   3.340
  988SOL     OW 6367   4.415   8.103   2.471
  988SOL    HW1 6368   4.503   8.119   2.515
  988SOL    HW2 6369   4.395   8.005   2.472
  989SOL     OW 6370   5.183   4.310   5.364
  989SOL    HW1 6371   5.184   4.214   5.336
  989SOL    HW2 6372   5.247   4.324   5.440
  990SOL     OW 6373   2.686   8.711   5.653
  990SOL    HW1 6374   2.733   8.791   5.690
  990SOL    HW2 6375   2.753   8.640   5.629
  991SOL     OW 6376   1.963   1.250   6.175
  991SOL    HW1 6377   2.026   1.211   6.107
  991SOL    HW2 6378   1.900   1.312   6.130
  992SOL     OW 6379   3.670   7.713   4.631
  992SOL    HW1 6380   3.583   7.761   4.643
  992SOL    HW2 6381   3.732   7.770   4.578
  993SOL     OW 6382   4.618   0.667   5.406
  993SOL    HW1 6383   4.583   0.681   5.499
  993SOL    HW2 6384   4.700   0.609   5.410
  994SOL     OW 6385   2.397   5.302   6.970
  994SOL    HW1 6386   2.404   5.210   7.009
  994SOL    HW2 6387   2.324   5.352   7.017
  995SOL     OW 6388   2.316   8.177   5.349
  995SOL    HW1 6389   2.341   8.084   5.374
  995SOL    HW2 6390   2.393   8.222   5.304
  996SOL     OW 6391   3.722   6.745   4.886
  996SOL    HW1 6392   3.772   6.828   4.912
  996SOL    HW2 6393   3.672   6.710   4.965
  997SOL     OW 6394   4.651   5.281   5.805
  997SOL    HW1 6395   4.616   5.246   5.892
  997SOL    HW2 6396   4.672   5.378   5.814
  998SOL     OW 6397   7.815   0.169   7.869
  998SOL    HW1 6398   7.805   0.074   7.840
  998SOL    HW2 6399   7.907   0.183   7.906
  999SOL     OW 6400   6.145   5.966   7.922
  999SOL    HW1 6401   6.134   5.890   7.987
  999SOL    HW2 6402   6.190   5.933   7.839
 1000SOL     OW 6403   4.309   8.373   6.115
 1000SOL    HW1 6404   4.251   8.333   6.045
 1000SOL    HW2 6405   4.387   8.419   6.072
 1001SOL     OW 6406   3.179   7.224   6.998
 1001SOL    HW1 6407   3.236   7.194   6.921
 1001SOL    HW2 6408   3.123   7.302   6.970
 1002SOL     OW 6409   8.220  -0.010   2.606
 1002SOL    HW1 6410   8.175   0.038   2.681
 1002SOL    HW2 6411   8.296   0.045   2.572
 1003SOL     OW 6412   0.882   0.933   5.142
 1003SOL    HW1 6413   0.903   0.858   5.079
 1003SOL    HW2 6414   0.961   0.949   5.202
 1004SOL     OW 6415   5.185   7.702   7.440
 1004SOL    HW1 6416   5.208   7.797   7.461
 1004SOL    HW2 6417   5.162   7.694   7.343
 1005SOL     OW 6418   2.303   7.768   2.914
 1005SOL    HW1 6419   2.275   7.806   3.003
 1005SOL    HW2 6420   2.223   7.758   2.856
 1006SOL     OW 6421   1.737   1.469   7.922
 1006SOL    HW1 6422   1.665   1.537   7.936
 1006SOL    HW2 6423   1.725   1.426   7.832
 1007SOL     OW 6424   4.796   0.754   7.006
 1007SOL    HW1 6425   4.745   0.816   6.946
 1007SOL    HW2 6426   4.892   0.754   6.980
 1008SOL     OW 6427   7.288   1.430   0.961
 1008SOL    HW1 6428   7.362   1.415   1.026
 1008SOL    HW2 6429   7.204   1.450   1.010
 1009SOL     OW 6430   0.246   7.604   0.529
 1009SOL    HW1 6431   0.197   7.687   0.502
 1009SOL    HW2 6432   0.268   7.608   0.626
 1010SOL     OW 6433   6.246   3.098   3.060
 1010SOL    HW1 6434   6.272   3.006   3.089
 1010SOL    HW2 6435   6.166   3.128   3.112
 1011SOL     OW 6436   0.779   4.547   5.321
 1011SOL    HW1 6437   0.753   4.451   5.327
 1011SOL    HW2 6438   0.877   4.557   5.338
 1012SOL     OW 6439   6.685   6.274   6.799
 1012SOL    HW1 6440   6.757   6.343   6.801
 1012SOL    HW2 6441   6.601   6.315   6.763
 1013SOL     OW 6442   0.019   4.892   6.585
 1013SOL    HW1 6443  -0.072   4.860   6.560
 1013SOL    HW2 6444   0.088   4.828   6.550
 1014SOL     OW 6445   1.786   8.681   8.385
 1014SOL    HW1 6446   1.786   8.612   8.313
 1014SOL    HW2 6447   1.720   8.655   8.456
 1015SOL     OW 6448   4.065   6.340   5.178
 1015SOL    HW1 6449   3.990   6.406   5.173
 1015SOL    HW2 6450   4.139   6.369   5.118
 1016SOL     OW 6451   2.232   6.342   8.645
 1016SOL    HW1 6452   2.303   6.296   8.592
 1016SOL    HW2 6453   2.142   6.306   8.620
 1017SOL     OW 6454   2.813   3.638   7.134
 1017SOL    HW1 6455   2.753   3.634   7.055
 1017SOL    HW2 6456   2.760   3.660   7.216
 1018SOL     OW 6457   5.437   1.345   5.161
 1018SOL    HW1 6458   5.436   1.284   5.240
 1018SOL    HW2 6459   5.527   1.342   5.118
 1019SOL     OW 6460   6.464   4.656   8.177
 1019SOL    HW1 6461   6.467   4.600   8.095
 1019SOL    HW2 6462   6.380   4.710   8.177
 1020SOL     OW 6463   7.782   2.512   4.409
 1020SOL    HW1 6464   7.686   2.539   4.410
 1020SOL    HW2 6465   7.817   2.516   4.315
 1021SOL     OW 6466   8.868   1.958   1.498
 1021SOL    HW1 6467   8.928   1.891   1.542
 1021SOL    HW2 6468   8.773   1.940   1.526
 1022SOL     OW 6469   2.555   2.029   5.376
 1022SOL    HW1 6470   2.464   2.005   5.411
 1022SOL    HW2 6471   2.552   2.120   5.336
 1023SOL     OW 6472   7.605   1.729   1.793
 1023SOL    HW1 6473   7.568   1.683   1.874
 1023SOL    HW2 6474   7.704   1.721   1.793
 1024SOL     OW 6475   5.846   7.226   6.781
 1024SOL    HW1 6476   5.838   7.146   6.721
 1024SOL    HW2 6477   5.879   7.196   6.871
 1025SOL     OW 6478   6.603   7.974   6.431
 1025SOL    HW1 6479   6.699   7.969   6.403
 1025SOL    HW2 6480   6.581   7.894   6.486
 1026SOL     OW 6481   3.656   7.240   7.920
 1026SOL    HW1 6482   3.695   7.309   7.981
 1026SOL    HW2 6483   3.561   7.223   7.945
 1027SOL     OW 6484   2.755   5.888   2.889
 1027SOL    HW1 6485   2.849   5.894   2.923
 1027SOL    HW2 6486   2.727   5.793   2.885
 1028SOL     OW 6487   8.400   1.484   7.938
 1028SOL    HW1 6488   8.331   1.479   7.865
 1028SOL    HW2 6489   8.358   1.459   8.025
 1029SOL     OW 6490   4.825   5.483   1.965
 1029SOL    HW1 6491   4.745   5.538   1.942
 1029SOL    HW2 6492   4.839   5.412   1.896
 1030SOL     OW 6493   4.364   0.296   1.909
 1030SOL    HW1 6494   4.348   0.250   1.996
 1030SOL    HW2 6495   4.461   0.286   1.883
 1031SOL     OW 6496   4.317   4.234   8.394
 1031SOL    HW1 6497   4.264   4.234   8.479
 1031SOL    HW2 6498   4.394   4.171   8.404
 1032SOL     OW 6499   6.430   0.210   7.997
 1032SOL    HW1 6500   6.466   0.141   8.060
 1032SOL    HW2 6501   6.455   0.301   8.031
 1033SOL     OW 6502   5.517   6.332   1.699
 1033SOL    HW1 6503   5.482   6.386   1.623
 1033SOL    HW2 6504   5.512   6.235   1.676
 1034SOL     OW 6505   4.872   8.641   1.617
 1034SOL    HW1 6506   4.791   8.692   1.588
 1034SOL    HW2 6507   4.950   8.703   1.622
 1035SOL     OW 6508   5.131   7.016   4.671
 1035SOL    HW1 6509   5.154   7.044   4.578
 1035SOL    HW2 6510   5.197   6.947   4.702
 1036SOL     OW 6511   2.795   5.132   4.680
 1036SOL    HW1 6512   2.839   5.197   4.741
 1036SOL    HW2 6513   2.837   5.042   4.691
 1037SOL     OW 6514   3.036   7.751   6.025
 1037SOL    HW1 6515   2.998   7.834   6.067
 1037SOL    HW2 6516   3.106   7.713   6.084
 1038SOL     OW 6517   7.432   4.584   7.800
 1038SOL    HW1 6518   7.348   4.531   7.814
 1038SOL    HW2 6519   7.423   4.639   7.717
 1039SOL     OW 6520   6.186   0.394   2.726
 1039SOL    HW1 6521   6.251   0.391   2.803
 1039SOL    HW2 6522   6.219   0.458   2.657
 1040SOL     OW 6523   4.828   8.819   7.586
 1040SOL    HW1 6524   4.911   8.862   7.623
 1040SOL    HW2 6525   4.784   8.882   7.523
 1041SOL     OW 6526   5.582   7.074   2.092
 1041SOL    HW1 6527   5.626   7.164   2.101
 1041SOL    HW2 6528   5.515   7.077   2.018
 1042SOL     OW 6529   3.489   2.884   5.822
 1042SOL    HW1 6530   3.563   2.905   5.886
 1042SOL    HW2 6531   3.420   2.830   5.869
 1043SOL     OW 6532   5.023   3.544   7.306
 1043SOL    HW1 6533   5.094   3.513   7.370
 1043SOL    HW2 6534   5.064   3.557   7.215
 1044SOL     OW 6535   7.946   7.263   5.496
 1044SOL    HW1 6536   7.971   7.295   5.404
 1044SOL    HW2 6537   7.850   7.233   5.496
 1045SOL     OW 6538   1.185   4.691   7.176
 1045SOL    HW1 6539   1.103   4.727   7.221
 1045SOL    HW2 6540   1.202   4.742   7.092
 1046SOL     OW 6541   8.851   0.760   0.333
 1046SOL    HW1 6542   8.799   0.704   0.268
 1046SOL    HW2 6543   8.921   0.703   0.377
 1047SOL     OW 6544   1.053   3.812   2.846
 1047SOL    HW1 6545   0.975   3.842   2.790
 1047SOL    HW2 6546   1.084   3.723   2.814
 1048SOL     OW 6547   6.921   2.500   2.352
 1048SOL    HW1 6548   7.018   2.520   2.371
 1048SOL    HW2 6549   6.884   2.447   2.428
 1049SOL     OW 6550   5.581   4.880   1.895
 1049SOL    HW1 6551   5.537   4.902   1.808
 1049SOL    HW2 6552   5.511   4.861   1.964
 1050SOL     OW 6553   4.968   4.796   8.775
 1050SOL    HW1 6554   4.906   4.790   8.697
 1050SOL    HW2 6555   5.059   4.768   8.748
 1051SOL     OW 6556   0.969   8.367   7.845
 1051SOL    HW1 6557   0.927   8.449   7.806
 1051SOL    HW2 6558   0.972   8.295   7.775
 1052SOL     OW 6559   4.716   7.266   2.711
 1052SOL    HW1 6560   4.726   7.190   2.648
 1052SOL    HW2 6561   4.769   7.344   2.678
 1053SOL     OW 6562   2.626   5.628   3.175
 1053SOL    HW1 6563   2.614   5.555   3.243
 1053SOL    HW2 6564   2.697   5.691   3.206
 1054SOL     OW 6565   4.976   6.002   6.152
 1054SOL    HW1 6566   4.920   6.058   6.213
 1054SOL    HW2 6567   5.008   6.058   6.076
 1055SOL     OW 6568   5.721   1.314   0.830
 1055SOL    HW1 6569   5.809   1.269   0.816
 1055SOL    HW2 6570   5.735   1.411   0.846
 1056SOL     OW 6571   8.837   0.691   8.038
 1056SOL    HW1 6572   8.835   0.728   7.945
 1056SOL    HW2 6573   8.819   0.764   8.104
 1057SOL     OW 6574   5.491   1.871   6.112
 1057SOL    HW1 6575   5.526   1.943   6.052
 1057SOL    HW2 6576   5.512   1.781   6.072
 1058SOL     OW 6577   6.706   5.146   7.285
 1058SOL    HW1 6578   6.760   5.193   7.355
 1058SOL    HW2 6579   6.695   5.207   7.206
 1059SOL     OW 6580   4.002   7.814   5.054
 1059SOL    HW1 6581   4.092   7.772   5.057
 1059SOL    HW2 6582   4.006   7.906   5.093
 1060SOL     OW 6583   2.654   4.328   7.032
 1060SOL    HW1 6584   2.602   4.403   6.992
 1060SOL    HW2 6585   2.683   4.353   7.124
 1061SOL     OW 6586   2.309   0.587   6.090
 1061SOL    HW1 6587   2.292   0.489   6.080
 1061SOL    HW2 6588   2.385   0.613   6.031
 1062SOL     OW 6589   4.473   3.562   7.803
 1062SOL    HW1 6590   4.536   3.611   7.863
 1062SOL    HW2 6591   4.525   3.509   7.736
 1063SOL     OW 6592   2.068   6.548   4.418
 1063SOL    HW1 6593   2.070   6.498   4.331
 1063SOL    HW2 6594   2.084   6.645   4.401
 1064SOL     OW 6595   1.232   1.091   2.178
 1064SOL    HW1 6596   1.198   1.162   2.240
 1064SOL    HW2 6597   1.181   1.006   2.193
 1065SOL     OW 6598   6.095   1.363   3.525
 1065SOL    HW1 6599   6.187   1.402   3.527
 1065SOL    HW2 6600   6.044   1.394   3.606
 1066SOL     OW 6601   3.076   1.053   3.759
 1066SOL    HW1 6602   2.986   1.096   3.757
 1066SOL    HW2 6603   3.100   1.022   3.667
 1067SOL     OW 6604   6.822   8.044   8.500
 1067SOL    HW1 6605   6.837   8.105   8.578
 1067SOL    HW2 6606   6.863   7.955   8.521
 1068SOL     OW 6607   2.534   0.096   2.387
 1068SOL    HW1 6608   2.507   0.007   2.350
 1068SOL    HW2 6609   2.630   0.113   2.366
 1069SOL     OW 6610   8.501   7.917   5.077
 1069SOL    HW1 6611   8.512   7.851   5.002
 1069SOL    HW2 6612   8.546   7.882   5.159
 1070SOL     OW 6613   7.110   2.141   3.172
 1070SOL    HW1 6614   7.076   2.053   3.206
 1070SOL    HW2 6615   7.205   2.131   3.143
 1071SOL     OW 6616   3.636   4.971   1.978
 1071SOL    HW1 6617   3.690   4.956   1.896
 1071SOL    HW2 6618   3.691   4.951   2.059
 1072SOL     OW 6619   8.465   1.041   2.141
 1072SOL    HW1 6620   8.490   1.137   2.134
 1072SOL    HW2 6621   8.406   1.027   2.220
 1073SOL     OW 6622   6.029   1.672   2.947
 1073SOL    HW1 6623   6.064   1.756   2.905
 1073SOL    HW2 6624   6.063   1.593   2.897
 1074SOL     OW 6625   6.755   8.101   3.326
 1074SOL    HW1 6626   6.813   8.182   3.313
 1074SOL    HW2 6627   6.803   8.035   3.384
 1075SOL     OW 6628   1.553   2.667   5.360
 1075SOL    HW1 6629   1.555   2.732   5.436
 1075SOL    HW2 6630   1.645   2.660   5.321
 1076SOL     OW 6631   6.024   5.617   5.178
 1076SOL    HW1 6632   5.955   5.570   5.234
 1076SOL    HW2 6633   6.032   5.712   5.208
 1077SOL     OW 6634   2.022   6.497   2.051
 1077SOL    HW1 6635   2.002   6.446   2.134
 1077SOL    HW2 6636   1.954   6.476   1.981
 1078SOL     OW 6637   4.020   1.047   5.847
 1078SOL    HW1 6638   4.047   0.959   5.886
 1078SOL    HW2 6639   4.037   1.120   5.912
 1079SOL     OW 6640   3.319   2.732   2.289
 1079SOL    HW1 6641   3.384   2.734   2.213
 1079SOL    HW2 6642   3.322   2.819   2.338
 1080SOL     OW 6643   6.290   6.216   4.054
 1080SOL    HW1 6644   6.240   6.140   4.013
 1080SOL    HW2 6645   6.314   6.192   4.148
 1081SOL     OW 6646   0.084   7.618   4.374
 1081SOL    HW1 6647  -0.001   7.642   4.328
 1081SOL    HW2 6648   0.107   7.522   4.354
 1082SOL     OW 6649   7.038   7.076   6.100
 1082SOL    HW1 6650   7.123   7.057   6.150
 1082SOL    HW2 6651   7.010   7.171   6.118
 1083SOL     OW 6652   8.148   8.342   2.702
 1083SOL    HW1 6653   8.156   8.243   2.688
 1083SOL    HW2 6654   8.179   8.390   2.620
 1084SOL     OW 6655   6.800   3.956   5.836
 1084SOL    HW1 6656   6.786   4.021   5.761
 1084SOL    HW2 6657   6.868   3.888   5.808
 1085SOL     OW 6658   0.823   1.550   4.847
 1085SOL    HW1 6659   0.755   1.569   4.918
 1085SOL    HW2 6660   0.835   1.630   4.788
 1086SOL     OW 6661   8.721   0.133   7.861
 1086SOL    HW1 6662   8.809   0.100   7.894
 1086SOL    HW2 6663   8.679   0.193   7.929
 1087SOL     OW 6664   7.512   1.872   3.611
 1087SOL    HW1 6665   7.418   1.902   3.596
 1087SOL    HW2 6666   7.549   1.917   3.692
 1088SOL     OW 6667   7.484   7.447   0.839
 1088SOL    HW1 6668   7.579   7.433   0.813
 1088SOL    HW2 6669   7.430   7.366   0.814
 1089SOL     OW 6670   5.683   2.896   7.515
 1089SOL    HW1 6671   5.649   2.861   7.428
 1089SOL    HW2 6672   5.763   2.843   7.544
 1090SOL     OW 6673   6.296   2.195   6.105
 1090SOL    HW1 6674   6.244   2.212   6.189
 1090SOL    HW2 6675   6.312   2.282   6.058
 1091SOL     OW 6676   6.298   0.862   0.824
 1091SOL    HW1 6677   6.250   0.786   0.868
 1091SOL    HW2 6678   6.261   0.877   0.733
 1092SOL     OW 6679   3.395   3.667   5.079
 1092SOL    HW1 6680   3.375   3.672   4.981
 1092SOL    HW2 6681   3.494   3.660   5.092
 1093SOL     OW 6682   3.618   7.682   8.875
 1093SOL    HW1 6683   3.518   7.686   8.876
 1093SOL    HW2 6684   3.655   7.775   8.887
 1094SOL     OW 6685   3.589   0.354   7.928
 1094SOL    HW1 6686   3.538   0.322   7.848
 1094SOL    HW2 6687   3.572   0.293   8.005
 1095SOL     OW 6688   7.710   4.218   6.565
 1095SOL    HW1 6689   7.613   4.221   6.589
 1095SOL    HW2 6690   7.760   4.171   6.638
 1096SOL     OW 6691   8.801   1.292   2.513
 1096SOL    HW1 6692   8.823   1.384   2.546
 1096SOL    HW2 6693   8.883   1.251   2.473
 1097SOL     OW 6694   8.707   2.774   6.606
 1097SOL    HW1 6695   8.732   2.757   6.510
 1097SOL    HW2 6696   8.649   2.856   6.611
 1098SOL     OW 6697   2.155   5.919   0.446
 1098SOL    HW1 6698   2.205   5.993   0.490
 1098SOL    HW2 6699   2.154   5.933   0.347
 1099SOL     OW 6700   4.560   3.119   5.266
 1099SOL    HW1 6701   4.623   3.050   5.232
 1099SOL    HW2 6702   4.488   3.076   5.319
 1100SOL     OW 6703   8.018   6.621   8.415
 1100SOL    HW1 6704   7.962   6.662   8.343
 1100SOL    HW2 6705   8.016   6.521   8.407
 1101SOL     OW 6706   2.551   3.791   5.980
 1101SOL    HW1 6707   2.511   3.817   6.068
 1101SOL    HW2 6708   2.541   3.866   5.915
 1102SOL     OW 6709   6.246   3.753   3.282
 1102SOL    HW1 6710   6.158   3.799   3.271
 1102SOL    HW2 6711   6.320   3.815   3.256
 1103SOL     OW 6712   1.092   2.188   8.279
 1103SOL    HW1 6713   1.066   2.119   8.347
 1103SOL    HW2 6714   1.097   2.278   8.323
 1104SOL     OW 6715   7.261   5.040   1.504
 1104SOL    HW1 6716   7.175   5.021   1.552
 1104SOL    HW2 6717   7.285   5.136   1.517
 1105SOL     OW 6718   4.305   8.160   3.727
 1105SOL    HW1 6719   4.209   8.188   3.727
 1105SOL    HW2 6720   4.336   8.148   3.632
 1106SOL     OW 6721   8.751   7.623   6.783
 1106SOL    HW1 6722   8.769   7.715   6.748
 1106SOL    HW2 6723   8.820   7.559   6.748
 1107SOL     OW 6724   8.242   1.272   2.518
 1107SOL    HW1 6725   8.220   1.363   2.483
 1107SOL    HW2 6726   8.254   1.208   2.442
 1108SOL     OW 6727   8.007   0.956   7.007
 1108SOL    HW1 6728   7.947   1.022   7.051
 1108SOL    HW2 6729   8.019   0.981   6.910
 1109SOL     OW 6730   0.639   8.461   4.087
 1109SOL    HW1 6731   0.738   8.474   4.090
 1109SOL    HW2 6732   0.613   8.412   4.004
 1110SOL     OW 6733   7.725   1.537   5.790
 1110SOL    HW1 6734   7.652   1.605   5.775
 1110SOL    HW2 6735   7.683   1.447   5.802
 1111SOL     OW 6736   6.635   1.672   8.074
 1111SOL    HW1 6737   6.563   1.729   8.034
 1111SOL    HW2 6738   6.601   1.579   8.088
 1112SOL     OW 6739   3.856   5.205   3.630
 1112SOL    HW1 6740   3.794   5.205   3.708
 1112SOL    HW2 6741   3.806   5.233   3.548
 1113SOL     OW 6742   7.178   2.593   2.405
 1113SOL    HW1 6743   7.249   2.555   2.346
 1113SOL    HW2 6744   7.184   2.693   2.403
 1114SOL     OW 6745   2.800   5.724   8.353
 1114SOL    HW1 6746   2.807   5.725   8.453
 1114SOL    HW2 6747   2.718   5.673   8.326
 1115SOL     OW 6748   3.337   5.646   0.933
 1115SOL    HW1 6749   3.271   5.576   0.905
 1115SOL    HW2 6750   3.429   5.607   0.935
 1116SOL     OW 6751   1.758   6.157   8.280
 1116SOL    HW1 6752   1.696   6.081   8.260
 1116SOL    HW2 6753   1.796   6.145   8.372
 1117SOL     OW 6754   1.371   2.866   4.699
 1117SOL    HW1 6755   1.428   2.910   4.630
 1117SOL    HW2 6756   1.302   2.810   4.654
 1118SOL     OW 6757   8.664   0.497   4.375
 1118SOL    HW1 6758   8.720   0.414   4.378
 1118SOL    HW2 6759   8.716   0.574   4.411
 1119SOL     OW 6760   7.570   2.930   2.340
 1119SOL    HW1 6761   7.530   2.843   2.310
 1119SOL    HW2 6762   7.661   2.913   2.377
 1120SOL     OW 6763   4.088   1.342   7.025
 1120SOL    HW1 6764   4.170   1.398   7.009
 1120SOL    HW2 6765   4.116   1.254   7.064
 1121SOL     OW 6766   5.687   7.826   3.404
 1121SOL    HW1 6767   5.649   7.805   3.314
 1121SOL    HW2 6768   5.742   7.909   3.399
 1122SOL     OW 6769   7.261   8.536   3.109
 1122SOL    HW1 6770   7.360   8.530   3.110
 1122SOL    HW2 6771   7.233   8.629   3.082
 1123SOL     OW 6772   7.665   0.512   7.352
 1123SOL    HW1 6773   7.703   0.420   7.353
 1123SOL    HW2 6774   7.636   0.537   7.445
 1124SOL     OW 6775   3.648   0.495   6.249
 1124SOL    HW1 6776   3.692   0.410   6.219
 1124SOL    HW2 6777   3.683   0.571   6.194
 1125SOL     OW 6778   6.721   5.270   1.863
 1125SOL    HW1 6779   6.641   5.219   1.834
 1125SOL    HW2 6780   6.713   5.366   1.835
 1126SOL     OW 6781   3.192   1.612   6.442
 1126SOL    HW1 6782   3.231   1.523   6.464
 1126SOL    HW2 6783   3.262   1.683   6.454
 1127SOL     OW 6784   2.217   0.860   4.449
 1127SOL    HW1 6785   2.221   0.869   4.350
 1127SOL    HW2 6786   2.152   0.927   4.486
 1128SOL     OW 6787   4.556   8.075   8.204
 1128SOL    HW1 6788   4.518   8.042   8.290
 1128SOL    HW2 6789   4.650   8.105   8.219
 1129SOL     OW 6790   6.034   4.372   2.294
 1129SOL    HW1 6791   6.125   4.334   2.277
 1129SOL    HW2 6792   6.009   4.431   2.217
 1130SOL     OW 6793   2.010   8.540   5.264
 1130SOL    HW1 6794   2.031   8.559   5.168
 1130SOL    HW2 6795   2.087   8.567   5.321
 1131SOL     OW 6796   0.272   5.957   3.420
 1131SOL    HW1 6797   0.340   5.930   3.352
 1131SOL    HW2 6798   0.317   5.965   3.510
 1132SOL     OW 6799   5.920   7.380   4.059
 1132SOL    HW1 6800   5.901   7.282   4.067
 1132SOL    HW2 6801   5.855   7.421   3.996
 1133SOL     OW 6802   1.326   0.177   1.784
 1133SOL    HW1 6803   1.291   0.159   1.876
 1133SOL    HW2 6804   1.338   0.276   1.773
 1134SOL     OW 6805   0.702   5.507   6.839
 1134SOL    HW1 6806   0.625   5.522   6.777
 1134SOL    HW2 6807   0.667   5.483   6.929
 1135SOL     OW 6808   6.112   3.128   1.894
 1135SOL    HW1 6809   6.070   3.042   1.865
 1135SOL    HW2 6810   6.211   3.122   1.883
 1136SOL     OW 6811   6.367   3.310   0.550
 1136SOL    HW1 6812   6.393   3.213   0.545
 1136SOL    HW2 6813   6.308   3.332   0.472
 1137SOL     OW 6814   5.287   1.927   4.733
 1137SOL    HW1 6815   5.253   1.850   4.680
 1137SOL    HW2 6816   5.384   1.913   4.755
 1138SOL     OW 6817   5.601   7.418   7.467
 1138SOL    HW1 6818   5.504   7.441   7.460
 1138SOL    HW2 6819   5.656   7.494   7.432
 1139SOL     OW 6820   3.571   8.720   6.496
 1139SOL    HW1 6821   3.543   8.645   6.436
 1139SOL    HW2 6822   3.502   8.793   6.492
 1140SOL     OW 6823   1.323   4.330   4.951
 1140SOL    HW1 6824   1.272   4.321   5.036
 1140SOL    HW2 6825   1.273   4.391   4.889
 1141SOL     OW 6826   2.379   3.934   8.577
 1141SOL    HW1 6827   2.475   3.955   8.599
 1141SOL    HW2 6828   2.326   3.931   8.661
 1142SOL     OW 6829   0.083   7.414   0.195
 1142SOL    HW1 6830   0.182   7.402   0.207
 1142SOL    HW2 6831   0.052   7.359   0.117
 1143SOL     OW 6832   3.075   8.562   7.816
 1143SOL    HW1 6833   3.106   8.500   7.744
 1143SOL    HW2 6834   3.056   8.511   7.900
 1144SOL     OW 6835   0.469   1.156   7.172
 1144SOL    HW1 6836   0.499   1.124   7.262
 1144SOL    HW2 6837   0.448   1.077   7.114
 1145SOL     OW 6838   6.306   1.459   6.860
 1145SOL    HW1 6839   6.286   1.557   6.855
 1145SOL    HW2 6840   6.314   1.422   6.768
 1146SOL     OW 6841   0.831   8.275   5.099
 1146SOL    HW1 6842   0.896   8.299   5.026
 1146SOL    HW2 6843   0.738   8.285   5.066
 1147SOL     OW 6844   6.096   0.656   7.730
 1147SOL    HW1 6845   6.087   0.611   7.641
 1147SOL    HW2 6846   6.079   0.590   7.803
 1148SOL     OW 6847   2.163   3.424   3.122
 1148SOL    HW1 6848   2.145   3.397   3.028
 1148SOL    HW2 6849   2.254   3.465   3.128
 1149SOL     OW 6850   7.695   3.506   0.747
 1149SOL    HW1 6851   7.631   3.464   0.811
 1149SOL    HW2 6852   7.703   3.604   0.767
 1150SOL     OW 6853   0.621   2.447   7.178
 1150SOL    HW1 6854   0.708   2.401   7.191
 1150SOL    HW2 6855   0.571   2.404   7.103
 1151SOL     OW 6856   1.482   0.930   2.504
 1151SOL    HW1 6857   1.477   0.838   2.544
 1151SOL    HW2 6858   1.556   0.981   2.547
 1152SOL     OW 6859   3.431   0.142   6.024
 1152SOL    HW1 6860   3.487   0.218   5.991
 1152SOL    HW2 6861   3.455   0.121   6.119
 1153SOL     OW 6862   8.475   4.655   3.880
 1153SOL    HW1 6863   8.430   4.690   3.798
 1153SOL    HW2 6864   8.511   4.564   3.861
 1154SOL     OW 6865   8.414   7.988   4.775
 1154SOL    HW1 6866   8.386   8.059   4.839
 1154SOL    HW2 6867   8.458   7.914   4.825
 1155SOL     OW 6868   5.765   4.169   7.990
 1155SOL    HW1 6869   5.677   4.168   7.942
 1155SOL    HW2 6870   5.754   4.219   8.076
 1156SOL     OW 6871   8.226   2.356   7.441
 1156SOL    HW1 6872   8.136   2.380   7.405
 1156SOL    HW2 6873   8.244   2.410   7.524
 1157SOL     OW 6874   3.654   1.318   6.365
 1157SOL    HW1 6875   3.622   1.366   6.282
 1157SOL    HW2 6876   3.610   1.229   6.370
 1158SOL     OW 6877   2.920   6.035   3.986
 1158SOL    HW1 6878   2.946   6.070   3.896
 1158SOL    HW2 6879   2.881   6.109   4.041
 1159SOL     OW 6880   4.639   4.671   7.976
 1159SOL    HW1 6881   4.682   4.697   8.063
 1159SOL    HW2 6882   4.596   4.581   7.986
 1160SOL     OW 6883   6.387   3.026   0.601
 1160SOL    HW1 6884   6.294   3.039   0.636
 1160SOL    HW2 6885   6.388   2.950   0.536
 1161SOL     OW 6886   5.981   3.522   0.222
 1161SOL    HW1 6887   6.054   3.513   0.290
 1161SOL    HW2 6888   6.021   3.545   0.133
 1162SOL     OW 6889   8.634   7.358   2.412
 1162SOL    HW1 6890   8.545   7.322   2.385
 1162SOL    HW2 6891   8.700   7.284   2.417
 1163SOL     OW 6892   2.887   7.078   2.779
 1163SOL    HW1 6893   2.893   7.108   2.875
 1163SOL    HW2 6894   2.864   7.157   2.722
 1164SOL     OW 6895   5.466   8.640   3.289
 1164SOL    HW1 6896   5.367   8.639   3.278
 1164SOL    HW2 6897   5.504   8.724   3.252
 1165SOL     OW 6898   1.666   6.398   2.635
 1165SOL    HW1 6899   1.751   6.371   2.680
 1165SOL    HW2 6900   1.622   6.470   2.688
 1166SOL     OW 6901   7.024   3.216   4.481
 1166SOL    HW1 6902   7.059   3.257   4.565
 1166SOL    HW2 6903   7.095   3.158   4.440
 1167SOL     OW 6904   0.924   6.414   2.198
 1167SOL    HW1 6905   0.840   6.444   2.242
 1167SOL    HW2 6906   0.908   6.329   2.148
 1168SOL     OW 6907   0.366   3.006   4.541
 1168SOL    HW1 6908   0.324   2.930   4.492
 1168SOL    HW2 6909   0.454   2.977   4.579
 1169SOL     OW 6910   6.753   7.126   5.469
 1169SOL    HW1 6911   6.833   7.096   5.521
 1169SOL    HW2 6912   6.745   7.226   5.475
 1170SOL     OW 6913   5.331   5.734   5.979
 1170SOL    HW1 6914   5.248   5.743   6.034
 1170SOL    HW2 6915   5.406   5.783   6.023
 1171SOL     OW 6916   3.724   1.126   7.551
 1171SOL    HW1 6917   3.753   1.127   7.647
 1171SOL    HW2 6918   3.625   1.137   7.546
 1172SOL     OW 6919   1.590   5.172   7.173
 1172SOL    HW1 6920   1.550   5.264   7.174
 1172SOL    HW2 6921   1.532   5.111   7.119
 1173SOL     OW 6922   6.675   6.244   6.464
 1173SOL    HW1 6923   6.766   6.218   6.495
 1173SOL    HW2 6924   6.621   6.277   6.542
 1174SOL     OW 6925   1.174   5.344   7.196
 1174SOL    HW1 6926   1.175   5.250   7.230
 1174SOL    HW2 6927   1.157   5.342   7.097
 1175SOL     OW 6928   1.658   4.172   5.703
 1175SOL    HW1 6929   1.654   4.099   5.772
 1175SOL    HW2 6930   1.752   4.182   5.670
 1176SOL     OW 6931   0.356   7.597   4.153
 1176SOL    HW1 6932   0.425   7.598   4.225
 1176SOL    HW2 6933   0.330   7.503   4.132
 1177SOL     OW 6934   3.148   4.380   7.488
 1177SOL    HW1 6935   3.236   4.334   7.480
 1177SOL    HW2 6936   3.126   4.393   7.585
 1178SOL     OW 6937   3.463   5.980   3.217
 1178SOL    HW1 6938   3.554   6.016   3.195
 1178SOL    HW2 6939   3.467   5.931   3.304
 1179SOL     OW 6940   6.683   7.706   0.658
 1179SOL    HW1 6941   6.585   7.718   0.643
 1179SOL    HW2 6942   6.730   7.793   0.643
 1180SOL     OW 6943   3.946   4.541   6.809
 1180SOL    HW1 6944   3.887   4.522   6.887
 1180SOL    HW2 6945   3.970   4.456   6.763
 1181SOL     OW 6946   0.247   4.224   2.040
 1181SOL    HW1 6947   0.297   4.218   1.954
 1181SOL    HW2 6948   0.154   4.256   2.022
 1182SOL     OW 6949   5.601   1.683   8.407
 1182SOL    HW1 6950   5.674   1.643   8.353
 1182SOL    HW2 6951   5.626   1.682   8.503
 1183SOL     OW 6952   8.325   7.195   8.302
 1183SOL    HW1 6953   8.420   7.165   8.314
 1183SOL    HW2 6954   8.297   7.181   8.208
 1184SOL     OW 6955   2.320   5.635   7.198
 1184SOL    HW1 6956   2.280   5.713   7.149
 1184SOL    HW2 6957   2.399   5.666   7.251
 1185SOL     OW 6958   4.883   1.520   5.657
 1185SOL    HW1 6959   4.947   1.541   5.731
 1185SOL    HW2 6960   4.861   1.604   5.607
 1186SOL     OW 6961   0.834   7.064   3.430
 1186SOL    HW1 6962   0.758   7.029   3.374
 1186SOL    HW2 6963   0.897   7.115   3.372
 1187SOL     OW 6964   2.349   0.744   3.593
 1187SOL    HW1 6965   2.257   0.757   3.557
 1187SOL    HW2 6966   2.357   0.651   3.631
 1188SOL     OW 6967   2.451   5.594   6.847
 1188SOL    HW1 6968   2.471   5.571   6.752
 1188SOL    HW2 6969   2.423   5.511   6.896
 1189SOL     OW 6970   0.038   0.885   4.774
 1189SOL    HW1 6971   0.055   0.961   4.711
 1189SOL    HW2 6972  -0.053   0.847   4.757
 1190SOL     OW 6973   1.924   5.308   7.794
 1190SOL    HW1 6974   2.008   5.361   7.809
 1190SOL    HW2 6975   1.845   5.369   7.796
 1191SOL     OW 6976   1.361   6.040   2.721
 1191SOL    HW1 6977   1.340   6.128   2.679
 1191SOL    HW2 6978   1.460   6.032   2.736
 1192SOL     OW 6979   6.659   6.703   8.791
 1192SOL    HW1 6980   6.757   6.710   8.808
 1192SOL    HW2 6981   6.642   6.702   8.693
 1193SOL     OW 6982   4.942   0.967   1.285
 1193SOL    HW1 6983   4.858   0.992   1.333
 1193SOL    HW2 6984   4.952   1.022   1.203
 1194SOL     OW 6985   1.683   8.207   7.720
 1194SOL    HW1 6986   1.691   8.253   7.632
 1194SOL    HW2 6987   1.607   8.142   7.717
 1195SOL     OW 6988   0.773   8.335   6.373
 1195SOL    HW1 6989   0.772   8.378   6.282
 1195SOL    HW2 6990   0.726   8.247   6.368
 1196SOL     OW 6991   0.803   7.071   7.269
 1196SOL    HW1 6992   0.831   7.167   7.261
 1196SOL    HW2 6993   0.704   7.063   7.256
 1197SOL     OW 6994   8.673   7.890   8.606
 1197SOL    HW1 6995   8.690   7.807   8.553
 1197SOL    HW2 6996   8.707   7.970   8.555
 1198SOL     OW 6997   2.485   5.580   1.279
 1198SOL    HW1 6998   2.478   5.612   1.373
 1198SOL    HW2 6999   2.406   5.613   1.227
 1199SOL     OW 7000   5.217   3.406   6.077
 1199SOL    HW1 7001   5.261   3.318   6.098
 1199SOL    HW2 7002   5.144   3.391   6.011
 1200SOL     OW 7003   4.092   5.144   0.782
 1200SOL    HW1 7004   4.016   5.190   0.828
 1200SOL    HW2 7005   4.104   5.184   0.691
 1201SOL     OW 7006   7.006   2.224   0.306
 1201SOL    HW1 7007   7.023   2.296   0.239
 1201SOL    HW2 7008   7.073   2.231   0.380
 1202SOL     OW 7009   1.277   7.632   7.949
 1202SOL    HW1 7010   1.300   7.706   7.885
 1202SOL    HW2 7011   1.356   7.612   8.007
 1203SOL     OW 7012   2.741   1.705   4.249
 1203SOL    HW1 7013   2.776   1.754   4.328
 1203SOL    HW2 7014   2.778   1.612   4.248
 1204SOL     OW 7015   4.364   2.436   3.984
 1204SOL    HW1 7016   4.428   2.475   3.918
 1204SOL    HW2 7017   4.282   2.404   3.935
 1205SOL     OW 7018   0.746   7.671   2.739
 1205SOL    HW1 7019   0.657   7.711   2.760
 1205SOL    HW2 7020   0.773   7.609   2.812
 1206SOL     OW 7021   5.143   8.560   7.235
 1206SOL    HW1 7022   5.147   8.632   7.304
 1206SOL    HW2 7023   5.212   8.490   7.256
 1207SOL     OW 7024   8.328   5.145   5.652
 1207SOL    HW1 7025   8.321   5.239   5.620
 1207SOL    HW2 7026   8.268   5.131   5.730
 1208SOL     OW 7027   7.800   0.873   5.820
 1208SOL    HW1 7028   7.797   0.969   5.847
 1208SOL    HW2 7029   7.707   0.835   5.821
 1209SOL     OW 7030   3.418   1.772   6.515
 1209SOL    HW1 7031   3.467   1.720   6.445
 1209SOL    HW2 7032   3.443   1.868   6.509
 1210SOL     OW 7033   7.103   8.208   5.268
 1210SOL    HW1 7034   7.060   8.291   5.304
 1210SOL    HW2 7035   7.164   8.232   5.193
 1211SOL     OW 7036   6.719   6.650   6.562
 1211SOL    HW1 7037   6.670   6.646   6.649
 1211SOL    HW2 7038   6.755   6.742   6.549
 1212SOL     OW 7039   7.131   8.666   4.546
 1212SOL    HW1 7040   7.195   8.607   4.496
 1212SOL    HW2 7041   7.070   8.610   4.601
 1213SOL     OW 7042   3.751   3.158   1.312
 1213SOL    HW1 7043   3.692   3.209   1.375
 1213SOL    HW2 7044   3.700   3.080   1.275
 1214SOL     OW 7045   0.886   0.673   6.989
 1214SOL    HW1 7046   0.873   0.592   6.932
 1214SOL    HW2 7047   0.963   0.726   6.954
 1215SOL     OW 7048   3.290   5.476   2.637
 1215SOL    HW1 7049   3.322   5.382   2.624
 1215SOL    HW2 7050   3.331   5.514   2.720
 1216SOL     OW 7051   8.538   3.680   5.639
 1216SOL    HW1 7052   8.511   3.739   5.562
 1216SOL    HW2 7053   8.530   3.731   5.724
 1217SOL     OW 7054   4.246   0.102   8.460
 1217SOL    HW1 7055   4.326   0.043   8.465
 1217SOL    HW2 7056   4.226   0.124   8.364
 1218SOL     OW 7057   7.932   2.333   7.037
 1218SOL    HW1 7058   7.918   2.431   7.049
 1218SOL    HW2 7059   7.872   2.284   7.101
 1219SOL     OW 7060   5.866   6.437   5.798
 1219SOL    HW1 7061   5.794   6.507   5.795
 1219SOL    HW2 7062   5.824   6.347   5.784
 1220SOL     OW 7063   7.387   0.526   5.164
 1220SOL    HW1 7064   7.453   0.462   5.203
 1220SOL    HW2 7065   7.363   0.595   5.233
 1221SOL     OW 7066   8.115   4.631   7.982
 1221SOL    HW1 7067   8.202   4.583   7.980
 1221SOL    HW2 7068   8.041   4.567   8.004
 1222SOL     OW 7069   4.997   2.730   8.716
 1222SOL    HW1 7070   4.910   2.704   8.759
 1222SOL    HW2 7071   5.062   2.759   8.786
 1223SOL     OW 7072   1.365   2.753   6.519
 1223SOL    HW1 7073   1.446   2.704   6.486
 1223SOL    HW2 7074   1.286   2.692   6.516
 1224SOL     OW 7075   6.389   4.093   0.089
 1224SOL    HW1 7076   6.464   4.142   0.132
 1224SOL    HW2 7077   6.302   4.132   0.120
 1225SOL     OW 7078   0.222   3.622   4.912
 1225SOL    HW1 7079   0.257   3.702   4.961
 1225SOL    HW2 7080   0.191   3.650   4.821
 1226SOL     OW 7081   3.175   4.312   3.151
 1226SOL    HW1 7082   3.094   4.282   3.100
 1226SOL    HW2 7083   3.177   4.267   3.240
 1227SOL     OW 7084   0.359   5.221   2.172
 1227SOL    HW1 7085   0.328   5.258   2.260
 1227SOL    HW2 7086   0.409   5.292   2.122
 1228SOL     OW 7087   7.611   5.592   8.061
 1228SOL    HW1 7088   7.672   5.649   8.007
 1228SOL    HW2 7089   7.608   5.500   8.022
 1229SOL     OW 7090   2.138   4.938   4.582
 1229SOL    HW1 7091   2.157   4.913   4.677
 1229SOL    HW2 7092   2.074   5.015   4.580
 1230SOL     OW 7093   2.494   7.478   5.272
 1230SOL    HW1 7094   2.401   7.441   5.276
 1230SOL    HW2 7095   2.532   7.465   5.181
 1231SOL     OW 7096   2.560   5.026   6.407
 1231SOL    HW1 7097   2.568   4.989   6.314
 1231SOL    HW2 7098   2.650   5.027   6.450
 1232SOL     OW 7099   1.690   3.104   5.486
 1232SOL    HW1 7100   1.717   3.200   5.482
 1232SOL    HW2 7101   1.622   3.086   5.416
 1233SOL     OW 7102   0.537   8.286   2.417
 1233SOL    HW1 7103   0.619   8.246   2.457
 1233SOL    HW2 7104   0.497   8.352   2.481
 1234SOL     OW 7105   6.656   8.025   3.064
 1234SOL    HW1 7106   6.631   7.929   3.056
 1234SOL    HW2 7107   6.690   8.043   3.156
 1235SOL     OW 7108   3.610   4.728   3.100
 1235SOL    HW1 7109   3.588   4.824   3.081
 1235SOL    HW2 7110   3.659   4.690   3.022
 1236SOL     OW 7111   0.298   0.330   0.765
 1236SOL    HW1 7112   0.261   0.254   0.711
 1236SOL    HW2 7113   0.260   0.327   0.857
 1237SOL     OW 7114   6.444   0.296   5.140
 1237SOL    HW1 7115   6.533   0.326   5.107
 1237SOL    HW2 7116   6.373   0.359   5.106
 1238SOL     OW 7117   7.576   5.463   2.479
 1238SOL    HW1 7118   7.481   5.491   2.463
 1238SOL    HW2 7119   7.630   5.543   2.506
 1239SOL     OW 7120   5.949   8.183   3.815
 1239SOL    HW1 7121   6.043   8.156   3.792
 1239SOL    HW2 7122   5.922   8.139   3.900
 1240SOL     OW 7123   5.237   8.278   2.288
 1240SOL    HW1 7124   5.336   8.274   2.271
 1240SOL    HW2 7125   5.202   8.367   2.262
 1241SOL     OW 7126   2.823   4.514   6.261
 1241SOL    HW1 7127   2.885   4.521   6.183
 1241SOL    HW2 7128   2.802   4.606   6.295
 1242SOL     OW 7129   4.528   0.919   7.328
 1242SOL    HW1 7130   4.434   0.907   7.297
 1242SOL    HW2 7131   4.561   0.834   7.369
 1243SOL     OW 7132   2.069   4.947   2.481
 1243SOL    HW1 7133   2.137   4.909   2.419
 1243SOL    HW2 7134   2.055   5.044   2.461
 1244SOL     OW 7135   5.356   8.460   5.950
 1244SOL    HW1 7136   5.376   8.362   5.956
 1244SOL    HW2 7137   5.398   8.508   6.027
 1245SOL     OW 7138   8.312   1.855   8.470
 1245SOL    HW1 7139   8.277   1.814   8.554
 1245SOL    HW2 7140   8.412   1.853   8.471
 1246SOL     OW 7141   5.839   6.938   6.649
 1246SOL    HW1 7142   5.932   6.973   6.652
 1246SOL    HW2 7143   5.815   6.914   6.554
 1247SOL     OW 7144   4.855   1.549   6.091
 1247SOL    HW1 7145   4.857   1.641   6.052
 1247SOL    HW2 7146   4.895   1.550   6.182
 1248SOL     OW 7147   3.428   7.238   2.556
 1248SOL    HW1 7148   3.379   7.183   2.488
 1248SOL    HW2 7149   3.420   7.335   2.531
 1249SOL     OW 7150   3.842   5.067   5.749
 1249SOL    HW1 7151   3.918   5.005   5.734
 1249SOL    HW2 7152   3.871   5.161   5.732
 1250SOL     OW 7153   5.375   1.560   5.024
 1250SOL    HW1 7154   5.396   1.470   5.061
 1250SOL    HW2 7155   5.284   1.588   5.053
 1251SOL     OW 7156   3.928   5.438   0.364
 1251SOL    HW1 7157   3.948   5.374   0.290
 1251SOL    HW2 7158   3.980   5.523   0.350
 1252SOL     OW 7159   1.452   7.302   3.491
 1252SOL    HW1 7160   1.373   7.358   3.518
 1252SOL    HW2 7161   1.518   7.301   3.566
 1253SOL     OW 7162   0.167   0.454   4.371
 1253SOL    HW1 7163   0.101   0.514   4.416
 1253SOL    HW2 7164   0.166   0.472   4.272
 1254SOL     OW 7165   4.847   1.645   6.622
 1254SOL    HW1 7166   4.756   1.616   6.651
 1254SOL    HW2 7167   4.909   1.647   6.701
 1255SOL     OW 7168   7.431   1.894   2.634
 1255SOL    HW1 7169   7.474   1.865   2.549
 1255SOL    HW2 7170   7.362   1.827   2.660
 1256SOL     OW 7171   0.054   3.725   0.442
 1256SOL    HW1 7172   0.121   3.794   0.415
 1256SOL    HW2 7173  -0.034   3.769   0.460
 1257SOL     OW 7174   8.405   3.806   1.392
 1257SOL    HW1 7175   8.472   3.839   1.458
 1257SOL    HW2 7176   8.444   3.809   1.300
 1258SOL     OW 7177   4.558   4.146   0.057
 1258SOL    HW1 7178   4.558   4.245   0.063
 1258SOL    HW2 7179   4.507   4.118  -0.025
 1259SOL     OW 7180   5.633   3.635   3.584
 1259SOL    HW1 7181   5.576   3.671   3.658
 1259SOL    HW2 7182   5.686   3.558   3.618
 1260SOL     OW 7183   1.792   7.931   4.570
 1260SOL    HW1 7184   1.821   7.855   4.629
 1260SOL    HW2 7185   1.872   7.985   4.543
 1261SOL     OW 7186   2.120   6.399   7.326
 1261SOL    HW1 7187   2.180   6.433   7.399
 1261SOL    HW2 7188   2.025   6.406   7.355
 1262SOL     OW 7189   1.805   2.884   6.161
 1262SOL    HW1 7190   1.903   2.903   6.153
 1262SOL    HW2 7191   1.754   2.949   6.105
 1263SOL     OW 7192   5.638   7.574   1.019
 1263SOL    HW1 7193   5.598   7.550   0.930
 1263SOL    HW2 7194   5.568   7.568   1.090
 1264SOL     OW 7195   5.205   7.221   8.792
 1264SOL    HW1 7196   5.202   7.149   8.861
 1264SOL    HW2 7197   5.300   7.240   8.768
 1265SOL     OW 7198   5.928   8.824   7.633
 1265SOL    HW1 7199   5.942   8.731   7.666
 1265SOL    HW2 7200   6.017   8.867   7.617
 1266SOL     OW 7201   7.306   1.039   8.053
 1266SOL    HW1 7202   7.344   1.130   8.042
 1266SOL    HW2 7203   7.318   0.986   7.969
 1267SOL     OW 7204   2.763   8.607   1.150
 1267SOL    HW1 7205   2.752   8.640   1.056
 1267SOL    HW2 7206   2.696   8.652   1.209
 1268SOL     OW 7207   2.522   2.823   6.814
 1268SOL    HW1 7208   2.471   2.907   6.797
 1268SOL    HW2 7209   2.491   2.751   6.752
 1269SOL     OW 7210   1.652   6.835   8.556
 1269SOL    HW1 7211   1.552   6.838   8.559
 1269SOL    HW2 7212   1.683   6.855   8.463
 1270SOL     OW 7213   0.877   4.359   7.450
 1270SOL    HW1 7214   0.825   4.347   7.366
 1270SOL    HW2 7215   0.834   4.429   7.507
 1271SOL     OW 7216   7.868   7.787   2.480
 1271SOL    HW1 7217   7.798   7.858   2.480
 1271SOL    HW2 7218   7.917   7.788   2.393
 1272SOL     OW 7219   2.023   7.005   4.674
 1272SOL    HW1 7220   1.962   6.925   4.683
 1272SOL    HW2 7221   1.976   7.078   4.625
 1273SOL     OW 7222   3.666   2.628   6.834
 1273SOL    HW1 7223   3.622   2.696   6.774
 1273SOL    HW2 7224   3.656   2.537   6.795
 1274SOL     OW 7225   8.897   0.376   4.740
 1274SOL    HW1 7226   8.824   0.398   4.805
 1274SOL    HW2 7227   8.902   0.277   4.727
 1275SOL     OW 7228   7.429   5.825   4.067
 1275SOL    HW1 7229   7.493   5.792   3.998
 1275SOL    HW2 7230   7.385   5.909   4.036
 1276SOL     OW 7231   7.839   2.563   5.340
 1276SOL    HW1 7232   7.771   2.548   5.268
 1276SOL    HW2 7233   7.819   2.504   5.417
 1277SOL     OW 7234   2.266   8.396   8.488
 1277SOL    HW1 7235   2.335   8.373   8.556
 1277SOL    HW2 7236   2.224   8.311   8.454
 1278SOL     OW 7237   0.940   2.920   5.810
 1278SOL    HW1 7238   0.856   2.965   5.840
 1278SOL    HW2 7239   0.950   2.930   5.711
 1279SOL     OW 7240   1.108   4.903   3.155
 1279SOL    HW1 7241   1.153   4.885   3.242
 1279SOL    HW2 7242   1.174   4.942   3.091
 1280SOL     OW 7243   0.255   4.518   2.351
 1280SOL    HW1 7244   0.197   4.437   2.351
 1280SOL    HW2 7245   0.201   4.598   2.375
 1281SOL     OW 7246   5.942   8.586   7.830
 1281SOL    HW1 7247   5.898   8.501   7.801
 1281SOL    HW2 7248   5.893   8.624   7.908
 1282SOL     OW 7249   1.560   3.064   4.536
 1282SOL    HW1 7250   1.638   3.118   4.505
 1282SOL    HW2 7251   1.487   3.125   4.567
 1283SOL     OW 7252   0.977   8.286   1.677
 1283SOL    HW1 7253   1.021   8.368   1.714
 1283SOL    HW2 7254   0.946   8.304   1.583
 1284SOL     OW 7255   3.187   6.770   7.649
 1284SOL    HW1 7256   3.250   6.832   7.696
 1284SOL    HW2 7257   3.093   6.788   7.680
 1285SOL     OW 7258   7.100   5.318   4.044
 1285SOL    HW1 7259   7.073   5.367   4.127
 1285SOL    HW2 7260   7.199   5.310   4.040
 1286SOL     OW 7261   3.260   6.827   6.957
 1286SOL    HW1 7262   3.169   6.850   6.922
 1286SOL    HW2 7263   3.252   6.786   7.047
 1287SOL     OW 7264   3.864   0.392   7.935
 1287SOL    HW1 7265   3.771   0.387   7.898
 1287SOL    HW2 7266   3.886   0.487   7.956
 1288SOL     OW 7267   8.588   3.607   7.438
 1288SOL    HW1 7268   8.648   3.608   7.517
 1288SOL    HW2 7269   8.512   3.671   7.452
 1289SOL     OW 7270   4.292   8.316   4.676
 1289SOL    HW1 7271   4.328   8.382   4.610
 1289SOL    HW2 7272   4.197   8.339   4.698
 1290SOL     OW 7273   6.945   5.370   0.401
 1290SOL    HW1 7274   6.890   5.359   0.318
 1290SOL    HW2 7275   7.042   5.371   0.378
 1291SOL     OW 7276   6.679   7.989   5.336
 1291SOL    HW1 7277   6.631   8.076   5.341
 1291SOL    HW2 7278   6.708   7.972   5.241
 1292SOL     OW 7279   7.486   5.959   3.656
 1292SOL    HW1 7280   7.572   5.975   3.608
 1292SOL    HW2 7281   7.444   6.047   3.680
 1293SOL     OW 7282   3.524   7.368   7.300
 1293SOL    HW1 7283   3.443   7.416   7.333
 1293SOL    HW2 7284   3.549   7.295   7.364
 1294SOL     OW 7285   1.017   3.800   3.513
 1294SOL    HW1 7286   0.944   3.867   3.495
 1294SOL    HW2 7287   0.976   3.713   3.541
 1295SOL     OW 7288   3.257   8.329   4.548
 1295SOL    HW1 7289   3.306   8.408   4.586
 1295SOL    HW2 7290   3.322   8.258   4.522
 1296SOL     OW 7291   5.439   3.014   6.639
 1296SOL    HW1 7292   5.526   3.031   6.684
 1296SOL    HW2 7293   5.393   3.101   6.621
 1297SOL     OW 7294   8.256   0.477   1.366
 1297SOL    HW1 7295   8.253   0.505   1.271
 1297SOL    HW2 7296   8.326   0.406   1.378
 1298SOL     OW 7297   6.041   6.043   6.980
 1298SOL    HW1 7298   6.058   6.125   7.034
 1298SOL    HW2 7299   6.102   5.970   7.010
 1299SOL     OW 7300   4.007   6.955   5.918
 1299SOL    HW1 7301   4.067   6.996   5.850
 1299SOL    HW2 7302   4.060   6.893   5.976
 1300SOL     OW 7303   0.979   8.195   7.641
 1300SOL    HW1 7304   1.030   8.255   7.579
 1300SOL    HW2 7305   0.993   8.099   7.614
 1301SOL     OW 7306   8.449   2.273   0.497
 1301SOL    HW1 7307   8.532   2.244   0.449
 1301SOL    HW2 7308   8.461   2.256   0.595
 1302SOL     OW 7309   1.492   5.936   0.701
 1302SOL    HW1 7310   1.424   6.005   0.675
 1302SOL    HW2 7311   1.577   5.952   0.651
 1303SOL     OW 7312   5.467   5.998   3.829
 1303SOL    HW1 7313   5.463   5.898   3.824
 1303SOL    HW2 7314   5.559   6.029   3.805
 1304SOL     OW 7315   4.498   5.613   4.757
 1304SOL    HW1 7316   4.519   5.710   4.756
 1304SOL    HW2 7317   4.409   5.597   4.713
 1305SOL     OW 7318   5.943   7.969   8.471
 1305SOL    HW1 7319   6.006   8.013   8.407
 1305SOL    HW2 7320   5.853   7.959   8.428
 1306SOL     OW 7321   0.134   2.631   6.512
 1306SOL    HW1 7322   0.109   2.558   6.448
 1306SOL    HW2 7323   0.090   2.613   6.600
 1307SOL     OW 7324   7.808   2.306   8.312
 1307SOL    HW1 7325   7.798   2.208   8.301
 1307SOL    HW2 7326   7.747   2.338   8.385
 1308SOL     OW 7327   3.774   1.643   0.316
 1308SOL    HW1 7328   3.825   1.617   0.234
 1308SOL    HW2 7329   3.727   1.729   0.299
 1309SOL     OW 7330   4.830   0.924   8.199
 1309SOL    HW1 7331   4.795   0.967   8.282
 1309SOL    HW2 7332   4.763   0.859   8.164
 1310SOL     OW 7333   2.674   2.404   5.996
 1310SOL    HW1 7334   2.751   2.435   5.940
 1310SOL    HW2 7335   2.693   2.313   6.032
 1311SOL     OW 7336   5.890   1.518   4.607
 1311SOL    HW1 7337   5.888   1.593   4.673
 1311SOL    HW2 7338   5.946   1.545   4.528
 1312SOL     OW 7339   5.425   0.312   0.606
 1312SOL    HW1 7340   5.387   0.322   0.514
 1312SOL    HW2 7341   5.524   0.307   0.601
 1313SOL     OW 7342   8.333   3.467   5.599
 1313SOL    HW1 7343   8.342   3.368   5.590
 1313SOL    HW2 7344   8.423   3.509   5.588
 1314SOL     OW 7345   3.415   7.427   8.532
 1314SOL    HW1 7346   3.361   7.510   8.528
 1314SOL    HW2 7347   3.480   7.433   8.608
 1315SOL     OW 7348   7.879   4.615   2.783
 1315SOL    HW1 7349   7.886   4.517   2.764
 1315SOL    HW2 7350   7.785   4.646   2.765
 1316SOL     OW 7351   5.777   3.386   3.610
 1316SOL    HW1 7352   5.727   3.341   3.683
 1316SOL    HW2 7353   5.808   3.318   3.543
 1317SOL     OW 7354   6.748   3.286   7.488
 1317SOL    HW1 7355   6.812   3.210   7.473
 1317SOL    HW2 7356   6.661   3.250   7.522
 1318SOL     OW 7357   2.100   1.889   0.508
 1318SOL    HW1 7358   2.153   1.893   0.423
 1318SOL    HW2 7359   2.162   1.895   0.586
 1319SOL     OW 7360   5.426   8.283   5.158
 1319SOL    HW1 7361   5.525   8.278   5.151
 1319SOL    HW2 7362   5.385   8.257   5.070
 1320SOL     OW 7363   8.438   4.360   5.213
 1320SOL    HW1 7364   8.470   4.446   5.252
 1320SOL    HW2 7365   8.350   4.374   5.167
 1321SOL     OW 7366   6.582   7.708   4.697
 1321SOL    HW1 7367   6.512   7.780   4.694
 1321SOL    HW2 7368   6.537   7.619   4.701
 1322SOL     OW 7369   3.233   0.196   4.461
 1322SOL    HW1 7370   3.163   0.266   4.474
 1322SOL    HW2 7371   3.206   0.136   4.386
 1323SOL     OW 7372   3.817   7.342   1.840
 1323SOL    HW1 7373   3.911   7.364   1.813
 1323SOL    HW2 7374   3.808   7.244   1.855
 1324SOL     OW 7375   6.338   6.363   0.301
 1324SOL    HW1 7376   6.386   6.322   0.224
 1324SOL    HW2 7377   6.304   6.453   0.276
 1325SOL     OW 7378   4.273   0.717   8.022
 1325SOL    HW1 7379   4.342   0.690   7.955
 1325SOL    HW2 7380   4.317   0.730   8.111
 1326SOL     OW 7381   4.246   1.125   7.138
 1326SOL    HW1 7382   4.264   1.031   7.109
 1326SOL    HW2 7383   4.331   1.178   7.134
 1327SOL     OW 7384   2.677   7.185   7.652
 1327SOL    HW1 7385   2.647   7.115   7.586
 1327SOL    HW2 7386   2.689   7.272   7.605
 1328SOL     OW 7387   6.259   6.831   3.697
 1328SOL    HW1 7388   6.305   6.785   3.774
 1328SOL    HW2 7389   6.208   6.764   3.645
 1329SOL     OW 7390   3.919   8.117   0.063
 1329SOL    HW1 7391   3.949   8.183  -0.005
 1329SOL    HW2 7392   3.999   8.068   0.100
 1330SOL     OW 7393   7.281   7.395   2.740
 1330SOL    HW1 7394   7.311   7.307   2.776
 1330SOL    HW2 7395   7.273   7.461   2.815
 1331SOL     OW 7396   3.160   1.168   6.359
 1331SOL    HW1 7397   3.208   1.108   6.295
 1331SOL    HW2 7398   3.102   1.231   6.307
 1332SOL     OW 7399   4.459   6.005   3.339
 1332SOL    HW1 7400   4.428   5.991   3.245
 1332SOL    HW2 7401   4.388   5.974   3.403
 1333SOL     OW 7402   4.374   3.052   2.126
 1333SOL    HW1 7403   4.388   3.150   2.138
 1333SOL    HW2 7404   4.457   3.010   2.090
 1334SOL     OW 7405   8.752   6.205   7.758
 1334SOL    HW1 7406   8.753   6.153   7.844
 1334SOL    HW2 7407   8.659   6.205   7.721
 1335SOL     OW 7408   2.208   5.059   7.190
 1335SOL    HW1 7409   2.206   5.156   7.214
 1335SOL    HW2 7410   2.123   5.033   7.145
 1336SOL     OW 7411   0.023   0.634   5.763
 1336SOL    HW1 7412   0.055   0.540   5.754
 1336SOL    HW2 7413   0.052   0.687   5.684
 1337SOL     OW 7414   5.569   3.111   2.216
 1337SOL    HW1 7415   5.636   3.039   2.234
 1337SOL    HW2 7416   5.478   3.081   2.242
 1338SOL     OW 7417   2.741   0.057   4.668
 1338SOL    HW1 7418   2.819  -0.002   4.688
 1338SOL    HW2 7419   2.661   0.000   4.647
 1339SOL     OW 7420   5.472   7.352   8.238
 1339SOL    HW1 7421   5.554   7.313   8.196
 1339SOL    HW2 7422   5.412   7.389   8.167
 1340SOL     OW 7423   8.104   4.149   0.519
 1340SOL    HW1 7424   8.198   4.146   0.483
 1340SOL    HW2 7425   8.082   4.242   0.548
 1341SOL     OW 7426   0.445   4.269   3.133
 1341SOL    HW1 7427   0.522   4.311   3.182
 1341SOL    HW2 7428   0.368   4.333   3.130
 1342SOL     OW 7429   4.972   1.760   0.427
 1342SOL    HW1 7430   5.013   1.715   0.347
 1342SOL    HW2 7431   4.981   1.859   0.418
 1343SOL     OW 7432   5.339   3.895   3.362
 1343SOL    HW1 7433   5.281   3.820   3.394
 1343SOL    HW2 7434   5.427   3.859   3.332
 1344SOL     OW 7435   0.939   1.229   6.729
 1344SOL    HW1 7436   0.997   1.265   6.656
 1344SOL    HW2 7437   0.843   1.249   6.709
 1345SOL     OW 7438   6.223   1.174   6.028
 1345SOL    HW1 7439   6.130   1.137   6.027
 1345SOL    HW2 7440   6.223   1.266   5.989
 1346SOL     OW 7441   0.387   3.106   5.624
 1346SOL    HW1 7442   0.435   3.160   5.692
 1346SOL    HW2 7443   0.378   3.012   5.656
 1347SOL     OW 7444   3.229   5.650   1.761
 1347SOL    HW1 7445   3.328   5.651   1.749
 1347SOL    HW2 7446   3.187   5.598   1.686
 1348SOL     OW 7447   6.108   0.168   1.963
 1348SOL    HW1 7448   6.145   0.149   1.872
 1348SOL    HW2 7449   6.149   0.105   2.029
 1349SOL     OW 7450   3.080   1.739   6.047
 1349SOL    HW1 7451   3.120   1.655   6.084
 1349SOL    HW2 7452   3.147   1.812   6.051
 1350SOL     OW 7453   2.335   8.741   6.659
 1350SOL    HW1 7454   2.334   8.773   6.754
 1350SOL    HW2 7455   2.414   8.780   6.611
 1351SOL     OW 7456   2.282   2.153   5.300
 1351SOL    HW1 7457   2.203   2.214   5.299
 1351SOL    HW2 7458   2.366   2.208   5.303
 1352SOL     OW 7459   2.806   1.105   6.704
 1352SOL    HW1 7460   2.736   1.171   6.731
 1352SOL    HW2 7461   2.786   1.070   6.613
 1353SOL     OW 7462   4.170   8.190   2.932
 1353SOL    HW1 7463   4.191   8.191   2.834
 1353SOL    HW2 7464   4.247   8.228   2.982
 1354SOL     OW 7465   6.710   3.311   4.753
 1354SOL    HW1 7466   6.772   3.359   4.815
 1354SOL    HW2 7467   6.764   3.262   4.684
 1355SOL     OW 7468   3.685   7.731   3.893
 1355SOL    HW1 7469   3.650   7.706   3.983
 1355SOL    HW2 7470   3.741   7.814   3.901
 1356SOL     OW 7471   5.096   4.315   2.230
 1356SOL    HW1 7472   5.045   4.385   2.280
 1356SOL    HW2 7473   5.121   4.241   2.293
 1357SOL     OW 7474   0.941   0.594   0.491
 1357SOL    HW1 7475   0.976   0.580   0.398
 1357SOL    HW2 7476   1.007   0.558   0.557
 1358SOL     OW 7477   8.015   3.275   6.150
 1358SOL    HW1 7478   7.960   3.331   6.212
 1358SOL    HW2 7479   8.100   3.324   6.130
 1359SOL     OW 7480   2.837   4.848   2.909
 1359SOL    HW1 7481   2.773   4.914   2.870
 1359SOL    HW2 7482   2.786   4.783   2.966
 1360SOL     OW 7483   7.688   2.725   3.731
 1360SOL    HW1 7484   7.667   2.815   3.770
 1360SOL    HW2 7485   7.604   2.680   3.703
 1361SOL     OW 7486   4.730   1.775   0.504
 1361SOL    HW1 7487   4.824   1.753   0.476
 1361SOL    HW2 7488   4.683   1.691   0.529
 1362SOL     OW 7489   2.868   6.458   7.050
 1362SOL    HW1 7490   2.892   6.414   7.136
 1362SOL    HW2 7491   2.775   6.432   7.024
 1363SOL     OW 7492   8.234   3.419   8.871
 1363SOL    HW1 7493   8.294   3.413   8.791
 1363SOL    HW2 7494   8.165   3.346   8.866
 1364SOL     OW 7495   7.304   4.051   8.234
 1364SOL    HW1 7496   7.305   4.070   8.332
 1364SOL    HW2 7497   7.391   4.078   8.194
 1365SOL     OW 7498   3.401   5.389   0.632
 1365SOL    HW1 7499   3.382   5.351   0.542
 1365SOL    HW2 7500   3.412   5.315   0.698
 1366SOL     OW 7501   5.218   5.213   1.084
 1366SOL    HW1 7502   5.189   5.307   1.104
 1366SOL    HW2 7503   5.279   5.181   1.156
 1367SOL     OW 7504   5.729   5.204   2.301
 1367SOL    HW1 7505   5.773   5.116   2.313
 1367SOL    HW2 7506   5.780   5.259   2.236
 1368SOL     OW 7507   1.369   4.913   5.357
 1368SOL    HW1 7508   1.443   4.855   5.324
 1368SOL    HW2 7509   1.339   4.975   5.285
 1369SOL     OW 7510   3.001   4.815   4.986
 1369SOL    HW1 7511   3.086   4.795   4.937
 1369SOL    HW2 7512   2.940   4.866   4.927
 1370SOL     OW 7513   2.570   6.050   3.341
 1370SOL    HW1 7514   2.664   6.038   3.370
 1370SOL    HW2 7515   2.564   6.035   3.242
 1371SOL     OW 7516   5.537   7.154   6.535
 1371SOL    HW1 7517   5.540   7.086   6.608
 1371SOL    HW2 7518   5.625   7.202   6.530
 1372SOL     OW 7519   2.797   7.045   1.116
 1372SOL    HW1 7520   2.714   7.096   1.138
 1372SOL    HW2 7521   2.876   7.106   1.124
 1373SOL     OW 7522   3.551   2.162   0.604
 1373SOL    HW1 7523   3.608   2.105   0.663
 1373SOL    HW2 7524   3.460   2.170   0.645
 1374SOL     OW 7525   4.534   7.240   7.042
 1374SOL    HW1 7526   4.604   7.259   6.973
 1374SOL    HW2 7527   4.577   7.236   7.133
 1375SOL     OW 7528   5.050   6.496   0.193
 1375SOL    HW1 7529   5.092   6.430   0.255
 1375SOL    HW2 7530   4.999   6.447   0.123
 1376SOL     OW 7531   4.704   8.374   6.208
 1376SOL    HW1 7532   4.703   8.304   6.137
 1376SOL    HW2 7533   4.648   8.344   6.286
 1377SOL     OW 7534   2.370   8.028   2.781
 1377SOL    HW1 7535   2.356   7.936   2.818
 1377SOL    HW2 7536   2.333   8.096   2.845
 1378SOL     OW 7537   0.422   5.533   4.055
 1378SOL    HW1 7538   0.375   5.557   4.140
 1378SOL    HW2 7539   0.392   5.594   3.982
 1379SOL     OW 7540   1.974   4.723   1.241
 1379SOL    HW1 7541   1.879   4.693   1.234
 1379SOL    HW2 7542   2.034   4.657   1.195
 1380SOL     OW 7543   1.833   3.808   7.130
 1380SOL    HW1 7544   1.910   3.870   7.145
 1380SOL    HW2 7545   1.768   3.851   7.067
 1381SOL     OW 7546   7.983   8.548   1.567
 1381SOL    HW1 7547   7.900   8.495   1.586
 1381SOL    HW2 7548   7.968   8.643   1.592
 1382SOL     OW 7549   8.679   4.208   7.829
 1382SOL    HW1 7550   8.586   4.236   7.803
 1382SOL    HW2 7551   8.683   4.194   7.928
 1383SOL     OW 7552   6.161   6.289   2.071
 1383SOL    HW1 7553   6.197   6.309   1.980
 1383SOL    HW2 7554   6.061   6.285   2.067
 1384SOL     OW 7555   6.600   6.772   7.913
 1384SOL    HW1 7556   6.575   6.679   7.939
 1384SOL    HW2 7557   6.549   6.837   7.970
 1385SOL     OW 7558   7.682   1.362   1.034
 1385SOL    HW1 7559   7.758   1.306   1.000
 1385SOL    HW2 7560   7.718   1.439   1.087
 1386SOL     OW 7561   5.572   6.008   0.297
 1386SOL    HW1 7562   5.602   6.081   0.236
 1386SOL    HW2 7563   5.472   6.012   0.306
 1387SOL     OW 7564   1.617   4.669   6.931
 1387SOL    HW1 7565   1.599   4.766   6.913
 1387SOL    HW2 7566   1.710   4.658   6.966
 1388SOL     OW 7567   6.820   3.529   5.886
 1388SOL    HW1 7568   6.742   3.489   5.839
 1388SOL    HW2 7569   6.848   3.469   5.961
 1389SOL     OW 7570   6.274   0.782   5.347
 1389SOL    HW1 7571   6.255   0.821   5.257
 1389SOL    HW2 7572   6.256   0.683   5.344
 1390SOL     OW 7573   8.105   8.084   4.038
 1390SOL    HW1 7574   8.120   8.018   3.963
 1390SOL    HW2 7575   8.171   8.066   4.111
 1391SOL     OW 7576   7.612   1.996   4.940
 1391SOL    HW1 7577   7.663   1.929   4.996
 1391SOL    HW2 7578   7.580   1.951   4.857
 1392SOL     OW 7579   0.472   7.478   6.296
 1392SOL    HW1 7580   0.428   7.567   6.288
 1392SOL    HW2 7581   0.557   7.488   6.348
 1393SOL     OW 7582   1.037   7.666   4.828
 1393SOL    HW1 7583   0.987   7.605   4.766
 1393SOL    HW2 7584   0.972   7.708   4.892
 1394SOL     OW 7585   0.498   2.580   3.653
 1394SOL    HW1 7586   0.461   2.498   3.697
 1394SOL    HW2 7587   0.441   2.659   3.676
 1395SOL     OW 7588   7.420   1.813   2.974
 1395SOL    HW1 7589   7.465   1.813   2.885
 1395SOL    HW2 7590   7.321   1.807   2.961
 1396SOL     OW 7591   4.041   4.135   2.095
 1396SOL    HW1 7592   3.970   4.186   2.046
 1396SOL    HW2 7593   4.086   4.195   2.161
 1397SOL     OW 7594   1.980   6.188   5.259
 1397SOL    HW1 7595   2.078   6.188   5.237
 1397SOL    HW2 7596   1.938   6.272   5.224
 1398SOL     OW 7597   5.957   5.240   0.242
 1398SOL    HW1 7598   5.946   5.151   0.198
 1398SOL    HW2 7599   6.038   5.285   0.205
 1399SOL     OW 7600   1.846   0.878   7.222
 1399SOL    HW1 7601   1.746   0.882   7.220
 1399SOL    HW2 7602   1.883   0.969   7.238
 1400SOL     OW 7603   5.179   5.473   7.635
 1400SOL    HW1 7604   5.159   5.565   7.670
 1400SOL    HW2 7605   5.143   5.405   7.698
 1401SOL     OW 7606   5.281   7.956   3.488
 1401SOL    HW1 7607   5.344   8.023   3.527
 1401SOL    HW2 7608   5.302   7.865   3.524
 1402SOL     OW 7609   2.075   0.234   6.370
 1402SOL    HW1 7610   2.083   0.147   6.419
 1402SOL    HW2 7611   2.001   0.289   6.411
 1403SOL     OW 7612   6.760   1.435   1.283
 1403SOL    HW1 7613   6.757   1.442   1.184
 1403SOL    HW2 7614   6.787   1.523   1.322
 1404SOL     OW 7615   2.172   4.411   1.597
 1404SOL    HW1 7616   2.192   4.499   1.555
 1404SOL    HW2 7617   2.242   4.345   1.571
 1405SOL     OW 7618   1.937   6.847   3.855
 1405SOL    HW1 7619   1.992   6.921   3.893
 1405SOL    HW2 7620   1.993   6.765   3.843
 1406SOL     OW 7621   2.315   2.439   5.555
 1406SOL    HW1 7622   2.374   2.362   5.530
 1406SOL    HW2 7623   2.247   2.409   5.622
 1407SOL     OW 7624   8.053   8.160   7.634
 1407SOL    HW1 7625   7.966   8.191   7.595
 1407SOL    HW2 7626   8.082   8.224   7.706
 1408SOL     OW 7627   6.989   2.892   0.365
 1408SOL    HW1 7628   7.051   2.820   0.395
 1408SOL    HW2 7629   7.012   2.921   0.272
 1409SOL     OW 7630   4.478   4.453   0.640
 1409SOL    HW1 7631   4.538   4.383   0.680
 1409SOL    HW2 7632   4.476   4.533   0.699
 1410SOL     OW 7633   7.315   7.373   6.141
 1410SOL    HW1 7634   7.407   7.376   6.179
 1410SOL    HW2 7635   7.247   7.385   6.213
 1411SOL     OW 7636   0.209   7.894   2.265
 1411SOL    HW1 7637   0.208   7.816   2.328
 1411SOL    HW2 7638   0.287   7.886   2.204
 1412SOL     OW 7639   8.604   3.103   3.629
 1412SOL    HW1 7640   8.602   3.190   3.579
 1412SOL    HW2 7641   8.514   3.084   3.667
 1413SOL     OW 7642   6.862   4.232   1.789
 1413SOL    HW1 7643   6.769   4.261   1.769
 1413SOL    HW2 7644   6.927   4.297   1.749
 1414SOL     OW 7645   3.378   7.446   8.008
 1414SOL    HW1 7646   3.381   7.472   7.911
 1414SOL    HW2 7647   3.463   7.475   8.053
 1415SOL     OW 7648   6.458   7.322   2.571
 1415SOL    HW1 7649   6.543   7.269   2.578
 1415SOL    HW2 7650   6.481   7.419   2.555
 1416SOL     OW 7651   2.917   7.464   7.862
 1416SOL    HW1 7652   2.871   7.382   7.894
 1416SOL    HW2 7653   2.970   7.504   7.937
 1417SOL     OW 7654   5.608   1.782   2.550
 1417SOL    HW1 7655   5.689   1.760   2.605
 1417SOL    HW2 7656   5.530   1.797   2.611
 1418SOL     OW 7657   8.010   7.738   4.476
 1418SOL    HW1 7658   8.045   7.805   4.542
 1418SOL    HW2 7659   7.925   7.698   4.512
 1419SOL     OW 7660   6.763   5.085   0.606
 1419SOL    HW1 7661   6.700   5.044   0.539
 1419SOL    HW2 7662   6.843   5.120   0.558
 1420SOL     OW 7663   7.588   3.520   6.014
 1420SOL    HW1 7664   7.522   3.491   5.945
 1420SOL    HW2 7665   7.571   3.470   6.100
 1421SOL     OW 7666   7.024   7.469   4.244
 1421SOL    HW1 7667   7.118   7.459   4.277
 1421SOL    HW2 7668   6.987   7.556   4.277
 1422SOL     OW 7669   2.518   5.884   4.023
 1422SOL    HW1 7670   2.422   5.856   4.034
 1422SOL    HW2 7671   2.578   5.807   4.047
 1423SOL     OW 7672   0.335   4.388   5.632
 1423SOL    HW1 7673   0.415   4.410   5.576
 1423SOL    HW2 7674   0.312   4.291   5.619
 1424SOL     OW 7675   2.470   0.271   6.048
 1424SOL    HW1 7676   2.437   0.308   5.961
 1424SOL    HW2 7677   2.443   0.175   6.056
 1425SOL     OW 7678   5.417   4.902   5.035
 1425SOL    HW1 7679   5.465   4.918   4.949
 1425SOL    HW2 7680   5.483   4.886   5.108
 1426SOL     OW 7681   1.506   7.325   5.502
 1426SOL    HW1 7682   1.464   7.238   5.527
 1426SOL    HW2 7683   1.601   7.327   5.533
 1427SOL     OW 7684   2.069   5.920   2.255
 1427SOL    HW1 7685   1.975   5.929   2.288
 1427SOL    HW2 7686   2.108   6.010   2.238
 1428SOL     OW 7687   5.592   6.392   4.439
 1428SOL    HW1 7688   5.656   6.355   4.371
 1428SOL    HW2 7689   5.618   6.486   4.461
 1429SOL     OW 7690   7.277   7.171   8.649
 1429SOL    HW1 7691   7.363   7.129   8.677
 1429SOL    HW2 7692   7.219   7.185   8.729
 1430SOL     OW 7693   3.218   5.134   8.262
 1430SOL    HW1 7694   3.270   5.147   8.177
 1430SOL    HW2 7695   3.194   5.224   8.299
 1431SOL     OW 7696   4.365   6.256   7.288
 1431SOL    HW1 7697   4.443   6.290   7.235
 1431SOL    HW2 7698   4.281   6.271   7.237
 1432SOL     OW 7699   8.182   5.816   6.651
 1432SOL    HW1 7700   8.084   5.828   6.666
 1432SOL    HW2 7701   8.197   5.760   6.570
 1433SOL     OW 7702   6.581   4.780   0.023
 1433SOL    HW1 7703   6.640   4.705  -0.009
 1433SOL    HW2 7704   6.487   4.746   0.032
 1434SOL     OW 7705   3.450   5.867   6.076
 1434SOL    HW1 7706   3.396   5.872   6.160
 1434SOL    HW2 7707   3.541   5.832   6.097
 1435SOL     OW 7708   0.380   0.267   1.941
 1435SOL    HW1 7709   0.458   0.309   1.895
 1435SOL    HW2 7710   0.297   0.285   1.888
 1436SOL     OW 7711   8.305   2.411   2.818
 1436SOL    HW1 7712   8.392   2.450   2.788
 1436SOL    HW2 7713   8.319   2.317   2.849
 1437SOL     OW 7714   1.818   0.239   7.434
 1437SOL    HW1 7715   1.735   0.186   7.454
 1437SOL    HW2 7716   1.794   0.335   7.419
 1438SOL     OW 7717   5.329   6.323   2.777
 1438SOL    HW1 7718   5.429   6.321   2.771
 1438SOL    HW2 7719   5.297   6.416   2.762
 1439SOL     OW 7720   4.670   1.669   7.393
 1439SOL    HW1 7721   4.740   1.740   7.402
 1439SOL    HW2 7722   4.659   1.646   7.296
 1440SOL     OW 7723   2.847   6.576   2.951
 1440SOL    HW1 7724   2.825   6.479   2.942
 1440SOL    HW2 7725   2.805   6.626   2.875
 1441SOL     OW 7726   8.433   2.924   5.918
 1441SOL    HW1 7727   8.384   2.883   5.995
 1441SOL    HW2 7728   8.519   2.874   5.904
 1442SOL     OW 7729   7.031   6.655   5.759
 1442SOL    HW1 7730   6.962   6.593   5.722
 1442SOL    HW2 7731   7.112   6.653   5.700
 1443SOL     OW 7732   0.172   3.942   5.298
 1443SOL    HW1 7733   0.082   3.946   5.255
 1443SOL    HW2 7734   0.192   4.028   5.345
 1444SOL     OW 7735   5.181   6.383   5.820
 1444SOL    HW1 7736   5.252   6.435   5.868
 1444SOL    HW2 7737   5.167   6.421   5.729
 1445SOL     OW 7738   1.833   8.536   3.334
 1445SOL    HW1 7739   1.845   8.493   3.424
 1445SOL    HW2 7740   1.748   8.590   3.334
 1446SOL     OW 7741   5.324   0.242   0.856
 1446SOL    HW1 7742   5.375   0.159   0.882
 1446SOL    HW2 7743   5.362   0.280   0.772
 1447SOL     OW 7744   7.886   6.586   2.411
 1447SOL    HW1 7745   7.796   6.542   2.407
 1447SOL    HW2 7746   7.899   6.627   2.501
 1448SOL     OW 7747   4.759   6.975   6.616
 1448SOL    HW1 7748   4.711   6.901   6.570
 1448SOL    HW2 7749   4.858   6.962   6.607
 1449SOL     OW 7750   3.297   6.190   4.754
 1449SOL    HW1 7751   3.353   6.251   4.812
 1449SOL    HW2 7752   3.289   6.230   4.663
 1450SOL     OW 7753   1.761   4.677   6.557
 1450SOL    HW1 7754   1.842   4.710   6.606
 1450SOL    HW2 7755   1.787   4.601   6.498
 1451SOL     OW 7756   2.185   1.060   7.928
 1451SOL    HW1 7757   2.216   0.966   7.912
 1451SOL    HW2 7758   2.189   1.111   7.842
 1452SOL     OW 7759   4.482   1.021   1.018
 1452SOL    HW1 7760   4.543   1.099   1.018
 1452SOL    HW2 7761   4.398   1.044   1.068
 1453SOL     OW 7762   4.833   7.509   5.765
 1453SOL    HW1 7763   4.855   7.555   5.679
 1453SOL    HW2 7764   4.806   7.577   5.833
 1454SOL     OW 7765   5.493   3.848   3.041
 1454SOL    HW1 7766   5.398   3.818   3.030
 1454SOL    HW2 7767   5.494   3.946   3.062
 1455SOL     OW 7768   2.214   0.513   2.402
 1455SOL    HW1 7769   2.159   0.513   2.318
 1455SOL    HW2 7770   2.304   0.551   2.383
 1456SOL     OW 7771   2.259   7.139   6.180
 1456SOL    HW1 7772   2.297   7.091   6.100
 1456SOL    HW2 7773   2.159   7.133   6.177
 1457SOL     OW 7774   3.768   1.786   6.747
 1457SOL    HW1 7775   3.775   1.795   6.647
 1457SOL    HW2 7776   3.771   1.877   6.789
 1458SOL     OW 7777   8.616   7.360   2.819
 1458SOL    HW1 7778   8.523   7.322   2.823
 1458SOL    HW2 7779   8.667   7.333   2.900
 1459SOL     OW 7780   4.947   2.689   1.908
 1459SOL    HW1 7781   4.858   2.682   1.863
 1459SOL    HW2 7782   4.974   2.599   1.942
 1460SOL     OW 7783   6.703   7.678   7.605
 1460SOL    HW1 7784   6.670   7.618   7.678
 1460SOL    HW2 7785   6.655   7.765   7.609
 1461SOL     OW 7786   5.617   4.147   2.718
 1461SOL    HW1 7787   5.661   4.059   2.736
 1461SOL    HW2 7788   5.642   4.179   2.627
 1462SOL     OW 7789   4.170   5.331   5.926
 1462SOL    HW1 7790   4.262   5.363   5.950
 1462SOL    HW2 7791   4.111   5.338   6.006
 1463SOL     OW 7792   1.134   6.603   5.643
 1463SOL    HW1 7793   1.120   6.666   5.566
 1463SOL    HW2 7794   1.071   6.626   5.717
 1464SOL     OW 7795   3.376   0.998   0.078
 1464SOL    HW1 7796   3.363   1.064   0.153
 1464SOL    HW2 7797   3.335   1.034  -0.005
 1465SOL     OW 7798   2.585   6.860   1.388
 1465SOL    HW1 7799   2.521   6.873   1.312
 1465SOL    HW2 7800   2.546   6.795   1.454
 1466SOL     OW 7801   6.368   0.199   8.369
 1466SOL    HW1 7802   6.382   0.244   8.457
 1466SOL    HW2 7803   6.402   0.258   8.295
 1467SOL     OW 7804   7.943   0.479   2.771
 1467SOL    HW1 7805   7.930   0.531   2.687
 1467SOL    HW2 7806   8.041   0.465   2.787
 1468SOL     OW 7807   2.921   3.182   6.840
 1468SOL    HW1 7808   2.903   3.084   6.854
 1468SOL    HW2 7809   2.984   3.215   6.909
 1469SOL     OW 7810   4.073   6.599   7.009
 1469SOL    HW1 7811   3.978   6.629   6.998
 1469SOL    HW2 7812   4.102   6.614   7.104
 1470SOL     OW 7813   3.878   3.714   5.512
 1470SOL    HW1 7814   3.801   3.756   5.560
 1470SOL    HW2 7815   3.946   3.684   5.580
 1471SOL     OW 7816   5.680   4.652   8.885
 1471SOL    HW1 7817   5.600   4.595   8.868
 1471SOL    HW2 7818   5.668   4.741   8.842
 1472SOL     OW 7819   6.207   2.018   8.069
 1472SOL    HW1 7820   6.203   2.106   8.023
 1472SOL    HW2 7821   6.116   1.976   8.070
 1473SOL     OW 7822   5.802   8.462   1.089
 1473SOL    HW1 7823   5.744   8.542   1.107
 1473SOL    HW2 7824   5.774   8.419   1.003
 1474SOL     OW 7825   5.863   4.267  -0.019
 1474SOL    HW1 7826   5.896   4.361  -0.017
 1474SOL    HW2 7827   5.788   4.256   0.046
 1475SOL     OW 7828   0.082   0.551   2.084
 1475SOL    HW1 7829   0.174   0.514   2.075
 1475SOL    HW2 7830   0.062   0.568   2.180
 1476SOL     OW 7831   6.325   7.490   8.340
 1476SOL    HW1 7832   6.421   7.519   8.342
 1476SOL    HW2 7833   6.279   7.533   8.262
 1477SOL     OW 7834   2.488   4.021   3.471
 1477SOL    HW1 7835   2.519   3.954   3.538
 1477SOL    HW2 7836   2.447   4.099   3.518
 1478SOL     OW 7837   0.503   4.756   3.650
 1478SOL    HW1 7838   0.589   4.737   3.601
 1478SOL    HW2 7839   0.427   4.754   3.585
 1479SOL     OW 7840   2.346   5.464   5.930
 1479SOL    HW1 7841   2.436   5.459   5.887
 1479SOL    HW2 7842   2.320   5.373   5.963
 1480SOL     OW 7843   2.937   7.822   5.329
 1480SOL    HW1 7844   3.003   7.757   5.367
 1480SOL    HW2 7845   2.865   7.773   5.281
 1481SOL     OW 7846   2.216   8.448   2.691
 1481SOL    HW1 7847   2.258   8.409   2.609
 1481SOL    HW2 7848   2.117   8.450   2.679
 1482SOL     OW 7849   2.089   3.116   3.761
 1482SOL    HW1 7850   2.159   3.058   3.805
 1482SOL    HW2 7851   2.108   3.212   3.780
 1483SOL     OW 7852   6.148   2.585   8.461
 1483SOL    HW1 7853   6.134   2.514   8.530
 1483SOL    HW2 7854   6.142   2.675   8.503
 1484SOL     OW 7855   7.342   4.189   8.486
 1484SOL    HW1 7856   7.362   4.210   8.582
 1484SOL    HW2 7857   7.276   4.254   8.450
 1485SOL     OW 7858   1.169   7.821   8.164
 1485SOL    HW1 7859   1.206   7.788   8.077
 1485SOL    HW2 7860   1.085   7.771   8.185
 1486SOL     OW 7861   2.726  -0.004   3.384
 1486SOL    HW1 7862   2.637   0.020   3.345
 1486SOL    HW2 7863   2.798   0.023   3.321
 1487SOL     OW 7864   6.923   4.846   1.055
 1487SOL    HW1 7865   6.920   4.921   0.989
 1487SOL    HW2 7866   6.902   4.881   1.146
 1488SOL     OW 7867   7.928   3.556   5.412
 1488SOL    HW1 7868   7.899   3.554   5.317
 1488SOL    HW2 7869   8.028   3.558   5.417
 1489SOL     OW 7870   4.147   0.899   2.627
 1489SOL    HW1 7871   4.101   0.811   2.640
 1489SOL    HW2 7872   4.149   0.922   2.530
 1490SOL     OW 7873   4.334   5.030   0.869
 1490SOL    HW1 7874   4.262   5.089   0.832
 1490SOL    HW2 7875   4.423   5.059   0.833
 1491SOL     OW 7876   4.126   0.172   8.194
 1491SOL    HW1 7877   4.148   0.270   8.193
 1491SOL    HW2 7878   4.063   0.151   8.119
 1492SOL     OW 7879   4.626   0.143   5.848
 1492SOL    HW1 7880   4.661   0.053   5.873
 1492SOL    HW2 7881   4.664   0.170   5.760
 1493SOL     OW 7882   5.172   8.572   2.683
 1493SOL    HW1 7883   5.216   8.549   2.770
 1493SOL    HW2 7884   5.152   8.488   2.633
 1494SOL     OW 7885   7.817   0.854   5.533
 1494SOL    HW1 7886   7.859   0.766   5.512
 1494SOL    HW2 7887   7.792   0.857   5.630
 1495SOL     OW 7888   7.411   3.965   5.688
 1495SOL    HW1 7889   7.494   3.934   5.642
 1495SOL    HW2 7890   7.334   3.960   5.624
 1496SOL     OW 7891   2.170   0.982   5.466
 1496SOL    HW1 7892   2.160   1.040   5.547
 1496SOL    HW2 7893   2.245   1.017   5.409
 1497SOL     OW 7894   5.201   7.058   4.399
 1497SOL    HW1 7895   5.240   7.150   4.400
 1497SOL    HW2 7896   5.273   6.991   4.417
 1498SOL     OW 7897   5.248   5.889   1.191
 1498SOL    HW1 7898   5.327   5.828   1.198
 1498SOL    HW2 7899   5.279   5.984   1.184
 1499SOL     OW 7900   7.727   6.653   7.433
 1499SOL    HW1 7901   7.632   6.621   7.437
 1499SOL    HW2 7902   7.728   6.748   7.402
 1500SOL     OW 7903   4.597   6.387   7.726
 1500SOL    HW1 7904   4.516   6.440   7.750
 1500SOL    HW2 7905   4.637   6.348   7.809
 1501SOL     OW 7906   2.622   6.277   6.748
 1501SOL    HW1 7907   2.622   6.208   6.675
 1501SOL    HW2 7908   2.597   6.366   6.710
 1502SOL     OW 7909   4.324   0.387   0.721
 1502SOL    HW1 7910   4.321   0.479   0.759
 1502SOL    HW2 7911   4.302   0.321   0.792
 1503SOL     OW 7912   8.735   5.588   4.808
 1503SOL    HW1 7913   8.755   5.544   4.896
 1503SOL    HW2 7914   8.639   5.613   4.805
 1504SOL     OW 7915   6.622   2.083   3.437
 1504SOL    HW1 7916   6.532   2.044   3.457
 1504SOL    HW2 7917   6.616   2.140   3.355
 1505SOL     OW 7918   4.363   5.451   7.423
 1505SOL    HW1 7919   4.316   5.524   7.471
 1505SOL    HW2 7920   4.460   5.452   7.447
 1506SOL     OW 7921   5.230   3.429   7.464
 1506SOL    HW1 7922   5.274   3.396   7.381
 1506SOL    HW2 7923   5.297   3.476   7.521
 1507SOL     OW 7924   3.798   1.342   4.163
 1507SOL    HW1 7925   3.759   1.255   4.133
 1507SOL    HW2 7926   3.887   1.325   4.206
 1508SOL     OW 7927   1.614   3.398   7.252
 1508SOL    HW1 7928   1.636   3.307   7.287
 1508SOL    HW2 7929   1.685   3.463   7.281
 1509SOL     OW 7930   7.436   3.194   0.743
 1509SOL    HW1 7931   7.372   3.226   0.673
 1509SOL    HW2 7932   7.513   3.148   0.700
 1510SOL     OW 7933   3.213   1.315   1.770
 1510SOL    HW1 7934   3.258   1.252   1.706
 1510SOL    HW2 7935   3.115   1.314   1.755
 1511SOL     OW 7936   2.817   0.865   2.772
 1511SOL    HW1 7937   2.759   0.785   2.791
 1511SOL    HW2 7938   2.838   0.867   2.674
 1512SOL     OW 7939   1.189   7.121   2.498
 1512SOL    HW1 7940   1.098   7.091   2.526
 1512SOL    HW2 7941   1.182   7.208   2.450
 1513SOL     OW 7942   4.850   0.011   4.346
 1513SOL    HW1 7943   4.915   0.019   4.270
 1513SOL    HW2 7944   4.886   0.060   4.425
 1514SOL     OW 7945   3.452   1.200   3.263
 1514SOL    HW1 7946   3.434   1.203   3.361
 1514SOL    HW2 7947   3.515   1.273   3.238
 1515SOL     OW 7948   3.139   0.034   2.977
 1515SOL    HW1 7949   3.114   0.087   2.896
 1515SOL    HW2 7950   3.233   0.055   3.003
 1516SOL     OW 7951   6.051   8.768   6.161
 1516SOL    HW1 7952   6.065   8.676   6.124
 1516SOL    HW2 7953   6.129   8.794   6.217
 1517SOL     OW 7954   4.299   2.262   5.079
 1517SOL    HW1 7955   4.276   2.257   5.176
 1517SOL    HW2 7956   4.392   2.299   5.069
 1518SOL     OW 7957   7.832   5.163   1.925
 1518SOL    HW1 7958   7.902   5.098   1.956
 1518SOL    HW2 7959   7.741   5.124   1.943
 1519SOL     OW 7960   6.003   8.184   5.658
 1519SOL    HW1 7961   6.046   8.267   5.693
 1519SOL    HW2 7962   5.928   8.208   5.596
 1520SOL     OW 7963   4.060   8.503   6.838
 1520SOL    HW1 7964   4.042   8.481   6.934
 1520SOL    HW2 7965   4.026   8.429   6.780
 1521SOL     OW 7966   7.945   8.122   4.531
 1521SOL    HW1 7967   8.044   8.115   4.520
 1521SOL    HW2 7968   7.901   8.041   4.492
 1522SOL     OW 7969   0.815   4.139   2.293
 1522SOL    HW1 7970   0.773   4.105   2.378
 1522SOL    HW2 7971   0.747   4.137   2.219
 1523SOL     OW 7972   4.931   0.536   7.301
 1523SOL    HW1 7973   5.000   0.505   7.235
 1523SOL    HW2 7974   4.913   0.633   7.286
 1524SOL     OW 7975   1.777   3.803   7.473
 1524SOL    HW1 7976   1.860   3.840   7.516
 1524SOL    HW2 7977   1.711   3.877   7.461
 1525SOL     OW 7978   2.229   0.365   7.038
 1525SOL    HW1 7979   2.235   0.304   6.959
 1525SOL    HW2 7980   2.135   0.394   7.052
 1526SOL     OW 7981   4.146   4.923   1.486
 1526SOL    HW1 7982   4.240   4.933   1.453
 1526SOL    HW2 7983   4.133   4.831   1.522
 1527SOL     OW 7984   4.268   6.246   0.566
 1527SOL    HW1 7985   4.361   6.261   0.601
 1527SOL    HW2 7986   4.270   6.173   0.498
 1528SOL     OW 7987   4.511   4.761   7.582
 1528SOL    HW1 7988   4.599   4.755   7.628
 1528SOL    HW2 7989   4.455   4.833   7.625
 1529SOL     OW 7990   0.254   6.469   7.015
 1529SOL    HW1 7991   0.209   6.424   6.937
 1529SOL    HW2 7992   0.341   6.507   6.986
 1530SOL     OW 7993   4.628   1.226   4.787
 1530SOL    HW1 7994   4.688   1.225   4.707
 1530SOL    HW2 7995   4.675   1.271   4.863
 1531SOL     OW 7996   0.012   4.294   5.212
 1531SOL    HW1 7997   0.017   4.251   5.122
 1531SOL    HW2 7998  -0.012   4.391   5.202
 1532SOL     OW 7999   6.818   6.997   7.855
 1532SOL    HW1 8000   6.816   6.979   7.953
 1532SOL    HW2 8001   6.912   6.999   7.823
 1533SOL     OW 8002   2.505   0.094   1.886
 1533SOL    HW1 8003   2.554   0.176   1.916
 1533SOL    HW2 8004   2.505   0.089   1.787
 1534SOL     OW 8005   2.692   7.588   3.955
 1534SOL    HW1 8006   2.710   7.521   4.026
 1534SOL    HW2 8007   2.774   7.601   3.899
 1535SOL     OW 8008   1.256   8.862   5.156
 1535SOL    HW1 8009   1.345   8.883   5.198
 1535SOL    HW2 8010   1.255   8.768   5.124
 1536SOL     OW 8011   7.078   5.244   2.150
 1536SOL    HW1 8012   7.098   5.285   2.239
 1536SOL    HW2 8013   7.122   5.297   2.078
 1537SOL     OW 8014   5.693   2.225   4.117
 1537SOL    HW1 8015   5.738   2.242   4.030
 1537SOL    HW2 8016   5.755   2.250   4.192
 1538SOL     OW 8017   7.830   1.594   2.149
 1538SOL    HW1 8018   7.823   1.532   2.227
 1538SOL    HW2 8019   7.899   1.558   2.085
 1539SOL     OW 8020   7.639   5.651   6.904
 1539SOL    HW1 8021   7.563   5.614   6.958
 1539SOL    HW2 8022   7.602   5.701   6.825
 1540SOL     OW 8023   3.269   0.563   4.965
 1540SOL    HW1 8024   3.242   0.498   5.036
 1540SOL    HW2 8025   3.242   0.527   4.875
 1541SOL     OW 8026   0.650   6.697   7.665
 1541SOL    HW1 8027   0.560   6.736   7.648
 1541SOL    HW2 8028   0.688   6.735   7.749
 1542SOL     OW 8029   2.021   1.370   1.044
 1542SOL    HW1 8030   1.957   1.302   1.008
 1542SOL    HW2 8031   2.002   1.387   1.140
 1543SOL     OW 8032   1.000   5.867   3.210
 1543SOL    HW1 8033   0.918   5.880   3.265
 1543SOL    HW2 8034   1.078   5.852   3.271
 1544SOL     OW 8035   6.393   2.459   1.659
 1544SOL    HW1 8036   6.375   2.557   1.651
 1544SOL    HW2 8037   6.353   2.411   1.581
 1545SOL     OW 8038   2.223   4.846   7.598
 1545SOL    HW1 8039   2.249   4.824   7.504
 1545SOL    HW2 8040   2.292   4.809   7.661
 1546SOL     OW 8041   8.278   5.430   7.309
 1546SOL    HW1 8042   8.329   5.483   7.377
 1546SOL    HW2 8043   8.280   5.477   7.221
 1547SOL     OW 8044   4.490   7.447   4.873
 1547SOL    HW1 8045   4.393   7.468   4.859
 1547SOL    HW2 8046   4.539   7.460   4.787
 1548SOL     OW 8047   7.615   7.696   0.033
 1548SOL    HW1 8048   7.630   7.641  -0.049
 1548SOL    HW2 8049   7.538   7.758   0.019
 1549SOL     OW 8050   6.707   2.513   4.212
 1549SOL    HW1 8051   6.689   2.434   4.153
 1549SOL    HW2 8052   6.741   2.589   4.157
 1550SOL     OW 8053   4.802   8.059   4.316
 1550SOL    HW1 8054   4.813   8.064   4.217
 1550SOL    HW2 8055   4.794   8.151   4.354
 1551SOL     OW 8056   5.089   7.901   6.953
 1551SOL    HW1 8057   5.189   7.891   6.952
 1551SOL    HW2 8058   5.058   7.928   6.862
 1552SOL     OW 8059   7.730   7.910   7.666
 1552SOL    HW1 8060   7.787   7.876   7.591
 1552SOL    HW2 8061   7.674   7.985   7.633
 1553SOL     OW 8062   3.791   5.443   1.199
 1553SOL    HW1 8063   3.742   5.481   1.278
 1553SOL    HW2 8064   3.781   5.505   1.121
 1554SOL     OW 8065   5.233   7.928   8.627
 1554SOL    HW1 8066   5.302   7.895   8.563
 1554SOL    HW2 8067   5.177   7.998   8.583
 1555SOL     OW 8068   6.907   4.921   3.071
 1555SOL    HW1 8069   6.888   5.017   3.047
 1555SOL    HW2 8070   6.923   4.914   3.169
 1556SOL     OW 8071   1.626   2.260   4.949
 1556SOL    HW1 8072   1.714   2.215   4.933
 1556SOL    HW2 8073   1.634   2.322   5.027
 1557SOL     OW 8074   1.830   4.649   8.684
 1557SOL    HW1 8075   1.803   4.553   8.683
 1557SOL    HW2 8076   1.881   4.670   8.601
 1558SOL     OW 8077   0.655   5.308   5.135
 1558SOL    HW1 8078   0.664   5.384   5.070
 1558SOL    HW2 8079   0.715   5.233   5.107
 1559SOL     OW 8080   7.733   1.279   6.455
 1559SOL    HW1 8081   7.818   1.331   6.465
 1559SOL    HW2 8082   7.722   1.251   6.360
 1560SOL     OW 8083   2.641   4.829   0.262
 1560SOL    HW1 8084   2.622   4.864   0.170
 1560SOL    HW2 8085   2.650   4.905   0.326
 1561SOL     OW 8086   8.643   7.521   6.346
 1561SOL    HW1 8087   8.721   7.459   6.356
 1561SOL    HW2 8088   8.667   7.611   6.383
 1562SOL     OW 8089   3.910   2.702   3.610
 1562SOL    HW1 8090   3.972   2.714   3.688
 1562SOL    HW2 8091   3.964   2.688   3.527
 1563SOL     OW 8092   3.340   2.625   1.230
 1563SOL    HW1 8093   3.437   2.627   1.254
 1563SOL    HW2 8094   3.322   2.693   1.159
 1564SOL     OW 8095   3.411   2.945   2.887
 1564SOL    HW1 8096   3.322   2.963   2.929
 1564SOL    HW2 8097   3.399   2.890   2.805
 1565SOL     OW 8098   5.598   3.426   5.250
 1565SOL    HW1 8099   5.604   3.389   5.343
 1565SOL    HW2 8100   5.656   3.373   5.189
 1566SOL     OW 8101   4.101   2.851   0.245
 1566SOL    HW1 8102   4.040   2.796   0.302
 1566SOL    HW2 8103   4.051   2.929   0.208
 1567SOL     OW 8104   5.950   5.920   5.477
 1567SOL    HW1 8105   5.866   5.866   5.486
 1567SOL    HW2 8106   6.009   5.878   5.408
 1568SOL     OW 8107   0.192   1.359   8.886
 1568SOL    HW1 8108   0.156   1.444   8.846
 1568SOL    HW2 8109   0.116   1.296   8.904
 1569SOL     OW 8110   6.414   6.032   1.733
 1569SOL    HW1 8111   6.365   6.113   1.765
 1569SOL    HW2 8112   6.373   6.001   1.647
 1570SOL     OW 8113   7.758   1.064   3.314
 1570SOL    HW1 8114   7.700   1.003   3.367
 1570SOL    HW2 8115   7.739   1.052   3.216
 1571SOL     OW 8116   6.039   8.005   4.692
 1571SOL    HW1 8117   5.950   8.039   4.723
 1571SOL    HW2 8118   6.085   8.075   4.638
 1572SOL     OW 8119   6.679   0.759   0.653
 1572SOL    HW1 8120   6.731   0.734   0.571
 1572SOL    HW2 8121   6.631   0.678   0.687
 1573SOL     OW 8122   7.003   2.136   8.627
 1573SOL    HW1 8123   7.072   2.117   8.696
 1573SOL    HW2 8124   7.039   2.114   8.536
 1574SOL     OW 8125   6.936   7.143   4.305
 1574SOL    HW1 8126   7.016   7.116   4.358
 1574SOL    HW2 8127   6.944   7.238   4.278
 1575SOL     OW 8128   6.353   2.085   7.303
 1575SOL    HW1 8129   6.363   2.051   7.396
 1575SOL    HW2 8130   6.372   2.183   7.301
 1576SOL     OW 8131   7.418   2.809   6.056
 1576SOL    HW1 8132   7.322   2.839   6.058
 1576SOL    HW2 8133   7.477   2.886   6.035
 1577SOL     OW 8134   4.749   8.205   1.241
 1577SOL    HW1 8135   4.820   8.268   1.210
 1577SOL    HW2 8136   4.662   8.227   1.197
 1578SOL     OW 8137   4.729   8.599   8.656
 1578SOL    HW1 8138   4.792   8.639   8.589
 1578SOL    HW2 8139   4.661   8.543   8.609
 1579SOL     OW 8140   4.174   2.397   2.093
 1579SOL    HW1 8141   4.077   2.378   2.112
 1579SOL    HW2 8142   4.209   2.329   2.028
 1580SOL     OW 8143   1.404   7.948   4.567
 1580SOL    HW1 8144   1.477   7.933   4.634
 1580SOL    HW2 8145   1.443   7.953   4.475
 1581SOL     OW 8146   1.924   7.813   7.201
 1581SOL    HW1 8147   1.848   7.777   7.253
 1581SOL    HW2 8148   1.967   7.889   7.251
 1582SOL     OW 8149   0.057   4.360   6.268
 1582SOL    HW1 8150   0.059   4.458   6.247
 1582SOL    HW2 8151   0.010   4.311   6.195
 1583SOL     OW 8152   5.041   0.480   1.045
 1583SOL    HW1 8153   5.134   0.514   1.037
 1583SOL    HW2 8154   4.979   0.556   1.067
 1584SOL     OW 8155   4.617   8.238   4.682
 1584SOL    HW1 8156   4.539   8.233   4.619
 1584SOL    HW2 8157   4.592   8.196   4.769
 1585SOL     OW 8158   4.484   5.199   2.530
 1585SOL    HW1 8159   4.414   5.226   2.595
 1585SOL    HW2 8160   4.574   5.227   2.563
 1586SOL     OW 8161  -0.006   8.074   2.290
 1586SOL    HW1 8162   0.084   8.037   2.268
 1586SOL    HW2 8163  -0.067   8.000   2.318
 1587SOL     OW 8164   2.567   4.094   6.922
 1587SOL    HW1 8165   2.593   4.179   6.967
 1587SOL    HW2 8166   2.467   4.085   6.923
 1588SOL     OW 8167   5.561   3.985   7.230
 1588SOL    HW1 8168   5.558   3.933   7.316
 1588SOL    HW2 8169   5.632   3.946   7.171
 1589SOL     OW 8170   7.004   6.917   1.840
 1589SOL    HW1 8171   6.989   6.857   1.761
 1589SOL    HW2 8172   7.083   6.976   1.823
 1590SOL     OW 8173   3.474   4.513   5.425
 1590SOL    HW1 8174   3.540   4.561   5.483
 1590SOL    HW2 8175   3.425   4.444   5.479
 1591SOL     OW 8176   7.593   3.276   7.270
 1591SOL    HW1 8177   7.632   3.317   7.353
 1591SOL    HW2 8178   7.507   3.322   7.247
 1592SOL     OW 8179   1.776   0.525   7.423
 1592SOL    HW1 8180   1.734   0.538   7.333
 1592SOL    HW2 8181   1.854   0.586   7.433
 1593SOL     OW 8182   4.660   8.824   5.028
 1593SOL    HW1 8183   4.657   8.923   5.010
 1593SOL    HW2 8184   4.745   8.786   4.993
 1594SOL     OW 8185   6.937   1.271   0.332
 1594SOL    HW1 8186   6.988   1.240   0.412
 1594SOL    HW2 8187   6.990   1.251   0.249
 1595SOL     OW 8188   3.017   2.051   6.686
 1595SOL    HW1 8189   2.920   2.074   6.699
 1595SOL    HW2 8190   3.024   1.958   6.650
 1596SOL     OW 8191   1.239   6.358   5.352
 1596SOL    HW1 8192   1.234   6.263   5.320
 1596SOL    HW2 8193   1.335   6.384   5.361
 1597SOL     OW 8194   7.687   4.001   0.431
 1597SOL    HW1 8195   7.757   4.011   0.502
 1597SOL    HW2 8196   7.712   3.925   0.371
 1598SOL     OW 8197   0.436   7.605   3.378
 1598SOL    HW1 8198   0.360   7.665   3.355
 1598SOL    HW2 8199   0.501   7.603   3.302
 1599SOL     OW 8200   7.676   7.040   7.695
 1599SOL    HW1 8201   7.608   7.073   7.760
 1599SOL    HW2 8202   7.665   7.089   7.608
 1600SOL     OW 8203   0.014   0.277   1.107
 1600SOL    HW1 8204   0.095   0.316   1.151
 1600SOL    HW2 8205   0.027   0.277   1.007
 1601SOL     OW 8206   5.980   0.404   4.083
 1601SOL    HW1 8207   5.939   0.314   4.090
 1601SOL    HW2 8208   5.935   0.456   4.010
 1602SOL     OW 8209   5.501   1.331   1.696
 1602SOL    HW1 8210   5.453   1.291   1.775
 1602SOL    HW2 8211   5.535   1.259   1.637
 1603SOL     OW 8212   8.531   3.110   0.395
 1603SOL    HW1 8213   8.481   3.042   0.342
 1603SOL    HW2 8214   8.630   3.096   0.384
 1604SOL     OW 8215   6.471   2.108   4.045
 1604SOL    HW1 8216   6.378   2.144   4.044
 1604SOL    HW2 8217   6.469   2.010   4.067
 1605SOL     OW 8218   6.398   1.574   8.731
 1605SOL    HW1 8219   6.443   1.663   8.722
 1605SOL    HW2 8220   6.439   1.510   8.666
 1606SOL     OW 8221   2.028   7.470   0.081
 1606SOL    HW1 8222   1.936   7.457   0.044
 1606SOL    HW2 8223   2.071   7.381   0.096
 1607SOL     OW 8224   3.209   6.844   3.448
 1607SOL    HW1 8225   3.191   6.935   3.410
 1607SOL    HW2 8226   3.223   6.852   3.547
 1608SOL     OW 8227   2.961   7.190   5.487
 1608SOL    HW1 8228   2.964   7.196   5.587
 1608SOL    HW2 8229   3.053   7.203   5.450
 1609SOL     OW 8230   0.386   4.683   2.811
 1609SOL    HW1 8231   0.333   4.599   2.816
 1609SOL    HW2 8232   0.483   4.660   2.803
 1610SOL     OW 8233   3.997   3.799   7.920
 1610SOL    HW1 8234   3.968   3.718   7.971
 1610SOL    HW2 8235   4.088   3.783   7.882
 1611SOL     OW 8236   0.301   3.283   4.575
 1611SOL    HW1 8237   0.203   3.294   4.591
 1611SOL    HW2 8238   0.322   3.186   4.558
 1612SOL     OW 8239   7.838   4.214   7.165
 1612SOL    HW1 8240   7.927   4.217   7.119
 1612SOL    HW2 8241   7.795   4.125   7.149
 1613SOL     OW 8242   1.043   3.591   4.901
 1613SOL    HW1 8243   0.971   3.526   4.874
 1613SOL    HW2 8244   1.002   3.681   4.916
 1614SOL     OW 8245   7.049   6.755   2.065
 1614SOL    HW1 8246   7.043   6.778   2.162
 1614SOL    HW2 8247   7.028   6.836   2.010
 1615SOL     OW 8248   3.778   2.564   5.892
 1615SOL    HW1 8249   3.733   2.600   5.811
 1615SOL    HW2 8250   3.845   2.494   5.866
 1616SOL     OW 8251   8.906   5.596   4.346
 1616SOL    HW1 8252   8.899   5.609   4.445
 1616SOL    HW2 8253   8.829   5.641   4.301
 1617SOL     OW 8254   7.276   2.427   5.520
 1617SOL    HW1 8255   7.190   2.459   5.560
 1617SOL    HW2 8256   7.264   2.332   5.489
 1618SOL     OW 8257   6.107   6.673   7.999
 1618SOL    HW1 8258   6.167   6.600   7.968
 1618SOL    HW2 8259   6.017   6.634   8.022
 1619SOL     OW 8260   1.611   7.770   5.446
 1619SOL    HW1 8261   1.611   7.869   5.459
 1619SOL    HW2 8262   1.643   7.726   5.530
 1620SOL     OW 8263   8.452   4.642   4.508
 1620SOL    HW1 8264   8.465   4.544   4.495
 1620SOL    HW2 8265   8.407   4.659   4.595
 1621SOL     OW 8266   7.670   2.126   2.882
 1621SOL    HW1 8267   7.674   2.067   2.963
 1621SOL    HW2 8268   7.754   2.117   2.830
 1622SOL     OW 8269   1.938   4.284   5.977
 1622SOL    HW1 8270   1.957   4.198   5.928
 1622SOL    HW2 8271   1.967   4.361   5.920
 1623SOL     OW 8272   6.764   2.901   7.529
 1623SOL    HW1 8273   6.713   2.900   7.615
 1623SOL    HW2 8274   6.784   2.807   7.502
 1624SOL     OW 8275   0.744   6.775   7.966
 1624SOL    HW1 8276   0.677   6.777   8.040
 1624SOL    HW2 8277   0.808   6.700   7.982
 1625SOL     OW 8278   3.810   1.038   0.232
 1625SOL    HW1 8279   3.738   0.991   0.181
 1625SOL    HW2 8280   3.870   0.971   0.275
 1626SOL     OW 8281   4.189   7.057   7.040
 1626SOL    HW1 8282   4.205   7.027   6.945
 1626SOL    HW2 8283   4.110   7.008   7.077
 1627SOL     OW 8284   3.596   6.861   8.213
 1627SOL    HW1 8285   3.683   6.874   8.259
 1627SOL    HW2 8286   3.521   6.875   8.278
 1628SOL     OW 8287   8.040   1.273   2.208
 1628SOL    HW1 8288   8.108   1.222   2.156
 1628SOL    HW2 8289   8.086   1.327   2.279
 1629SOL     OW 8290   0.606   3.661   5.403
 1629SOL    HW1 8291   0.547   3.603   5.348
 1629SOL    HW2 8292   0.606   3.629   5.498
 1630SOL     OW 8293   4.352   5.448   6.072
 1630SOL    HW1 8294   4.443   5.450   6.115
 1630SOL    HW2 8295   4.282   5.458   6.142
 1631SOL     OW 8296   6.796   0.200   6.120
 1631SOL    HW1 8297   6.886   0.180   6.081
 1631SOL    HW2 8298   6.758   0.280   6.075
 1632SOL     OW 8299   3.732   7.378   1.346
 1632SOL    HW1 8300   3.777   7.452   1.295
 1632SOL    HW2 8301   3.739   7.293   1.294
 1633SOL     OW 8302   1.575   2.226   8.619
 1633SOL    HW1 8303   1.512   2.155   8.588
 1633SOL    HW2 8304   1.614   2.273   8.540
 1634SOL     OW 8305   4.489   1.718   1.883
 1634SOL    HW1 8306   4.496   1.816   1.862
 1634SOL    HW2 8307   4.574   1.688   1.927
 1635SOL     OW 8308   3.420   5.523   6.055
 1635SOL    HW1 8309   3.331   5.529   6.009
 1635SOL    HW2 8310   3.419   5.446   6.119
 1636SOL     OW 8311   0.324   0.640   7.712
 1636SOL    HW1 8312   0.307   0.738   7.706
 1636SOL    HW2 8313   0.405   0.624   7.769
 1637SOL     OW 8314   5.384   6.554   0.964
 1637SOL    HW1 8315   5.390   6.511   0.874
 1637SOL    HW2 8316   5.289   6.556   0.994
 1638SOL     OW 8317   0.404   8.547   8.542
 1638SOL    HW1 8318   0.327   8.494   8.577
 1638SOL    HW2 8319   0.369   8.622   8.486
 1639SOL     OW 8320   6.097   7.905   6.875
 1639SOL    HW1 8321   6.139   7.913   6.785
 1639SOL    HW2 8322   6.120   7.984   6.931
 1640SOL     OW 8323   6.189   0.293   1.299
 1640SOL    HW1 8324   6.188   0.264   1.395
 1640SOL    HW2 8325   6.110   0.352   1.282
 1641SOL     OW 8326   0.668   6.107   2.174
 1641SOL    HW1 8327   0.632   6.014   2.180
 1641SOL    HW2 8328   0.595   6.172   2.193
 1642SOL     OW 8329   6.092   1.296   4.104
 1642SOL    HW1 8330   6.095   1.263   4.009
 1642SOL    HW2 8331   6.151   1.239   4.161
 1643SOL     OW 8332   5.137   7.630   8.627
 1643SOL    HW1 8333   5.179   7.717   8.599
 1643SOL    HW2 8334   5.208   7.562   8.642
 1644SOL     OW 8335   5.535   0.595   5.528
 1644SOL    HW1 8336   5.618   0.611   5.476
 1644SOL    HW2 8337   5.534   0.500   5.560
 1645SOL     OW 8338   4.739   8.133   5.713
 1645SOL    HW1 8339   4.737   8.191   5.632
 1645SOL    HW2 8340   4.714   8.039   5.687
 1646SOL     OW 8341   0.674   3.230   4.986
 1646SOL    HW1 8342   0.692   3.280   4.901
 1646SOL    HW2 8343   0.585   3.256   5.023
 1647SOL     OW 8344   5.566   3.166   3.385
 1647SOL    HW1 8345   5.605   3.218   3.309
 1647SOL    HW2 8346   5.478   3.127   3.356
 1648SOL     OW 8347   5.547   3.395   8.745
 1648SOL    HW1 8348   5.568   3.478   8.694
 1648SOL    HW2 8349   5.615   3.382   8.817
 1649SOL     OW 8350   2.316   0.323   4.539
 1649SOL    HW1 8351   2.262   0.317   4.624
 1649SOL    HW2 8352   2.276   0.262   4.471
 1650SOL     OW 8353   3.890   2.033   3.439
 1650SOL    HW1 8354   3.868   2.120   3.394
 1650SOL    HW2 8355   3.932   2.052   3.528
 1651SOL     OW 8356   2.202   7.358   2.169
 1651SOL    HW1 8357   2.218   7.419   2.092
 1651SOL    HW2 8358   2.282   7.300   2.183
 1652SOL     OW 8359   6.194   7.638   8.550
 1652SOL    HW1 8360   6.245   7.571   8.495
 1652SOL    HW2 8361   6.108   7.661   8.504
 1653SOL     OW 8362   2.281   0.218   0.798
 1653SOL    HW1 8363   2.185   0.225   0.772
 1653SOL    HW2 8364   2.335   0.279   0.740
 1654SOL     OW 8365   0.213   1.107   6.201
 1654SOL    HW1 8366   0.266   1.151   6.273
 1654SOL    HW2 8367   0.269   1.099   6.118
 1655SOL     OW 8368   5.402   2.473   7.455
 1655SOL    HW1 8369   5.310   2.506   7.478
 1655SOL    HW2 8370   5.401   2.373   7.450
 1656SOL     OW 8371   8.135   4.763   2.851
 1656SOL    HW1 8372   8.047   4.752   2.805
 1656SOL    HW2 8373   8.193   4.684   2.831
 1657SOL     OW 8374   2.839   4.241   6.240
 1657SOL    HW1 8375   2.801   4.185   6.313
 1657SOL    HW2 8376   2.807   4.335   6.249
 1658SOL     OW 8377   6.034   3.594   4.455
 1658SOL    HW1 8378   6.084   3.676   4.427
 1658SOL    HW2 8379   5.990   3.553   4.375
 1659SOL     OW 8380   0.309   8.258   8.319
 1659SOL    HW1 8381   0.292   8.285   8.414
 1659SOL    HW2 8382   0.274   8.328   8.257
 1660SOL     OW 8383   3.160   1.852   2.561
 1660SOL    HW1 8384   3.080   1.819   2.510
 1660SOL    HW2 8385   3.185   1.943   2.528
 1661SOL     OW 8386   5.106   0.003   8.027
 1661SOL    HW1 8387   5.083   0.000   8.125
 1661SOL    HW2 8388   5.066   0.084   7.985
 1662SOL     OW 8389   6.790   1.295   7.388
 1662SOL    HW1 8390   6.706   1.248   7.414
 1662SOL    HW2 8391   6.822   1.261   7.300
 1663SOL     OW 8392   2.007   8.325   5.558
 1663SOL    HW1 8393   2.012   8.399   5.491
 1663SOL    HW2 8394   2.099   8.298   5.584
 1664SOL     OW 8395   8.338   8.677   7.270
 1664SOL    HW1 8396   8.413   8.741   7.250
 1664SOL    HW2 8397   8.278   8.671   7.190
 1665SOL     OW 8398   6.705   0.292   7.224
 1665SOL    HW1 8399   6.759   0.279   7.306
 1665SOL    HW2 8400   6.635   0.220   7.218
 1666SOL     OW 8401   3.693   2.479   2.359
 1666SOL    HW1 8402   3.771   2.419   2.377
 1666SOL    HW2 8403   3.615   2.449   2.415
 1667SOL     OW 8404   8.377   5.970   5.597
 1667SOL    HW1 8405   8.344   6.057   5.635
 1667SOL    HW2 8406   8.368   5.972   5.497
 1668SOL     OW 8407   4.854   3.101   7.169
 1668SOL    HW1 8408   4.820   3.074   7.259
 1668SOL    HW2 8409   4.954   3.094   7.167
 1669SOL     OW 8410   8.472   6.169   6.677
 1669SOL    HW1 8411   8.415   6.241   6.636
 1669SOL    HW2 8412   8.521   6.205   6.756
 1670SOL     OW 8413   3.295   5.820   6.288
 1670SOL    HW1 8414   3.368   5.754   6.307
 1670SOL    HW2 8415   3.206   5.777   6.303
 1671SOL     OW 8416   4.427   8.752   6.365
 1671SOL    HW1 8417   4.399   8.755   6.269
 1671SOL    HW2 8418   4.471   8.664   6.384
 1672SOL     OW 8419   8.694   0.712   7.251
 1672SOL    HW1 8420   8.749   0.649   7.197
 1672SOL    HW2 8421   8.694   0.802   7.208
 1673SOL     OW 8422   5.487   7.373   7.890
 1673SOL    HW1 8423   5.409   7.393   7.831
 1673SOL    HW2 8424   5.500   7.274   7.896
 1674SOL     OW 8425   5.354   2.635   1.062
 1674SOL    HW1 8426   5.304   2.582   1.131
 1674SOL    HW2 8427   5.289   2.693   1.012
 1675SOL     OW 8428   4.576   6.058   1.291
 1675SOL    HW1 8429   4.658   6.045   1.346
 1675SOL    HW2 8430   4.500   6.087   1.349
 1676SOL     OW 8431   0.782   2.376   6.104
 1676SOL    HW1 8432   0.713   2.359   6.034
 1676SOL    HW2 8433   0.847   2.445   6.072
 1677SOL     OW 8434   5.460   7.786   6.663
 1677SOL    HW1 8435   5.502   7.722   6.728
 1677SOL    HW2 8436   5.363   7.797   6.685
 1678SOL     OW 8437   7.563   7.090   4.017
 1678SOL    HW1 8438   7.467   7.120   4.018
 1678SOL    HW2 8439   7.580   7.029   4.094
 1679SOL     OW 8440   1.342   6.641   6.408
 1679SOL    HW1 8441   1.365   6.707   6.337
 1679SOL    HW2 8442   1.398   6.559   6.397
 1680SOL     OW 8443   0.595   1.574   8.749
 1680SOL    HW1 8444   0.620   1.497   8.690
 1680SOL    HW2 8445   0.607   1.548   8.844
 1681SOL     OW 8446   7.340   0.938   6.724
 1681SOL    HW1 8447   7.341   0.901   6.817
 1681SOL    HW2 8448   7.377   1.032   6.725
 1682SOL     OW 8449   0.911   8.512   5.353
 1682SOL    HW1 8450   0.970   8.564   5.415
 1682SOL    HW2 8451   0.964   8.438   5.310
 1683SOL     OW 8452   2.702   5.080   1.714
 1683SOL    HW1 8453   2.781   5.065   1.772
 1683SOL    HW2 8454   2.689   5.002   1.654
 1684SOL     OW 8455   3.957   8.419   8.708
 1684SOL    HW1 8456   3.992   8.392   8.618
 1684SOL    HW2 8457   4.027   8.401   8.777
 1685SOL     OW 8458   4.936   7.070   7.103
 1685SOL    HW1 8459   4.851   7.019   7.094
 1685SOL    HW2 8460   4.976   7.053   7.193
 1686SOL     OW 8461   3.492   6.638   7.990
 1686SOL    HW1 8462   3.536   6.617   7.903
 1686SOL    HW2 8463   3.542   6.712   8.036
 1687SOL     OW 8464   3.409   7.989   5.380
 1687SOL    HW1 8465   3.441   7.965   5.289
 1687SOL    HW2 8466   3.485   7.983   5.445
 1688SOL     OW 8467   4.339   0.745   1.567
 1688SOL    HW1 8468   4.404   0.806   1.521
 1688SOL    HW2 8469   4.257   0.796   1.593
 1689SOL     OW 8470   6.591   3.206   2.814
 1689SOL    HW1 8471   6.662   3.215   2.744
 1689SOL    HW2 8472   6.630   3.223   2.904
 1690SOL     OW 8473   8.564   3.174   8.861
 1690SOL    HW1 8474   8.634   3.229   8.815
 1690SOL    HW2 8475   8.480   3.228   8.869
 1691SOL     OW 8476   0.190   3.516   7.977
 1691SOL    HW1 8477   0.130   3.575   7.923
 1691SOL    HW2 8478   0.187   3.545   8.073
 1692SOL     OW 8479   0.437  -0.006   5.930
 1692SOL    HW1 8480   0.394  -0.021   5.841
 1692SOL    HW2 8481   0.499   0.072   5.924
 1693SOL     OW 8482   6.524   7.370   5.635
 1693SOL    HW1 8483   6.575   7.319   5.704
 1693SOL    HW2 8484   6.585   7.393   5.559
 1694SOL     OW 8485   4.909   4.785   8.509
 1694SOL    HW1 8486   4.890   4.704   8.452
 1694SOL    HW2 8487   4.987   4.834   8.471
 1695SOL     OW 8488   3.931   7.685   7.788
 1695SOL    HW1 8489   3.834   7.708   7.787
 1695SOL    HW2 8490   3.944   7.595   7.747
 1696SOL     OW 8491   8.339   5.259   6.136
 1696SOL    HW1 8492   8.348   5.304   6.047
 1696SOL    HW2 8493   8.389   5.172   6.135
 1697SOL     OW 8494   1.008   5.893   8.784
 1697SOL    HW1 8495   0.998   5.797   8.759
 1697SOL    HW2 8496   0.927   5.924   8.833
 1698SOL     OW 8497   5.881   6.992   5.176
 1698SOL    HW1 8498   5.868   7.052   5.097
 1698SOL    HW2 8499   5.964   6.937   5.163
 1699SOL     OW 8500   8.655   0.742   1.924
 1699SOL    HW1 8501   8.628   0.835   1.901
 1699SOL    HW2 8502   8.747   0.724   1.889
 1700SOL     OW 8503   7.309   5.576   2.443
 1700SOL    HW1 8504   7.284   5.650   2.380
 1700SOL    HW2 8505   7.283   5.601   2.536
 1701SOL     OW 8506   1.407   0.032   5.803
 1701SOL    HW1 8507   1.486  -0.028   5.785
 1701SOL    HW2 8508   1.385   0.028   5.900
 1702SOL     OW 8509   2.314   0.003   7.634
 1702SOL    HW1 8510   2.277   0.043   7.550
 1702SOL    HW2 8511   2.282   0.056   7.713
 1703SOL     OW 8512   2.377   3.271   3.515
 1703SOL    HW1 8513   2.330   3.270   3.426
 1703SOL    HW2 8514   2.475   3.257   3.501
 1704SOL     OW 8515   7.994   4.047   7.576
 1704SOL    HW1 8516   7.946   3.985   7.514
 1704SOL    HW2 8517   7.948   4.047   7.665
 1705SOL     OW 8518   0.041   0.888   6.177
 1705SOL    HW1 8519   0.127   0.939   6.183
 1705SOL    HW2 8520   0.007   0.893   6.083
 1706SOL     OW 8521   6.808   6.858   7.197
 1706SOL    HW1 8522   6.715   6.823   7.209
 1706SOL    HW2 8523   6.810   6.923   7.121
 1707SOL     OW 8524   7.154   2.819   4.591
 1707SOL    HW1 8525   7.070   2.820   4.536
 1707SOL    HW2 8526   7.233   2.810   4.530
 1708SOL     OW 8527   4.315   3.669   5.323
 1708SOL    HW1 8528   4.310   3.692   5.420
 1708SOL    HW2 8529   4.223   3.673   5.283
 1709SOL     OW 8530   6.208   1.173   0.778
 1709SOL    HW1 8531   6.254   1.223   0.851
 1709SOL    HW2 8532   6.249   1.083   0.768
 1710SOL     OW 8533   0.957   0.532   5.145
 1710SOL    HW1 8534   0.904   0.457   5.106
 1710SOL    HW2 8535   1.011   0.575   5.073
 1711SOL     OW 8536   4.845   3.595   7.002
 1711SOL    HW1 8537   4.877   3.507   6.966
 1711SOL    HW2 8538   4.762   3.580   7.056
 1712SOL     OW 8539   0.302   4.148   4.100
 1712SOL    HW1 8540   0.318   4.092   4.018
 1712SOL    HW2 8541   0.375   4.216   4.108
 1713SOL     OW 8542   1.301   2.312   6.607
 1713SOL    HW1 8543   1.337   2.322   6.700
 1713SOL    HW2 8544   1.237   2.235   6.604
 1714SOL     OW 8545   4.573   1.910   5.378
 1714SOL    HW1 8546   4.482   1.935   5.346
 1714SOL    HW2 8547   4.574   1.813   5.403
 1715SOL     OW 8548   5.903   0.236   4.607
 1715SOL    HW1 8549   5.859   0.284   4.682
 1715SOL    HW2 8550   5.992   0.202   4.637
 1716SOL     OW 8551   2.922   3.285   3.859
 1716SOL    HW1 8552   2.962   3.269   3.949
 1716SOL    HW2 8553   2.915   3.199   3.810
 1717SOL     OW 8554   2.242   6.310   6.574
 1717SOL    HW1 8555   2.319   6.307   6.638
 1717SOL    HW2 8556   2.271   6.275   6.485
 1718SOL     OW 8557   7.951   2.204   4.226
 1718SOL    HW1 8558   7.968   2.301   4.207
 1718SOL    HW2 8559   7.853   2.185   4.215
 1719SOL     OW 8560   6.770   7.718   4.923
 1719SOL    HW1 8561   6.700   7.698   4.855
 1719SOL    HW2 8562   6.804   7.633   4.963
 1720SOL     OW 8563   7.068   3.318   2.615
 1720SOL    HW1 8564   7.163   3.306   2.583
 1720SOL    HW2 8565   7.047   3.416   2.619
 1721SOL     OW 8566   8.344   2.585   0.627
 1721SOL    HW1 8567   8.421   2.589   0.690
 1721SOL    HW2 8568   8.373   2.543   0.541
 1722SOL     OW 8569   7.260   0.231   8.466
 1722SOL    HW1 8570   7.216   0.209   8.553
 1722SOL    HW2 8571   7.299   0.148   8.426
 1723SOL     OW 8572   7.467   5.171   2.650
 1723SOL    HW1 8573   7.498   5.093   2.596
 1723SOL    HW2 8574   7.547   5.217   2.690
 1724SOL     OW 8575   4.123   2.376   4.656
 1724SOL    HW1 8576   4.073   2.463   4.655
 1724SOL    HW2 8577   4.075   2.309   4.599
 1725SOL     OW 8578   6.737   5.630   8.768
 1725SOL    HW1 8579   6.719   5.540   8.727
 1725SOL    HW2 8580   6.812   5.622   8.833
 1726SOL     OW 8581   7.326   2.205   7.193
 1726SOL    HW1 8582   7.395   2.273   7.169
 1726SOL    HW2 8583   7.363   2.144   7.262
 1727SOL     OW 8584   6.613   1.716   2.214
 1727SOL    HW1 8585   6.519   1.747   2.197
 1727SOL    HW2 8586   6.627   1.628   2.169
 1728SOL     OW 8587   7.860   0.497   1.204
 1728SOL    HW1 8588   7.881   0.595   1.202
 1728SOL    HW2 8589   7.926   0.447   1.148
 1729SOL     OW 8590   7.465   2.098   0.486
 1729SOL    HW1 8591   7.548   2.136   0.526
 1729SOL    HW2 8592   7.475   2.094   0.386
 1730SOL     OW 8593   2.982   2.891   6.542
 1730SOL    HW1 8594   3.043   2.893   6.463
 1730SOL    HW2 8595   3.036   2.898   6.626
 1731SOL     OW 8596   6.309   8.304   8.546
 1731SOL    HW1 8597   6.381   8.263   8.491
 1731SOL    HW2 8598   6.287   8.244   8.623
 1732SOL     OW 8599   7.739   6.435   8.643
 1732SOL    HW1 8600   7.793   6.381   8.579
 1732SOL    HW2 8601   7.794   6.456   8.724
 1733SOL     OW 8602   4.632   7.337   7.880
 1733SOL    HW1 8603   4.643   7.296   7.790
 1733SOL    HW2 8604   4.547   7.390   7.883
 1734SOL     OW 8605   0.899   4.071   5.990
 1734SOL    HW1 8606   0.964   3.996   5.978
 1734SOL    HW2 8607   0.814   4.034   6.029
 1735SOL     OW 8608   4.666   7.899   4.730
 1735SOL    HW1 8609   4.566   7.902   4.725
 1735SOL    HW2 8610   4.697   7.948   4.811
 1736SOL     OW 8611   5.760   7.771   5.318
 1736SOL    HW1 8612   5.717   7.835   5.382
 1736SOL    HW2 8613   5.830   7.819   5.265
 1737SOL     OW 8614   7.157   2.934   2.720
 1737SOL    HW1 8615   7.143   3.008   2.785
 1737SOL    HW2 8616   7.142   2.967   2.627
 1738SOL     OW 8617   0.572   5.433   1.772
 1738SOL    HW1 8618   0.625   5.482   1.703
 1738SOL    HW2 8619   0.605   5.339   1.778
 1739SOL     OW 8620   8.631   0.592   2.809
 1739SOL    HW1 8621   8.682   0.535   2.744
 1739SOL    HW2 8622   8.646   0.558   2.902
 1740SOL     OW 8623   7.598   1.325   4.708
 1740SOL    HW1 8624   7.628   1.266   4.633
 1740SOL    HW2 8625   7.520   1.283   4.755
 1741SOL     OW 8626   8.205   6.058   3.314
 1741SOL    HW1 8627   8.172   6.152   3.299
 1741SOL    HW2 8628   8.281   6.039   3.253
 1742SOL     OW 8629   6.973   4.095  -0.020
 1742SOL    HW1 8630   6.936   4.011   0.019
 1742SOL    HW2 8631   7.071   4.102   0.002
 1743SOL     OW 8632   0.545   7.110   5.942
 1743SOL    HW1 8633   0.546   7.205   5.973
 1743SOL    HW2 8634   0.624   7.094   5.883
 1744SOL     OW 8635   0.795   8.704   0.048
 1744SOL    HW1 8636   0.838   8.685   0.137
 1744SOL    HW2 8637   0.784   8.618  -0.002
 1745SOL     OW 8638   3.445   7.753   3.331
 1745SOL    HW1 8639   3.507   7.675   3.335
 1745SOL    HW2 8640   3.356   7.725   3.296
 1746SOL     OW 8641   6.130   4.082   0.671
 1746SOL    HW1 8642   6.131   4.096   0.572
 1746SOL    HW2 8643   6.131   3.984   0.691
 1747SOL     OW 8644   1.840   4.198   5.372
 1747SOL    HW1 8645   1.930   4.221   5.336
 1747SOL    HW2 8646   1.785   4.281   5.382
 1748SOL     OW 8647   2.892   7.165   7.076
 1748SOL    HW1 8648   2.978   7.138   7.033
 1748SOL    HW2 8649   2.834   7.084   7.088
 1749SOL     OW 8650   2.692   0.892   7.231
 1749SOL    HW1 8651   2.622   0.844   7.178
 1749SOL    HW2 8652   2.776   0.896   7.178
 1750SOL     OW 8653   5.294   2.195   8.876
 1750SOL    HW1 8654   5.216   2.137   8.899
 1750SOL    HW2 8655   5.263   2.270   8.818
 1751SOL     OW 8656   0.705   1.347   8.619
 1751SOL    HW1 8657   0.723   1.323   8.524
 1751SOL    HW2 8658   0.785   1.325   8.675
 1752SOL     OW 8659   6.577   5.395   3.553
 1752SOL    HW1 8660   6.564   5.395   3.454
 1752SOL    HW2 8661   6.502   5.345   3.597
 1753SOL     OW 8662   7.360   7.378   3.127
 1753SOL    HW1 8663   7.457   7.394   3.146
 1753SOL    HW2 8664   7.325   7.451   3.069
 1754SOL     OW 8665   2.256   5.254   3.101
 1754SOL    HW1 8666   2.217   5.337   3.140
 1754SOL    HW2 8667   2.185   5.185   3.090
 1755SOL     OW 8668   5.731   4.333   6.565
 1755SOL    HW1 8669   5.723   4.401   6.492
 1755SOL    HW2 8670   5.769   4.249   6.528
 1756SOL     OW 8671   5.442   7.207   0.619
 1756SOL    HW1 8672   5.511   7.255   0.674
 1756SOL    HW2 8673   5.463   7.109   0.618
 1757SOL     OW 8674   2.260   8.443   0.014
 1757SOL    HW1 8675   2.325   8.419   0.086
 1757SOL    HW2 8676   2.287   8.529  -0.029
 1758SOL     OW 8677   2.844   7.011   0.672
 1758SOL    HW1 8678   2.848   7.033   0.575
 1758SOL    HW2 8679   2.891   7.081   0.725
 1759SOL     OW 8680   6.117   7.401   3.176
 1759SOL    HW1 8681   6.050   7.471   3.202
 1759SOL    HW2 8682   6.171   7.376   3.256
 1760SOL     OW 8683   6.713   0.369   5.083
 1760SOL    HW1 8684   6.721   0.468   5.075
 1760SOL    HW2 8685   6.778   0.325   5.020
 1761SOL     OW 8686   5.932   1.765   7.743
 1761SOL    HW1 8687   5.883   1.802   7.664
 1761SOL    HW2 8688   6.000   1.698   7.711
 1762SOL     OW 8689   6.576   3.665   6.878
 1762SOL    HW1 8690   6.550   3.598   6.809
 1762SOL    HW2 8691   6.674   3.684   6.871
 1763SOL     OW 8692   5.393   1.906   2.659
 1763SOL    HW1 8693   5.299   1.874   2.662
 1763SOL    HW2 8694   5.397   2.000   2.695
 1764SOL     OW 8695   4.310   7.863   2.442
 1764SOL    HW1 8696   4.336   7.812   2.361
 1764SOL    HW2 8697   4.211   7.857   2.455
 1765SOL     OW 8698   0.772   5.599   4.349
 1765SOL    HW1 8699   0.674   5.597   4.329
 1765SOL    HW2 8700   0.789   5.664   4.423
 1766SOL     OW 8701   1.245   1.510   7.327
 1766SOL    HW1 8702   1.211   1.468   7.242
 1766SOL    HW2 8703   1.167   1.529   7.387
 1767SOL     OW 8704   1.137   6.575   2.089
 1767SOL    HW1 8705   1.063   6.513   2.115
 1767SOL    HW2 8706   1.216   6.522   2.059
 1768SOL     OW 8707   2.552   4.554   6.947
 1768SOL    HW1 8708   2.500   4.620   6.893
 1768SOL    HW2 8709   2.648   4.581   6.950
 1769SOL     OW 8710   1.497   2.684   4.237
 1769SOL    HW1 8711   1.513   2.620   4.162
 1769SOL    HW2 8712   1.582   2.699   4.287
 1770SOL     OW 8713   7.198   3.832   8.555
 1770SOL    HW1 8714   7.152   3.802   8.638
 1770SOL    HW2 8715   7.130   3.863   8.488
 1771SOL     OW 8716   1.172   7.231   6.394
 1771SOL    HW1 8717   1.198   7.160   6.329
 1771SOL    HW2 8718   1.238   7.232   6.470
 1772SOL     OW 8719   3.028   8.469   8.677
 1772SOL    HW1 8720   2.971   8.388   8.661
 1772SOL    HW2 8721   3.019   8.498   8.772
 1773SOL     OW 8722   6.204   0.033   2.179
 1773SOL    HW1 8723   6.114   0.042   2.222
 1773SOL    HW2 8724   6.237  -0.061   2.190
 1774SOL     OW 8725   7.753   2.245   7.796
 1774SOL    HW1 8726   7.766   2.288   7.886
 1774SOL    HW2 8727   7.694   2.304   7.740
 1775SOL     OW 8728   7.946   6.661   0.121
 1775SOL    HW1 8729   7.986   6.681   0.032
 1775SOL    HW2 8730   7.880   6.585   0.112
 1776SOL     OW 8731   1.270   1.371   5.325
 1776SOL    HW1 8732   1.190   1.341   5.377
 1776SOL    HW2 8733   1.352   1.330   5.365
 1777SOL     OW 8734   0.996   8.329   2.918
 1777SOL    HW1 8735   1.001   8.429   2.915
 1777SOL    HW2 8736   1.082   8.294   2.956
 1778SOL     OW 8737   4.387   5.193   0.485
 1778SOL    HW1 8738   4.435   5.107   0.499
 1778SOL    HW2 8739   4.289   5.176   0.480
 1779SOL     OW 8740   2.447   1.141   3.172
 1779SOL    HW1 8741   2.493   1.091   3.246
 1779SOL    HW2 8742   2.462   1.239   3.184
 1780SOL     OW 8743   2.659   7.940   3.067
 1780SOL    HW1 8744   2.640   7.853   3.021
 1780SOL    HW2 8745   2.710   7.922   3.152
 1781SOL     OW 8746   3.354   7.311   3.498
 1781SOL    HW1 8747   3.267   7.317   3.548
 1781SOL    HW2 8748   3.338   7.331   3.401
 1782SOL     OW 8749   2.727   3.522   2.583
 1782SOL    HW1 8750   2.739   3.586   2.658
 1782SOL    HW2 8751   2.712   3.572   2.498
 1783SOL     OW 8752   6.211   8.644   3.211
 1783SOL    HW1 8753   6.247   8.645   3.305
 1783SOL    HW2 8754   6.286   8.625   3.147
 1784SOL     OW 8755   5.197   1.605   6.375
 1784SOL    HW1 8756   5.207   1.509   6.403
 1784SOL    HW2 8757   5.270   1.659   6.418
 1785SOL     OW 8758   1.840   4.223   3.664
 1785SOL    HW1 8759   1.751   4.266   3.680
 1785SOL    HW2 8760   1.827   4.125   3.650
 1786SOL     OW 8761   6.143   3.164   3.682
 1786SOL    HW1 8762   6.129   3.228   3.757
 1786SOL    HW2 8763   6.104   3.201   3.598
 1787SOL     OW 8764   5.695   6.603   0.259
 1787SOL    HW1 8765   5.794   6.587   0.270
 1787SOL    HW2 8766   5.674   6.614   0.161
 1788SOL     OW 8767   8.717   2.096   7.810
 1788SOL    HW1 8768   8.714   2.067   7.905
 1788SOL    HW2 8769   8.787   2.044   7.760
 1789SOL     OW 8770   2.868   6.029   4.946
 1789SOL    HW1 8771   2.851   5.996   4.853
 1789SOL    HW2 8772   2.964   6.054   4.956
 1790SOL     OW 8773   4.422   3.578   0.873
 1790SOL    HW1 8774   4.508   3.628   0.874
 1790SOL    HW2 8775   4.405   3.542   0.781
 1791SOL     OW 8776   1.465   6.956   4.220
 1791SOL    HW1 8777   1.431   6.939   4.128
 1791SOL    HW2 8778   1.445   7.051   4.246
 1792SOL     OW 8779   0.161   0.231   8.669
 1792SOL    HW1 8780   0.225   0.167   8.626
 1792SOL    HW2 8781   0.084   0.247   8.607
 1793SOL     OW 8782   7.603   8.067   4.844
 1793SOL    HW1 8783   7.691   8.112   4.862
 1793SOL    HW2 8784   7.532   8.137   4.835
 1794SOL     OW 8785   1.223   4.736   5.566
 1794SOL    HW1 8786   1.294   4.775   5.506
 1794SOL    HW2 8787   1.211   4.796   5.645
 1795SOL     OW 8788   3.650   5.249   4.245
 1795SOL    HW1 8789   3.586   5.253   4.322
 1795SOL    HW2 8790   3.624   5.318   4.177
 1796SOL     OW 8791   3.037   7.558   7.321
 1796SOL    HW1 8792   2.973   7.483   7.335
 1796SOL    HW2 8793   3.032   7.589   7.227
 1797SOL     OW 8794   4.593   2.486   2.063
 1797SOL    HW1 8795   4.515   2.542   2.090
 1797SOL    HW2 8796   4.590   2.398   2.111
 1798SOL     OW 8797   2.886   8.211   1.779
 1798SOL    HW1 8798   2.963   8.150   1.799
 1798SOL    HW2 8799   2.861   8.261   1.862
 1799SOL     OW 8800   6.574   8.276   3.507
 1799SOL    HW1 8801   6.612   8.211   3.441
 1799SOL    HW2 8802   6.648   8.312   3.564
 1800SOL     OW 8803   1.774   6.987   2.237
 1800SOL    HW1 8804   1.712   6.951   2.168
 1800SOL    HW2 8805   1.841   7.048   2.195
 1801SOL     OW 8806   3.269   1.174   5.947
 1801SOL    HW1 8807   3.283   1.145   5.852
 1801SOL    HW2 8808   3.317   1.260   5.963
 1802SOL     OW 8809   6.065   5.539   7.650
 1802SOL    HW1 8810   6.061   5.609   7.721
 1802SOL    HW2 8811   6.145   5.481   7.664
 1803SOL     OW 8812   2.174   7.924   5.141
 1803SOL    HW1 8813   2.162   7.900   5.237
 1803SOL    HW2 8814   2.104   7.990   5.114
 1804SOL     OW 8815   6.664   4.774   7.925
 1804SOL    HW1 8816   6.719   4.777   7.841
 1804SOL    HW2 8817   6.712   4.823   7.998
 1805SOL     OW 8818   7.653   8.386   8.553
 1805SOL    HW1 8819   7.635   8.460   8.488
 1805SOL    HW2 8820   7.566   8.356   8.593
 1806SOL     OW 8821   0.020   8.414   1.048
 1806SOL    HW1 8822   0.115   8.436   1.026
 1806SOL    HW2 8823  -0.032   8.498   1.059
 1807SOL     OW 8824   5.405   5.663   7.697
 1807SOL    HW1 8825   5.318   5.615   7.690
 1807SOL    HW2 8826   5.469   5.609   7.752
 1808SOL     OW 8827   8.265   4.831   2.376
 1808SOL    HW1 8828   8.302   4.806   2.286
 1808SOL    HW2 8829   8.304   4.771   2.445
 1809SOL     OW 8830   4.392   3.060   5.805
 1809SOL    HW1 8831   4.337   3.125   5.856
 1809SOL    HW2 8832   4.423   3.102   5.720
 1810SOL     OW 8833   1.665   1.339   1.715
 1810SOL    HW1 8834   1.673   1.276   1.792
 1810SOL    HW2 8835   1.591   1.404   1.733
 1811SOL     OW 8836   2.408   2.333   4.273
 1811SOL    HW1 8837   2.364   2.260   4.325
 1811SOL    HW2 8838   2.497   2.301   4.241
 1812SOL     OW 8839   0.817   4.784   4.088
 1812SOL    HW1 8840   0.735   4.805   4.141
 1812SOL    HW2 8841   0.809   4.693   4.048
 1813SOL     OW 8842   1.225   6.047   1.421
 1813SOL    HW1 8843   1.297   6.068   1.355
 1813SOL    HW2 8844   1.159   6.121   1.425
 1814SOL     OW 8845   7.115   7.513   8.860
 1814SOL    HW1 8846   7.053   7.449   8.906
 1814SOL    HW2 8847   7.209   7.481   8.870
 1815SOL     OW 8848   3.360   8.736   0.540
 1815SOL    HW1 8849   3.402   8.647   0.524
 1815SOL    HW2 8850   3.346   8.783   0.453
 1816SOL     OW 8851   2.814   8.207   2.634
 1816SOL    HW1 8852   2.742   8.137   2.625
 1816SOL    HW2 8853   2.897   8.174   2.589
 1817SOL     OW 8854   0.580   4.484   2.022
 1817SOL    HW1 8855   0.600   4.491   2.120
 1817SOL    HW2 8856   0.590   4.389   1.993
 1818SOL     OW 8857   5.533   1.281   0.505
 1818SOL    HW1 8858   5.517   1.239   0.594
 1818SOL    HW2 8859   5.572   1.372   0.518
 1819SOL     OW 8860   7.235   5.074   3.318
 1819SOL    HW1 8861   7.154   5.062   3.376
 1819SOL    HW2 8862   7.282   4.986   3.309
 1820SOL     OW 8863   5.697   4.325   1.522
 1820SOL    HW1 8864   5.762   4.398   1.542
 1820SOL    HW2 8865   5.747   4.244   1.489
 1821SOL     OW 8866   3.244   7.690   6.176
 1821SOL    HW1 8867   3.258   7.594   6.200
 1821SOL    HW2 8868   3.332   7.731   6.151
 1822SOL     OW 8869   7.141   3.758   2.321
 1822SOL    HW1 8870   7.098   3.735   2.234
 1822SOL    HW2 8871   7.080   3.818   2.373
 1823SOL     OW 8872   2.732   7.150   5.960
 1823SOL    HW1 8873   2.686   7.066   5.991
 1823SOL    HW2 8874   2.663   7.221   5.943
 1824SOL     OW 8875   6.425   4.805   3.161
 1824SOL    HW1 8876   6.471   4.777   3.077
 1824SOL    HW2 8877   6.414   4.725   3.221
 1825SOL     OW 8878   4.135   1.622   1.840
 1825SOL    HW1 8879   4.191   1.679   1.901
 1825SOL    HW2 8880   4.043   1.612   1.879
 1826SOL     OW 8881   3.821   0.957   1.653
 1826SOL    HW1 8882   3.830   0.961   1.554
 1826SOL    HW2 8883   3.751   0.889   1.678
 1827SOL     OW 8884   7.150   7.417   1.514
 1827SOL    HW1 8885   7.109   7.507   1.522
 1827SOL    HW2 8886   7.141   7.367   1.600
 1828SOL     OW 8887   0.125   7.397   1.796
[truncated: 2,777,387 more chars]
