# Supplementary material for: Structural basis of FatB-mediated iron uptake via tyrosine/histidine direct coordination accompanying long-distance domain reorganization
Source: Nat Commun. 2026 Apr 18;17:5413. doi: 10.1038/s41467-026-72127-y (PMC13279818; doi:10.1038/s41467-026-72127-y)
Supplement: Supplementary file 3 — Supplementary Data 1 [file 41467_2026_72127_MOESM3_ESM.zip › MD_initial_and_final_coordinates/md_afb_11111_start.gro]

Protein in water
70606
   44LYS      N    1   4.366   6.603   6.879 -0.3745  0.2462  0.2065
   44LYS     H1    2   4.449   6.616   6.817  1.4583 -1.7484 -2.0808
   44LYS     H2    3   4.361   6.690   6.936 -1.6822 -0.1044  1.2902
   44LYS     H3    4   4.378   6.530   6.951  1.8133 -0.2096 -1.5261
   44LYS     CA    5   4.244   6.596   6.799  0.6617  0.1792  0.0483
   44LYS     HA    6   4.166   6.597   6.873 -0.2384  5.6737  0.1771
   44LYS     CB    7   4.224   6.725   6.717 -0.0437  0.6891 -0.0327
   44LYS    HB1    8   4.232   6.704   6.609  1.7529  0.6495  0.6063
   44LYS    HB2    9   4.309   6.789   6.749 -0.0588 -0.5521 -2.3928
   44LYS     CG   10   4.091   6.792   6.750  0.0644  0.7410  0.6725
   44LYS    HG1   11   4.099   6.899   6.720  0.0566 -0.1831  2.9295
   44LYS    HG2   12   4.085   6.778   6.860  1.1938  1.8083 -1.2970
   44LYS     CD   13   3.958   6.733   6.689 -0.0918  0.4651  0.5923
   44LYS    HD1   14   3.921   6.635   6.725  2.3984  1.4392 -0.9891
   44LYS    HD2   15   3.877   6.801   6.722 -0.1952 -3.3791  1.5428
   44LYS     CE   16   3.964   6.746   6.536  0.0965  0.1060  0.1375
   44LYS    HE1   17   4.012   6.662   6.482  1.0853  0.3836  4.0173
   44LYS    HE2   18   4.008   6.845   6.514  0.1770 -0.0746 -0.2442
   44LYS     NZ   19   3.826   6.750   6.478 -0.2371 -0.3985 -0.3063
   44LYS    HZ1   20   3.767   6.664   6.475  0.1400 -0.5901 -2.1638
   44LYS    HZ2   21   3.786   6.833   6.526  0.2852 -2.0022 -0.9806
   44LYS    HZ3   22   3.837   6.781   6.379 -0.8957 -1.5193 -1.8061
   44LYS      C   23   4.244   6.472   6.713 -0.5633 -0.7956  0.0285
   44LYS      O   24   4.338   6.443   6.637  0.1964  0.0033  0.2974
   45THR      N   25   4.135   6.385   6.714 -0.2499  0.2616  0.0606
   45THR     HN   26   4.049   6.420   6.751 -0.5857 -1.9776  1.0645
   45THR     CA   27   4.142   6.248   6.658 -0.2985 -0.2458 -0.8262
   45THR     HA   28   4.214   6.266   6.579  0.8347  0.6673  3.1057
   45THR     CB   29   4.173   6.142   6.761 -0.3453  0.3424 -0.3129
   45THR     HB   30   4.134   6.042   6.732  0.4010 -0.4904  2.4099
   45THR    OG1   31   4.109   6.175   6.880  0.6688  0.6099 -0.6405
   45THR    HG1   32   4.170   6.235   6.924  2.5202  1.1146 -0.4849
   45THR    CG2   33   4.324   6.134   6.778  0.4288  0.6512  0.6525
   45THR   HG21   34   4.368   6.235   6.791  0.0090 -2.1695  2.0811
   45THR   HG22   35   4.349   6.072   6.867  0.1797  0.7137 -0.2566
   45THR   HG23   36   4.375   6.092   6.689 -2.1113  0.0428 -0.9997
   45THR      C   37   4.012   6.206   6.582 -0.3677 -0.4803 -1.0380
   45THR      O   38   3.904   6.244   6.614  0.7523  0.3464  0.5472
   46VAL      N   39   4.026   6.125   6.478 -0.2639 -0.5512  0.2627
   46VAL     HN   40   4.114   6.087   6.449 -0.4379  0.4861 -0.1077
   46VAL     CA   41   3.914   6.059   6.415  0.0970  0.2339  0.0861
   46VAL     HA   42   3.816   6.085   6.453 -0.8302  0.3261  1.7508
   46VAL     CB   43   3.916   6.076   6.263 -0.1993 -0.1737  0.3767
   46VAL     HB   44   3.828   6.022   6.222 -1.0045 -0.6318  0.8436
   46VAL    CG1   45   3.883   6.219   6.235 -0.1742 -0.4583 -0.5179
   46VAL   HG11   46   3.901   6.242   6.128  0.4886  2.4536 -1.5662
   46VAL   HG12   47   3.773   6.239   6.239  1.3424  2.1324  1.7401
   46VAL   HG13   48   3.942   6.286   6.302 -1.2913 -0.8651  0.2665
   46VAL    CG2   49   4.046   6.042   6.191  0.7154  0.1407  0.4462
   46VAL   HG21   50   4.129   6.114   6.206 -0.0603 -0.8169  1.2180
   46VAL   HG22   51   4.082   5.940   6.215  1.0985 -0.8974 -0.9257
   46VAL   HG23   52   4.039   6.041   6.080 -0.2148  0.9161  0.4305
   46VAL      C   53   3.927   5.911   6.448 -0.4209 -0.0761 -0.0395
   46VAL      O   54   4.038   5.853   6.440  0.3467 -0.2030  0.3638
   47GLU      N   55   3.812   5.844   6.487 -0.1654 -0.3763  0.1813
   47GLU     HN   56   3.726   5.891   6.473  0.7815  1.1751  0.7422
   47GLU     CA   57   3.808   5.699   6.499 -0.4410 -0.0822 -0.5962
   47GLU     HA   58   3.901   5.661   6.539  1.7079 -3.1751 -0.6961
   47GLU     CB   59   3.701   5.663   6.612 -0.4114  0.1699  0.3215
   47GLU    HB1   60   3.656   5.565   6.586  2.3725  0.0561  1.7535
   47GLU    HB2   61   3.614   5.729   6.593 -2.5060  0.7367  1.0261
   47GLU     CG   62   3.745   5.673   6.763  0.0538  0.1379  0.0462
   47GLU    HG1   63   3.792   5.772   6.779  0.2908  0.9540 -0.9444
   47GLU    HG2   64   3.829   5.606   6.790 -0.5554 -0.8400 -0.8499
   47GLU     CD   65   3.634   5.645   6.857 -0.3313 -0.0152 -0.2302
   47GLU    OE1   66   3.590   5.531   6.854  0.0658 -0.4950 -0.2637
   47GLU    OE2   67   3.577   5.733   6.932 -0.3363 -0.1443 -0.0094
   47GLU      C   68   3.779   5.631   6.367  0.2738  0.1246 -0.3390
   47GLU      O   69   3.673   5.642   6.307  0.4456 -0.2443  0.3526
   48ILE      N   70   3.869   5.539   6.319  0.3077 -0.3108  0.4763
   48ILE     HN   71   3.953   5.516   6.367 -1.6556  0.5437  0.5815
   48ILE     CA   72   3.842   5.479   6.191  0.0056 -0.3783 -0.3352
   48ILE     HA   73   3.738   5.488   6.165 -0.2996 -0.5598 -2.7614
   48ILE     CB   74   3.936   5.531   6.079  0.5459  0.0096 -0.0200
   48ILE     HB   75   3.912   5.461   5.996  0.0206 -0.7308 -0.1320
   48ILE    CG2   76   3.879   5.673   6.052 -0.5933 -0.4937 -0.0807
   48ILE   HG21   77   3.928   5.716   5.962 -1.6493 -0.0089 -0.8044
   48ILE   HG22   78   3.768   5.673   6.043  0.1860  2.9362  0.6828
   48ILE   HG23   79   3.905   5.745   6.133 -1.1496 -0.4023 -1.3926
   48ILE    CG1   80   4.089   5.526   6.097  0.3632  0.3133  1.0567
   48ILE   HG11   81   4.120   5.562   6.198  2.0011  0.1235  1.0392
   48ILE   HG12   82   4.128   5.594   6.019 -3.8587 -3.0048 -2.4302
   48ILE     CD   83   4.148   5.380   6.078  0.1942 -1.0910 -0.0638
   48ILE    HD1   84   4.108   5.337   5.984 -1.2612  1.0218  0.0136
   48ILE    HD2   85   4.258   5.387   6.068  0.6413  0.2593 -0.7471
   48ILE    HD3   86   4.119   5.314   6.163  0.3352 -0.8640  2.0536
   48ILE      C   87   3.863   5.329   6.209  0.0140  0.4612  0.2382
   48ILE      O   88   3.907   5.274   6.315  0.2392  0.5477  0.0578
   49THR      N   89   3.802   5.249   6.116  0.0940 -0.5699 -0.5671
   49THR     HN   90   3.756   5.294   6.040  0.5195  0.7367  1.4719
   49THR     CA   91   3.793   5.102   6.115  0.2276  0.2869 -0.1873
   49THR     HA   92   3.806   5.064   6.215  1.2249 -1.1955  0.4452
   49THR     CB   93   3.653   5.062   6.074  0.2907 -0.7087 -0.6060
   49THR     HB   94   3.613   5.131   5.997  4.5433 -0.2253 -1.7049
   49THR    OG1   95   3.565   5.077   6.183 -0.1079  0.2838 -0.1957
   49THR    HG1   96   3.479   5.097   6.145  1.5847  1.1109 -1.0707
   49THR    CG2   97   3.631   4.911   6.029 -0.7630 -0.2766 -0.3847
   49THR   HG21   98   3.670   4.893   5.927  0.0595 -1.4341 -0.8627
   49THR   HG22   99   3.677   4.835   6.096  0.5706  0.8993 -1.8239
   49THR   HG23  100   3.525   4.881   6.030  0.2175 -3.1714 -1.7568
   49THR      C  101   3.889   5.041   6.017 -0.3660  0.0474  0.3883
   49THR      O  102   3.890   5.084   5.899  0.5762 -0.2936  0.1375
   50ASP      N  103   3.980   4.957   6.071  0.5839  0.5033 -0.2147
   50ASP     HN  104   3.973   4.935   6.167 -0.2372  0.2070 -1.3383
   50ASP     CA  105   4.083   4.887   6.001  0.4355  0.3829 -0.2396
   50ASP     HA  106   4.086   4.915   5.897  2.6594 -0.8679 -0.2413
   50ASP     CB  107   4.227   4.922   6.067  0.0413  0.0262  0.0909
   50ASP    HB1  108   4.226   5.031   6.088  2.7283  0.2019  3.5251
   50ASP    HB2  109   4.302   4.910   5.986  0.6028 -1.4702 -0.1306
   50ASP     CG  110   4.288   4.843   6.181 -0.8193  0.0666 -0.4361
   50ASP    OD1  111   4.217   4.780   6.261 -0.0032 -0.9476  0.0910
   50ASP    OD2  112   4.412   4.866   6.197  0.1542 -0.5564  0.2510
   50ASP      C  113   4.049   4.738   6.003  0.6933 -0.2938 -0.3422
   50ASP      O  114   3.931   4.701   6.022 -0.0565 -0.2313  0.4113
   51ALA      N  115   4.141   4.641   5.974 -0.0537  0.1362 -0.4738
   51ALA     HN  116   4.236   4.668   5.962 -0.9419 -0.4364 -0.5067
   51ALA     CA  117   4.108   4.500   5.979 -0.3101 -0.3918  0.0416
   51ALA     HA  118   4.016   4.486   5.924 -0.4489 -0.0998 -0.3704
   51ALA     CB  119   4.197   4.412   5.891 -0.5553 -0.2091  0.3429
   51ALA    HB1  120   4.297   4.391   5.936  1.9296 -1.6594  3.1768
   51ALA    HB2  121   4.147   4.316   5.866  0.5292  0.1353 -0.4638
   51ALA    HB3  122   4.222   4.451   5.790  1.2922  0.4581 -0.5558
   51ALA      C  123   4.086   4.438   6.118 -0.1906 -0.2455 -0.3603
   51ALA      O  124   4.021   4.336   6.123  0.8014  0.1258 -0.4836
   52HIS      N  125   4.128   4.507   6.226  0.0342 -0.0022  0.3037
   52HIS     HN  126   4.175   4.594   6.214 -0.4499 -3.6317 -0.4238
   52HIS     CA  127   4.124   4.442   6.360  0.4327 -0.5054 -0.1608
   52HIS     HA  128   4.098   4.339   6.341 -0.1514 -1.5898 -2.8230
   52HIS     CB  129   4.274   4.432   6.412 -0.0561  0.4437 -0.0029
   52HIS    HB1  130   4.270   4.376   6.507 -1.0476  0.4785  0.5285
   52HIS    HB2  131   4.318   4.529   6.444  1.3784  1.9982 -2.9319
   52HIS    ND1  132   4.372   4.234   6.304  1.2365  0.1428 -0.2331
   52HIS     CG  133   4.361   4.368   6.311  0.1566 -0.3296 -0.8174
   52HIS    CE1  134   4.465   4.209   6.209 -0.9090 -0.5082 -0.2541
   52HIS    HE1  135   4.499   4.109   6.183  0.2774 -1.5105  0.7937
   52HIS    NE2  136   4.510   4.327   6.157  0.3681  0.7172 -0.3629
   52HIS    HE2  137   4.567   4.333   6.075 -3.8686 -1.8349 -1.7844
   52HIS    CD2  138   4.449   4.428   6.221 -0.3467  0.4570  0.9200
   52HIS    HD2  139   4.471   4.532   6.200 -0.5713 -2.1896  2.2218
   52HIS      C  140   4.027   4.511   6.457 -0.7681 -0.1491  0.8781
   52HIS      O  141   4.010   4.481   6.572  0.0276 -0.9248 -0.3668
   53GLY      N  142   3.958   4.619   6.409  0.0767  0.0051 -0.5657
   53GLY     HN  143   3.981   4.665   6.324  0.4992 -1.2025 -2.0779
   53GLY     CA  144   3.853   4.686   6.476  0.1541 -0.3657  0.1987
   53GLY    HA1  145   3.762   4.665   6.422 -0.7681  0.6747 -1.0050
   53GLY    HA2  146   3.844   4.666   6.582 -0.4969 -2.4162 -0.8990
   53GLY      C  147   3.876   4.832   6.457 -0.0899 -0.2928  0.0248
   53GLY      O  148   3.919   4.886   6.355  0.4370  0.1021 -0.1355
   54THR      N  149   3.842   4.912   6.558 -0.6955  0.4346 -0.3198
   54THR     HN  150   3.828   4.879   6.651  1.0493 -1.3202 -0.7104
   54THR     CA  151   3.850   5.061   6.546 -0.1357 -0.0535 -0.1814
   54THR     HA  152   3.836   5.096   6.444  3.5149 -2.1858  1.1746
   54THR     CB  153   3.726   5.120   6.624  0.1153  0.2259  0.5046
   54THR     HB  154   3.721   5.078   6.727 -0.7901  1.6966 -3.9609
   54THR    OG1  155   3.601   5.089   6.565 -0.1266  0.1877  0.3654
   54THR    HG1  156   3.600   4.993   6.554  2.2273 -1.1270  3.1956
   54THR    CG2  157   3.729   5.277   6.635 -0.1621 -0.1128  0.2861
   54THR   HG21  158   3.752   5.331   6.541 -1.4353 -1.9947 -1.0544
   54THR   HG22  159   3.642   5.329   6.682 -1.8809 -1.7556 -2.1460
   54THR   HG23  160   3.817   5.296   6.700  0.0054  0.0421 -0.6897
   54THR      C  161   3.980   5.120   6.602 -0.5437 -0.7778 -0.1223
   54THR      O  162   4.021   5.074   6.711  0.3094 -0.1314  0.6866
   55VAL      N  163   4.042   5.219   6.536 -0.0500 -0.2367  0.1624
   55VAL     HN  164   4.014   5.258   6.449 -0.0266  1.7902  0.3265
   55VAL     CA  165   4.164   5.278   6.576 -0.2317  0.0235  0.5190
   55VAL     HA  166   4.181   5.269   6.683 -0.2221 -2.0615  1.3477
   55VAL     CB  167   4.278   5.214   6.504 -0.4078 -0.1647  0.4352
   55VAL     HB  168   4.275   5.106   6.527  2.9108  0.3759  1.2412
   55VAL    CG1  169   4.257   5.220   6.358 -0.3152  0.0215  0.7126
   55VAL   HG11  170   4.157   5.185   6.325 -0.2245 -1.0724 -1.5591
   55VAL   HG12  171   4.284   5.314   6.306 -0.7983  1.2793  1.5154
   55VAL   HG13  172   4.337   5.154   6.316  1.3081  1.1815 -0.4900
   55VAL    CG2  173   4.415   5.281   6.529 -0.3012  0.0008  0.7280
   55VAL   HG21  174   4.451   5.272   6.634 -0.0444 -1.4987 -0.8209
   55VAL   HG22  175   4.487   5.222   6.469  0.7628  1.9253 -3.0475
   55VAL   HG23  176   4.419   5.389   6.502  0.5881  1.6940  2.7498
   55VAL      C  177   4.163   5.433   6.551 -0.1619 -0.7113 -0.1225
   55VAL      O  178   4.112   5.483   6.447 -0.0548 -0.0155  0.6752
   56LYS      N  179   4.204   5.500   6.663 -0.1853  0.1600  0.1565
   56LYS     HN  180   4.241   5.458   6.745 -0.7117 -1.9861 -0.4751
   56LYS     CA  181   4.225   5.646   6.658  0.5018  0.2057 -1.2782
   56LYS     HA  182   4.137   5.693   6.615 -2.1898  0.3670  0.5245
   56LYS     CB  183   4.264   5.689   6.804  0.1870  0.2188 -0.5517
   56LYS    HB1  184   4.294   5.795   6.797 -0.2058 -0.9307 -0.3885
   56LYS    HB2  185   4.358   5.638   6.834 -0.0415  0.5241  1.7299
   56LYS     CG  186   4.152   5.673   6.915 -0.7249 -0.7360  0.4829
   56LYS    HG1  187   4.210   5.659   7.009  0.8297  0.2254  2.4894
   56LYS    HG2  188   4.104   5.575   6.894 -1.4804  0.0934  1.0772
   56LYS     CD  189   4.051   5.782   6.928 -0.1951  0.4024  0.0609
   56LYS    HD1  190   4.055   5.840   6.833 -0.2982  0.4268 -0.9464
   56LYS    HD2  191   3.948   5.740   6.931  0.5925 -1.0958 -1.0302
   56LYS     CE  192   4.067   5.860   7.060  0.1496 -0.0109 -0.3092
   56LYS    HE1  193   4.172   5.894   7.067  2.0038  1.2434 -0.2451
   56LYS    HE2  194   4.043   5.798   7.149 -1.8265  0.5126 -1.1353
   56LYS     NZ  195   3.987   5.989   7.064 -0.4204  0.0711  0.9863
   56LYS    HZ1  196   4.010   6.038   7.153  3.1784 -0.1771 -1.7109
   56LYS    HZ2  197   4.010   6.042   6.977  0.3740 -1.5177  1.2538
   56LYS    HZ3  198   3.885   5.967   7.070 -1.1122  1.6165 -3.5289
   56LYS      C  199   4.339   5.684   6.564 -0.8151 -0.3358 -0.6085
   56LYS      O  200   4.447   5.634   6.576 -0.1745 -0.4423 -0.8407
   57VAL      N  201   4.311   5.775   6.468  0.6616 -0.0490  0.0102
   57VAL     HN  202   4.218   5.812   6.470  1.9159  1.2017  0.0909
   57VAL     CA  203   4.409   5.836   6.388 -0.1125  0.2536  0.2784
   57VAL     HA  204   4.501   5.786   6.412 -0.1405  1.0638 -2.6778
   57VAL     CB  205   4.385   5.807   6.237 -0.5623  0.1754 -0.7889
   57VAL     HB  206   4.286   5.847   6.205 -1.2896  0.3310 -1.8524
   57VAL    CG1  207   4.487   5.875   6.149 -0.6818 -0.3180 -0.8788
   57VAL   HG11  208   4.466   5.849   6.043 -0.4762  2.2474  1.1030
   57VAL   HG12  209   4.477   5.986   6.144 -0.4386  0.4396  0.9675
   57VAL   HG13  210   4.594   5.862   6.177  1.9093 -2.6003  1.3201
   57VAL    CG2  211   4.385   5.653   6.231  0.6858  0.2650 -0.2016
   57VAL   HG21  212   4.386   5.623   6.124 -0.7776 -0.8301  1.9892
   57VAL   HG22  213   4.475   5.615   6.284 -0.7479 -0.2711  0.3210
   57VAL   HG23  214   4.299   5.601   6.279  3.0206  0.0688 -2.0959
   57VAL      C  215   4.413   5.985   6.405 -0.6264  0.4559 -0.0985
   57VAL      O  216   4.303   6.046   6.397 -0.0321 -0.5641  0.1413
   58PRO      N  217   4.520   6.053   6.438  0.0476  0.3949  0.1606
   58PRO     CD  218   4.641   5.994   6.478 -0.1726 -0.5647 -0.1668
   58PRO    HD1  219   4.622   5.927   6.565  0.2075  1.4167  0.2078
   58PRO    HD2  220   4.703   5.948   6.398 -0.2833  1.0574  2.5212
   58PRO     CA  221   4.528   6.198   6.431  0.4763 -0.9540  0.2513
   58PRO     HA  222   4.463   6.234   6.509 -1.2735  0.5557 -0.6844
   58PRO     CB  223   4.670   6.231   6.458  0.4441  0.1263 -0.7571
   58PRO    HB1  224   4.686   6.326   6.513 -3.7304  1.0967  0.0889
   58PRO    HB2  225   4.740   6.236   6.372  1.0132 -1.3415  1.8357
   58PRO     CG  226   4.713   6.112   6.540 -0.9179 -0.3505  0.5107
   58PRO    HG1  227   4.669   6.124   6.642  0.3725 -0.7193  2.8816
   58PRO    HG2  228   4.823   6.098   6.546 -2.1352 -0.4732 -0.2310
   58PRO      C  229   4.466   6.266   6.303 -0.0500  0.1149 -0.7883
   58PRO      O  230   4.484   6.210   6.201 -0.1205 -0.8279 -0.3027
   59VAL      N  231   4.410   6.383   6.323 -0.3856 -0.0139 -0.6113
   59VAL     HN  232   4.401   6.417   6.417  0.6426  0.8830 -1.3710
   59VAL     CA  233   4.391   6.474   6.213  0.1595  0.4559 -0.2403
   59VAL     HA  234   4.355   6.412   6.132 -0.7317  1.4837 -1.7564
   59VAL     CB  235   4.286   6.575   6.243 -0.6850  0.1810  0.1166
   59VAL     HB  236   4.268   6.637   6.153  2.4860  1.5781  0.2171
   59VAL    CG1  237   4.148   6.509   6.265  0.0494 -0.3260  0.6429
   59VAL   HG11  238   4.151   6.454   6.361 -2.4175 -2.4874  1.1683
   59VAL   HG12  239   4.064   6.582   6.269  3.1386  0.5539 -1.2582
   59VAL   HG13  240   4.122   6.438   6.183  2.4961  1.7027  3.1566
   59VAL    CG2  241   4.330   6.669   6.365  0.3135 -0.1102 -0.4744
   59VAL   HG21  242   4.418   6.723   6.324  1.6694 -4.1318 -1.5315
   59VAL   HG22  243   4.245   6.733   6.398 -0.3510  1.7100 -0.9335
   59VAL   HG23  244   4.367   6.625   6.460  1.7551 -2.1658 -0.8355
   59VAL      C  245   4.522   6.532   6.170  0.0905  0.5731  0.4211
   59VAL      O  246   4.603   6.569   6.247  0.1128 -0.3338 -0.4338
   60ASN      N  247   4.536   6.542   6.040  0.0007 -0.3288 -0.0533
   60ASN     HN  248   4.461   6.512   5.981  2.5556 -0.4499 -0.2157
   60ASN     CA  249   4.644   6.577   5.961 -0.3270 -0.0311  0.1849
   60ASN     HA  250   4.624   6.548   5.858  0.2277  0.6940 -2.7969
   60ASN     CB  251   4.667   6.730   5.947  1.0073 -0.5760 -0.0537
   60ASN    HB1  252   4.750   6.752   5.876 -0.9913 -0.9422 -0.5133
   60ASN    HB2  253   4.695   6.772   6.045  0.1357  1.9552  0.9334
   60ASN     CG  254   4.538   6.802   5.901 -0.0005  0.2267  1.1022
   60ASN    OD1  255   4.504   6.784   5.785  0.1796  0.4944  0.0400
   60ASN    ND2  256   4.477   6.882   5.991  0.0347  0.3930  0.3823
   60ASN   HD21  257   4.525   6.891   6.079 -0.8861  1.1834  0.0885
   60ASN   HD22  258   4.387   6.923   5.980 -2.3032 -1.6205 -0.8725
   60ASN      C  259   4.781   6.511   6.004 -0.5153  0.7182  0.1382
   60ASN      O  260   4.873   6.587   6.034 -0.6130 -0.1538  0.0039
   61PRO      N  261   4.797   6.382   6.019  0.1905 -0.1692  0.2921
   61PRO     CD  262   4.723   6.280   5.940 -0.0445 -0.2095  0.0612
   61PRO    HD1  263   4.618   6.279   5.975  0.1523 -0.1577  2.9172
   61PRO    HD2  264   4.724   6.296   5.831  1.2687  1.6152  2.4810
   61PRO     CA  265   4.912   6.319   6.090 -0.1474  0.1604  0.4862
   61PRO     HA  266   4.920   6.348   6.194 -1.9179 -0.1244  1.5138
   61PRO     CB  267   4.894   6.163   6.079 -0.1524 -0.1766 -0.0165
   61PRO    HB1  268   4.856   6.121   6.175 -0.0095 -3.7998  2.5992
   61PRO    HB2  269   4.990   6.112   6.056 -0.7511 -0.0418  0.3758
   61PRO     CG  270   4.792   6.146   5.965  0.5353 -0.3161  0.4297
   61PRO    HG1  271   4.721   6.069   6.002  3.1564  1.7569 -0.1828
   61PRO    HG2  272   4.836   6.102   5.873 -2.2044  0.5111 -1.9019
   61PRO      C  273   5.052   6.358   6.036 -0.3456  0.8581  0.1569
   61PRO      O  274   5.076   6.346   5.913 -0.3820  0.4255 -0.2872
   62LYS      N  275   5.153   6.395   6.116 -0.5396 -0.2111  0.1498
   62LYS     HN  276   5.139   6.395   6.214 -0.8754  0.2507  0.0851
   62LYS     CA  277   5.288   6.426   6.066 -0.3841  0.2362 -0.5377
   62LYS     HA  278   5.267   6.469   5.969  4.0253  1.2921 -1.8319
   62LYS     CB  279   5.366   6.522   6.164  0.2455  0.7881  0.1807
   62LYS    HB1  280   5.467   6.539   6.122 -1.8780 -1.4814  1.0419
   62LYS    HB2  281   5.373   6.466   6.260 -1.0010  2.5666 -1.0547
   62LYS     CG  282   5.307   6.661   6.182  0.1999 -0.0989  0.6502
   62LYS    HG1  283   5.373   6.706   6.258  3.3696  0.2193  2.2962
   62LYS    HG2  284   5.205   6.673   6.226 -1.3931 -0.4702 -1.3297
   62LYS     CD  285   5.316   6.739   6.049 -0.5372 -0.0339  0.3184
   62LYS    HD1  286   5.352   6.843   6.067 -2.1665 -0.5909  0.7774
   62LYS    HD2  287   5.395   6.689   5.990 -0.6181  0.8065  2.5787
   62LYS     CE  288   5.188   6.748   5.978 -0.2336  0.0562  0.5206
   62LYS    HE1  289   5.109   6.772   6.053 -0.0848 -2.1559 -0.1905
   62LYS    HE2  290   5.152   6.650   5.941  2.7808 -1.1050 -1.4794
   62LYS     NZ  291   5.178   6.867   5.883  0.2316 -0.6035 -0.0093
   62LYS    HZ1  292   5.079   6.891   5.866  2.3748 -1.1529  1.4306
   62LYS    HZ2  293   5.217   6.947   5.937 -2.3274  0.8291  0.2591
   62LYS    HZ3  294   5.233   6.865   5.794  1.9445  4.3915  1.5257
   62LYS      C  295   5.371   6.302   6.034 -0.0794 -0.2146 -0.0533
   62LYS      O  296   5.374   6.208   6.115 -0.1038 -0.7881 -0.4797
   63ASN      N  297   5.437   6.302   5.918  0.1035 -0.0474 -1.3290
   63ASN     HN  298   5.433   6.373   5.848 -2.0751  0.8421 -1.8669
   63ASN     CA  299   5.545   6.211   5.885  0.5111  0.0555 -0.3133
   63ASN     HA  300   5.582   6.262   5.797 -2.3260 -0.0252  0.4405
   63ASN     CB  301   5.671   6.201   5.981 -0.1332 -0.3475  0.1451
   63ASN    HB1  302   5.759   6.153   5.934  3.3345  0.4514  0.1812
   63ASN    HB2  303   5.641   6.143   6.070  1.7311  2.1964 -2.5094
   63ASN     CG  304   5.712   6.340   6.017 -0.0778 -1.1315 -0.3483
   63ASN    OD1  305   5.707   6.422   5.926  1.2702  0.1002 -0.0407
   63ASN    ND2  306   5.733   6.370   6.146 -0.1080 -0.5947 -0.2672
   63ASN   HD21  307   5.735   6.294   6.212  3.9645 -0.0700  0.7476
   63ASN   HD22  308   5.743   6.467   6.169  1.1579 -3.8365  0.7471
   63ASN      C  309   5.490   6.082   5.840  0.0104  0.3289 -0.8255
   63ASN      O  310   5.539   5.971   5.868  0.1670 -0.2203 -0.3281
   64VAL      N  311   5.375   6.076   5.764 -0.2941  0.6213 -0.1349
   64VAL     HN  312   5.342   6.161   5.724 -2.0902  3.1039 -0.3337
   64VAL     CA  313   5.295   5.957   5.741  0.4693  0.2308  0.5746
   64VAL     HA  314   5.260   5.919   5.837 -2.2837 -1.1050  1.1772
   64VAL     CB  315   5.164   5.977   5.662 -0.3711 -0.1887  0.1074
   64VAL     HB  316   5.179   6.009   5.556 -2.3046 -1.1017  1.1945
   64VAL    CG1  317   5.078   5.851   5.665 -0.5252  0.2678 -0.1114
   64VAL   HG11  318   4.974   5.860   5.628 -4.0069 -0.6595  2.1902
   64VAL   HG12  319   5.134   5.774   5.607  0.5878 -1.8715 -3.1731
   64VAL   HG13  320   5.066   5.808   5.767 -0.5605 -2.0586  0.3461
   64VAL    CG2  321   5.071   6.076   5.736 -0.1320 -0.4143 -0.1539
   64VAL   HG21  322   5.098   6.183   5.746  0.4712 -1.3582  0.4312
   64VAL   HG22  323   4.972   6.085   5.686  1.4557 -0.6664  1.6530
   64VAL   HG23  324   5.060   6.036   5.839  1.1983 -0.2134 -1.3304
   64VAL      C  325   5.382   5.859   5.656 -0.6628  0.1725 -0.0403
   64VAL      O  326   5.452   5.885   5.555  0.4089 -0.3195  0.4343
   65VAL      N  327   5.395   5.737   5.707  0.1533 -0.0344 -0.7950
   65VAL     HN  328   5.361   5.717   5.798 -1.1844 -1.8966  2.2658
   65VAL     CA  329   5.462   5.628   5.648  1.0073  0.1502 -1.1169
   65VAL     HA  330   5.532   5.667   5.576  2.4669 -3.6079 -0.9092
   65VAL     CB  331   5.544   5.541   5.742 -0.6233 -0.2713  0.0785
   65VAL     HB  332   5.484   5.487   5.818 -0.9227 -0.3755  0.4065
   65VAL    CG1  333   5.621   5.425   5.665 -0.6285  0.7358 -0.1497
   65VAL   HG11  334   5.661   5.356   5.742  0.5788  1.5287  2.2536
   65VAL   HG12  335   5.546   5.357   5.618  0.2984  2.6627  1.5119
   65VAL   HG13  336   5.702   5.459   5.597 -0.4451  2.2328  1.5339
   65VAL    CG2  337   5.638   5.633   5.812 -0.1658 -1.1440 -0.3956
   65VAL   HG21  338   5.714   5.580   5.874  0.5411  0.2617  1.0027
   65VAL   HG22  339   5.686   5.703   5.740  0.0797 -2.2834 -2.7864
   65VAL   HG23  340   5.591   5.706   5.880 -0.8844  2.3889  0.2894
   65VAL      C  341   5.353   5.546   5.591  0.0214 -0.0553  0.1153
   65VAL      O  342   5.268   5.492   5.661 -0.3562  0.3492  0.0762
   66ALA      N  343   5.356   5.512   5.455 -0.3291  0.5005 -0.2374
   66ALA     HN  344   5.429   5.544   5.396 -1.6864  1.9725 -1.3487
   66ALA     CA  345   5.261   5.420   5.392 -0.7652  0.1622 -0.0112
   66ALA     HA  346   5.199   5.384   5.473 -1.0806  1.5000 -0.4991
   66ALA     CB  347   5.190   5.490   5.274 -0.2801  0.6518  0.0736
   66ALA    HB1  348   5.132   5.417   5.213  0.5950 -0.8859 -1.0331
   66ALA    HB2  349   5.110   5.557   5.309  1.2488 -0.8884  0.4527
   66ALA    HB3  350   5.261   5.540   5.204  1.0040  1.2414 -1.9089
   66ALA      C  351   5.325   5.299   5.333 -0.8239 -0.4681  0.2502
   66ALA      O  352   5.405   5.301   5.240  0.3184  0.1056  0.1188
   67LEU      N  353   5.286   5.185   5.391  0.7658  0.2149 -0.1170
   67LEU     HN  354   5.235   5.193   5.476  0.5470 -0.6888  3.3060
   67LEU     CA  355   5.330   5.052   5.365  0.0326  0.5738  0.2430
   67LEU     HA  356   5.414   5.061   5.298 -0.9184 -0.2823  1.9989
   67LEU     CB  357   5.392   4.990   5.499 -0.4531 -0.0232 -0.0973
   67LEU    HB1  358   5.428   4.887   5.476  0.5393  0.6275  0.5900
   67LEU    HB2  359   5.314   4.967   5.575  1.4635 -0.5488 -2.1819
   67LEU     CG  360   5.521   5.057   5.556  0.1094 -0.3588  0.7339
   67LEU     HG  361   5.496   5.165   5.567 -0.3542  2.1156 -1.4417
   67LEU    CD1  362   5.567   4.993   5.681  0.2328  0.0214 -0.5112
   67LEU   HD11  363   5.662   5.037   5.720 -0.6963  0.3970 -0.6244
   67LEU   HD12  364   5.492   5.016   5.759  0.5218  0.0113 -0.1233
   67LEU   HD13  365   5.573   4.883   5.666 -1.2075 -3.7736  0.1536
   67LEU    CD2  366   5.629   5.062   5.448 -0.0356  0.3978  0.2299
   67LEU   HD21  367   5.595   5.117   5.357 -1.8643  1.7874  0.9006
   67LEU   HD22  368   5.724   5.107   5.485  0.6836  1.1873  0.0637
   67LEU   HD23  369   5.638   4.958   5.411  1.8741  1.3580  0.6995
   67LEU      C  370   5.226   4.959   5.307  0.7979 -0.3405 -0.2067
   67LEU      O  371   5.226   4.839   5.310 -0.1491 -0.4215 -0.2644
   68ASP      N  372   5.116   5.020   5.254  0.6792  0.3870  0.1589
   68ASP     HN  373   5.114   5.119   5.254 -0.7433 -1.6099 -1.4948
   68ASP     CA  374   5.007   4.954   5.185  0.2019  0.2205 -0.4172
   68ASP     HA  375   4.995   4.848   5.207 -3.5515  1.1451 -0.5265
   68ASP     CB  376   4.867   5.019   5.222  0.3333  0.0698  0.3059
   68ASP    HB1  377   4.869   5.128   5.199  1.5052  1.4875 -0.3509
   68ASP    HB2  378   4.841   5.020   5.330 -5.4317 -0.0252 -1.3725
   68ASP     CG  379   4.757   4.952   5.146  0.1280  0.1004  1.1588
   68ASP    OD1  380   4.779   4.841   5.082 -0.0139 -0.3820 -0.1848
   68ASP    OD2  381   4.643   5.003   5.146  0.5432  0.1967 -0.1291
   68ASP      C  382   5.021   4.970   5.033  0.1754  0.7405 -0.1953
   68ASP      O  383   4.991   5.079   4.989 -0.0896 -0.4326 -0.6372
   69ASN      N  384   5.060   4.874   4.950  0.5345  0.1457 -0.6266
   69ASN     HN  385   5.082   4.788   4.995 -0.1072  0.8931  0.4335
   69ASN     CA  386   5.084   4.889   4.806  0.2702  0.8241  0.4815
   69ASN     HA  387   5.143   4.974   4.775  0.3229 -2.5724 -1.3605
   69ASN     CB  388   5.158   4.760   4.759 -0.1853  0.7434 -0.3776
   69ASN    HB1  389   5.080   4.681   4.759 -1.6237 -0.5788 -0.2822
   69ASN    HB2  390   5.235   4.743   4.837  0.5134 -1.3881  0.5484
   69ASN     CG  391   5.214   4.774   4.613 -0.2211  0.5930  0.1586
   69ASN    OD1  392   5.244   4.889   4.577 -0.9287 -0.2637  0.1833
   69ASN    ND2  393   5.224   4.666   4.538 -0.5779 -0.2309  0.1831
   69ASN   HD21  394   5.177   4.581   4.562 -1.7516 -2.7284 -0.2357
   69ASN   HD22  395   5.269   4.682   4.450 -0.8872 -2.1480  2.6349
   69ASN      C  396   4.947   4.904   4.737 -0.0110 -0.0051 -0.6325
   69ASN      O  397   4.940   4.939   4.623  0.5148  0.5525  0.4002
   70ARG      N  398   4.835   4.881   4.803 -0.0860  0.0320 -0.3407
   70ARG     HN  399   4.826   4.858   4.900  2.4249 -0.3673 -0.2388
   70ARG     CA  400   4.700   4.895   4.747 -0.5484 -0.0457 -0.4613
   70ARG     HA  401   4.703   4.871   4.642 -2.0032 -0.9342  0.7479
   70ARG     CB  402   4.592   4.805   4.808  0.0607  0.0753 -0.2638
   70ARG    HB1  403   4.492   4.812   4.760 -0.6944  0.4199 -1.8070
   70ARG    HB2  404   4.580   4.831   4.915  2.4376  0.0751  1.5238
   70ARG     CG  405   4.624   4.659   4.795  0.7234  0.6537 -0.2909
   70ARG    HG1  406   4.727   4.646   4.835  1.0610  1.5639 -1.7881
   70ARG    HG2  407   4.631   4.622   4.690  1.5827 -1.3906  1.4708
   70ARG     CD  408   4.522   4.570   4.880 -0.1171  0.4678 -0.0588
   70ARG    HD1  409   4.428   4.562   4.821  0.8198  0.4566 -1.7703
   70ARG    HD2  410   4.509   4.611   4.982 -0.8988 -1.5882 -2.0173
   70ARG     NE  411   4.577   4.427   4.891  0.4630 -0.5203  0.6188
   70ARG     HE  412   4.648   4.385   4.835 -1.2247 -0.3080  0.4207
   70ARG     CZ  413   4.511   4.335   4.965 -0.5444  0.2469  0.7558
   70ARG    NH1  414   4.401   4.345   5.041 -0.3413  0.0192 -0.1679
   70ARG   HH11  415   4.348   4.430   5.037 -1.3150  0.8202  1.1443
   70ARG   HH12  416   4.343   4.265   5.060  1.1475 -1.3499  1.2990
   70ARG    NH2  417   4.563   4.214   4.956 -0.4560 -0.4043  0.4503
   70ARG   HH21  418   4.622   4.200   4.877  0.0213  0.3470  3.6107
   70ARG   HH22  419   4.525   4.131   4.997  1.3200  2.9050  1.9780
   70ARG      C  420   4.654   5.042   4.735  0.1656  0.6408  0.4269
   70ARG      O  421   4.563   5.069   4.656  0.4905  0.2876  0.8718
   71THR      N  422   4.709   5.143   4.801 -0.3070  0.4786 -0.0318
   71THR     HN  423   4.789   5.119   4.855  1.9255 -0.7435  3.3306
   71THR     CA  424   4.653   5.277   4.819  0.0150 -0.0256  0.5757
   71THR     HA  425   4.566   5.291   4.756 -1.6980 -1.1229 -1.1899
   71THR     CB  426   4.603   5.299   4.963  0.0841 -0.1920 -0.4617
   71THR     HB  427   4.574   5.405   4.976  0.1313 -0.1715 -1.7577
   71THR    OG1  428   4.699   5.255   5.065 -0.1563  0.4448 -0.0051
   71THR    HG1  429   4.681   5.163   5.086 -0.0249  0.7020 -0.3539
   71THR    CG2  430   4.479   5.208   4.979 -0.3151  0.5338  0.1153
   71THR   HG21  431   4.492   5.099   4.966  2.5004 -1.5726  0.1918
   71THR   HG22  432   4.434   5.216   5.080  1.9199 -0.8020  0.4168
   71THR   HG23  433   4.400   5.235   4.905  0.4873 -1.3874  0.8828
   71THR      C  434   4.753   5.385   4.777  0.6400  0.1066 -0.8234
   71THR      O  435   4.743   5.505   4.793 -0.0449  0.0052 -0.4928
   72PHE      N  436   4.866   5.347   4.717  0.3053 -0.0528 -0.3982
   72PHE     HN  437   4.869   5.253   4.682  2.4735 -1.1766 -0.3860
   72PHE     CA  438   4.969   5.449   4.670  0.2286  0.5538 -0.1808
   72PHE     HA  439   4.996   5.519   4.747  2.2472  0.2186  0.0160
   72PHE     CB  440   5.105   5.377   4.627 -0.4519 -0.0633 -0.2832
   72PHE    HB1  441   5.177   5.459   4.605  1.0129  1.2863  1.2601
   72PHE    HB2  442   5.078   5.312   4.541  1.1009 -1.1884  0.7144
   72PHE     CG  443   5.191   5.307   4.730  0.0654 -0.0189  0.1766
   72PHE    CD1  444   5.171   5.318   4.867  0.3536  0.8114 -0.1297
   72PHE    HD1  445   5.086   5.378   4.899  0.4506 -3.1165  0.2787
   72PHE    CE1  446   5.239   5.239   4.956  0.5032 -0.6754 -0.5391
   72PHE    HE1  447   5.217   5.250   5.061 -2.3648 -0.2074  0.9446
   72PHE     CZ  448   5.339   5.159   4.910 -0.2251 -0.3141  0.1976
   72PHE     HZ  449   5.378   5.090   4.984  3.4919  0.4154  1.1518
   72PHE    CD2  450   5.284   5.217   4.682 -0.1400 -0.6916  0.3416
   72PHE    HD2  451   5.303   5.208   4.576  0.6646 -0.4449 -0.7536
   72PHE    CE2  452   5.365   5.143   4.775 -0.3201  0.6097 -0.7500
   72PHE    HE2  453   5.436   5.072   4.738 -1.0345 -1.7614  1.4266
   72PHE      C  454   4.921   5.537   4.558 -0.8710 -0.7784  0.3062
   72PHE      O  455   4.945   5.653   4.541  0.1178  0.3677 -0.2172
   73GLU      N  456   4.858   5.472   4.458  0.9044  0.0097 -0.1637
   73GLU     HN  457   4.837   5.374   4.457 -1.2619 -1.2356 -1.0322
   73GLU     CA  458   4.796   5.551   4.350  0.1515 -0.4371 -0.0302
   73GLU     HA  459   4.876   5.608   4.304 -2.3700  0.2715  1.6223
   73GLU     CB  460   4.745   5.463   4.231  0.3704 -0.5998 -0.0269
   73GLU    HB1  461   4.688   5.520   4.155 -1.8274  2.3768  0.2095
   73GLU    HB2  462   4.675   5.393   4.281 -1.1581 -0.7210  0.5004
   73GLU     CG  463   4.853   5.371   4.164  0.3058  0.0782  0.5847
   73GLU    HG1  464   4.919   5.339   4.247  2.4352  1.0439 -1.6779
   73GLU    HG2  465   4.923   5.419   4.092  0.4271  0.7669  0.5754
   73GLU     CD  466   4.797   5.244   4.109 -0.5484  0.5414  0.0234
   73GLU    OE1  467   4.811   5.216   3.986 -0.3403  0.0155 -0.0058
   73GLU    OE2  468   4.746   5.162   4.197 -0.1558  0.1356  0.0932
   73GLU      C  469   4.683   5.639   4.399  0.1839  0.3057 -0.5199
   73GLU      O  470   4.685   5.758   4.375 -0.7794 -0.2719 -0.2139
   74THR      N  471   4.589   5.588   4.484 -0.0696  0.7245  0.1675
   74THR     HN  472   4.589   5.490   4.504 -1.8638  0.0539 -2.7864
   74THR     CA  473   4.490   5.667   4.546  0.9305 -0.4920  0.1872
   74THR     HA  474   4.422   5.707   4.473 -2.3507  0.6163  0.0437
   74THR     CB  475   4.413   5.569   4.641 -0.0932  0.3336  0.4423
   74THR     HB  476   4.481   5.513   4.709 -2.2510  1.9609  0.1253
   74THR    OG1  477   4.339   5.475   4.569 -0.2662  0.3631  0.3405
   74THR    HG1  478   4.404   5.411   4.537 -2.0053 -0.2745  1.1600
   74THR    CG2  479   4.312   5.645   4.727  0.2055 -0.4714 -0.2169
   74THR   HG21  480   4.259   5.724   4.670 -1.4200  0.5809  1.0216
   74THR   HG22  481   4.230   5.581   4.764 -2.2404 -0.0389 -1.9195
   74THR   HG23  482   4.365   5.692   4.813 -0.8112  0.0891 -0.5201
   74THR      C  483   4.537   5.783   4.626  0.4916 -0.0868  0.0093
   74THR      O  484   4.479   5.894   4.618  0.7880  0.2597 -0.3474
   75LEU      N  485   4.633   5.763   4.719  0.2405 -0.5774  0.0366
   75LEU     HN  486   4.660   5.668   4.732 -0.3569  0.7206 -0.9152
   75LEU     CA  487   4.699   5.870   4.800  0.4735  0.0735 -0.0199
   75LEU     HA  488   4.623   5.923   4.856 -1.4378  0.7389 -0.4248
   75LEU     CB  489   4.800   5.802   4.891 -0.1535  0.2905  0.5296
   75LEU    HB1  490   4.860   5.881   4.940  2.7728 -1.7176 -0.1695
   75LEU    HB2  491   4.868   5.739   4.829  2.1185  0.8360  0.7490
   75LEU     CG  492   4.752   5.726   5.016  0.7668  0.4896  0.6653
   75LEU     HG  493   4.674   5.648   4.998  0.6657  2.5739  0.9443
   75LEU    CD1  494   4.865   5.645   5.086 -0.4453  0.5902 -0.3765
   75LEU   HD11  495   4.896   5.565   5.015 -1.3970 -3.4062 -0.1632
   75LEU   HD12  496   4.952   5.710   5.110  1.6954 -1.6279 -0.0335
   75LEU   HD13  497   4.826   5.594   5.176 -2.3296 -0.3508 -1.9312
   75LEU    CD2  498   4.689   5.816   5.126 -0.1438 -0.7966 -0.6640
   75LEU   HD21  499   4.587   5.846   5.093 -0.2840  0.3524  2.6937
   75LEU   HD22  500   4.693   5.770   5.227  1.4638 -0.4289 -2.2520
   75LEU   HD23  501   4.755   5.904   5.139 -0.0696 -0.1943 -0.8948
   75LEU      C  502   4.773   5.977   4.713  0.2818 -0.4904  0.5615
   75LEU      O  503   4.768   6.101   4.731  0.1325 -0.0621  0.4059
   76SER      N  504   4.836   5.929   4.604  0.6233 -0.0630 -0.1064
   76SER     HN  505   4.844   5.830   4.596 -0.7608  0.0707  2.0886
   76SER     CA  506   4.898   6.019   4.506 -0.4540  0.0362  0.0850
   76SER     HA  507   4.973   6.077   4.557 -0.8678 -1.1731  2.0598
   76SER     CB  508   4.980   5.935   4.397  0.1327  0.3283 -0.9041
   76SER    HB1  509   4.909   5.869   4.343  2.5971 -0.0563 -1.9973
   76SER    HB2  510   5.057   5.877   4.452  3.9762 -1.3670  3.7959
   76SER     OG  511   5.055   6.015   4.297  0.3710 -0.3846 -0.4179
   76SER    HG1  512   5.093   6.078   4.358  0.7441  0.2932 -0.0407
   76SER      C  513   4.795   6.107   4.431  0.0761  0.3913 -0.3682
   76SER      O  514   4.813   6.230   4.424 -0.1167 -0.1749 -0.1120
   77ASP      N  515   4.680   6.061   4.386 -0.3770 -0.3501  0.1848
   77ASP     HN  516   4.665   5.962   4.379 -2.4865 -1.8463 -1.2822
   77ASP     CA  517   4.569   6.144   4.338  0.8966  0.4362  0.4940
   77ASP     HA  518   4.615   6.210   4.265  2.8602 -1.6209  0.1630
   77ASP     CB  519   4.461   6.054   4.265 -0.5003  0.8807 -0.2036
   77ASP    HB1  520   4.368   6.112   4.246 -0.5360 -0.1370 -1.2313
   77ASP    HB2  521   4.450   5.964   4.329 -1.6094 -2.6368  0.5597
   77ASP     CG  522   4.506   5.993   4.135 -0.5757  0.5544  0.6287
   77ASP    OD1  523   4.617   6.029   4.086  0.2390 -0.6269  0.4731
   77ASP    OD2  524   4.421   5.926   4.069  0.1995 -0.8164 -0.0684
   77ASP      C  525   4.513   6.254   4.427 -0.0569 -0.6706  0.2082
   77ASP      O  526   4.471   6.361   4.381  0.0647 -0.5300  0.2282
   78TRP      N  527   4.519   6.227   4.554 -0.1252 -0.1911 -0.2777
   78TRP     HN  528   4.542   6.139   4.595  2.0390  2.0162 -0.4338
   78TRP     CA  529   4.463   6.317   4.653  0.9859 -0.1545 -0.0113
   78TRP     HA  530   4.398   6.386   4.602 -2.7180  0.7631  2.4083
   78TRP     CB  531   4.389   6.236   4.757  0.8098  0.8114 -0.2688
   78TRP    HB1  532   4.353   6.308   4.834 -0.9927 -0.3745 -0.3507
   78TRP    HB2  533   4.458   6.175   4.820 -0.1123  1.8930 -0.2347
   78TRP     CG  534   4.279   6.145   4.714 -0.2356 -0.2001  0.7032
   78TRP    CD1  535   4.202   6.147   4.601  0.4137 -0.1461  0.0555
   78TRP    HD1  536   4.196   6.226   4.528 -2.6439 -1.4200 -1.6001
   78TRP    NE1  537   4.102   6.054   4.611  0.5593  0.3294  0.0613
   78TRP    HE1  538   4.038   6.025   4.543  1.6664  0.4476 -0.4688
   78TRP    CE2  539   4.118   5.983   4.729  0.5172  0.0025 -0.2021
   78TRP    CD2  540   4.236   6.031   4.791 -0.5662  0.0101  0.4379
   78TRP    CE3  541   4.282   5.974   4.910  0.3517 -0.2087 -0.6030
   78TRP    HE3  542   4.370   6.000   4.968 -2.2618  1.6825 -0.9824
   78TRP    CZ3  543   4.212   5.866   4.957 -0.9984  0.4119 -0.5630
   78TRP    HZ3  544   4.260   5.822   5.044 -0.9002 -1.2776 -2.9332
   78TRP    CZ2  545   4.049   5.875   4.785 -0.0234  0.5662 -0.0055
   78TRP    HZ2  546   3.961   5.844   4.731 -0.7600  0.5588 -0.1137
   78TRP    CH2  547   4.096   5.820   4.903  0.0432 -0.4919  0.0588
   78TRP    HH2  548   4.052   5.731   4.946  1.1750  3.9073  1.3470
   78TRP      C  549   4.571   6.405   4.716 -0.2276  0.3519  0.8587
   78TRP      O  550   4.553   6.479   4.811  0.2349  0.0094  0.1901
   79GLY      N  551   4.684   6.409   4.643 -0.1387 -0.7540 -0.8034
   79GLY     HN  552   4.685   6.357   4.559 -0.2584  0.2325  2.3267
   79GLY     CA  553   4.801   6.487   4.687  0.2483  0.1844  0.3455
   79GLY    HA1  554   4.879   6.463   4.617  0.6416  3.3536 -0.3184
   79GLY    HA2  555   4.765   6.589   4.679  1.7873 -1.4550 -0.8664
   79GLY      C  556   4.863   6.479   4.826  0.4375 -0.1342  0.3414
   79GLY      O  557   4.903   6.582   4.886  0.0932  0.0399 -0.0586
   80ILE      N  558   4.870   6.360   4.885  0.2447  0.0085  0.1881
   80ILE     HN  559   4.818   6.283   4.849  0.8102 -1.0897  0.2652
   80ILE     CA  560   4.918   6.333   5.020  0.2032 -0.2214  0.0227
   80ILE     HA  561   4.876   6.410   5.083 -0.7181 -0.6975 -1.8314
   80ILE     CB  562   4.856   6.206   5.084  0.8212  0.0014  0.2496
   80ILE     HB  563   4.899   6.113   5.041 -1.7805  1.5145 -0.1381
   80ILE    CG2  564   4.890   6.202   5.240  0.4106 -0.3052 -0.2519
   80ILE   HG21  565   4.993   6.241   5.248  0.5381  0.8866 -0.0347
   80ILE   HG22  566   4.820   6.269   5.294  1.9058  2.0535  0.2018
   80ILE   HG23  567   4.872   6.100   5.281  0.7067 -3.1131  0.5260
   80ILE    CG1  568   4.703   6.191   5.066 -0.0412 -1.2522 -0.1583
   80ILE   HG11  569   4.667   6.103   5.124 -1.3419 -2.1262 -1.3287
   80ILE   HG12  570   4.683   6.178   4.958 -1.5469  0.5992 -1.2166
   80ILE     CD  571   4.619   6.307   5.107 -0.7478  0.5100 -0.1987
   80ILE    HD1  572   4.518   6.303   5.062 -2.4857  1.4477  0.2530
   80ILE    HD2  573   4.614   6.320   5.218 -2.1647 -0.7778 -1.7399
   80ILE    HD3  574   4.662   6.401   5.065  4.2947  1.7293  3.1092
   80ILE      C  575   5.074   6.340   5.029 -0.2298 -1.1962 -0.1661
   80ILE      O  576   5.148   6.289   4.942  0.8666  0.1438 -0.7436
   81LYS      N  577   5.126   6.417   5.122  0.1119 -0.1116 -0.1003
   81LYS     HN  578   5.065   6.473   5.179  0.5020 -0.7507 -4.3954
   81LYS     CA  579   5.268   6.424   5.149  0.0533 -0.9584  0.1152
   81LYS     HA  580   5.314   6.418   5.051  1.0826 -1.4403 -0.6218
   81LYS     CB  581   5.311   6.562   5.213 -0.6098  0.2800 -0.0015
   81LYS    HB1  582   5.420   6.565   5.235  0.2311  2.2780  1.1823
   81LYS    HB2  583   5.262   6.573   5.312  1.3805  1.9520  0.9921
   81LYS     CG  584   5.293   6.680   5.124  0.0307  0.4486 -0.7601
   81LYS    HG1  585   5.187   6.672   5.090  0.3814  2.0955  1.3881
   81LYS    HG2  586   5.356   6.668   5.032  0.6111  0.9459 -3.2324
   81LYS     CD  587   5.313   6.815   5.188  0.9415  1.1230 -0.1091
   81LYS    HD1  588   5.233   6.830   5.263  0.4584 -0.7770 -0.5034
   81LYS    HD2  589   5.413   6.806   5.237  1.4202  0.7182  2.0822
   81LYS     CE  590   5.298   6.920   5.079  1.1517  0.3278  0.5274
   81LYS    HE1  591   5.193   6.933   5.045 -0.4449 -0.1577 -1.2027
   81LYS    HE2  592   5.366   6.899   4.993 -0.7855 -1.1208  1.5660
   81LYS     NZ  593   5.349   7.048   5.131  0.8883 -0.5436  0.0543
   81LYS    HZ1  594   5.279   7.086   5.198 -0.0028  2.0261 -1.1934
   81LYS    HZ2  595   5.438   7.038   5.184 -0.3141  0.7838  2.1750
   81LYS    HZ3  596   5.365   7.113   5.052 -0.8550 -1.4635 -3.9495
   81LYS      C  597   5.315   6.305   5.237 -0.3809  0.0327 -0.1402
   81LYS      O  598   5.267   6.288   5.349  0.1253 -0.4447  0.1151
   82LEU      N  599   5.406   6.218   5.188  0.0354 -0.1892  0.3042
   82LEU     HN  600   5.427   6.225   5.090 -1.6249  0.0003 -0.1195
   82LEU     CA  601   5.451   6.102   5.266  0.4520  0.0399  0.1803
   82LEU     HA  602   5.384   6.087   5.349  1.3417 -1.9086  0.0425
   82LEU     CB  603   5.442   5.967   5.181 -0.5642  0.5070 -0.0265
   82LEU    HB1  604   5.505   5.885   5.223 -1.0910 -0.4886 -0.0715
   82LEU    HB2  605   5.473   5.990   5.077  1.1428  0.4316  0.3617
   82LEU     CG  606   5.303   5.903   5.167 -0.4703 -0.1372  0.1722
   82LEU     HG  607   5.279   5.868   5.270  1.0448  4.2177  0.0415
   82LEU    CD1  608   5.196   6.000   5.134  0.0116  0.2153  0.5628
   82LEU   HD11  609   5.096   5.953   5.119 -0.2039  0.9233  1.1893
   82LEU   HD12  610   5.185   6.064   5.224  1.1387 -0.2818  0.8758
   82LEU   HD13  611   5.217   6.069   5.050 -3.1408 -1.2016 -1.9712
   82LEU    CD2  612   5.294   5.779   5.073 -0.3987  0.4959 -0.4078
   82LEU   HD21  613   5.195   5.730   5.091 -0.1574  1.8970 -1.7118
   82LEU   HD22  614   5.295   5.816   4.968 -0.3215  1.4319  0.8581
   82LEU   HD23  615   5.375   5.705   5.084  1.2242  0.6840 -1.0499
   82LEU      C  616   5.598   6.113   5.308  0.5508  0.0559  1.1859
   82LEU      O  617   5.684   6.150   5.226 -0.0384 -0.5087 -0.0606
   83ALA      N  618   5.638   6.078   5.433 -0.0076 -0.1629 -0.1153
   83ALA     HN  619   5.574   6.029   5.492 -1.0840  1.5922  2.6388
   83ALA     CA  620   5.777   6.081   5.478  0.7284 -0.8172 -0.2539
   83ALA     HA  621   5.837   6.158   5.432  1.7896  0.3598 -0.3118
   83ALA     CB  622   5.781   6.104   5.633  0.3954  0.4401 -0.2002
   83ALA    HB1  623   5.709   6.184   5.659  1.1478  0.5005  1.5269
   83ALA    HB2  624   5.741   6.015   5.687  3.1728  1.7018  0.0793
   83ALA    HB3  625   5.880   6.124   5.678 -0.9113  3.5586  0.7709
   83ALA      C  626   5.855   5.949   5.453 -0.1220  0.0815 -0.0262
   83ALA      O  627   5.979   5.949   5.443 -0.2239 -0.7024  0.2891
   84ALA      N  628   5.787   5.833   5.436 -0.1459  0.4627 -0.3341
   84ALA     HN  629   5.690   5.822   5.451  0.8428 -2.8739 -0.1368
   84ALA     CA  630   5.867   5.712   5.414  0.0590 -0.1218 -0.0681
   84ALA     HA  631   5.945   5.732   5.342  0.5793  0.6187  0.7468
   84ALA     CB  632   5.915   5.651   5.546 -0.3450  0.9938  0.1115
   84ALA    HB1  633   5.943   5.737   5.610 -2.9926  2.9874  0.3262
   84ALA    HB2  634   5.845   5.582   5.597  0.9285  2.1336 -0.6148
   84ALA    HB3  635   6.009   5.595   5.530  1.8445 -5.6778 -3.2628
   84ALA      C  636   5.776   5.607   5.349  0.5432 -0.5149 -0.0446
   84ALA      O  637   5.657   5.599   5.384  0.3214  0.0227 -0.5303
   85ALA      N  638   5.832   5.525   5.256 -0.1438 -0.4556  0.2193
   85ALA     HN  639   5.928   5.533   5.232 -0.3794  0.4896  0.8834
   85ALA     CA  640   5.758   5.443   5.170 -0.0751 -0.3015  0.3015
   85ALA     HA  641   5.672   5.403   5.223 -0.8681  2.0809 -0.4928
   85ALA     CB  642   5.719   5.518   5.036 -0.5301 -1.5755  0.5815
   85ALA    HB1  643   5.660   5.607   5.065 -1.2095  1.2127 -3.2265
   85ALA    HB2  644   5.813   5.541   4.982  0.8328  0.4151  1.3881
   85ALA    HB3  645   5.646   5.452   4.984  0.9420  0.2225  1.1067
   85ALA      C  646   5.847   5.328   5.133 -0.3307 -0.3068 -0.0603
   85ALA      O  647   5.967   5.349   5.144  0.0870 -0.4647  0.0533
   86PRO      N  648   5.796   5.209   5.081 -0.0240  0.2853 -0.9334
   86PRO     CD  649   5.652   5.177   5.065  0.1014  0.2935 -0.2943
   86PRO    HD1  650   5.592   5.192   5.158 -0.5444  2.3433  0.5255
   86PRO    HD2  651   5.601   5.249   4.997 -0.4354 -1.4795 -0.0412
   86PRO     CA  652   5.883   5.104   5.029 -0.1509  0.0235 -0.2810
   86PRO     HA  653   5.977   5.100   5.082 -1.0624  1.2793 -4.0949
   86PRO     CB  654   5.788   4.990   5.043  0.1039 -0.4284 -0.4606
   86PRO    HB1  655   5.789   4.981   5.154  2.4953 -1.2132 -0.2034
   86PRO    HB2  656   5.823   4.900   4.989  1.2647 -2.0407 -1.1055
   86PRO     CG  657   5.645   5.034   5.009 -0.2253  0.2084 -0.3038
   86PRO    HG1  658   5.567   4.977   5.063 -0.2938  0.6800  2.3412
   86PRO    HG2  659   5.633   5.034   4.899 -1.8185 -2.0769  0.6357
   86PRO      C  660   5.923   5.124   4.889  0.0595 -0.2800 -0.1246
   86PRO      O  661   5.873   5.063   4.801 -0.0505  0.0495 -0.2791
   87LYS      N  662   6.021   5.215   4.862 -0.1159  0.3489  0.2894
   87LYS     HN  663   6.071   5.270   4.929 -1.8790 -0.3022 -1.5630
   87LYS     CA  664   6.067   5.244   4.726 -1.0281 -0.7569 -0.4788
   87LYS     HA  665   5.989   5.297   4.673 -1.3985  0.6890 -0.4093
   87LYS     CB  666   6.176   5.350   4.728 -0.5675 -0.7841 -0.5608
   87LYS    HB1  667   6.209   5.366   4.623 -2.2754 -1.4182 -0.6605
   87LYS    HB2  668   6.269   5.326   4.784  1.3990 -0.2287 -0.1900
   87LYS     CG  669   6.126   5.487   4.779  0.1640 -0.4772  0.0646
   87LYS    HG1  670   6.093   5.477   4.885  3.4452  0.4126  0.3521
   87LYS    HG2  671   6.045   5.532   4.718 -1.9013  1.1995 -3.5532
   87LYS     CD  672   6.232   5.602   4.768  0.0427 -0.0241 -0.2646
   87LYS    HD1  673   6.326   5.575   4.822  0.5304  0.8541  0.7224
   87LYS    HD2  674   6.251   5.617   4.659  0.6421 -0.5595  1.7517
   87LYS     CE  675   6.196   5.745   4.821  0.1317 -0.0839  0.6801
   87LYS    HE1  676   6.187   5.746   4.932 -0.3712 -1.8901 -0.0013
   87LYS    HE2  677   6.105   5.786   4.773  1.0117  0.1873 -0.3423
   87LYS     NZ  678   6.308   5.838   4.785 -0.3436  0.5467 -0.7281
   87LYS    HZ1  679   6.281   5.937   4.771  0.2408 -1.5541  0.3879
   87LYS    HZ2  680   6.380   5.834   4.860 -1.1634 -0.3039  1.5273
   87LYS    HZ3  681   6.346   5.804   4.694 -2.6782 -1.1050  0.4073
   87LYS      C  682   6.110   5.124   4.647 -0.2525  0.1387 -0.3290
   87LYS      O  683   6.087   5.124   4.525 -0.6541 -0.1241  0.1777
   88ASP      N  684   6.157   5.015   4.712 -0.7801  1.0570 -0.0220
   88ASP     HN  685   6.165   5.025   4.810 -2.9708 -0.2227 -0.5786
   88ASP     CA  686   6.207   4.896   4.639 -0.3164  0.4509  0.2045
   88ASP     HA  687   6.284   4.927   4.569  0.3063 -1.1668  0.7393
   88ASP     CB  688   6.273   4.790   4.735 -0.3672  0.9694  0.1680
   88ASP    HB1  689   6.284   4.688   4.693 -1.0214  1.6128  0.7473
   88ASP    HB2  690   6.203   4.779   4.821  3.0906  0.3497 -0.1091
   88ASP     CG  691   6.409   4.839   4.792 -0.4117  0.1422  0.3321
   88ASP    OD1  692   6.478   4.929   4.734 -0.3160 -0.2288 -0.2610
   88ASP    OD2  693   6.446   4.790   4.902 -0.0691  0.4085 -0.5504
   88ASP      C  694   6.106   4.826   4.549 -0.5744  0.4369 -0.0469
   88ASP      O  695   6.139   4.772   4.443 -0.5285  0.3225  0.0416
   89ILE      N  696   5.975   4.828   4.582  0.0687 -0.3008 -0.3541
   89ILE     HN  697   5.939   4.865   4.667 -0.1217  0.7359  2.1223
   89ILE     CA  698   5.870   4.761   4.499  0.4091  0.4795 -0.2148
   89ILE     HA  699   5.914   4.699   4.423 -0.5103 -1.2239  1.3648
   89ILE     CB  700   5.766   4.686   4.587 -0.4313 -0.3622 -0.1794
   89ILE     HB  701   5.683   4.647   4.525  1.1040  0.3047  3.0266
   89ILE    CG2  702   5.828   4.565   4.656  0.0752 -0.2608 -0.4514
   89ILE   HG21  703   5.921   4.589   4.712 -1.8345 -0.3760 -1.4630
   89ILE   HG22  704   5.753   4.525   4.728 -0.8469  1.4440 -0.0364
   89ILE   HG23  705   5.872   4.494   4.583  0.7288 -2.5919  0.1410
   89ILE    CG1  706   5.693   4.772   4.702  0.3416 -0.5554 -0.0511
   89ILE   HG11  707   5.707   4.881   4.689  0.0006  2.1580 -1.1250
   89ILE   HG12  708   5.733   4.750   4.804 -3.0000  3.3350 -0.5011
   89ILE     CD  709   5.544   4.741   4.705  0.1278  0.9856 -1.1114
   89ILE    HD1  710   5.496   4.761   4.607  0.4017 -1.1137 -0.0287
   89ILE    HD2  711   5.521   4.633   4.716 -2.8225 -1.4893 -1.1403
   89ILE    HD3  712   5.484   4.782   4.789  0.1831 -1.7947  0.9063
   89ILE      C  713   5.797   4.864   4.412  0.1387  0.2419  0.1884
   89ILE      O  714   5.712   4.834   4.334 -0.1489  0.2849  0.3580
   90MET      N  715   5.834   4.992   4.422 -0.2475 -0.1554  0.0254
   90MET     HN  716   5.900   5.014   4.494  0.9756 -0.0683  1.6170
   90MET     CA  717   5.771   5.099   4.349 -0.5695 -0.1892  0.0134
   90MET     HA  718   5.671   5.068   4.324  0.0225  0.6565 -1.0206
   90MET     CB  719   5.767   5.224   4.432  0.3274 -0.4825  0.0378
   90MET    HB1  720   5.722   5.297   4.362  0.9128 -0.6567  1.2128
   90MET    HB2  721   5.863   5.259   4.476 -0.7912  1.9309  2.3303
   90MET     CG  722   5.668   5.220   4.555 -0.4078 -0.1363  0.3003
   90MET    HG1  723   5.688   5.128   4.614  0.7777 -1.2458 -0.2019
   90MET    HG2  724   5.564   5.222   4.516 -0.0672  0.0532  1.6822
   90MET     SD  725   5.701   5.356   4.674 -0.0405  0.1204 -0.0238
   90MET     CE  726   5.669   5.497   4.561  0.0345 -0.5298 -1.0436
   90MET    HE1  727   5.762   5.511   4.503  0.7755  1.8351 -3.1604
   90MET    HE2  728   5.593   5.479   4.482 -0.8951 -1.5675 -1.4556
   90MET    HE3  729   5.641   5.586   4.621  1.4717  1.2037  2.2496
   90MET      C  730   5.842   5.124   4.219 -0.0437 -0.0942 -0.2046
   90MET      O  731   5.964   5.107   4.216 -0.0965 -0.2239 -0.5240
   91PRO      N  732   5.775   5.160   4.107  0.7412 -0.3538  0.6032
   91PRO     CD  733   5.632   5.141   4.091  0.1698  0.0628 -0.3531
   91PRO    HD1  734   5.595   5.051   4.143  1.0194 -1.4908 -0.7024
   91PRO    HD2  735   5.583   5.235   4.126  2.5141  2.3715  1.1553
   91PRO     CA  736   5.837   5.185   3.980  0.2926  0.8237  0.1834
   91PRO     HA  737   5.888   5.094   3.952 -2.0574 -0.5485  0.6321
   91PRO     CB  738   5.723   5.214   3.884 -1.0966  0.6992 -0.3210
   91PRO    HB1  739   5.755   5.200   3.779  0.1864 -0.5677  0.7766
   91PRO    HB2  740   5.690   5.319   3.903 -1.3453  2.9758 -1.0150
   91PRO     CG  741   5.610   5.126   3.938  0.0773 -0.4166  0.9872
   91PRO    HG1  742   5.622   5.019   3.908 -0.6966 -0.7175  1.6244
   91PRO    HG2  743   5.511   5.171   3.917 -2.5026  1.6499 -0.0602
   91PRO      C  744   5.934   5.299   3.985  0.9116 -0.0290 -0.3037
   91PRO      O  745   5.891   5.391   4.047  0.6730 -0.4060 -0.3457
   92ALA      N  746   6.053   5.296   3.926 -0.4207 -0.4289 -0.2492
   92ALA     HN  747   6.080   5.207   3.892 -0.4231  2.8083 -0.7619
   92ALA     CA  748   6.156   5.394   3.923 -0.0756  0.4588  0.5027
   92ALA     HA  749   6.191   5.400   4.025  0.2129  3.3443 -2.9899
   92ALA     CB  750   6.272   5.350   3.832 -0.1558  0.6591  0.3757
   92ALA    HB1  751   6.308   5.249   3.860 -1.2816  0.8530  0.8710
   92ALA    HB2  752   6.248   5.341   3.724 -0.8388  0.4979 -2.0716
   92ALA    HB3  753   6.356   5.422   3.836  1.4048 -1.1919 -1.8782
   92ALA      C  754   6.116   5.540   3.890 -0.2880 -0.2470  0.7972
   92ALA      O  755   6.156   5.638   3.948  0.5864 -0.4323  0.0816
   93ASP      N  756   6.014   5.557   3.799 -0.5722 -0.7265  0.4007
   93ASP     HN  757   5.962   5.483   3.758  0.6594  1.4913 -0.0528
   93ASP     CA  758   5.971   5.694   3.773 -0.1520  0.1819  0.4139
   93ASP     HA  759   6.058   5.756   3.789  0.6327  0.9846 -2.1638
   93ASP     CB  760   5.928   5.700   3.626  0.4966  0.0605  0.1475
   93ASP    HB1  761   5.876   5.794   3.600  0.0350 -1.9161 -2.3649
   93ASP    HB2  762   5.850   5.624   3.603  2.3938 -1.4995  0.7251
   93ASP     CG  763   6.040   5.688   3.527  0.3912  0.1581  0.4018
   93ASP    OD1  764   6.123   5.783   3.504  0.5410 -0.1040 -0.7155
   93ASP    OD2  765   6.049   5.583   3.462  0.2551 -0.5390  0.5445
   93ASP      C  766   5.857   5.754   3.857  0.5003 -0.4819 -0.9022
   93ASP      O  767   5.797   5.854   3.817 -0.0241 -0.6578  0.0271
   94SER      N  768   5.815   5.687   3.963  0.1444  0.4306 -0.1417
   94SER     HN  769   5.854   5.595   3.972 -0.5205  3.0311 -1.8145
   94SER     CA  770   5.725   5.736   4.073 -0.4735  0.0493  0.0516
   94SER     HA  771   5.636   5.765   4.020  2.3561  0.4431  0.0694
   94SER     CB  772   5.696   5.631   4.183  0.0811  0.7413  0.0602
   94SER    HB1  773   5.793   5.588   4.215  0.0658 -0.7732 -3.1319
   94SER    HB2  774   5.634   5.553   4.133 -0.6030 -2.7155  0.0779
   94SER     OG  775   5.611   5.674   4.297  0.2878 -0.1018  0.1168
   94SER    HG1  776   5.537   5.613   4.302  1.3987  1.2810 -1.1752
   94SER      C  777   5.774   5.864   4.133 -0.1451 -0.3370  0.2328
   94SER      O  778   5.884   5.874   4.178 -0.4536  0.1471 -0.0064
   95ALA      N  779   5.682   5.964   4.146  0.0992 -0.1338  0.6785
   95ALA     HN  780   5.591   5.960   4.106 -0.2049 -2.9612 -2.5163
   95ALA     CA  781   5.716   6.101   4.199 -0.1571  0.1948  0.2248
   95ALA     HA  782   5.786   6.146   4.132  5.5368  1.7792  1.7102
   95ALA     CB  783   5.584   6.184   4.189  0.3884  0.1758  0.2494
   95ALA    HB1  784   5.510   6.151   4.264  1.5851  0.3261 -1.0064
   95ALA    HB2  785   5.605   6.293   4.201  3.6294 -0.8576  2.1241
   95ALA    HB3  786   5.541   6.184   4.087  3.1298 -0.4572  2.3952
   95ALA      C  787   5.761   6.093   4.343 -0.2650  0.7371 -0.4648
   95ALA      O  788   5.851   6.167   4.386 -0.1281  0.0101  0.1095
   96TYR      N  789   5.698   6.001   4.417 -0.6117 -0.0236  0.0514
   96TYR     HN  790   5.626   5.946   4.374 -1.4901 -0.7772  1.6036
   96TYR     CA  791   5.733   5.953   4.550  0.6355 -0.7781 -0.4813
   96TYR     HA  792   5.744   6.045   4.607 -2.5679  0.5873 -2.3739
   96TYR     CB  793   5.628   5.857   4.608 -0.4925  0.0465  0.2902
   96TYR    HB1  794   5.661   5.806   4.701 -3.4484 -0.0125 -1.4260
   96TYR    HB2  795   5.615   5.774   4.535 -1.1835  0.9278  0.8231
   96TYR     CG  796   5.494   5.924   4.642 -0.7381  1.2154 -0.5810
   96TYR    CD1  797   5.484   6.036   4.726 -0.7433  0.1725 -0.7161
   96TYR    HD1  798   5.569   6.082   4.774 -0.2801  0.3369  0.0868
   96TYR    CE1  799   5.360   6.085   4.778 -0.4180 -0.8340 -0.3314
   96TYR    HE1  800   5.368   6.175   4.837 -4.0131  1.2421  2.7678
   96TYR     CZ  801   5.245   6.030   4.734  0.8789  0.0950  0.0170
   96TYR     OH  802   5.123   6.086   4.770  0.0540  0.4998 -0.3388
   96TYR     HH  803   5.142   6.158   4.830  3.7843  0.9173  1.7450
   96TYR    CD2  804   5.377   5.859   4.618 -1.0663 -0.3678 -0.0495
   96TYR    HD2  805   5.378   5.768   4.559  0.5757  1.6259  0.9037
   96TYR    CE2  806   5.251   5.906   4.659 -0.2279 -0.4055  0.0147
   96TYR    HE2  807   5.163   5.852   4.627 -4.8543  0.5678  0.9979
   96TYR      C  808   5.873   5.885   4.565  0.9511 -0.4387 -0.6280
   96TYR      O  809   5.948   5.922   4.655 -0.0715  0.0903  0.2972
   97LYS      N  810   5.907   5.796   4.472 -0.1731  0.6488  0.5359
   97LYS     HN  811   5.833   5.781   4.406  0.4959  0.3791 -0.6325
   97LYS     CA  812   6.033   5.730   4.468  0.7711  0.3151  0.0435
   97LYS     HA  813   6.049   5.695   4.570  3.3098  0.7523  0.2684
   97LYS     CB  814   6.039   5.609   4.372 -0.1508 -0.1860 -0.6427
   97LYS    HB1  815   6.018   5.629   4.264 -3.5994  0.1370  1.7006
   97LYS    HB2  816   5.963   5.539   4.411  0.1678  0.0048 -0.1289
   97LYS     CG  817   6.168   5.531   4.369 -0.1559 -0.4633 -0.4595
   97LYS    HG1  818   6.223   5.524   4.465 -0.2523 -1.2051 -1.9712
   97LYS    HG2  819   6.248   5.577   4.307 -0.2063  2.1642 -2.7659
   97LYS     CD  820   6.143   5.386   4.323  0.5336 -0.2543 -0.4939
   97LYS    HD1  821   6.077   5.345   4.401  0.8151 -0.9901 -0.2476
   97LYS    HD2  822   6.083   5.371   4.231  0.7592  1.6284  2.6771
   97LYS     CE  823   6.267   5.314   4.301 -0.6839  0.4614 -0.3531
   97LYS    HE1  824   6.337   5.334   4.384  0.8481  1.1298 -1.1976
   97LYS    HE2  825   6.324   5.346   4.211  1.7641 -0.2341  2.6087
   97LYS     NZ  826   6.244   5.168   4.296 -0.5720 -0.3610  0.0919
   97LYS    HZ1  827   6.286   5.120   4.214  0.2823  3.1421  2.9949
   97LYS    HZ2  828   6.281   5.127   4.384 -1.0782 -0.3429 -2.5232
   97LYS    HZ3  829   6.141   5.150   4.295 -0.5073  1.7764  0.6159
   97LYS      C  830   6.143   5.824   4.424 -0.5581  0.5735  0.3162
   97LYS      O  831   6.242   5.829   4.490 -0.1032 -0.3018  0.2460
   98LYS      N  832   6.117   5.916   4.329  0.2203  0.0542  0.1616
   98LYS     HN  833   6.039   5.909   4.268  3.1125  0.7276  3.1194
   98LYS     CA  834   6.206   6.023   4.286  0.5588 -0.1214  0.0537
   98LYS     HA  835   6.300   5.974   4.265 -1.6826  3.2305  2.5704
   98LYS     CB  836   6.155   6.101   4.163  0.1117  0.1146  0.1745
   98LYS    HB1  837   6.228   6.182   4.140 -1.4714  1.0421  0.6465
   98LYS    HB2  838   6.052   6.137   4.181 -1.6086  1.4421 -1.8935
   98LYS     CG  839   6.144   6.008   4.036  0.6179 -0.4862 -0.4423
   98LYS    HG1  840   6.113   5.903   4.055  0.0400 -2.5651  0.5764
   98LYS    HG2  841   6.250   6.002   4.001  1.7232  1.6919 -0.2211
   98LYS     CD  842   6.056   6.058   3.923  0.2941 -0.3395 -0.3785
   98LYS    HD1  843   6.060   5.984   3.840 -0.3129  0.4101 -1.2316
   98LYS    HD2  844   5.954   6.079   3.962  1.0090  1.2108 -1.4387
   98LYS     CE  845   6.089   6.202   3.870  0.3628  0.2387  0.5327
   98LYS    HE1  846   6.071   6.286   3.940 -2.5579 -0.1051  0.9386
   98LYS    HE2  847   6.027   6.220   3.779  2.2346 -1.8661  1.0757
   98LYS     NZ  848   6.230   6.202   3.830  0.2803  0.2160  0.1756
   98LYS    HZ1  849   6.242   6.110   3.783 -0.5531 -0.6415 -2.2614
   98LYS    HZ2  850   6.244   6.276   3.757  1.2432 -0.7435  1.0470
   98LYS    HZ3  851   6.300   6.213   3.905 -0.8115  0.7680  1.4663
   98LYS      C  852   6.245   6.122   4.390  0.0368  0.0140  0.1182
   98LYS      O  853   6.358   6.167   4.403 -0.2395 -0.0497 -0.0421
   99ASP      N  854   6.152   6.154   4.475 -0.4759 -0.0023 -0.1723
   99ASP     HN  855   6.061   6.114   4.464 -2.9708  2.3017  0.9792
   99ASP     CA  856   6.164   6.247   4.582 -0.6688  0.4781 -0.7047
   99ASP     HA  857   6.206   6.340   4.546 -0.3574  3.3282 -2.7261
   99ASP     CB  858   6.029   6.295   4.635  0.0646 -0.2379 -0.6273
   99ASP    HB1  859   5.978   6.210   4.686  0.5631  1.4214  2.1946
   99ASP    HB2  860   5.967   6.308   4.544  0.5010  1.0245  1.9351
   99ASP     CG  861   6.023   6.416   4.728 -0.5217 -0.4570 -0.2287
   99ASP    OD1  862   6.133   6.463   4.768 -0.1545 -0.4876  0.7151
   99ASP    OD2  863   5.918   6.468   4.769  0.3342 -0.0779  0.1235
   99ASP      C  864   6.263   6.201   4.689  0.4091  0.2286  0.0322
   99ASP      O  865   6.253   6.101   4.758  0.6638  0.4018  0.1804
  100GLU      N  866   6.371   6.281   4.711  0.2392  0.4258  0.4344
  100GLU     HN  867   6.380   6.368   4.664 -0.4264 -1.6527 -1.6915
  100GLU     CA  868   6.478   6.250   4.800 -0.3290  0.2269 -0.3865
  100GLU     HA  869   6.497   6.144   4.792  1.7878  1.1672  1.2403
  100GLU     CB  870   6.599   6.345   4.754 -0.7093  0.0683  0.1284
  100GLU    HB1  871   6.674   6.307   4.827  0.4379  2.8047 -0.6348
  100GLU    HB2  872   6.580   6.452   4.778  1.9764 -1.6985 -0.2954
  100GLU     CG  873   6.644   6.318   4.611 -0.3795 -0.1106  0.9835
  100GLU    HG1  874   6.626   6.216   4.571  1.9738 -0.2816  0.0702
  100GLU    HG2  875   6.754   6.330   4.605 -2.4302  0.2654 -2.1112
  100GLU     CD  876   6.578   6.417   4.516 -0.2976 -0.0624 -0.0977
  100GLU    OE1  877   6.458   6.449   4.520  0.4228  0.0867 -0.1541
  100GLU    OE2  878   6.664   6.472   4.436 -0.1025  0.5509 -0.3729
  100GLU      C  879   6.445   6.272   4.947  0.3711  0.3524 -0.2561
  100GLU      O  880   6.512   6.233   5.046  0.9771 -0.8164  0.4613
  101LYS      N  881   6.330   6.333   4.975  0.2753  0.2303  0.3113
  101LYS     HN  882   6.273   6.351   4.895 -1.9280 -1.5479  0.3471
  101LYS     CA  883   6.274   6.370   5.102 -0.2884 -0.0745 -0.7715
  101LYS     HA  884   6.353   6.404   5.168  1.9128  1.1454  0.1299
  101LYS     CB  885   6.172   6.487   5.094 -0.4512  0.3189  0.1461
  101LYS    HB1  886   6.129   6.507   5.194 -0.8427 -0.3174 -1.3058
  101LYS    HB2  887   6.087   6.452   5.031 -0.6533  0.6448  2.5177
  101LYS     CG  888   6.241   6.614   5.049  0.1065 -0.0919 -0.9424
  101LYS    HG1  889   6.273   6.615   4.942 -2.3529 -1.0967  2.3376
  101LYS    HG2  890   6.345   6.616   5.089  0.2503 -2.7481  0.5156
  101LYS     CD  891   6.163   6.747   5.068 -0.7824 -0.1520 -0.4560
  101LYS    HD1  892   6.165   6.771   5.177 -1.1436 -2.2296  0.9839
  101LYS    HD2  893   6.230   6.818   5.014 -1.9481  0.2466  0.0276
  101LYS     CE  894   6.024   6.746   5.003  0.0222 -0.4136 -0.4545
  101LYS    HE1  895   5.968   6.842   5.000  0.0093 -2.1437  3.3703
  101LYS    HE2  896   5.965   6.659   5.040  3.3300  0.2104 -2.0687
  101LYS     NZ  897   6.052   6.711   4.865 -0.6893 -0.5035 -0.3936
  101LYS    HZ1  898   6.122   6.778   4.828 -0.3173  0.9008  0.7162
  101LYS    HZ2  899   6.074   6.610   4.856 -0.1190 -0.2117  0.6630
  101LYS    HZ3  900   5.966   6.724   4.807 -0.5808  2.3031  1.3283
  101LYS      C  901   6.206   6.249   5.168 -0.8807  0.4330 -0.3608
  101LYS      O  902   6.197   6.232   5.287 -0.0546 -0.3267  0.1708
  102VAL      N  903   6.154   6.162   5.080  0.1888  0.1601 -0.5486
  102VAL     HN  904   6.170   6.182   4.984 -3.0779 -1.4182  3.0421
  102VAL     CA  905   6.076   6.047   5.117 -0.1580 -0.3109 -0.3126
  102VAL     HA  906   6.019   6.059   5.208  1.5147  3.0249 -1.1456
  102VAL     CB  907   5.978   6.002   5.007  0.1795 -0.2585  0.5186
  102VAL     HB  908   6.034   5.961   4.920  1.6889  0.8957 -1.3969
  102VAL    CG1  909   5.879   5.900   5.058  0.1251 -0.3653  0.8290
  102VAL   HG11  910   5.930   5.813   5.104  0.0121 -2.0235  1.7246
  102VAL   HG12  911   5.816   5.942   5.139  0.1531  1.4822  2.5531
  102VAL   HG13  912   5.811   5.871   4.975  2.3269  1.4792 -3.4111
  102VAL    CG2  913   5.901   6.125   4.953  0.3804 -0.4452  0.5541
  102VAL   HG21  914   5.829   6.161   5.029  0.7093 -0.1778 -1.6298
  102VAL   HG22  915   5.963   6.198   4.897  0.3310  0.0274  0.9423
  102VAL   HG23  916   5.824   6.085   4.883  0.6820  2.0417 -1.1877
  102VAL      C  917   6.175   5.932   5.149  0.0905  0.3377  0.5743
  102VAL      O  918   6.273   5.906   5.071  0.1299 -0.0096  0.6068
  103GLN      N  919   6.161   5.868   5.262 -0.5136  0.0098 -0.1520
  103GLN     HN  920   6.098   5.903   5.331 -0.1475  1.3514 -1.7118
  103GLN     CA  921   6.254   5.770   5.309 -0.5674 -0.0142  0.2574
  103GLN     HA  922   6.354   5.779   5.271  2.2867  2.2099  1.4518
  103GLN     CB  923   6.265   5.775   5.465 -0.3491 -0.5225 -0.3470
  103GLN    HB1  924   6.338   5.702   5.506 -0.3992 -2.3292 -1.4880
  103GLN    HB2  925   6.169   5.748   5.516  1.7786  3.8814 -2.0947
  103GLN     CG  926   6.304   5.916   5.522 -0.9065 -0.1258 -0.1556
  103GLN    HG1  927   6.322   5.897   5.630 -0.7790  4.2448 -4.0148
  103GLN    HG2  928   6.218   5.985   5.508 -2.0890 -0.5365 -0.6353
  103GLN     CD  929   6.438   5.969   5.472  0.2483  0.4447 -0.0193
  103GLN    OE1  930   6.542   5.937   5.526  0.1454  0.0883  0.2699
  103GLN    NE2  931   6.433   6.056   5.366  0.7572  0.0647 -0.0088
  103GLN   HE21  932   6.344   6.072   5.323 -0.5103 -1.8773  1.9491
  103GLN   HE22  933   6.521   6.074   5.320  2.5840 -2.4169 -0.3788
  103GLN      C  934   6.215   5.625   5.258 -0.4491  0.0692 -0.1113
  103GLN      O  935   6.096   5.593   5.241  0.0016 -0.7197  0.0173
  104ASN      N  936   6.322   5.543   5.235 -0.4946 -0.0574 -0.2168
  104ASN     HN  937   6.418   5.569   5.248  3.2283 -0.6357 -1.4398
  104ASN     CA  938   6.303   5.405   5.189  0.4143 -0.4852 -0.2728
  104ASN     HA  939   6.205   5.405   5.144  0.0290 -0.5539  1.4974
  104ASN     CB  940   6.419   5.363   5.082 -0.2000  0.6319 -0.0719
  104ASN    HB1  941   6.512   5.336   5.136 -1.9419 -1.9452  0.4051
  104ASN    HB2  942   6.428   5.445   5.007  0.2437 -0.7886 -0.2454
  104ASN     CG  943   6.373   5.232   5.015 -0.5143 -0.4741 -0.6250
  104ASN    OD1  944   6.256   5.198   5.025  0.1193 -0.0656 -0.5647
  104ASN    ND2  945   6.457   5.175   4.934 -0.1234 -0.4563  0.0838
  104ASN   HD21  946   6.551   5.207   4.919  1.2674 -1.5950  0.6756
  104ASN   HD22  947   6.430   5.090   4.888 -0.8458 -1.7745 -0.8655
  104ASN      C  948   6.286   5.306   5.306 -0.0214  0.1841  0.0256
  104ASN      O  949   6.364   5.292   5.396  0.5839  0.0569  0.1871
  105ILE      N  950   6.170   5.237   5.306  0.0901 -0.6478  0.0728
  105ILE     HN  951   6.090   5.264   5.254  1.1573  1.6136  1.6955
  105ILE     CA  952   6.151   5.132   5.408  0.4260 -0.3310 -0.0532
  105ILE     HA  953   6.214   5.133   5.495 -1.6852  0.6249  2.2597
  105ILE     CB  954   6.002   5.127   5.457 -0.2012 -0.4782  0.2512
  105ILE     HB  955   5.931   5.110   5.374  1.9570  4.4964  1.4581
  105ILE    CG2  956   5.979   5.022   5.573 -0.2575  0.2421  0.1249
  105ILE   HG21  957   5.877   5.031   5.616 -1.1446 -0.3286  0.4991
  105ILE   HG22  958   5.973   4.922   5.526 -1.1175 -2.0712  0.4895
  105ILE   HG23  959   6.055   5.017   5.654  0.4164  0.3930  2.0655
  105ILE    CG1  960   5.955   5.257   5.523 -0.1664 -0.2802  0.0635
  105ILE   HG11  961   5.864   5.233   5.582 -0.4504 -0.7300  0.4653
  105ILE   HG12  962   5.932   5.331   5.443  0.0930  1.5152 -1.3425
  105ILE     CD  963   6.058   5.316   5.613 -0.1845 -0.1171  0.6930
  105ILE    HD1  964   6.011   5.400   5.669  2.4669 -1.5846 -1.0768
  105ILE    HD2  965   6.099   5.233   5.674  2.0810 -0.5434 -3.3887
  105ILE    HD3  966   6.148   5.354   5.561 -2.3507  0.7046  1.1237
  105ILE      C  967   6.177   4.994   5.335 -0.3604  0.0388 -0.5359
  105ILE      O  968   6.170   4.889   5.396  0.0655 -0.0046  0.1935
  106GLY      N  969   6.223   4.996   5.212 -0.5129  1.1502 -0.2315
  106GLY     HN  970   6.222   5.085   5.166  2.1420  0.5337  0.8347
  106GLY     CA  971   6.257   4.883   5.131 -0.0119 -0.2169 -0.2136
  106GLY    HA1  972   6.306   4.915   5.039  0.8295 -2.0564  0.6300
  106GLY    HA2  973   6.326   4.817   5.181  3.5062  2.3828  0.3540
  106GLY      C  974   6.136   4.803   5.094 -0.5216 -0.7988  0.3401
  106GLY      O  975   6.070   4.836   4.999 -0.1556  0.0396  0.0461
  107ASN      N  976   6.113   4.688   5.152  0.0162  0.7222  0.0814
  107ASN     HN  977   6.156   4.661   5.238  0.0080 -2.0558  0.8699
  107ASN     CA  978   6.031   4.586   5.088  0.9316 -0.0931  0.2254
  107ASN     HA  979   5.945   4.635   5.045 -0.8402 -1.1671 -1.3619
  107ASN     CB  980   6.107   4.512   4.970  0.3559  0.8858 -0.3649
  107ASN    HB1  981   6.115   4.587   4.888  1.0816 -0.2358  0.6402
  107ASN    HB2  982   6.046   4.432   4.922  2.8415  1.4181  1.6413
  107ASN     CG  983   6.244   4.452   5.013 -0.8210 -0.2424 -0.6495
  107ASN    OD1  984   6.246   4.341   5.065  0.2912 -0.3522  0.6451
  107ASN    ND2  985   6.357   4.524   4.997 -0.3060  0.6000 -0.3022
  107ASN   HD21  986   6.350   4.616   4.959  0.3712 -0.0582 -0.3224
  107ASN   HD22  987   6.443   4.502   5.042 -2.6185 -0.3333 -0.5168
  107ASN      C  988   5.985   4.486   5.202 -0.5514  0.2111 -0.4270
  107ASN      O  989   6.024   4.503   5.315  0.4068 -0.0437  0.2006
  108HIS      N  990   5.889   4.389   5.181  1.0997  0.0624  0.1595
  108HIS     HN  991   5.857   4.370   5.089  2.4587  0.6364  2.4877
  108HIS     CA  992   5.832   4.311   5.285 -0.0763  0.1576  0.2107
  108HIS     HA  993   5.817   4.369   5.375  1.3689 -1.3329  1.7028
  108HIS     CB  994   5.694   4.257   5.241 -0.0389  0.7653 -0.3320
  108HIS    HB1  995   5.614   4.334   5.249  1.5652  0.6869 -1.1838
  108HIS    HB2  996   5.661   4.167   5.297 -1.1374 -2.3636  0.6596
  108HIS    ND1  997   5.690   4.307   4.996  0.5180  0.1922 -0.2059
  108HIS     CG  998   5.698   4.215   5.092  0.4517  0.3585 -0.7576
  108HIS    CE1  999   5.687   4.235   4.887 -0.0622 -0.2954 -0.3424
  108HIS    HE1 1000   5.691   4.282   4.789  0.5698  0.2910  1.9668
  108HIS    NE2 1001   5.697   4.100   4.906 -0.0273  0.1071 -0.5844
  108HIS    HE2 1002   5.710   4.030   4.836 -2.3573  2.4927 -0.1303
  108HIS    CD2 1003   5.699   4.087   5.044 -0.1379 -0.2555 -0.0332
  108HIS    HD2 1004   5.690   3.996   5.100 -0.1243  0.2702  0.2633
  108HIS      C 1005   5.918   4.197   5.322 -0.3849 -0.4312  0.0812
  108HIS      O 1006   5.916   4.159   5.437  0.3020  0.2176  0.6789
  109ARG      N 1007   6.007   4.150   5.231 -0.4743 -0.2894 -0.7108
  109ARG     HN 1008   6.000   4.174   5.135 -1.5832 -2.2481 -0.6589
  109ARG     CA 1009   6.112   4.059   5.275  0.2306  0.7180 -0.1207
  109ARG     HA 1010   6.067   3.977   5.329  0.3749  0.7805  0.5638
  109ARG     CB 1011   6.196   4.004   5.162  0.4289 -0.1356 -0.2395
  109ARG    HB1 1012   6.246   4.088   5.108  2.0136 -1.6452 -1.0810
  109ARG    HB2 1013   6.127   3.949   5.094 -0.7706 -1.3409 -1.1331
  109ARG     CG 1014   6.307   3.907   5.201  0.3270 -0.0689 -0.4016
  109ARG    HG1 1015   6.372   3.947   5.282 -0.1118 -0.9972  0.0442
  109ARG    HG2 1016   6.369   3.890   5.111 -0.1453  0.9477 -1.2073
  109ARG     CD 1017   6.246   3.778   5.259 -0.3624 -0.1580  0.4622
  109ARG    HD1 1018   6.179   3.741   5.179 -1.7396 -1.3796 -1.9940
  109ARG    HD2 1019   6.186   3.810   5.347 -0.6264  0.3428  3.0266
  109ARG     NE 1020   6.362   3.692   5.298 -0.2006 -0.0404  0.8879
  109ARG     HE 1021   6.454   3.731   5.300  0.9846 -0.0329 -0.8608
  109ARG     CZ 1022   6.367   3.564   5.341  0.4141  0.3322  0.9821
  109ARG    NH1 1023   6.269   3.474   5.347  0.3060 -0.1910  0.3356
  109ARG   HH11 1024   6.176   3.498   5.320 -1.1927 -0.9327  0.0677
  109ARG   HH12 1025   6.292   3.382   5.378 -0.0049  0.2942 -0.9725
  109ARG    NH2 1026   6.489   3.522   5.377 -0.0762  0.3151 -0.2619
  109ARG   HH21 1027   6.565   3.586   5.379  0.2228 -1.7668 -0.5443
  109ARG   HH22 1028   6.494   3.423   5.389 -0.2114 -1.9734  0.3656
  109ARG      C 1029   6.205   4.119   5.380 -0.4057  0.3244 -0.8897
  109ARG      O 1030   6.223   4.052   5.484  0.2728 -0.1038 -0.2557
  110GLU      N 1031   6.251   4.244   5.361  0.3845  0.3312  1.0145
  110GLU     HN 1032   6.228   4.296   5.279 -1.9972 -0.7343 -3.2628
  110GLU     CA 1033   6.327   4.317   5.453  0.3386  0.3837  0.0628
  110GLU     HA 1034   6.338   4.259   5.544 -1.6890 -1.0452  0.0485
  110GLU     CB 1035   6.473   4.331   5.401 -0.8471  0.6046 -0.0829
  110GLU    HB1 1036   6.482   4.410   5.324 -0.6139  0.4149 -2.1927
  110GLU    HB2 1037   6.510   4.243   5.346 -1.3652 -0.4406 -0.5049
  110GLU     CG 1038   6.577   4.371   5.516  0.3381 -0.0518 -0.5513
  110GLU    HG1 1039   6.548   4.310   5.604 -0.9839 -2.0312  0.3840
  110GLU    HG2 1040   6.566   4.481   5.527  0.3112 -0.8392  0.2735
  110GLU     CD 1041   6.726   4.339   5.490 -0.6630 -0.2545  0.9244
  110GLU    OE1 1042   6.803   4.373   5.581  0.0986  0.3787  0.2678
  110GLU    OE2 1043   6.760   4.287   5.380 -0.4219 -0.2701 -0.1623
  110GLU      C 1044   6.282   4.458   5.487  0.7668 -0.0339 -0.4428
  110GLU      O 1045   6.320   4.554   5.419  0.0624  0.3374  0.3813
  111PRO      N 1046   6.196   4.469   5.590  0.1819  0.0450  0.0551
  111PRO     CD 1047   6.134   4.358   5.669 -0.5632  0.2627  0.0634
  111PRO    HD1 1048   6.076   4.296   5.597 -2.7999  0.6610 -0.1886
  111PRO    HD2 1049   6.218   4.295   5.707  0.3264 -0.8704 -1.3150
  111PRO     CA 1050   6.155   4.599   5.641  0.2474  0.3101  0.3165
  111PRO     HA 1051   6.131   4.662   5.558 -0.2943 -1.2837 -0.5285
  111PRO     CB 1052   6.024   4.560   5.720  0.6798  0.4295  0.3397
  111PRO    HB1 1053   5.938   4.571   5.649  1.8561  1.6667  1.2083
  111PRO    HB2 1054   5.995   4.636   5.796 -0.5248  2.2807 -0.3512
  111PRO     CG 1055   6.043   4.413   5.777 -0.4338  0.0082  0.2686
  111PRO    HG1 1056   5.945   4.364   5.797  2.0740  0.5455  1.9632
  111PRO    HG2 1057   6.103   4.417   5.871 -0.2674  1.0493 -0.9275
  111PRO      C 1058   6.257   4.676   5.722 -0.1476 -0.1424 -0.0794
  111PRO      O 1059   6.308   4.631   5.826  0.4231 -0.1973  0.0970
  112ASN      N 1060   6.284   4.802   5.674 -0.5325 -0.1133  0.6420
  112ASN     HN 1061   6.241   4.838   5.592 -0.0918 -2.7785  0.7312
  112ASN     CA 1062   6.370   4.896   5.744 -0.1952  0.5422  0.4709
  112ASN     HA 1063   6.449   4.844   5.797 -0.3264 -0.0522  1.6852
  112ASN     CB 1064   6.442   5.002   5.656  0.4931  0.1229  0.3046
  112ASN    HB1 1065   6.513   5.067   5.711 -1.3387 -0.5040 -1.4126
  112ASN    HB2 1066   6.359   5.064   5.616  0.6478  2.4375  2.3656
  112ASN     CG 1067   6.524   4.944   5.537  0.1457 -0.1495 -0.5297
  112ASN    OD1 1068   6.583   4.835   5.539 -0.3060 -0.1882 -0.0453
  112ASN    ND2 1069   6.512   5.013   5.423  0.0763 -0.2219  0.0130
  112ASN   HD21 1070   6.453   5.093   5.418  0.0458 -0.1698  1.7308
  112ASN   HD22 1071   6.557   4.978   5.340  0.1988 -2.1013  1.4226
  112ASN      C 1072   6.296   4.961   5.863  0.2449 -0.5073 -0.3071
  112ASN      O 1073   6.243   5.073   5.859 -0.2556 -0.2033  0.4358
  113LEU      N 1074   6.287   4.892   5.976  0.6271  0.7437 -0.2281
  113LEU     HN 1075   6.322   4.799   5.972 -0.2022 -1.7396  1.2966
  113LEU     CA 1076   6.221   4.941   6.100  0.0257  0.1632  0.7114
  113LEU     HA 1077   6.116   4.954   6.080 -0.6638  1.1013  0.3417
  113LEU     CB 1078   6.210   4.832   6.208 -0.2688  0.4556  0.2027
  113LEU    HB1 1079   6.140   4.861   6.289 -0.9127  1.4156  2.5667
  113LEU    HB2 1080   6.313   4.808   6.242  0.5729  3.9512  0.6162
  113LEU     CG 1081   6.157   4.694   6.152  0.7656  0.3188 -0.3824
  113LEU     HG 1082   6.234   4.654   6.083 -0.9528 -0.7748 -6.4314
  113LEU    CD1 1083   6.138   4.591   6.263 -0.2284 -0.3304 -0.0076
  113LEU   HD11 1084   6.230   4.563   6.318  1.0448  1.1586  0.1017
  113LEU   HD12 1085   6.073   4.631   6.344  1.5147 -0.4607 -2.0642
  113LEU   HD13 1086   6.101   4.490   6.232 -1.2050  1.3385  3.4570
  113LEU    CD2 1087   6.016   4.709   6.084 -0.3452  0.6791 -0.1475
  113LEU   HD21 1088   5.950   4.755   6.160 -1.8988 -1.3237 -1.6736
  113LEU   HD22 1089   6.026   4.771   5.992 -1.0767  1.2619  2.1972
  113LEU   HD23 1090   5.983   4.605   6.059 -1.2994 -1.0733 -1.0550
  113LEU      C 1091   6.268   5.070   6.162  0.4053 -0.0793 -0.1537
  113LEU      O 1092   6.193   5.164   6.192  0.0870 -0.4726  0.1480
  114GLU      N 1093   6.401   5.081   6.179 -0.5941 -0.3531 -0.3388
  114GLU     HN 1094   6.462   5.009   6.149  1.0954  0.2096  1.1990
  114GLU     CA 1095   6.473   5.194   6.232  0.1490  0.1854  1.1187
  114GLU     HA 1096   6.442   5.219   6.332 -1.8879  0.4276  2.0667
  114GLU     CB 1097   6.624   5.156   6.241  0.1426  0.5318 -0.0197
  114GLU    HB1 1098   6.623   5.060   6.297 -2.0434  1.4819 -2.9346
  114GLU    HB2 1099   6.683   5.237   6.289  0.9385  1.1366 -1.4325
  114GLU     CG 1100   6.720   5.129   6.115  0.2908 -0.4585 -0.1155
  114GLU    HG1 1101   6.826   5.121   6.148 -3.2328 -0.8553  0.7503
  114GLU    HG2 1102   6.711   5.219   6.051  0.4069 -0.2453  1.9392
  114GLU     CD 1103   6.685   5.010   6.039  1.0502 -0.3453  0.3245
  114GLU    OE1 1104   6.739   5.004   5.926 -0.0462  0.4045  0.2386
  114GLU    OE2 1105   6.609   4.921   6.078  0.4779  0.2638  0.2957
  114GLU      C 1106   6.453   5.323   6.144 -0.3904  0.5268  0.0565
  114GLU      O 1107   6.458   5.433   6.202 -0.1084  0.3834  0.1416
  115ILE      N 1108   6.420   5.314   6.016  0.2700  0.4786 -0.0581
  115ILE     HN 1109   6.426   5.219   5.986 -1.2092  0.5264 -0.3796
  115ILE     CA 1110   6.387   5.425   5.929  0.0660  0.4452 -1.0370
  115ILE     HA 1111   6.441   5.512   5.964  3.9198  1.8846 -0.5494
  115ILE     CB 1112   6.416   5.388   5.779  0.2119 -0.2301 -0.9774
  115ILE     HB 1113   6.357   5.297   5.753 -1.6661  0.5035 -0.8463
  115ILE    CG2 1114   6.363   5.493   5.682 -0.3695  0.1533  1.2576
  115ILE   HG21 1115   6.390   5.460   5.580  0.6886  3.6139  1.1362
  115ILE   HG22 1116   6.254   5.510   5.694  0.8292  1.2880 -1.9897
  115ILE   HG23 1117   6.392   5.599   5.700 -1.1863  0.0404 -2.2354
  115ILE    CG1 1118   6.568   5.368   5.764  0.4203 -0.3094  0.5669
  115ILE   HG11 1119   6.611   5.279   5.814 -3.7467 -2.1328 -0.8959
  115ILE   HG12 1120   6.630   5.451   5.805 -0.3387 -2.1083  0.2938
  115ILE     CD 1121   6.613   5.356   5.619  0.2694  0.0460 -0.0297
  115ILE    HD1 1122   6.624   5.449   5.559  1.3393  0.7594  1.7880
  115ILE    HD2 1123   6.717   5.317   5.618 -0.3965 -2.6359  1.1088
  115ILE    HD3 1124   6.540   5.291   5.568 -0.7757 -0.8182  1.7481
  115ILE      C 1125   6.245   5.472   5.955  0.2322 -0.2843  0.2217
  115ILE      O 1126   6.218   5.589   5.961  0.3179  0.3105  0.3458
  116ILE      N 1127   6.149   5.383   5.988 -0.2139  0.0912 -0.2223
  116ILE     HN 1128   6.169   5.289   5.965 -1.9685  2.3640 -0.5440
  116ILE     CA 1129   6.017   5.421   6.036  0.6702 -0.0198  0.1983
  116ILE     HA 1130   5.969   5.495   5.973 -0.6010 -2.6329 -0.9490
  116ILE     CB 1131   5.923   5.303   6.054 -0.2397  0.0620  0.0986
  116ILE     HB 1132   5.953   5.247   6.145 -2.5725 -0.5685  0.3698
  116ILE    CG2 1133   5.790   5.350   6.095 -0.2064 -0.3893  0.1380
  116ILE   HG21 1134   5.714   5.269   6.097  0.6306  0.8622  0.6865
  116ILE   HG22 1135   5.799   5.393   6.197 -0.8115  3.0467 -0.6971
  116ILE   HG23 1136   5.755   5.419   6.015  1.6609  0.8169 -1.3452
  116ILE    CG1 1137   5.915   5.204   5.934  1.1855  0.2170 -0.0007
  116ILE   HG11 1138   6.014   5.177   5.891  1.0568  1.5877  0.8447
  116ILE   HG12 1139   5.854   5.236   5.847 -1.8474  1.3664  1.8149
  116ILE     CD 1140   5.856   5.065   5.979  0.1459  0.0745 -0.2509
  116ILE    HD1 1141   5.894   5.042   6.081 -0.7291  3.1993 -0.2571
  116ILE    HD2 1142   5.749   5.075   6.005  0.8710 -1.3645  2.1895
  116ILE    HD3 1143   5.880   4.993   5.898  0.9276  0.8266  1.5219
  116ILE      C 1144   6.026   5.496   6.170 -0.3897  1.0286  0.1631
  116ILE      O 1145   5.964   5.600   6.185  0.4658  0.5945  0.0878
  117ALA      N 1146   6.105   5.443   6.261  0.0820  0.4799 -0.2153
  117ALA     HN 1147   6.155   5.356   6.252 -3.0105 -1.8165 -0.4565
  117ALA     CA 1148   6.131   5.513   6.387 -0.7391  0.5346  0.3676
  117ALA     HA 1149   6.034   5.535   6.429 -2.2161  0.2150  2.1453
  117ALA     CB 1150   6.207   5.425   6.486  0.7688 -0.4129 -0.8555
  117ALA    HB1 1151   6.168   5.322   6.499  2.0417  0.4199  0.6931
  117ALA    HB2 1152   6.317   5.436   6.470 -0.5424 -0.9772  3.4330
  117ALA    HB3 1153   6.188   5.468   6.587 -1.8854 -1.6814  0.3437
  117ALA      C 1154   6.204   5.650   6.370 -0.3432 -0.1121 -0.2704
  117ALA      O 1155   6.158   5.740   6.432 -0.1018 -0.2858  0.1911
  118ALA      N 1156   6.304   5.662   6.282 -0.3380  0.2405  0.1116
  118ALA     HN 1157   6.330   5.581   6.231 -2.9911 -0.5065 -0.9551
  118ALA     CA 1158   6.376   5.780   6.273 -0.5545 -0.8196 -0.4176
  118ALA     HA 1159   6.393   5.816   6.373 -1.9003 -0.2122 -1.3774
  118ALA     CB 1160   6.511   5.764   6.206 -0.6198  0.2222 -0.2306
  118ALA    HB1 1161   6.569   5.680   6.251  3.6469  1.8611 -0.2913
  118ALA    HB2 1162   6.506   5.734   6.100 -0.1998  1.6638  0.3921
  118ALA    HB3 1163   6.568   5.859   6.208  0.0117 -0.1020 -3.0243
  118ALA      C 1164   6.301   5.897   6.204  0.6575  0.1804  0.0687
  118ALA      O 1165   6.338   6.014   6.218 -0.2439 -0.1582 -0.4758
  119ALA      N 1166   6.196   5.861   6.127  0.2263 -0.0381  0.1643
  119ALA     HN 1167   6.175   5.764   6.126  1.3908  0.8502 -0.6497
  119ALA     CA 1168   6.098   5.950   6.062 -0.5593 -0.5993 -0.0772
  119ALA     HA 1169   6.154   6.028   6.013 -1.5221 -0.4169  0.7910
  119ALA     CB 1170   6.005   5.873   5.958  0.9374 -0.5753  0.0605
  119ALA    HB1 1171   6.083   5.846   5.884 -1.4010  0.4987 -0.8319
  119ALA    HB2 1172   5.960   5.782   6.003  1.2784 -0.1027 -0.9594
  119ALA    HB3 1173   5.934   5.948   5.919  0.1792  1.0355 -3.0878
  119ALA      C 1174   6.015   6.026   6.161 -0.0636  0.2381  0.6156
  119ALA      O 1175   5.967   6.136   6.124 -0.1303 -0.6338 -0.0350
  120ASN      N 1176   5.989   5.968   6.280  0.0604 -0.1962 -0.0968
  120ASN     HN 1177   6.035   5.890   6.322  0.0797 -1.4983 -0.1712
  120ASN     CA 1178   5.894   6.035   6.366  0.5236  0.4774  0.1400
  120ASN     HA 1179   5.894   5.957   6.441  0.8667  0.4964  1.5823
  120ASN     CB 1180   5.964   6.163   6.426 -0.3123  0.0697 -0.1351
  120ASN    HB1 1181   5.961   6.247   6.353  3.2545 -2.2069 -0.7262
  120ASN    HB2 1182   6.068   6.141   6.460 -1.1988  0.7038 -2.1047
  120ASN     CG 1183   5.893   6.214   6.549 -0.1340 -0.1028  0.8175
  120ASN    OD1 1184   5.877   6.334   6.562 -0.1072  0.1972 -0.1836
  120ASN    ND2 1185   5.847   6.123   6.636  0.1413 -0.2490  0.9161
  120ASN   HD21 1186   5.888   6.031   6.639  1.1450 -1.5958 -2.7359
  120ASN   HD22 1187   5.780   6.158   6.701 -0.6960  2.4602  1.2771
  120ASN      C 1188   5.745   6.052   6.328  0.0531 -1.2819 -0.9947
  120ASN      O 1189   5.703   6.170   6.320  0.0614  0.8499  0.4198
  121PRO      N 1190   5.674   5.939   6.303 -0.9504  0.0683 -0.4902
  121PRO     CD 1191   5.729   5.801   6.303 -0.6682  0.0392  0.4318
  121PRO    HD1 1192   5.794   5.798   6.213 -0.6376  5.3438  1.2006
  121PRO    HD2 1193   5.783   5.769   6.394 -1.3599  0.7044  0.5189
  121PRO     CA 1194   5.537   5.944   6.252 -0.9060  0.4274 -0.3944
  121PRO     HA 1195   5.524   6.027   6.184 -1.5368 -4.5456  0.2180
  121PRO     CB 1196   5.520   5.808   6.186 -0.2406 -0.1435 -0.5405
  121PRO    HB1 1197   5.558   5.821   6.082  0.2747 -0.8478  2.5282
  121PRO    HB2 1198   5.418   5.770   6.166 -0.7774 -1.9339  1.3173
  121PRO     CG 1199   5.609   5.716   6.274 -0.4716  0.2221  0.3896
  121PRO    HG1 1200   5.646   5.621   6.229 -2.4183  0.4506  2.5973
  121PRO    HG2 1201   5.550   5.679   6.360 -0.2825 -0.4815 -1.9591
  121PRO      C 1202   5.429   5.958   6.356 -0.1124  0.7967  0.2296
  121PRO      O 1203   5.444   5.921   6.472 -0.0583  0.3607 -0.2795
  122GLU      N 1204   5.310   6.009   6.313 -0.7016 -0.3309 -0.1419
  122GLU     HN 1205   5.298   6.071   6.235  0.2552 -1.0931  0.0420
  122GLU     CA 1206   5.193   6.002   6.402 -0.1012 -0.6804  0.9828
  122GLU     HA 1207   5.213   5.992   6.507  2.7186  1.8280 -0.8123
  122GLU     CB 1208   5.107   6.131   6.395  0.4851 -0.3658 -0.2504
  122GLU    HB1 1209   5.019   6.125   6.462  1.2791 -1.5553  0.1778
  122GLU    HB2 1210   5.067   6.160   6.296  1.1422  2.4351 -0.5229
  122GLU     CG 1211   5.201   6.247   6.428 -0.3564 -0.8366 -0.2512
  122GLU    HG1 1212   5.265   6.276   6.342  3.5957  0.9949  0.4372
  122GLU    HG2 1213   5.263   6.220   6.516  0.7091  0.0534  0.6027
  122GLU     CD 1214   5.125   6.370   6.457 -0.7322  0.5801 -0.1306
  122GLU    OE1 1215   5.037   6.412   6.381  0.2067  0.2866  0.9536
  122GLU    OE2 1216   5.136   6.422   6.574  0.0341 -1.1048  0.0354
  122GLU      C 1217   5.101   5.894   6.331 -0.7126 -0.6905  0.2630
  122GLU      O 1218   5.008   5.846   6.394 -0.1864  0.2923 -0.4384
  123LEU      N 1219   5.132   5.841   6.210 -0.0717  0.3837 -0.2063
  123LEU     HN 1220   5.211   5.875   6.160  1.4620  0.7201 -1.9654
  123LEU     CA 1221   5.063   5.735   6.140  0.5385  0.1579  0.2919
  123LEU     HA 1222   5.007   5.674   6.209  2.4202 -0.3154 -1.6766
  123LEU     CB 1223   4.954   5.802   6.045  0.8105  0.5899  0.6840
  123LEU    HB1 1224   5.010   5.875   5.982  0.7035  0.7922  0.5474
  123LEU    HB2 1225   4.882   5.857   6.110 -0.1014  0.5565 -1.4712
  123LEU     CG 1226   4.876   5.706   5.950 -0.1291 -0.3375  0.0556
  123LEU     HG 1227   4.945   5.661   5.876 -0.1555 -0.1293  2.2843
  123LEU    CD1 1228   4.795   5.603   6.021  0.7005 -0.1736  0.3055
  123LEU   HD11 1229   4.856   5.517   6.054 -2.7564 -1.6502 -0.4839
  123LEU   HD12 1230   4.744   5.650   6.107  0.6609 -1.2958  1.4474
  123LEU   HD13 1231   4.715   5.559   5.958  0.2352 -3.0351 -0.8153
  123LEU    CD2 1232   4.774   5.796   5.870  0.5830 -0.4961 -0.3519
  123LEU   HD21 1233   4.723   5.728   5.798  0.3266  1.9401 -3.2186
  123LEU   HD22 1234   4.698   5.852   5.930  2.3591 -1.9739 -0.9548
  123LEU   HD23 1235   4.835   5.862   5.805  2.9718  0.0587  2.2927
  123LEU      C 1236   5.152   5.655   6.056  0.1319 -0.5527 -0.6788
  123LEU      O 1237   5.235   5.701   5.977  0.4972  0.3258 -0.2487
  124VAL      N 1238   5.128   5.522   6.062 -0.3816 -0.5057  0.1542
  124VAL     HN 1239   5.061   5.489   6.127 -2.0059  2.6935 -1.2662
  124VAL     CA 1240   5.174   5.424   5.966  0.4581 -0.1129  0.3429
  124VAL     HA 1241   5.227   5.473   5.885 -0.0013  0.3411  1.4722
  124VAL     CB 1242   5.286   5.329   6.028  0.3975 -0.2539  0.2670
  124VAL     HB 1243   5.237   5.261   6.100 -1.4035  2.9431 -2.4145
  124VAL    CG1 1244   5.337   5.240   5.915 -0.1074 -0.8984 -0.7744
  124VAL   HG11 1245   5.253   5.183   5.870 -4.8006  0.6686  1.9122
  124VAL   HG12 1246   5.381   5.290   5.826  0.4341  1.6255  0.3402
  124VAL   HG13 1247   5.422   5.185   5.960 -2.7597 -0.2069 -1.0899
  124VAL    CG2 1248   5.394   5.416   6.092  0.1183  0.1981  0.2068
  124VAL   HG21 1249   5.355   5.449   6.191 -3.0506  1.1930  0.9733
  124VAL   HG22 1250   5.497   5.376   6.093  1.4217  0.4072  1.5342
  124VAL   HG23 1251   5.391   5.512   6.036  1.2406  1.0388  1.7720
  124VAL      C 1252   5.060   5.343   5.904  0.4049  0.9735 -0.7532
  124VAL      O 1253   4.984   5.283   5.980 -0.4734 -0.1195 -0.7956
  125ILE      N 1254   5.047   5.347   5.770  1.1138  0.3224 -0.2682
  125ILE     HN 1255   5.119   5.384   5.712 -1.3624 -0.8298 -0.1330
  125ILE     CA 1256   4.946   5.268   5.706  0.5462  0.0186  0.3038
  125ILE     HA 1257   4.862   5.248   5.771  2.2097 -0.7397 -1.0186
  125ILE     CB 1258   4.894   5.353   5.587  0.2494  0.4105 -0.2417
  125ILE     HB 1259   4.976   5.364   5.512  1.0448 -2.7187  0.8209
  125ILE    CG2 1260   4.784   5.281   5.510 -0.0314  0.0273 -0.1910
  125ILE   HG21 1261   4.694   5.268   5.573 -0.3261  0.6529  0.0969
  125ILE   HG22 1262   4.755   5.346   5.424  2.9761  1.0738  2.1750
  125ILE   HG23 1263   4.817   5.182   5.471 -1.4313 -1.5640 -2.6902
  125ILE    CG1 1264   4.845   5.495   5.631  0.3710 -0.0925 -0.4818
  125ILE   HG11 1265   4.926   5.540   5.692  0.9225  0.1864 -0.3830
  125ILE   HG12 1266   4.747   5.491   5.683 -1.0393  1.4016  0.2309
  125ILE     CD 1267   4.831   5.597   5.515 -0.5177  0.2296  0.4484
  125ILE    HD1 1268   4.752   5.578   5.439  2.1804  1.9794  0.0860
  125ILE    HD2 1269   4.796   5.693   5.558 -1.5321 -3.2149  2.9861
  125ILE    HD3 1270   4.930   5.618   5.468  3.5891 -1.3810  3.5494
  125ILE      C 1271   5.012   5.143   5.664  0.3327  0.2551  0.2639
  125ILE      O 1272   5.107   5.149   5.588  0.2587 -0.0519 -0.5208
  126VAL      N 1273   4.968   5.029   5.709  0.4286 -1.2252  0.6724
  126VAL     HN 1274   4.886   5.024   5.765  0.9247 -0.0175  1.5859
  126VAL     CA 1275   5.034   4.904   5.676  0.3560 -0.3750  0.2406
  126VAL     HA 1276   5.122   4.933   5.620  1.1089 -2.7492  1.0524
  126VAL     CB 1277   5.062   4.821   5.805 -0.7135  0.0355 -0.0749
  126VAL     HB 1278   4.971   4.766   5.837 -0.6455 -0.7066 -2.1159
  126VAL    CG1 1279   5.175   4.713   5.779 -0.1251  0.0763 -0.1508
  126VAL   HG11 1280   5.150   4.664   5.682 -0.7741 -1.9608 -1.9956
  126VAL   HG12 1281   5.273   4.763   5.768  0.6228 -1.2471 -0.6913
  126VAL   HG13 1282   5.176   4.639   5.861 -1.3274  0.8477  0.9728
  126VAL    CG2 1283   5.110   4.903   5.928 -0.2530  0.5841  0.2744
  126VAL   HG21 1284   5.165   4.826   5.987  0.2891  2.7452 -0.0145
  126VAL   HG22 1285   5.182   4.980   5.893 -0.4484  1.3958 -0.0366
  126VAL   HG23 1286   5.023   4.949   5.980 -1.1424 -2.5052  2.6895
  126VAL      C 1287   4.932   4.826   5.591 -0.1626  0.3059  0.0617
  126VAL      O 1288   4.818   4.812   5.634  0.1248 -0.4151  0.3153
  127GLY      N 1289   4.967   4.766   5.476  0.0505  0.3507 -0.3801
  127GLY     HN 1290   5.062   4.764   5.446  2.2613  1.0793 -4.8851
  127GLY     CA 1291   4.878   4.672   5.410 -0.7373 -0.5615  0.3824
  127GLY    HA1 1292   4.818   4.620   5.483  1.2184 -1.4506  2.1744
  127GLY    HA2 1293   4.823   4.728   5.336  0.1869 -1.2773 -2.6595
  127GLY      C 1294   4.956   4.569   5.333 -0.3119  0.7087  1.1291
  127GLY      O 1295   5.069   4.543   5.370  0.1277 -0.2555  0.2377
  128GLN      N 1296   4.895   4.506   5.230  0.5659 -0.0344 -0.1487
  128GLN     HN 1297   4.805   4.546   5.213  0.7927  1.3615 -0.0143
  128GLN     CA 1298   4.931   4.397   5.141  0.4030  0.3959 -0.0242
  128GLN     HA 1299   4.838   4.342   5.135  1.1538 -1.6039  0.8009
  128GLN     CB 1300   4.950   4.449   4.995 -0.2911 -0.5543  0.2347
  128GLN    HB1 1301   5.030   4.526   5.000  0.4690  2.8879 -1.2579
  128GLN    HB2 1302   4.862   4.513   4.971 -0.0336  4.0839  0.8484
  128GLN     CG 1303   4.978   4.335   4.892 -0.5237 -0.7342 -0.4237
  128GLN    HG1 1304   4.886   4.274   4.888  2.1073  1.6437 -1.7703
  128GLN    HG2 1305   5.063   4.269   4.924 -0.8327  1.1729  0.3014
  128GLN     CD 1306   5.021   4.394   4.755 -0.3039 -0.1056 -0.0840
  128GLN    OE1 1307   5.133   4.444   4.740 -0.0861 -0.1104 -0.2114
  128GLN    NE2 1308   4.939   4.379   4.647 -0.3553 -0.1650 -0.4082
  128GLN   HE21 1309   4.855   4.324   4.646  1.2848 -0.9755  0.6867
  128GLN   HE22 1310   4.976   4.427   4.567  0.8768  1.4199  2.4217
  128GLN      C 1311   5.040   4.304   5.195  0.5985  0.4541  0.5302
  128GLN      O 1312   5.003   4.232   5.292  0.3795 -0.5096 -0.3243
  129ARG      N 1313   5.168   4.302   5.153 -0.1906  0.0150  0.0258
  129ARG     HN 1314   5.193   4.363   5.078  0.7431 -3.2345 -1.1371
  129ARG     CA 1315   5.267   4.199   5.188 -0.2737 -0.0437 -0.1630
  129ARG     HA 1316   5.212   4.111   5.217 -0.4476  0.1605  0.6806
  129ARG     CB 1317   5.369   4.154   5.082  0.1527 -1.0281  0.4474
  129ARG    HB1 1318   5.430   4.081   5.139 -0.6196  1.0952  2.6477
  129ARG    HB2 1319   5.427   4.243   5.049  0.7968 -0.6438  2.5134
  129ARG     CG 1320   5.303   4.087   4.961 -0.2707  0.7582 -0.4898
  129ARG    HG1 1321   5.241   4.155   4.898 -2.5251 -1.2184  0.0755
  129ARG    HG2 1322   5.243   4.003   5.001 -1.7915 -1.7942 -1.4612
  129ARG     CD 1323   5.398   4.028   4.865 -0.1702  0.0026  0.1083
  129ARG    HD1 1324   5.477   3.961   4.905 -1.6847 -0.8384 -0.1554
  129ARG    HD2 1325   5.457   4.111   4.821  1.9554  0.3411  2.1422
  129ARG     NE 1326   5.319   3.964   4.759  0.0712  0.5751  0.5812
  129ARG     HE 1327   5.303   4.013   4.674 -0.7861 -1.8048  1.0467
  129ARG     CZ 1328   5.258   3.845   4.775  0.6346  0.1447  0.7208
  129ARG    NH1 1329   5.283   3.762   4.872 -0.5206  0.1091  0.1921
  129ARG   HH11 1330   5.343   3.777   4.951 -1.0855 -3.5231  0.3807
  129ARG   HH12 1331   5.241   3.672   4.861 -1.6843 -1.1220 -0.9693
  129ARG    NH2 1332   5.167   3.804   4.689  0.6647 -0.3618  0.5794
  129ARG   HH21 1333   5.129   3.869   4.623  2.5467 -0.2489  0.9009
  129ARG   HH22 1334   5.115   3.720   4.701  2.1956 -0.6658 -1.0466
  129ARG      C 1335   5.347   4.250   5.308 -0.4435 -0.0295 -0.1865
  129ARG      O 1336   5.410   4.175   5.377  0.1261 -0.0355  0.0712
  130PHE      N 1337   5.317   4.371   5.347  0.5582  0.7096 -0.6520
  130PHE     HN 1338   5.243   4.420   5.303  0.2999 -0.2016  1.0718
  130PHE     CA 1339   5.379   4.417   5.476 -0.1617  0.0886  0.7591
  130PHE     HA 1340   5.476   4.372   5.492 -2.7767 -0.4414 -1.4959
  130PHE     CB 1341   5.395   4.569   5.470 -0.6905 -0.7515 -0.1393
  130PHE    HB1 1342   5.397   4.620   5.569 -0.0131 -1.3729  3.1861
  130PHE    HB2 1343   5.319   4.607   5.399  0.1323  0.2881 -0.2481
  130PHE     CG 1344   5.530   4.608   5.417  0.0522 -0.0252 -0.5163
  130PHE    CD1 1345   5.642   4.640   5.503 -0.4921  0.0590  0.0959
  130PHE    HD1 1346   5.627   4.639   5.610  1.0762 -1.2683  0.0461
  130PHE    CE1 1347   5.760   4.685   5.447  0.5599 -0.0200 -0.0606
  130PHE    HE1 1348   5.841   4.723   5.508  0.9943 -0.8224  1.0121
  130PHE     CZ 1349   5.775   4.713   5.311  0.4918  1.1201  0.2445
  130PHE     HZ 1350   5.869   4.755   5.278 -1.5344 -0.1037  0.5968
  130PHE    CD2 1351   5.549   4.625   5.274  0.2965  0.2291  0.5544
  130PHE    HD2 1352   5.461   4.619   5.212  2.0973  0.9828  2.0201
  130PHE    CE2 1353   5.671   4.678   5.225  0.2959 -0.2755  0.0875
  130PHE    HE2 1354   5.681   4.680   5.117  0.5554 -0.3022 -1.9399
  130PHE      C 1355   5.298   4.380   5.599 -0.8127  0.4980  0.2587
  130PHE      O 1356   5.342   4.392   5.717 -0.7050  0.4902 -0.4916
  131ALA      N 1357   5.177   4.330   5.583  0.3685 -0.2372  0.8843
  131ALA     HN 1358   5.138   4.322   5.491 -1.6771  2.3935 -2.4137
  131ALA     CA 1359   5.085   4.302   5.682 -0.4497 -0.6441 -0.2383
  131ALA     HA 1360   5.070   4.393   5.739 -0.8773  2.1451 -0.0417
  131ALA     CB 1361   4.956   4.260   5.620 -0.4436  0.1831  0.3045
  131ALA    HB1 1362   4.916   4.350   5.568 -0.9076 -2.3525  0.0175
  131ALA    HB2 1363   4.966   4.174   5.549  2.2405  2.6627 -0.9129
  131ALA    HB3 1364   4.877   4.248   5.697  0.9820 -1.5351 -1.4108
  131ALA      C 1365   5.125   4.190   5.784  0.2942 -0.3620 -0.2509
  131ALA      O 1366   5.107   4.193   5.905 -0.8797 -0.2763  0.0002
  132ASP      N 1367   5.210   4.106   5.733 -0.0860 -0.2008  0.1638
  132ASP     HN 1368   5.225   4.098   5.635  1.2255 -1.0812  1.3184
  132ASP     CA 1369   5.284   4.016   5.817  0.4096 -0.3415  0.6133
  132ASP     HA 1370   5.200   3.960   5.857 -2.9234  1.6449 -1.4271
  132ASP     CB 1371   5.371   3.931   5.726  0.9206  0.5373 -0.0513
  132ASP    HB1 1372   5.415   3.856   5.794  0.6191 -3.6527  2.9488
  132ASP    HB2 1373   5.449   3.996   5.681 -0.7077 -1.9671  3.0956
  132ASP     CG 1374   5.304   3.845   5.625 -0.6307  0.4672  0.2273
  132ASP    OD1 1375   5.179   3.850   5.603 -0.0195 -0.2279  0.8219
  132ASP    OD2 1376   5.383   3.772   5.561 -0.1274  0.3234 -0.2710
  132ASP      C 1377   5.370   4.075   5.928  0.0539  0.0528 -0.8102
  132ASP      O 1378   5.400   4.004   6.029  0.1466 -0.0420 -0.1298
  133HIS      N 1379   5.404   4.209   5.917  0.2287  0.1860  0.6118
  133HIS     HN 1380   5.386   4.255   5.831 -0.2859 -1.1984 -0.2415
  133HIS     CA 1381   5.484   4.279   6.009  0.0418 -0.2423 -0.1114
  133HIS     HA 1382   5.531   4.211   6.078 -1.1822  0.8393  0.9051
  133HIS     CB 1383   5.590   4.367   5.939  0.1163  0.3424  0.3483
  133HIS    HB1 1384   5.665   4.405   6.011 -0.0863  0.9902  0.4392
  133HIS    HB2 1385   5.548   4.450   5.878 -0.5605  1.3809 -1.0364
  133HIS    ND1 1386   5.720   4.153   5.888  0.2329 -0.0255  0.4459
  133HIS     CG 1387   5.668   4.277   5.851  0.2991 -0.5605 -0.7353
  133HIS    CE1 1388   5.784   4.107   5.788 -0.0231 -0.0103 -0.3321
  133HIS    HE1 1389   5.852   4.021   5.789  0.3323  0.5159  0.2677
  133HIS    NE2 1390   5.781   4.196   5.687  0.5214 -0.0123  0.4731
  133HIS    HE2 1391   5.836   4.192   5.603  1.7342  1.7188  0.4207
  133HIS    CD2 1392   5.708   4.307   5.726  0.5066  0.2863 -0.3932
  133HIS    HD2 1393   5.693   4.401   5.673 -1.5997  2.0506 -0.0670
  133HIS      C 1394   5.411   4.379   6.091 -0.5565  0.5770  0.7184
  133HIS      O 1395   5.474   4.451   6.170 -0.0181 -0.4424  0.1859
  134TYR      N 1396   5.277   4.377   6.084  0.2806 -0.1784 -0.2240
  134TYR     HN 1397   5.244   4.320   6.009  0.5381  1.4543  0.7856
  134TYR     CA 1398   5.183   4.472   6.144 -0.7222 -0.0180  0.3487
  134TYR     HA 1399   5.203   4.572   6.106 -2.5716 -0.8061  1.0317
  134TYR     CB 1400   5.038   4.434   6.093  0.6688 -0.2367  0.0428
  134TYR    HB1 1401   5.020   4.324   6.101 -1.7943 -1.4283 -2.4013
  134TYR    HB2 1402   5.029   4.467   5.987 -0.2416 -0.2253  0.7011
  134TYR     CG 1403   4.930   4.493   6.183 -0.1580  0.6884  0.4291
  134TYR    CD1 1404   4.894   4.631   6.162 -0.2439  0.0571 -0.1556
  134TYR    HD1 1405   4.950   4.681   6.085  0.0706  0.5149  3.5341
  134TYR    CE1 1406   4.790   4.685   6.244 -0.4514  0.3172  0.7223
  134TYR    HE1 1407   4.756   4.787   6.235  0.0186 -0.1343  0.4115
  134TYR     CZ 1408   4.736   4.607   6.348  0.4126 -0.5739 -0.1537
  134TYR     OH 1409   4.644   4.666   6.444  0.2006 -0.6658  0.2535
  134TYR     HH 1410   4.607   4.750   6.414 -0.0964  0.6571 -0.7795
  134TYR    CD2 1411   4.874   4.417   6.282 -0.6005  0.0861 -0.2561
  134TYR    HD2 1412   4.891   4.313   6.309  1.0493 -1.1087  0.4600
  134TYR    CE2 1413   4.774   4.471   6.359 -0.1132 -0.3796 -0.2810
  134TYR    HE2 1414   4.729   4.401   6.427  0.9700  2.2725 -0.8383
  134TYR      C 1415   5.196   4.496   6.296  0.7476  0.0896 -0.5635
  134TYR      O 1416   5.216   4.604   6.348  0.4254  0.0538 -0.3661
  135GLU      N 1417   5.212   4.382   6.365 -0.7148  0.4401 -0.7619
  135GLU     HN 1418   5.202   4.295   6.318 -0.2518  1.4399 -2.6387
  135GLU     CA 1419   5.247   4.373   6.506 -0.2536 -0.7380  0.4051
  135GLU     HA 1420   5.167   4.422   6.560  0.1422 -0.1558  2.2029
  135GLU     CB 1421   5.239   4.230   6.547  0.6142 -0.3745  0.2121
  135GLU    HB1 1422   5.295   4.210   6.640 -1.6937 -0.8780  2.0615
  135GLU    HB2 1423   5.302   4.185   6.467  0.3621  3.1457 -2.2003
  135GLU     CG 1424   5.099   4.175   6.541  0.4377 -0.2090 -0.1909
  135GLU    HG1 1425   5.116   4.068   6.569 -1.1427 -0.8777 -1.0994
  135GLU    HG2 1426   5.055   4.172   6.439  1.2429  0.4239  0.6814
  135GLU     CD 1427   5.010   4.238   6.649  0.0823  0.3773 -0.8406
  135GLU    OE1 1428   5.061   4.248   6.764 -0.2797 -0.3117 -0.1032
  135GLU    OE2 1429   4.893   4.276   6.616  0.0127  0.0819 -0.1318
  135GLU      C 1430   5.381   4.431   6.550  0.5772  0.0955  0.0851
  135GLU      O 1431   5.402   4.505   6.645  0.0926 -0.8075 -0.1485
  136GLU      N 1432   5.487   4.400   6.469  0.2325  0.0386  0.3663
  136GLU     HN 1433   5.478   4.343   6.388  0.0978 -3.2091 -0.3028
  136GLU     CA 1434   5.625   4.447   6.487 -0.6172 -0.0096 -0.0836
  136GLU     HA 1435   5.660   4.418   6.585  1.1015  1.5994 -0.7514
  136GLU     CB 1436   5.725   4.376   6.394 -0.9650 -0.5538  0.5057
  136GLU    HB1 1437   5.823   4.427   6.384  0.8325  1.2995 -1.8300
  136GLU    HB2 1438   5.673   4.366   6.296 -0.3397  0.9327 -1.0637
  136GLU     CG 1439   5.752   4.231   6.451 -0.0594  0.5408 -0.3802
  136GLU    HG1 1440   5.655   4.180   6.468 -1.7687  0.9578 -0.1455
  136GLU    HG2 1441   5.807   4.232   6.547 -0.6186 -0.1162 -0.3862
  136GLU     CD 1442   5.827   4.135   6.361  0.1429 -0.3321  0.4209
  136GLU    OE1 1443   5.774   4.027   6.321  0.7100 -0.3967 -1.2006
  136GLU    OE2 1444   5.941   4.167   6.324 -0.3804 -0.4522 -0.0537
  136GLU      C 1445   5.630   4.594   6.468 -0.1355 -0.4493 -0.0330
  136GLU      O 1446   5.703   4.667   6.536  0.2654 -0.5303  0.2178
  137ILE      N 1447   5.554   4.654   6.373  0.2206  0.2297  0.4855
  137ILE     HN 1448   5.511   4.594   6.306 -1.1405 -1.3267 -0.9018
  137ILE     CA 1449   5.544   4.800   6.356  0.0505  0.1362 -0.2470
  137ILE     HA 1450   5.647   4.831   6.362 -2.3866  0.8770 -0.4004
  137ILE     CB 1451   5.476   4.838   6.219  0.1000  0.4696  0.3160
  137ILE     HB 1452   5.368   4.811   6.225 -0.7379  0.6304  1.4006
  137ILE    CG2 1453   5.479   4.993   6.213 -0.0522 -0.0565  0.1120
  137ILE   HG21 1454   5.586   5.019   6.197  3.0329 -3.1303  0.7194
  137ILE   HG22 1455   5.416   5.024   6.127  0.7644  1.8674  1.4824
  137ILE   HG23 1456   5.432   5.043   6.300  0.8904  1.7355  0.6157
  137ILE    CG1 1457   5.550   4.764   6.099 -0.1279 -0.6289  0.9311
  137ILE   HG11 1458   5.562   4.657   6.127  0.5570 -0.8306  0.7842
  137ILE   HG12 1459   5.653   4.805   6.093  0.3975  1.5897  0.6809
  137ILE     CD 1460   5.466   4.768   5.968  0.5987 -0.1190 -0.2446
  137ILE    HD1 1461   5.501   4.706   5.883 -1.4342  1.6284 -0.7329
  137ILE    HD2 1462   5.361   4.738   5.987 -1.1137 -2.0757 -0.7738
  137ILE    HD3 1463   5.447   4.871   5.931  1.2491 -2.5807 -1.1303
  137ILE      C 1464   5.466   4.865   6.471  0.4310  0.3241 -0.8579
  137ILE      O 1465   5.499   4.963   6.531 -0.5141 -0.0612 -0.0525
  138LYS      N 1466   5.355   4.801   6.524 -0.4893 -0.1259 -0.6035
  138LYS     HN 1467   5.319   4.717   6.484  1.4141 -0.3824 -2.1570
  138LYS     CA 1468   5.273   4.859   6.630  0.6671  0.0146 -0.2307
  138LYS     HA 1469   5.248   4.958   6.594 -1.2752 -1.4236  1.5428
  138LYS     CB 1470   5.146   4.776   6.629  0.0240 -0.5856  0.5371
  138LYS    HB1 1471   5.185   4.671   6.631 -0.0858 -0.0310  1.0234
  138LYS    HB2 1472   5.108   4.802   6.528  2.2465  0.4039 -2.6985
  138LYS     CG 1473   5.037   4.804   6.735  0.4637  0.9327  0.8048
  138LYS    HG1 1474   5.017   4.913   6.726  0.8102 -3.2903  1.3704
  138LYS    HG2 1475   5.069   4.775   6.838 -2.2962 -2.1274 -0.9748
  138LYS     CD 1476   4.893   4.740   6.710 -0.4762  0.5645 -0.3323
  138LYS    HD1 1477   4.823   4.773   6.789  0.8679  1.2975  1.9269
  138LYS    HD2 1478   4.856   4.787   6.616  1.6651  0.5020 -1.5303
  138LYS     CE 1479   4.900   4.588   6.687  0.2323  0.7789 -0.4750
  138LYS    HE1 1480   4.972   4.544   6.760 -0.8547  1.3217 -0.4390
  138LYS    HE2 1481   4.948   4.571   6.588  3.0313 -3.1182 -0.2847
  138LYS     NZ 1482   4.777   4.517   6.694  0.9050 -0.0240 -0.4083
  138LYS    HZ1 1483   4.709   4.558   6.628 -1.4909  0.3155 -0.9275
  138LYS    HZ2 1484   4.786   4.416   6.673 -1.1321  2.6230  1.1553
  138LYS    HZ3 1485   4.737   4.523   6.790  2.6564  3.6741  1.4507
  138LYS      C 1486   5.342   4.858   6.772  0.1858 -0.2631  0.4214
  138LYS      O 1487   5.314   4.939   6.852 -0.1746 -0.4424  0.3497
  139LYS      N 1488   5.441   4.768   6.790  0.0448  0.0201  0.1515
  139LYS     HN 1489   5.457   4.705   6.715  0.9397  0.1103  0.2134
  139LYS     CA 1490   5.535   4.767   6.905 -0.3455  0.2006 -0.2340
  139LYS     HA 1491   5.490   4.806   6.995 -0.2078  1.2850  1.0879
  139LYS     CB 1492   5.608   4.629   6.927  0.9903 -0.5380 -0.4954
  139LYS    HB1 1493   5.702   4.639   6.986  0.6285 -0.8814 -1.8168
  139LYS    HB2 1494   5.653   4.592   6.832  0.2881 -2.7470 -1.2919
  139LYS     CG 1495   5.529   4.519   6.992  0.1350 -0.3833  0.0969
  139LYS    HG1 1496   5.601   4.434   7.005  2.5511  2.1711  0.7154
  139LYS    HG2 1497   5.449   4.471   6.931 -0.4137 -0.9462  2.2146
  139LYS     CD 1498   5.468   4.549   7.134  0.1238 -0.6083  0.2832
  139LYS    HD1 1499   5.387   4.624   7.131 -0.1494  2.7688  2.3096
  139LYS    HD2 1500   5.431   4.452   7.174  0.8906  1.4418 -0.3470
  139LYS     CE 1501   5.573   4.609   7.228 -0.6839 -0.0764 -0.1980
  139LYS    HE1 1502   5.609   4.704   7.184 -1.3096 -1.1681 -0.7134
  139LYS    HE2 1503   5.663   4.546   7.244 -1.5325  0.9546  0.4708
  139LYS     NZ 1504   5.519   4.642   7.363 -0.5329  0.4522 -0.6982
  139LYS    HZ1 1505   5.601   4.660   7.425  1.3926  0.6671 -0.0934
  139LYS    HZ2 1506   5.466   4.731   7.368 -1.9414  3.0578 -1.2316
  139LYS    HZ3 1507   5.463   4.565   7.406  2.1893  0.8599  2.6926
  139LYS      C 1508   5.645   4.880   6.890 -0.1524 -0.1865  0.2418
  139LYS      O 1509   5.676   4.944   6.992 -0.5282 -0.0533 -0.9585
  140LEU      N 1510   5.690   4.903   6.764 -0.0253  0.4461  0.2080
  140LEU     HN 1511   5.664   4.847   6.685  2.7016  1.9725 -1.8821
  140LEU     CA 1512   5.799   4.993   6.734  0.7009  0.9827  0.3005
  140LEU     HA 1513   5.884   4.968   6.796  0.4234  1.6936 -3.6315
  140LEU     CB 1514   5.828   4.972   6.584 -0.7781  0.2042  0.6170
  140LEU    HB1 1515   5.742   4.999   6.520  2.2027 -0.1556 -0.5453
  140LEU    HB2 1516   5.859   4.870   6.554 -2.2174  0.4266 -2.0294
  140LEU     CG 1517   5.950   5.053   6.529  0.3586 -0.2960 -1.0995
  140LEU     HG 1518   5.952   5.159   6.562  1.0265  0.3310 -0.3295
  140LEU    CD1 1519   6.077   4.983   6.567 -0.1611 -1.1456  0.7186
  140LEU   HD11 1520   6.162   5.033   6.515 -1.9260 -1.7150 -3.5142
  140LEU   HD12 1521   6.079   4.989   6.678 -0.2833  1.4033 -2.0854
  140LEU   HD13 1522   6.085   4.876   6.542  3.6686 -1.7369  0.7907
  140LEU    CD2 1523   5.946   5.050   6.377 -0.2281 -1.2323 -0.2317
  140LEU   HD21 1524   6.025   5.113   6.330  2.8232  0.7542 -1.2293
  140LEU   HD22 1525   5.958   4.944   6.349  1.1132 -1.1939 -0.1702
  140LEU   HD23 1526   5.846   5.083   6.341 -1.3849 -0.2380 -0.4859
  140LEU      C 1527   5.769   5.137   6.757 -0.2587 -0.3267 -0.2379
  140LEU      O 1528   5.851   5.223   6.789  0.3629 -0.0223  0.1319
  141VAL      N 1529   5.650   5.180   6.727  0.8819 -0.3130  0.5620
  141VAL     HN 1530   5.576   5.119   6.701 -1.3885  0.3006  0.4170
  141VAL     CA 1531   5.619   5.320   6.730 -0.3952 -0.4915 -0.1277
  141VAL     HA 1532   5.694   5.389   6.766 -1.8585  1.6308 -0.1463
  141VAL     CB 1533   5.583   5.386   6.598 -0.4912 -0.4384  0.3130
  141VAL     HB 1534   5.536   5.486   6.611  0.5284 -1.7431  1.2472
  141VAL    CG1 1535   5.715   5.424   6.523  0.3363  0.3099 -0.2165
  141VAL   HG11 1536   5.753   5.338   6.464  1.3813  1.9625  0.1246
  141VAL   HG12 1537   5.684   5.502   6.449 -0.1084  0.7121 -2.0472
  141VAL   HG13 1538   5.795   5.454   6.594  1.4137 -0.4843  2.3289
  141VAL    CG2 1539   5.492   5.300   6.508  1.1307  0.0149  0.3580
  141VAL   HG21 1540   5.447   5.354   6.422 -0.3153  1.4113  1.5292
  141VAL   HG22 1541   5.550   5.212   6.474 -1.0591 -0.3279  2.6699
  141VAL   HG23 1542   5.401   5.265   6.561  1.6584  1.7551  0.5405
  141VAL      C 1543   5.494   5.336   6.822  0.1505 -0.1545 -0.5423
  141VAL      O 1544   5.380   5.364   6.776 -0.2347  0.1069 -0.1248
  142PRO      N 1545   5.500   5.334   6.959  0.0821 -0.7360 -0.2955
  142PRO     CD 1546   5.622   5.309   7.035 -0.0800  0.0666 -0.0591
  142PRO    HD1 1547   5.641   5.200   7.031  0.2090 -0.4868 -2.6545
  142PRO    HD2 1548   5.708   5.370   7.001 -0.7336 -0.4257  1.0763
  142PRO     CA 1549   5.377   5.336   7.042  0.4657  0.0353 -0.2020
  142PRO     HA 1550   5.306   5.267   6.999  0.5496 -1.4232 -0.5956
  142PRO     CB 1551   5.429   5.291   7.183 -0.3740 -0.2259 -0.2321
  142PRO    HB1 1552   5.434   5.180   7.191  1.5394 -1.7298  0.3676
  142PRO    HB2 1553   5.370   5.342   7.262  0.0607  0.1286 -1.0218
  142PRO     CG 1554   5.582   5.332   7.180  0.2103 -0.4924 -0.1227
  142PRO    HG1 1555   5.648   5.290   7.259  1.3820 -0.0661  1.8564
  142PRO    HG2 1556   5.595   5.439   7.206  0.4037 -0.4798  0.7430
  142PRO      C 1557   5.312   5.478   7.057  0.2116  0.4742  0.0952
  142PRO      O 1558   5.214   5.493   7.129  0.2573  0.0268  0.6045
  143ASN      N 1559   5.369   5.587   6.996  0.1139 -0.4079 -0.1664
  143ASN     HN 1560   5.451   5.583   6.941  0.0432  1.8587 -0.1050
  143ASN     CA 1561   5.310   5.720   6.995  0.3154  0.5566 -0.2262
  143ASN     HA 1562   5.228   5.722   7.065  0.9045 -0.6064 -2.6646
  143ASN     CB 1563   5.419   5.825   7.031 -0.0252 -0.1092  0.1629
  143ASN    HB1 1564   5.385   5.931   7.028  2.1766 -2.5303 -3.3459
  143ASN    HB2 1565   5.501   5.821   6.957 -1.6847  0.6657 -1.1873
  143ASN     CG 1566   5.482   5.796   7.163  0.1557 -0.6617 -0.4600
  143ASN    OD1 1567   5.602   5.763   7.169 -0.3984  0.0852 -0.4115
  143ASN    ND2 1568   5.411   5.801   7.276 -0.7192 -0.7311  0.3501
  143ASN   HD21 1569   5.314   5.823   7.284  0.0420  0.5585  0.6651
  143ASN   HD22 1570   5.451   5.758   7.358 -1.3082  1.4703  3.0709
  143ASN      C 1571   5.243   5.759   6.869 -0.4751 -0.4718  0.4451
  143ASN      O 1572   5.226   5.881   6.855  0.5030  0.6337  0.2483
  144ALA      N 1573   5.212   5.657   6.781  0.0824  0.2294 -0.5360
  144ALA     HN 1574   5.234   5.563   6.806 -1.0098 -3.4746  2.4146
  144ALA     CA 1575   5.169   5.676   6.645 -0.3878  0.5270 -0.2584
  144ALA     HA 1576   5.126   5.774   6.637  2.7165 -0.2475 -0.3818
  144ALA     CB 1577   5.265   5.655   6.526  0.0554  0.3941  0.3835
  144ALA    HB1 1578   5.221   5.651   6.424  0.4561  0.9869  1.2969
  144ALA    HB2 1579   5.350   5.726   6.535 -1.7741 -0.0498 -1.3591
  144ALA    HB3 1580   5.315   5.557   6.536  0.8918 -0.9122 -0.4804
  144ALA      C 1581   5.055   5.575   6.625  0.4411 -0.4842 -0.0348
  144ALA      O 1582   5.057   5.465   6.685 -0.2379  0.0774  0.1071
  145ALA      N 1583   4.967   5.606   6.530  0.1655 -0.6078  0.0746
  145ALA     HN 1584   4.980   5.687   6.473 -0.3749  1.4789 -1.1493
  145ALA     CA 1585   4.859   5.525   6.476 -0.5363 -0.9186 -0.3141
  145ALA     HA 1586   4.814   5.467   6.555 -0.5909 -1.0107 -2.3944
  145ALA     CB 1587   4.747   5.614   6.416 -0.4396  0.1337  0.8018
  145ALA    HB1 1588   4.720   5.695   6.488  3.4452  0.2959  0.7293
  145ALA    HB2 1589   4.786   5.664   6.324  0.6696 -1.2148  0.3691
  145ALA    HB3 1590   4.668   5.545   6.378  0.9506 -0.8946  1.5871
  145ALA      C 1591   4.903   5.424   6.372  0.3283  0.0776  0.1706
  145ALA      O 1592   4.966   5.468   6.278  0.1030  0.4579 -0.3391
  146VAL      N 1593   4.885   5.298   6.390 -0.3353  0.1445  0.5274
  146VAL     HN 1594   4.828   5.271   6.467  1.0292  1.3313 -1.2095
  146VAL     CA 1595   4.943   5.196   6.302  0.5590  0.8735 -0.6444
  146VAL     HA 1596   4.997   5.232   6.216 -0.0651 -1.3100 -0.3391
  146VAL     CB 1597   5.041   5.105   6.376  0.5532  0.2142 -0.4544
  146VAL     HB 1598   5.005   5.069   6.475 -1.2339 -1.8377  1.2814
  146VAL    CG1 1599   5.081   4.986   6.295 -1.0203  0.4965  0.3412
  146VAL   HG11 1600   5.109   5.010   6.190 -1.2072 -1.3582  2.5495
  146VAL   HG12 1601   5.176   4.944   6.335  0.7929 -1.7119  1.2472
  146VAL   HG13 1602   5.006   4.905   6.308  0.6916 -1.5890 -3.5200
  146VAL    CG2 1603   5.164   5.192   6.405  0.9809  0.1807  0.1763
  146VAL   HG21 1604   5.239   5.137   6.466 -1.0092  0.6288 -1.9591
  146VAL   HG22 1605   5.222   5.230   6.318  2.9491 -3.3987 -0.7059
  146VAL   HG23 1606   5.129   5.281   6.462 -1.3610  0.0652  0.4971
  146VAL      C 1607   4.825   5.113   6.254  0.0943 -0.0412 -0.5638
  146VAL      O 1608   4.759   5.052   6.337 -0.2592 -0.0584 -0.1488
  147ILE      N 1609   4.789   5.116   6.119 -0.0863  1.0370 -0.0487
  147ILE     HN 1610   4.843   5.157   6.046 -0.3537  1.3894  2.5108
  147ILE     CA 1611   4.662   5.058   6.086 -0.5611  0.4758  0.3707
  147ILE     HA 1612   4.619   5.000   6.166 -0.7053  2.3130  2.8473
  147ILE     CB 1613   4.566   5.170   6.042 -0.2177 -0.4336  0.9924
  147ILE     HB 1614   4.476   5.115   6.008  2.4030  1.0656 -2.0512
  147ILE    CG2 1615   4.537   5.261   6.160  0.4723 -0.6264  0.0635
  147ILE   HG21 1616   4.532   5.209   6.258  3.0564  2.0195 -1.7717
  147ILE   HG22 1617   4.624   5.329   6.169 -1.3974 -0.9714 -0.3915
  147ILE   HG23 1618   4.446   5.322   6.145 -1.4240  0.5452  3.2447
  147ILE    CG1 1619   4.615   5.259   5.927 -0.1609 -0.0767 -0.2944
  147ILE   HG11 1620   4.657   5.193   5.848  0.3033 -1.6844  2.2836
  147ILE   HG12 1621   4.701   5.324   5.953 -1.4035 -0.8668 -0.6592
  147ILE     CD 1622   4.505   5.341   5.858  0.3061 -0.1949 -0.9022
  147ILE    HD1 1623   4.481   5.422   5.931 -0.9468 -0.8727 -1.6757
  147ILE    HD2 1624   4.545   5.391   5.767 -1.8469 -0.0106 -1.0245
  147ILE    HD3 1625   4.423   5.275   5.822 -1.1215  3.1073  1.0776
  147ILE      C 1626   4.682   4.954   5.973 -0.3062  0.0044 -0.1467
  147ILE      O 1627   4.754   4.977   5.880  0.0475 -0.5375  0.0832
  148ASP      N 1628   4.613   4.841   5.988  0.0502 -0.6471  0.4963
  148ASP     HN 1629   4.543   4.827   6.057  1.5086 -1.8798  2.7576
  148ASP     CA 1630   4.609   4.733   5.886 -0.1682  0.1146 -0.3617
  148ASP     HA 1631   4.709   4.731   5.847 -0.0232 -2.7947 -2.0982
  148ASP     CB 1632   4.585   4.593   5.956  0.0983  0.4070  0.0492
  148ASP    HB1 1633   4.478   4.591   5.984 -0.4259 -0.9325  3.3038
  148ASP    HB2 1634   4.656   4.586   6.041  0.2340  3.1403  1.7720
  148ASP     CG 1635   4.610   4.473   5.869 -0.5089  0.2139 -1.5754
  148ASP    OD1 1636   4.593   4.482   5.744  0.5490 -0.1254  0.3128
  148ASP    OD2 1637   4.651   4.359   5.918 -0.9004  1.0116  0.2488
  148ASP      C 1638   4.504   4.767   5.785 -0.1623  0.5720 -0.1038
  148ASP      O 1639   4.387   4.766   5.825  0.3900  0.3461 -0.4399
  149LEU      N 1640   4.543   4.798   5.655 -0.0223  0.9223 -0.5805
  149LEU     HN 1641   4.639   4.812   5.633 -1.9502 -2.6368  0.6420
  149LEU     CA 1642   4.450   4.801   5.547 -0.3458 -0.3298  0.1208
  149LEU     HA 1643   4.349   4.814   5.584  0.5248  0.5358 -1.3908
  149LEU     CB 1644   4.465   4.938   5.462 -0.5212 -0.1776 -0.2099
  149LEU    HB1 1645   4.393   4.939   5.378 -1.5461  0.8518 -1.7166
  149LEU    HB2 1646   4.570   4.948   5.426 -1.6410  0.2373  1.8410
  149LEU     CG 1647   4.432   5.065   5.543  0.3027  0.2498 -0.5548
  149LEU     HG 1648   4.508   5.067   5.624 -3.1864  1.3403 -0.2395
  149LEU    CD1 1649   4.456   5.180   5.447  0.3737 -0.2292 -0.0977
  149LEU   HD11 1650   4.394   5.169   5.356  1.9517  0.0214 -0.8683
  149LEU   HD12 1651   4.437   5.279   5.495 -1.0013  0.9651  1.7521
  149LEU   HD13 1652   4.561   5.179   5.410  1.4957 -1.1722  0.8952
  149LEU    CD2 1653   4.287   5.074   5.600 -0.3850  0.8356  0.4966
  149LEU   HD21 1654   4.217   5.056   5.516 -0.3372  1.3189 -0.0612
  149LEU   HD22 1655   4.284   4.990   5.672  0.0028 -0.7745 -0.4966
  149LEU   HD23 1656   4.279   5.174   5.649 -0.0013 -1.0264  0.9406
  149LEU      C 1657   4.460   4.685   5.445  0.3986  0.1695  0.5847
  149LEU      O 1658   4.423   4.688   5.332  0.5331 -0.2358  0.1187
  150ASN      N 1659   4.513   4.566   5.495 -0.4965 -0.1712 -0.0480
  150ASN     HN 1660   4.544   4.545   5.587  0.6199 -0.8595  0.5085
  150ASN     CA 1661   4.490   4.437   5.421 -0.7993 -0.1180  0.2412
  150ASN     HA 1662   4.480   4.459   5.316 -0.9854  1.0167 -2.8892
  150ASN     CB 1663   4.616   4.347   5.450 -0.1600  0.1899 -0.0522
  150ASN    HB1 1664   4.634   4.328   5.558  1.0871 -1.8463  0.7387
  150ASN    HB2 1665   4.705   4.399   5.408  0.2625 -0.6522  0.4412
  150ASN     CG 1666   4.600   4.214   5.376 -0.6511  0.7005  0.4544
  150ASN    OD1 1667   4.489   4.156   5.371 -0.1661  0.4017 -0.4603
  150ASN    ND2 1668   4.706   4.182   5.299  0.2545 -0.1177  0.4791
  150ASN   HD21 1669   4.793   4.228   5.316  0.2428  0.2262 -0.5889
  150ASN   HD22 1670   4.690   4.119   5.223  0.9613  0.0068  2.7621
  150ASN      C 1671   4.364   4.371   5.478 -0.2025 -0.6743  0.0562
  150ASN      O 1672   4.366   4.324   5.591 -0.8455 -0.6644  1.0737
  151PHE      N 1673   4.260   4.373   5.397  0.3275 -0.1166 -0.2594
  151PHE     HN 1674   4.279   4.398   5.302 -3.0303 -1.9856  1.3245
  151PHE     CA 1675   4.119   4.344   5.422  1.0483  0.1423  0.0732
  151PHE     HA 1676   4.112   4.343   5.530  2.7694 -1.5093 -0.9687
  151PHE     CB 1677   4.030   4.452   5.351  0.0865 -0.1894  0.0082
  151PHE    HB1 1678   3.925   4.422   5.331  1.3933 -0.7829 -0.7684
  151PHE    HB2 1679   4.085   4.485   5.260 -0.2972  2.5115 -0.8877
  151PHE     CG 1680   4.004   4.581   5.433 -0.0489  0.4035 -0.1039
  151PHE    CD1 1681   3.954   4.556   5.564  0.2985  0.0642 -0.3003
  151PHE    HD1 1682   3.937   4.455   5.598  2.3162  0.9474  1.0416
  151PHE    CE1 1683   3.940   4.659   5.652  0.2083  0.6179 -0.2051
  151PHE    HE1 1684   3.896   4.653   5.751 -0.9942 -2.8575 -0.6221
  151PHE     CZ 1685   3.964   4.793   5.612 -0.0508  0.1878 -0.5917
  151PHE     HZ 1686   3.949   4.873   5.684  0.1506 -3.2568 -2.7715
  151PHE    CD2 1687   4.046   4.712   5.394  0.5320  0.7355 -0.4382
  151PHE    HD2 1688   4.080   4.723   5.292  1.0111  1.3227  3.4149
  151PHE    CE2 1689   4.017   4.821   5.483  0.9739  0.3517  0.4823
  151PHE    HE2 1690   4.039   4.922   5.452  0.6418  0.8880  1.3585
  151PHE      C 1691   4.083   4.206   5.378  0.3680 -0.4103  0.5748
  151PHE      O 1692   3.967   4.170   5.377 -0.0194 -0.1956  0.9834
  152ASP      N 1693   4.181   4.121   5.336  0.3767 -0.5343 -0.0632
  152ASP     HN 1694   4.274   4.155   5.340 -2.3663  2.5485  0.7758
  152ASP     CA 1695   4.157   3.993   5.279 -0.1678 -0.1387 -0.0015
  152ASP     HA 1696   4.097   4.001   5.190  0.3215 -0.5775 -0.6895
  152ASP     CB 1697   4.291   3.943   5.235 -0.0354 -0.3113  0.0204
  152ASP    HB1 1698   4.292   3.833   5.216  2.2695  0.4169  2.3160
  152ASP    HB2 1699   4.366   3.963   5.314  2.1823 -0.0743  1.0255
  152ASP     CG 1700   4.339   4.003   5.109 -0.0930  0.5128  0.5526
  152ASP    OD1 1701   4.266   4.091   5.056 -0.5732 -0.1672 -0.3339
  152ASP    OD2 1702   4.448   3.969   5.057 -0.3398 -0.1877 -0.8894
  152ASP      C 1703   4.080   3.897   5.371  0.0969  0.3192  0.3009
  152ASP      O 1704   4.011   3.806   5.329 -0.9335  0.5371 -0.1692
  153VAL      N 1705   4.103   3.919   5.499  0.5591  0.0529  0.0741
  153VAL     HN 1706   4.149   4.005   5.522 -1.5512  0.6600  3.9628
  153VAL     CA 1707   4.020   3.862   5.606  1.1587  1.3680 -0.2364
  153VAL     HA 1708   3.923   3.844   5.564 -3.7106  1.3962 -1.7368
  153VAL     CB 1709   4.077   3.733   5.662 -0.6642 -0.0703  0.0484
  153VAL     HB 1710   4.115   3.675   5.576 -0.1492  1.6880  1.3924
  153VAL    CG1 1711   4.189   3.758   5.758  0.0963  0.2407 -0.3212
  153VAL   HG11 1712   4.252   3.667   5.768 -0.1164  1.8684 -3.4136
  153VAL   HG12 1713   4.254   3.837   5.715  0.7563 -1.2366  1.3757
  153VAL   HG13 1714   4.158   3.776   5.863 -1.3708 -1.1627  0.6554
  153VAL    CG2 1715   3.959   3.655   5.722 -0.7342  0.2899 -0.2347
  153VAL   HG21 1716   4.006   3.557   5.741  0.1821 -2.1584  0.4945
  153VAL   HG22 1717   3.917   3.698   5.815  3.3484 -1.3663  1.2259
  153VAL   HG23 1718   3.874   3.646   5.651 -3.2612  0.3500 -0.2891
  153VAL      C 1719   4.019   3.981   5.707  0.3113  0.2031  0.8235
  153VAL      O 1720   4.108   4.065   5.698  0.0206 -0.1290  0.3537
  154SER      N 1721   3.922   3.990   5.799 -0.2377 -0.0990  0.2991
  154SER     HN 1722   3.839   3.934   5.792  2.0245  0.9247 -0.9129
  154SER     CA 1723   3.912   4.098   5.895 -0.5202  0.8277 -0.2738
  154SER     HA 1724   4.007   4.131   5.934 -1.4291 -0.4637  1.0341
  154SER     CB 1725   3.851   4.221   5.823 -0.4343 -0.4038  0.1081
  154SER    HB1 1726   3.910   4.245   5.732 -0.2037  4.2830 -0.3875
  154SER    HB2 1727   3.840   4.313   5.883 -0.3707  0.1428 -0.5387
  154SER     OG 1728   3.719   4.205   5.772 -0.5206 -0.2537  0.3810
  154SER    HG1 1729   3.738   4.197   5.679 -0.0415 -0.7028 -0.7760
  154SER      C 1730   3.831   4.060   6.012 -0.0090  0.1803  0.5449
  154SER      O 1731   3.771   3.952   6.013  0.3940  0.5583 -0.7005
  155GLU      N 1732   3.813   4.142   6.118  0.5492 -0.1229 -0.5060
  155GLU     HN 1733   3.863   4.228   6.115 -0.3389  0.4082 -0.7190
  155GLU     CA 1734   3.717   4.121   6.225  0.1843 -0.5864  0.1088
  155GLU     HA 1735   3.734   4.024   6.271  4.3585 -1.5695  2.8120
  155GLU     CB 1736   3.750   4.233   6.325 -0.0247 -0.0460  0.0185
  155GLU    HB1 1737   3.667   4.255   6.396 -3.7719  2.0891 -0.1995
  155GLU    HB2 1738   3.782   4.326   6.274 -0.7000  0.0621  1.1051
  155GLU     CG 1739   3.865   4.186   6.423 -0.3374 -0.2985 -0.6010
  155GLU    HG1 1740   3.885   4.281   6.476  0.4199  2.7051  1.1823
  155GLU    HG2 1741   3.962   4.154   6.378  0.0283  0.2761  1.0231
  155GLU     CD 1742   3.832   4.079   6.524  0.4840 -0.4249  0.3231
  155GLU    OE1 1743   3.746   4.105   6.611  1.0253 -0.1149 -0.1956
  155GLU    OE2 1744   3.919   3.981   6.535  0.2908 -0.6599  0.4089
  155GLU      C 1745   3.568   4.125   6.192  0.4505 -0.1003 -0.2740
  155GLU      O 1746   3.485   4.052   6.238  0.4948 -0.1539 -0.9729
  156LYS      N 1747   3.541   4.212   6.088  0.4003  0.1389 -0.2873
  156LYS     HN 1748   3.614   4.268   6.048 -0.4174 -0.7437 -0.9862
  156LYS     CA 1749   3.405   4.226   6.029 -0.3908 -0.3269 -0.1167
  156LYS     HA 1750   3.339   4.227   6.115 -0.4466 -0.0661  0.1616
  156LYS     CB 1751   3.401   4.347   5.943 -0.3080 -0.2187  0.8224
  156LYS    HB1 1752   3.460   4.323   5.851 -0.2767 -0.0830 -5.8826
  156LYS    HB2 1753   3.452   4.438   5.981  2.6209 -0.1633 -1.3153
  156LYS     CG 1754   3.262   4.399   5.898 -0.0660  0.3173 -0.1070
  156LYS    HG1 1755   3.215   4.311   5.849 -3.3327  1.1504 -0.7728
  156LYS    HG2 1756   3.280   4.481   5.825 -1.5586  0.3808 -3.2670
  156LYS     CD 1757   3.191   4.466   6.020  0.2856  0.0798  0.3312
  156LYS    HD1 1758   3.192   4.388   6.100 -0.5065  1.8836  0.5120
  156LYS    HD2 1759   3.253   4.546   6.065  0.6638  1.4403  0.4300
  156LYS     CE 1760   3.057   4.539   5.990 -0.1699 -0.9160 -0.3965
  156LYS    HE1 1761   3.062   4.596   5.896 -0.1627  0.1245 -2.4184
  156LYS    HE2 1762   3.030   4.613   6.069  2.8653 -0.3775 -0.4290
  156LYS     NZ 1763   2.942   4.446   5.983 -0.5268  0.4479  0.1085
  156LYS    HZ1 1764   2.954   4.374   6.057  0.9799 -1.9201 -1.1071
  156LYS    HZ2 1765   2.865   4.513   6.003 -0.5472  0.4236  0.0805
  156LYS    HZ3 1766   2.920   4.393   5.897  0.2901  2.2508  1.3030
  156LYS      C 1767   3.372   4.094   5.950 -0.1184  0.8205  0.0728
  156LYS      O 1768   3.257   4.057   5.951 -0.4511 -0.1649 -0.0173
  157ALA      N 1769   3.463   4.030   5.876  0.2499  0.8767  0.2618
  157ALA     HN 1770   3.554   4.068   5.893  1.7998 -0.8414  2.6937
  157ALA     CA 1771   3.436   3.919   5.782 -0.2425  0.4224 -0.0842
  157ALA     HA 1772   3.340   3.880   5.813 -1.2940  0.7615 -0.8192
  157ALA     CB 1773   3.427   3.982   5.640  0.1117  0.6376 -0.5589
  157ALA    HB1 1774   3.355   4.066   5.642  1.3636  1.4257  2.4497
  157ALA    HB2 1775   3.528   4.026   5.621  0.7861  0.6513 -2.2812
  157ALA    HB3 1776   3.407   3.890   5.580  0.7353 -0.7284  1.2969
  157ALA      C 1777   3.545   3.824   5.800  0.8505  0.4039 -0.0890
  157ALA      O 1778   3.658   3.852   5.760 -0.7126 -0.8603 -0.5628
  158THR      N 1779   3.506   3.707   5.850  0.3794 -0.6509  0.0956
  158THR     HN 1780   3.409   3.684   5.852  2.6190 -2.4060  0.9200
  158THR     CA 1781   3.580   3.586   5.880 -0.9479  0.2110  0.7186
  158THR     HA 1782   3.677   3.625   5.907  2.7459 -0.8246 -0.5270
  158THR     CB 1783   3.526   3.509   5.995 -0.3116 -0.0102 -0.2439
  158THR     HB 1784   3.595   3.427   6.024  0.3173 -0.1307 -2.9768
  158THR    OG1 1785   3.389   3.459   5.981 -0.0280 -0.3276 -0.1085
  158THR    HG1 1786   3.347   3.522   5.922 -0.2610 -1.0693 -0.6231
  158THR    CG2 1787   3.527   3.606   6.110 -0.6344  0.1499 -0.1548
  158THR   HG21 1788   3.497   3.555   6.204  0.9870  0.3756 -0.1226
  158THR   HG22 1789   3.623   3.659   6.127  0.4349  1.2205  1.5362
  158THR   HG23 1790   3.447   3.681   6.090  1.8007  0.6220  0.0868
  158THR      C 1791   3.604   3.501   5.761 -0.5258  0.2759  0.0821
  158THR      O 1792   3.689   3.411   5.760  0.1844 -0.3005 -0.2757
  159LYS      N 1793   3.539   3.531   5.645  0.4800 -0.6379 -0.2074
  159LYS     HN 1794   3.489   3.617   5.642 -0.9270  0.9834 -1.2157
  159LYS     CA 1795   3.533   3.439   5.536  0.2907 -0.1534 -0.0881
  159LYS     HA 1796   3.555   3.340   5.574 -0.9772 -0.3607  1.4393
  159LYS     CB 1797   3.394   3.432   5.483 -0.3892  0.3699  0.4886
  159LYS    HB1 1798   3.399   3.410   5.374 -1.9184 -2.2697 -3.4086
  159LYS    HB2 1799   3.344   3.531   5.483 -1.2722  0.9141 -1.6171
  159LYS     CG 1800   3.306   3.321   5.545  0.0201 -0.2608 -0.5499
  159LYS    HG1 1801   3.200   3.321   5.511  0.2491  0.7521 -2.1952
  159LYS    HG2 1802   3.299   3.350   5.652  1.0235 -0.0707 -0.4764
  159LYS     CD 1803   3.354   3.175   5.517 -0.0341  0.6867  0.0783
  159LYS    HD1 1804   3.452   3.158   5.566 -3.3920  0.1559 -1.0355
  159LYS    HD2 1805   3.276   3.109   5.560  2.6746  2.4986 -0.2223
  159LYS     CE 1806   3.365   3.130   5.376 -0.4377 -0.6119  0.1893
  159LYS    HE1 1807   3.459   3.156   5.323 -0.5144  0.3330  0.0158
  159LYS    HE2 1808   3.277   3.162   5.316  0.0463  0.3116  2.9516
  159LYS     NZ 1809   3.371   2.984   5.378  0.2844 -0.2316 -0.5898
  159LYS    HZ1 1810   3.441   2.953   5.308  2.6047  0.2259 -0.3967
  159LYS    HZ2 1811   3.402   2.944   5.469  1.0096 -0.9668 -0.4148
  159LYS    HZ3 1812   3.275   2.946   5.365  0.0465  2.8724  1.8093
  159LYS      C 1813   3.639   3.475   5.431 -0.0861 -0.3288 -0.5013
  159LYS      O 1814   3.625   3.577   5.362  0.4733  0.0477 -0.7500
  160PRO      N 1815   3.742   3.400   5.409 -0.0262 -0.5344  0.1112
  160PRO     CD 1816   3.778   3.281   5.481 -0.2307  0.4507  0.6853
  160PRO    HD1 1817   3.827   3.299   5.579 -1.5152 -1.7154  0.1625
  160PRO    HD2 1818   3.689   3.219   5.508  3.1421  0.6940  1.1600
  160PRO     CA 1819   3.822   3.411   5.288 -0.0659 -0.2901 -0.1414
  160PRO     HA 1820   3.865   3.509   5.280 -0.8033 -0.4207 -1.0041
  160PRO     CB 1821   3.927   3.304   5.315 -0.1648  0.0276 -0.0249
  160PRO    HB1 1822   4.008   3.349   5.377  1.1513 -0.8409 -1.4446
  160PRO    HB2 1823   3.975   3.262   5.224  0.6418  0.7338  2.9105
  160PRO     CG 1824   3.858   3.197   5.389  0.1439  0.6295  0.4000
  160PRO    HG1 1825   3.922   3.119   5.436 -0.9514 -1.4414  2.1927
  160PRO    HG2 1826   3.790   3.144   5.320  0.6865  0.2949  0.7554
  160PRO      C 1827   3.754   3.396   5.153 -0.3735  0.2892  0.0221
  160PRO      O 1828   3.683   3.300   5.125  0.0951 -0.0085 -0.3708
  161GLY      N 1829   3.790   3.493   5.068 -0.2410  0.0390 -0.3387
  161GLY     HN 1830   3.863   3.556   5.093 -1.7791  1.0961 -0.9064
  161GLY     CA 1831   3.754   3.492   4.930 -0.7549 -0.6590 -0.5985
  161GLY    HA1 1832   3.831   3.546   4.877  2.2881  2.8300  0.1596
  161GLY    HA2 1833   3.736   3.394   4.887 -3.0665  0.8493 -2.5250
  161GLY      C 1834   3.636   3.579   4.900  0.6129 -0.2934 -0.0498
  161GLY      O 1835   3.603   3.596   4.781 -0.2092 -0.6964 -0.2598
  162GLU      N 1836   3.567   3.627   5.000 -0.0862  0.3058  0.0076
  162GLU     HN 1837   3.580   3.581   5.087  0.5330  1.6346 -0.1876
  162GLU     CA 1838   3.447   3.713   4.970 -0.5471  0.1440  0.1356
  162GLU     HA 1839   3.421   3.708   4.865 -0.5355 -1.0809 -2.3837
  162GLU     CB 1840   3.308   3.662   5.028  0.0185  0.1522 -0.1279
  162GLU    HB1 1841   3.275   3.562   4.994 -0.2250  2.5184  0.7291
  162GLU    HB2 1842   3.230   3.738   5.003  0.1185 -3.7322 -1.4553
  162GLU     CG 1843   3.317   3.642   5.182  0.1210  0.5301 -0.7638
  162GLU    HG1 1844   3.382   3.718   5.231 -1.4898  1.4225 -0.7011
  162GLU    HG2 1845   3.369   3.544   5.190  0.4577  0.4921 -1.2137
  162GLU     CD 1846   3.184   3.630   5.252  0.0313 -0.0552  0.4207
  162GLU    OE1 1847   3.110   3.530   5.234  0.1797 -0.5766 -0.6623
  162GLU    OE2 1848   3.159   3.718   5.340  0.5150 -0.1818  0.2671
  162GLU      C 1849   3.467   3.862   4.999 -0.3034  0.4248  0.9044
  162GLU      O 1850   3.377   3.942   4.987  0.2418 -0.3558 -0.2095
  163ASN      N 1851   3.590   3.909   5.037 -0.1015  0.0440 -0.5283
  163ASN     HN 1852   3.674   3.859   5.059 -1.6526  1.3451  1.1380
  163ASN     CA 1853   3.615   4.043   5.085 -0.1675 -1.4002 -0.8383
  163ASN     HA 1854   3.521   4.082   5.120 -0.8917  0.2444  0.4200
  163ASN     CB 1855   3.717   4.040   5.205 -0.0412 -0.2929 -0.3607
  163ASN    HB1 1856   3.746   4.144   5.229  1.4557 -0.1290  1.0962
  163ASN    HB2 1857   3.801   3.987   5.155 -0.9966  1.0052 -1.2050
  163ASN     CG 1858   3.652   3.979   5.325 -0.3769  1.1230  0.0431
  163ASN    OD1 1859   3.527   3.989   5.339 -0.8455 -0.0322  0.4250
  163ASN    ND2 1860   3.729   3.909   5.406  0.3484  1.1865  0.1981
  163ASN   HD21 1861   3.827   3.905   5.388  1.1350 -0.3916  1.1699
  163ASN   HD22 1862   3.689   3.846   5.473 -4.3054 -0.3523  0.0812
  163ASN      C 1863   3.662   4.136   4.982 -0.6366  0.0406  0.3367
  163ASN      O 1864   3.659   4.257   4.998  0.0445  0.6754 -0.1453
  164LEU      N 1865   3.687   4.088   4.862 -0.1142 -1.0257  0.8139
  164LEU     HN 1866   3.668   3.990   4.859  1.4938  0.9662  1.8588
  164LEU     CA 1867   3.735   4.157   4.745 -0.0128 -0.3438 -0.5489
  164LEU     HA 1868   3.841   4.167   4.757 -0.4684  2.0891 -0.0196
  164LEU     CB 1869   3.717   4.076   4.613 -0.1615  0.0138  0.7081
  164LEU    HB1 1870   3.629   4.010   4.633  1.5847 -0.7626 -0.0446
  164LEU    HB2 1871   3.793   3.995   4.618 -0.6620  0.4426 -2.4600
  164LEU     CG 1872   3.730   4.144   4.469 -0.4179  0.3070 -0.1912
  164LEU     HG 1873   3.669   4.235   4.451 -1.1710 -0.9621  1.7871
  164LEU    CD1 1874   3.879   4.188   4.450 -1.1779  0.6393  0.5545
  164LEU   HD11 1875   3.940   4.097   4.469 -0.3554  1.8153  0.0297
  164LEU   HD12 1876   3.896   4.204   4.341  0.6444  2.0844  0.3225
  164LEU   HD13 1877   3.925   4.267   4.514  1.0481  1.5528 -0.6223
  164LEU    CD2 1878   3.686   4.046   4.359  0.7738 -0.0500  0.4495
  164LEU   HD21 1879   3.690   4.098   4.261 -0.0490 -0.4202  0.0844
  164LEU   HD22 1880   3.741   3.950   4.367 -0.7852 -0.0296  3.5017
  164LEU   HD23 1881   3.580   4.022   4.382 -5.0617 -2.5268  0.7676
  164LEU      C 1882   3.687   4.291   4.722 -0.7535 -0.6170 -0.0101
  164LEU      O 1883   3.759   4.388   4.722 -0.3156 -0.1532 -0.0959
  165VAL      N 1884   3.556   4.301   4.688  0.2935  0.2824 -0.1570
  165VAL     HN 1885   3.496   4.222   4.683  0.9417 -1.3076 -0.1144
  165VAL     CA 1886   3.493   4.431   4.649  0.1709  0.5902  0.4720
  165VAL     HA 1887   3.550   4.482   4.573 -0.3085 -2.6013  0.8873
  165VAL     CB 1888   3.353   4.404   4.596  0.2730  0.4469  0.0411
  165VAL     HB 1889   3.303   4.325   4.656 -0.3675  2.3685 -1.6501
  165VAL    CG1 1890   3.267   4.530   4.590  0.1833  0.4693  0.1232
  165VAL   HG11 1891   3.218   4.551   4.688  0.9861 -1.1454 -0.0350
  165VAL   HG12 1892   3.323   4.619   4.555  2.1912  2.7222  1.3676
  165VAL   HG13 1893   3.176   4.525   4.526 -0.5641 -2.8500  1.4801
  165VAL    CG2 1894   3.375   4.348   4.452 -0.0714  0.4384  0.0175
  165VAL   HG21 1895   3.442   4.260   4.455  2.1215 -2.5872 -0.4872
  165VAL   HG22 1896   3.286   4.319   4.391 -1.9796  1.5897 -0.1840
  165VAL   HG23 1897   3.435   4.429   4.404  0.9250  0.6098  1.1626
  165VAL      C 1898   3.489   4.526   4.769  0.8843  0.2745  0.1025
  165VAL      O 1899   3.522   4.644   4.762  0.3139 -0.2510 -0.1467
  166LYS      N 1900   3.442   4.479   4.881  0.2866 -0.0321 -0.7222
  166LYS     HN 1901   3.404   4.387   4.876  2.4376  1.1520 -3.6455
  166LYS     CA 1902   3.424   4.552   5.003 -0.2006 -0.5264 -0.3699
  166LYS     HA 1903   3.351   4.630   4.987 -1.3906  1.9901 -0.8936
  166LYS     CB 1904   3.352   4.452   5.103  0.1171  0.0198  0.1980
  166LYS    HB1 1905   3.433   4.376   5.100  0.9207 -0.6178  1.3764
  166LYS    HB2 1906   3.258   4.405   5.068 -0.3143 -0.7212 -1.4015
  166LYS     CG 1907   3.315   4.505   5.248  0.4425  0.2425  0.6257
  166LYS    HG1 1908   3.399   4.553   5.302 -0.5796 -0.9951  0.7192
  166LYS    HG2 1909   3.290   4.414   5.306  1.1779  0.4702 -1.9287
  166LYS     CD 1910   3.182   4.590   5.249 -0.2937 -0.6225 -0.0434
  166LYS    HD1 1911   3.104   4.530   5.200 -1.4444 -1.7841 -0.5226
  166LYS    HD2 1912   3.154   4.595   5.357  0.6259  1.0896 -2.3363
  166LYS     CE 1913   3.184   4.730   5.192 -0.1744 -0.2590 -0.0699
  166LYS    HE1 1914   3.221   4.744   5.088  0.9613 -0.0955 -1.5043
  166LYS    HE2 1915   3.264   4.783   5.249  0.9388 -0.2253  0.2042
  166LYS     NZ 1916   3.063   4.807   5.214  0.1525  0.0994 -0.8007
  166LYS    HZ1 1917   2.989   4.768   5.153  0.3586 -0.0043  1.2657
  166LYS    HZ2 1918   3.041   4.799   5.315 -3.9946 -0.8081 -0.2182
  166LYS    HZ3 1919   3.076   4.909   5.201  1.5879  1.4109  1.4382
  166LYS      C 1920   3.543   4.618   5.067 -0.3950  0.4382 -0.8583
  166LYS      O 1921   3.537   4.731   5.113 -0.3045  0.5298 -0.5419
  167GLY      N 1922   3.660   4.548   5.076  0.6457  0.2998 -0.5732
  167GLY     HN 1923   3.660   4.455   5.041  1.0430  1.0967  1.8400
  167GLY     CA 1924   3.786   4.607   5.123  0.5409 -0.4423 -0.1160
  167GLY    HA1 1925   3.768   4.629   5.227 -1.4171 -0.2555 -1.5311
  167GLY    HA2 1926   3.866   4.536   5.115 -2.7095  3.0420  1.2986
  167GLY      C 1927   3.830   4.725   5.050 -0.3732 -0.2316  0.0907
  167GLY      O 1928   3.874   4.827   5.111 -0.1646 -0.0060  0.4280
  168LEU      N 1929   3.812   4.722   4.912 -0.4623 -0.2485 -0.2796
  168LEU     HN 1930   3.771   4.640   4.873 -0.3217  0.0200  0.9751
  168LEU     CA 1931   3.855   4.822   4.827  0.0360 -0.2884 -0.1800
  168LEU     HA 1932   3.961   4.834   4.844 -0.0993  0.1585  2.8855
  168LEU     CB 1933   3.844   4.787   4.679  0.5666  0.8789 -0.8828
  168LEU    HB1 1934   3.879   4.878   4.625 -0.0976  1.6449 -0.6226
  168LEU    HB2 1935   3.736   4.771   4.660  2.2273 -0.7472 -0.3615
  168LEU     CG 1936   3.931   4.671   4.624 -0.3220  0.0637 -0.3042
  168LEU     HG 1937   3.933   4.592   4.703  0.1867  1.4595  0.4935
  168LEU    CD1 1938   3.865   4.611   4.495  0.3793  0.3157 -0.2310
  168LEU   HD11 1939   3.897   4.669   4.407  2.3183  0.9896  1.8593
  168LEU   HD12 1940   3.895   4.504   4.490  0.6520  0.4954  0.5898
  168LEU   HD13 1941   3.754   4.616   4.501 -1.9743  0.2856 -0.5889
  168LEU    CD2 1942   4.081   4.716   4.595  0.2671 -0.1397 -0.0708
  168LEU   HD21 1943   4.124   4.771   4.681 -0.2789 -0.0938  0.8887
  168LEU   HD22 1944   4.145   4.631   4.565  1.4896 -1.1504  0.2748
  168LEU   HD23 1945   4.083   4.788   4.510  0.0557 -1.5358  1.4262
  168LEU      C 1946   3.776   4.948   4.860 -0.2688 -0.8875  0.4291
  168LEU      O 1947   3.834   5.050   4.876  0.2575  0.2330 -0.2757
  169LYS      N 1948   3.642   4.945   4.874  0.4402  0.2832 -0.8696
  169LYS     HN 1949   3.590   4.864   4.849 -0.4171  2.3462  0.1642
  169LYS     CA 1950   3.556   5.048   4.929  0.2003  0.0261  0.1113
  169LYS     HA 1951   3.572   5.134   4.864 -1.3666 -0.2711  0.8949
  169LYS     CB 1952   3.409   5.010   4.921 -0.7690  0.1722 -0.0357
  169LYS    HB1 1953   3.340   5.088   4.958  2.2579  2.6417 -0.3489
  169LYS    HB2 1954   3.378   4.928   4.990 -0.5842 -0.6444  1.0855
  169LYS     CG 1955   3.362   4.967   4.779  0.1781  0.4100  0.9084
  169LYS    HG1 1956   3.417   4.876   4.747  2.1867  0.5010 -0.0800
  169LYS    HG2 1957   3.411   5.036   4.708 -0.1695  0.3091  1.4175
  169LYS     CD 1958   3.214   4.951   4.765  0.2362 -0.1129 -0.0138
  169LYS    HD1 1959   3.177   4.877   4.839 -2.1923  0.6054 -0.6489
  169LYS    HD2 1960   3.176   5.049   4.802 -0.6303 -0.1923  0.1662
  169LYS     CE 1961   3.160   4.928   4.621 -0.3835  0.6726  0.0023
  169LYS    HE1 1962   3.199   4.831   4.583  3.0206  0.3001  0.7801
  169LYS    HE2 1963   3.213   5.000   4.554 -1.1682  2.9787  2.2416
  169LYS     NZ 1964   3.018   4.948   4.602  0.8232 -0.0053 -0.4572
  169LYS    HZ1 1965   2.996   5.039   4.647  2.4194  0.4451  0.3208
  169LYS    HZ2 1966   3.007   4.963   4.499  0.0179  0.3150  1.7638
  169LYS    HZ3 1967   2.959   4.867   4.631 -2.8683  1.5958  1.6830
  169LYS      C 1968   3.596   5.100   5.064  0.6464 -0.2352  0.3350
  169LYS      O 1969   3.618   5.222   5.085 -0.0448  0.0972 -0.2261
  170ASP      N 1970   3.614   5.011   5.156 -0.3046 -0.6731 -0.0004
  170ASP     HN 1971   3.594   4.917   5.129 -0.5096  2.3647  0.1959
  170ASP     CA 1972   3.645   5.042   5.297  0.3605  0.4819  0.1858
  170ASP     HA 1973   3.576   5.122   5.318 -2.8396  0.2493 -0.6325
  170ASP     CB 1974   3.618   4.921   5.385  1.1133 -0.0476  0.1353
  170ASP    HB1 1975   3.667   4.937   5.484 -1.2088 -0.5350 -2.5632
  170ASP    HB2 1976   3.667   4.825   5.357 -2.3828  4.0046  0.1442
  170ASP     CG 1977   3.474   4.899   5.417 -0.8583  0.7065 -0.0647
  170ASP    OD1 1978   3.439   4.792   5.471 -0.0422 -0.0222 -0.2480
  170ASP    OD2 1979   3.392   4.989   5.390 -0.3562  0.0440 -0.2412
  170ASP      C 1980   3.780   5.110   5.317  0.2687  0.0172  0.8616
  170ASP      O 1981   3.785   5.201   5.401  0.4166 -0.3554  0.8768
  171SER      N 1982   3.886   5.067   5.251  0.1958  0.3131  0.4124
  171SER     HN 1983   3.882   4.985   5.193 -1.0498  0.3399 -1.8855
  171SER     CA 1984   4.014   5.130   5.250  0.3241 -0.0315  0.3758
  171SER     HA 1985   4.040   5.145   5.354  1.5120 -2.4733  0.1652
  171SER     CB 1986   4.127   5.043   5.203  0.1607  1.0455 -0.0142
  171SER    HB1 1987   4.133   4.957   5.272 -0.6350 -2.6378 -0.5537
  171SER    HB2 1988   4.231   5.083   5.193 -0.8435  1.2560  2.8240
  171SER     OG 1989   4.095   4.984   5.082  0.2412 -0.6082 -0.0462
  171SER    HG1 1990   4.026   4.918   5.088  0.9529  2.9787  1.1810
  171SER      C 1991   4.007   5.270   5.196 -0.0952 -0.5269  0.1203
  171SER      O 1992   4.058   5.360   5.257  0.0404 -0.4444 -0.1602
  172THR      N 1993   3.930   5.281   5.084 -0.0690  0.1728  0.2023
  172THR     HN 1994   3.896   5.196   5.044  0.0552 -1.0354 -1.5149
  172THR     CA 1995   3.908   5.414   5.016  0.4946  1.1172  0.0905
  172THR     HA 1996   4.006   5.459   5.003 -1.7365 -1.4473  0.0962
  172THR     CB 1997   3.844   5.380   4.883 -0.0050 -0.3614 -0.1337
  172THR     HB 1998   3.740   5.342   4.896  2.3509  0.2361 -1.1986
  172THR    OG1 1999   3.929   5.302   4.802 -0.5677 -0.0589  0.4181
  172THR    HG1 2000   3.914   5.213   4.836  1.4780 -1.9313  0.8791
  172THR    CG2 2001   3.827   5.511   4.809  1.0386 -0.5132  0.2067
  172THR   HG21 2002   3.791   5.488   4.706 -1.3432 -1.3544  0.5125
  172THR   HG22 2003   3.761   5.584   4.860 -0.3720 -1.4919 -1.5031
  172THR   HG23 2004   3.923   5.567   4.802  1.8692  0.0142 -0.5827
  172THR      C 2005   3.830   5.502   5.110 -0.4202  0.4704  0.4457
  172THR      O 2006   3.859   5.625   5.133  0.0139  0.0394 -0.3645
  173VAL      N 2007   3.726   5.455   5.182  0.0554 -0.3200  0.4965
  173VAL     HN 2008   3.696   5.360   5.170  0.2015  3.3750  0.1270
  173VAL     CA 2009   3.643   5.531   5.270 -0.1021  0.0888 -0.3191
  173VAL     HA 2010   3.616   5.626   5.226 -0.3466 -1.2494 -2.8170
  173VAL     CB 2011   3.515   5.457   5.300  0.7173 -0.1336  0.2976
  173VAL     HB 2012   3.537   5.354   5.335 -0.2506 -0.0948  1.2667
  173VAL    CG1 2013   3.429   5.532   5.403  0.1304 -0.1094  0.6215
  173VAL   HG11 2014   3.335   5.474   5.412  1.6668 -0.6167  0.8364
  173VAL   HG12 2015   3.476   5.540   5.504  0.8356 -2.1455 -2.0877
  173VAL   HG13 2016   3.402   5.634   5.370  4.2848 -1.7449 -1.9865
  173VAL    CG2 2017   3.427   5.460   5.174 -0.3218 -0.2390  0.3585
  173VAL   HG21 2018   3.481   5.421   5.085 -0.7822 -0.5534 -0.1318
  173VAL   HG22 2019   3.340   5.391   5.173  1.0019 -2.3884 -0.5573
  173VAL   HG23 2020   3.379   5.560   5.163 -0.4294 -2.3313  1.2242
  173VAL      C 2021   3.724   5.563   5.391 -0.0088 -0.3225 -0.3332
  173VAL      O 2022   3.729   5.681   5.436  0.5264 -0.0441 -0.3002
  174THR      N 2023   3.802   5.466   5.441 -0.4244  0.6429  0.4324
  174THR     HN 2024   3.792   5.372   5.409  0.1330 -0.2865  1.0654
  174THR     CA 2025   3.885   5.484   5.564 -0.2315  0.1914  0.4699
  174THR     HA 2026   3.819   5.530   5.636 -0.0126  0.3920 -0.1325
  174THR     CB 2027   3.941   5.360   5.642  0.5730  0.7077 -0.2980
  174THR     HB 2028   3.951   5.274   5.572 -2.1597 -0.2300  1.9828
  174THR    OG1 2029   3.846   5.318   5.739 -0.3503 -0.0118 -0.2914
  174THR    HG1 2030   3.868   5.230   5.769  1.4080  1.6263 -0.3623
  174THR    CG2 2031   4.066   5.380   5.727  0.2366  0.0427  0.2048
  174THR   HG21 2032   4.113   5.288   5.767 -2.7332  1.0860  0.0622
  174THR   HG22 2033   4.149   5.428   5.670 -2.1468  0.7239 -1.9160
  174THR   HG23 2034   4.047   5.460   5.802 -1.7975  1.9858  2.4752
  174THR      C 2035   3.988   5.593   5.544  0.4790  0.3366 -0.7834
  174THR      O 2036   3.991   5.692   5.619 -0.0973  0.4302 -0.0570
  175LEU      N 2037   4.074   5.592   5.434  0.2901 -0.7096  0.8696
  175LEU     HN 2038   4.061   5.520   5.366  0.8839 -2.1783  2.4296
  175LEU     CA 2039   4.174   5.691   5.420  0.2756  0.3431 -1.0595
  175LEU     HA 2040   4.234   5.692   5.509 -2.1131 -0.0601  0.0836
  175LEU     CB 2041   4.270   5.660   5.305 -0.6924 -1.1440  0.1276
  175LEU    HB1 2042   4.337   5.749   5.302 -0.4147  0.9793  1.9157
  175LEU    HB2 2043   4.212   5.655   5.211 -3.3535 -0.6227  1.6967
  175LEU     CG 2044   4.362   5.532   5.322 -0.2470 -0.4545 -0.3531
  175LEU     HG 2045   4.302   5.443   5.351 -0.0153  1.2323 -1.1528
  175LEU    CD1 2046   4.420   5.504   5.186 -0.0970 -0.1431 -0.4714
  175LEU   HD11 2047   4.473   5.593   5.144 -2.1653  1.4988  1.5020
  175LEU   HD12 2048   4.495   5.423   5.200 -2.5026 -0.4013  1.3715
  175LEU   HD13 2049   4.342   5.466   5.117  0.1625 -0.4023  2.9363
  175LEU    CD2 2050   4.473   5.547   5.426 -0.2100  0.6510 -0.1032
  175LEU   HD21 2051   4.564   5.489   5.402 -0.0049 -1.3793 -1.3845
  175LEU   HD22 2052   4.498   5.655   5.431  1.1021  1.0239 -0.9263
  175LEU   HD23 2053   4.439   5.517   5.527 -0.9889  1.7764 -1.0284
  175LEU      C 2054   4.116   5.828   5.386 -0.5478  0.7144  0.7851
  175LEU      O 2055   4.175   5.932   5.427 -0.3137  0.0485  0.5084
  176GLY      N 2056   3.993   5.823   5.317  0.2926 -0.0164  0.6257
  176GLY     HN 2057   3.949   5.739   5.288  2.1317 -3.5817  2.4554
  176GLY     CA 2058   3.919   5.943   5.289  0.5525  0.2641  0.4411
  176GLY    HA1 2059   3.977   6.006   5.224 -0.9404 -0.3663 -1.9114
  176GLY    HA2 2060   3.827   5.903   5.249  0.8648  1.1898  0.5520
  176GLY      C 2061   3.880   6.020   5.416  0.5227 -0.2487 -0.1191
  176GLY      O 2062   3.898   6.144   5.427 -0.3831 -0.0414 -0.0197
  177LYS      N 2063   3.838   5.944   5.521  0.6678 -0.2815 -0.6193
  177LYS     HN 2064   3.817   5.847   5.516 -0.1352  0.4403  0.1075
  177LYS     CA 2065   3.819   6.002   5.650 -0.7234 -0.0928  0.2878
  177LYS     HA 2066   3.752   6.085   5.634  0.2518 -1.1862  0.1258
  177LYS     CB 2067   3.757   5.903   5.746 -0.8754 -0.1228  0.2607
  177LYS    HB1 2068   3.761   5.935   5.853 -1.2900  1.4399  0.9478
  177LYS    HB2 2069   3.816   5.810   5.737  0.3473 -1.6632  0.7733
  177LYS     CG 2070   3.607   5.868   5.724 -0.2499  0.4239  0.5631
  177LYS    HG1 2071   3.581   5.872   5.616 -0.7106  2.7430 -2.8958
  177LYS    HG2 2072   3.542   5.936   5.784 -1.3676 -0.0498 -0.3581
  177LYS     CD 2073   3.577   5.722   5.780  0.5905 -0.2863 -0.0438
  177LYS    HD1 2074   3.633   5.652   5.715  0.7636  0.8965 -0.0455
  177LYS    HD2 2075   3.613   5.724   5.885  0.4863 -0.9604  0.8442
  177LYS     CE 2076   3.428   5.692   5.774  0.1251  0.1878  0.7435
  177LYS    HE1 2077   3.411   5.583   5.778 -0.7200  0.8407  0.2487
  177LYS    HE2 2078   3.385   5.735   5.681  0.5899 -0.6785 -1.7955
  177LYS     NZ 2079   3.355   5.751   5.881 -0.3517 -0.2998 -0.3844
  177LYS    HZ1 2080   3.269   5.697   5.902 -1.0612  0.6723  2.4669
  177LYS    HZ2 2081   3.403   5.738   5.973  0.5353 -0.7480  0.4332
  177LYS    HZ3 2082   3.324   5.848   5.863  3.0329 -2.7958 -0.2559
  177LYS      C 2083   3.945   6.057   5.717 -0.1027 -0.3155 -0.8992
  177LYS      O 2084   3.942   6.162   5.772  0.1154 -0.4206  0.4122
  178ILE      N 2085   4.053   5.978   5.709  0.5466  0.6111 -0.1378
  178ILE     HN 2086   4.058   5.893   5.657  0.2708 -0.5836  0.9663
  178ILE     CA 2087   4.183   6.021   5.779 -0.1805 -0.7838 -1.2614
  178ILE     HA 2088   4.177   6.026   5.886 -3.2737 -0.3501  1.9908
  178ILE     CB 2089   4.294   5.911   5.762 -0.5205  0.2153  0.9857
  178ILE     HB 2090   4.293   5.886   5.653 -0.6609  3.3750 -1.9575
  178ILE    CG2 2091   4.438   5.965   5.786 -0.1387  0.0425  0.0077
  178ILE   HG21 2092   4.510   5.881   5.790 -0.8438 -0.7669 -1.0053
  178ILE   HG22 2093   4.480   6.035   5.711 -1.5876 -0.1999  3.2148
  178ILE   HG23 2094   4.450   6.004   5.890  0.1482 -1.6095 -0.3939
  178ILE    CG1 2095   4.259   5.783   5.846 -0.4209  0.2886 -0.1517
  178ILE   HG11 2096   4.154   5.763   5.815 -1.2632 -3.3322 -0.0080
  178ILE   HG12 2097   4.245   5.819   5.950 -2.6927  0.6626  3.8615
  178ILE     CD 2098   4.352   5.667   5.819  0.2103 -0.3691  0.5485
  178ILE    HD1 2099   4.357   5.653   5.709 -0.9494 -0.7895  0.2078
  178ILE    HD2 2100   4.458   5.697   5.835 -2.1383 -1.0437 -0.8266
  178ILE    HD3 2101   4.326   5.578   5.880  1.2353 -0.4117 -1.7964
  178ILE      C 2102   4.235   6.154   5.726  0.7350 -0.4539  0.4831
  178ILE      O 2103   4.283   6.243   5.799 -0.5644 -0.4370  0.1521
  179PHE      N 2104   4.233   6.174   5.597 -0.4755 -0.2786  0.0358
  179PHE     HN 2105   4.217   6.094   5.540 -1.9606  1.9864 -2.5641
  179PHE     CA 2106   4.295   6.295   5.540 -0.0135  0.4962 -0.8302
  179PHE     HA 2107   4.365   6.344   5.606 -1.2619 -1.0931  0.5489
  179PHE     CB 2108   4.375   6.259   5.410  0.1238 -0.1124 -0.0758
  179PHE    HB1 2109   4.428   6.346   5.366 -0.1862  0.1757  1.5616
  179PHE    HB2 2110   4.320   6.217   5.324 -0.3527 -1.1561 -1.3802
  179PHE     CG 2111   4.488   6.170   5.449  0.4579 -0.4868  0.4937
  179PHE    CD1 2112   4.596   6.223   5.518  0.3322 -0.4348 -0.5063
  179PHE    HD1 2113   4.615   6.328   5.532  1.5967 -1.1026  1.2538
  179PHE    CE1 2114   4.701   6.139   5.559 -0.2251  0.5644 -0.6244
  179PHE    HE1 2115   4.789   6.179   5.608  1.9685 -0.9558 -1.3550
  179PHE     CZ 2116   4.701   6.007   5.531 -0.2365  0.1524  0.1143
  179PHE     HZ 2117   4.788   5.950   5.559 -3.4645  1.9161 -3.1198
  179PHE    CD2 2118   4.492   6.030   5.412  0.3040  0.0266 -0.2910
  179PHE    HD2 2119   4.411   5.992   5.351  0.8589 -1.7255 -0.9844
  179PHE    CE2 2120   4.600   5.952   5.452  0.1653  0.8390 -0.0643
  179PHE    HE2 2121   4.599   5.847   5.429  1.5613  1.3823  0.2562
  179PHE      C 2122   4.192   6.395   5.503 -0.3944  0.0557  0.3770
  179PHE      O 2123   4.221   6.496   5.439 -0.2434  0.3202  0.0862
  180ASN      N 2124   4.064   6.375   5.543  0.5314  0.3109  0.7859
  180ASN     HN 2125   4.047   6.290   5.593  0.5261  1.0016 -2.0417
  180ASN     CA 2126   3.960   6.472   5.531 -0.3887 -0.6696  0.6486
  180ASN     HA 2127   3.873   6.420   5.567  0.7128 -0.2797  1.9061
  180ASN     CB 2128   3.986   6.599   5.616 -0.0878  0.4943  0.1868
  180ASN    HB1 2129   4.086   6.642   5.595  1.3057  1.0490  0.2377
  180ASN    HB2 2130   3.983   6.565   5.722  1.5815  0.7794 -0.3482
  180ASN     CG 2131   3.876   6.700   5.593  0.4318  0.6089 -0.2419
  180ASN    OD1 2132   3.761   6.655   5.591  0.4368  0.2276 -0.6787
  180ASN    ND2 2133   3.920   6.827   5.580  0.0687  0.6873 -0.2871
  180ASN   HD21 2134   4.019   6.837   5.590 -1.2695 -0.7648  0.5507
  180ASN   HD22 2135   3.858   6.901   5.552 -1.5500 -3.7046  0.8289
  180ASN      C 2136   3.915   6.490   5.381  0.3427 -0.6716 -0.1962
  180ASN      O 2137   3.875   6.600   5.338 -0.3725 -0.4581 -0.0083
  181LYS      N 2138   3.915   6.388   5.299 -0.2997 -0.6432  0.2912
  181LYS     HN 2139   3.945   6.298   5.329  0.1545 -0.6790 -2.9540
  181LYS     CA 2140   3.870   6.414   5.157  0.9426 -0.4168  0.6355
  181LYS     HA 2141   3.817   6.508   5.153  1.2541  2.6446 -1.9807
  181LYS     CB 2142   3.981   6.420   5.060  0.1845  0.8749 -0.2820
  181LYS    HB1 2143   3.941   6.422   4.956  1.4870 -0.3048  1.2868
  181LYS    HB2 2144   4.042   6.328   5.070  2.9790 -0.7244  1.2465
  181LYS     CG 2145   4.080   6.531   5.091 -0.0418 -0.3476  0.6556
  181LYS    HG1 2146   4.133   6.515   5.187 -1.4603  4.1834 -0.1197
  181LYS    HG2 2147   4.025   6.628   5.096  0.7695  1.0556 -0.2036
  181LYS     CD 2148   4.184   6.527   4.985 -0.1986 -0.4657  0.1808
  181LYS    HD1 2149   4.244   6.433   4.985  0.9616 -3.7998 -3.2186
  181LYS    HD2 2150   4.136   6.535   4.885  1.6306 -1.2517 -1.3841
  181LYS     CE 2151   4.276   6.642   4.993 -0.5383 -0.0309  0.6760
  181LYS    HE1 2152   4.346   6.625   5.077  0.2627 -0.9411 -1.8801
  181LYS    HE2 2153   4.225   6.732   5.034  1.1964 -0.2295 -0.3283
  181LYS     NZ 2154   4.351   6.656   4.863  0.3226  0.1592  0.7938
  181LYS    HZ1 2155   4.281   6.639   4.787  1.9860 -0.5289 -0.6166
  181LYS    HZ2 2156   4.388   6.752   4.852 -1.4070 -1.0019  0.7331
  181LYS    HZ3 2157   4.427   6.585   4.859 -1.4774 -2.6497 -0.7506
  181LYS      C 2158   3.767   6.299   5.122 -0.2421  0.4680 -0.2640
  181LYS      O 2159   3.783   6.221   5.032 -0.4685 -0.0174  0.2462
  182ASP      N 2160   3.656   6.296   5.204 -0.0766  0.3352  0.4197
  182ASP     HN 2161   3.662   6.368   5.273 -1.3648  0.6398 -2.0877
  182ASP     CA 2162   3.540   6.208   5.195 -0.4735  0.9977  0.6861
  182ASP     HA 2163   3.578   6.108   5.211  3.1194 -0.1870 -0.0237
  182ASP     CB 2164   3.434   6.242   5.295 -0.3380 -0.2442  0.1392
  182ASP    HB1 2165   3.345   6.177   5.288 -0.0509  0.6702  1.9449
  182ASP    HB2 2166   3.396   6.347   5.292  1.2750 -0.0483  0.9083
  182ASP     CG 2167   3.490   6.214   5.438 -1.2875 -0.2256  0.5979
  182ASP    OD1 2168   3.507   6.314   5.518  0.4138 -0.0758  0.4370
  182ASP    OD2 2169   3.512   6.095   5.462 -0.0967  0.2955 -0.4087
  182ASP      C 2170   3.482   6.212   5.053  0.2957 -0.1883 -0.2325
  182ASP      O 2171   3.458   6.104   4.998 -0.3129  0.4763 -0.0092
  183LYS      N 2172   3.463   6.331   4.995 -0.8601  0.4185 -0.0257
  183LYS     HN 2173   3.477   6.418   5.043  0.7777 -0.5180  0.1741
  183LYS     CA 2174   3.398   6.346   4.868  0.7041 -0.0994  0.2360
  183LYS     HA 2175   3.304   6.293   4.875 -1.4320  1.0668 -0.1750
  183LYS     CB 2176   3.361   6.501   4.831  1.1417  0.6467  0.5757
  183LYS    HB1 2177   3.453   6.557   4.802  2.3027  1.6761 -2.1682
  183LYS    HB2 2178   3.302   6.544   4.915  0.0850 -0.8590 -1.2111
  183LYS     CG 2179   3.263   6.528   4.705 -0.4050 -0.1436 -0.2051
  183LYS    HG1 2180   3.183   6.453   4.725  2.1102  1.8337 -1.6049
  183LYS    HG2 2181   3.310   6.500   4.608  1.7864  2.4717 -0.2952
  183LYS     CD 2182   3.208   6.666   4.686  0.2843  1.1465 -0.1464
  183LYS    HD1 2183   3.142   6.666   4.597  2.4546 -0.7018  2.3649
  183LYS    HD2 2184   3.149   6.686   4.779  0.1981  0.2296  3.4175
  183LYS     CE 2185   3.326   6.767   4.674 -0.2854 -0.2025  0.1597
  183LYS    HE1 2186   3.392   6.752   4.586  0.8506 -0.2156 -0.7286
  183LYS    HE2 2187   3.401   6.759   4.756 -1.1844 -2.2786 -0.2920
  183LYS     NZ 2188   3.273   6.904   4.685  0.0400 -0.3816  0.0617
  183LYS    HZ1 2189   3.216   6.913   4.598 -0.4461  0.8081  3.3656
  183LYS    HZ2 2190   3.211   6.913   4.767  0.2114  1.8553  1.0089
  183LYS    HZ3 2191   3.348   6.976   4.691 -0.5767 -0.1650 -1.1870
  183LYS      C 2192   3.469   6.279   4.738 -0.3962  0.2013 -0.4847
  183LYS      O 2193   3.402   6.216   4.658 -0.0076 -0.3158 -0.2586
  184GLU      N 2194   3.603   6.296   4.727  0.8138  0.0118  0.0937
  184GLU     HN 2195   3.644   6.362   4.789 -1.3638 -1.0202 -1.5073
  184GLU     CA 2196   3.697   6.235   4.634 -0.0050 -0.3174  0.2790
  184GLU     HA 2197   3.653   6.244   4.536  2.0395  1.7879  0.0276
  184GLU     CB 2198   3.840   6.292   4.645  0.5513 -0.4661 -0.0339
  184GLU    HB1 2199   3.907   6.226   4.586 -0.7940  0.8200 -0.2663
  184GLU    HB2 2200   3.870   6.296   4.751 -2.0355 -0.6774 -0.5804
  184GLU     CG 2201   3.849   6.441   4.584  0.0215 -0.3088 -0.1750
  184GLU    HG1 2202   3.786   6.438   4.493 -0.0964 -1.6217  1.6150
  184GLU    HG2 2203   3.950   6.447   4.538  2.9804  1.7819  0.1640
  184GLU     CD 2204   3.830   6.558   4.673  0.3646 -0.1412 -0.6939
  184GLU    OE1 2205   3.907   6.658   4.671  0.7828  0.4719  0.1841
  184GLU    OE2 2206   3.718   6.562   4.736 -0.2567  0.4558  0.2556
  184GLU      C 2207   3.705   6.085   4.655 -0.2900  0.1279  0.0486
  184GLU      O 2208   3.722   6.010   4.556 -0.2831 -0.3055 -0.3030
  185ALA      N 2209   3.696   6.035   4.778  0.4352  0.5147  0.2774
  185ALA     HN 2210   3.695   6.096   4.857  1.3528 -4.4723  3.2488
  185ALA     CA 2211   3.680   5.894   4.812  0.3256 -1.0238  0.2004
  185ALA     HA 2212   3.758   5.843   4.757  0.9990 -1.9121  1.2601
  185ALA     CB 2213   3.696   5.863   4.962  0.1843  0.4289  0.4640
  185ALA    HB1 2214   3.797   5.895   4.996  0.2644  0.8720  0.3745
  185ALA    HB2 2215   3.625   5.918   5.028 -1.9445 -0.3466  0.2380
  185ALA    HB3 2216   3.688   5.754   4.978  1.8864  0.8706  1.3071
  185ALA      C 2217   3.547   5.850   4.758 -0.5899 -0.7097 -0.0069
  185ALA      O 2218   3.545   5.740   4.698  0.4247 -0.1664  0.2865
  186LYS      N 2219   3.434   5.921   4.778  0.4135  0.1439 -0.1315
  186LYS     HN 2220   3.440   6.006   4.829  0.1862  1.2346 -1.3753
  186LYS     CA 2221   3.313   5.872   4.718  0.6669  0.0886 -0.0180
  186LYS     HA 2222   3.297   5.770   4.752  2.1716  0.6697 -2.9526
  186LYS     CB 2223   3.191   5.954   4.763  0.0646 -0.1082  0.3350
  186LYS    HB1 2224   3.105   5.935   4.696 -1.0345 -0.2025  1.4496
  186LYS    HB2 2225   3.222   6.060   4.756 -2.5967 -0.3196 -1.1129
  186LYS     CG 2226   3.161   5.933   4.914 -0.7740  0.2781 -0.2588
  186LYS    HG1 2227   3.256   5.949   4.970  3.2068 -1.4458 -2.2067
  186LYS    HG2 2228   3.134   5.825   4.914  1.4664 -0.5195  1.3575
  186LYS     CD 2229   3.036   6.020   4.965 -0.3143  0.0395  0.4047
  186LYS    HD1 2230   3.071   6.119   4.929 -0.8383  0.1818 -0.5959
  186LYS    HD2 2231   2.947   5.989   4.906 -0.4234  0.5979  0.0350
  186LYS     CE 2232   3.020   6.018   5.114  0.0632 -0.5888  0.0305
  186LYS    HE1 2233   3.113   6.064   5.155  0.3031  1.3930 -1.0278
  186LYS    HE2 2234   3.021   5.913   5.149 -0.2579  2.8497  2.9531
  186LYS     NZ 2235   2.907   6.100   5.168  0.5241  0.0286  0.4626
  186LYS    HZ1 2236   2.879   6.079   5.266 -1.7924  0.9931  1.7562
  186LYS    HZ2 2237   2.933   6.200   5.165  0.2693  0.9005 -1.7096
  186LYS    HZ3 2238   2.827   6.087   5.102  0.6181  0.7225 -0.7522
  186LYS      C 2239   3.318   5.856   4.567  0.2304 -0.6034  0.0676
  186LYS      O 2240   3.279   5.756   4.516 -0.4050  0.1006 -0.4110
  187GLN      N 2241   3.370   5.957   4.496  0.3928 -0.1940  0.8533
  187GLN     HN 2242   3.402   6.041   4.540 -1.3419 -0.5690 -2.0168
  187GLN     CA 2243   3.381   5.969   4.352 -0.6797  0.0793 -0.5001
  187GLN     HA 2244   3.284   5.952   4.310  0.4259  0.7001 -1.2866
  187GLN     CB 2245   3.441   6.099   4.300  0.5140 -0.3735 -0.2175
  187GLN    HB1 2246   3.489   6.076   4.202  0.3824 -0.1652 -1.1374
  187GLN    HB2 2247   3.528   6.108   4.368 -1.1042  0.1100 -0.4550
  187GLN     CG 2248   3.336   6.217   4.314 -0.5343 -0.0235 -0.9315
  187GLN    HG1 2249   3.296   6.209   4.417 -0.4886 -2.5965 -0.3684
  187GLN    HG2 2250   3.253   6.207   4.240  0.0201 -0.3839  0.5633
  187GLN     CD 2251   3.406   6.353   4.324 -0.4681  0.4090  0.2511
  187GLN    OE1 2252   3.530   6.359   4.329 -0.4458  0.3685  0.1694
  187GLN    NE2 2253   3.331   6.468   4.325 -0.0457  0.2120 -0.1236
  187GLN   HE21 2254   3.231   6.470   4.323  0.0915  1.0729  0.1894
  187GLN   HE22 2255   3.385   6.550   4.346 -2.3202 -1.2514  1.4063
  187GLN      C 2256   3.464   5.848   4.296  0.7630 -0.1611 -0.4881
  187GLN      O 2257   3.422   5.782   4.203 -0.0387 -0.9520  0.3205
  188LEU      N 2258   3.577   5.806   4.352 -0.8038 -0.1734 -0.1981
  188LEU     HN 2259   3.618   5.853   4.430 -0.8804 -0.5503  3.4734
  188LEU     CA 2260   3.647   5.679   4.322  0.0617 -0.2157  0.1190
  188LEU     HA 2261   3.685   5.685   4.221 -0.9924 -4.6123 -2.2567
  188LEU     CB 2262   3.787   5.690   4.391 -0.4748 -0.3424  0.1510
  188LEU    HB1 2263   3.771   5.729   4.493  2.2319 -2.7570  0.2003
  188LEU    HB2 2264   3.850   5.764   4.336 -1.3353 -0.4112  0.9530
  188LEU     CG 2265   3.875   5.570   4.400  0.4727  1.2673  0.2819
  188LEU     HG 2266   3.819   5.506   4.472 -0.5790  1.4041  0.5316
  188LEU    CD1 2267   3.908   5.502   4.263 -0.0477 -0.0596  0.5832
  188LEU   HD11 2268   3.815   5.483   4.205  0.2153  0.4059 -1.4704
  188LEU   HD12 2269   3.982   5.553   4.198 -3.4248  0.9598 -0.8900
  188LEU   HD13 2270   3.942   5.397   4.278  0.3168 -0.2207 -0.9577
  188LEU    CD2 2271   4.013   5.590   4.461  0.1722  0.2604 -0.4028
  188LEU   HD21 2272   4.060   5.496   4.496  0.3116  0.8892  0.6014
  188LEU   HD22 2273   4.091   5.632   4.394 -1.0507  2.1618  1.0401
  188LEU   HD23 2274   3.992   5.654   4.549 -1.0211 -0.7813  1.9632
  188LEU      C 2275   3.568   5.552   4.339  0.4231 -0.0241 -0.7205
  188LEU      O 2276   3.550   5.465   4.249 -0.2517 -0.0870  0.7038
  189VAL      N 2277   3.504   5.537   4.461  0.9083 -0.1434  0.8164
  189VAL     HN 2278   3.513   5.604   4.535  0.7329 -0.2287 -1.9994
  189VAL     CA 2279   3.408   5.427   4.471 -0.9696 -0.6271 -0.4274
  189VAL     HA 2280   3.467   5.341   4.445 -1.0048 -1.9687  2.3641
  189VAL     CB 2281   3.359   5.413   4.615 -0.0398  0.2686  0.2129
  189VAL     HB 2282   3.317   5.512   4.643  0.9978 -0.7087  0.5072
  189VAL    CG1 2283   3.246   5.314   4.635 -0.0414 -0.2027 -0.1678
  189VAL   HG11 2284   3.218   5.309   4.742 -0.8027 -0.1153  0.6894
  189VAL   HG12 2285   3.152   5.340   4.583  1.7377 -2.7559 -1.9399
  189VAL   HG13 2286   3.281   5.215   4.598 -1.9908  1.2948 -2.8146
  189VAL    CG2 2287   3.474   5.385   4.707 -0.4511 -0.5826  0.1944
  189VAL   HG21 2288   3.444   5.340   4.803 -0.3878  0.4551  0.6271
  189VAL   HG22 2289   3.547   5.310   4.670  0.2793 -0.3819 -0.4373
  189VAL   HG23 2290   3.525   5.478   4.740 -0.8300  1.4996 -0.6934
  189VAL      C 2291   3.291   5.428   4.372  0.2210  0.1555 -0.0869
  189VAL      O 2292   3.245   5.323   4.322  0.0035 -0.2426 -0.5405
  190ALA      N 2293   3.239   5.545   4.328 -0.3095  0.3608  0.3601
  190ALA     HN 2294   3.266   5.630   4.371 -0.4441 -0.0647 -0.1891
  190ALA     CA 2295   3.137   5.554   4.227 -0.5435  0.0749  0.1704
  190ALA     HA 2296   3.061   5.478   4.239  0.5760 -1.5958 -1.5024
  190ALA     CB 2297   3.087   5.704   4.229  0.0668 -0.5007 -0.2753
  190ALA    HB1 2298   2.997   5.710   4.164 -1.3464  4.7735 -3.2304
  190ALA    HB2 2299   3.053   5.725   4.333  0.3296  0.0999  1.0509
  190ALA    HB3 2300   3.166   5.778   4.201  2.9068  1.2769 -2.8738
  190ALA      C 2301   3.194   5.520   4.087 -0.0605  0.2763  0.2473
  190ALA      O 2302   3.120   5.469   4.005 -0.4058 -0.1732  0.3605
  191ASP      N 2303   3.323   5.545   4.051  0.5434 -0.4461  0.1352
  191ASP     HN 2304   3.377   5.582   4.127 -0.3819 -1.3237 -2.9540
  191ASP     CA 2305   3.388   5.515   3.921 -0.0982 -0.2965 -0.8523
  191ASP     HA 2306   3.321   5.542   3.840 -1.9648 -2.3613  0.0081
  191ASP     CB 2307   3.512   5.595   3.891 -0.2032  0.6165  0.3873
  191ASP    HB1 2308   3.572   5.558   3.805  0.2435 -0.7908  1.1481
  191ASP    HB2 2309   3.574   5.594   3.983 -0.0035 -0.3161  1.7401
  191ASP     CG 2310   3.480   5.741   3.859  0.2647 -0.3941  1.0811
  191ASP    OD1 2311   3.373   5.769   3.800 -0.0747  0.2650  0.6149
  191ASP    OD2 2312   3.573   5.826   3.864 -0.4071  0.4662 -0.6991
  191ASP      C 2313   3.410   5.367   3.918 -0.4111 -0.1806 -0.8679
  191ASP      O 2314   3.403   5.296   3.813  0.2246  0.5445  0.2363
  192PHE      N 2315   3.444   5.313   4.037  0.2552  0.8532 -0.2536
  192PHE     HN 2316   3.450   5.365   4.122  1.6109  0.4361 -2.0596
  192PHE     CA 2317   3.444   5.169   4.043 -0.3056 -0.4341  0.1843
  192PHE     HA 2318   3.504   5.128   3.964 -0.0761 -3.1938  0.4693
  192PHE     CB 2319   3.514   5.135   4.173  0.5631 -0.8710  0.1800
  192PHE    HB1 2320   3.456   5.187   4.252 -1.4092  0.5971  0.1345
  192PHE    HB2 2321   3.618   5.174   4.179 -0.8472  1.3887  2.5405
  192PHE     CG 2322   3.530   4.987   4.206 -0.1891  0.2666  0.0752
  192PHE    CD1 2323   3.609   4.899   4.137 -0.4244  0.0103 -0.5435
  192PHE    HD1 2324   3.652   4.919   4.040 -1.0178  0.9665 -0.1004
  192PHE    CE1 2325   3.628   4.765   4.184 -0.3662 -0.2703  0.0866
  192PHE    HE1 2326   3.691   4.697   4.129  0.6812 -0.0685 -1.8767
  192PHE     CZ 2327   3.572   4.719   4.309 -0.3694 -0.6240  0.6102
  192PHE     HZ 2328   3.587   4.619   4.349 -1.0369 -0.6496  0.0107
  192PHE    CD2 2329   3.479   4.944   4.328 -0.1147  0.2602  0.5402
  192PHE    HD2 2330   3.428   5.024   4.379  1.3566  0.9735  1.2925
  192PHE    CE2 2331   3.499   4.818   4.382 -1.0992 -0.1157 -0.3545
  192PHE    HE2 2332   3.455   4.797   4.479  2.0787 -1.6506 -2.1620
  192PHE      C 2333   3.311   5.098   4.035  0.0573  0.6446  0.0726
  192PHE      O 2334   3.304   5.000   3.959  0.1585 -0.2886  0.3018
  193ASP      N 2335   3.206   5.144   4.102 -0.0392  0.6131 -0.2814
  193ASP     HN 2336   3.218   5.204   4.181 -0.1227  0.2259 -0.5745
  193ASP     CA 2337   3.069   5.083   4.088 -0.2795  0.5837  0.3325
  193ASP     HA 2338   3.089   4.978   4.097 -0.6583  1.0031 -0.6662
  193ASP     CB 2339   2.959   5.126   4.183 -1.0135 -0.4032 -0.2442
  193ASP    HB1 2340   2.859   5.093   4.147 -2.6509  1.3227 -0.1492
  193ASP    HB2 2341   2.957   5.236   4.198 -3.2591 -0.8428 -0.8566
  193ASP     CG 2342   2.975   5.047   4.310 -0.1002 -0.3691 -0.0549
  193ASP    OD1 2343   3.037   4.938   4.315 -0.0581  0.0280  0.0593
  193ASP    OD2 2344   2.926   5.098   4.415  0.4011 -0.5365  0.3365
  193ASP      C 2345   3.017   5.084   3.949 -0.0235  0.0848  0.2270
  193ASP      O 2346   2.968   4.987   3.893 -0.3359 -0.3904  0.4301
  194LYS      N 2347   3.033   5.203   3.883 -0.1089 -0.1372  0.1944
  194LYS     HN 2348   3.057   5.276   3.947 -3.9592 -2.2146 -1.1944
  194LYS     CA 2349   3.004   5.232   3.745 -0.4803 -0.0383  0.3646
  194LYS     HA 2350   2.897   5.218   3.738 -1.0794 -0.1827  0.7082
  194LYS     CB 2351   3.040   5.384   3.717  0.1876 -0.2033  0.1909
  194LYS    HB1 2352   3.149   5.401   3.735  1.1235 -1.3513  0.1819
  194LYS    HB2 2353   3.002   5.428   3.812 -0.5747  1.6218  0.9377
  194LYS     CG 2354   3.000   5.440   3.579 -0.1987 -0.1451  0.2054
  194LYS    HG1 2355   3.080   5.416   3.505  1.7417  2.4553 -0.1501
  194LYS    HG2 2356   2.996   5.549   3.597  0.5015 -1.5738  1.3331
  194LYS     CD 2357   2.857   5.398   3.530 -0.0395 -0.2329 -0.1249
  194LYS    HD1 2358   2.854   5.289   3.511  1.4942  1.6181 -2.6646
  194LYS    HD2 2359   2.782   5.420   3.609  1.1516  2.8035 -0.9123
  194LYS     CE 2360   2.829   5.478   3.402 -0.2812 -0.0797  0.2343
  194LYS    HE1 2361   2.888   5.425   3.324 -2.2816 -2.3748  2.3217
  194LYS    HE2 2362   2.865   5.583   3.406  0.9619  1.1214 -1.1374
  194LYS     NZ 2363   2.691   5.489   3.367 -0.1766 -0.3890 -0.5190
  194LYS    HZ1 2364   2.646   5.553   3.436 -0.7757  1.0191 -0.1586
  194LYS    HZ2 2365   2.676   5.518   3.268 -0.4097 -0.7914 -1.9638
  194LYS    HZ3 2366   2.662   5.390   3.379  1.7079  3.9627 -1.9534
  194LYS      C 2367   3.080   5.147   3.649  0.4263 -0.1666  1.0323
  194LYS      O 2368   3.020   5.097   3.555 -0.5988  0.0749 -0.5334
  195SER      N 2369   3.212   5.117   3.679 -0.2799 -0.1912 -0.3889
  195SER     HN 2370   3.252   5.173   3.752  0.5167  0.3018  0.5599
  195SER     CA 2371   3.289   5.028   3.601  0.3794 -0.8605 -0.1582
  195SER     HA 2372   3.283   5.055   3.496  1.9296  0.7389 -0.2024
  195SER     CB 2373   3.445   5.044   3.631 -0.3019 -0.5816 -0.1360
  195SER    HB1 2374   3.487   5.146   3.628  0.5827  0.6453 -1.3068
  195SER    HB2 2375   3.496   5.000   3.542 -0.2386 -0.3031  0.4115
  195SER     OG 2376   3.477   4.976   3.753 -0.4001  0.2123  0.3488
  195SER    HG1 2377   3.413   5.008   3.817  1.0191  0.8466 -2.8230
  195SER      C 2378   3.240   4.882   3.611 -0.1354  0.1202 -0.5771
  195SER      O 2379   3.245   4.808   3.512  0.2253  0.4246 -0.2949
  196ILE      N 2380   3.186   4.833   3.727 -0.7423 -0.2102  1.7229
  196ILE     HN 2381   3.191   4.888   3.810  1.7818 -3.8365  0.8657
  196ILE     CA 2382   3.129   4.701   3.728  0.0487  0.5432  0.4806
  196ILE     HA 2383   3.200   4.626   3.694 -1.5840  2.6407  1.5035
  196ILE     CB 2384   3.107   4.655   3.876  0.4022 -0.0886 -0.2556
  196ILE     HB 2385   3.044   4.733   3.922 -0.7698  0.3500  0.5095
  196ILE    CG2 2386   3.038   4.514   3.879 -0.4696  0.1776  0.1887
  196ILE   HG21 2387   2.935   4.510   3.837 -3.1624  0.3204 -0.7262
  196ILE   HG22 2388   3.101   4.452   3.813  0.9969 -1.2504  1.0428
  196ILE   HG23 2389   3.047   4.474   3.983 -0.6836  0.8377 -0.2641
  196ILE    CG1 2390   3.246   4.652   3.951 -0.0572  0.0017 -0.4447
  196ILE   HG11 2391   3.314   4.738   3.933  0.2962  0.9825  3.9290
  196ILE   HG12 2392   3.301   4.565   3.909  1.5124 -0.9207 -0.2617
  196ILE     CD 2393   3.228   4.629   4.102 -0.0470  0.1060 -0.1253
  196ILE    HD1 2394   3.169   4.706   4.155 -0.3925 -2.3930  0.3169
  196ILE    HD2 2395   3.186   4.528   4.125  1.2148 -3.3188  2.1103
  196ILE    HD3 2396   3.320   4.613   4.163  0.3960  0.3148  2.8713
  196ILE      C 2397   3.008   4.692   3.639  0.1510  0.6304 -0.2733
  196ILE      O 2398   2.993   4.594   3.566  0.3293 -0.0277  0.2233
  197GLU      N 2399   2.920   4.796   3.644 -0.0268  0.5112 -0.1107
  197GLU     HN 2400   2.942   4.871   3.706 -2.0212  2.6357 -0.4453
  197GLU     CA 2401   2.801   4.807   3.559 -0.1499 -0.3658  0.8102
  197GLU     HA 2402   2.733   4.730   3.593 -1.5551 -0.1812 -1.1768
  197GLU     CB 2403   2.717   4.936   3.583  0.0035  0.0617 -0.5778
  197GLU    HB1 2404   2.638   4.955   3.507 -0.6733 -2.1054 -2.0444
  197GLU    HB2 2405   2.789   5.020   3.570 -0.4040 -0.0892  2.2469
  197GLU     CG 2406   2.653   4.953   3.723  0.2561 -0.0168  0.1946
  197GLU    HG1 2407   2.737   4.945   3.795  2.3755  2.6067 -0.1847
  197GLU    HG2 2408   2.569   4.882   3.740  0.8444 -0.3242  3.2994
  197GLU     CD 2409   2.591   5.089   3.739 -0.5331 -0.4303  0.7305
  197GLU    OE1 2410   2.549   5.156   3.640  0.0074  0.0633 -0.0968
  197GLU    OE2 2411   2.578   5.128   3.857 -0.1181 -0.3064 -0.4413
  197GLU      C 2412   2.833   4.798   3.414 -0.5816  0.0671 -0.8888
  197GLU      O 2413   2.764   4.728   3.339  0.7580 -0.0441  0.4369
  198LYS      N 2414   2.932   4.872   3.360 -0.0603 -0.3260 -0.1381
  198LYS     HN 2415   2.983   4.926   3.425 -0.4843  1.4920  0.0810
  198LYS     CA 2416   2.976   4.859   3.227 -0.1804  0.1027  0.6602
  198LYS     HA 2417   2.892   4.884   3.165 -0.5483  0.7572 -0.4824
  198LYS     CB 2418   3.071   4.970   3.195 -0.6496  0.3862 -0.5660
  198LYS    HB1 2419   3.105   4.965   3.089 -0.2192 -0.3402 -0.2712
  198LYS    HB2 2420   3.162   4.966   3.259 -0.5493 -3.1605  1.2721
  198LYS     CG 2421   3.004   5.106   3.222  0.5506  0.4132 -0.6195
  198LYS    HG1 2422   2.965   5.110   3.326  2.6047  1.3615 -0.0795
  198LYS    HG2 2423   2.914   5.122   3.159  0.8912  1.2713 -3.1750
  198LYS     CD 2424   3.106   5.219   3.218  0.6547 -1.1330  0.0919
  198LYS    HD1 2425   3.049   5.315   3.222 -3.0665  1.6979  0.6841
  198LYS    HD2 2426   3.178   5.206   3.302 -0.5634 -2.1467 -0.4812
  198LYS     CE 2427   3.199   5.236   3.091  0.2061 -0.1129 -0.3558
  198LYS    HE1 2428   3.137   5.262   3.003 -0.6997 -1.6733 -1.3072
  198LYS    HE2 2429   3.258   5.146   3.064  2.5693 -2.3371 -0.7190
  198LYS     NZ 2430   3.300   5.348   3.112  0.1008  0.4406  0.0713
  198LYS    HZ1 2431   3.257   5.435   3.151  1.8629 -1.5181 -1.1120
  198LYS    HZ2 2432   3.371   5.316   3.180 -2.3588  1.9116  0.1384
  198LYS    HZ3 2433   3.357   5.376   3.030  0.3443  2.0250  1.3294
  198LYS      C 2434   3.032   4.732   3.177 -0.0288 -0.0227 -0.0481
  198LYS      O 2435   2.993   4.685   3.068  0.5409  0.0938 -0.8311
  199ALA      N 2436   3.119   4.666   3.252  0.2633 -0.1421 -0.0867
  199ALA     HN 2437   3.140   4.692   3.346  1.2074  2.7276  0.7328
  199ALA     CA 2438   3.143   4.529   3.227 -0.3990  0.1657  0.4169
  199ALA     HA 2439   3.169   4.526   3.122  2.0740  1.3622 -0.6990
  199ALA     CB 2440   3.266   4.487   3.318 -0.0766  0.0926 -0.1271
  199ALA    HB1 2441   3.250   4.514   3.424  0.7232  2.1525 -2.7143
  199ALA    HB2 2442   3.274   4.377   3.325  0.3668  0.9604 -0.1893
  199ALA    HB3 2443   3.357   4.537   3.276 -1.7347  0.9278 -1.0571
  199ALA      C 2444   3.026   4.427   3.244  0.0121  0.0259 -0.4696
  199ALA      O 2445   3.005   4.340   3.161 -0.2133 -0.4235  0.4983
  200LYS      N 2446   2.941   4.444   3.346 -0.9640 -0.6444  0.3930
  200LYS     HN 2447   2.948   4.522   3.407  0.1678  4.2177  3.4790
  200LYS     CA 2448   2.826   4.355   3.375 -0.3570 -0.0105  0.1424
  200LYS     HA 2449   2.852   4.250   3.374  3.2343 -2.8111 -1.4101
  200LYS     CB 2450   2.756   4.397   3.505 -0.2719 -0.1532 -0.0376
  200LYS    HB1 2451   2.752   4.508   3.510 -0.9090 -1.3874  1.4295
  200LYS    HB2 2452   2.821   4.350   3.583 -0.0706  0.2223  0.2745
  200LYS     CG 2453   2.608   4.344   3.536  0.4770  0.3401 -0.2140
  200LYS    HG1 2454   2.539   4.395   3.466 -2.3456  3.1804 -0.5773
  200LYS    HG2 2455   2.584   4.375   3.641 -0.5906 -1.7285  2.5177
  200LYS     CD 2456   2.601   4.195   3.521 -0.1370  1.0056 -0.0641
  200LYS    HD1 2457   2.615   4.156   3.418  1.4550  0.0744  1.0521
  200LYS    HD2 2458   2.688   4.154   3.576 -1.2004  2.4487 -3.1354
  200LYS     CE 2459   2.477   4.143   3.592 -0.2908  0.4798  0.7211
  200LYS    HE1 2460   2.395   4.173   3.524  2.2046  0.9975  3.7163
  200LYS    HE2 2461   2.454   4.199   3.685 -0.3987  1.8495 -0.2432
  200LYS     NZ 2462   2.483   4.003   3.614 -0.4177  0.4179  0.1386
  200LYS    HZ1 2463   2.394   3.951   3.628  1.9471  0.6855 -0.0241
  200LYS    HZ2 2464   2.538   3.955   3.540 -0.7056  0.5724 -0.6221
  200LYS    HZ3 2465   2.533   3.995   3.705  0.6293 -3.1863 -0.5135
  200LYS      C 2466   2.732   4.372   3.246 -0.4803  0.7192 -0.1057
  200LYS      O 2467   2.674   4.275   3.193  0.0438 -0.2033  0.6580
  201SER      N 2468   2.716   4.494   3.205 -0.3201 -0.4968  0.3574
  201SER     HN 2469   2.740   4.574   3.260 -2.2226 -0.6711  2.5768
  201SER     CA 2470   2.640   4.536   3.087  0.3444  0.4078 -0.4004
  201SER     HA 2471   2.540   4.498   3.100 -0.8118  1.9599  1.9269
  201SER     CB 2472   2.632   4.690   3.062  0.4154  0.9667 -0.6719
  201SER    HB1 2473   2.734   4.731   3.040 -0.2754  0.7585 -3.6315
  201SER    HB2 2474   2.594   4.739   3.154  0.5865 -2.9871  2.6408
  201SER     OG 2475   2.535   4.715   2.962  0.0087  0.0145  0.0463
  201SER    HG1 2476   2.459   4.741   3.016  0.4780 -1.0033  0.7511
  201SER      C 2477   2.673   4.462   2.956 -0.1201  0.1615 -0.3473
  201SER      O 2478   2.586   4.422   2.878 -0.1284  0.1030  0.4621
  202ALA      N 2479   2.807   4.445   2.934  0.6095  0.2018 -0.1777
  202ALA     HN 2480   2.878   4.480   2.996  1.4137  0.4511  0.7954
  202ALA     CA 2481   2.860   4.418   2.800  0.7764  0.1271  0.4138
  202ALA     HA 2482   2.792   4.453   2.723 -0.0309  1.1232  0.3706
  202ALA     CB 2483   3.002   4.474   2.772 -0.3431 -0.1892  0.1814
  202ALA    HB1 2484   3.013   4.583   2.789  0.9645 -2.6242  1.7553
  202ALA    HB2 2485   3.075   4.422   2.839  0.8511 -1.5289 -0.8430
  202ALA    HB3 2486   3.036   4.443   2.671 -0.3690  0.5266  1.2099
  202ALA      C 2487   2.848   4.268   2.785 -0.3992  0.2240  0.1641
  202ALA      O 2488   2.859   4.220   2.674 -0.7173 -0.2387 -0.5304
  203TYR      N 2489   2.831   4.195   2.892 -0.1749  0.1263 -0.1175
  203TYR     HN 2490   2.825   4.244   2.978 -0.7403 -1.3120 -0.5553
  203TYR     CA 2491   2.815   4.049   2.898  0.3086 -0.7391 -1.0380
  203TYR     HA 2492   2.864   4.000   2.814  0.9928 -1.2650  1.4872
  203TYR     CB 2493   2.878   3.999   3.034  0.1418 -0.3182  0.5296
  203TYR    HB1 2494   2.823   4.058   3.111 -0.3468 -1.8382  0.4240
  203TYR    HB2 2495   2.986   4.024   3.042 -1.7929 -0.3422 -1.1166
  203TYR     CG 2496   2.868   3.850   3.054 -0.5691 -0.3027  0.2762
  203TYR    CD1 2497   2.941   3.761   2.974 -0.0704  0.5434 -0.7133
  203TYR    HD1 2498   3.003   3.805   2.896  1.9791 -3.0929  1.2213
  203TYR    CE1 2499   2.930   3.619   3.000  0.0003 -0.5762 -0.1720
  203TYR    HE1 2500   2.986   3.548   2.941  1.4646 -1.0016 -1.7676
  203TYR     CZ 2501   2.843   3.573   3.103  0.4138 -0.7731  0.1923
  203TYR     OH 2502   2.834   3.434   3.133  0.0973 -0.0583 -0.4045
  203TYR     HH 2503   2.861   3.387   3.054 -1.4324  1.4536  0.1065
  203TYR    CD2 2504   2.784   3.798   3.159 -0.4273 -0.6659  0.0411
  203TYR    HD2 2505   2.731   3.865   3.224 -0.5618 -0.9431 -0.4168
  203TYR    CE2 2506   2.770   3.660   3.180 -0.3619 -0.6421  0.0641
  203TYR    HE2 2507   2.702   3.632   3.259  0.6812  2.1717 -2.6183
  203TYR      C 2508   2.669   4.011   2.872  0.0615  0.9259  0.0423
  203TYR      O 2509   2.574   4.086   2.907  0.4493  0.0426 -0.6296
  204ASN      N 2510   2.641   3.900   2.809 -0.1260 -0.5356 -0.6987
  204ASN     HN 2511   2.710   3.836   2.777  2.1067 -2.0115  2.3339
  204ASN     CA 2512   2.508   3.872   2.766  0.3454 -0.1464  0.0172
  204ASN     HA 2513   2.443   3.958   2.759  1.1434 -1.6793 -1.1157
  204ASN     CB 2514   2.517   3.806   2.625  0.0709  0.1765  0.0030
  204ASN    HB1 2515   2.575   3.876   2.561  1.1080 -0.1599  1.3547
  204ASN    HB2 2516   2.413   3.811   2.586 -0.4171 -0.6986 -2.0278
  204ASN     CG 2517   2.583   3.661   2.621  0.1980 -0.1525 -0.4945
  204ASN    OD1 2518   2.623   3.600   2.717 -1.0943  0.7153  0.4152
  204ASN    ND2 2519   2.606   3.619   2.493  0.7712 -0.2208 -0.8078
  204ASN   HD21 2520   2.555   3.666   2.420 -0.0747  1.9365 -0.1286
  204ASN   HD22 2521   2.655   3.533   2.480 -0.4863  0.5043 -3.3010
  204ASN      C 2522   2.436   3.773   2.856  0.6118  0.0169  0.2043
  204ASN      O 2523   2.325   3.732   2.836  0.0469  0.5699 -0.3219
  205GLY      N 2524   2.504   3.720   2.958  0.2676  0.4674 -0.0285
  205GLY     HN 2525   2.597   3.751   2.974 -1.0220 -2.1244 -1.3095
  205GLY     CA 2526   2.435   3.640   3.057  0.2406 -0.0268  0.4025
  205GLY    HA1 2527   2.489   3.657   3.149 -2.6833  1.8625 -0.7530
  205GLY    HA2 2528   2.337   3.676   3.084  0.1132  1.4781 -0.1241
  205GLY      C 2529   2.429   3.493   3.026 -0.0334 -0.0569  0.5566
  205GLY      O 2530   2.354   3.418   3.084 -0.1598  0.1071  0.5087
  206LYS      N 2531   2.509   3.453   2.919  1.0059  0.2517 -0.2222
  206LYS     HN 2532   2.561   3.517   2.864  0.1801  0.0903  1.8646
  206LYS     CA 2533   2.488   3.320   2.861 -0.3184  0.1095  0.2810
  206LYS     HA 2534   2.434   3.256   2.930  0.9062 -0.7386 -0.8355
  206LYS     CB 2535   2.404   3.328   2.732  0.3268  0.1989 -0.2676
  206LYS    HB1 2536   2.460   3.390   2.659 -1.1660 -1.4870 -3.9902
  206LYS    HB2 2537   2.310   3.385   2.748 -0.3913  0.9855  1.0434
  206LYS     CG 2538   2.383   3.195   2.662  0.0920 -0.5017  0.0007
  206LYS    HG1 2539   2.482   3.153   2.634  1.4373  0.1902 -1.3383
  206LYS    HG2 2540   2.343   3.219   2.561 -1.4070  0.6996  0.9862
  206LYS     CD 2541   2.298   3.077   2.721 -0.6401  0.0177 -0.0098
  206LYS    HD1 2542   2.347   3.040   2.814  1.0768 -0.9434 -2.0217
  206LYS    HD2 2543   2.203   3.129   2.748 -0.2340  3.0280 -0.7043
  206LYS     CE 2544   2.275   2.960   2.628 -0.4875  0.6412  0.6280
  206LYS    HE1 2545   2.365   2.929   2.571 -1.6021  1.0695 -0.5333
  206LYS    HE2 2546   2.199   2.981   2.549  0.7951 -0.7002 -0.9568
  206LYS     NZ 2547   2.224   2.841   2.700 -0.6046  0.0139  0.6088
  206LYS    HZ1 2548   2.175   2.778   2.633  0.3470 -0.1141 -1.0532
  206LYS    HZ2 2549   2.299   2.790   2.751 -0.4002 -0.6095 -0.9004
  206LYS    HZ3 2550   2.160   2.873   2.776  1.0439  3.5073 -1.0707
  206LYS      C 2551   2.621   3.247   2.838 -0.2762 -0.2057  0.3668
  206LYS      O 2552   2.643   3.132   2.879 -0.4827  0.2478  0.6703
  207ASP      N 2553   2.709   3.310   2.758  0.0774  0.2590 -0.1077
  207ASP     HN 2554   2.692   3.405   2.731 -2.0478 -0.7729  2.4122
  207ASP     CA 2555   2.844   3.268   2.721  0.7773  0.0399  0.0909
  207ASP     HA 2556   2.830   3.190   2.647 -3.3606 -0.7413 -2.8536
  207ASP     CB 2557   2.920   3.387   2.658 -0.9449 -0.0471 -0.1868
  207ASP    HB1 2558   3.024   3.353   2.636 -0.3333  1.6680 -4.6302
  207ASP    HB2 2559   2.932   3.472   2.729 -1.1959 -0.1701 -0.4338
  207ASP     CG 2560   2.857   3.434   2.528 -0.0563  0.1720  0.7305
  207ASP    OD1 2561   2.759   3.377   2.474  0.0728 -0.5972  0.5905
  207ASP    OD2 2562   2.917   3.535   2.480  0.3064 -0.2373  0.5538
  207ASP      C 2563   2.931   3.209   2.831  0.3701  0.1685 -0.0431
  207ASP      O 2564   2.931   3.260   2.945 -0.1028 -0.1386 -0.8251
  208LYS      N 2565   3.001   3.090   2.806  0.2972 -0.0409 -0.9185
  208LYS     HN 2566   3.003   3.054   2.713 -2.4907  2.2145  1.4467
  208LYS     CA 2567   3.106   3.032   2.891  0.4310 -0.4371  0.3143
  208LYS     HA 2568   3.053   2.997   2.978  0.5798 -1.9273 -2.0756
  208LYS     CB 2569   3.157   2.903   2.829  0.2982  0.6969 -0.0192
  208LYS    HB1 2570   3.233   2.866   2.902  1.0235  0.1052  0.2601
  208LYS    HB2 2571   3.206   2.922   2.731 -1.4710  1.2212  0.1512
  208LYS     CG 2572   3.045   2.800   2.822  0.7729 -0.7947  0.3151
  208LYS    HG1 2573   2.965   2.843   2.759  1.4384  0.5696 -0.0068
  208LYS    HG2 2574   3.001   2.785   2.922  1.3362  0.8360 -1.0538
  208LYS     CD 2575   3.089   2.661   2.762 -0.0783 -0.1190  0.7839
  208LYS    HD1 2576   3.193   2.640   2.795 -1.8874  1.8442 -0.1195
  208LYS    HD2 2577   3.023   2.582   2.804 -0.4057 -0.9105 -3.3936
  208LYS     CE 2578   3.082   2.657   2.607 -0.8023 -0.3375 -0.1343
  208LYS    HE1 2579   3.147   2.734   2.558  1.6129 -1.7369 -1.2652
  208LYS    HE2 2580   2.977   2.679   2.576 -1.1812  0.5119  0.3956
  208LYS     NZ 2581   3.117   2.529   2.550 -1.1122 -0.3807 -0.1408
  208LYS    HZ1 2582   3.112   2.531   2.446 -1.3439 -0.9532 -0.5807
  208LYS    HZ2 2583   3.216   2.509   2.573  1.1718  1.8816 -0.4330
  208LYS    HZ3 2584   3.056   2.452   2.585 -0.2837  0.6639  1.2291
  208LYS      C 2585   3.221   3.127   2.931 -0.0990 -0.1704  0.7409
  208LYS      O 2586   3.278   3.198   2.849  0.1648 -0.1464  0.2212
  209VAL      N 2587   3.257   3.117   3.054 -0.4329 -0.0537  0.3919
  209VAL     HN 2588   3.190   3.085   3.121 -0.5945 -0.4662 -0.2318
  209VAL     CA 2589   3.362   3.200   3.103 -0.5931 -0.1165 -0.0833
  209VAL     HA 2590   3.418   3.251   3.026 -1.4751  1.2280  0.9666
  209VAL     CB 2591   3.320   3.304   3.200  0.8024  0.0605  0.3028
  209VAL     HB 2592   3.264   3.251   3.281 -0.6116  0.2910 -0.0261
  209VAL    CG1 2593   3.436   3.378   3.266 -0.6082  0.1710  0.5514
  209VAL   HG11 2594   3.512   3.398   3.187 -0.9215 -1.5243  0.6559
  209VAL   HG12 2595   3.392   3.473   3.303  0.3220  2.3440 -2.5843
  209VAL   HG13 2596   3.482   3.316   3.346 -0.9907 -2.3050 -0.3241
  209VAL    CG2 2597   3.230   3.410   3.129 -0.3678  0.3578 -0.5725
  209VAL   HG21 2598   3.134   3.355   3.115 -1.4913  1.5821  2.7170
  209VAL   HG22 2599   3.202   3.498   3.190 -1.7760 -0.3461 -1.4123
  209VAL   HG23 2600   3.272   3.447   3.034 -0.7549  2.6811 -2.9913
  209VAL      C 2601   3.468   3.106   3.172  0.6055  0.9114  0.1275
  209VAL      O 2602   3.438   3.019   3.251 -0.1098 -0.1282  0.6582
  210MET      N 2603   3.593   3.118   3.123 -0.2101  0.6574  0.3166
  210MET     HN 2604   3.607   3.183   3.049 -1.1841  0.3885  1.4099
  210MET     CA 2605   3.712   3.035   3.163  0.5147  0.2214 -0.4394
  210MET     HA 2606   3.696   2.967   3.245 -0.2696 -0.7794  1.0407
  210MET     CB 2607   3.762   2.954   3.042  0.2521  0.7496 -0.2911
  210MET    HB1 2608   3.766   3.028   2.960  2.7165  2.0096  0.1826
  210MET    HB2 2609   3.682   2.878   3.027  0.9253 -0.8196 -0.5933
  210MET     CG 2610   3.896   2.880   3.058  0.1518  0.1173  0.6952
  210MET    HG1 2611   3.975   2.956   3.072  0.9233 -2.2813  0.5178
  210MET    HG2 2612   3.914   2.841   2.955 -1.0255  0.9969  1.4618
  210MET     SD 2613   3.918   2.758   3.192  0.1916  0.4797  0.4044
  210MET     CE 2614   3.802   2.637   3.128  0.3597  0.4449 -0.5928
  210MET    HE1 2615   3.792   2.641   3.017  1.0966  2.7745  0.9856
  210MET    HE2 2616   3.827   2.532   3.153  4.8830  2.0074  1.2086
  210MET    HE3 2617   3.703   2.657   3.173  1.4159 -1.5078 -1.2189
  210MET      C 2618   3.833   3.120   3.208  0.6441  0.2673  0.1314
  210MET      O 2619   3.880   3.211   3.142 -0.1474  0.4806 -0.5309
  211SER      N 2620   3.889   3.090   3.324  0.2011  0.1094 -0.1634
  211SER     HN 2621   3.871   3.010   3.380 -0.2771 -2.7134  1.6736
  211SER     CA 2622   3.986   3.174   3.394 -0.4313  0.7397 -0.4555
  211SER     HA 2623   4.007   3.269   3.348 -0.2740  0.1134  0.2093
  211SER     CB 2624   3.948   3.207   3.534 -0.6062 -0.3907 -0.0284
  211SER    HB1 2625   3.900   3.307   3.536  0.1137 -0.7005  0.6211
  211SER    HB2 2626   4.029   3.221   3.609  0.6918 -2.0948  0.4490
  211SER     OG 2627   3.860   3.118   3.595 -0.0945 -0.1657 -0.0753
  211SER    HG1 2628   3.908   3.040   3.624  0.7366 -0.6344 -1.6323
  211SER      C 2629   4.117   3.094   3.401  0.0321 -0.0178  0.6604
  211SER      O 2630   4.114   2.975   3.441 -0.0220  0.6528  0.0421
  212VAL      N 2631   4.237   3.153   3.371 -0.0955 -0.5139  0.2371
  212VAL     HN 2632   4.246   3.248   3.343  2.9533 -0.5238 -0.1356
  212VAL     CA 2633   4.371   3.094   3.370  0.0047  0.3956 -0.2389
  212VAL     HA 2634   4.355   3.011   3.437 -0.5462 -1.9308 -4.3279
  212VAL     CB 2635   4.416   3.050   3.227  0.1249  0.2792  0.4975
  212VAL     HB 2636   4.522   3.018   3.235  1.7837 -2.2555 -1.2926
  212VAL    CG1 2637   4.336   2.918   3.188  0.6032  0.4574  0.3411
  212VAL   HG11 2638   4.364   2.882   3.086 -0.5539  1.0805  1.3132
  212VAL   HG12 2639   4.353   2.843   3.268  0.5762  0.3625  0.8359
  212VAL   HG13 2640   4.227   2.935   3.180  1.0838 -1.2633 -0.4068
  212VAL    CG2 2641   4.406   3.163   3.122 -0.7010 -0.2589  0.6282
  212VAL   HG21 2642   4.481   3.242   3.145  0.5091 -0.8257  2.7052
  212VAL   HG22 2643   4.424   3.133   3.017 -1.1493 -2.6155  0.7326
  212VAL   HG23 2644   4.308   3.213   3.133  3.9038 -1.2061  1.5799
  212VAL      C 2645   4.470   3.189   3.433  0.3058  1.0155  0.2141
  212VAL      O 2646   4.461   3.310   3.428 -0.3169 -0.4339 -0.0281
  213ILE      N 2647   4.569   3.131   3.500  0.3313 -0.1783 -0.3311
  213ILE     HN 2648   4.557   3.032   3.500 -3.0649  0.9764  0.9317
  213ILE     CA 2649   4.684   3.193   3.566  0.0726 -0.3587  0.1460
  213ILE     HA 2650   4.677   3.300   3.554 -0.7259 -1.4825 -0.7256
  213ILE     CB 2651   4.709   3.158   3.711  0.6878  0.2077 -0.5371
  213ILE     HB 2652   4.729   3.049   3.719 -0.5096 -2.0649  0.7385
  213ILE    CG2 2653   4.824   3.230   3.780 -0.4576 -0.3103 -0.3976
  213ILE   HG21 2654   4.805   3.337   3.800  0.6531 -0.9202  1.2128
  213ILE   HG22 2655   4.847   3.193   3.882 -4.0861  0.9999 -2.4160
  213ILE   HG23 2656   4.918   3.232   3.720 -3.7892  0.9376  0.4948
  213ILE    CG1 2657   4.574   3.174   3.798  0.3835 -0.0928  0.4470
  213ILE   HG11 2658   4.597   3.152   3.905 -1.3412  1.1313 -1.3201
  213ILE   HG12 2659   4.509   3.091   3.763 -0.2796  0.0185 -2.3162
  213ILE     CD 2660   4.514   3.316   3.801 -0.0849  0.1444 -0.2985
  213ILE    HD1 2661   4.461   3.338   3.706 -1.9817  0.5493 -2.6059
  213ILE    HD2 2662   4.440   3.322   3.884 -2.1072  1.4484 -1.2496
  213ILE    HD3 2663   4.580   3.402   3.822  1.6480 -1.5910 -2.3348
  213ILE      C 2664   4.809   3.151   3.483  0.2491 -0.2273 -0.3064
  213ILE      O 2665   4.839   3.027   3.473  0.0223 -0.2595  0.2862
  214VAL      N 2666   4.885   3.233   3.410 -0.2392 -0.7459  0.6178
  214VAL     HN 2667   4.852   3.327   3.419  2.7604 -1.8666 -1.1702
  214VAL     CA 2668   5.008   3.208   3.343  0.4773 -0.1312 -0.1494
  214VAL     HA 2669   5.009   3.100   3.334 -0.9178  0.2839  1.1305
  214VAL     CB 2670   5.016   3.264   3.202 -0.3737  0.6694  0.2160
  214VAL     HB 2671   5.100   3.216   3.146  2.1305 -1.0336  0.1398
  214VAL    CG1 2672   4.884   3.222   3.128 -0.0333  0.3975  0.7100
  214VAL   HG11 2673   4.799   3.250   3.194 -0.0947  0.5793 -0.6578
  214VAL   HG12 2674   4.860   3.262   3.027  0.4416 -1.5746 -0.8703
  214VAL   HG13 2675   4.861   3.114   3.122  0.1176 -0.2207 -0.3455
  214VAL    CG2 2676   5.021   3.414   3.208 -0.4535  1.1943  0.4555
  214VAL   HG21 2677   5.041   3.452   3.105 -1.4977  3.0547 -1.2963
  214VAL   HG22 2678   4.930   3.461   3.250  1.2462 -0.2797 -1.1638
  214VAL   HG23 2679   5.105   3.450   3.272  2.5720  1.8485  0.3768
  214VAL      C 2680   5.138   3.242   3.428 -0.0997  0.0678 -0.2675
  214VAL      O 2681   5.151   3.342   3.501  0.4701  0.6870  0.5501
  215THR      N 2682   5.233   3.149   3.415 -0.1716 -0.1583  0.8101
  215THR     HN 2683   5.228   3.068   3.356 -0.8717  0.6600 -0.6479
  215THR     CA 2684   5.354   3.148   3.494  0.0111  0.2415  0.0656
  215THR     HA 2685   5.386   3.250   3.505  1.5429  2.3101 -0.2315
  215THR     CB 2686   5.341   3.084   3.630  0.8497 -0.5641 -0.4777
  215THR     HB 2687   5.336   2.973   3.631  2.1918  0.7028 -2.7027
  215THR    OG1 2688   5.232   3.135   3.704 -0.3002 -0.3976  0.0360
  215THR    HG1 2689   5.152   3.097   3.667  0.6588 -1.0937  1.6864
  215THR    CG2 2690   5.481   3.107   3.708 -0.0626  0.2716  0.0200
  215THR   HG21 2691   5.474   3.093   3.818 -2.2754  0.7531 -3.5912
  215THR   HG22 2692   5.556   3.034   3.669 -0.8154  0.3241 -0.8488
  215THR   HG23 2693   5.509   3.213   3.689 -0.1053 -0.3191  1.0785
  215THR      C 2694   5.464   3.078   3.415  0.5655 -0.0816 -0.5065
  215THR      O 2695   5.476   2.958   3.404 -0.3535 -0.4942  0.4527
  216GLY      N 2696   5.543   3.157   3.344 -0.2371  0.3955  0.0227
  216GLY     HN 2697   5.517   3.253   3.338 -1.0089 -1.8025 -0.3808
  216GLY     CA 2698   5.662   3.115   3.266 -0.5446  0.2070  0.0265
  216GLY    HA1 2699   5.702   3.206   3.223  0.5629  0.6018  2.4481
  216GLY    HA2 2700   5.739   3.072   3.329 -1.4886 -2.8612  1.5315
  216GLY      C 2701   5.627   3.034   3.154  0.0732  0.7661  0.2234
  216GLY      O 2702   5.693   2.934   3.124 -1.0059  0.8493 -0.3113
  217GLY      N 2703   5.513   3.067   3.084  0.0481 -0.4278  0.3711
  217GLY     HN 2704   5.454   3.139   3.117  1.7136  0.8167  1.1293
  217GLY     CA 2705   5.464   2.999   2.960 -0.3288  0.5078  1.2311
  217GLY    HA1 2706   5.401   3.064   2.902 -1.4353 -2.1783  0.0151
  217GLY    HA2 2707   5.547   2.953   2.909 -0.6968  1.7337 -3.0304
  217GLY      C 2708   5.383   2.878   2.999 -0.0536  0.0465 -0.4307
  217GLY      O 2709   5.357   2.797   2.913 -0.1835 -0.2843  0.1671
  218ASN      N 2710   5.339   2.862   3.129 -0.5139  0.8813  0.5425
  218ASN     HN 2711   5.366   2.926   3.200  0.3601  1.7741  0.5630
  218ASN     CA 2712   5.260   2.755   3.176 -0.1170  0.0520 -0.2944
  218ASN     HA 2713   5.242   2.683   3.098 -1.5709 -0.1372 -1.6971
  218ASN     CB 2714   5.325   2.681   3.296 -0.4048 -0.7211  0.8426
  218ASN    HB1 2715   5.386   2.752   3.356 -0.1311  0.4783  2.4045
  218ASN    HB2 2716   5.391   2.599   3.259  1.0203  0.6455 -0.1397
  218ASN     CG 2717   5.238   2.607   3.393  0.3305 -0.9674  0.0559
  218ASN    OD1 2718   5.241   2.624   3.509 -0.0368 -0.3904  0.4311
  218ASN    ND2 2719   5.148   2.528   3.338 -0.1106  0.6638  0.3036
  218ASN   HD21 2720   5.148   2.527   3.238  0.9382 -0.7196 -1.3048
  218ASN   HD22 2721   5.070   2.489   3.387 -2.5808  2.7930  1.6963
  218ASN      C 2722   5.119   2.803   3.212  0.4208  0.5682 -0.6307
  218ASN      O 2723   5.099   2.899   3.285  0.0803 -0.2041 -0.0544
  219ILE      N 2724   5.017   2.744   3.144  0.5005  0.4249 -0.2465
  219ILE     HN 2725   5.028   2.665   3.083  0.9870 -0.0827 -1.6360
  219ILE     CA 2726   4.879   2.794   3.152 -0.2811 -0.7760  0.2173
  219ILE     HA 2727   4.888   2.897   3.184 -1.8455 -3.2385  0.9629
  219ILE     CB 2728   4.811   2.780   3.013  0.0405 -1.0195 -1.1626
  219ILE     HB 2729   4.811   2.676   2.976 -1.3638  1.0692  2.9773
  219ILE    CG2 2730   4.658   2.808   3.024  0.8497 -0.2004 -0.2908
  219ILE   HG21 2731   4.609   2.802   2.925 -1.8542  2.3997  2.4304
  219ILE   HG22 2732   4.590   2.750   3.091 -4.7520 -0.2545 -1.9691
  219ILE   HG23 2733   4.652   2.916   3.053  1.4037 -1.3970  2.5151
  219ILE    CG1 2734   4.885   2.869   2.906 -0.7135 -0.1827  0.1424
  219ILE   HG11 2735   4.992   2.860   2.935  0.0335  1.1969  0.7037
  219ILE   HG12 2736   4.857   2.975   2.921 -1.5260 -0.5844 -1.7817
  219ILE     CD 2737   4.860   2.819   2.763  0.9645  0.2487 -0.7303
  219ILE    HD1 2738   4.754   2.786   2.772  2.5325  2.2394  1.8131
  219ILE    HD2 2739   4.862   2.906   2.694 -2.2720 -1.8535  2.8764
  219ILE    HD3 2740   4.925   2.739   2.722  1.8785 -1.9011 -1.5682
  219ILE      C 2741   4.797   2.713   3.254  0.1194 -0.0660  0.2434
  219ILE      O 2742   4.746   2.601   3.229  0.0769 -0.0457  0.2730
  220GLY      N 2743   4.778   2.769   3.379 -0.1976 -0.2670 -0.1646
  220GLY     HN 2744   4.840   2.845   3.399 -0.3190  1.1345 -2.2074
  220GLY     CA 2745   4.705   2.704   3.485 -0.1025 -0.9762  0.1529
  220GLY    HA1 2746   4.714   2.597   3.479  0.6012 -1.6916 -1.3852
  220GLY    HA2 2747   4.745   2.743   3.578  0.3700  0.7129 -1.8168
  220GLY      C 2748   4.568   2.734   3.485 -0.2032 -0.2008  0.2845
  220GLY      O 2749   4.521   2.838   3.457  0.0652 -0.2604 -0.4904
  221PHE      N 2750   4.481   2.639   3.527 -0.6136  0.3414  0.1505
  221PHE     HN 2751   4.518   2.548   3.549 -1.6618  0.6531 -1.2825
  221PHE     CA 2752   4.341   2.669   3.555  0.2564 -0.8749  0.3824
  221PHE     HA 2753   4.302   2.732   3.477  1.3372  1.8237  2.0593
  221PHE     CB 2754   4.258   2.536   3.554  0.2643 -0.0427 -0.1500
  221PHE    HB1 2755   4.298   2.457   3.621  3.0025 -0.0240  1.7019
  221PHE    HB2 2756   4.267   2.486   3.455  0.5368  0.4591  0.8775
  221PHE     CG 2757   4.112   2.553   3.588 -0.7297 -0.1732  0.2082
  221PHE    CD1 2758   4.021   2.598   3.492  0.0805 -0.6105 -0.3425
  221PHE    HD1 2759   4.053   2.645   3.400 -1.5164 -1.7846 -0.3763
  221PHE    CE1 2760   3.881   2.595   3.523 -0.1973  0.3648 -0.8629
  221PHE    HE1 2761   3.821   2.631   3.441  1.9240  2.2575 -3.0151
  221PHE     CZ 2762   3.834   2.545   3.652  0.7195 -0.1752  0.3899
  221PHE     HZ 2763   3.729   2.538   3.676 -2.1001  2.1275 -4.3070
  221PHE    CD2 2764   4.067   2.489   3.706  0.0702  0.5027 -0.4636
  221PHE    HD2 2765   4.146   2.449   3.768  1.4483  4.3031  0.9200
  221PHE    CE2 2766   3.930   2.486   3.737 -0.6776  0.1954  0.8342
  221PHE    HE2 2767   3.904   2.425   3.823  0.9020  1.9736  3.1387
  221PHE      C 2768   4.323   2.764   3.681 -0.4454 -0.5587  0.4410
  221PHE      O 2769   4.395   2.753   3.780 -0.6212 -0.7480  0.1792
  222ALA      N 2770   4.231   2.858   3.675 -0.0094 -0.3606 -0.4915
  222ALA     HN 2771   4.189   2.877   3.586 -0.4414 -0.4212 -1.1185
  222ALA     CA 2772   4.180   2.925   3.791 -0.2712 -0.1018 -0.4886
  222ALA     HA 2773   4.233   2.888   3.877  0.8066  0.2651  1.4215
  222ALA     CB 2774   4.204   3.074   3.781 -1.2838  0.5826  0.7380
  222ALA    HB1 2775   4.173   3.113   3.681  0.4264  1.4113 -1.3280
  222ALA    HB2 2776   4.152   3.131   3.861 -2.0642 -3.6045  0.0716
  222ALA    HB3 2777   4.309   3.101   3.803  2.0821  0.7174  1.2412
  222ALA      C 2778   4.029   2.885   3.820 -0.2155  0.0559  0.3362
  222ALA      O 2779   3.944   2.899   3.734 -0.2426  0.2550 -0.7363
  223ALA      N 2780   3.987   2.834   3.941 -0.8348  0.0485  0.2113
  223ALA     HN 2781   4.052   2.814   4.014  0.2828  1.3763  0.9225
  223ALA     CA 2782   3.851   2.784   3.963  0.2908 -0.3855  0.2070
  223ALA     HA 2783   3.825   2.733   3.871 -2.4050 -0.9621  1.1477
  223ALA     CB 2784   3.849   2.684   4.075  0.2816 -0.1920  0.6378
  223ALA    HB1 2785   3.932   2.613   4.055 -0.9376  0.1675  2.7769
  223ALA    HB2 2786   3.874   2.732   4.172  0.1780 -0.4414  0.0321
  223ALA    HB3 2787   3.748   2.640   4.093  2.0412  0.1518  0.3716
  223ALA      C 2788   3.751   2.901   3.981 -1.5280 -0.3015  0.0308
  223ALA      O 2789   3.791   3.004   4.033  0.3057 -0.0536 -0.0188
  224PRO      N 2790   3.628   2.897   3.943  0.1109 -0.4977  0.1431
  224PRO     CD 2791   3.583   2.808   3.843 -0.0478  0.1363 -0.2201
  224PRO    HD1 2792   3.654   2.816   3.757 -0.4456  0.9238  1.7054
  224PRO    HD2 2793   3.569   2.704   3.880 -0.0398 -2.5947  0.9331
  224PRO     CA 2794   3.523   2.977   4.001 -0.5458  0.0704  0.3699
  224PRO     HA 2795   3.552   3.079   3.979  0.7487  0.1697 -0.8189
  224PRO     CB 2796   3.399   2.930   3.927 -0.9282  0.2915  0.4024
  224PRO    HB1 2797   3.332   3.017   3.908  1.5507 -1.2880 -0.2707
  224PRO    HB2 2798   3.347   2.851   3.984  1.3679  3.0436  0.9501
  224PRO     CG 2799   3.448   2.857   3.801  0.0469 -0.1183 -0.2761
  224PRO    HG1 2800   3.451   2.938   3.725 -0.4798 -1.6382  0.0769
  224PRO    HG2 2801   3.386   2.776   3.758 -0.8928  0.6265 -1.7645
  224PRO      C 2802   3.516   2.970   4.152 -0.2463  0.1519 -0.4035
  224PRO      O 2803   3.531   2.868   4.217 -0.6966  0.5033 -0.2462
  225HIS      N 2804   3.491   3.088   4.220 -0.4452  0.2660  0.0320
  225HIS     HN 2805   3.483   3.174   4.172 -0.3680  1.6445  0.3837
  225HIS     CA 2806   3.475   3.090   4.366  0.3974 -0.9339  0.3494
  225HIS     HA 2807   3.414   3.178   4.382  0.1719  1.1454  0.9455
  225HIS     CB 2808   3.388   2.974   4.435  0.2083  0.0531 -0.2961
  225HIS    HB1 2809   3.379   3.002   4.542 -2.4089  3.1176 -1.5517
  225HIS    HB2 2810   3.443   2.877   4.430  1.1814 -3.1338  1.0837
  225HIS    ND1 2811   3.144   3.022   4.442 -0.4783  0.4689  0.1890
  225HIS     CG 2812   3.250   2.962   4.381 -0.6546  0.0397  0.1424
  225HIS    CE1 2813   3.039   2.986   4.373  0.1202  0.4617 -0.5686
  225HIS    HE1 2814   2.934   3.012   4.384  3.7714 -1.3202  0.4900
  225HIS    NE2 2815   3.070   2.902   4.270 -0.5052 -0.3108 -0.0673
  225HIS    HE2 2816   3.001   2.859   4.211 -1.6864 -0.9224 -0.2422
  225HIS    CD2 2817   3.205   2.884   4.274  0.2691 -0.2831  0.1237
  225HIS    HD2 2818   3.251   2.823   4.197 -1.2662  0.4904  0.0391
  225HIS      C 2819   3.615   3.116   4.429  0.1226  0.4340  1.2780
  225HIS      O 2820   3.635   3.221   4.486  0.3610  0.0495 -0.0579
  226SER      N 2821   3.706   3.018   4.423 -0.4229 -0.8199 -0.0696
  226SER     HN 2822   3.686   2.934   4.372 -1.4883  0.8502 -1.4369
  226SER     CA 2823   3.826   3.015   4.501 -0.6504  0.3032 -0.0457
  226SER     HA 2824   3.811   3.094   4.573  2.5592 -0.7287 -3.4527
  226SER     CB 2825   3.840   2.871   4.568  1.0839 -0.9165 -0.4289
  226SER    HB1 2826   3.751   2.848   4.631  1.1400 -0.1324 -1.1559
  226SER    HB2 2827   3.922   2.864   4.642 -0.5780 -2.0491  1.5358
  226SER     OG 2828   3.859   2.778   4.463 -0.0863  0.1393 -0.4954
  226SER    HG1 2829   3.777   2.751   4.420 -1.1844  1.7916  1.9269
  226SER      C 2830   3.960   3.058   4.427 -0.5990  0.2668 -0.0589
  226SER      O 2831   4.062   3.082   4.493  0.2488 -0.1737  1.1968
  227GLY      N 2832   3.952   3.064   4.291  0.2611 -0.4644  0.2768
  227GLY     HN 2833   3.871   3.022   4.250 -1.0279 -0.5301  0.2794
  227GLY     CA 2834   4.060   3.121   4.210 -0.1305 -0.0523 -0.5292
  227GLY    HA1 2835   4.141   3.049   4.209 -0.7082 -1.5608 -2.4160
  227GLY    HA2 2836   4.025   3.133   4.108  0.0013 -3.0198  0.7117
  227GLY      C 2837   4.123   3.256   4.238  0.5209  0.3710 -0.4470
  227GLY      O 2838   4.054   3.355   4.271  0.2316 -0.0101 -0.7339
  228ARG      N 2839   4.256   3.270   4.224  0.0132 -0.1989  0.4105
  228ARG     HN 2840   4.305   3.199   4.173 -0.7725 -1.9899 -1.9074
  228ARG     CA 2841   4.327   3.396   4.255 -0.5799  0.0535  0.2782
  228ARG     HA 2842   4.293   3.427   4.353  1.1680 -0.0187 -0.7899
  228ARG     CB 2843   4.486   3.376   4.234  0.6727  0.1602  0.1740
  228ARG    HB1 2844   4.508   3.359   4.126  1.9507  0.3586  0.2731
  228ARG    HB2 2845   4.517   3.285   4.289 -0.6704 -0.8420  2.0196
  228ARG     CG 2846   4.571   3.491   4.275 -0.6697  0.5212  0.1927
  228ARG    HG1 2847   4.513   3.540   4.356  0.0651 -0.7680  0.3535
  228ARG    HG2 2848   4.553   3.566   4.195  0.5950 -1.1567 -2.3679
  228ARG     CD 2849   4.720   3.477   4.299 -0.1176 -0.6842  0.4268
  228ARG    HD1 2850   4.775   3.572   4.281  0.4599  0.6858  0.9792
  228ARG    HD2 2851   4.773   3.398   4.240  2.0839 -5.0634  1.2219
  228ARG     NE 2852   4.735   3.426   4.442  0.5935 -0.0055  0.1309
  228ARG     HE 2853   4.736   3.490   4.519 -0.2837  1.0161  3.1768
  228ARG     CZ 2854   4.755   3.302   4.485 -0.2220 -0.0047  0.0859
  228ARG    NH1 2855   4.753   3.192   4.408 -0.8147 -0.4061 -0.6743
  228ARG   HH11 2856   4.758   3.188   4.308 -0.2574 -0.9758  1.1585
  228ARG   HH12 2857   4.771   3.113   4.467 -0.1022  2.4200  2.4979
  228ARG    NH2 2858   4.763   3.271   4.610  0.4432  0.2294  0.6418
  228ARG   HH21 2859   4.781   3.347   4.674  1.1021  0.5765  0.1575
  228ARG   HH22 2860   4.760   3.178   4.645 -0.8433 -1.7163  1.1036
  228ARG      C 2861   4.282   3.505   4.153 -0.5039  0.1036 -0.2490
  228ARG      O 2862   4.291   3.486   4.031 -0.5286 -0.2298  0.0153
  229VAL      N 2863   4.240   3.617   4.205  0.8193 -0.6717  0.4182
  229VAL     HN 2864   4.238   3.615   4.305  0.0723 -0.6732  1.7889
  229VAL     CA 2865   4.199   3.735   4.126 -0.7582  0.7214  0.2117
  229VAL     HA 2866   4.178   3.809   4.202  1.2680  2.2009 -1.8103
  229VAL     CB 2867   4.303   3.809   4.043  0.0254  0.1541 -0.0288
  229VAL     HB 2868   4.346   3.746   3.962  3.6259  1.3559 -1.7699
  229VAL    CG1 2869   4.238   3.942   3.989  0.1317 -0.2358  0.5892
  229VAL   HG11 2870   4.317   3.995   3.931 -0.3906  0.1544  0.9903
  229VAL   HG12 2871   4.167   3.908   3.910  0.1226  0.0291 -0.2952
  229VAL   HG13 2872   4.184   3.999   4.068 -1.2829  2.5813 -2.0642
  229VAL    CG2 2873   4.422   3.861   4.137 -0.5458 -0.4050 -0.5577
  229VAL   HG21 2874   4.472   3.784   4.200 -1.6460 -0.9945  1.4555
  229VAL   HG22 2875   4.504   3.901   4.074  1.1000 -0.9764 -0.1712
  229VAL   HG23 2876   4.386   3.946   4.199  2.1439  0.6988  0.4976
  229VAL      C 2877   4.060   3.719   4.065  0.3728  1.0894  0.5342
  229VAL      O 2878   3.965   3.766   4.125 -0.0070 -0.2962  0.4660
  230TRP      N 2879   4.052   3.640   3.953 -0.3007 -0.3816  0.1929
  230TRP     HN 2880   4.138   3.607   3.913  2.7349 -3.2188 -1.8635
  230TRP     CA 2881   3.932   3.609   3.883 -0.1445  0.3908  0.4110
  230TRP     HA 2882   3.894   3.702   3.844 -0.5271 -0.4344  0.5011
  230TRP     CB 2883   3.973   3.521   3.763 -0.2803 -0.1974  0.7344
  230TRP    HB1 2884   3.880   3.497   3.707 -2.5017  1.8342 -0.6049
  230TRP    HB2 2885   4.002   3.423   3.805  3.4806 -1.2580 -3.0977
  230TRP     CG 2886   4.088   3.562   3.677  0.6499  0.1573 -0.2080
  230TRP    CD1 2887   4.207   3.509   3.640 -0.2112  0.9321  0.2131
  230TRP    HD1 2888   4.250   3.427   3.696 -2.5321  0.8518 -3.0304
  230TRP    NE1 2889   4.279   3.598   3.559 -0.5569  0.3116  0.2860
  230TRP    HE1 2890   4.354   3.587   3.498  1.3735 -0.8780  1.0192
  230TRP    CE2 2891   4.203   3.702   3.530 -0.5915 -0.0535 -0.3659
  230TRP    CD2 2892   4.080   3.680   3.597  0.1825 -0.3575  0.7760
  230TRP    CE3 2893   3.973   3.769   3.575 -0.2777 -0.0723  0.2934
  230TRP    HE3 2894   3.874   3.762   3.618 -3.8161 -0.5945 -2.1589
  230TRP    CZ3 2895   3.990   3.876   3.485  0.2313 -0.7915 -0.3938
  230TRP    HZ3 2896   3.908   3.945   3.479 -0.8079 -0.4617 -0.0289
  230TRP    CZ2 2897   4.220   3.806   3.444  0.3034  0.6044  0.1092
  230TRP    HZ2 2898   4.314   3.819   3.393 -0.1635  1.7249 -1.0118
  230TRP    CH2 2899   4.113   3.902   3.428 -0.2041 -0.6568 -0.7724
  230TRP    HH2 2900   4.109   3.972   3.346  1.9590  0.0862 -0.7447
  230TRP      C 2901   3.826   3.533   3.953  0.1344  0.8492 -0.0886
  230TRP      O 2902   3.713   3.528   3.910  0.0670  0.1234  0.0326
  231GLY      N 2903   3.860   3.448   4.057 -0.3777 -0.1817 -0.0561
  231GLY     HN 2904   3.956   3.441   4.083  0.9703  0.5979  0.2297
  231GLY     CA 2905   3.759   3.361   4.115 -0.2072 -0.4686  0.3710
  231GLY    HA1 2906   3.713   3.308   4.033  1.3763 -1.6994  0.7755
  231GLY    HA2 2907   3.798   3.295   4.191  1.6293 -2.7717  1.7410
  231GLY      C 2908   3.647   3.426   4.188  0.4626  0.0851  0.3643
  231GLY      O 2909   3.533   3.385   4.164  0.0973 -0.1168  0.4636
  232PRO      N 2910   3.658   3.529   4.269 -0.1910  0.7753  0.3997
  232PRO     CD 2911   3.771   3.531   4.359  0.3596 -0.1040 -0.7596
  232PRO    HD1 2912   3.812   3.432   4.389 -0.7285 -0.3750  1.2406
  232PRO    HD2 2913   3.845   3.589   4.300  1.8312 -0.3686  1.8877
  232PRO     CA 2914   3.545   3.603   4.325 -0.9744  0.0515 -0.3416
  232PRO     HA 2915   3.480   3.529   4.369 -0.3601 -0.8752 -3.7442
  232PRO     CB 2916   3.606   3.681   4.446 -0.6410 -0.2905  0.3073
  232PRO    HB1 2917   3.530   3.693   4.526  1.7471  2.2388 -0.9562
  232PRO    HB2 2918   3.644   3.782   4.418 -1.7947 -1.3988  2.0480
  232PRO     CG 2919   3.731   3.603   4.487 -0.1524 -0.2221  0.0071
  232PRO    HG1 2920   3.707   3.534   4.571  0.6473 -1.1624  1.3785
  232PRO    HG2 2921   3.794   3.680   4.536 -0.6541 -0.9581 -0.7627
  232PRO      C 2922   3.473   3.696   4.220 -0.3045 -0.7947 -0.4052
  232PRO      O 2923   3.390   3.773   4.267  0.3085  0.2946  0.1088
  233MET      N 2924   3.506   3.687   4.091 -0.0051  0.1146 -0.4360
  233MET     HN 2925   3.590   3.649   4.053  1.6211 -2.4107 -2.0344
  233MET     CA 2926   3.438   3.776   3.998 -0.6496 -0.0606 -0.2516
  233MET     HA 2927   3.384   3.855   4.048  1.3204 -1.3726 -0.6752
  233MET     CB 2928   3.530   3.845   3.885 -0.9554 -0.3846  0.0248
  233MET    HB1 2929   3.465   3.900   3.815  0.8822 -0.3948  1.5420
  233MET    HB2 2930   3.573   3.760   3.827  0.0954  0.1995  3.1316
  233MET     CG 2931   3.643   3.935   3.934 -0.3431 -0.6310 -0.2215
  233MET    HG1 2932   3.702   3.880   4.010  0.5585  1.6124  2.7943
  233MET    HG2 2933   3.601   4.019   3.993  0.1668  2.8711  1.7908
  233MET     SD 2934   3.760   3.987   3.799 -0.1206 -0.2414 -0.3469
  233MET     CE 2935   3.867   4.069   3.920 -0.4817 -0.2163 -0.5108
  233MET    HE1 2936   3.804   4.153   3.955  2.4743 -1.1161  0.4320
  233MET    HE2 2937   3.895   3.999   4.002 -2.1535  0.3458 -0.6333
  233MET    HE3 2938   3.961   4.104   3.872  1.6101 -1.4998  0.8411
  233MET      C 2939   3.324   3.706   3.924 -0.1988  1.0944  0.0847
  233MET      O 2940   3.251   3.766   3.842  0.6779  0.2380  0.3924
  234TYR      N 2941   3.314   3.573   3.945  0.2557 -0.2098 -0.1539
  234TYR     HN 2942   3.371   3.533   4.016 -0.9002  0.2678 -0.1229
  234TYR     CA 2943   3.206   3.491   3.887 -0.2913 -0.7014 -0.2295
  234TYR     HA 2944   3.203   3.504   3.780  1.3525  1.6181  0.9894
  234TYR     CB 2945   3.234   3.341   3.897 -0.2681  0.6960  0.4863
  234TYR    HB1 2946   3.140   3.281   3.902 -2.8850  0.4121  0.1304
  234TYR    HB2 2947   3.286   3.325   3.994  0.6025  0.7567  1.0270
  234TYR     CG 2948   3.328   3.309   3.780  0.3664 -0.8285 -0.1059
  234TYR    CD1 2949   3.468   3.311   3.802 -0.1822 -0.2851  0.1457
  234TYR    HD1 2950   3.506   3.353   3.894 -1.2021 -1.8646  0.4819
  234TYR    CE1 2951   3.557   3.256   3.708 -0.1739 -0.6698  0.3220
  234TYR    HE1 2952   3.664   3.255   3.723 -0.3357 -2.0660 -1.7564
  234TYR     CZ 2953   3.507   3.190   3.591 -0.6194  0.0154  0.5451
  234TYR     OH 2954   3.594   3.107   3.509  0.4240 -0.0783  0.0367
  234TYR     HH 2955   3.684   3.129   3.536  0.5350 -1.0193 -0.9603
  234TYR    CD2 2956   3.281   3.249   3.661  0.3164  0.1910 -0.4268
  234TYR    HD2 2957   3.175   3.234   3.649  0.4554 -0.1933  0.2560
  234TYR    CE2 2958   3.369   3.187   3.567 -0.3944 -0.3804 -0.0788
  234TYR    HE2 2959   3.344   3.148   3.470 -1.0414  1.3036  1.5895
  234TYR      C 2960   3.068   3.540   3.939  0.3091 -0.2948 -0.3317
  234TYR      O 2961   2.982   3.577   3.860  0.1209 -0.1613  0.0962
  235GLU      N 2962   3.052   3.552   4.065  0.2657  0.0566 -0.5175
  235GLU     HN 2963   3.126   3.519   4.123  2.4776 -0.1940 -0.0638
  235GLU     CA 2964   2.939   3.610   4.139  0.2190  0.4610  0.0946
  235GLU     HA 2965   2.847   3.563   4.108 -1.2241 -2.1795 -0.8335
  235GLU     CB 2966   2.953   3.586   4.298 -0.4542 -0.5023 -0.1849
  235GLU    HB1 2967   2.932   3.483   4.334 -2.4128 -1.5659  1.3970
  235GLU    HB2 2968   2.867   3.634   4.349  3.6259  2.9874  1.8196
  235GLU     CG 2969   3.086   3.620   4.363 -0.8356  1.3498 -0.4257
  235GLU    HG1 2970   3.068   3.657   4.467  0.9014 -0.5746 -1.5199
  235GLU    HG2 2971   3.139   3.702   4.311  2.3363  0.8725  0.1331
  235GLU     CD 2972   3.172   3.498   4.364  0.3680 -0.1543  0.5400
  235GLU    OE1 2973   3.206   3.451   4.251  0.0266  0.1325  0.2370
  235GLU    OE2 2974   3.208   3.445   4.468 -0.0748 -0.3521  0.2012
  235GLU      C 2975   2.909   3.754   4.109  0.1117  0.6406  0.8414
  235GLU      O 2976   2.788   3.786   4.089  0.2450  0.2610 -0.6300
  236ILE      N 2977   3.008   3.838   4.097 -0.2049  0.9223 -0.2861
  236ILE     HN 2978   3.104   3.820   4.117 -3.4019  2.3101 -1.8757
  236ILE     CA 2979   2.987   3.977   4.069 -0.3004  0.0034  0.5471
  236ILE     HA 2980   2.920   4.014   4.145 -2.4486  3.5340 -1.8211
  236ILE     CB 2981   3.121   4.056   4.075 -0.0620 -0.0039  0.6129
  236ILE     HB 2982   3.195   4.011   4.007 -3.0318 -3.8412 -0.4093
  236ILE    CG2 2983   3.106   4.207   4.037 -0.0991 -0.2294  0.1884
  236ILE   HG21 2984   3.083   4.228   3.930  0.6207 -0.6914  0.4948
  236ILE   HG22 2985   3.037   4.267   4.101 -5.0205  1.1975  0.9131
  236ILE   HG23 2986   3.200   4.260   4.061  1.3873 -2.5190  2.6448
  236ILE    CG1 2987   3.181   4.036   4.220  0.6561 -0.1493  0.2020
  236ILE   HG11 2988   3.178   3.930   4.252 -3.0553  0.4134 -2.5008
  236ILE   HG12 2989   3.133   4.101   4.296 -0.2386 -0.7699 -2.8400
  236ILE     CD 2990   3.329   4.085   4.223 -0.8567 -0.6481  0.2793
  236ILE    HD1 2991   3.372   4.049   4.319 -2.6023  0.8134 -1.8826
  236ILE    HD2 2992   3.385   4.042   4.138 -2.3053  1.4134 -1.9195
  236ILE    HD3 2993   3.337   4.196   4.229 -4.4987  1.5434 -0.1303
  236ILE      C 2994   2.923   3.998   3.930 -0.3623  0.2306  0.8646
  236ILE      O 2995   2.834   4.081   3.918 -0.2185 -0.8094 -0.3326
  237PHE      N 2996   2.974   3.937   3.824  0.6223 -0.4608 -0.2701
  237PHE     HN 2997   3.052   3.875   3.834  1.9828  1.7792  0.2311
  237PHE     CA 2998   2.929   3.954   3.691  0.4861 -0.9590 -0.0205
  237PHE     HA 2999   2.875   4.046   3.678 -0.7578 -1.7632  0.7875
  237PHE     CB 3000   3.053   3.939   3.596 -0.3264 -0.2070  0.8663
  237PHE    HB1 3001   3.026   3.944   3.489 -0.8236  0.8745  1.6409
  237PHE    HB2 3002   3.102   3.843   3.620  1.5425  3.5972 -0.9038
  237PHE     CG 3003   3.143   4.063   3.610  0.4806  0.0515 -0.4986
  237PHE    CD1 3004   3.098   4.197   3.582  0.1746 -0.2135 -0.5964
  237PHE    HD1 3005   2.998   4.209   3.542  2.3635 -0.0644 -3.0730
  237PHE    CE1 3006   3.177   4.308   3.604 -0.6130 -0.2108 -0.3145
  237PHE    HE1 3007   3.142   4.407   3.575 -1.3585  0.0399  2.8842
  237PHE     CZ 3008   3.305   4.290   3.663  0.3236  0.0691  0.6857
  237PHE     HZ 3009   3.366   4.378   3.676  0.1014 -1.4878  0.3642
  237PHE    CD2 3010   3.279   4.052   3.646 -0.2345 -0.2549  0.7331
  237PHE    HD2 3011   3.318   3.952   3.658  1.1210 -1.4724  0.3198
  237PHE    CE2 3012   3.362   4.159   3.665 -0.1437  0.3515  0.5908
  237PHE    HE2 3013   3.466   4.137   3.684 -1.4146 -0.4949 -0.1465
  237PHE      C 3014   2.812   3.851   3.653 -0.3373  0.2063  0.2063
  237PHE      O 3015   2.739   3.868   3.553 -0.4861  0.3469  0.0576
  238GLY      N 3016   2.798   3.735   3.731 -0.6645 -0.1763  0.4757
  238GLY     HN 3017   2.846   3.731   3.819  2.4139  0.7999 -1.4318
  238GLY     CA 3018   2.707   3.620   3.706 -0.4398 -0.4698 -0.3754
  238GLY    HA1 3019   2.704   3.549   3.788  2.1666  0.9805  0.2599
  238GLY    HA2 3020   2.609   3.665   3.700 -0.2180  1.0857  1.4028
  238GLY      C 3021   2.740   3.543   3.585  0.0271  0.3369 -0.2488
  238GLY      O 3022   2.655   3.498   3.510  0.1203 -0.2375 -0.5054
  239TRP      N 3023   2.867   3.518   3.572 -0.4528 -0.9739  0.2345
  239TRP     HN 3024   2.932   3.574   3.622  0.2464 -1.1535 -1.4033
  239TRP     CA 3025   2.939   3.445   3.464  0.2461  0.1159 -0.1219
  239TRP     HA 3026   2.908   3.495   3.374  3.5449 -0.2168 -1.4798
  239TRP     CB 3027   3.094   3.458   3.483 -0.5144 -0.0417 -0.3030
  239TRP    HB1 3028   3.153   3.373   3.444  2.1804 -1.6955  0.0054
  239TRP    HB2 3029   3.097   3.444   3.593 -1.1296 -0.6040 -1.2280
  239TRP     CG 3030   3.164   3.588   3.450  0.4054  0.8060  0.4209
  239TRP    CD1 3031   3.112   3.666   3.352  0.3186 -0.5005 -0.1265
  239TRP    HD1 3032   3.013   3.651   3.313 -3.2034 -1.6116 -0.7339
  239TRP    NE1 3033   3.207   3.761   3.309 -0.6639  0.1388  0.1229
  239TRP    HE1 3034   3.209   3.818   3.230  0.0258  1.1508 -0.7877
  239TRP    CE2 3035   3.322   3.743   3.390 -0.5942  0.3268  1.0305
  239TRP    CD2 3036   3.297   3.641   3.476 -0.6570 -0.1634  0.0530
  239TRP    CE3 3037   3.392   3.606   3.573 -0.3860  0.5061 -0.0543
  239TRP    HE3 3038   3.376   3.530   3.648  2.2001 -2.6031 -1.5085
  239TRP    CZ3 3039   3.521   3.664   3.568  0.1802  0.3180  0.6622
  239TRP    HZ3 3040   3.599   3.640   3.639  0.8168 -0.0098  1.2597
  239TRP    CZ2 3041   3.452   3.795   3.378 -0.2860 -0.8207 -0.1831
  239TRP    HZ2 3042   3.458   3.875   3.306  3.1564 -1.8583  0.8918
  239TRP    CH2 3043   3.550   3.762   3.471  0.2271 -0.1073 -0.0700
  239TRP    HH2 3044   3.651   3.801   3.466  0.2265  0.2126  1.4797
  239TRP      C 3045   2.902   3.296   3.462 -0.3220  1.7016 -0.3755
  239TRP      O 3046   2.895   3.234   3.572 -0.7293  0.7043  0.2307
  240THR      N 3047   2.876   3.235   3.352 -0.7222  0.0606 -0.1628
  240THR     HN 3048   2.867   3.294   3.272  0.0191 -3.7866  1.4659
  240THR     CA 3049   2.856   3.088   3.328  0.4469 -0.5947  0.2336
  240THR     HA 3050   2.795   3.042   3.405  3.8986 -0.1652 -0.6644
  240THR     CB 3051   2.788   3.058   3.193 -0.7907 -0.2636 -0.3717
  240THR     HB 3052   2.852   3.106   3.115  1.3926  0.1738  2.6537
  240THR    OG1 3053   2.666   3.133   3.183  0.2670 -0.3251 -0.1788
  240THR    HG1 3054   2.643   3.132   3.090  0.4349 -1.4070  3.9925
  240THR    CG2 3055   2.754   2.915   3.175 -0.5173  0.3983 -0.0990
  240THR   HG21 3056   2.711   2.892   3.075  1.4058  0.2332 -0.4195
  240THR   HG22 3057   2.842   2.849   3.191  3.0741  0.7699 -1.5065
  240THR   HG23 3058   2.679   2.877   3.248 -2.4665 -1.4121  1.0706
  240THR      C 3059   2.994   3.008   3.331  0.4440 -0.4329  0.3373
  240THR      O 3060   3.068   3.041   3.232 -0.6416  0.0351  0.2441
  241PRO      N 3061   3.034   2.925   3.422 -0.3174  0.4478  0.6360
  241PRO     CD 3062   2.972   2.898   3.550 -0.3133 -0.1664 -0.0541
  241PRO    HD1 3063   2.921   2.987   3.592  2.5475  2.1403  0.4070
  241PRO    HD2 3064   2.897   2.817   3.557  2.0672 -2.1764  0.1101
  241PRO     CA 3065   3.162   2.860   3.411  0.0373 -0.5727 -0.2997
  241PRO     HA 3066   3.237   2.938   3.400  0.9388 -0.5038 -1.5334
  241PRO     CB 3067   3.168   2.762   3.529  0.4709 -0.6383  0.2956
  241PRO    HB1 3068   3.274   2.743   3.556  2.1611  1.3265 -0.7719
  241PRO    HB2 3069   3.114   2.665   3.520 -1.7552 -3.1234  4.7985
  241PRO     CG 3070   3.093   2.847   3.640  0.6094 -0.1576 -0.2892
  241PRO    HG1 3071   3.150   2.937   3.672 -0.5058  0.8751  1.4150
  241PRO    HG2 3072   3.057   2.780   3.721  1.3693  0.0869 -0.3010
  241PRO      C 3073   3.174   2.776   3.279 -0.2572  0.5651 -0.3838
  241PRO      O 3074   3.077   2.723   3.233 -0.4616  0.0190 -0.2041
  242ALA      N 3075   3.290   2.767   3.224  0.1054  0.4063 -0.2933
  242ALA     HN 3076   3.354   2.837   3.255  3.1673 -2.4691 -0.7460
  242ALA     CA 3077   3.323   2.668   3.117  0.6794 -0.4904 -0.1413
  242ALA     HA 3078   3.235   2.649   3.058 -0.1831  1.0547  0.7736
  242ALA     CB 3079   3.438   2.711   3.017 -0.0592 -0.1757  0.0244
  242ALA    HB1 3080   3.526   2.731   3.081 -0.7484  0.7922 -0.0874
  242ALA    HB2 3081   3.469   2.631   2.946  1.6647  0.7696 -1.0284
  242ALA    HB3 3082   3.418   2.802   2.956  2.3041  1.4315 -0.1745
  242ALA      C 3083   3.362   2.533   3.178 -0.5939 -0.7184 -0.4950
  242ALA      O 3084   3.322   2.425   3.136 -0.2962 -0.2558  0.0259
  243LEU      N 3085   3.425   2.545   3.298  0.1524 -0.6884 -0.3048
  243LEU     HN 3086   3.459   2.634   3.326 -1.0437  1.0902 -1.5832
  243LEU     CA 3087   3.465   2.432   3.379 -0.7802 -0.1646 -0.1446
  243LEU     HA 3088   3.394   2.354   3.356 -0.2903  0.2834  2.2323
  243LEU     CB 3089   3.610   2.385   3.347 -0.2266 -0.1428  0.6700
  243LEU    HB1 3090   3.688   2.439   3.404 -0.5593 -0.4904  1.6907
  243LEU    HB2 3091   3.602   2.402   3.237 -0.8536  0.5043 -0.1414
  243LEU     CG 3092   3.650   2.238   3.350 -0.0254 -0.5900  0.3786
  243LEU     HG 3093   3.568   2.176   3.306  0.3313 -0.5639 -1.0138
  243LEU    CD1 3094   3.766   2.203   3.253  0.0520 -0.3711 -0.1286
  243LEU   HD11 3095   3.794   2.096   3.247 -1.5091  0.8208 -2.2709
  243LEU   HD12 3096   3.739   2.230   3.148  0.4617 -0.2865 -0.1098
  243LEU   HD13 3097   3.850   2.268   3.286 -1.4175 -1.5417 -0.2578
  243LEU    CD2 3098   3.677   2.203   3.497  0.1107  0.3593  0.2939
  243LEU   HD21 3099   3.583   2.176   3.550  0.7251 -0.0074  1.4925
  243LEU   HD22 3100   3.738   2.110   3.489  0.9448  0.4767 -0.7104
  243LEU   HD23 3101   3.730   2.286   3.547 -2.5808  1.0043  0.0555
  243LEU      C 3102   3.461   2.474   3.525 -0.9630 -0.0834  0.2342
  243LEU      O 3103   3.499   2.586   3.558  0.0556 -0.4640 -0.3663
  244GLU      N 3104   3.404   2.385   3.616  0.0173  0.2820  0.1484
  244GLU     HN 3105   3.364   2.298   3.588  1.3407 -1.1961 -0.5287
  244GLU     CA 3106   3.406   2.398   3.760  0.3807  0.2200 -0.2099
  244GLU     HA 3107   3.464   2.486   3.784  1.3997  0.3379 -0.1091
  244GLU     CB 3108   3.261   2.397   3.823  0.7743  0.7177 -0.8033
  244GLU    HB1 3109   3.264   2.366   3.930  1.8194  1.8718  1.1231
  244GLU    HB2 3110   3.199   2.317   3.777 -0.0165  3.0296  0.7318
  244GLU     CG 3111   3.189   2.532   3.808 -0.1936 -0.3755  0.0853
  244GLU    HG1 3112   3.207   2.566   3.704 -0.0422  0.8371  2.2075
  244GLU    HG2 3113   3.240   2.612   3.867  1.9078  0.9834 -2.7186
  244GLU     CD 3114   3.050   2.536   3.857  0.0956 -0.6492 -0.3252
  244GLU    OE1 3115   3.013   2.586   3.969 -0.4522 -0.7469 -0.3761
  244GLU    OE2 3116   2.954   2.488   3.781  0.5219 -0.0285 -0.1692
  244GLU      C 3117   3.481   2.271   3.814  0.1103  0.2254  0.0106
  244GLU      O 3118   3.473   2.169   3.758 -0.9020  0.1806  0.1825
  245VAL      N 3119   3.547   2.282   3.932 -0.3367  0.7158 -0.7350
  245VAL     HN 3120   3.542   2.370   3.979 -1.9450  0.3317 -2.4286
  245VAL     CA 3121   3.607   2.164   4.000  0.0994  0.0955 -0.6507
  245VAL     HA 3122   3.579   2.078   3.941 -0.2625 -0.5728 -0.8044
  245VAL     CB 3123   3.760   2.162   3.998 -0.8432  0.0002  0.7449
  245VAL     HB 3124   3.795   2.072   4.052 -1.9013 -0.8257  1.0228
  245VAL    CG1 3125   3.806   2.154   3.850  0.3371  0.2610 -0.5312
  245VAL   HG11 3126   3.763   2.064   3.802  2.6859 -2.9556 -0.7722
  245VAL   HG12 3127   3.767   2.243   3.795 -3.5393  0.8379 -1.9712
  245VAL   HG13 3128   3.916   2.142   3.860  0.5116  1.0289  0.5500
  245VAL    CG2 3129   3.809   2.290   4.062 -0.8026  0.3224  0.4332
  245VAL   HG21 3130   3.918   2.302   4.045 -2.0383 -1.4818  0.9513
  245VAL   HG22 3131   3.771   2.375   4.001  1.6919 -0.0329  0.7744
  245VAL   HG23 3132   3.785   2.321   4.165  1.0493  2.5106  1.3132
  245VAL      C 3133   3.557   2.155   4.146 -0.2564  0.4620  0.0003
  245VAL      O 3134   3.516   2.263   4.195 -0.0584 -0.1054  0.4292
  246SER      N 3135   3.544   2.030   4.200  0.5144  0.0006  0.0394
  246SER     HN 3136   3.575   1.948   4.151  2.3197 -0.6454 -0.4824
  246SER     CA 3137   3.501   2.033   4.340 -0.0817  0.5765  0.4341
  246SER     HA 3138   3.411   2.094   4.343  0.8715 -1.3874 -1.2280
  246SER     CB 3139   3.451   1.895   4.386  1.0106  0.0064  0.7425
  246SER    HB1 3140   3.411   1.911   4.488  1.6191  0.2976 -1.5043
  246SER    HB2 3141   3.536   1.825   4.403  3.0236  1.5272 -0.0323
  246SER     OG 3142   3.347   1.849   4.301 -1.0915 -0.0147  0.1130
  246SER    HG1 3143   3.386   1.839   4.214 -1.9522 -0.4911  0.2929
  246SER      C 3144   3.601   2.083   4.442  0.1124 -0.2367  0.7718
  246SER      O 3145   3.559   2.130   4.549 -0.0528  0.2414 -0.0996
  247ASN      N 3146   3.730   2.058   4.421 -0.8790  0.4075  0.5463
  247ASN     HN 3147   3.762   2.022   4.333  1.3962 -0.0522 -2.7772
  247ASN     CA 3148   3.838   2.083   4.518 -0.2043 -0.4729  0.6496
  247ASN     HA 3149   3.917   2.030   4.467 -3.1789  1.3462 -2.2798
  247ASN     CB 3150   3.873   2.230   4.541  0.1617  0.2203 -0.4088
  247ASN    HB1 3151   3.941   2.243   4.627 -4.6105 -0.4942 -0.4761
  247ASN    HB2 3152   3.782   2.291   4.562  2.9338 -5.3479 -2.6154
  247ASN     CG 3153   3.945   2.290   4.420 -0.3392 -0.0742  0.5422
  247ASN    OD1 3154   4.014   2.230   4.344 -0.1768  0.1362 -0.3589
  247ASN    ND2 3155   3.927   2.424   4.412 -0.0816  0.2806  0.4210
  247ASN   HD21 3156   3.883   2.473   4.487 -2.6948  2.3640  0.1575
  247ASN   HD22 3157   3.969   2.460   4.329 -0.1089 -3.6421  2.2283
  247ASN      C 3158   3.828   2.010   4.653 -0.2986 -0.0636  0.0504
  247ASN      O 3159   3.852   2.070   4.757  0.3759 -0.1015 -0.3599
  248SER      N 3160   3.797   1.883   4.650  0.3024 -0.4286  0.4511
  248SER     HN 3161   3.805   1.824   4.571 -1.1584 -0.7042 -1.1515
  248SER     CA 3162   3.768   1.817   4.778  0.3997 -0.2703  0.5083
  248SER     HA 3163   3.834   1.850   4.857  2.0401  2.6000  0.4663
  248SER     CB 3164   3.614   1.825   4.815  0.6137 -0.5899 -0.1070
  248SER    HB1 3165   3.590   1.929   4.845 -2.9723 -1.1137 -3.1164
  248SER    HB2 3166   3.584   1.758   4.898  0.3712 -0.8991  1.1999
  248SER     OG 3167   3.529   1.793   4.704  0.1608  0.1357 -0.3032
  248SER    HG1 3168   3.442   1.809   4.742  1.1316  0.6304  0.5991
  248SER      C 3169   3.812   1.670   4.765 -0.0076  0.0854  0.3787
  248SER      O 3170   3.843   1.632   4.653  0.1195  1.3217 -0.0062
  249THR      N 3171   3.811   1.596   4.877  0.7876 -0.1226 -0.1025
  249THR     HN 3172   3.805   1.652   4.959  4.9821 -0.8089  4.7272
  249THR     CA 3173   3.843   1.455   4.882  0.3134 -0.5028 -0.3618
  249THR     HA 3174   3.943   1.441   4.844  0.6599  0.2398  0.1063
  249THR     CB 3175   3.831   1.389   5.018 -0.0168  0.2654  0.5999
  249THR     HB 3176   3.834   1.278   5.022 -2.0569  0.6940 -1.7762
  249THR    OG1 3177   3.705   1.423   5.077  0.1137 -0.0460  0.0063
  249THR    HG1 3178   3.685   1.344   5.128 -0.8115  1.3542 -1.3777
  249THR    CG2 3179   3.939   1.443   5.112  0.0177  0.3418  0.4820
  249THR   HG21 3180   3.943   1.364   5.190  0.1017 -0.1638  2.3679
  249THR   HG22 3181   4.040   1.437   5.066  0.4815  0.4064 -1.2424
  249THR   HG23 3182   3.914   1.543   5.155  0.3920 -3.1515 -1.2822
  249THR      C 3183   3.763   1.369   4.786  0.8170 -1.1330  0.2594
  249THR      O 3184   3.804   1.265   4.732  0.1680  0.1887 -0.1767
  250ALA      N 3185   3.634   1.413   4.766  0.8895  1.2127 -0.0949
  250ALA     HN 3186   3.598   1.498   4.803 -0.6801 -0.7076  1.3318
  250ALA     CA 3187   3.542   1.332   4.683  0.3522 -0.7368  0.3325
  250ALA     HA 3188   3.578   1.231   4.687  0.3483 -0.8406  0.9574
  250ALA     CB 3189   3.406   1.347   4.758  0.6599  0.4201  0.1775
  250ALA    HB1 3190   3.424   1.309   4.861  0.4607 -0.8001 -2.6809
  250ALA    HB2 3191   3.371   1.452   4.769 -0.2601  1.6120  0.4532
  250ALA    HB3 3192   3.327   1.277   4.724  0.1248 -1.5822 -2.0906
  250ALA      C 3193   3.527   1.374   4.539  0.1700  0.2476  0.3461
  250ALA      O 3194   3.424   1.341   4.479  0.2033 -0.2523 -0.4872
  251GLY      N 3195   3.625   1.451   4.484  0.2741  0.7771  0.1732
  251GLY     HN 3196   3.699   1.478   4.544 -1.0461  2.5210 -0.7863
  251GLY     CA 3197   3.627   1.492   4.342  0.7992  0.1377 -0.8596
  251GLY    HA1 3198   3.622   1.405   4.279  1.6097 -0.2845 -2.5569
  251GLY    HA2 3199   3.540   1.553   4.326 -2.8189 -1.1501  1.6264
  251GLY      C 3200   3.752   1.563   4.299  0.2725  0.2062 -0.3487
  251GLY      O 3201   3.847   1.584   4.375 -0.3880 -0.4021  0.4779
  252HIS      N 3202   3.764   1.599   4.170 -0.2360  0.3855  0.3900
  252HIS     HN 3203   3.687   1.586   4.107  1.1309  0.7020  0.5318
  252HIS     CA 3204   3.875   1.672   4.108  0.2441 -0.6260 -0.6756
  252HIS     HA 3205   3.961   1.609   4.124 -0.7051  0.4586  0.7554
  252HIS     CB 3206   3.846   1.700   3.959  0.3765  0.0596 -0.6223
  252HIS    HB1 3207   3.939   1.740   3.913 -0.9396  0.7802  0.3602
  252HIS    HB2 3208   3.757   1.763   3.941  0.5424  0.4921  0.2530
  252HIS    ND1 3209   3.728   1.578   3.782  0.4534 -0.1743 -0.4827
  252HIS     CG 3210   3.816   1.572   3.891  0.5615 -0.1039  0.5442
  252HIS    CE1 3211   3.712   1.453   3.741  0.1925 -0.0204 -0.2196
  252HIS    HE1 3212   3.638   1.435   3.662 -0.8030 -0.7023 -2.8158
  252HIS    NE2 3213   3.780   1.365   3.815  0.4583  0.4907 -0.1579
  252HIS    HE2 3214   3.798   1.269   3.794  1.2129  3.4251  0.4028
  252HIS    CD2 3215   3.849   1.442   3.911 -0.2284  0.1274  0.8109
  252HIS    HD2 3216   3.895   1.384   3.990 -2.3633  1.8591  2.3671
  252HIS      C 3217   3.911   1.805   4.163  0.3421  0.0254  0.4801
  252HIS      O 3218   3.832   1.881   4.220 -1.3636 -0.2954  0.0543
  253LYS      N 3219   4.037   1.833   4.162  0.3468 -0.4869 -0.2294
  253LYS     HN 3220   4.097   1.777   4.105  1.7355  0.5560 -2.1369
  253LYS     CA 3221   4.117   1.954   4.210  0.4094  0.8333  0.0784
  253LYS     HA 3222   4.052   2.016   4.269  0.0918 -0.8617 -1.9327
  253LYS     CB 3223   4.248   1.921   4.278 -0.0430 -0.3843 -0.3127
  253LYS    HB1 3224   4.283   2.006   4.341 -1.6656 -0.6417  1.0769
  253LYS    HB2 3225   4.321   1.901   4.197 -1.1268  2.0428  0.6870
  253LYS     CG 3226   4.243   1.784   4.359 -0.7347 -0.6933 -0.3795
  253LYS    HG1 3227   4.337   1.756   4.411 -2.0417  0.9680  0.2946
  253LYS    HG2 3228   4.224   1.705   4.283 -0.3308 -0.8929 -1.3823
  253LYS     CD 3229   4.145   1.804   4.477 -0.6047  0.2605  1.0707
  253LYS    HD1 3230   4.186   1.889   4.536 -1.3425  0.3960  1.5234
  253LYS    HD2 3231   4.040   1.833   4.452 -1.7360 -1.3261 -2.1243
  253LYS     CE 3232   4.130   1.683   4.571  0.0502  0.0823  0.3201
  253LYS    HE1 3233   4.061   1.700   4.656 -0.5726  2.3647  0.9997
  253LYS    HE2 3234   4.230   1.673   4.619 -1.7462  2.2981 -1.6864
  253LYS     NZ 3235   4.087   1.563   4.496 -0.0756  0.0572 -0.1423
  253LYS    HZ1 3236   4.137   1.554   4.406  1.0028  0.6008 -0.8488
  253LYS    HZ2 3237   4.100   1.474   4.549  0.1176 -0.2329 -1.0589
  253LYS    HZ3 3238   3.986   1.570   4.473  0.5611  2.6077  2.6588
  253LYS      C 3239   4.134   2.034   4.084 -0.7500  0.1882 -0.0545
  253LYS      O 3240   4.139   1.981   3.974  0.2305 -0.5191 -0.0903
  254GLY      N 3241   4.166   2.163   4.101  0.1676  0.1366  0.0890
  254GLY     HN 3242   4.155   2.207   4.189  2.5422 -0.7066  3.4489
  254GLY     CA 3243   4.209   2.246   3.992  0.4951  0.6212 -0.2277
  254GLY    HA1 3244   4.134   2.238   3.915  2.0016  0.5028  1.3740
  254GLY    HA2 3245   4.218   2.347   4.030  0.0648  1.3203 -0.2627
  254GLY      C 3246   4.345   2.207   3.927  0.1352 -0.0278  0.0101
  254GLY      O 3247   4.360   2.245   3.807 -0.0914 -0.4476 -0.1532
  255ASP      N 3248   4.437   2.132   3.994  0.0350 -0.1236  1.0193
  255ASP     HN 3249   4.427   2.112   4.091 -0.3643 -0.1030 -1.5556
  255ASP     CA 3250   4.550   2.079   3.927 -0.3089  0.5100  0.0361
  255ASP     HA 3251   4.581   2.145   3.848  1.2667 -1.4429 -0.9545
  255ASP     CB 3252   4.663   2.041   4.027  0.5636  0.4546 -0.2633
  255ASP    HB1 3253   4.655   1.939   4.070  0.2554 -0.4957 -0.8463
  255ASP    HB2 3254   4.661   2.107   4.117  1.3883 -1.8569 -2.2387
  255ASP     CG 3255   4.799   2.049   3.962  0.1412 -0.6978  0.2106
  255ASP    OD1 3256   4.818   2.127   3.866  0.2416  0.0860  0.2404
  255ASP    OD2 3257   4.900   1.993   4.018 -0.0497  1.0949  0.0606
  255ASP      C 3258   4.519   1.951   3.843  0.2241  0.5590 -0.4540
  255ASP      O 3259   4.592   1.914   3.750  0.5862  0.0305 -0.4856
  256ASP      N 3260   4.410   1.881   3.868 -0.5482  0.4865 -0.0474
  256ASP     HN 3261   4.354   1.892   3.950  2.0752 -1.5561  0.7962
  256ASP     CA 3262   4.373   1.771   3.771  0.2130 -0.6011  0.0811
  256ASP     HA 3263   4.454   1.699   3.769  0.8754 -2.0524  0.1447
  256ASP     CB 3264   4.255   1.695   3.830  0.0356  0.5434 -0.3659
  256ASP    HB1 3265   4.230   1.608   3.764 -3.3653 -1.3076  0.3530
  256ASP    HB2 3266   4.163   1.756   3.835 -0.8405  1.4624 -2.0108
  256ASP     CG 3267   4.283   1.639   3.969  0.1075 -0.2067 -0.4083
  256ASP    OD1 3268   4.397   1.610   4.006 -1.0075  0.6464  0.5506
  256ASP    OD2 3269   4.177   1.595   4.024  0.5429  0.0063  0.8545
  256ASP      C 3270   4.342   1.802   3.629  0.2730 -0.0663  0.1089
  256ASP      O 3271   4.368   1.737   3.533  0.0023 -0.4651 -0.3182
  257VAL      N 3272   4.281   1.921   3.609 -0.4194  0.5583  0.4135
  257VAL     HN 3273   4.238   1.972   3.683  2.6922 -2.7638 -0.6132
  257VAL     CA 3274   4.266   1.992   3.487 -0.3518  0.0559 -0.4468
  257VAL     HA 3275   4.212   1.929   3.417  1.3511  0.1271 -0.0376
  257VAL     CB 3276   4.184   2.119   3.512 -0.2273  0.4678  0.3773
  257VAL     HB 3277   4.244   2.182   3.581  1.1151  0.3856  0.3637
  257VAL    CG1 3278   4.167   2.205   3.379  0.2257  0.3514  1.2931
  257VAL   HG11 3279   4.091   2.283   3.403  2.0021  1.2958  0.6063
  257VAL   HG12 3280   4.266   2.247   3.350 -1.1243 -1.8076 -0.8156
  257VAL   HG13 3281   4.122   2.140   3.301 -0.8272 -0.1652 -0.5833
  257VAL    CG2 3282   4.044   2.089   3.568 -0.0326  0.0781  0.4455
  257VAL   HG21 3283   4.053   2.039   3.667  0.4949 -0.1488 -1.5257
  257VAL   HG22 3284   3.983   2.181   3.580  0.3239 -1.3360 -2.8134
  257VAL   HG23 3285   3.999   2.013   3.500  0.0256  0.6380 -0.3275
  257VAL      C 3286   4.398   2.015   3.421  0.4474 -0.1326  0.0434
  257VAL      O 3287   4.500   2.055   3.477 -0.7173 -0.1224 -0.5505
  258SER      N 3288   4.398   1.996   3.281 -0.1315 -0.1067 -0.2613
  258SER     HN 3289   4.310   1.972   3.242 -0.0790  2.2119 -0.6789
  258SER     CA 3290   4.507   2.010   3.187 -0.2486  0.0982 -0.1218
  258SER     HA 3291   4.597   2.046   3.235 -2.5661  0.1501 -1.0896
  258SER     CB 3292   4.558   1.871   3.128 -0.8616  0.0430 -0.4832
  258SER    HB1 3293   4.605   1.802   3.202  2.3378  0.5871 -1.0777
  258SER    HB2 3294   4.626   1.896   3.044  0.7679  0.1481 -0.3942
  258SER     OG 3295   4.444   1.796   3.076  0.1254  0.0115  0.7702
  258SER    HG1 3296   4.389   1.766   3.148 -2.8981 -0.2151 -1.3658
  258SER      C 3297   4.461   2.103   3.072  0.1861  0.7862 -0.1595
  258SER      O 3298   4.343   2.146   3.078 -0.5705 -0.0970  0.0932
  259VAL      N 3299   4.548   2.152   2.980 -0.3664 -0.5940 -0.2640
  259VAL     HN 3300   4.638   2.111   2.968 -3.3282 -1.6695  3.4278
  259VAL     CA 3301   4.520   2.247   2.868 -0.3193  0.1930  0.2075
  259VAL     HA 3302   4.473   2.336   2.906 -0.2163  2.2223  0.7016
  259VAL     CB 3303   4.652   2.295   2.816  0.2416  0.6520  0.0766
  259VAL     HB 3304   4.710   2.217   2.762  0.3053  0.0185  0.8408
  259VAL    CG1 3305   4.627   2.404   2.712  1.0358 -0.3850  0.1048
  259VAL   HG11 3306   4.722   2.457   2.687 -0.3646  0.9276  3.4931
  259VAL   HG12 3307   4.587   2.361   2.618  0.6329 -1.6275  0.3681
  259VAL   HG13 3308   4.557   2.484   2.745 -1.2467  1.6454  1.1816
  259VAL    CG2 3309   4.742   2.347   2.929  0.3360 -0.0537  0.4997
  259VAL   HG21 3310   4.784   2.263   2.988  0.0316 -0.0635 -2.3531
  259VAL   HG22 3311   4.831   2.407   2.902  2.6277 -0.0705  0.0533
  259VAL   HG23 3312   4.680   2.402   3.004  0.8356  0.5886  1.8023
  259VAL      C 3313   4.415   2.184   2.770  0.0200 -0.8117 -0.1655
  259VAL      O 3314   4.321   2.251   2.728 -0.2124 -0.1539 -0.0836
  260GLU      N 3315   4.436   2.055   2.737  0.4753 -0.1143  0.5725
  260GLU     HN 3316   4.518   2.010   2.771 -0.9267  3.1475  1.7647
  260GLU     CA 3317   4.345   1.966   2.672  0.2683 -0.2635 -0.4623
  260GLU     HA 3318   4.343   1.984   2.565 -0.0776  3.2714 -2.4462
  260GLU     CB 3319   4.393   1.818   2.692 -0.3636  0.8516 -0.5459
  260GLU    HB1 3320   4.407   1.786   2.797  1.9321  2.6328 -1.5342
  260GLU    HB2 3321   4.494   1.817   2.646 -0.7226 -0.9474 -0.3571
  260GLU     CG 3322   4.309   1.710   2.620  0.3129 -0.2329 -0.0555
  260GLU    HG1 3323   4.213   1.693   2.673  1.9538  1.8242 -0.5712
  260GLU    HG2 3324   4.357   1.610   2.625 -0.7622  1.5364 -1.1979
  260GLU     CD 3325   4.297   1.732   2.474 -0.8498 -0.0686  0.6837
  260GLU    OE1 3326   4.183   1.738   2.416 -0.0543 -0.1492 -0.2725
  260GLU    OE2 3327   4.405   1.733   2.409  0.0378  0.7411 -0.0954
  260GLU      C 3328   4.211   1.970   2.737  0.2796  0.4691 -0.2193
  260GLU      O 3329   4.110   1.982   2.668  0.1319 -0.1686  0.1068
  261ALA      N 3330   4.197   1.962   2.871  0.3298  0.6054  0.0303
  261ALA     HN 3331   4.278   1.958   2.928 -0.8751  1.4436  0.5380
  261ALA     CA 3332   4.066   1.968   2.935 -0.7901  0.1918  0.4886
  261ALA     HA 3333   4.006   1.902   2.875 -0.4747 -0.4120  0.7205
  261ALA     CB 3334   4.066   1.906   3.077  0.5897  0.4902  0.1826
  261ALA    HB1 3335   3.965   1.872   3.109  1.5082 -0.2253 -0.2798
  261ALA    HB2 3336   4.138   1.822   3.075  2.6736 -1.0016 -0.6982
  261ALA    HB3 3337   4.099   1.976   3.156 -2.5086 -1.0539 -1.5622
  261ALA      C 3338   4.002   2.101   2.938  0.7376 -0.2792  0.6554
  261ALA      O 3339   3.883   2.104   2.917  0.4003 -0.5248  0.2939
  262ILE      N 3340   4.077   2.211   2.949  0.0328 -0.1257 -0.3761
  262ILE     HN 3341   4.172   2.201   2.976 -0.0201 -1.0572 -0.6026
  262ILE     CA 3342   4.018   2.343   2.921  0.2906  0.2877  0.0224
  262ILE     HA 3343   3.949   2.379   2.996  0.5093  0.7033  1.7423
  262ILE     CB 3344   4.127   2.440   2.931 -0.4259  0.7813  0.5332
  262ILE     HB 3345   4.222   2.414   2.881 -0.7339 -1.2432 -3.0538
  262ILE    CG2 3346   4.090   2.582   2.867 -0.3695 -0.4113 -0.3836
  262ILE   HG21 3347   4.063   2.577   2.759 -1.1144  1.9615 -2.9597
  262ILE   HG22 3348   4.007   2.628   2.924  3.8020 -0.3993  3.1694
  262ILE   HG23 3349   4.178   2.649   2.873 -0.1533  1.3251  1.9310
  262ILE    CG1 3350   4.166   2.466   3.081 -0.0048 -0.0783  0.6035
  262ILE   HG11 3351   4.160   2.371   3.137  2.3583 -3.8605  0.8124
  262ILE   HG12 3352   4.090   2.535   3.124  2.1078  1.9453 -1.4716
  262ILE     CD 3353   4.305   2.536   3.100  0.5548 -0.1885  0.2997
  262ILE    HD1 3354   4.327   2.562   3.206 -0.7871 -1.7387  0.2027
  262ILE    HD2 3355   4.393   2.472   3.075  2.6287  1.4217 -0.1951
  262ILE    HD3 3356   4.311   2.629   3.040 -2.4865  0.1624 -0.0901
  262ILE      C 3357   3.959   2.347   2.779 -0.0647 -0.1943  0.0948
  262ILE      O 3358   3.846   2.396   2.755 -0.4174  0.4384  0.2371
  263ALA      N 3359   4.041   2.301   2.678  0.0404  0.3548 -0.2572
  263ALA     HN 3360   4.135   2.275   2.702  0.4211  1.3987 -0.0340
  263ALA     CA 3361   4.004   2.291   2.536  0.3312  0.5334 -0.6143
  263ALA     HA 3362   3.999   2.394   2.505  0.0314 -0.5598  0.1290
  263ALA     CB 3363   4.129   2.234   2.467  0.4037  0.1269 -0.3843
  263ALA    HB1 3364   4.215   2.302   2.487  0.6594  0.5414  1.6232
  263ALA    HB2 3365   4.157   2.128   2.483 -0.8793  0.1011 -0.2500
  263ALA    HB3 3366   4.118   2.244   2.357  0.2374  0.7963 -0.7465
  263ALA      C 3367   3.879   2.217   2.519 -0.3025 -0.4954 -0.1054
  263ALA      O 3368   3.791   2.267   2.444 -0.0005  0.5439 -0.0303
  264GLN      N 3369   3.854   2.095   2.587 -0.4406 -0.2389  0.2368
  264GLN     HN 3370   3.919   2.058   2.653  0.0694 -2.5462 -2.1064
  264GLN     CA 3371   3.731   2.015   2.575  0.3907  0.2908  0.0650
  264GLN     HA 3372   3.706   1.982   2.475 -3.2716  0.4288  0.1126
  264GLN     CB 3373   3.737   1.884   2.659  0.0426 -0.0366  0.2933
  264GLN    HB1 3374   3.640   1.829   2.659  3.3507 -1.4784  2.1349
  264GLN    HB2 3375   3.760   1.903   2.766  0.1521 -0.0418 -1.3031
  264GLN     CG 3376   3.830   1.779   2.589 -0.3992 -0.3110 -0.8456
  264GLN    HG1 3377   3.922   1.836   2.562 -0.8591 -0.4356  1.3575
  264GLN    HG2 3378   3.793   1.739   2.492 -1.1552 -1.5254 -3.3367
  264GLN     CD 3379   3.882   1.660   2.680  0.4264 -0.0593  0.0966
  264GLN    OE1 3380   3.853   1.640   2.798 -0.0866 -0.0191 -0.1187
  264GLN    NE2 3381   3.950   1.569   2.612 -0.3078 -0.6872 -0.8728
  264GLN   HE21 3382   3.945   1.570   2.512  1.2074 -0.8943 -0.7730
  264GLN   HE22 3383   3.968   1.489   2.669 -1.4909  0.8222 -1.3777
  264GLN      C 3384   3.604   2.089   2.606  0.0970 -0.9048 -0.3349
  264GLN      O 3385   3.503   2.075   2.536  0.3173 -0.0531 -0.2141
  265THR      N 3386   3.603   2.183   2.701  0.3261  0.1766  0.0260
  265THR     HN 3387   3.687   2.186   2.755  1.3955  1.5302 -2.3435
  265THR     CA 3388   3.490   2.272   2.742  0.1569 -0.5499 -0.0937
  265THR     HA 3389   3.403   2.209   2.748 -1.4588 -1.2324  0.7619
  265THR     CB 3390   3.516   2.342   2.873 -0.7790 -0.8965  0.5116
  265THR     HB 3391   3.427   2.400   2.904 -0.1932  1.2527 -1.0227
  265THR    OG1 3392   3.619   2.437   2.874  0.1624 -0.1822  0.0957
  265THR    HG1 3393   3.707   2.399   2.872 -0.9387  0.4271 -2.0119
  265THR    CG2 3394   3.549   2.243   2.984  0.3282 -0.3805 -0.2395
  265THR   HG21 3395   3.551   2.288   3.085 -1.3226 -0.1570 -1.3504
  265THR   HG22 3396   3.482   2.155   2.992  1.9301 -0.4471 -1.8703
  265THR   HG23 3397   3.646   2.192   2.963  1.4942  1.5095 -0.0107
  265THR      C 3398   3.449   2.375   2.639  0.1562 -0.8289 -0.1084
  265THR      O 3399   3.334   2.421   2.645 -0.9802 -0.6246 -1.0726
  266ASN      N 3400   3.547   2.407   2.552 -0.5327 -1.0438 -0.0672
  266ASN     HN 3401   3.629   2.349   2.551 -0.6118 -0.0851 -0.6447
  266ASN     CA 3402   3.539   2.502   2.434 -0.7239 -0.0469  0.1536
  266ASN     HA 3403   3.634   2.490   2.384  0.6628  0.5552 -0.8164
  266ASN     CB 3404   3.438   2.454   2.330  0.6130 -0.5506 -0.1890
  266ASN    HB1 3405   3.335   2.444   2.370  0.7048  2.1926 -1.4322
  266ASN    HB2 3406   3.476   2.354   2.300  0.6223  0.3616 -0.3825
  266ASN     CG 3407   3.442   2.542   2.204 -0.0484  0.1514 -0.7426
  266ASN    OD1 3408   3.535   2.624   2.186 -0.1388 -0.7402 -0.6045
  266ASN    ND2 3409   3.346   2.516   2.113  0.3118  0.1932 -0.3699
  266ASN   HD21 3410   3.285   2.437   2.118 -1.5160 -0.2336 -0.5377
  266ASN   HD22 3411   3.357   2.549   2.020 -0.5767 -1.5471 -2.1503
  266ASN      C 3412   3.518   2.644   2.481 -0.1890 -0.4254  0.2055
  266ASN      O 3413   3.407   2.696   2.463  0.4469  0.0231  0.0462
  267PRO      N 3414   3.617   2.716   2.526  0.3443 -0.9358  0.3904
  267PRO     CD 3415   3.744   2.656   2.577  0.1853 -0.0905 -0.0109
  267PRO    HD1 3416   3.724   2.578   2.654  0.2197  1.9381  2.6203
  267PRO    HD2 3417   3.800   2.620   2.488 -1.7737  2.2488  0.3634
  267PRO     CA 3418   3.598   2.855   2.583 -0.9260 -0.1196  0.6318
  267PRO     HA 3419   3.538   2.846   2.671 -0.9315  1.4673 -1.4450
  267PRO     CB 3420   3.744   2.904   2.614 -0.7790  0.3799  0.1182
  267PRO    HB1 3421   3.736   2.976   2.698  2.4751  1.0535 -0.6852
  267PRO    HB2 3422   3.794   2.955   2.529  1.7023 -0.6355 -1.1309
  267PRO     CG 3423   3.818   2.771   2.645  0.0991  0.8753  0.5497
  267PRO    HG1 3424   3.820   2.753   2.755 -3.8786 -1.3312 -1.9796
  267PRO    HG2 3425   3.922   2.780   2.608 -0.4201  0.8123 -1.1179
  267PRO      C 3426   3.540   2.963   2.491 -0.1953 -0.1508  0.0827
  267PRO      O 3427   3.580   2.969   2.372  0.0175 -0.2168  0.0295
  268ASP      N 3428   3.442   3.043   2.536 -0.2845  0.3123 -0.7965
  268ASP     HN 3429   3.411   3.032   2.630 -1.7210 -0.8921 -4.5778
  268ASP     CA 3430   3.388   3.162   2.469  0.1955 -0.2969  0.4114
  268ASP     HA 3431   3.405   3.156   2.363  0.2357  0.5951  2.1662
  268ASP     CB 3432   3.240   3.192   2.505  0.4758 -0.1317  0.0638
  268ASP    HB1 3433   3.213   3.284   2.449 -0.3411 -0.8873 -0.1695
  268ASP    HB2 3434   3.221   3.214   2.612 -1.0561 -2.9375 -0.6765
  268ASP     CG 3435   3.153   3.083   2.444 -0.1166  0.4264 -0.1116
  268ASP    OD1 3436   3.172   3.055   2.323  0.1279  0.0707 -0.2583
  268ASP    OD2 3437   3.051   3.049   2.510  0.0204  0.2794 -0.2699
  268ASP      C 3438   3.470   3.287   2.511  0.1221  0.4678 -0.6578
  268ASP      O 3439   3.504   3.374   2.429  0.2076 -0.0700  0.1540
  269TRP      N 3440   3.514   3.291   2.640  0.2630  0.2676 -0.4750
  269TRP     HN 3441   3.493   3.217   2.703  0.7302 -1.0806  2.4521
  269TRP     CA 3442   3.595   3.400   2.697  0.4879  0.0409  0.8869
  269TRP     HA 3443   3.635   3.459   2.616 -3.3373 -0.5215 -0.0634
  269TRP     CB 3444   3.496   3.490   2.780  0.0091 -0.1186 -0.4382
  269TRP    HB1 3445   3.552   3.575   2.824 -0.0829  1.8059  1.6788
  269TRP    HB2 3446   3.465   3.423   2.863 -0.7752  2.2361  0.8643
  269TRP     CG 3447   3.376   3.540   2.707 -0.1755  0.1756  0.8133
  269TRP    CD1 3448   3.244   3.502   2.720 -0.1323 -0.2001  0.3919
  269TRP    HD1 3449   3.204   3.424   2.783 -3.9203  0.8368 -0.4829
  269TRP    NE1 3450   3.170   3.574   2.623 -0.6128 -0.3694 -0.4359
  269TRP    HE1 3451   3.080   3.559   2.588  2.1263 -0.8130  0.2784
  269TRP    CE2 3452   3.255   3.664   2.560 -0.1299 -0.0937 -0.5155
  269TRP    CD2 3453   3.387   3.649   2.608 -0.5766  0.0812 -0.0954
  269TRP    CE3 3454   3.482   3.741   2.580 -0.0472  0.8661  0.3785
  269TRP    HE3 3455   3.570   3.745   2.641 -1.5681  2.9293 -0.4789
  269TRP    CZ3 3456   3.450   3.846   2.494 -0.0467  0.1141  0.2359
  269TRP    HZ3 3457   3.520   3.925   2.471 -0.0851  1.1357  1.5219
  269TRP    CZ2 3458   3.231   3.745   2.457  0.1022 -0.4334  0.1907
  269TRP    HZ2 3459   3.136   3.754   2.407  3.5698  2.9376  2.5335
  269TRP    CH2 3460   3.325   3.844   2.423 -0.3240  0.5327 -0.0922
  269TRP    HH2 3461   3.307   3.920   2.348  1.1977 -1.6177 -0.1407
  269TRP      C 3462   3.705   3.343   2.783 -0.4439 -0.0685  0.4408
  269TRP      O 3463   3.670   3.264   2.874  0.0264 -0.5419  0.2161
  270ILE      N 3464   3.832   3.359   2.752 -0.7143 -0.7468 -0.5789
  270ILE     HN 3465   3.855   3.424   2.680  1.5988  2.4544  0.9257
  270ILE     CA 3466   3.943   3.321   2.835 -0.3583  0.1882 -0.4710
  270ILE     HA 3467   3.915   3.249   2.910  0.0995 -0.6498  2.0435
  270ILE     CB 3468   4.052   3.241   2.757  0.2198  0.6323 -0.0469
  270ILE     HB 3469   4.085   3.312   2.677 -0.1700 -2.9375  0.8395
  270ILE    CG2 3470   4.172   3.217   2.852 -0.0609 -0.4622  0.1483
  270ILE   HG21 3471   4.221   3.314   2.876  0.1079 -2.3277 -1.5458
  270ILE   HG22 3472   4.138   3.174   2.949 -1.3835  1.8214  0.6888
  270ILE   HG23 3473   4.247   3.154   2.800 -1.1367  0.8886  0.8576
  270ILE    CG1 3474   3.995   3.119   2.694 -0.4794  0.1809 -0.4342
  270ILE   HG11 3475   3.895   3.129   2.648  0.7323  2.0775 -3.5055
  270ILE   HG12 3476   3.986   3.044   2.776 -0.7779  0.1233 -1.1857
  270ILE     CD 3477   4.085   3.062   2.585 -0.0604  0.4613  0.9380
  270ILE    HD1 3478   4.110   3.147   2.517  3.5062  2.1013  2.1109
  270ILE    HD2 3479   4.183   3.030   2.626  1.1686  1.2982 -0.5714
  270ILE    HD3 3480   4.036   2.984   2.523 -2.2899 -0.7561  1.9046
  270ILE      C 3481   4.001   3.439   2.899  0.8288  0.5174  0.5363
  270ILE      O 3482   4.027   3.540   2.834 -0.1956  0.4932 -0.1492
  271PHE      N 3483   4.010   3.438   3.032  0.5610  0.4993 -0.1271
  271PHE     HN 3484   3.984   3.356   3.082  1.4145 -0.1078 -0.0244
  271PHE     CA 3485   4.059   3.540   3.115  0.4469  0.6191  0.6298
  271PHE     HA 3486   4.082   3.629   3.059  1.0061 -2.7762  1.3204
  271PHE     CB 3487   3.953   3.578   3.219  0.0560 -0.5787 -0.7795
  271PHE    HB1 3488   3.991   3.645   3.299  1.0649 -1.3828  2.2402
  271PHE    HB2 3489   3.911   3.490   3.273 -2.9207  0.4194 -1.0397
  271PHE     CG 3490   3.842   3.649   3.145  0.1520 -0.6491 -1.0779
  271PHE    CD1 3491   3.723   3.579   3.105  0.4634 -0.1644 -0.1228
  271PHE    HD1 3492   3.715   3.471   3.109  0.0391 -0.7231 -3.6781
  271PHE    CE1 3493   3.609   3.654   3.061 -0.2798 -0.1652 -0.0895
  271PHE    HE1 3494   3.517   3.605   3.034  1.3313 -1.9035 -0.6427
  271PHE     CZ 3495   3.602   3.791   3.068  0.2959  0.3011  0.6982
  271PHE     HZ 3496   3.515   3.850   3.045  2.2832 -1.5616 -0.2058
  271PHE    CD2 3497   3.839   3.787   3.152  0.0226 -0.4851  0.7898
  271PHE    HD2 3498   3.924   3.843   3.188  0.8867  0.1016  0.3447
  271PHE    CE2 3499   3.717   3.855   3.104  0.2756  0.1439  0.1420
  271PHE    HE2 3500   3.712   3.963   3.105  0.7080 -1.5025  0.7446
  271PHE      C 3501   4.190   3.503   3.187  0.3224 -0.5158  0.5615
  271PHE      O 3502   4.206   3.397   3.247  0.1765  0.4656  0.5180
  272VAL      N 3503   4.296   3.586   3.165 -0.0978 -0.4763 -0.3490
  272VAL     HN 3504   4.282   3.680   3.133 -0.1195 -2.0649  2.6290
  272VAL     CA 3505   4.437   3.542   3.177  0.7417  0.0025  0.2284
  272VAL     HA 3506   4.446   3.441   3.213  0.0593  0.5012  0.8766
  272VAL     CB 3507   4.515   3.554   3.045  0.2707 -0.1363 -0.3075
  272VAL     HB 3508   4.553   3.657   3.027 -1.4247 -1.4034  0.0266
  272VAL    CG1 3509   4.637   3.462   3.061  0.2124  0.4432 -0.1725
  272VAL   HG11 3510   4.696   3.471   2.967  0.0538 -0.6141  1.8343
  272VAL   HG12 3511   4.699   3.494   3.148  1.8417  2.9064  1.5138
  272VAL   HG13 3512   4.596   3.360   3.074 -0.8236 -1.0306  2.0048
  272VAL    CG2 3513   4.430   3.522   2.925 -0.3159  0.3744 -0.1410
  272VAL   HG21 3514   4.485   3.541   2.830 -0.1731  0.4221 -0.3315
  272VAL   HG22 3515   4.413   3.412   2.927  0.3747  1.6850  0.2643
  272VAL   HG23 3516   4.330   3.571   2.915 -0.0894  1.6592 -0.5735
  272VAL      C 3517   4.498   3.635   3.281 -0.3803 -0.1046  0.3208
  272VAL      O 3518   4.513   3.758   3.258  0.0751  0.6218 -0.1763
  273LEU      N 3519   4.550   3.582   3.398  0.6371 -0.4759 -0.5174
  273LEU     HN 3520   4.534   3.485   3.418  1.5971 -1.1032 -2.4665
  273LEU     CA 3521   4.626   3.663   3.489 -0.1565  0.1653 -0.0744
  273LEU     HA 3522   4.624   3.764   3.452 -1.3120 -3.6672 -0.3023
  273LEU     CB 3523   4.589   3.658   3.638 -0.3122 -0.4851 -0.1979
  273LEU    HB1 3524   4.567   3.552   3.664 -2.5190 -1.1492  1.3846
  273LEU    HB2 3525   4.495   3.717   3.646  0.2965  1.8767 -1.8310
  273LEU     CG 3526   4.679   3.721   3.746  0.0139  0.2878 -0.5734
  273LEU     HG 3527   4.784   3.685   3.743  1.2295  1.0466  1.7352
  273LEU    CD1 3528   4.693   3.870   3.726 -0.6900  0.3589  0.1436
  273LEU   HD11 3529   4.729   3.902   3.626  1.5739 -2.0423  1.2631
  273LEU   HD12 3530   4.597   3.921   3.748  2.3800  0.3707 -0.1622
  273LEU   HD13 3531   4.758   3.916   3.804 -2.8570  4.3681  0.6256
  273LEU    CD2 3532   4.623   3.679   3.877  0.3287  0.3201 -0.0723
  273LEU   HD21 3533   4.513   3.692   3.881  2.2182 -0.7669  0.4145
  273LEU   HD22 3534   4.638   3.570   3.890 -2.5561 -0.5757  0.9620
  273LEU   HD23 3535   4.658   3.731   3.969 -0.3522 -0.6462  2.9979
  273LEU      C 3536   4.777   3.626   3.484  0.3807 -0.5799  0.3468
  273LEU      O 3537   4.801   3.507   3.499 -0.4712 -0.3001  0.5530
  274ASP      N 3538   4.869   3.724   3.463 -0.0726  0.1004 -0.6966
  274ASP     HN 3539   4.839   3.817   3.447  0.8281  1.9594 -0.1850
  274ASP     CA 3540   5.014   3.700   3.462 -0.0431  0.0557  0.3446
  274ASP     HA 3541   5.023   3.594   3.448  3.2753  0.0096 -3.6281
  274ASP     CB 3542   5.077   3.783   3.351 -0.3904  0.0111 -0.4009
  274ASP    HB1 3543   5.091   3.888   3.384  2.4297  1.2613 -1.4850
  274ASP    HB2 3544   5.009   3.776   3.263  0.5478  2.2842  0.4738
  274ASP     CG 3545   5.220   3.734   3.322 -0.6531 -1.2855 -0.7750
  274ASP    OD1 3546   5.284   3.672   3.410  0.4156  0.1903 -0.7468
  274ASP    OD2 3547   5.276   3.770   3.215  0.0867 -0.2612  0.1420
  274ASP      C 3548   5.077   3.719   3.601 -0.0021  0.1562  1.0287
  274ASP      O 3549   5.072   3.828   3.658 -0.6331  0.9715 -0.4356
  275ARG      N 3550   5.132   3.602   3.652 -0.8177  0.2445  0.8574
  275ARG     HN 3551   5.115   3.522   3.596  2.2853  1.3152 -0.6262
  275ARG     CA 3552   5.205   3.595   3.782  0.1052  0.1048 -0.0389
  275ARG     HA 3553   5.151   3.661   3.849 -0.5007  1.8975  0.9768
  275ARG     CB 3554   5.219   3.442   3.824 -0.5040  0.2270  0.8323
  275ARG    HB1 3555   5.260   3.390   3.735 -0.6586 -2.0446  1.0821
  275ARG    HB2 3556   5.116   3.405   3.845  0.2017 -0.3503  1.5308
  275ARG     CG 3557   5.311   3.417   3.944  0.0891 -0.2627 -0.1709
  275ARG    HG1 3558   5.287   3.498   4.016 -1.0782  1.5446 -0.2991
  275ARG    HG2 3559   5.417   3.425   3.912 -0.5875 -1.7046 -2.8218
  275ARG     CD 3560   5.314   3.279   4.007  0.8740 -0.8894  0.2258
  275ARG    HD1 3561   5.399   3.274   4.078  2.4902  1.1577 -0.0766
  275ARG    HD2 3562   5.323   3.196   3.933 -2.3448  3.6705 -3.1354
  275ARG     NE 3563   5.192   3.262   4.085  0.0866 -0.5606 -0.6445
  275ARG     HE 3564   5.190   3.332   4.157  0.2406 -0.7664 -0.7321
  275ARG     CZ 3565   5.096   3.169   4.068  1.1147  0.1067 -0.4900
  275ARG    NH1 3566   5.091   3.098   3.958  0.4911 -0.1969  0.3775
  275ARG   HH11 3567   5.145   3.123   3.877 -1.4514 -0.4949 -3.0491
  275ARG   HH12 3568   5.018   3.031   3.944 -2.2450  0.4835  1.1390
  275ARG    NH2 3569   5.027   3.142   4.173  0.7087 -0.0256  0.3908
  275ARG   HH21 3570   5.068   3.169   4.260  1.3303 -2.6526  2.8751
  275ARG   HH22 3571   4.962   3.066   4.168  2.5413 -0.1512 -1.9261
  275ARG      C 3572   5.343   3.658   3.789 -0.4066 -0.0840  0.2676
  275ARG      O 3573   5.378   3.711   3.890  0.2750 -0.0756  0.1682
  276ASP      N 3574   5.429   3.641   3.685 -0.6053  0.1956  0.6186
  276ASP     HN 3575   5.395   3.605   3.599 -2.9737  0.1842  0.5262
  276ASP     CA 3576   5.571   3.670   3.704  0.3788  0.1334 -0.0587
  276ASP     HA 3577   5.598   3.656   3.808 -0.1000 -0.7998 -0.3295
  276ASP     CB 3578   5.662   3.572   3.624  0.4217 -0.1837 -0.1180
  276ASP    HB1 3579   5.626   3.468   3.642 -1.0119 -1.3412  0.2472
  276ASP    HB2 3580   5.762   3.579   3.672  1.6339 -1.9909  3.4330
  276ASP     CG 3581   5.663   3.587   3.477 -0.4390 -0.5059  0.0549
  276ASP    OD1 3582   5.695   3.703   3.429  0.1931 -0.1271 -0.9655
  276ASP    OD2 3583   5.665   3.491   3.398 -0.6673 -0.5369 -0.0411
  276ASP      C 3584   5.583   3.814   3.663  0.4463 -0.4582 -0.4163
  276ASP      O 3585   5.674   3.883   3.705  0.6584  0.1709  0.4931
  277ALA      N 3586   5.481   3.869   3.596  0.5036  0.3504 -0.4921
  277ALA     HN 3587   5.402   3.814   3.570 -0.8176  0.3640  0.8699
  277ALA     CA 3588   5.480   4.012   3.558  0.3771 -0.7324  0.1772
  277ALA     HA 3589   5.567   4.026   3.495  2.6974 -1.5273  1.2741
  277ALA     CB 3590   5.361   4.049   3.470  0.4153 -0.1716  0.5384
  277ALA    HB1 3591   5.355   3.976   3.386  1.9143  0.0770  0.7141
  277ALA    HB2 3592   5.264   4.046   3.524 -1.2417 -1.6120  2.3769
  277ALA    HB3 3593   5.381   4.145   3.418  1.0798 -0.9082  0.2022
  277ALA      C 3594   5.492   4.110   3.677 -0.2629  0.2435 -0.3377
  277ALA      O 3595   5.422   4.104   3.776  0.4689  0.2243 -0.1691
  278ALA      N 3596   5.583   4.207   3.671  0.2325 -0.2723  0.1629
  278ALA     HN 3597   5.654   4.191   3.604  1.8091  0.9261  0.0730
  278ALA     CA 3598   5.578   4.335   3.749  0.3242 -0.0258 -0.1909
  278ALA     HA 3599   5.490   4.335   3.812  0.8892  0.9121  1.2272
  278ALA     CB 3600   5.717   4.340   3.827 -0.2231 -0.2608 -0.4382
  278ALA    HB1 3601   5.721   4.272   3.916  0.9770 -3.3767 -1.3926
  278ALA    HB2 3602   5.808   4.325   3.765  2.3407 -1.5632  3.3306
  278ALA    HB3 3603   5.734   4.445   3.859 -0.3987  1.5466  2.2185
  278ALA      C 3604   5.579   4.446   3.642 -0.4436  0.1813 -0.1021
  278ALA      O 3605   5.565   4.567   3.661  0.1023 -0.9157 -0.0794
  279THR      N 3606   5.598   4.403   3.512  0.0618 -0.0835  0.0222
  279THR     HN 3607   5.630   4.310   3.496  2.3176 -0.2103  4.1752
  279THR     CA 3608   5.560   4.474   3.393  0.6520 -0.2159  0.6219
  279THR     HA 3609   5.479   4.543   3.409 -0.0033  3.5161 -0.8066
  279THR     CB 3610   5.672   4.569   3.351 -0.1589 -0.7628 -0.4246
  279THR     HB 3611   5.695   4.635   3.436  0.2598  2.0456  1.1138
  279THR    OG1 3612   5.635   4.651   3.230  0.3910 -0.3954 -0.5542
  279THR    HG1 3613   5.562   4.701   3.267 -3.4171  0.2493 -0.8594
  279THR    CG2 3614   5.803   4.485   3.323 -0.3549  0.6263  0.0322
  279THR   HG21 3615   5.880   4.561   3.297 -1.0892 -0.1237 -2.8931
  279THR   HG22 3616   5.839   4.430   3.413 -1.8246  1.7276  1.2784
  279THR   HG23 3617   5.795   4.411   3.242 -0.2020  1.2062 -0.8647
  279THR      C 3618   5.523   4.368   3.277  0.4356  0.2677  0.0823
  279THR      O 3619   5.553   4.250   3.287 -0.2073 -0.2071  0.1023
  280SER      N 3620   5.454   4.417   3.172 -0.2632  0.1908  0.1937
  280SER     HN 3621   5.455   4.516   3.158 -2.5873 -0.6928 -3.4060
  280SER     CA 3622   5.385   4.345   3.069  0.8340  0.1963  0.0973
  280SER     HA 3623   5.298   4.308   3.120  1.5823 -0.3476  1.7237
  280SER     CB 3624   5.346   4.443   2.953  0.9040  0.0722  0.0358
  280SER    HB1 3625   5.277   4.391   2.883  0.2068  1.4087 -0.5545
  280SER    HB2 3626   5.439   4.477   2.904  1.6056 -0.5708 -1.1396
  280SER     OG 3627   5.277   4.567   2.986  0.3255 -0.9333 -0.0198
  280SER    HG1 3628   5.205   4.538   3.043 -1.0116 -0.5739 -0.4400
  280SER      C 3629   5.451   4.225   2.997  0.4321 -0.9170  0.2596
  280SER      O 3630   5.575   4.225   2.988  0.2913 -0.5766  0.6182
  289LYS      N 3631   5.368   4.135   2.938 -0.1216  0.6287 -0.4220
  289LYS     HN 3632   5.273   4.161   2.952  1.5511  0.0717  0.2071
  289LYS     CA 3633   5.389   4.018   2.852  0.3042  0.4385 -0.5037
  289LYS     HA 3634   5.411   4.063   2.756  0.3190  4.6082  0.1111
  289LYS     CB 3635   5.517   3.937   2.893  0.0135 -0.1048  0.0065
  289LYS    HB1 3636   5.508   3.908   3.000 -1.1704 -1.1709  0.1034
  289LYS    HB2 3637   5.606   4.003   2.887 -0.7722  0.8563 -2.2203
  289LYS     CG 3638   5.539   3.811   2.806  0.1475  0.2123 -0.2311
  289LYS    HG1 3639   5.558   3.840   2.701  1.1303  1.3005 -0.9277
  289LYS    HG2 3640   5.450   3.745   2.815 -0.8358 -0.4967  0.5148
  289LYS     CD 3641   5.663   3.733   2.853  0.1823 -0.6258  0.3633
  289LYS    HD1 3642   5.751   3.799   2.844 -0.4722  0.0428  1.6003
  289LYS    HD2 3643   5.655   3.715   2.962 -1.8446 -2.0373 -1.8117
  289LYS     CE 3644   5.694   3.610   2.763 -0.5252 -0.7512 -0.3229
  289LYS    HE1 3645   5.803   3.590   2.768 -2.4890  0.7699 -1.8699
  289LYS    HE2 3646   5.675   3.645   2.659  1.3594 -1.3586 -0.6715
  289LYS     NZ 3647   5.611   3.497   2.795  0.5169 -0.2944  0.4648
  289LYS    HZ1 3648   5.517   3.519   2.833 -1.3116  0.7405  2.1163
  289LYS    HZ2 3649   5.611   3.420   2.724  0.7834  0.5995  1.6618
  289LYS    HZ3 3650   5.653   3.446   2.875 -0.7085  0.3158 -0.3300
  289LYS      C 3651   5.260   3.927   2.837 -0.1365 -0.4671 -0.4270
  289LYS      O 3652   5.177   3.928   2.930 -0.2854 -0.1594  0.8864
  290ASP      N 3653   5.239   3.850   2.727 -0.0313  0.3188 -0.7278
  290ASP     HN 3654   5.318   3.852   2.667  0.6738  0.0229 -1.1588
  290ASP     CA 3655   5.129   3.771   2.674 -0.5926 -0.4487 -0.3122
  290ASP     HA 3656   5.050   3.779   2.746  1.0652  0.3932 -0.8694
  290ASP     CB 3657   5.083   3.832   2.540 -0.3180  0.4851 -0.0095
  290ASP    HB1 3658   5.171   3.843   2.474 -0.0422 -2.0729  0.1940
  290ASP    HB2 3659   5.059   3.939   2.554  2.1537  0.5025  0.0394
  290ASP     CG 3660   4.967   3.759   2.477  0.0681  0.5620  0.3974
  290ASP    OD1 3661   4.881   3.700   2.544 -0.3718  0.3640  0.1061
  290ASP    OD2 3662   4.960   3.773   2.358 -0.0520 -0.1811 -0.1950
  290ASP      C 3663   5.188   3.624   2.647  0.1010  0.1093 -0.1699
  290ASP      O 3664   5.307   3.610   2.625 -0.3500  0.2369 -0.5343
  291VAL      N 3665   5.101   3.511   2.649 -0.3013  0.2373 -0.6613
  291VAL     HN 3666   5.005   3.529   2.666  3.0438 -1.3196  0.2572
  291VAL     CA 3667   5.124   3.366   2.618  0.4938 -0.4191  0.6554
  291VAL     HA 3668   5.197   3.363   2.539  1.9549  0.7180  0.5057
  291VAL     CB 3669   5.185   3.294   2.738  0.5556  0.5548 -0.0961
  291VAL     HB 3670   5.190   3.183   2.730 -2.7223  0.2048  1.3529
  291VAL    CG1 3671   5.329   3.333   2.765 -0.4298 -0.4333  0.2811
  291VAL   HG11 3672   5.350   3.439   2.791 -1.0660  0.9738 -0.7195
  291VAL   HG12 3673   5.361   3.270   2.851  0.0470 -1.2113  0.1092
  291VAL   HG13 3674   5.396   3.315   2.678 -1.2602 -0.6235 -0.3620
  291VAL    CG2 3675   5.095   3.307   2.864  0.3981 -0.4051 -0.2876
  291VAL   HG21 3676   5.104   3.221   2.933  0.6715 -0.8743 -0.5463
  291VAL   HG22 3677   5.132   3.402   2.909 -0.0747  0.4466  0.2064
  291VAL   HG23 3678   4.989   3.319   2.833  1.5363  0.8305  1.5447
  291VAL      C 3679   5.009   3.284   2.564 -0.1495  1.0455  0.6550
  291VAL      O 3680   5.043   3.181   2.503  0.2056 -0.9972  0.2075
  292ILE      N 3681   4.882   3.308   2.581 -0.1412 -0.3390  0.0145
  292ILE     HN 3682   4.862   3.390   2.635 -0.9250 -1.3747  0.0256
  292ILE     CA 3683   4.781   3.208   2.549  0.1174 -0.4458  0.2699
  292ILE     HA 3684   4.804   3.113   2.595  1.8953 -0.9207  1.5541
  292ILE     CB 3685   4.641   3.252   2.597  0.6277  0.5957 -0.2968
  292ILE     HB 3686   4.638   3.363   2.595  1.8844  1.4943  0.7326
  292ILE    CG2 3687   4.518   3.218   2.513 -0.3708  0.5984 -0.1649
  292ILE   HG21 3688   4.427   3.250   2.570 -0.8222  0.9465 -1.1626
  292ILE   HG22 3689   4.514   3.274   2.417 -0.5888 -1.2790 -0.9323
  292ILE   HG23 3690   4.514   3.112   2.482  1.0631  0.2812  0.2606
  292ILE    CG1 3691   4.631   3.218   2.743  0.8780 -0.5418 -0.0908
  292ILE   HG11 3692   4.556   3.285   2.790  2.8053  2.5494  3.3727
  292ILE   HG12 3693   4.731   3.236   2.787 -1.8963 -0.4524  1.9543
  292ILE     CD 3694   4.587   3.078   2.788  0.7444 -0.0483  0.5401
  292ILE    HD1 3695   4.588   3.072   2.899 -1.3195  0.7808 -0.9358
  292ILE    HD2 3696   4.486   3.052   2.749  1.8465  1.0361 -1.7899
  292ILE    HD3 3697   4.653   2.995   2.752  2.1239  0.9837  0.9897
  292ILE      C 3698   4.765   3.173   2.409 -0.0291 -0.3414 -0.1091
  292ILE      O 3699   4.759   3.052   2.381  0.4956 -0.0162 -0.0335
  293SER      N 3700   4.773   3.262   2.312  0.3577 -0.0931 -0.2185
  293SER     HN 3701   4.793   3.359   2.328 -1.4338 -0.6002 -0.2641
  293SER     CA 3702   4.738   3.228   2.173  0.1968  0.2410  0.3980
  293SER     HA 3703   4.638   3.188   2.164  0.6478 -3.2168  1.9097
  293SER     CB 3704   4.737   3.365   2.089  0.3310 -0.5436  0.2113
  293SER    HB1 3705   4.671   3.442   2.135 -1.6530 -0.7881  0.3954
  293SER    HB2 3706   4.691   3.354   1.988  0.1043  0.2420  1.1119
  293SER     OG 3707   4.872   3.425   2.075 -0.0510 -0.6523 -0.3471
  293SER    HG1 3708   4.880   3.468   1.989 -0.5002 -0.4409  1.1449
  293SER      C 3709   4.821   3.124   2.103  0.9678  0.2570 -0.0272
  293SER      O 3710   4.782   3.081   1.991  0.2115 -0.5147 -0.6403
  294LYS      N 3711   4.942   3.094   2.159  0.1205 -0.1975 -0.5525
  294LYS     HN 3712   4.973   3.144   2.239  1.1384  0.7153 -1.2582
  294LYS     CA 3713   5.042   3.014   2.100 -0.2003 -0.6944  0.1031
  294LYS     HA 3714   5.026   3.018   1.993  0.2381 -4.0275  1.0684
  294LYS     CB 3715   5.188   3.063   2.127  0.1884 -0.5894 -0.7405
  294LYS    HB1 3716   5.266   2.988   2.103 -1.8790 -1.4146 -1.0316
  294LYS    HB2 3717   5.194   3.072   2.237 -2.2707  0.1035 -0.2849
  294LYS     CG 3718   5.244   3.182   2.052  0.2355  0.2008  0.2115
  294LYS    HG1 3719   5.171   3.266   2.049 -0.9468  1.0741 -0.1905
  294LYS    HG2 3720   5.253   3.136   1.951 -2.0108 -0.6121 -0.7714
  294LYS     CD 3721   5.376   3.238   2.102  0.0917 -0.5529 -0.3413
  294LYS    HD1 3722   5.433   3.145   2.127  0.1345 -1.5651  0.4103
  294LYS    HD2 3723   5.428   3.293   2.020  0.8336 -2.3673  2.2224
  294LYS     CE 3724   5.363   3.316   2.236 -0.0906 -0.7055  0.2816
  294LYS    HE1 3725   5.468   3.325   2.272  0.5309 -1.4491  1.5308
  294LYS    HE2 3726   5.301   3.261   2.309 -0.3345 -0.0053  0.2718
  294LYS     NZ 3727   5.299   3.450   2.223 -0.3923 -0.7787 -0.1091
  294LYS    HZ1 3728   5.369   3.507   2.276  1.6706 -1.4081 -0.1796
  294LYS    HZ2 3729   5.297   3.491   2.127 -0.5503  2.0333 -1.0865
  294LYS    HZ3 3730   5.206   3.458   2.268 -0.3104 -0.9607  2.1410
  294LYS      C 3731   5.027   2.868   2.142 -0.6624 -0.4323 -0.3643
  294LYS      O 3732   5.097   2.784   2.087  0.3352  0.3174 -0.3589
  295SER      N 3733   4.934   2.830   2.235 -0.5549  0.1335  0.2772
  295SER     HN 3734   4.876   2.904   2.267 -0.6599  1.1799 -0.3226
  295SER     CA 3735   4.916   2.695   2.288 -0.7162 -0.2696  0.8228
  295SER     HA 3736   5.015   2.659   2.311 -2.0333 -1.9171  0.5808
  295SER     CB 3737   4.835   2.691   2.421 -0.0747  0.7040 -0.2990
  295SER    HB1 3738   4.731   2.729   2.409  0.1301 -3.1199 -0.5458
  295SER    HB2 3739   4.888   2.757   2.494  1.7851 -0.4649  1.1412
  295SER     OG 3740   4.837   2.562   2.487 -0.2766  0.3703 -0.0818
  295SER    HG1 3741   4.922   2.559   2.532 -1.7246  3.6072  0.5487
  295SER      C 3742   4.848   2.595   2.194  0.3324  0.4234  0.1584
  295SER      O 3743   4.737   2.631   2.152  0.2432  0.5593  0.6161
  296PRO      N 3744   4.895   2.478   2.154  0.3967 -0.0516  0.0302
  296PRO     CD 3745   5.025   2.418   2.185 -0.3949  0.0126  0.0466
  296PRO    HD1 3746   5.104   2.490   2.215  0.8179 -2.7593 -1.4472
  296PRO    HD2 3747   5.017   2.339   2.264 -1.4280  0.3140 -2.0064
  296PRO     CA 3748   4.828   2.412   2.045  0.1395  0.0450 -0.1670
  296PRO     HA 3749   4.824   2.484   1.964 -1.1153  1.2847 -1.4634
  296PRO     CB 3750   4.917   2.290   2.013  0.2560  0.7903 -0.9460
  296PRO    HB1 3751   4.898   2.245   1.913  1.2389 -2.8663  2.4006
  296PRO    HB2 3752   4.899   2.214   2.091 -0.1104 -1.1407  0.2887
  296PRO     CG 3753   5.058   2.342   2.057 -0.1546 -0.0842 -0.4996
  296PRO    HG1 3754   5.101   2.417   1.986  0.6062 -1.0940  0.4613
  296PRO    HG2 3755   5.130   2.258   2.053 -0.4546 -0.1534 -0.3072
  296PRO      C 3756   4.689   2.363   2.075  0.1063 -0.8489  0.5689
  296PRO      O 3757   4.605   2.372   1.987  0.1505  0.4999 -0.0849
  297ALA      N 3758   4.663   2.309   2.194 -0.1140 -0.7647  0.1316
  297ALA     HN 3759   4.737   2.287   2.258  0.7179  0.7838  0.3511
  297ALA     CA 3760   4.535   2.263   2.240  0.1136 -0.4023 -0.7112
  297ALA     HA 3761   4.499   2.190   2.169 -0.0576  1.0108 -0.6325
  297ALA     CB 3762   4.541   2.201   2.384 -0.4016  0.9409  0.0559
  297ALA    HB1 3763   4.448   2.145   2.408 -3.8587  0.0604  1.0201
  297ALA    HB2 3764   4.628   2.131   2.382  1.7280  1.0686 -0.4225
  297ALA    HB3 3765   4.560   2.283   2.456  0.5096 -0.8287  0.8345
  297ALA      C 3766   4.424   2.369   2.242 -0.4308  0.0170 -0.3469
  297ALA      O 3767   4.307   2.339   2.210  0.2689 -0.2689 -0.2240
  298LEU      N 3768   4.456   2.502   2.261  0.2823 -1.2831  0.5222
  298LEU     HN 3769   4.552   2.523   2.275  0.6145  2.5832  0.0771
  298LEU     CA 3770   4.348   2.602   2.277  0.2255 -0.0357  0.1644
  298LEU     HA 3771   4.264   2.547   2.318  1.5637 -2.0351 -3.5978
  298LEU     CB 3772   4.390   2.716   2.365 -0.2630 -0.0640 -0.2788
  298LEU    HB1 3773   4.302   2.781   2.384 -2.4050 -0.6994  3.9401
  298LEU    HB2 3774   4.471   2.772   2.315 -0.7283  0.9645 -2.1183
  298LEU     CG 3775   4.434   2.672   2.506  0.4089 -0.2870  0.1472
  298LEU     HG 3776   4.520   2.602   2.497 -2.5652 -1.8174 -0.1787
  298LEU    CD1 3777   4.476   2.793   2.584  0.3439 -0.0248 -0.5105
  298LEU   HD11 3778   4.403   2.876   2.586 -0.2046  0.6858  0.5217
  298LEU   HD12 3779   4.504   2.772   2.689 -4.3479 -2.1739 -0.6073
  298LEU   HD13 3780   4.574   2.835   2.550  0.5526 -0.4858 -0.5566
  298LEU    CD2 3781   4.322   2.609   2.588 -0.1504 -0.2209  0.3803
  298LEU   HD21 3782   4.297   2.508   2.549  3.7299 -2.2468 -0.5191
  298LEU   HD22 3783   4.351   2.601   2.695  2.1716 -1.0217 -0.2832
  298LEU   HD23 3784   4.233   2.674   2.594  0.9068  0.7330  0.8718
  298LEU      C 3785   4.303   2.655   2.143  0.4360 -0.2267  0.3755
  298LEU      O 3786   4.211   2.732   2.131 -0.1687  0.0902 -0.2529
  299GLN      N 3787   4.364   2.617   2.033  0.7055 -0.3084  0.7135
  299GLN     HN 3788   4.443   2.557   2.036  0.8589 -0.5716 -3.7162
  299GLN     CA 3789   4.353   2.701   1.915  0.6430 -0.3430 -0.2029
  299GLN     HA 3790   4.346   2.805   1.942  0.4424 -2.4479 -0.2371
  299GLN     CB 3791   4.483   2.689   1.825  0.8624 -0.4382  0.8873
  299GLN    HB1 3792   4.459   2.690   1.717 -1.0013 -2.2745  1.1610
  299GLN    HB2 3793   4.533   2.593   1.853 -0.3485  0.1421 -0.4323
  299GLN     CG 3794   4.587   2.799   1.851  0.3888  0.1411 -0.2397
  299GLN    HG1 3795   4.590   2.829   1.958 -0.1342 -0.5106 -0.2206
  299GLN    HG2 3796   4.553   2.893   1.803  0.4745 -0.9422 -2.1285
  299GLN     CD 3797   4.722   2.756   1.802  0.5631  0.1866 -0.0068
  299GLN    OE1 3798   4.736   2.659   1.721 -0.0028  0.2353  0.0102
  299GLN    NE2 3799   4.835   2.825   1.840 -0.1300  0.5952  0.2495
  299GLN   HE21 3800   4.823   2.900   1.905 -0.2515 -2.0581  1.6008
  299GLN   HE22 3801   4.920   2.775   1.825  3.3648 -0.4969  2.2529
  299GLN      C 3802   4.229   2.675   1.828 -0.1983 -0.2053 -0.1979
  299GLN      O 3803   4.202   2.751   1.736 -0.3207  0.3189  0.1593
  300ASN      N 3804   4.148   2.576   1.860 -0.0399 -0.6688 -0.2401
  300ASN     HN 3805   4.189   2.518   1.930  0.3990  4.1054  1.3044
  300ASN     CA 3806   4.019   2.556   1.788  0.1904 -0.0712 -0.0960
  300ASN     HA 3807   4.029   2.602   1.691  0.9059 -0.4331  0.5461
  300ASN     CB 3808   3.991   2.404   1.758 -0.1578 -0.4511 -0.7010
  300ASN    HB1 3809   3.978   2.343   1.850 -1.2391  0.7634 -3.0017
  300ASN    HB2 3810   4.082   2.379   1.701 -1.2134 -1.2917 -0.8739
  300ASN     CG 3811   3.862   2.374   1.671  0.3216  0.5277  0.5091
  300ASN    OD1 3812   3.763   2.295   1.696  0.1528 -0.0028  0.0968
  300ASN    ND2 3813   3.866   2.427   1.545 -0.0195 -0.9270  0.6403
  300ASN   HD21 3814   3.955   2.454   1.509  1.5363 -1.7745  1.9647
  300ASN   HD22 3815   3.779   2.435   1.495 -1.0470 -0.0685 -3.2364
  300ASN      C 3816   3.899   2.623   1.862 -0.4837  0.1496  0.6643
  300ASN      O 3817   3.791   2.647   1.806 -0.4952 -1.1386  0.0111
  301THR      N 3818   3.922   2.660   1.991 -0.1273  0.4567  0.6354
  301THR     HN 3819   4.012   2.645   2.030  0.8408  0.1810 -0.3042
  301THR     CA 3820   3.828   2.707   2.088  0.0504 -0.2421 -0.5419
  301THR     HA 3821   3.742   2.642   2.083 -1.3970  0.7405  1.0291
  301THR     CB 3822   3.896   2.708   2.232 -0.1931  0.2359 -0.7958
  301THR     HB 3823   3.816   2.732   2.305  0.8575  0.4072 -1.2060
  301THR    OG1 3824   3.989   2.814   2.239 -0.1808  0.2313  0.4428
  301THR    HG1 3825   4.070   2.773   2.206 -1.1352 -1.3988 -0.4998
  301THR    CG2 3826   3.958   2.576   2.274  0.0186  0.4807  0.2818
  301THR   HG21 3827   3.882   2.495   2.264 -1.8943  1.8375 -2.5337
  301THR   HG22 3828   4.055   2.555   2.223  2.2078 -0.5139  1.8544
  301THR   HG23 3829   3.985   2.582   2.381  1.0661 -0.6509 -0.0499
  301THR      C 3830   3.784   2.841   2.035  0.9350 -0.1524 -0.1585
  301THR      O 3831   3.852   2.912   1.964  0.2434 -0.0006  0.0944
  302THR      N 3832   3.658   2.880   2.063  0.1829 -0.3541 -0.1395
  302THR     HN 3833   3.608   2.809   2.112 -1.9199  1.1908 -2.7580
  302THR     CA 3834   3.592   3.003   2.017  0.2839  0.6705 -0.1197
  302THR     HA 3835   3.600   3.000   1.909  0.9331  0.2636 -1.0871
  302THR     CB 3836   3.449   3.013   2.069 -0.2864 -0.2008 -0.2598
  302THR     HB 3837   3.448   3.038   2.177 -2.0907  1.9907 -1.1440
  302THR    OG1 3838   3.380   2.890   2.047 -0.3621 -0.1694 -0.3393
  302THR    HG1 3839   3.339   2.864   2.130  0.9852  0.4514 -0.7755
  302THR    CG2 3840   3.376   3.135   2.000  0.2962 -0.4927 -0.0585
  302THR   HG21 3841   3.397   3.135   1.891  2.0586  1.1211  0.6465
  302THR   HG22 3842   3.267   3.127   2.019  2.0490 -0.1853 -0.3781
  302THR   HG23 3843   3.414   3.234   2.033 -1.1631 -3.2425 -0.0359
  302THR      C 3844   3.667   3.129   2.065 -0.7350 -0.7778 -0.4158
  302THR      O 3845   3.707   3.211   1.985  0.6510 -0.2868  0.2387
  303ALA      N 3846   3.701   3.142   2.196  0.1898  0.3819 -0.0078
  303ALA     HN 3847   3.653   3.081   2.259 -0.1567  1.2024 -1.0059
  303ALA     CA 3848   3.782   3.251   2.249 -0.2164  1.0505 -0.3071
  303ALA     HA 3849   3.729   3.341   2.274 -0.3279 -1.0004 -2.6809
  303ALA     CB 3850   3.810   3.213   2.399  0.2118 -0.5437 -0.3196
  303ALA    HB1 3851   3.713   3.185   2.443  1.1300 -2.0268  2.1139
  303ALA    HB2 3852   3.868   3.118   2.396 -1.4684  0.4596  4.5740
  303ALA    HB3 3853   3.869   3.276   2.469  0.3072 -0.3575  1.9041
  303ALA      C 3854   3.912   3.282   2.176 -0.2730  0.7170 -0.2270
  303ALA      O 3855   3.929   3.390   2.124 -0.1924  0.3372  0.7026
  304VAL      N 3856   4.008   3.184   2.167  0.2852 -0.1470  0.1601
  304VAL     HN 3857   4.002   3.100   2.220 -1.3557 -0.1334 -1.6171
  304VAL     CA 3858   4.133   3.206   2.097 -0.3995 -0.2246  0.1455
  304VAL     HA 3859   4.193   3.287   2.135  1.2419  0.5325 -1.1787
  304VAL     CB 3860   4.212   3.078   2.119  0.1707  0.4205  0.3969
  304VAL     HB 3861   4.157   2.992   2.077 -1.1097  0.7887  0.0832
  304VAL    CG1 3862   4.358   3.093   2.059 -0.7618  0.6732 -0.0301
  304VAL   HG11 3863   4.410   2.997   2.082 -0.6220 -0.7071  2.9964
  304VAL   HG12 3864   4.356   3.119   1.951  1.3224 -2.1292 -0.5188
  304VAL   HG13 3865   4.413   3.174   2.111  0.7046  0.4957 -1.1390
  304VAL    CG2 3866   4.235   3.053   2.269 -0.9772 -0.1463 -0.4990
  304VAL   HG21 3867   4.273   3.144   2.321 -2.3677  1.0939  2.2185
  304VAL   HG22 3868   4.140   3.025   2.320  0.2740  0.5544  0.3071
  304VAL   HG23 3869   4.306   2.971   2.291 -1.4837 -0.9204 -0.8987
  304VAL      C 3870   4.118   3.231   1.952 -0.6776  0.7003 -0.1461
  304VAL      O 3871   4.185   3.318   1.897 -0.3500 -0.3864 -0.0467
  305SER      N 3872   4.030   3.160   1.875  0.2640  0.0818 -0.2971
  305SER     HN 3873   3.979   3.094   1.929  0.8231  1.6825 -1.1572
  305SER     CA 3874   4.003   3.192   1.737  0.6084  0.3751  0.1518
  305SER     HA 3875   4.097   3.195   1.684 -0.3542  0.4825  1.6796
  305SER     CB 3876   3.918   3.090   1.649  0.3557 -0.1984  0.1686
  305SER    HB1 3877   3.980   3.001   1.626 -1.4699 -2.4733 -0.1368
  305SER    HB2 3878   3.896   3.130   1.548  1.1810 -2.5035  2.5945
  305SER     OG 3879   3.790   3.040   1.701  0.5284  0.0274 -0.5986
  305SER    HG1 3880   3.810   2.997   1.785  0.5544  0.1269  1.0993
  305SER      C 3881   3.938   3.334   1.712 -0.5354  0.2712 -0.2684
  305SER      O 3882   3.958   3.386   1.606 -0.0197  0.4907 -0.1485
  306LYS      N 3883   3.855   3.384   1.807 -0.0703 -0.5761 -0.0613
  306LYS     HN 3884   3.826   3.322   1.879  1.7040 -0.9267  1.3931
  306LYS     CA 3885   3.792   3.510   1.782 -0.2713 -0.2253 -0.8339
  306LYS     HA 3886   3.805   3.541   1.679  0.9686 -3.2227  1.2764
  306LYS     CB 3887   3.645   3.501   1.834 -0.3614  0.4185 -0.2556
  306LYS    HB1 3888   3.595   3.600   1.836 -0.3938  0.8577  0.2955
  306LYS    HB2 3889   3.633   3.449   1.932 -1.2477 -0.8221  1.3352
  306LYS     CG 3890   3.546   3.413   1.748  0.3693  0.2044 -0.5285
  306LYS    HG1 3891   3.576   3.306   1.749  0.0285  0.6184  1.4891
  306LYS    HG2 3892   3.559   3.439   1.641 -2.6033  0.9787 -2.5732
  306LYS     CD 3893   3.393   3.424   1.783 -0.7116  0.5348  0.7462
  306LYS    HD1 3894   3.338   3.342   1.732 -0.5022  0.7542 -0.6921
  306LYS    HD2 3895   3.382   3.402   1.892 -0.8700  0.2004  0.1451
  306LYS     CE 3896   3.321   3.547   1.729  0.0158 -0.8979  0.2985
  306LYS    HE1 3897   3.279   3.533   1.627 -0.0550  0.8224  1.1932
  306LYS    HE2 3898   3.403   3.622   1.731  0.3310 -0.4735  1.1702
  306LYS     NZ 3899   3.219   3.587   1.820  0.4738  0.2353  0.3642
  306LYS    HZ1 3900   3.276   3.623   1.898 -2.3303  0.2147 -0.8419
  306LYS    HZ2 3901   3.156   3.657   1.777 -1.0983  1.6341  2.0279
  306LYS    HZ3 3902   3.171   3.502   1.857  1.1753  2.7201  0.4834
  306LYS      C 3903   3.850   3.629   1.863  0.5593 -0.7493  0.3844
  306LYS      O 3904   3.802   3.739   1.843 -0.0133  0.1995 -0.2983
  307LYS      N 3905   3.964   3.605   1.934  0.1420  0.5632  1.1704
  307LYS     HN 3906   3.999   3.511   1.925 -0.9717  0.6861  1.7706
  307LYS     CA 3907   4.050   3.703   2.000  0.4405 -0.4934  0.7288
  307LYS     HA 3908   4.140   3.660   2.041  3.0175  1.9479  1.3325
  307LYS     CB 3909   4.087   3.821   1.908 -0.5746  0.8886 -0.1720
  307LYS    HB1 3910   4.158   3.888   1.962 -0.5337  1.1028  0.5262
  307LYS    HB2 3911   3.996   3.878   1.879  0.0889  1.4407 -1.6472
  307LYS     CG 3912   4.145   3.787   1.774  1.2147 -0.7713 -1.4081
  307LYS    HG1 3913   4.140   3.867   1.697  1.7970 -0.4060 -2.0267
  307LYS    HG2 3914   4.102   3.699   1.722  0.7584  2.5850 -1.1512
  307LYS     CD 3915   4.293   3.739   1.797 -0.1994 -0.2345  0.1861
  307LYS    HD1 3916   4.359   3.815   1.843 -0.0109 -0.6938  0.2672
  307LYS    HD2 3917   4.294   3.661   1.876 -0.4271  0.0063 -0.5694
  307LYS     CE 3918   4.361   3.690   1.666  0.1535  0.6589  0.0623
  307LYS    HE1 3919   4.372   3.771   1.590  1.3190 -0.9079 -0.7190
  307LYS    HE2 3920   4.312   3.603   1.617  1.4417  2.0129 -1.6877
  307LYS     NZ 3921   4.495   3.648   1.704 -0.0156  0.2222  0.7661
  307LYS    HZ1 3922   4.554   3.628   1.620  2.7878  0.0640  0.1179
  307LYS    HZ2 3923   4.533   3.736   1.744  2.7338  1.2576  1.5131
  307LYS    HZ3 3924   4.497   3.573   1.777 -3.2112 -0.0175  0.4242
  307LYS      C 3925   3.974   3.754   2.125  0.2022 -0.3565  0.5024
  307LYS      O 3926   3.985   3.869   2.167  0.1666 -1.1048  0.5767
  308GLN      N 3927   3.890   3.664   2.182  0.1256 -0.0149 -0.6762
  308GLN     HN 3928   3.898   3.569   2.154 -0.9104  0.4838  2.3960
  308GLN     CA 3929   3.801   3.690   2.293  0.0252 -0.5650  0.6063
  308GLN     HA 3930   3.796   3.798   2.299 -1.3305  1.0786 -2.8063
  308GLN     CB 3931   3.660   3.625   2.269  0.1304 -0.0534  0.4552
  308GLN    HB1 3932   3.611   3.617   2.368 -0.6428  0.4121 -2.0228
  308GLN    HB2 3933   3.671   3.524   2.223 -0.3690 -0.0209  1.3453
  308GLN     CG 3934   3.570   3.712   2.166 -0.3377  0.4242 -0.1076
  308GLN    HG1 3935   3.613   3.736   2.066  1.7293 -2.4536 -0.6547
  308GLN    HG2 3936   3.543   3.805   2.221 -0.9116  0.1428 -0.9903
  308GLN     CD 3937   3.433   3.637   2.140  0.0678  0.4277 -0.2545
  308GLN    OE1 3938   3.379   3.678   2.032  0.2956  0.3236 -0.7029
  308GLN    NE2 3939   3.393   3.538   2.219  0.8485  0.1503 -0.4090
  308GLN   HE21 3940   3.440   3.518   2.305 -1.1828  2.3866 -1.3756
  308GLN   HE22 3941   3.299   3.509   2.202 -0.3730  1.0677 -1.1503
  308GLN      C 3942   3.870   3.635   2.411 -0.2118  0.4102 -0.7473
  308GLN      O 3943   3.822   3.550   2.480 -0.2044 -0.4159 -0.0176
  309VAL      N 3944   3.995   3.687   2.431 -0.2723  0.3053 -0.2070
  309VAL     HN 3945   4.023   3.759   2.369 -0.9662 -0.3105  0.2997
  309VAL     CA 3946   4.077   3.651   2.544  0.5797 -0.2198  0.0351
  309VAL     HA 3947   4.021   3.582   2.606 -2.4665 -2.3050 -0.1516
  309VAL     CB 3948   4.214   3.583   2.512  0.3457 -0.4522  0.2705
  309VAL     HB 3949   4.271   3.653   2.448 -1.6098  1.0102 -1.5686
  309VAL    CG1 3950   4.298   3.563   2.642  1.0658  0.2993  0.1474
  309VAL   HG11 3951   4.378   3.490   2.620 -1.8893  0.7696 -1.5062
  309VAL   HG12 3952   4.350   3.659   2.663 -1.8556 -3.4885  0.4837
  309VAL   HG13 3953   4.244   3.514   2.726 -0.7492  1.2352 -0.0701
  309VAL    CG2 3954   4.207   3.464   2.410  0.2906 -0.0702 -0.6794
  309VAL   HG21 3955   4.154   3.381   2.461  1.6343  1.6735  0.1892
  309VAL   HG22 3956   4.151   3.498   2.320 -0.0143 -0.6154 -0.8175
  309VAL   HG23 3957   4.306   3.428   2.375 -2.6419  1.4513  2.0939
  309VAL      C 3958   4.096   3.791   2.602 -0.2666  0.0628  0.1543
  309VAL      O 3959   4.115   3.891   2.528 -0.0370 -0.1354 -0.6211
  310ILE      N 3960   4.088   3.804   2.731 -0.1371 -0.0871  0.1435
  310ILE     HN 3961   4.078   3.725   2.791 -2.6579  1.6055  0.9579
  310ILE     CA 3962   4.103   3.928   2.795 -0.0672 -1.2121  0.2423
  310ILE     HA 3963   4.137   4.010   2.734 -2.2734  1.6714  0.8685
  310ILE     CB 3964   3.969   3.974   2.856 -1.0941  0.5754 -0.1121
  310ILE     HB 3965   3.931   3.885   2.910 -2.5224 -1.7637  1.4708
  310ILE    CG2 3966   3.992   4.084   2.955 -0.2869 -0.0693  0.5818
  310ILE   HG21 3967   3.899   4.120   3.004  0.1333  1.5990  0.1109
  310ILE   HG22 3968   4.059   4.051   3.038 -1.8115  2.2401  0.6947
  310ILE   HG23 3969   4.055   4.163   2.911 -0.7695 -0.2433  0.3602
  310ILE    CG1 3970   3.871   4.016   2.738 -0.3016 -0.0276  0.7965
  310ILE   HG11 3971   3.880   3.936   2.662  2.2452  1.4312 -1.3263
  310ILE   HG12 3972   3.903   4.113   2.693  1.4206 -1.6916  0.8899
  310ILE     CD 3973   3.734   4.029   2.790  0.2792  0.3613  0.1544
  310ILE    HD1 3974   3.727   4.110   2.866  0.2231 -1.5467 -0.3180
  310ILE    HD2 3975   3.662   4.047   2.707  1.7979 -2.3488  0.9285
  310ILE    HD3 3976   3.697   3.936   2.837  0.1855 -2.3876  0.5999
  310ILE      C 3977   4.213   3.906   2.897  0.8489  0.0895 -0.1053
  310ILE      O 3978   4.219   3.796   2.948  0.1284 -0.8351 -0.3152
  311TYR      N 3979   4.305   4.007   2.907  0.3613  0.1963 -0.1671
  311TYR     HN 3980   4.303   4.092   2.856 -1.8105  2.4129 -0.4268
  311TYR     CA 3981   4.423   3.988   2.992 -0.9095 -0.2712  0.2522
  311TYR     HA 3982   4.432   3.892   3.040  2.8729  2.7871  2.3427
  311TYR     CB 3983   4.555   4.030   2.919  0.3640  0.1327  0.1706
  311TYR    HB1 3984   4.643   4.006   2.984 -1.1995 -2.2759  1.7629
  311TYR    HB2 3985   4.556   4.141   2.913  0.3355  2.3745 -1.0141
  311TYR     CG 3986   4.560   3.963   2.777  0.7544  0.2474  0.6370
  311TYR    CD1 3987   4.594   3.833   2.750  0.0870  0.4898 -0.4857
  311TYR    HD1 3988   4.633   3.767   2.827  0.6447  1.2241  1.5811
  311TYR    CE1 3989   4.610   3.790   2.620  0.2941  0.6066  0.3056
  311TYR    HE1 3990   4.637   3.686   2.604 -2.6004  0.3347 -2.2723
  311TYR     CZ 3991   4.574   3.869   2.514  0.0888 -0.2321  1.1777
  311TYR     OH 3992   4.601   3.831   2.383  0.0675 -0.6706  0.2647
  311TYR     HH 3993   4.638   3.742   2.388 -0.6599  0.3799 -2.7715
  311TYR    CD2 3994   4.522   4.042   2.664 -0.0333  0.5192  0.3719
  311TYR    HD2 3995   4.501   4.144   2.694  0.2552  1.7005  1.0718
  311TYR    CE2 3996   4.532   4.003   2.534 -0.6461  0.0535 -0.4984
  311TYR    HE2 3997   4.515   4.077   2.458  3.5990  4.5575 -0.7107
  311TYR      C 3998   4.404   4.083   3.106  0.2107 -0.2975 -0.0136
  311TYR      O 3999   4.338   4.183   3.085  0.1852  0.9226 -0.3255
  312ALA      N 4000   4.445   4.046   3.232 -0.3683  0.2336  0.0162
  312ALA     HN 4001   4.492   3.959   3.242 -3.6439 -1.4110 -0.8753
  312ALA     CA 4002   4.458   4.148   3.335  0.4281 -0.0703  0.7157
  312ALA     HA 4003   4.361   4.195   3.345 -1.5808 -1.7404  0.2843
  312ALA     CB 4004   4.482   4.081   3.473 -0.3928  0.2162  1.1699
  312ALA    HB1 4005   4.587   4.044   3.474 -1.8474 -2.7705  0.0682
  312ALA    HB2 4006   4.467   4.138   3.568  3.3032  0.1861 -2.0495
  312ALA    HB3 4007   4.421   3.989   3.487  0.4592  0.6877  3.4959
  312ALA      C 4008   4.567   4.252   3.308 -0.0248 -0.2103 -0.1401
  312ALA      O 4009   4.658   4.218   3.241  0.2226  0.2209  0.1559
  313PRO      N 4010   4.547   4.375   3.348 -0.0888  0.2144  0.1903
  313PRO     CD 4011   4.423   4.428   3.407  0.3402  0.3464 -0.5387
  313PRO    HD1 4012   4.347   4.405   3.330  0.1598  1.9474 -1.3418
  313PRO    HD2 4013   4.415   4.382   3.508  0.8209 -2.1376  3.5341
  313PRO     CA 4014   4.658   4.474   3.373 -0.4215  0.1092  0.2483
  313PRO     HA 4015   4.692   4.524   3.283  0.2618 -0.7012  0.0579
  313PRO     CB 4016   4.596   4.584   3.463  0.2498 -0.0322  0.3795
  313PRO    HB1 4017   4.638   4.681   3.428  0.8547 -0.4359 -0.0879
  313PRO    HB2 4018   4.608   4.565   3.572  0.0006  0.6686 -0.2705
  313PRO     CG 4019   4.441   4.578   3.421  0.2576  0.2367  0.4188
  313PRO    HG1 4020   4.426   4.631   3.324  0.3431  0.0337  1.8362
  313PRO    HG2 4021   4.382   4.617   3.507  2.0445 -1.3509  0.0702
  313PRO      C 4022   4.781   4.406   3.431 -0.6509  0.2680  0.4772
  313PRO      O 4023   4.762   4.325   3.528 -0.2167 -0.3728  0.8797
  314GLU      N 4024   4.903   4.440   3.385 -0.2828  0.4677  0.0574
  314GLU     HN 4025   4.909   4.509   3.313 -3.3773  1.5829  0.1819
  314GLU     CA 4026   5.009   4.348   3.407 -0.3578  0.6195 -0.3044
  314GLU     HA 4027   4.963   4.250   3.414  1.1817 -3.7046 -0.6773
  314GLU     CB 4028   5.107   4.336   3.290  0.1088  0.2212 -0.8112
  314GLU    HB1 4029   5.176   4.254   3.320 -0.7880 -0.0982  1.4379
  314GLU    HB2 4030   5.166   4.429   3.286 -1.8963 -2.9091 -0.1586
  314GLU     CG 4031   5.022   4.303   3.162 -0.7162 -0.5297  0.3316
  314GLU    HG1 4032   4.925   4.253   3.184 -0.1797 -0.8693 -1.3116
  314GLU    HG2 4033   5.085   4.242   3.095  2.0000  1.3296  0.8456
  314GLU     CD 4034   4.988   4.429   3.087 -0.6924  0.9156  0.4319
  314GLU    OE1 4035   5.041   4.543   3.126  0.0143 -0.2055  0.5744
  314GLU    OE2 4036   4.917   4.420   2.983  0.3076  0.2444  0.7167
  314GLU      C 4037   5.090   4.376   3.535  0.2018 -0.5270 -0.6378
  314GLU      O 4038   5.180   4.307   3.578  0.2285 -0.1144  0.3503
  315ASP      N 4039   5.039   4.475   3.612 -0.0498  0.0442 -0.1816
  315ASP     HN 4040   4.962   4.532   3.584 -1.2799  0.7822  1.8976
  315ASP     CA 4041   5.083   4.497   3.749 -0.7687  0.1598  0.3679
  315ASP     HA 4042   5.177   4.446   3.760 -1.2642 -1.2590  3.1212
  315ASP     CB 4043   5.108   4.651   3.788  0.6712 -0.1165 -0.3805
  315ASP    HB1 4044   5.197   4.693   3.736 -0.9384  0.8999  1.9122
  315ASP    HB2 4045   5.125   4.646   3.898 -1.0971 -1.3471  2.5880
  315ASP     CG 4046   4.989   4.745   3.753  0.3133 -0.0267  0.8999
  315ASP    OD1 4047   4.910   4.723   3.657  0.1119 -0.1444  0.0199
  315ASP    OD2 4048   4.989   4.847   3.823  0.2789 -0.4130 -0.1621
  315ASP      C 4049   4.984   4.425   3.847 -0.4788  0.1622  0.9602
  315ASP      O 4050   5.001   4.420   3.969  0.0114 -0.1322 -0.6128
  316THR      N 4051   4.873   4.361   3.800 -0.8259  0.0086 -0.0576
  316THR     HN 4052   4.865   4.354   3.701 -0.9025  1.5619 -0.8658
  316THR     CA 4053   4.761   4.316   3.882  0.5675  0.0728 -0.1155
  316THR     HA 4054   4.707   4.396   3.928  0.6810 -3.1234 -3.9383
  316THR     CB 4055   4.654   4.244   3.801 -0.3951 -0.3871  0.1008
  316THR     HB 4056   4.699   4.160   3.744  0.3234 -0.3557  1.5875
  316THR    OG1 4057   4.584   4.329   3.711  0.4321 -0.0019 -0.1200
  316THR    HG1 4058   4.654   4.357   3.651 -1.1271  0.2898  2.2062
  316THR    CG2 4059   4.543   4.191   3.893 -0.3160 -0.2308  0.5529
  316THR   HG21 4060   4.469   4.139   3.830  0.3493 -0.0546 -3.1937
  316THR   HG22 4061   4.573   4.107   3.958 -1.6241  0.2123 -0.8613
  316THR   HG23 4062   4.484   4.270   3.946  1.1519 -5.1579 -0.9424
  316THR      C 4063   4.792   4.226   3.998 -0.3755 -0.9956 -0.2992
  316THR      O 4064   4.741   4.242   4.105 -0.1320 -0.2120 -0.0098
  317TYR      N 4065   4.885   4.129   3.976  0.2797 -0.6383 -0.2098
  317TYR     HN 4066   4.933   4.124   3.889 -2.8760 -1.6590 -0.0814
  317TYR     CA 4067   4.922   4.028   4.072  0.5413  0.8219  0.7396
  317TYR     HA 4068   4.829   3.978   4.094  0.1724  0.1423  1.7189
  317TYR     CB 4069   5.022   3.926   3.997  0.2204 -0.1861 -0.0189
  317TYR    HB1 4070   5.121   3.976   3.981  0.6429  0.1189  0.9669
  317TYR    HB2 4071   4.974   3.889   3.904 -0.3330 -0.9863  0.0456
  317TYR     CG 4072   5.041   3.800   4.082 -0.6373 -0.0198  0.0204
  317TYR    CD1 4073   4.964   3.684   4.056 -0.3440 -0.0093  0.0260
  317TYR    HD1 4074   4.895   3.683   3.973 -0.6093  0.7580 -0.5977
  317TYR    CE1 4075   4.990   3.566   4.124 -0.8483  0.8080  0.2322
  317TYR    HE1 4076   4.941   3.472   4.103  0.8267 -0.3464  2.7598
  317TYR     CZ 4077   5.083   3.566   4.228 -0.3558  0.4677  0.1260
  317TYR     OH 4078   5.095   3.449   4.306 -0.3177 -0.7701  0.2604
  317TYR     HH 4079   5.150   3.470   4.382  1.3930  2.3411 -1.2212
  317TYR    CD2 4080   5.137   3.794   4.180  0.3594  0.4200 -0.5654
  317TYR    HD2 4081   5.188   3.881   4.218  0.6738  1.9641  1.7949
  317TYR    CE2 4082   5.157   3.684   4.258 -0.1575 -0.3880 -0.1909
  317TYR    HE2 4083   5.248   3.679   4.316 -0.0545 -0.9529 -1.0862
  317TYR      C 4084   4.990   4.089   4.195 -0.0781  0.3760  0.0256
  317TYR      O 4085   4.962   4.054   4.309  0.2116 -0.2459 -0.6662
  318THR      N 4086   5.072   4.193   4.172 -0.3544  0.4628  0.7834
  318THR     HN 4087   5.102   4.220   4.081 -3.8116 -2.5588  2.4344
  318THR     CA 4088   5.146   4.260   4.278 -0.2672  0.9543 -0.1768
  318THR     HA 4089   5.147   4.197   4.365  2.6675 -0.1548 -1.8602
  318THR     CB 4090   5.286   4.318   4.236  0.3148 -0.2959  0.5497
  318THR     HB 4091   5.326   4.386   4.314 -1.0950  0.6234  1.0015
  318THR    OG1 4092   5.303   4.385   4.114 -0.1729  0.3094 -0.3070
  318THR    HG1 4093   5.242   4.350   4.049 -1.5248 -2.8959 -0.2971
  318THR    CG2 4094   5.386   4.200   4.213  0.6042  0.3353 -0.2196
  318THR   HG21 4095   5.368   4.121   4.289 -1.5780 -1.0839 -0.4829
  318THR   HG22 4096   5.368   4.158   4.112  2.8354 -2.5863 -1.0538
  318THR   HG23 4097   5.489   4.241   4.219 -1.0134 -1.2720  0.3802
  318THR      C 4098   5.070   4.390   4.320 -0.8600  0.1160  0.6733
  318THR      O 4099   5.090   4.431   4.432 -0.7093  0.0822  0.5199
  319ASN      N 4100   4.974   4.439   4.242 -0.0618 -0.2374 -0.1715
  319ASN     HN 4101   4.969   4.405   4.149  2.8962 -0.2382 -0.6613
  319ASN     CA 4102   4.908   4.571   4.260 -0.1819  0.9017  0.3731
  319ASN     HA 4103   4.914   4.594   4.366  0.8628 -2.0547 -0.9617
  319ASN     CB 4104   4.975   4.677   4.170  0.3134  0.6806  0.5663
  319ASN    HB1 4105   4.968   4.650   4.063 -1.8450  0.2759 -1.3884
  319ASN    HB2 4106   5.082   4.673   4.202 -0.7045 -1.2236  5.8788
  319ASN     CG 4107   4.935   4.820   4.198  0.0192  0.1566  0.1260
  319ASN    OD1 4108   4.955   4.876   4.307 -0.4484 -0.1200 -0.4604
  319ASN    ND2 4109   4.871   4.879   4.092 -0.1762 -0.0068  0.1299
  319ASN   HD21 4110   4.861   4.828   4.007 -3.2929  1.1568  1.9315
  319ASN   HD22 4111   4.828   4.967   4.113 -0.3121 -0.4354 -1.0637
  319ASN      C 4112   4.759   4.559   4.234 -0.4341 -0.5910 -0.0014
  319ASN      O 4113   4.709   4.621   4.144 -0.6296 -0.0885 -1.3099
  320GLU      N 4114   4.689   4.478   4.309  0.4484 -0.3666 -0.6707
  320GLU     HN 4115   4.738   4.446   4.390 -1.7696 -4.2870 -0.9690
  320GLU     CA 4116   4.550   4.459   4.316  0.0994  0.2859 -0.0016
  320GLU     HA 4117   4.510   4.423   4.222 -0.3552 -0.2173  3.4489
  320GLU     CB 4118   4.529   4.334   4.406  1.0018 -0.0722 -0.1412
  320GLU    HB1 4119   4.582   4.245   4.365  1.9138  0.4619 -0.4310
  320GLU    HB2 4120   4.418   4.326   4.410  1.2861  2.2650 -0.2871
  320GLU     CG 4121   4.590   4.351   4.548  0.0762 -0.0469  0.1062
  320GLU    HG1 4122   4.508   4.392   4.610 -1.1672 -0.6444 -0.6597
  320GLU    HG2 4123   4.679   4.418   4.551  0.1330  1.4308  1.1791
  320GLU     CD 4124   4.620   4.224   4.623  0.1767  0.1882 -0.1673
  320GLU    OE1 4125   4.706   4.238   4.710  0.0520 -0.1809 -0.0655
  320GLU    OE2 4126   4.557   4.115   4.606  0.0385  0.1475 -0.1456
  320GLU      C 4127   4.470   4.581   4.375  0.7597 -0.0258 -0.6141
  320GLU      O 4128   4.386   4.562   4.457  0.2386 -0.0382 -0.2875
  321SER      N 4129   4.490   4.704   4.315 -0.0127  0.2051  0.5177
  321SER     HN 4130   4.556   4.719   4.241 -1.0470  0.6781 -1.0382
  321SER     CA 4131   4.428   4.824   4.366 -0.0007  0.2114 -0.0350
  321SER     HA 4132   4.418   4.820   4.473 -1.7878 -2.9444 -0.2700
  321SER     CB 4133   4.523   4.942   4.347  0.3054 -0.3061  0.3867
  321SER    HB1 4134   4.623   4.911   4.383  0.5503 -1.0482  0.1790
  321SER    HB2 4135   4.494   5.033   4.404  1.7466  3.2631 -2.1527
  321SER     OG 4136   4.545   4.967   4.204  0.2090  0.4197 -0.2080
  321SER    HG1 4137   4.600   5.046   4.201  0.0436  1.3483 -1.0334
  321SER      C 4138   4.293   4.854   4.306 -0.3068 -0.0771  0.0255
  321SER      O 4139   4.240   4.792   4.211 -0.1403  0.1663  0.9848
  322ILE      N 4140   4.214   4.958   4.361 -0.4330 -0.4112 -0.1296
  322ILE     HN 4141   4.241   5.012   4.440 -0.5760  3.0219 -1.6200
  322ILE     CA 4142   4.084   4.995   4.307 -0.0208  0.0441  0.3889
  322ILE     HA 4143   4.023   4.908   4.291 -1.5500  1.8143  2.2237
  322ILE     CB 4144   4.007   5.090   4.404  0.0012  0.2993  0.1118
  322ILE     HB 4145   4.001   5.032   4.499 -3.6618 -0.5782  0.1940
  322ILE    CG2 4146   4.091   5.216   4.421  0.0316 -0.1652 -0.4449
  322ILE   HG21 4147   4.095   5.269   4.324  3.1692  1.0304  2.9065
  322ILE   HG22 4148   4.044   5.282   4.496 -1.3432 -2.1833 -1.1443
  322ILE   HG23 4149   4.195   5.196   4.455 -2.1803  1.4116 -1.9802
  322ILE    CG1 4150   3.868   5.113   4.352 -0.5037 -0.6905 -0.3126
  322ILE   HG11 4151   3.830   5.011   4.329 -3.3559  2.6348  0.0244
  322ILE   HG12 4152   3.874   5.162   4.252 -0.7264 -1.7233  0.6035
  322ILE     CD 4153   3.763   5.190   4.432  0.1191  0.3420  0.1640
  322ILE    HD1 4154   3.661   5.155   4.406 -0.5309 -2.9184 -1.8409
  322ILE    HD2 4155   3.768   5.171   4.542  0.7796 -0.2130  0.6902
  322ILE    HD3 4156   3.777   5.300   4.423  0.9843  1.2441 -0.4071
  322ILE      C 4157   4.102   5.058   4.167 -0.0314 -0.2977  0.3234
  322ILE      O 4158   4.021   5.019   4.082 -0.2953  0.3730  0.4274
  323GLN      N 4159   4.204   5.131   4.142 -0.3607  0.4502 -0.0541
  323GLN     HN 4160   4.269   5.157   4.214 -0.8402 -0.8645 -0.7649
  323GLN     CA 4161   4.244   5.183   4.004  0.2076 -0.0832 -0.4387
  323GLN     HA 4162   4.160   5.237   3.963  0.6839 -3.3695 -0.5001
  323GLN     CB 4163   4.372   5.273   4.002  0.1486  0.0558  0.1397
  323GLN    HB1 4164   4.410   5.292   3.899  0.1763 -0.0260  1.0569
  323GLN    HB2 4165   4.452   5.220   4.059  1.5480  1.2221 -0.1789
  323GLN     CG 4166   4.377   5.410   4.072  0.1785 -0.1994  0.1664
  323GLN    HG1 4167   4.288   5.473   4.047  1.1525  3.2507  1.3676
  323GLN    HG2 4168   4.470   5.467   4.050  1.1588  0.5414 -0.5166
  323GLN     CD 4169   4.365   5.401   4.224 -0.3704 -0.0537 -0.2826
  323GLN    OE1 4170   4.393   5.297   4.284 -0.3798  0.2526 -0.0340
  323GLN    NE2 4171   4.324   5.510   4.292  0.2266 -0.9009  0.5184
  323GLN   HE21 4172   4.308   5.595   4.241 -2.3692 -1.2680  0.7495
  323GLN   HE22 4173   4.319   5.501   4.391  0.8475  1.5133 -0.6221
  323GLN      C 4174   4.266   5.067   3.909 -0.7152 -0.2401 -0.3465
  323GLN      O 4175   4.216   5.057   3.793  0.2027  0.6000  0.1847
  324THR      N 4176   4.343   4.970   3.958  0.2801  0.6574 -0.5171
  324THR     HN 4177   4.378   4.980   4.051 -3.0000 -0.7012  2.3975
  324THR     CA 4178   4.370   4.851   3.878  0.5730  1.2422 -0.2710
  324THR     HA 4179   4.416   4.891   3.788  0.0309 -0.2550 -1.5284
  324THR     CB 4180   4.472   4.755   3.953  0.0515  0.8722 -0.2044
  324THR     HB 4181   4.432   4.731   4.054  1.1519 -1.8921 -0.2930
  324THR    OG1 4182   4.595   4.815   3.965 -0.7723 -0.0906 -0.0352
  324THR    HG1 4183   4.638   4.773   4.041 -1.0488  0.7953  1.2811
  324THR    CG2 4184   4.490   4.622   3.876  0.4505 -0.4085  0.4296
  324THR   HG21 4185   4.573   4.568   3.926 -1.2599 -2.9612  0.9174
  324THR   HG22 4186   4.394   4.566   3.883 -0.6530 -0.6274  4.0173
  324THR   HG23 4187   4.512   4.640   3.768 -1.0552  0.1721 -0.1482
  324THR      C 4188   4.240   4.781   3.834  0.0264  0.3328 -0.3848
  324THR      O 4189   4.213   4.740   3.718 -0.2519  0.1086  0.2500
  325TYR      N 4190   4.149   4.764   3.928  0.8999 -0.5436  0.3385
  325TYR     HN 4191   4.165   4.801   4.019 -0.1458 -1.1066 -1.3862
  325TYR     CA 4192   4.023   4.700   3.894  0.4361  0.0010  0.1101
  325TYR     HA 4193   4.044   4.611   3.837 -1.1549 -0.0324  2.0373
  325TYR     CB 4194   3.943   4.639   4.015  0.7896  0.0376  0.2504
  325TYR    HB1 4195   3.847   4.594   3.983  0.8946  2.4335 -3.1975
  325TYR    HB2 4196   3.915   4.721   4.086  1.5010  2.0597  0.0194
  325TYR     CG 4197   4.028   4.529   4.072  0.0045  0.6250  0.5146
  325TYR    CD1 4198   4.048   4.404   3.999 -0.6486  0.3771 -0.1790
  325TYR    HD1 4199   4.000   4.398   3.903 -1.0237  1.4966  1.9239
  325TYR    CE1 4200   4.119   4.297   4.052 -0.6333  0.1622  1.0567
  325TYR    HE1 4201   4.138   4.212   3.990  2.4473  1.1688 -1.2916
  325TYR     CZ 4202   4.161   4.308   4.184  0.3371 -0.3510  0.0048
  325TYR     OH 4203   4.229   4.198   4.245  0.2000 -0.3668  0.3866
  325TYR     HH 4204   4.274   4.241   4.318  1.6077  0.9952  0.4207
  325TYR    CD2 4205   4.084   4.538   4.200 -0.0145  0.0332 -0.3636
  325TYR    HD2 4206   4.070   4.626   4.261 -2.1809  0.8903 -1.8182
  325TYR    CE2 4207   4.154   4.428   4.257 -0.1839  0.1532 -0.1244
  325TYR    HE2 4208   4.189   4.419   4.359 -2.9524  0.9931  1.3136
  325TYR      C 4209   3.931   4.779   3.804 -0.0277  0.0458 -0.0623
  325TYR      O 4210   3.879   4.727   3.708 -0.3065 -0.1935 -0.7586
  326ILE      N 4211   3.923   4.915   3.828  0.1762  0.0166  0.8774
  326ILE     HN 4212   3.956   4.956   3.912  0.1843  0.7561 -0.3867
  326ILE     CA 4213   3.856   5.004   3.737  0.0995 -0.0627  0.4629
  326ILE     HA 4214   3.752   4.979   3.723  1.2006  0.8897  0.9501
  326ILE     CB 4215   3.882   5.157   3.785 -0.0185  0.0052 -0.3370
  326ILE     HB 4216   3.984   5.166   3.828  1.3657  0.4308  0.8495
  326ILE    CG2 4217   3.867   5.263   3.672 -0.5642  0.1758 -0.5545
  326ILE   HG21 4218   3.869   5.368   3.708 -0.3323 -0.8171  0.5469
  326ILE   HG22 4219   3.947   5.259   3.596  0.0222 -0.7268  1.6809
  326ILE   HG23 4220   3.771   5.244   3.620  2.3892  0.8770 -2.5068
  326ILE    CG1 4221   3.789   5.198   3.899 -0.6249 -0.2624 -0.1765
  326ILE   HG11 4222   3.801   5.117   3.974  1.6902  0.9207 -0.0124
  326ILE   HG12 4223   3.682   5.201   3.867  1.9575  1.5990  0.6801
  326ILE     CD 4224   3.832   5.335   3.965 -0.5600 -0.2460 -0.6573
  326ILE    HD1 4225   3.943   5.338   3.962 -1.6216  1.6646 -0.2123
  326ILE    HD2 4226   3.795   5.424   3.909 -0.8494 -3.4291  2.5713
  326ILE    HD3 4227   3.799   5.349   4.070  0.9837  0.8224 -1.1169
  326ILE      C 4228   3.915   4.993   3.588 -0.3994 -0.2200  0.3596
  326ILE      O 4229   3.837   4.999   3.493  0.0821 -0.5641  0.1720
  327GLU      N 4230   4.052   4.982   3.568  0.4348 -0.2648 -0.2867
  327GLU     HN 4231   4.107   4.984   3.651 -2.2796 -2.7102 -1.7867
  327GLU     CA 4232   4.117   4.962   3.434 -0.6186  0.3836  0.2135
  327GLU     HA 4233   4.082   5.042   3.370  1.1129 -0.2071 -1.8558
  327GLU     CB 4234   4.271   4.984   3.461 -0.2774  0.1400  0.2261
  327GLU    HB1 4235   4.296   4.919   3.548  0.1313 -0.0815  3.3948
  327GLU    HB2 4236   4.292   5.089   3.490  1.3403 -3.0715 -0.1007
  327GLU     CG 4237   4.339   4.943   3.324 -0.3114  0.2703  0.4218
  327GLU    HG1 4238   4.261   4.947   3.245 -0.2957  1.1508  1.4816
  327GLU    HG2 4239   4.361   4.834   3.317 -0.8561  0.4126 -0.1019
  327GLU     CD 4240   4.459   5.019   3.272  0.1629  0.6230  0.2006
  327GLU    OE1 4241   4.535   5.076   3.357 -0.2174 -0.3144 -0.2533
  327GLU    OE2 4242   4.492   5.018   3.147  0.1645  0.4878  0.1917
  327GLU      C 4243   4.081   4.829   3.379 -0.0939 -0.0341  0.9422
  327GLU      O 4244   4.044   4.809   3.266 -0.8214 -0.3687 -0.6036
  328LEU      N 4245   4.082   4.720   3.466  0.7040 -0.3517  0.2302
  328LEU     HN 4246   4.104   4.749   3.559  0.5485 -4.0087  1.5955
  328LEU     CA 4247   4.034   4.585   3.424 -0.1496  0.5327  0.5939
  328LEU     HA 4248   4.104   4.559   3.346  0.9538 -0.2497 -1.0061
  328LEU     CB 4249   4.050   4.477   3.528 -0.1089 -0.0808 -0.0558
  328LEU    HB1 4250   4.014   4.514   3.626  0.3549  0.4396 -1.7803
  328LEU    HB2 4251   4.158   4.452   3.541 -0.2808  1.4477 -0.5776
  328LEU     CG 4252   3.982   4.337   3.492  0.1238  0.2631  0.6448
  328LEU     HG 4253   3.876   4.358   3.465 -3.2408  0.0296 -0.5463
  328LEU    CD1 4254   4.051   4.264   3.383 -0.4268 -0.4396  0.7577
  328LEU   HD11 4255   4.057   4.334   3.298  1.6715  0.6816 -2.1876
  328LEU   HD12 4256   4.157   4.238   3.402 -3.2170 -2.4367  0.2018
  328LEU   HD13 4257   4.009   4.165   3.353 -1.0107  0.6505 -0.9617
  328LEU    CD2 4258   3.973   4.249   3.609  0.4002  0.6621  0.1137
  328LEU   HD21 4259   3.929   4.148   3.592  0.1785 -1.6942  2.5495
  328LEU   HD22 4260   4.075   4.236   3.650 -1.6414  0.6705  0.6883
  328LEU   HD23 4261   3.923   4.301   3.693 -1.9774 -0.9422 -1.2483
  328LEU      C 4262   3.888   4.589   3.366  0.2022  0.2023  0.4444
  328LEU      O 4263   3.867   4.556   3.249 -0.0650 -0.2331  0.0832
  329PHE      N 4264   3.794   4.650   3.442 -0.2566  0.0406 -0.2174
  329PHE     HN 4265   3.808   4.685   3.535 -1.7088  0.1421 -1.4278
  329PHE     CA 4266   3.654   4.645   3.402  0.0778 -0.4148 -0.1673
  329PHE     HA 4267   3.627   4.550   3.357 -2.0053 -0.6035 -0.7224
  329PHE     CB 4268   3.571   4.670   3.529 -0.6753  0.5004  0.1528
  329PHE    HB1 4269   3.460   4.664   3.521 -0.7516 -1.2190  0.3260
  329PHE    HB2 4270   3.592   4.769   3.575 -1.1524 -0.6488 -0.9189
  329PHE     CG 4271   3.599   4.575   3.637 -0.0644 -1.2145 -0.2489
  329PHE    CD1 4272   3.640   4.444   3.624  0.5172  0.4235  0.2003
  329PHE    HD1 4273   3.663   4.414   3.523  0.3038 -1.6213  2.1619
  329PHE    CE1 4274   3.631   4.355   3.731  0.1229  0.0750 -0.0851
  329PHE    HE1 4275   3.673   4.256   3.722 -3.4484 -1.3977  2.2469
  329PHE     CZ 4276   3.592   4.398   3.859 -0.8592 -0.6665 -0.5484
  329PHE     HZ 4277   3.590   4.325   3.939  0.0369 -2.0798  0.3523
  329PHE    CD2 4278   3.568   4.619   3.765 -0.0774 -0.7078  0.3633
  329PHE    HD2 4279   3.543   4.724   3.766  1.4942 -0.5106  1.6048
  329PHE    CE2 4280   3.568   4.536   3.876  0.3019  0.5700  0.8465
  329PHE    HE2 4281   3.544   4.574   3.975 -0.9851  1.9437 -2.4263
  329PHE      C 4282   3.610   4.746   3.298  0.3869 -0.4678  0.0819
  329PHE      O 4283   3.517   4.728   3.227 -0.2827  0.5453 -0.1285
  330GLY      N 4284   3.694   4.846   3.280  0.0210 -0.1658 -0.0960
  330GLY     HN 4285   3.771   4.861   3.342  3.2204 -2.3400 -0.6029
  330GLY     CA 4286   3.713   4.926   3.157  0.0088  0.0883  0.3113
  330GLY    HA1 4287   3.620   4.972   3.128  1.2577  1.2676  0.1434
  330GLY    HA2 4288   3.794   4.996   3.173 -2.4066 -0.7042  1.4922
  330GLY      C 4289   3.744   4.844   3.036  0.3972 -0.4252 -0.2218
  330GLY      O 4290   3.662   4.842   2.946  0.1795 -0.3899 -0.2577
  331ASN      N 4291   3.861   4.777   3.039 -0.1981 -0.1934  0.0780
  331ASN     HN 4292   3.918   4.773   3.121  3.7180  3.9744  0.2358
  331ASN     CA 4293   3.924   4.689   2.932  0.2188  0.4315 -0.4404
  331ASN     HA 4294   3.929   4.745   2.839 -0.8447  0.2410  0.4220
  331ASN     CB 4295   4.064   4.635   2.960  0.1142 -0.3431  0.3445
  331ASN    HB1 4296   4.102   4.562   2.885  0.9622  3.1954  1.5211
  331ASN    HB2 4297   4.048   4.588   3.059 -0.5121  1.9329 -0.6815
  331ASN     CG 4298   4.166   4.744   2.980 -0.3213  0.6011  0.2417
  331ASN    OD1 4299   4.141   4.864   2.965  0.0223 -0.1883  0.0615
  331ASN    ND2 4300   4.286   4.696   3.017  0.8785  0.1122  0.0666
  331ASN   HD21 4301   4.302   4.598   3.032  1.5656 -0.8081  0.6407
  331ASN   HD22 4302   4.360   4.759   3.041 -2.9153 -0.8890  1.6392
  331ASN      C 4303   3.835   4.577   2.892 -0.1352  0.4285  0.4533
  331ASN      O 4304   3.805   4.557   2.774 -0.7045  0.0718 -0.3371
  332MET      N 4305   3.780   4.506   2.988  1.2365  0.3319 -0.1288
  332MET     HN 4306   3.806   4.531   3.081  1.3859 -3.5320 -1.0580
  332MET     CA 4307   3.684   4.397   2.979 -0.4556  1.1679  0.4995
  332MET     HA 4308   3.726   4.318   2.918  0.4060  1.9662 -0.8184
  332MET     CB 4309   3.648   4.360   3.132 -0.0116  0.5636  0.2193
  332MET    HB1 4310   3.597   4.438   3.192 -0.5989  1.6267  0.4350
  332MET    HB2 4311   3.747   4.339   3.178  0.7275 -1.1044  0.4200
  332MET     CG 4312   3.566   4.237   3.147 -0.7142 -0.1960  0.8061
  332MET    HG1 4313   3.603   4.141   3.107  1.3594 -0.8389  1.7445
  332MET    HG2 4314   3.478   4.269   3.088  0.5327 -0.0072 -0.5815
  332MET     SD 4315   3.516   4.192   3.317  0.0359 -0.3867  0.4458
  332MET     CE 4316   3.674   4.128   3.369  0.4763  0.0637  0.1260
  332MET    HE1 4317   3.744   4.213   3.383 -2.0445  1.4598 -0.2293
  332MET    HE2 4318   3.662   4.086   3.472  1.3937 -1.2370  0.6923
  332MET    HE3 4319   3.722   4.050   3.306 -1.9383 -1.6835 -1.8457
  332MET      C 4320   3.553   4.430   2.904 -0.1697  0.0336 -0.9837
  332MET      O 4321   3.516   4.361   2.811 -0.0263 -0.4652 -0.1534
  333ALA      N 4322   3.500   4.548   2.933  0.2175 -0.2863  0.7682
  333ALA     HN 4323   3.524   4.600   3.014 -0.9898  0.7150 -1.0340
  333ALA     CA 4324   3.385   4.603   2.866  1.5275  0.1993  0.1797
  333ALA     HA 4325   3.306   4.531   2.884 -1.1784  1.2319  0.8347
  333ALA     CB 4326   3.339   4.732   2.927  0.3136 -0.4596 -0.2628
  333ALA    HB1 4327   3.409   4.817   2.912  1.1197  0.0289  0.5533
  333ALA    HB2 4328   3.247   4.762   2.874 -0.0223 -0.2348 -1.6302
  333ALA    HB3 4329   3.316   4.718   3.035 -0.1145  0.5246 -0.8793
  333ALA      C 4330   3.408   4.621   2.719 -0.2424 -0.1032  0.0682
  333ALA      O 4331   3.318   4.598   2.635  0.0015 -0.4710  0.0570
  334LYS      N 4332   3.534   4.665   2.679  0.4347 -0.1094 -0.1565
  334LYS     HN 4333   3.604   4.685   2.746  0.9082  0.3935 -0.1453
  334LYS     CA 4334   3.571   4.682   2.541 -0.1242 -0.2458  0.0893
  334LYS     HA 4335   3.499   4.746   2.491  0.9388  1.7664  2.6183
  334LYS     CB 4336   3.705   4.747   2.514  0.0944 -0.0624 -0.0595
  334LYS    HB1 4337   3.714   4.785   2.410  1.3587 -0.1114  1.4146
  334LYS    HB2 4338   3.787   4.679   2.545 -0.4745 -0.9442  1.7383
  334LYS     CG 4339   3.729   4.871   2.606 -0.0468 -0.3869  0.4562
  334LYS    HG1 4340   3.825   4.921   2.582 -0.6007 -0.2762 -0.4360
  334LYS    HG2 4341   3.740   4.836   2.711  0.5503 -1.9926 -2.1595
  334LYS     CD 4342   3.615   4.980   2.615  0.1593 -0.5813 -0.0739
  334LYS    HD1 4343   3.583   5.006   2.512  0.3801 -0.2387  2.9773
  334LYS    HD2 4344   3.526   4.948   2.674 -0.7910  1.1226  1.7242
  334LYS     CE 4345   3.667   5.114   2.667 -0.1907  0.2258  0.7414
  334LYS    HE1 4346   3.589   5.193   2.665  1.7462 -1.1017  0.8573
  334LYS    HE2 4347   3.742   5.142   2.589  2.7090  0.8084  0.0175
  334LYS     NZ 4348   3.732   5.106   2.796  0.2507 -0.6659 -0.6184
  334LYS    HZ1 4349   3.822   5.055   2.788 -0.4271 -3.0048 -0.9047
  334LYS    HZ2 4350   3.751   5.205   2.820  0.8819  0.5376  0.7026
  334LYS    HZ3 4351   3.663   5.068   2.863  1.6677  0.0575 -2.2527
  334LYS      C 4352   3.572   4.557   2.451 -0.0335  0.0893  0.1044
  334LYS      O 4353   3.512   4.545   2.348  0.1752  0.0159  0.3376
  335THR      N 4354   3.644   4.456   2.504 -0.3037  0.4419 -0.4060
  335THR     HN 4355   3.700   4.467   2.585 -2.6958  0.7244  1.2518
  335THR     CA 4356   3.663   4.326   2.432 -0.1438 -0.6723 -0.4113
  335THR     HA 4357   3.672   4.346   2.326  1.1232 -1.9457  0.2401
  335THR     CB 4358   3.788   4.252   2.494  0.1744 -0.3302  0.6383
  335THR     HB 4359   3.757   4.201   2.588 -0.6350 -0.7591 -2.4715
  335THR    OG1 4360   3.901   4.340   2.515  0.1176  0.6497  0.0594
  335THR    HG1 4361   3.896   4.362   2.608 -1.7696 -0.7569 -1.9994
  335THR    CG2 4362   3.834   4.130   2.408  0.2820  0.3966  0.0341
  335THR   HG21 4363   3.752   4.059   2.385 -1.8760 -0.7338 -1.4073
  335THR   HG22 4364   3.865   4.175   2.311 -0.4551  0.8773  0.6559
  335THR   HG23 4365   3.922   4.071   2.443 -0.4406  2.8398  0.8831
  335THR      C 4366   3.542   4.238   2.440  0.4315 -0.4034  0.4932
  335THR      O 4367   3.521   4.146   2.356  0.1222 -0.4200  0.3833
  336LEU      N 4368   3.445   4.263   2.535  0.8258 -0.4268  0.2511
  336LEU     HN 4369   3.463   4.314   2.618  0.1550 -0.3085  0.4638
  336LEU     CA 4370   3.318   4.201   2.535  0.7642  0.1893 -0.4287
  336LEU     HA 4371   3.342   4.096   2.533 -0.3229 -1.0666 -0.4923
  336LEU     CB 4372   3.244   4.232   2.673  0.8731 -1.3538 -0.3138
  336LEU    HB1 4373   3.135   4.242   2.653 -2.2955  0.8087  1.3895
  336LEU    HB2 4374   3.283   4.331   2.705 -0.0261 -3.0168 -1.2889
  336LEU     CG 4375   3.274   4.127   2.778 -0.3307 -0.2054 -0.4532
  336LEU     HG 4376   3.379   4.092   2.773  0.5811  0.3055  0.4568
  336LEU    CD1 4377   3.237   4.184   2.916  0.1937  0.0359  0.9136
  336LEU   HD11 4378   3.246   4.107   2.995  1.1485 -0.1170  2.5992
  336LEU   HD12 4379   3.295   4.274   2.946  2.4433  0.9116 -1.2008
  336LEU   HD13 4380   3.130   4.216   2.910 -0.7334 -0.5618  0.2217
  336LEU    CD2 4381   3.191   3.997   2.746  0.2451 -0.9597 -0.4459
  336LEU   HD21 4382   3.217   3.919   2.821  3.0923 -2.7241 -4.8851
  336LEU   HD22 4383   3.083   4.023   2.752  0.0376  1.3083 -0.5084
  336LEU   HD23 4384   3.222   3.946   2.653  0.8623 -1.0354  0.0680
  336LEU      C 4385   3.230   4.242   2.419  0.0684 -0.4418  0.0937
  336LEU      O 4386   3.141   4.168   2.376 -0.0279 -0.4154  0.4645
  337ALA      N 4387   3.235   4.372   2.388  0.3786  0.0074 -0.0910
  337ALA     HN 4388   3.305   4.422   2.439 -1.2192  0.9158  1.3995
  337ALA     CA 4389   3.147   4.444   2.302  0.4411  0.2964 -0.0120
  337ALA     HA 4390   3.056   4.387   2.288  0.1287 -0.1899  0.0002
  337ALA     CB 4391   3.133   4.567   2.378 -0.6302  1.0113  0.0413
  337ALA    HB1 4392   3.080   4.555   2.474  1.4337 -0.0685 -0.9496
  337ALA    HB2 4393   3.228   4.623   2.396  2.1414  1.4312 -0.9783
  337ALA    HB3 4394   3.074   4.637   2.315 -0.1886  3.0326  1.5518
  337ALA      C 4395   3.192   4.480   2.163  0.1886 -0.3718  0.3040
  337ALA      O 4396   3.106   4.495   2.073 -0.2362  0.2847 -0.5839
  338LYS      N 4397   3.325   4.490   2.138  0.0437  0.2332  0.0317
  338LYS     HN 4398   3.395   4.478   2.208 -1.6480  1.4714  2.1021
  338LYS     CA 4399   3.388   4.521   2.011  0.2308 -0.0833 -0.3401
  338LYS     HA 4400   3.329   4.475   1.934  0.7853 -1.7700  3.8326
  338LYS     CB 4401   3.369   4.671   1.997 -0.4367 -0.0265 -0.0602
  338LYS    HB1 4402   3.260   4.684   1.981  1.9332 -0.8808 -1.4293
  338LYS    HB2 4403   3.414   4.699   1.899 -1.4898 -0.0876  0.9029
  338LYS     CG 4404   3.435   4.759   2.110  0.3589 -0.3916 -0.0051
  338LYS    HG1 4405   3.540   4.725   2.122  0.8836  0.1597  0.4741
  338LYS    HG2 4406   3.374   4.747   2.202 -2.3927  1.7307  0.3289
  338LYS     CD 4407   3.413   4.902   2.054 -0.4699  0.2072  0.8122
  338LYS    HD1 4408   3.472   4.918   1.961 -1.2719 -0.3154  2.8387
  338LYS    HD2 4409   3.303   4.914   2.038  1.4818 -0.8487  1.6724
  338LYS     CE 4410   3.459   5.010   2.159 -0.0351 -0.2409 -0.4743
  338LYS    HE1 4411   3.570   5.005   2.168 -1.3168 -0.6035 -1.2669
  338LYS    HE2 4412   3.420   4.981   2.259 -0.1482 -1.1013  2.1731
  338LYS     NZ 4413   3.415   5.144   2.133  0.1707 -0.1207 -0.4474
  338LYS    HZ1 4414   3.311   5.138   2.140 -0.4246  0.6531  0.7058
  338LYS    HZ2 4415   3.443   5.201   2.215  0.3143  2.6019  5.5352
  338LYS    HZ3 4416   3.449   5.189   2.046 -0.2418 -1.4363 -0.7495
  338LYS      C 4417   3.536   4.479   1.998 -0.5654 -0.0125  0.0043
  338LYS    OT1 4418   3.592   4.417   2.088  0.7294 -0.3108  0.0909
  338LYS    OT2 4419   3.593   4.507   1.891 -0.2979  0.5088 -0.2473
  339SOL     OW 4420   0.014   0.404   7.064 -0.3836 -0.2985 -0.5223
  339SOL    HW1 4421   0.075   0.340   7.017 -3.2950  2.0178 -0.7163
  339SOL    HW2 4422   0.044   0.413   7.159  0.6649  0.7846  1.8458
  340SOL     OW 4423   0.573   0.248   0.088  0.8300  0.2802  0.1726
  340SOL    HW1 4424   0.532   0.334   0.057 -0.2615  1.7148 -0.6291
  340SOL    HW2 4425   0.501   0.182   0.109  0.4609  0.7545  2.7644
  341SOL     OW 4426   0.347   2.586   0.705 -0.3439  0.6937  0.1612
  341SOL    HW1 4427   0.393   2.503   0.738 -0.2386  2.3477  1.9658
  341SOL    HW2 4428   0.384   2.611   0.616 -1.5148  0.7373 -0.0299
  342SOL     OW 4429   8.800   1.255   8.759 -0.6346 -0.3774  0.8273
  342SOL    HW1 4430   8.885   1.307   8.760  2.7069  0.7518  1.1243
  342SOL    HW2 4431   8.770   1.238   8.853 -0.0134 -1.0967 -2.3377
  343SOL     OW 4432   1.584   1.789   8.135 -0.3774  0.3784  0.5690
  343SOL    HW1 4433   1.572   1.764   8.231 -1.3380  0.6563  2.1223
  343SOL    HW2 4434   1.608   1.707   8.082  0.0889 -1.3127  1.4437
  344SOL     OW 4435   0.860   0.001   1.574 -0.1772 -0.2171 -0.1576
  344SOL    HW1 4436   0.825   0.020   1.482 -0.5317  1.3316  0.8406
  344SOL    HW2 4437   0.895   0.086   1.614 -2.1929 -0.7451 -2.3657
  345SOL     OW 4438   2.316   0.281   0.884  0.3145  0.7755 -0.1679
  345SOL    HW1 4439   2.300   0.379   0.872  0.9150  1.2540  1.0551
  345SOL    HW2 4440   2.388   0.252   0.820 -0.7043  0.9178 -1.6902
  346SOL     OW 4441   7.620   4.520   0.972  0.2080  0.2569  0.0518
  346SOL    HW1 4442   7.585   4.610   0.998 -0.5126 -0.3938 -2.9682
  346SOL    HW2 4443   7.661   4.525   0.882 -3.0474 -0.5587 -1.8548
  347SOL     OW 4444   7.897   3.031   8.724 -0.4861 -0.0187  0.0033
  347SOL    HW1 4445   7.913   2.935   8.747 -1.8849  2.2596 -0.4205
  347SOL    HW2 4446   7.981   3.083   8.736  3.6157  2.3851 -2.0162
  348SOL     OW 4447   0.426   0.321   7.147 -0.6750 -0.2273  0.8156
  348SOL    HW1 4448   0.382   0.242   7.104 -0.7714 -1.6683  0.7758
  348SOL    HW2 4449   0.414   0.316   7.246  0.0665  1.2494 -0.0410
  349SOL     OW 4450   1.346   3.141   2.368 -0.1197  0.3254 -0.4144
  349SOL    HW1 4451   1.341   3.237   2.396 -1.4669 -0.5744  0.2362
  349SOL    HW2 4452   1.433   3.125   2.320  1.6367 -2.5579 -0.0273
  350SOL     OW 4453   8.832   8.679   8.460 -0.1465 -0.9873  0.2497
  350SOL    HW1 4454   8.902   8.667   8.530 -0.4224 -2.1689 -3.7321
  350SOL    HW2 4455   8.802   8.590   8.427  1.8407 -0.7159 -0.2281
  351SOL     OW 4456   1.068   1.490   2.664 -0.6475  0.3500 -0.4886
  351SOL    HW1 4457   1.166   1.471   2.660  1.0743  0.7418  0.6032
  351SOL    HW2 4458   1.021   1.438   2.594  0.8617  0.7849 -1.6505
  352SOL     OW 4459   7.700   7.553   3.396  0.2451  0.2420 -0.3416
  352SOL    HW1 4460   7.777   7.502   3.358  1.0789 -0.5017  2.2382
  352SOL    HW2 4461   7.631   7.567   3.325 -0.3995  0.2096 -0.2832
  353SOL     OW 4462   1.701   0.634   8.322  0.0534 -0.4316 -0.0045
  353SOL    HW1 4463   1.644   0.691   8.262  0.9893 -1.0234 -1.2102
  353SOL    HW2 4464   1.646   0.558   8.358 -0.4306  0.6385 -1.4664
  354SOL     OW 4465   0.102   2.487   1.201  0.5148 -0.0657 -0.5867
  354SOL    HW1 4466   0.195   2.503   1.236  0.9270 -3.0198 -2.3155
  354SOL    HW2 4467   0.106   2.471   1.103 -1.7673  0.4416 -0.6270
  355SOL     OW 4468   0.263   0.994   2.149 -0.2804  0.8759 -0.3882
  355SOL    HW1 4469   0.292   0.976   2.056 -0.4949  0.0349 -1.6122
  355SOL    HW2 4470   0.304   1.079   2.182  1.7355 -0.1387  1.5727
  356SOL     OW 4471   1.276   0.997   1.039 -0.0968  0.6364  0.9236
  356SOL    HW1 4472   1.349   1.028   1.101 -1.2846 -0.7287  0.5303
  356SOL    HW2 4473   1.308   1.005   0.945 -1.7396 -1.0639 -3.9902
  357SOL     OW 4474   0.391   0.902   1.222 -0.2370 -0.0128  0.0680
  357SOL    HW1 4475   0.327   0.934   1.152 -0.6199 -0.4214 -2.8511
  357SOL    HW2 4476   0.341   0.850   1.291 -1.2742  0.0662  0.8350
  358SOL     OW 4477   0.518   2.308   0.754  0.1603 -0.0132  0.2247
  358SOL    HW1 4478   0.564   2.233   0.705 -0.6360  1.3472  1.2219
  358SOL    HW2 4479   0.583   2.350   0.818 -1.5034  2.0728 -0.7600
  359SOL     OW 4480   0.565   2.747   1.349  0.3708  0.1448 -0.3725
  359SOL    HW1 4481   0.665   2.745   1.353 -0.0959  0.4846 -1.6257
  359SOL    HW2 4482   0.527   2.701   1.429 -0.3014 -0.4861 -0.3867
  360SOL     OW 4483   1.037   8.435   2.394 -0.2084 -0.0391  0.1460
  360SOL    HW1 4484   1.041   8.535   2.388  2.4305 -0.7486  0.1367
  360SOL    HW2 4485   0.966   8.401   2.332  0.9296  0.0852  0.4895
  361SOL     OW 4486   0.329   0.106   8.331  1.2599 -0.2371  0.4620
  361SOL    HW1 4487   0.254   0.135   8.390  0.3242 -0.7274  0.1273
  361SOL    HW2 4488   0.321   0.008   8.312  0.1485  1.6915  1.6903
  362SOL     OW 4489   2.792   1.382   1.008  0.5404  0.2337  0.0137
  362SOL    HW1 4490   2.748   1.348   0.925 -0.5806 -0.8727 -0.4585
  362SOL    HW2 4491   2.758   1.473   1.030  1.4814  2.8107  2.2429
  363SOL     OW 4492   0.685   3.164   0.076 -0.3439  0.2405 -0.4591
  363SOL    HW1 4493   0.653   3.135   0.166 -0.5332  1.7153 -0.2864
  363SOL    HW2 4494   0.708   3.261   0.077 -0.8522  0.4052 -3.2670
  364SOL     OW 4495   2.922   2.234   0.143  0.2108 -0.0024 -0.0458
  364SOL    HW1 4496   2.913   2.143   0.102  1.2794 -0.7922  2.2788
  364SOL    HW2 4497   2.842   2.253   0.200 -2.5789 -0.6922 -1.5357
  365SOL     OW 4498   8.838   3.701   1.185 -0.0048 -0.1250 -0.1810
  365SOL    HW1 4499   8.830   3.676   1.282  0.2640  3.4514 -2.0860
  365SOL    HW2 4500   8.838   3.800   1.176  1.1129 -1.9750  1.4559
  366SOL     OW 4501   8.522   2.144   2.586 -0.0551  0.3706 -0.1654
  366SOL    HW1 4502   8.586   2.099   2.648 -0.5888 -0.5038 -1.3198
  366SOL    HW2 4503   8.439   2.169   2.635  0.8381  0.5147  0.8140
  367SOL     OW 4504   0.343   0.984   8.519 -0.1722  0.5581 -0.4314
  367SOL    HW1 4505   0.263   0.938   8.557 -0.8639 -2.5651  1.9616
  367SOL    HW2 4506   0.424   0.927   8.533 -0.4231  2.2856  2.0146
  368SOL     OW 4507   8.355   1.464   1.484  0.2455 -0.3160 -0.1064
  368SOL    HW1 4508   8.316   1.389   1.430 -3.2972 -0.8517 -1.5872
  368SOL    HW2 4509   8.412   1.522   1.426 -0.0295  0.0835  2.5936
  369SOL     OW 4510   1.016   8.164   0.742 -0.3867  0.0528 -0.4106
  369SOL    HW1 4511   1.109   8.160   0.705  2.1506  2.1396 -0.7409
  369SOL    HW2 4512   0.989   8.259   0.756  1.0460  0.5603 -1.0586
  370SOL     OW 4513   0.591   1.697   0.845 -0.0321 -0.2012  1.0866
  370SOL    HW1 4514   0.659   1.707   0.918 -1.8341  1.1395 -0.5102
  370SOL    HW2 4515   0.612   1.760   0.771  0.6849 -1.3148  0.7040
  371SOL     OW 4516   1.952   3.306   2.582  0.0729 -0.0802 -0.0111
  371SOL    HW1 4517   2.008   3.383   2.553  1.4330 -5.8827 -0.0975
  371SOL    HW2 4518   1.939   3.310   2.681 -1.5705  0.3937  0.5895
  372SOL     OW 4519   2.249   4.302   0.686 -0.4295 -0.2884  0.2579
  372SOL    HW1 4520   2.216   4.210   0.705 -1.2329 -1.3596 -3.0227
  372SOL    HW2 4521   2.241   4.321   0.588  0.5878  1.1370  1.7811
  373SOL     OW 4522   8.839   0.701   0.840  0.4044  0.4065  0.4016
  373SOL    HW1 4523   8.823   0.709   0.742 -0.0138  0.5971  0.2970
  373SOL    HW2 4524   8.837   0.793   0.881 -1.7980 -0.9408 -1.2615
  374SOL     OW 4525   2.585   1.412   8.080  0.0976 -0.1769 -0.1810
  374SOL    HW1 4526   2.546   1.497   8.116 -0.6321  2.4742  0.6465
  374SOL    HW2 4527   2.597   1.347   8.155  1.4844 -0.9869  0.1766
  375SOL     OW 4528   2.528   3.465   7.282 -0.3530  0.0091 -0.1642
  375SOL    HW1 4529   2.556   3.375   7.248 -1.7215 -0.2239 -2.4831
  375SOL    HW2 4530   2.544   3.470   7.380 -3.2653  0.1460  0.2684
  376SOL     OW 4531   3.035   7.289   0.664  0.1030 -0.5422 -0.1330
  376SOL    HW1 4532   3.011   7.353   0.591 -1.0387 -0.6585  0.2224
  376SOL    HW2 4533   3.131   7.301   0.688 -0.3542  2.9321  1.4320
  377SOL     OW 4534   1.084   0.486   1.967 -0.5250  0.4787  0.1738
  377SOL    HW1 4535   1.150   0.559   1.982 -0.4137 -0.1042  3.2188
  377SOL    HW2 4536   1.059   0.445   2.055  2.0712 -0.4795  0.6027
  378SOL     OW 4537   3.138   5.307   8.272 -0.0750  0.2802  0.3976
  378SOL    HW1 4538   3.222   5.266   8.308  2.7037 -1.6908 -2.6456
  378SOL    HW2 4539   3.137   5.300   8.172 -1.7543 -0.4609  1.6080
  379SOL     OW 4540   2.853   0.125   8.417  0.0893 -0.0156  0.0784
  379SOL    HW1 4541   2.879   0.066   8.340 -0.8336 -2.6597  0.4210
  379SOL    HW2 4542   2.887   0.084   8.502  0.0295 -2.0213  1.2161
  380SOL     OW 4543   1.695   7.900   4.074 -0.3421  0.3281  0.0697
  380SOL    HW1 4544   1.682   7.966   4.148 -1.2559 -1.0983 -0.9044
  380SOL    HW2 4545   1.637   7.821   4.089 -2.1759  1.7906  2.8674
  381SOL     OW 4546   0.461   1.331   1.084 -0.1972 -0.7846 -0.0440
  381SOL    HW1 4547   0.421   1.289   1.165 -0.9942  0.9459  1.0974
  381SOL    HW2 4548   0.402   1.406   1.053  0.2177  0.4770 -3.1750
  382SOL     OW 4549   1.933   1.679   8.044  0.2024 -0.3789  0.5067
  382SOL    HW1 4550   1.847   1.665   7.995 -0.7622  1.0397  2.2107
  382SOL    HW2 4551   1.968   1.770   8.025 -1.9204 -1.2547  1.8724
  383SOL     OW 4552   3.037   1.368   8.013 -0.4039  0.0617  0.3145
  383SOL    HW1 4553   3.129   1.332   7.996  3.9091  2.1287 -0.2133
  383SOL    HW2 4554   3.040   1.430   8.091 -0.5286 -0.2455  0.3914
  384SOL     OW 4555   7.541   0.721   8.679 -0.0238 -0.6716 -0.0434
  384SOL    HW1 4556   7.448   0.707   8.646 -0.9998 -1.5071 -0.8908
  384SOL    HW2 4557   7.605   0.717   8.603 -0.1171 -1.2393  0.7896
  385SOL     OW 4558   6.924   3.180   0.600  0.0030  0.1422 -0.3875
  385SOL    HW1 4559   6.984   3.257   0.578  0.8564 -0.4167 -1.9570
  385SOL    HW2 4560   6.968   3.121   0.667  0.5152  0.7437 -1.4612
  386SOL     OW 4561   0.395   2.244   7.520 -0.2936 -0.2642 -0.2216
  386SOL    HW1 4562   0.358   2.165   7.569  2.4936 -0.5296  0.7393
  386SOL    HW2 4563   0.355   2.328   7.557  0.2757 -1.4676 -0.3042
  387SOL     OW 4564   8.413   1.560   2.530  0.4835  0.1497 -0.3680
  387SOL    HW1 4565   8.379   1.536   2.439 -0.1966  3.7006  0.2740
  387SOL    HW2 4566   8.500   1.514   2.546 -2.6459 -1.4991  0.7005
  388SOL     OW 4567   3.180   1.098   8.634 -0.3253  0.9976  0.1933
  388SOL    HW1 4568   3.193   0.999   8.627  0.7046 -1.3614 -0.5338
  388SOL    HW2 4569   3.084   1.117   8.655 -0.8605  0.8120 -0.2361
  389SOL     OW 4570   2.638   8.288   1.144 -0.0365 -0.1143  0.2020
  389SOL    HW1 4571   2.608   8.225   1.072 -0.0764  0.2571  3.5463
  389SOL    HW2 4572   2.578   8.278   1.224  0.8909 -1.3810 -1.8905
  390SOL     OW 4573   0.856   8.629   1.684  0.0460  0.0920 -0.0822
  390SOL    HW1 4574   0.868   8.721   1.648  1.0743  2.4098  0.3296
  390SOL    HW2 4575   0.759   8.605   1.684 -0.4067  0.0922  0.0954
  391SOL     OW 4576   0.051   2.283   1.849  0.3410  0.0523  0.7380
  391SOL    HW1 4577   0.061   2.241   1.759 -0.3943 -0.4765 -0.9421
  391SOL    HW2 4578  -0.039   2.326   1.856 -1.6306 -1.6091 -0.5479
  392SOL     OW 4579   2.558   4.448   1.358 -0.3566 -0.7890  0.0108
  392SOL    HW1 4580   2.476   4.418   1.406  2.1179 -1.6699  0.4935
  392SOL    HW2 4581   2.534   4.476   1.265  0.8991  0.3411  1.8627
  393SOL     OW 4582   0.268   2.255   0.821 -0.3211 -1.0367  0.3999
  393SOL    HW1 4583   0.277   2.172   0.876  1.2932 -2.0429 -0.8886
  393SOL    HW2 4584   0.359   2.290   0.799  0.4987 -0.2059  3.1994
  394SOL     OW 4585   3.884   2.098   7.693  0.0978  0.5231 -0.6579
  394SOL    HW1 4586   3.915   2.039   7.767 -1.4287 -2.1884 -0.9081
  394SOL    HW2 4587   3.839   2.179   7.730  0.1171  2.7083  0.5599
  395SOL     OW 4588   2.143   1.743   1.309  0.7369  0.2256 -0.9585
  395SOL    HW1 4589   2.056   1.693   1.303 -1.1237 -0.8089  1.8477
  395SOL    HW2 4590   2.197   1.705   1.384 -1.1672 -1.5048 -0.1344
  396SOL     OW 4591   0.476   0.108   2.442 -0.1390 -0.4096  0.6852
  396SOL    HW1 4592   0.485   0.106   2.342 -0.2221  0.2883 -0.1163
  396SOL    HW2 4593   0.412   0.180   2.468 -0.4316 -0.6493  3.1937
  397SOL     OW 4594   2.598   1.817   7.291  0.3449 -0.0383 -0.2052
  397SOL    HW1 4595   2.565   1.730   7.328 -0.4795  0.4622  4.1129
  397SOL    HW2 4596   2.663   1.858   7.354 -0.3087 -0.6936 -0.6605
  398SOL     OW 4597   7.533   2.657   2.369 -0.3100 -0.1307  0.3625
  398SOL    HW1 4598   7.527   2.597   2.289 -2.0597  0.4526  3.6524
  398SOL    HW2 4599   7.609   2.722   2.357  1.2061  1.7001 -0.7182
  399SOL     OW 4600   1.772   0.329   6.425 -0.1152 -0.0104  0.0551
  399SOL    HW1 4601   1.833   0.404   6.451 -0.6523  0.4124 -0.7714
  399SOL    HW2 4602   1.705   0.314   6.497 -0.9212  3.0158 -1.0442
  400SOL     OW 4603   2.595   0.432   5.342 -0.0070 -0.4582 -0.5307
  400SOL    HW1 4604   2.641   0.364   5.286 -0.0085 -1.4128  0.6949
  400SOL    HW2 4605   2.633   0.523   5.322  1.0762  1.6067  2.2685
  401SOL     OW 4606   2.951   8.534   2.710  0.1248  0.2532  0.1938
  401SOL    HW1 4607   2.882   8.462   2.700 -3.6581 -2.1752 -1.1607
  401SOL    HW2 4608   2.914   8.607   2.767 -0.9407 -1.4153 -0.5163
  402SOL     OW 4609   1.619   2.468   0.682  0.5642  0.3595  0.1545
  402SOL    HW1 4610   1.705   2.491   0.638 -0.1222  0.9474 -0.6060
  402SOL    HW2 4611   1.570   2.552   0.705  0.6894 -0.5842  0.0485
  403SOL     OW 4612   2.275   2.530   1.118  1.1442 -0.0598 -0.1619
  403SOL    HW1 4613   2.285   2.435   1.147  2.8666 -2.5928 -2.4649
  403SOL    HW2 4614   2.182   2.562   1.139  0.0148  0.5012 -0.7514
  404SOL     OW 4615   2.359   2.477   1.994 -0.5111  0.9425 -0.6036
  404SOL    HW1 4616   2.374   2.482   1.895  0.6533 -2.0164  1.7405
  404SOL    HW2 4617   2.302   2.398   2.015 -1.5713  2.5038  0.3479
  405SOL     OW 4618   0.360   8.584   2.367 -0.5372  0.0907  0.6747
  405SOL    HW1 4619   0.398   8.557   2.455  1.5285  1.3798 -0.5112
  405SOL    HW2 4620   0.356   8.505   2.306  0.4005 -1.4983  3.0251
  406SOL     OW 4621   1.320   8.129   1.654  0.5739  0.5043 -0.0172
  406SOL    HW1 4622   1.418   8.143   1.673  2.3226 -0.4217  1.6677
  406SOL    HW2 4623   1.270   8.212   1.675  0.8262  1.4939  2.7769
  407SOL     OW 4624   0.729   7.992   1.067 -0.3986  0.9535  0.0994
  407SOL    HW1 4625   0.743   7.894   1.085  0.5197  2.0118 -0.8976
  407SOL    HW2 4626   0.631   8.012   1.062  0.9852  4.0563  3.4073
  408SOL     OW 4627   7.674   2.255   3.734  0.2958 -0.2072 -0.5529
  408SOL    HW1 4628   7.594   2.315   3.739 -1.7687  3.1421  1.4179
  408SOL    HW2 4629   7.755   2.308   3.708  0.9535 -0.5901  1.4313
  409SOL     OW 4630   7.285   1.015   3.714  0.2691  0.1216 -0.2362
  409SOL    HW1 4631   7.306   0.968   3.800 -0.9096 -2.2296  0.8564
  409SOL    HW2 4632   7.316   1.110   3.719 -1.2649  0.4551  0.7913
  410SOL     OW 4633   2.337   0.879   7.894  0.1341 -0.6213 -0.7040
  410SOL    HW1 4634   2.255   0.832   7.928 -1.6261  0.7515 -1.1909
  410SOL    HW2 4635   2.317   0.920   7.805  0.5162 -1.3568 -2.3531
  411SOL     OW 4636   0.579   8.849   7.769 -0.2965 -0.3215  0.6139
  411SOL    HW1 4637   0.511   8.792   7.722  2.5038  2.1699  2.3267
  411SOL    HW2 4638   0.537   8.891   7.849  0.6889  3.6105 -0.0109
  412SOL     OW 4639   1.127   2.983   8.227 -0.5111  0.1452  0.4961
  412SOL    HW1 4640   1.031   2.975   8.256  1.3958  0.1414  0.0170
  412SOL    HW2 4641   1.157   3.078   8.237 -0.4830  1.7413 -0.5686
  413SOL     OW 4642   0.144   2.792   0.270  0.3418 -0.0670  0.1829
  413SOL    HW1 4643   0.129   2.772   0.173  1.1734 -1.3673 -1.4925
  413SOL    HW2 4644   0.236   2.829   0.283 -1.9434  1.5057 -3.5880
  414SOL     OW 4645   1.582   6.640   6.313  0.8606 -0.2754  0.5886
  414SOL    HW1 4646   1.634   6.677   6.236  1.7484  3.7485  1.1481
  414SOL    HW2 4647   1.499   6.595   6.279  0.6654 -2.6728 -0.6244
  415SOL     OW 4648   8.411  -0.005   0.940  0.2484 -0.0156 -0.1717
  415SOL    HW1 4649   8.487   0.007   1.003  1.2794 -1.9760  1.0612
  415SOL    HW2 4650   8.430   0.044   0.855  0.4239  0.5050 -0.0330
  416SOL     OW 4651   1.447   2.054   1.367  0.0822 -0.1055  0.4643
  416SOL    HW1 4652   1.430   2.117   1.292 -0.2418 -0.0108  2.7245
  416SOL    HW2 4653   1.506   1.980   1.336  2.0683 -0.9017 -0.4716
  417SOL     OW 4654   8.516   3.918   3.171  0.2641  0.0874  0.4110
  417SOL    HW1 4655   8.605   3.958   3.192  1.4066  1.6026  0.6115
  417SOL    HW2 4656   8.445   3.986   3.183  2.0603 -1.7422 -0.1455
  418SOL     OW 4657   1.188   7.298   8.081 -0.1943 -0.4751  0.2075
  418SOL    HW1 4658   1.281   7.334   8.094 -2.6813  0.8959  1.3010
  418SOL    HW2 4659   1.121   7.366   8.110 -2.6147  1.5544  1.3860
  419SOL     OW 4660   0.501   2.979   7.865  0.5077 -0.2089  0.0056
  419SOL    HW1 4661   0.570   2.955   7.934 -1.0393  1.1520  1.1695
  419SOL    HW2 4662   0.410   2.978   7.907 -1.9118  0.1939  2.7289
  420SOL     OW 4663   8.882   0.994   7.221 -0.3060 -0.4323  1.2030
  420SOL    HW1 4664   8.930   1.081   7.236 -2.6629  0.3182 -2.3664
  420SOL    HW2 4665   8.784   1.008   7.239 -1.8508  2.1649 -0.7638
  421SOL     OW 4666   2.462   2.976   0.947 -0.3323  0.3758  0.4857
  421SOL    HW1 4667   2.548   3.027   0.947 -0.7232  2.9064  0.6222
  421SOL    HW2 4668   2.386   3.040   0.953 -1.3263 -1.7709  2.1465
  422SOL     OW 4669   0.681   6.811   1.291 -0.1822 -0.5475 -0.0329
  422SOL    HW1 4670   0.753   6.805   1.360 -0.9272 -1.2647 -2.0217
  422SOL    HW2 4671   0.628   6.726   1.291  1.1108 -0.1885 -0.4703
  423SOL     OW 4672   1.435   1.211   1.605 -0.1438  0.2839 -0.7049
  423SOL    HW1 4673   1.453   1.165   1.692  0.6015 -1.6645  0.6796
  423SOL    HW2 4674   1.402   1.144   1.538 -0.2352 -1.7493 -1.5111
  424SOL     OW 4675   8.391   1.071   1.394  0.1127 -0.1158 -0.1518
  424SOL    HW1 4676   8.378   1.003   1.322 -0.9531  0.2133  3.3082
  424SOL    HW2 4677   8.488   1.084   1.411 -2.6253 -1.6469 -0.1990
  425SOL     OW 4678   1.731   8.593   3.559  0.4858  0.0213  0.0343
  425SOL    HW1 4679   1.787   8.676   3.555 -1.2137 -0.1885 -2.1070
  425SOL    HW2 4680   1.743   8.550   3.648 -0.4496  1.6132  1.2226
  426SOL     OW 4681   1.991   0.346   6.006 -0.5481 -0.0104 -0.0179
  426SOL    HW1 4682   1.925   0.404   5.960  2.5493 -1.5166  3.4902
  426SOL    HW2 4683   1.961   0.250   6.001 -0.9828 -0.7050  0.5186
  427SOL     OW 4684   2.974   8.805   1.308 -0.1349  0.8878  0.5109
  427SOL    HW1 4685   2.983   8.709   1.335 -0.4406 -2.6069  0.4265
  427SOL    HW2 4686   3.009   8.863   1.381 -1.0030  2.1900 -2.1423
  428SOL     OW 4687   8.864   1.909   8.172 -0.3485  0.8261 -0.1240
  428SOL    HW1 4688   8.799   1.922   8.247 -0.6277  3.9073  3.7655
  428SOL    HW2 4689   8.847   1.977   8.101 -3.4222  0.4426  1.8857
  429SOL     OW 4690   2.173   1.495   1.567 -0.2081  0.0918  0.4429
  429SOL    HW1 4691   2.268   1.467   1.577 -1.2117 -1.6156  0.0757
  429SOL    HW2 4692   2.126   1.432   1.505  0.1755 -2.6748 -1.5284
  430SOL     OW 4693   1.727   0.601   0.852  0.5890 -0.5510 -0.3875
  430SOL    HW1 4694   1.808   0.548   0.828  2.9243  0.1701 -0.3595
  430SOL    HW2 4695   1.754   0.679   0.909  1.5398  0.4333  2.1056
  431SOL     OW 4696   1.447   0.474   1.456 -1.0427  0.2742  0.0664
  431SOL    HW1 4697   1.410   0.565   1.478 -0.6015  2.3752 -1.2503
  431SOL    HW2 4698   1.476   0.472   1.361  0.4279 -0.3594 -0.0217
  432SOL     OW 4699   8.797   1.896   2.062 -0.1786  0.2519 -0.5444
  432SOL    HW1 4700   8.869   1.938   2.006 -1.6530  0.2476 -1.3411
  432SOL    HW2 4701   8.708   1.922   2.026 -1.4142  0.0912  0.4595
  433SOL     OW 4702   3.412   7.659   2.586 -0.2229 -0.1676 -0.3350
  433SOL    HW1 4703   3.408   7.705   2.675 -0.4795 -0.4702 -0.7725
  433SOL    HW2 4704   3.492   7.598   2.583 -0.8088 -1.2399  1.2119
  434SOL     OW 4705   1.817   3.806   2.607  0.4149 -0.0570 -0.4323
  434SOL    HW1 4706   1.816   3.906   2.608 -0.0004  0.1542  0.4185
  434SOL    HW2 4707   1.724   3.771   2.623 -0.4959  0.5373 -2.5390
  435SOL     OW 4708   8.548   2.185   1.655 -0.0705 -0.0993 -0.1694
  435SOL    HW1 4709   8.458   2.204   1.694 -0.6423  1.0382 -0.8186
  435SOL    HW2 4710   8.613   2.255   1.683 -1.6393 -1.6132  0.6846
  436SOL     OW 4711   0.062   1.255   0.475  0.2442 -0.5736 -0.3886
  436SOL    HW1 4712   0.069   1.156   0.483 -3.2929 -3.0414 -0.5843
  436SOL    HW2 4713   0.144   1.291   0.431  0.0439 -1.9504  1.8617
  437SOL     OW 4714   1.548   8.001  -0.011 -0.0402  0.0084  0.4553
  437SOL    HW1 4715   1.610   7.926  -0.036 -2.1866  0.6093 -2.0256
  437SOL    HW2 4716   1.558   8.022   0.086 -0.5281  0.9700  1.6003
  438SOL     OW 4717   7.688   3.420   1.789 -0.6002  0.0150  0.2376
  438SOL    HW1 4718   7.694   3.470   1.875 -3.0257  1.8266  1.7903
  438SOL    HW2 4719   7.715   3.325   1.803  0.0947  0.2135  1.0359
  439SOL     OW 4720   2.409   1.574   8.208  0.0891  0.0814  0.3612
  439SOL    HW1 4721   2.342   1.596   8.138  0.0333  0.0501  0.4128
  439SOL    HW2 4722   2.390   1.627   8.291 -4.1077 -3.7008 -1.8621
  440SOL     OW 4723   2.089   6.016   8.185  0.1288 -0.0556 -0.0260
  440SOL    HW1 4724   2.064   6.113   8.177 -3.1079  0.5529 -1.3304
  440SOL    HW2 4725   2.157   5.994   8.115  0.0627  0.9523 -2.3283
  441SOL     OW 4726   1.579   7.725   8.232 -0.1876 -0.0124 -0.4756
  441SOL    HW1 4727   1.656   7.668   8.205  0.6463 -0.0873  3.6488
  441SOL    HW2 4728   1.582   7.742   8.330 -0.9528  1.4127 -0.0068
  442SOL     OW 4729   1.680   4.215   1.147 -0.2826 -0.1672 -0.0763
  442SOL    HW1 4730   1.640   4.240   1.235  1.3944 -0.9488 -0.4188
  442SOL    HW2 4731   1.739   4.289   1.116  4.1295 -1.6624  0.0463
  443SOL     OW 4732   2.247   8.358   1.007  0.0659  0.3592  0.5397
  443SOL    HW1 4733   2.333   8.336   0.961  1.5735 -2.4593 -1.9738
  443SOL    HW2 4734   2.240   8.457   1.019  0.8226 -0.1943  3.8232
  444SOL     OW 4735   8.832   0.508   7.624  0.0626 -0.4606  0.0247
  444SOL    HW1 4736   8.763   0.436   7.622 -1.2699  1.1985  0.3343
  444SOL    HW2 4737   8.911   0.478   7.677  0.4617  0.1228  1.1144
  445SOL     OW 4738   8.049   0.046   8.623  0.8057  0.2700  0.2603
  445SOL    HW1 4739   7.980   0.056   8.551  1.5182  0.3598 -1.6249
  445SOL    HW2 4740   8.121   0.115   8.610 -3.3846  1.8886 -1.6070
  446SOL     OW 4741   8.486   2.533   2.501 -0.0074  0.5121 -0.0498
  446SOL    HW1 4742   8.475   2.501   2.595 -1.4430  1.2907  1.5211
  446SOL    HW2 4743   8.481   2.455   2.438  2.0245  0.9601  1.2828
  447SOL     OW 4744   1.449   1.159   0.377 -0.3568  0.2032  0.0430
  447SOL    HW1 4745   1.361   1.158   0.330  1.2654  1.5901 -0.3283
  447SOL    HW2 4746   1.441   1.212   0.462  0.6594 -0.9483 -2.4543
  448SOL     OW 4747   0.062   0.967   0.735  0.1725 -0.3886  0.7387
  448SOL    HW1 4748   0.046   0.925   0.646 -0.7235 -0.7985  3.0437
  448SOL    HW2 4749  -0.012   1.031   0.755 -3.5515 -1.9066 -2.4013
  449SOL     OW 4750   1.051   0.931   1.319 -0.3993  0.4734 -0.4489
  449SOL    HW1 4751   0.971   0.885   1.358 -2.1419  1.6337 -1.8056
  449SOL    HW2 4752   1.050   0.922   1.220 -3.1011 -2.0798 -0.5140
  450SOL     OW 4753   1.428   0.582   0.548  0.3466 -0.2994 -0.2791
  450SOL    HW1 4754   1.438   0.593   0.647  1.8189  0.8793 -2.1399
  450SOL    HW2 4755   1.413   0.486   0.526  0.0321 -0.6564  0.2163
  451SOL     OW 4756   0.273   7.372   8.339  0.0514 -0.0221  0.7739
  451SOL    HW1 4757   0.207   7.405   8.271 -0.9540 -4.1242 -0.0872
  451SOL    HW2 4758   0.366   7.380   8.302 -0.9892 -1.2419 -0.9118
  452SOL     OW 4759   8.004   5.862   1.695 -0.4595  0.4903 -0.2989
  452SOL    HW1 4760   8.021   5.768   1.667  0.0858 -2.7198 -0.1482
  452SOL    HW2 4761   8.052   5.924   1.632  1.4326 -3.5721  2.4538
  453SOL     OW 4762   1.228   6.800   1.989  0.0159 -0.1121 -0.0117
  453SOL    HW1 4763   1.134   6.807   1.955  0.6578  1.0307  1.5951
  453SOL    HW2 4764   1.279   6.737   1.930 -2.8889 -1.9395  2.0962
  454SOL     OW 4765   2.796   1.579   3.747  0.1939 -0.3606  0.4924
  454SOL    HW1 4766   2.775   1.503   3.686  0.1521 -2.8525  1.6211
  454SOL    HW2 4767   2.736   1.656   3.725 -2.3973 -2.4154 -1.8821
  455SOL     OW 4768   2.618   6.560   0.175 -0.2576  0.1705 -0.2696
  455SOL    HW1 4769   2.716   6.569   0.193 -2.0757  1.5761  0.6968
  455SOL    HW2 4770   2.587   6.635   0.117  1.3869  0.0919 -0.2488
  456SOL     OW 4771   7.002   1.529   0.106  1.0996  0.1416 -0.1807
  456SOL    HW1 4772   7.067   1.529   0.030  1.0801  1.5349 -0.6416
  456SOL    HW2 4773   6.961   1.438   0.114  1.2630  0.1825 -1.9145
  457SOL     OW 4774   0.557   1.117   0.945  0.0900  0.3275 -0.1613
  457SOL    HW1 4775   0.499   1.181   0.995 -0.6209  0.9752 -3.1750
  457SOL    HW2 4776   0.499   1.049   0.900 -0.6176  0.6594  1.1014
  458SOL     OW 4777   0.743   8.214   3.272  0.1079  0.0886 -0.3789
  458SOL    HW1 4778   0.792   8.297   3.298  0.4269  4.6643  0.5211
  458SOL    HW2 4779   0.739   8.152   3.350 -0.6103  2.4082  3.1074
  459SOL     OW 4780   1.404   1.600   8.285  0.4254  0.4475 -0.0618
  459SOL    HW1 4781   1.379   1.593   8.188 -0.1722  1.6512 -1.2365
  459SOL    HW2 4782   1.341   1.546   8.340 -1.8417 -0.6519  0.4708
  460SOL     OW 4783   0.073   8.312   2.053 -0.1425  0.1475  0.3807
  460SOL    HW1 4784   0.030   8.285   1.967 -1.7184 -0.7658 -1.5311
  460SOL    HW2 4785   0.055   8.243   2.123 -3.1164  1.3774 -1.7927
  461SOL     OW 4786   0.862   1.607   6.681  0.2200 -0.2856 -0.1409
  461SOL    HW1 4787   0.950   1.580   6.719  1.0905 -3.2345 -2.5206
  461SOL    HW2 4788   0.861   1.706   6.667 -5.1561 -0.8901 -2.7625
  462SOL     OW 4789   2.599   0.209   8.438 -0.3205  0.3285  0.4450
  462SOL    HW1 4790   2.696   0.193   8.456 -0.1022 -0.9176 -1.8390
  462SOL    HW2 4791   2.569   0.290   8.489  1.0176 -2.2862 -1.6033
  463SOL     OW 4792   1.005   0.356   4.557 -0.5273 -0.2263 -0.9729
  463SOL    HW1 4793   0.931   0.347   4.490 -0.5015  1.5057  2.7542
  463SOL    HW2 4794   1.057   0.440   4.538  0.1391  0.0561  1.7743
  464SOL     OW 4795   1.585   1.209   3.040  0.4377  0.0028  0.1939
  464SOL    HW1 4796   1.498   1.167   3.013 -0.2857  0.1283  0.9245
  464SOL    HW2 4797   1.575   1.308   3.043 -1.7842  4.8521 -1.8782
  465SOL     OW 4798   0.841   7.969   1.331 -0.5298 -0.0520 -0.3256
  465SOL    HW1 4799   0.830   7.891   1.393 -1.1162 -0.8718 -2.6515
  465SOL    HW2 4800   0.765   7.970   1.265  2.6094  1.1998  0.6089
  466SOL     OW 4801   2.792   6.922   7.175  0.2066  0.8933  0.5429
  466SOL    HW1 4802   2.887   6.894   7.178 -1.0348  0.0565  0.0478
  466SOL    HW2 4803   2.778   6.999   7.238  0.4329 -2.4733  0.6433
  467SOL     OW 4804   0.540   1.030   7.382  0.0334  0.3100 -0.5893
  467SOL    HW1 4805   0.619   0.968   7.376  0.4179  1.2847 -0.4827
  467SOL    HW2 4806   0.464   0.983   7.428  2.3568  1.6799 -2.2909
  468SOL     OW 4807   0.400   0.157   6.805 -0.1949  0.1151  0.3081
  468SOL    HW1 4808   0.479   0.218   6.794  0.8696  0.4783 -0.7912
  468SOL    HW2 4809   0.421   0.068   6.765  0.1564  0.5902 -0.8530
  469SOL     OW 4810   0.659   0.718   7.470  0.2523 -0.2925 -0.5233
  469SOL    HW1 4811   0.676   0.679   7.379 -0.7085  0.5192  0.1536
  469SOL    HW2 4812   0.572   0.768   7.468  4.1606  1.4658  0.7178
  470SOL     OW 4813   0.981   7.375   2.421  0.5293  0.3671  0.6768
  470SOL    HW1 4814   1.065   7.324   2.408 -1.6460 -3.0063  2.4652
  470SOL    HW2 4815   0.989   7.432   2.502  0.7763 -1.1388  0.6012
  471SOL     OW 4816   8.495   7.991   3.245 -0.1574 -0.0346 -0.1228
  471SOL    HW1 4817   8.522   7.904   3.205  0.7428 -0.1088 -2.4153
  471SOL    HW2 4818   8.410   7.979   3.296 -1.6894 -0.9445 -1.9871
  472SOL     OW 4819   0.511   6.390   2.186  0.3127 -0.5315 -0.1841
  472SOL    HW1 4820   0.534   6.486   2.201 -1.3065  2.4676 -0.2942
  472SOL    HW2 4821   0.422   6.371   2.226 -0.0704 -4.0404  1.6736
  473SOL     OW 4822   1.450   3.370   3.794  0.1334  0.4991  0.4906
  473SOL    HW1 4823   1.408   3.287   3.830 -2.1450 -1.9942 -1.0577
  473SOL    HW2 4824   1.512   3.347   3.720 -1.1048  0.0005  0.8497
  474SOL     OW 4825   0.797   2.256   1.848  0.2759 -0.2107  0.3381
  474SOL    HW1 4826   0.755   2.229   1.934 -2.8347  1.0259 -1.3048
  474SOL    HW2 4827   0.828   2.175   1.798 -0.0966  0.5457  2.2036
  475SOL     OW 4828   2.424   8.798   1.009  0.2032 -0.4174 -0.6697
  475SOL    HW1 4829   2.379   8.867   1.066  2.1348  1.0759  0.9912
  475SOL    HW2 4830   2.517   8.829   0.988 -0.0877  0.1634  1.3810
  476SOL     OW 4831   8.818   3.506   1.737  0.0841  0.0405 -0.4557
  476SOL    HW1 4832   8.778   3.513   1.828  1.1833  0.4421 -0.6380
  476SOL    HW2 4833   8.882   3.430   1.735 -2.1585  2.0327  2.1638
  477SOL     OW 4834   8.508   1.707   2.246  0.2303  0.1768  0.0267
  477SOL    HW1 4835   8.460   1.793   2.229 -0.3097  0.2310 -0.4141
  477SOL    HW2 4836   8.587   1.723   2.305  0.7959 -0.8481 -0.6241
  478SOL     OW 4837   7.561   1.824   1.295  0.1314 -0.3216  0.0670
  478SOL    HW1 4838   7.603   1.845   1.384  1.2777 -1.1684 -0.3897
  478SOL    HW2 4839   7.492   1.753   1.307 -1.8585 -1.4964  0.0187
  479SOL     OW 4840   7.647   2.182   6.167 -0.5808  0.3122 -0.1729
  479SOL    HW1 4841   7.677   2.197   6.073 -0.9093  0.8948 -0.1774
  479SOL    HW2 4842   7.707   2.115   6.211 -1.3387  0.3950  0.5630
  480SOL     OW 4843   1.270   1.006   8.075 -0.0299 -0.4343  0.0029
  480SOL    HW1 4844   1.352   1.013   8.019 -1.3467 -1.1964 -2.5111
  480SOL    HW2 4845   1.294   0.979   8.168 -1.5317  0.1177  1.4884
  481SOL     OW 4846   3.124   1.988   3.241  0.0137 -0.3775 -0.4473
  481SOL    HW1 4847   3.186   2.066   3.242  1.6392  1.2703 -0.1825
  481SOL    HW2 4848   3.147   1.926   3.316 -0.0208  0.2232 -3.4421
  482SOL     OW 4849   8.236   5.727   2.123 -0.4835  0.2765 -0.6096
  482SOL    HW1 4850   8.259   5.728   2.026  1.4724 -1.1344 -2.7934
  482SOL    HW2 4851   8.282   5.803   2.169  1.6293 -0.7314  1.4346
  483SOL     OW 4852   0.372   2.924   1.169  0.0650 -0.4175  0.2244
  483SOL    HW1 4853   0.326   2.884   1.090 -0.4469 -0.6616 -1.3116
  483SOL    HW2 4854   0.418   2.852   1.221 -1.7883  0.1537  2.5908
  484SOL     OW 4855   0.709   3.405   3.006 -0.1936  0.2568 -0.4655
  484SOL    HW1 4856   0.739   3.420   3.100  1.8044 -2.7102  3.0235
  484SOL    HW2 4857   0.611   3.386   3.005  1.1080 -0.3644 -1.0109
  485SOL     OW 4858   0.404   3.841   3.076  0.6377  0.2432  0.0402
  485SOL    HW1 4859   0.327   3.896   3.044  0.7008 -0.4967  2.7861
  485SOL    HW2 4860   0.488   3.870   3.030  0.0793 -0.2865 -0.1130
  486SOL     OW 4861   1.556   0.290   1.064  0.0825  0.0046 -0.3683
  486SOL    HW1 4862   1.617   0.322   0.991 -1.4845 -1.2429 -1.5322
  486SOL    HW2 4863   1.609   0.237   1.130 -1.3603  0.7868 -1.9241
  487SOL     OW 4864   1.476   0.062   4.686 -0.4472  0.1086 -0.6142
  487SOL    HW1 4865   1.492   0.017   4.599 -0.2925  1.7484  0.3147
  487SOL    HW2 4866   1.379   0.085   4.696 -0.6546 -2.4463 -0.9507
  488SOL     OW 4867   3.030   0.535   6.004 -0.8339 -0.5747 -0.2973
  488SOL    HW1 4868   3.045   0.569   6.097 -0.4972  3.9685 -2.7513
  488SOL    HW2 4869   3.005   0.439   6.007  1.0514 -1.9232  1.1746
  489SOL     OW 4870   0.627   2.992   2.313 -0.2622  0.0201  0.1644
  489SOL    HW1 4871   0.531   2.983   2.338  2.4352  0.0414 -0.7809
  489SOL    HW2 4872   0.681   2.920   2.358 -1.5260  2.4343  0.5551
  490SOL     OW 4873   2.238   7.999   1.764 -0.5134 -0.1982 -0.3406
  490SOL    HW1 4874   2.252   8.027   1.669  0.7423  1.0247  0.4824
  490SOL    HW2 4875   2.231   7.900   1.769  0.4279  0.8818 -2.0745
  491SOL     OW 4876   2.342   0.941   1.803  0.1497  0.6214  0.0418
  491SOL    HW1 4877   2.347   0.845   1.776  0.2960 -0.6772 -0.1712
  491SOL    HW2 4878   2.434   0.976   1.817 -1.2998 -0.9207 -1.7532
  492SOL     OW 4879   1.521   3.658   2.410 -0.3620 -0.3293 -0.5276
  492SOL    HW1 4880   1.615   3.635   2.384 -0.5616  2.5458 -0.1262
  492SOL    HW2 4881   1.514   3.660   2.510  1.4472 -0.1259  3.4124
  493SOL     OW 4882   8.463   8.306   8.607 -0.1203 -0.3323  0.0865
  493SOL    HW1 4883   8.509   8.368   8.671  1.8503 -2.3379 -2.3928
  493SOL    HW2 4884   8.380   8.350   8.572 -0.8550  0.5114  1.1014
  494SOL     OW 4885   3.295   1.070   0.165 -0.2485 -0.1027 -0.6730
  494SOL    HW1 4886   3.241   1.078   0.249 -0.4284  3.1039  2.3253
  494SOL    HW2 4887   3.261   1.136   0.098 -0.3938 -2.5338  0.4275
  495SOL     OW 4888   1.498   0.468   7.605 -0.0284  0.1391  0.2307
  495SOL    HW1 4889   1.439   0.508   7.675  1.6020 -0.1778 -0.4034
  495SOL    HW2 4890   1.444   0.449   7.523  2.2600 -2.9798  0.1739
  496SOL     OW 4891   0.697   1.955   8.634  0.0222 -0.0159 -0.4698
  496SOL    HW1 4892   0.604   1.984   8.658 -0.0879  1.0409  1.3225
  496SOL    HW2 4893   0.693   1.894   8.554  0.9454  1.6234  1.7584
  497SOL     OW 4894   1.020   1.886   3.415 -0.4850 -0.2617 -0.2901
  497SOL    HW1 4895   0.964   1.822   3.469  2.1792 -0.7034  2.1361
  497SOL    HW2 4896   0.967   1.918   3.337 -0.8793  2.3828 -0.2915
  498SOL     OW 4897   1.368   4.238   8.674 -0.3105  0.3544 -0.2908
  498SOL    HW1 4898   1.304   4.202   8.742 -1.0818 -0.5847 -0.9409
  498SOL    HW2 4899   1.454   4.188   8.679 -1.8726  0.3431 -2.1225
  499SOL     OW 4900   8.579   3.331   0.998 -0.7296 -0.3327  0.5172
  499SOL    HW1 4901   8.521   3.256   1.029  0.5701  0.0578  0.8629
  499SOL    HW2 4902   8.649   3.296   0.936 -0.0781 -0.2324 -2.4882
  500SOL     OW 4903   3.058   1.766   0.292  0.0468  0.5403  0.5122
  500SOL    HW1 4904   3.049   1.848   0.349  2.2681 -0.3365  1.7202
  500SOL    HW2 4905   3.050   1.793   0.195 -0.6087  0.1757 -1.0662
  501SOL     OW 4906   0.463   8.831   1.649  0.9443 -0.3505 -0.0551
  501SOL    HW1 4907   0.366   8.809   1.657 -2.0791 -0.5536  1.7180
  501SOL    HW2 4908   0.483   8.913   1.703 -1.1755  1.7980  1.0258
  502SOL     OW 4909   0.655   2.163   0.561 -0.5029 -0.0394  0.2094
  502SOL    HW1 4910   0.742   2.130   0.597  0.9855  0.2232 -2.9197
  502SOL    HW2 4911   0.602   2.087   0.524 -1.6204  2.0228 -0.7425
  503SOL     OW 4912   0.077   3.286   1.462  0.4440  0.5414  0.8439
  503SOL    HW1 4913   0.073   3.261   1.365  0.1511 -4.9491  0.8623
  503SOL    HW2 4914  -0.015   3.283   1.501  2.1754  4.4683  0.8400
  504SOL     OW 4915   3.095   2.032   0.442  0.0130 -0.6490  0.2972
  504SOL    HW1 4916   3.021   2.079   0.490  0.8300 -0.9316 -0.2763
  504SOL    HW2 4917   3.114   2.079   0.355 -1.6439  1.9505 -1.2021
  505SOL     OW 4918   6.972   0.483   8.327 -0.7976  0.0371 -0.0829
  505SOL    HW1 4919   7.004   0.548   8.258 -0.8841 -2.7166 -1.2102
  505SOL    HW2 4920   6.949   0.396   8.283 -1.6839  1.5635 -1.7927
  506SOL     OW 4921   1.683   1.259   0.097  0.1101 -0.1700 -0.2710
  506SOL    HW1 4922   1.654   1.351   0.125  1.1475  2.9307 -0.2698
  506SOL    HW2 4923   1.691   1.201   0.178 -1.1073 -2.5498  0.4598
  507SOL     OW 4924   1.896   8.822   3.508 -0.1962  0.2448 -0.5240
  507SOL    HW1 4925   1.821   8.888   3.518 -0.4634 -1.5448 -2.1794
  507SOL    HW2 4926   1.982   8.864   3.536 -0.8883 -1.0903 -0.9447
  508SOL     OW 4927   0.260   0.767   7.695 -0.3395  0.3479  0.0617
  508SOL    HW1 4928   0.168   0.802   7.710 -1.0048  2.3302  0.7866
  508SOL    HW2 4929   0.257   0.667   7.686 -1.8298  1.8655  0.1085
  509SOL     OW 4930   1.421   1.825   8.827 -0.0588 -0.0906 -0.3695
  509SOL    HW1 4931   1.481   1.881   8.770  0.5976 -1.9893  0.0038
  509SOL    HW2 4932   1.391   1.745   8.775  1.6761  0.1409 -2.9899
  510SOL     OW 4933   2.761   0.159   1.457 -0.0542 -0.2457 -0.1906
  510SOL    HW1 4934   2.818   0.213   1.518 -2.0350  2.7320 -1.0804
  510SOL    HW2 4935   2.790   0.175   1.362 -0.0827  1.8836  3.3874
  511SOL     OW 4936   8.325   1.393   6.839 -0.8541 -0.2398  0.5690
  511SOL    HW1 4937   8.375   1.413   6.923  0.0335 -0.5147  0.3664
  511SOL    HW2 4938   8.314   1.295   6.829 -0.8653  0.3571  1.8088
  512SOL     OW 4939   2.347   8.772   8.607 -0.1826 -0.7271 -0.4437
  512SOL    HW1 4940   2.402   8.785   8.525  0.3178  1.3365 -2.4200
  512SOL    HW2 4941   2.334   8.674   8.624 -1.2033 -0.1657 -0.2228
  513SOL     OW 4942   1.966   8.261   1.454  0.5308 -0.0980 -0.0724
  513SOL    HW1 4943   1.927   8.277   1.364  0.5850 -1.4236  0.4455
  513SOL    HW2 4944   2.012   8.172   1.456 -1.9806 -0.6043  1.0074
  514SOL     OW 4945   7.647   0.404   3.660 -0.7711  0.4176 -0.3204
  514SOL    HW1 4946   7.702   0.371   3.583  0.2569  1.0720 -0.0682
  514SOL    HW2 4947   7.701   0.469   3.714  0.0602  0.2459 -1.2267
  515SOL     OW 4948   0.598   7.574   2.502  0.0385 -0.1723 -1.0015
  515SOL    HW1 4949   0.576   7.658   2.452  0.5162  1.7267  3.0053
  515SOL    HW2 4950   0.637   7.507   2.440 -0.7549 -0.9322 -1.6618
  516SOL     OW 4951   7.077   8.308   0.661 -0.7015  0.3253  0.2754
  516SOL    HW1 4952   7.003   8.319   0.727 -1.3157 -0.3849  1.0870
  516SOL    HW2 4953   7.159   8.277   0.708  0.8578 -1.0663 -1.0719
  517SOL     OW 4954   1.332   0.208   3.239  0.3611  0.0618  0.0074
  517SOL    HW1 4955   1.261   0.276   3.223  0.4216 -1.0909 -0.2720
  517SOL    HW2 4956   1.322   0.133   3.173  0.3151  2.3287 -0.0804
  518SOL     OW 4957   7.828   0.149   8.458 -0.2729 -0.2996 -0.3813
  518SOL    HW1 4958   7.838   0.226   8.394  1.4776 -0.1785  0.5387
  518SOL    HW2 4959   7.798   0.184   8.547  0.4489 -1.2686  0.2115
  519SOL     OW 4960   1.623   8.088   0.249  0.3325  0.0530 -0.3555
  519SOL    HW1 4961   1.590   8.023   0.317 -1.1417  0.3381  0.5217
  519SOL    HW2 4962   1.714   8.061   0.217 -1.4441  1.0677 -1.6306
  520SOL     OW 4963   3.134   7.575   1.956 -0.2111 -0.0646  0.4692
  520SOL    HW1 4964   3.154   7.643   1.885 -0.1577 -1.2787  0.7924
  520SOL    HW2 4965   3.060   7.516   1.925  2.4100  0.0816 -0.6871
  521SOL     OW 4966   8.830   1.934   0.068 -0.1477 -0.0217  0.0123
  521SOL    HW1 4967   8.849   1.984  -0.016  0.2036 -1.9395  1.2505
  521SOL    HW2 4968   8.837   1.997   0.146  0.3168 -0.6906  1.5242
  522SOL     OW 4969   0.126   8.073   1.080 -0.2431  0.0643 -0.1449
  522SOL    HW1 4970   0.178   8.053   0.997  2.3968 -2.4807 -1.2893
  522SOL    HW2 4971   0.028   8.072   1.060  1.5625 -1.5014 -0.8055
  523SOL     OW 4972   1.950   3.527   3.504 -0.1677 -0.3503  0.4451
  523SOL    HW1 4973   1.867   3.582   3.511 -0.6820  1.5493 -1.5805
  523SOL    HW2 4974   2.026   3.577   3.545  1.0686 -1.1868  0.4280
  524SOL     OW 4975   1.606   2.820   8.579 -0.3754 -0.5362  0.3556
  524SOL    HW1 4976   1.549   2.885   8.529 -0.5455  0.8988 -2.8997
  524SOL    HW2 4977   1.678   2.869   8.627 -1.3988 -0.3360 -0.6049
  525SOL     OW 4978   2.124   1.293   2.484  0.4092 -0.6831 -0.5833
  525SOL    HW1 4979   2.172   1.340   2.410  0.6945  0.5126  0.9733
  525SOL    HW2 4980   2.130   1.348   2.567 -0.6261 -0.3612 -0.5430
  526SOL     OW 4981   0.663   0.136   8.069 -0.5117  0.1841 -0.0173
  526SOL    HW1 4982   0.644   0.052   8.119 -1.2355 -0.9930 -0.3123
  526SOL    HW2 4983   0.726   0.117   7.994 -0.1019  0.9422  0.3921
  527SOL     OW 4984   8.829   0.224   1.998  0.3402  0.3203 -0.4199
  527SOL    HW1 4985   8.734   0.195   1.996  0.9996  2.2636  0.6886
  527SOL    HW2 4986   8.850   0.274   1.914 -0.8137  0.9428  0.0134
  528SOL     OW 4987   1.659   1.580   7.977  0.4204  0.1914 -0.2039
  528SOL    HW1 4988   1.670   1.484   8.004 -1.8246 -0.7955 -0.3724
  528SOL    HW2 4989   1.593   1.586   7.902 -1.5198 -0.6269  0.8752
  529SOL     OW 4990   8.223   3.768   0.801  0.0319 -0.2809  0.5582
  529SOL    HW1 4991   8.181   3.858   0.810  1.8503  1.5353  1.4978
  529SOL    HW2 4992   8.314   3.769   0.842  3.7180  0.2339  1.9753
  530SOL     OW 4993   1.109   0.689   8.611  0.7572 -0.4933 -0.5943
  530SOL    HW1 4994   1.170   0.636   8.551 -2.4665  0.9405  0.1821
  530SOL    HW2 4995   1.083   0.632   8.690 -1.4389 -1.8396  0.8685
  531SOL     OW 4996   0.308   0.281   2.783  0.3545  0.2550  0.3099
  531SOL    HW1 4997   0.344   0.303   2.874 -1.2553 -0.6170  1.2564
  531SOL    HW2 4998   0.341   0.191   2.755 -2.8902 -0.7591  4.6264
  532SOL     OW 4999   8.587   1.285   1.256  0.1447  0.1707  0.1086
  532SOL    HW1 5000   8.666   1.344   1.270  0.0894  0.4629  1.8410
  532SOL    HW2 5001   8.505   1.342   1.246  1.6396  2.1894  1.4812
  533SOL     OW 5002   8.628   8.129   7.465 -0.1764 -0.3470  0.4984
  533SOL    HW1 5003   8.533   8.149   7.440  0.6197 -1.8803  1.2498
  533SOL    HW2 5004   8.650   8.174   7.552  0.9119 -1.4495  1.2386
  534SOL     OW 5005   1.407   3.928   2.661 -0.4755  0.0178 -0.4798
  534SOL    HW1 5006   1.460   4.009   2.636  1.4001 -2.4866 -1.2280
  534SOL    HW2 5007   1.312   3.940   2.631 -0.5281  0.5606 -0.6221
  535SOL     OW 5008   0.564   0.545   3.884  1.0118  0.6107 -0.3918
  535SOL    HW1 5009   0.472   0.573   3.856  1.8517 -0.5038 -1.1525
  535SOL    HW2 5010   0.597   0.606   3.956 -1.1159  0.2790 -1.2856
  536SOL     OW 5011   7.648   2.665   0.050  0.1055 -0.3616  0.0959
  536SOL    HW1 5012   7.729   2.633   0.100  1.0343 -1.7119 -1.4861
  536SOL    HW2 5013   7.582   2.590   0.044 -0.4206  0.0120 -1.5043
  537SOL     OW 5014   0.449   2.274   2.649 -0.1910 -0.1148 -0.1302
  537SOL    HW1 5015   0.375   2.324   2.604  1.2524 -1.6552  2.4694
  537SOL    HW2 5016   0.537   2.313   2.622 -0.1333 -0.2848  0.1010
  538SOL     OW 5017   0.208   7.844   1.216  0.4561  0.6523  0.3365
  538SOL    HW1 5018   0.169   7.920   1.163  1.6376  0.0970 -0.8759
  538SOL    HW2 5019   0.147   7.765   1.212  0.4324 -1.1053  0.5615
  539SOL     OW 5020   1.234   6.901   6.844 -0.5167 -0.4851 -0.2935
  539SOL    HW1 5021   1.191   6.881   6.756  0.9561  1.7574  2.9405
  539SOL    HW2 5022   1.333   6.908   6.833  2.5064 -2.9078 -0.2058
  540SOL     OW 5023   3.100   2.445   0.787  0.6737 -0.3410  0.9503
  540SOL    HW1 5024   3.049   2.366   0.754  2.2085  0.6874 -0.5417
  540SOL    HW2 5025   3.037   2.509   0.831  0.6528  1.7691 -4.6883
  541SOL     OW 5026   0.539   6.774   6.560  0.1526 -0.0131  0.5597
  541SOL    HW1 5027   0.447   6.814   6.557  1.6924 -1.1671 -1.9669
  541SOL    HW2 5028   0.542   6.701   6.628 -0.2097 -0.4494 -1.4026
  542SOL     OW 5029   0.654   1.287   2.169  0.0747 -0.1188  0.2603
  542SOL    HW1 5030   0.671   1.207   2.227 -1.5030 -0.0760  0.6957
  542SOL    HW2 5031   0.556   1.301   2.160 -2.2077  1.9832  1.6779
  543SOL     OW 5032   1.886   0.987   7.058  0.3410 -0.6327  0.1440
  543SOL    HW1 5033   1.909   0.905   7.005  2.3740 -0.2348  0.3745
  543SOL    HW2 5034   1.802   0.971   7.109 -1.9234 -0.6572 -1.3859
  544SOL     OW 5035   2.259   8.398   8.472 -0.1100 -0.1745 -0.5339
  544SOL    HW1 5036   2.217   8.479   8.431 -0.4755  0.2807 -0.3175
  544SOL    HW2 5037   2.188   8.337   8.507  0.6823  2.7953  1.8971
  545SOL     OW 5038   8.484   3.095   1.050  0.0861  0.5566 -0.5494
  545SOL    HW1 5039   8.484   2.998   1.027  0.1947 -0.5154 -0.8967
  545SOL    HW2 5040   8.402   3.139   1.014 -0.3126 -3.6856  0.7812
  546SOL     OW 5041   3.494   2.228   0.262 -0.6813  0.1039 -0.0155
  546SOL    HW1 5042   3.563   2.173   0.215  1.2236 -0.2662  1.4240
  546SOL    HW2 5043   3.531   2.262   0.348 -1.6216  1.4550 -2.1889
  547SOL     OW 5044   3.077   5.973   8.239  0.0025  0.1606  0.1545
  547SOL    HW1 5045   3.003   5.905   8.240 -3.1958  1.7009  2.0268
  547SOL    HW2 5046   3.053   6.047   8.177 -1.1452 -0.1696 -1.5674
  548SOL     OW 5047   3.833   1.294   1.480  0.0490 -0.1455 -0.4260
  548SOL    HW1 5048   3.892   1.306   1.560  1.0316  0.2888  0.9780
  548SOL    HW2 5049   3.790   1.203   1.483  1.7422  1.2810  1.5851
  549SOL     OW 5050   0.265   8.231   5.937 -0.1959  0.1278  0.1083
  549SOL    HW1 5051   0.182   8.286   5.926 -0.9676  2.9307 -2.3247
  549SOL    HW2 5052   0.282   8.215   6.034  1.4051  0.9500 -0.2529
  550SOL     OW 5053   6.501   1.365   0.657  0.2630 -0.1768 -0.3658
  550SOL    HW1 5054   6.404   1.391   0.655 -0.1531 -0.4657  2.3103
  550SOL    HW2 5055   6.519   1.306   0.736 -0.2131  0.0960  4.0911
  551SOL     OW 5056   0.328   1.891   0.728 -0.4627 -0.8590 -0.2335
  551SOL    HW1 5057   0.420   1.852   0.720 -0.8911 -3.0929  3.3849
  551SOL    HW2 5058   0.320   1.939   0.815 -0.3382  0.7824 -0.5143
  552SOL     OW 5059   7.497   0.699   1.474 -0.0376 -0.1952  0.1318
  552SOL    HW1 5060   7.486   0.714   1.376 -0.1198  3.2799  1.7002
  552SOL    HW2 5061   7.541   0.779   1.515  0.8503  1.6684 -1.1880
  553SOL     OW 5062   7.912   1.258   0.882 -0.2321 -0.0345 -0.2186
  553SOL    HW1 5063   7.821   1.287   0.854 -0.4499  0.9834  0.5900
  553SOL    HW2 5064   7.930   1.292   0.974  0.9963 -1.4367  1.5715
  554SOL     OW 5065   0.067   1.636   2.126 -0.0714  0.6311  0.4333
  554SOL    HW1 5066  -0.008   1.701   2.117 -0.7926 -0.7145  0.2290
  554SOL    HW2 5067   0.153   1.685   2.136  1.5097  2.3477  0.3802
  555SOL     OW 5068   6.957   1.659   4.126 -0.1706 -0.0395 -0.5082
  555SOL    HW1 5069   6.967   1.577   4.182 -3.4895  0.7917 -0.4330
  555SOL    HW2 5070   7.040   1.714   4.133 -0.1188 -0.3866  0.0755
  556SOL     OW 5071   8.668   0.844   3.172  0.3828  0.3619 -0.0297
  556SOL    HW1 5072   8.605   0.766   3.171  1.4972  5.6737  1.2452
  556SOL    HW2 5073   8.752   0.819   3.124 -0.3232 -1.1476  0.8651
  557SOL     OW 5074   6.542   8.752   4.095 -0.4635 -0.2648  0.1978
  557SOL    HW1 5075   6.546   8.746   4.195 -0.8352 -1.4345 -0.4834
  557SOL    HW2 5076   6.605   8.686   4.055  0.6836 -0.9207  0.3257
  558SOL     OW 5077   0.361   1.553   0.973 -0.6102 -0.2988 -0.4991
  558SOL    HW1 5078   0.445   1.577   0.924 -2.5938  1.7710 -0.5458
  558SOL    HW2 5079   0.343   1.620   1.045  0.1222  1.9987  0.0588
  559SOL     OW 5080   7.261   1.411   2.799 -0.3354 -0.4358 -0.3812
  559SOL    HW1 5081   7.173   1.424   2.844  1.4676 -0.7583 -2.6357
  559SOL    HW2 5082   7.268   1.470   2.719  0.1785 -0.4137  0.2684
  560SOL     OW 5083   6.804   1.490   4.731 -0.1185  0.4953  0.3990
  560SOL    HW1 5084   6.821   1.456   4.824  0.5365 -0.3913 -0.8633
  560SOL    HW2 5085   6.710   1.469   4.705 -0.4226  1.0869 -1.4242
  561SOL     OW 5086   8.749   0.463   4.620  0.2748  0.3667 -0.1842
  561SOL    HW1 5087   8.835   0.458   4.671 -0.4404  1.1201 -1.1806
  561SOL    HW2 5088   8.765   0.434   4.525 -0.3958 -1.3903  0.1210
  562SOL     OW 5089   8.772   7.677   3.566 -0.1101 -0.3204 -0.1568
  562SOL    HW1 5090   8.736   7.649   3.477  0.1806  2.3647 -1.7835
  562SOL    HW2 5091   8.843   7.612   3.594  1.8383 -0.1735  2.7598
  563SOL     OW 5092   0.972   0.802   2.946  0.1174  0.3879 -0.5587
  563SOL    HW1 5093   0.939   0.871   3.012  0.4236 -2.7831 -2.6881
  563SOL    HW2 5094   0.977   0.713   2.991  0.4354 -1.7089  0.7463
  564SOL     OW 5095   1.848   3.520   3.839  0.0111 -0.2242 -0.2857
  564SOL    HW1 5096   1.816   3.545   3.748 -3.9535 -1.9488  1.4074
  564SOL    HW2 5097   1.864   3.421   3.842 -1.1511 -0.7108 -1.3567
  565SOL     OW 5098   8.099   1.232   3.553  0.0885 -0.2525 -0.0471
  565SOL    HW1 5099   8.028   1.255   3.620  3.2945  0.2016  1.7089
  565SOL    HW2 5100   8.065   1.249   3.461 -1.4499 -0.8149  0.2139
  566SOL     OW 5101   8.622   0.091   8.728  0.0973 -0.2592 -0.4149
  566SOL    HW1 5102   8.615  -0.004   8.695  0.3888  1.8856  0.2929
  566SOL    HW2 5103   8.585   0.152   8.658 -1.1327 -1.3185  0.4295
  567SOL     OW 5104   7.423   8.086   1.186  0.4730 -0.0086 -0.4695
  567SOL    HW1 5105   7.479   8.027   1.245  0.8009  0.1452  0.5288
  567SOL    HW2 5106   7.431   8.054   1.091 -3.7185 -0.5973 -0.4683
  568SOL     OW 5107   0.473   2.683   2.746 -0.4334 -0.3189 -0.0194
  568SOL    HW1 5108   0.423   2.657   2.663  1.3672  1.5099 -0.2102
  568SOL    HW2 5109   0.413   2.737   2.806  2.9646  0.2405  1.0470
  569SOL     OW 5110   0.090   1.989   3.383 -0.1364 -0.6693  0.4338
  569SOL    HW1 5111   0.035   1.918   3.338  1.6113 -0.4710 -0.3885
  569SOL    HW2 5112   0.055   2.079   3.358  1.3452 -0.0024 -1.2477
  570SOL     OW 5113   8.267   8.654   0.815  0.2955 -0.7077  0.3909
  570SOL    HW1 5114   8.310   8.644   0.725  1.5409  1.1631  2.3160
  570SOL    HW2 5115   8.298   8.740   0.857  1.8479  3.5586 -0.2342
  571SOL     OW 5116   0.517   2.110   4.575  0.4685  0.1631  0.1140
  571SOL    HW1 5117   0.562   2.169   4.509  0.5124  1.0141 -1.8145
  571SOL    HW2 5118   0.489   2.025   4.530 -1.1094  0.6267  2.9831
  572SOL     OW 5119   8.343   4.475   1.322  0.5402 -0.1893  0.6654
  572SOL    HW1 5120   8.339   4.574   1.310  0.5749 -3.1881 -0.5417
  572SOL    HW2 5121   8.254   4.435   1.299  2.7785  2.8827  0.9877
  573SOL     OW 5122   8.887   3.037   2.946  0.5537 -0.2288  0.3637
  573SOL    HW1 5123   8.897   3.129   2.983  1.0250 -0.2604  2.4225
  573SOL    HW2 5124   8.802   2.996   2.979 -2.2331  1.3049 -1.5690
  574SOL     OW 5125   1.242   2.029   3.854 -0.0810  0.0499 -0.2508
  574SOL    HW1 5126   1.219   2.012   3.758 -0.2257 -3.3647 -0.7918
  574SOL    HW2 5127   1.159   2.049   3.906 -0.6334  0.4458 -0.9542
  575SOL     OW 5128   2.087   2.418   3.169  0.2602 -0.2377 -0.4996
  575SOL    HW1 5129   2.055   2.512   3.179 -0.1499  0.2908  1.6830
  575SOL    HW2 5130   2.142   2.394   3.249  0.6290 -0.8693  1.8872
  576SOL     OW 5131   2.961   0.632   2.360 -0.6364  0.3437 -0.1831
  576SOL    HW1 5132   3.020   0.553   2.347 -0.7619 -0.9746 -0.8888
  576SOL    HW2 5133   2.919   0.658   2.273 -1.1088  1.6039  0.4902
  577SOL     OW 5134   2.020   3.243   3.803  0.4695  0.1727 -0.3511
  577SOL    HW1 5135   2.065   3.306   3.740 -1.2075 -0.6693 -0.7509
  577SOL    HW2 5136   2.089   3.185   3.847 -2.3912  0.6346  2.3138
  578SOL     OW 5137   2.419   1.793   1.514  0.2674 -0.0169  0.3376
  578SOL    HW1 5138   2.448   1.717   1.454  0.2749 -0.8279  0.2474
  578SOL    HW2 5139   2.387   1.756   1.601  1.9184 -2.1328 -1.0272
  579SOL     OW 5140   8.398   1.005   5.217 -0.0486  0.1685 -0.1521
  579SOL    HW1 5141   8.438   0.916   5.199  1.7422  0.1023 -0.0357
  579SOL    HW2 5142   8.399   1.060   5.133 -0.4316  0.3920  0.7929
  580SOL     OW 5143   0.444   1.203   8.340  0.1830  0.0333  0.3429
  580SOL    HW1 5144   0.378   1.149   8.392  1.5113  2.0902  0.5125
  580SOL    HW2 5145   0.418   1.203   8.244  3.4014 -1.0497 -0.6003
  581SOL     OW 5146   1.477   8.703   3.617  0.2076 -0.0222 -0.1934
  581SOL    HW1 5147   1.573   8.677   3.607 -1.1224  2.1203  0.8517
  581SOL    HW2 5148   1.432   8.697   3.528 -0.0016  0.5253  1.1673
  582SOL     OW 5149   8.709   0.800   2.459 -0.4176  0.8139  0.8161
  582SOL    HW1 5150   8.650   0.769   2.384 -1.7254 -0.8682 -2.7784
  582SOL    HW2 5151   8.795   0.834   2.423 -0.5868 -0.8629 -1.4575
  583SOL     OW 5152   7.654   0.826   4.341  0.2553  0.5725  0.8439
  583SOL    HW1 5153   7.608   0.838   4.429  1.7027  0.9779  0.6743
  583SOL    HW2 5154   7.750   0.803   4.357  2.1567 -2.4858 -0.8496
  584SOL     OW 5155   0.238   1.704   0.553 -0.2046 -0.1976 -0.3442
  584SOL    HW1 5156   0.199   1.758   0.479 -0.4144 -0.1237 -0.0087
  584SOL    HW2 5157   0.263   1.764   0.628 -1.2300 -0.5363 -1.2047
  585SOL     OW 5158   2.260   2.253   2.981 -0.0555  0.0253 -0.3108
  585SOL    HW1 5159   2.216   2.296   2.902  0.6696 -0.2850 -3.1805
  585SOL    HW2 5160   2.221   2.290   3.065 -0.6030 -2.5268  1.4255
  586SOL     OW 5161   0.170   0.581   6.048  0.1811 -0.1604 -0.1405
  586SOL    HW1 5162   0.088   0.631   6.019 -2.4616  0.8084  2.9267
  586SOL    HW2 5163   0.244   0.646   6.065 -0.1526 -2.6546  1.5715
  587SOL     OW 5164   1.955   2.139   4.257  0.8865 -0.6619  0.4772
  587SOL    HW1 5165   1.915   2.229   4.274 -1.8436  1.1385  1.9254
  587SOL    HW2 5166   2.036   2.127   4.314  0.4541 -0.2409 -0.4706
  588SOL     OW 5167   8.534   1.970   3.530  0.3657 -0.5811 -0.1775
  588SOL    HW1 5168   8.464   1.934   3.591  1.2048  1.2877 -0.7471
  588SOL    HW2 5169   8.589   2.039   3.577  0.7649 -1.0285 -1.3181
  589SOL     OW 5170   7.799   0.474   1.427  0.3070  0.4565 -0.1291
  589SOL    HW1 5171   7.794   0.458   1.328 -2.2591  1.3002 -0.3297
  589SOL    HW2 5172   7.730   0.418   1.473 -2.7790 -1.2386  0.9941
  590SOL     OW 5173   0.927   1.620   1.907 -0.2622 -0.4614  0.0396
  590SOL    HW1 5174   0.851   1.651   1.965  0.3352 -0.5862 -1.7613
  590SOL    HW2 5175   1.009   1.607   1.964  0.1964 -2.9726 -1.4527
  591SOL     OW 5176   4.582   8.674   3.746  1.0184 -0.4152 -0.5735
  591SOL    HW1 5177   4.504   8.729   3.773  2.8465  1.0939 -1.9946
  591SOL    HW2 5178   4.648   8.671   3.821 -1.8213  1.0322 -0.0047
  592SOL     OW 5179   0.047   2.082   5.751  0.1080 -0.2840 -0.5381
  592SOL    HW1 5180   0.046   2.143   5.830 -0.7069 -1.3775  0.1273
  592SOL    HW2 5181   0.101   2.001   5.772  1.1188 -1.2216  0.2526
  593SOL     OW 5182   0.116   6.394   1.878  0.1584  0.3137 -0.5713
  593SOL    HW1 5183   0.165   6.374   1.793  0.5055 -1.6994  0.8096
  593SOL    HW2 5184   0.163   6.469   1.926  0.0129  0.9858  1.5731
  594SOL     OW 5185   1.418   2.525   2.909  0.2529  0.5018  0.1650
  594SOL    HW1 5186   1.481   2.591   2.948  3.6089  4.1202  0.6609
  594SOL    HW2 5187   1.346   2.504   2.975 -1.6972  0.5755 -0.1253
  595SOL     OW 5188   8.221   2.257   5.370 -0.1549 -0.1852  0.6470
  595SOL    HW1 5189   8.134   2.261   5.321 -1.7710 -0.2828 -3.0586
  595SOL    HW2 5190   8.274   2.179   5.338 -1.2117 -0.2088 -2.9768
  596SOL     OW 5191   7.517   1.057   3.120 -0.1113 -0.1948  0.0660
  596SOL    HW1 5192   7.469   1.108   3.049 -1.4503  0.8393  2.1313
  596SOL    HW2 5193   7.544   0.968   3.085  1.4844  0.7953  2.2290
  597SOL     OW 5194   1.033   2.317   0.895  0.4813  0.0011 -0.2905
  597SOL    HW1 5195   1.025   2.415   0.914 -0.1325 -0.8045  2.2023
  597SOL    HW2 5196   1.036   2.303   0.797  1.6967 -3.0336 -0.1629
  598SOL     OW 5197   6.649   2.864   4.443  0.3828  0.4271 -0.3232
  598SOL    HW1 5198   6.628   2.944   4.385 -2.5743  0.7271  0.2574
  598SOL    HW2 5199   6.690   2.792   4.387  0.6518 -1.8273 -0.5349
  599SOL     OW 5200   0.137   8.864   3.442  0.2989  0.0385  0.6201
  599SOL    HW1 5201   0.078   8.924   3.387 -3.2015 -1.0407 -0.2055
  599SOL    HW2 5202   0.081   8.810   3.505 -0.4858  1.4131 -0.6130
  600SOL     OW 5203   8.355   2.022   5.293 -0.3229  0.2990  0.1038
  600SOL    HW1 5204   8.413   1.943   5.312  1.2871  0.9785 -1.6513
  600SOL    HW2 5205   8.263   1.991   5.267 -0.2189 -2.9929 -1.2762
  601SOL     OW 5206   3.103   2.569   0.068  0.5404 -0.2189 -0.1028
  601SOL    HW1 5207   3.115   2.476   0.034 -1.0004  3.2820 -0.3581
  601SOL    HW2 5208   3.005   2.592   0.068  0.2471  0.8869 -0.8005
  602SOL     OW 5209   7.210   0.802   2.584 -0.1613 -0.4248 -0.3046
  602SOL    HW1 5210   7.151   0.723   2.566  0.1456  0.4446 -0.0131
  602SOL    HW2 5211   7.306   0.775   2.575  1.1756  1.5893  0.4791
  603SOL     OW 5212   0.127   1.785   1.477 -0.0568 -0.0352  0.1116
  603SOL    HW1 5213   0.144   1.769   1.574 -1.7878 -1.1923  0.0425
  603SOL    HW2 5214   0.215   1.801   1.430  1.2233 -0.5116 -1.9924
  604SOL     OW 5215   0.430   1.505   2.208 -0.2911 -0.4566 -0.2240
  604SOL    HW1 5216   0.397   1.597   2.184  1.3115 -0.8169  1.0142
  604SOL    HW2 5217   0.519   1.512   2.253  0.1287 -2.9712  1.0782
  605SOL     OW 5218   8.136   4.128   1.425  0.3083  0.1103  0.6779
  605SOL    HW1 5219   8.201   4.103   1.353 -0.3824 -0.3105 -0.6286
  605SOL    HW2 5220   8.095   4.045   1.463  0.2938 -2.8752 -0.6166
  606SOL     OW 5221   8.411   7.498   0.565 -0.3085 -0.0823 -0.5491
  606SOL    HW1 5222   8.482   7.567   0.579  0.9590  1.1681 -0.5186
  606SOL    HW2 5223   8.440   7.435   0.493  0.6575  3.2466 -0.1448
  607SOL     OW 5224   0.596   1.575   2.441 -0.3606  0.3338 -0.1187
  607SOL    HW1 5225   0.687   1.600   2.475 -1.9978 -1.0506 -1.5288
  607SOL    HW2 5226   0.589   1.476   2.434  0.0412 -1.4799 -1.6464
  608SOL     OW 5227   1.389   1.289   0.604 -0.0094  0.1700 -0.4271
  608SOL    HW1 5228   1.399   1.382   0.569  2.2254  0.2622 -1.1234
  608SOL    HW2 5229   1.436   1.281   0.692 -1.6082 -1.3240  1.1610
  609SOL     OW 5230   8.827   8.099   7.015 -0.2278 -0.1694  0.1716
  609SOL    HW1 5231   8.834   8.091   6.916  2.7208 -0.5480 -0.2805
  609SOL    HW2 5232   8.732   8.116   7.040 -0.8566  1.2897  1.7370
  610SOL     OW 5233   1.160   4.332   2.564  0.3062 -0.2016 -0.2867
  610SOL    HW1 5234   1.172   4.245   2.516 -0.7932 -2.5881  3.5371
  610SOL    HW2 5235   1.062   4.351   2.574  0.4351  0.1803  0.1200
  611SOL     OW 5236   8.555   0.883   1.567  0.5755 -0.2006  0.4022
  611SOL    HW1 5237   8.610   0.945   1.624  1.0478 -0.4720  1.3620
  611SOL    HW2 5238   8.556   0.791   1.607  0.1458 -0.3956  1.5424
  612SOL     OW 5239   0.920   1.627   2.259 -0.4404  0.0113 -0.1623
  612SOL    HW1 5240   0.859   1.681   2.201  1.9275 -1.5632 -2.7294
  612SOL    HW2 5241   0.971   1.562   2.202 -0.3099 -0.2127 -0.0855
  613SOL     OW 5242   0.160   1.229   6.271  0.3878  0.1366  0.9109
  613SOL    HW1 5243   0.158   1.282   6.186  1.6219 -1.7493  0.7506
  613SOL    HW2 5244   0.153   1.132   6.251 -0.7624  2.7072 -2.7326
  614SOL     OW 5245   0.032   0.772   3.056  0.0404  1.0365 -0.5456
  614SOL    HW1 5246   0.020   0.678   3.088  1.4001  1.9131  0.0962
  614SOL    HW2 5247   0.112   0.812   3.100 -2.0190  1.2228 -1.2649
  615SOL     OW 5248   8.682   0.497   4.158 -0.4919  0.5149 -0.1667
  615SOL    HW1 5249   8.584   0.487   4.173  3.4919  0.3074  3.4226
  615SOL    HW2 5250   8.709   0.445   4.077  1.0577  0.4783 -0.4966
  616SOL     OW 5251   8.620   1.511   0.416  0.0790 -0.4891 -1.1591
  616SOL    HW1 5252   8.698   1.521   0.477 -0.2141 -1.1700  0.4103
  616SOL    HW2 5253   8.633   1.569   0.335  2.6181  0.4689  0.9524
  617SOL     OW 5254   6.938   0.207   1.278 -0.1580  0.1272  0.0711
  617SOL    HW1 5255   6.874   0.139   1.241 -0.2652 -0.8246  0.0617
  617SOL    HW2 5256   6.901   0.244   1.363 -2.1202  0.4604 -1.0466
  618SOL     OW 5257   8.176   8.580   3.128 -0.6382 -0.1690 -0.9679
  618SOL    HW1 5258   8.114   8.549   3.199 -1.0615  0.8968  0.6352
  618SOL    HW2 5259   8.257   8.521   3.126 -0.2972  2.3345  0.5813
  619SOL     OW 5260   1.288   0.547   4.784 -0.0140 -0.3549 -0.1059
  619SOL    HW1 5261   1.217   0.618   4.779  0.6602  1.1167 -0.2778
  619SOL    HW2 5262   1.313   0.518   4.692  1.0289  0.8002 -0.0677
  620SOL     OW 5263   3.373   0.100   4.667  0.4639 -0.0360  0.4819
  620SOL    HW1 5264   3.295   0.044   4.695  0.9371  1.1552  1.0371
  620SOL    HW2 5265   3.384   0.093   4.568 -1.3086  2.6852  2.5151
  621SOL     OW 5266   1.684   8.519   3.283  0.5662  0.2051  0.0655
  621SOL    HW1 5267   1.704   8.543   3.379  2.7058  0.6845 -0.2952
  621SOL    HW2 5268   1.687   8.420   3.273 -3.2695 -0.8428 -0.2732
  622SOL     OW 5269   1.506   1.203   5.863 -0.4790  0.4728 -0.5875
  622SOL    HW1 5270   1.578   1.138   5.889 -2.6052  1.5813 -1.9865
  622SOL    HW2 5271   1.547   1.293   5.847  0.2313 -1.5962 -2.3605
  623SOL     OW 5272   8.474   8.891   1.507  0.3288  0.0690  0.4480
  623SOL    HW1 5273   8.442   8.811   1.455  1.0887  1.6487  1.8768
  623SOL    HW2 5274   8.572   8.904   1.491 -1.7471 -2.5260 -0.4681
  624SOL     OW 5275   0.204   0.480   3.324 -0.0597 -0.0948  0.1926
  624SOL    HW1 5276   0.117   0.505   3.282  1.3923  2.7575 -2.0733
  624SOL    HW2 5277   0.222   0.540   3.402 -1.7755 -0.9770  0.6483
  625SOL     OW 5278   0.871   3.204   2.093  0.7362  0.3619 -0.1427
  625SOL    HW1 5279   0.852   3.133   2.025  0.6392 -0.9884  3.2821
  625SOL    HW2 5280   0.809   3.192   2.171  3.6191 -1.1112 -0.4343
  626SOL     OW 5281   7.791   2.044   2.220 -0.0038  0.4240  0.2460
  626SOL    HW1 5282   7.857   2.106   2.262  1.8923 -1.3864  0.7606
  626SOL    HW2 5283   7.798   2.050   2.121 -0.0297 -1.2978 -0.0282
  627SOL     OW 5284   8.477   0.223   2.671  0.0647 -0.4748  0.1943
  627SOL    HW1 5285   8.422   0.160   2.618 -0.5007 -1.6444 -0.5663
  627SOL    HW2 5286   8.560   0.247   2.621  0.0682  0.2347 -0.0316
  628SOL     OW 5287   1.013   0.943   1.056  0.4413  0.1645 -0.3282
  628SOL    HW1 5288   0.960   1.027   1.068 -0.6620 -1.0039 -1.1393
  628SOL    HW2 5289   1.107   0.966   1.032 -3.3305 -1.9776 -1.3000
  629SOL     OW 5290   8.325   1.966   3.238 -0.3092 -0.1089  0.2386
  629SOL    HW1 5291   8.228   1.980   3.259 -1.6581 -0.5358 -2.1813
  629SOL    HW2 5292   8.373   2.054   3.247  1.4015  1.1726  0.8836
  630SOL     OW 5293   3.770   8.044   3.364 -0.3604 -0.1163  0.1740
  630SOL    HW1 5294   3.734   7.998   3.445 -2.3441 -2.8279 -1.9024
  630SOL    HW2 5295   3.800   8.136   3.389  2.9966 -0.3002  0.4090
  631SOL     OW 5296   1.193   2.311   4.556  0.0965 -0.2044  0.3550
  631SOL    HW1 5297   1.257   2.238   4.536  0.9870 -1.4680 -1.2300
  631SOL    HW2 5298   1.102   2.287   4.521  0.4705 -0.1989 -0.6942
  632SOL     OW 5299   2.216   0.225   3.203  0.4859 -0.4262  0.3473
  632SOL    HW1 5300   2.131   0.213   3.254 -0.1036  1.4811 -0.3581
  632SOL    HW2 5301   2.273   0.143   3.212 -0.3923 -2.1541  0.2494
  633SOL     OW 5302   1.252   0.961   1.502  0.0033 -0.4623  0.2316
  633SOL    HW1 5303   1.213   1.006   1.583 -2.4756 -0.9485  1.2138
  633SOL    HW2 5304   1.181   0.951   1.433  1.5010  0.0614 -1.6585
  634SOL     OW 5305   0.189   2.597   6.004 -0.1737 -0.4637  0.0845
  634SOL    HW1 5306   0.123   2.568   5.935 -0.8605 -2.9279 -0.6974
  634SOL    HW2 5307   0.268   2.534   6.003 -0.4099 -0.5641  0.1405
  635SOL     OW 5308   2.274   0.625   4.059  0.7022  0.4877 -0.2500
  635SOL    HW1 5309   2.295   0.618   4.157  1.5891 -1.1332 -2.0278
  635SOL    HW2 5310   2.353   0.594   4.006 -0.6207 -3.8318 -2.1017
  636SOL     OW 5311   0.620   0.681   4.725  0.3944 -0.3471 -0.1416
  636SOL    HW1 5312   0.661   0.733   4.800 -2.1125  2.1958  2.6812
  636SOL    HW2 5313   0.679   0.685   4.645  0.7817 -0.0045  1.4790
  637SOL     OW 5314   1.525   2.563   4.171  0.1025 -0.0486  0.3708
  637SOL    HW1 5315   1.485   2.475   4.145 -2.0010 -0.0163  0.5833
  637SOL    HW2 5316   1.540   2.564   4.269  0.9173  0.9436 -1.6610
  638SOL     OW 5317   1.406   0.589   3.137  0.5672  0.2963  0.0917
  638SOL    HW1 5318   1.360   0.603   3.225  2.1642 -0.5314 -0.4253
  638SOL    HW2 5319   1.343   0.546   3.073 -0.7334  1.3563 -1.4779
  639SOL     OW 5320   0.659   3.292   1.571  0.1705  0.1601 -0.3101
  639SOL    HW1 5321   0.571   3.245   1.572 -1.9088  2.4231  1.3280
  639SOL    HW2 5322   0.727   3.234   1.526  1.0073 -2.5155 -3.5409
  640SOL     OW 5323   5.862   2.052   3.716  0.5083  0.5798  0.1809
  640SOL    HW1 5324   5.880   1.954   3.708 -2.3390  1.2238  0.1222
  640SOL    HW2 5325   5.863   2.094   3.625 -0.2209 -0.0688 -0.1214
  641SOL     OW 5326   1.784   3.319   3.147 -0.2594  0.5613 -0.2744
  641SOL    HW1 5327   1.846   3.377   3.095 -0.6431 -0.1965 -0.7288
  641SOL    HW2 5328   1.824   3.301   3.238 -0.3146  1.7100  2.0157
  642SOL     OW 5329   1.280   3.652   2.108  0.4490  0.0376  0.2390
  642SOL    HW1 5330   1.226   3.677   2.027  0.0405  1.2523 -0.7184
  642SOL    HW2 5331   1.308   3.736   2.155 -0.0470  0.5693  1.5070
  643SOL     OW 5332   1.539   1.566   1.941  0.2649 -0.0457  0.0069
  643SOL    HW1 5333   1.615   1.504   1.920  0.6609 -0.0132  0.2948
  643SOL    HW2 5334   1.509   1.552   2.035 -1.5972 -2.0446  0.7940
  644SOL     OW 5335   1.691   1.333   1.622 -0.1238 -0.0165 -0.3011
  644SOL    HW1 5336   1.595   1.305   1.619  0.4843 -0.3752  0.1964
  644SOL    HW2 5337   1.697   1.433   1.614 -4.1454  1.1388  0.4337
  645SOL     OW 5338   2.453  -0.007   3.825 -0.4619 -0.4195  0.0383
  645SOL    HW1 5339   2.403  -0.049   3.901 -0.6958  2.3700  0.0050
  645SOL    HW2 5340   2.500   0.075   3.857 -1.9455  3.3147 -2.0953
  646SOL     OW 5341   0.074   3.210   1.171 -0.2313 -0.6123  0.5483
  646SOL    HW1 5342   0.162   3.197   1.125 -0.1258  2.2132  1.1045
  646SOL    HW2 5343   0.016   3.130   1.154  1.6203 -1.8435 -1.7546
  647SOL     OW 5344   8.253   3.960   3.433  0.0003  0.1316 -0.1938
  647SOL    HW1 5345   8.335   3.930   3.482  4.2848 -0.5192 -0.2432
  647SOL    HW2 5346   8.179   3.894   3.449  0.1463  2.3655  1.8773
  648SOL     OW 5347   8.010   2.736   2.321 -0.0116  0.2664  0.0254
  648SOL    HW1 5348   7.912   2.739   2.301  0.2277  0.4189 -2.3845
  648SOL    HW2 5349   8.037   2.820   2.368 -0.0465  0.7849 -1.9865
  649SOL     OW 5350   0.518   0.811   3.019 -0.6716 -0.1985  0.2046
  649SOL    HW1 5351   0.445   0.866   2.977 -0.4334  5.2091  0.6918
  649SOL    HW2 5352   0.589   0.792   2.951  2.4513 -1.5699 -1.6749
  650SOL     OW 5353   7.908   7.532   4.643 -0.7647 -0.1778  0.2026
  650SOL    HW1 5354   7.916   7.477   4.727  1.5262  1.5918  0.3324
  650SOL    HW2 5355   7.891   7.471   4.565 -2.3317 -0.0312  0.2877
  651SOL     OW 5356   0.663   8.681   5.264 -0.4595 -0.6119 -0.0261
  651SOL    HW1 5357   0.743   8.727   5.303 -2.6659  2.1742 -0.7951
  651SOL    HW2 5358   0.693   8.622   5.188  1.2135  0.7314 -1.3252
  652SOL     OW 5359   1.542   2.541   4.784  0.1596 -0.0755  0.2750
  652SOL    HW1 5360   1.512   2.454   4.745  0.8805  0.7057  1.1977
  652SOL    HW2 5361   1.481   2.614   4.753 -2.1523  3.1748  1.3102
  653SOL     OW 5362   0.112   0.219   4.348  0.0061 -0.0107 -0.1916
  653SOL    HW1 5363   0.210   0.236   4.359  1.2132  2.2262 -1.7808
  653SOL    HW2 5364   0.084   0.145   4.410 -1.6385 -1.7560 -1.3167
  654SOL     OW 5365   1.568   8.595   4.579  0.3005  0.0795 -0.0966
  654SOL    HW1 5366   1.613   8.511   4.548  0.5521 -3.3368 -0.8894
  654SOL    HW2 5367   1.603   8.673   4.527  0.9602  1.6010  0.4056
  655SOL     OW 5368   8.217   8.751   3.447 -0.1296  0.0116 -0.0261
  655SOL    HW1 5369   8.257   8.768   3.356  0.7796  2.0178  0.5648
  655SOL    HW2 5370   8.222   8.654   3.468  2.1317  0.1119  0.7417
  656SOL     OW 5371   2.215   3.885   3.285  0.0803  0.1571 -0.1085
  656SOL    HW1 5372   2.192   3.944   3.207  1.2409 -0.5015  1.1932
  656SOL    HW2 5373   2.145   3.814   3.294  0.6802  3.2365 -1.0251
  657SOL     OW 5374   7.204   8.432   2.049  0.1180  0.2274 -0.2142
  657SOL    HW1 5375   7.275   8.463   1.985 -1.7281 -1.5170 -2.1309
  657SOL    HW2 5376   7.220   8.336   2.071 -1.9250  1.6087 -2.3077
  658SOL     OW 5377   0.649   2.658   3.019 -0.0466  0.0129  0.3163
  658SOL    HW1 5378   0.705   2.687   2.942 -0.8502 -1.0383  1.6843
  658SOL    HW2 5379   0.581   2.728   3.039  0.4556 -0.7650 -0.2352
  659SOL     OW 5380   1.576   0.924   4.553  0.6178  0.4948  0.0933
  659SOL    HW1 5381   1.671   0.943   4.576  0.2544 -0.1015  0.4177
  659SOL    HW2 5382   1.518   0.941   4.633  1.0951 -0.0859  0.6541
  660SOL     OW 5383   0.243   1.393   3.301 -0.1359  1.0149  0.2792
  660SOL    HW1 5384   0.329   1.344   3.297 -2.0445 -1.1668 -1.6041
  660SOL    HW2 5385   0.188   1.360   3.378 -0.1664  0.4436 -0.7587
  661SOL     OW 5386   1.192   3.589   0.978  0.5113  0.0142 -0.5349
  661SOL    HW1 5387   1.189   3.527   1.056 -2.5303 -0.6925  0.7557
  661SOL    HW2 5388   1.230   3.541   0.899 -0.5893 -2.9988 -2.2778
  662SOL     OW 5389   7.869   0.368   4.501  0.1799 -0.2316  0.4406
  662SOL    HW1 5390   7.926   0.296   4.462  1.5456 -0.2811 -0.5364
  662SOL    HW2 5391   7.801   0.398   4.434 -2.0378 -0.3132  2.1086
  663SOL     OW 5392   0.706   0.756   2.197 -0.7240 -0.0547 -0.1586
  663SOL    HW1 5393   0.760   0.703   2.262 -0.0338  1.1288 -0.6726
  663SOL    HW2 5394   0.609   0.741   2.214 -2.7779 -2.0104  0.6196
  664SOL     OW 5395   1.213   0.241   4.004  0.1549  0.0069 -0.4199
  664SOL    HW1 5396   1.160   0.230   3.919 -1.4677 -0.9723 -1.5365
  664SOL    HW2 5397   1.250   0.333   4.008  0.6267 -0.7666 -2.6049
  665SOL     OW 5398   8.298   7.077   3.549  0.2304 -0.1393  0.2099
  665SOL    HW1 5399   8.387   7.096   3.591 -0.6439 -3.2692  1.4493
  665SOL    HW2 5400   8.309   7.012   3.475  3.0070 -1.4185  0.3169
  666SOL     OW 5401   0.702   0.323   2.094 -0.8267 -0.2405  0.0497
  666SOL    HW1 5402   0.761   0.294   2.019  0.3668 -0.2416  0.5929
  666SOL    HW2 5403   0.747   0.304   2.181  2.4155 -3.0895 -0.2252
  667SOL     OW 5404   1.791   0.378   2.734 -0.2705 -0.0799  0.2621
  667SOL    HW1 5405   1.845   0.294   2.737 -1.9465 -3.1659 -0.3241
  667SOL    HW2 5406   1.765   0.404   2.827 -1.3110  1.0729  1.0925
  668SOL     OW 5407   1.964   1.752   2.170 -0.2011  0.0943  0.0443
  668SOL    HW1 5408   1.896   1.805   2.221  0.8822 -0.9916 -1.1194
  668SOL    HW2 5409   1.977   1.664   2.215  3.2145  2.5944  2.0805
  669SOL     OW 5410   7.012   0.629   3.794 -1.0044 -0.4662  0.0013
  669SOL    HW1 5411   7.061   0.655   3.877  1.8217 -0.2465  1.4448
  669SOL    HW2 5412   7.014   0.529   3.785 -2.1395 -1.0464 -0.1922
  670SOL     OW 5413   1.657   0.070   5.651 -0.0068 -0.4665  0.5084
  670SOL    HW1 5414   1.713   0.150   5.628  3.1315 -0.5093  0.6806
  670SOL    HW2 5415   1.653   0.008   5.573  3.1057  0.7223 -1.8689
  671SOL     OW 5416   8.529   8.281   1.646 -0.4299  0.1649  0.0342
  671SOL    HW1 5417   8.528   8.202   1.585 -1.8227 -0.9520 -0.3440
  671SOL    HW2 5418   8.516   8.250   1.740  2.6152 -0.4803  1.6942
  672SOL     OW 5419   8.230   2.407   6.005  0.0975 -0.2873  0.3404
  672SOL    HW1 5420   8.318   2.442   5.974  0.4025  1.9319  1.2518
  672SOL    HW2 5421   8.218   2.428   6.102  2.3356 -1.4356  0.4330
  673SOL     OW 5422   7.373   7.900   1.575 -0.3996 -0.3819 -0.7091
  673SOL    HW1 5423   7.364   7.810   1.531 -1.1181 -0.3973 -2.3070
  673SOL    HW2 5424   7.443   7.953   1.527  3.8533  0.3885  1.5104
  674SOL     OW 5425   1.917   0.925   2.308 -0.0528  0.7793 -0.1950
  674SOL    HW1 5426   1.821   0.937   2.284  0.4727 -0.0115 -1.9580
  674SOL    HW2 5427   1.963   0.873   2.236  0.9686 -0.0450  1.4434
  675SOL     OW 5428   8.700   0.240   5.829  1.3416 -0.2622  0.1487
  675SOL    HW1 5429   8.729   0.336   5.833  2.0908  2.0156 -0.8402
  675SOL    HW2 5430   8.773   0.182   5.866  0.2063  2.3617  1.6681
  676SOL     OW 5431   2.290   2.994   3.191 -0.0129 -0.1278  0.3858
  676SOL    HW1 5432   2.314   3.018   3.285 -0.8129  0.2055  0.0372
  676SOL    HW2 5433   2.205   3.040   3.165  0.7067 -0.5994 -1.9261
  677SOL     OW 5434   0.411   3.658   5.549 -0.4952 -0.2968 -0.1531
  677SOL    HW1 5435   0.346   3.584   5.569  1.0227  3.4434  1.0038
  677SOL    HW2 5436   0.438   3.703   5.634 -1.8403  2.4343  0.0916
  678SOL     OW 5437   7.719   1.583   2.268 -0.3080  0.5308 -0.0255
  678SOL    HW1 5438   7.717   1.658   2.203  0.6852  0.8571 -0.5267
  678SOL    HW2 5439   7.813   1.553   2.283 -1.0627  0.1317  2.0059
  679SOL     OW 5440   7.723   0.681   1.005  0.1141 -0.3236 -1.1732
  679SOL    HW1 5441   7.778   0.654   0.926  1.5090 -2.7877  0.6825
  679SOL    HW2 5442   7.780   0.682   1.087 -1.3246 -0.4157  0.7959
  680SOL     OW 5443   2.000   1.379   0.712 -0.1859 -0.3481 -0.6560
  680SOL    HW1 5444   1.946   1.310   0.664  1.0652  0.8435 -0.1077
  680SOL    HW2 5445   2.050   1.434   0.645 -1.9204  1.0242  0.5077
  681SOL     OW 5446   1.107   2.796   3.821 -0.1455 -0.7770 -0.2098
  681SOL    HW1 5447   1.072   2.839   3.738  1.1544  0.0782  0.4347
  681SOL    HW2 5448   1.190   2.845   3.851 -1.5780 -2.9584  3.5192
  682SOL     OW 5449   0.172   1.126   1.339  0.4043  0.0123 -0.7088
  682SOL    HW1 5450   0.162   1.058   1.267  0.2754 -1.0745  0.0685
  682SOL    HW2 5451   0.254   1.181   1.321 -2.6741 -1.6994 -2.9840
  683SOL     OW 5452   6.814   7.376   4.828 -0.7972  0.0132  0.4915
  683SOL    HW1 5453   6.841   7.342   4.918 -0.9694  3.7696 -2.3568
  683SOL    HW2 5454   6.744   7.447   4.839  0.5997 -0.6795  0.0651
  684SOL     OW 5455   7.142   1.747   2.568 -0.4797 -0.4678 -0.1361
  684SOL    HW1 5456   7.140   1.792   2.479  0.5083  2.5841 -1.9648
  684SOL    HW2 5457   7.049   1.726   2.598 -0.3725  1.7847 -0.3531
  685SOL     OW 5458   2.916   8.017   0.988 -0.3890  0.3744  0.0577
  685SOL    HW1 5459   2.909   7.932   0.936  0.7107  0.9587  2.7678
  685SOL    HW2 5460   2.839   8.024   1.051 -0.7757 -0.7108  0.9140
  686SOL     OW 5461   0.430   0.548   2.777 -0.3663 -0.2155  0.4006
  686SOL    HW1 5462   0.378   0.631   2.795 -0.7643  0.5376 -0.0614
  686SOL    HW2 5463   0.367   0.474   2.753  0.5698 -1.8377 -0.2323
  687SOL     OW 5464   0.615   2.103   5.475 -0.6128 -0.0024 -0.1439
  687SOL    HW1 5465   0.573   2.021   5.513 -0.2515 -0.8831 -1.1027
  687SOL    HW2 5466   0.698   2.124   5.526  1.6685 -1.4919  0.4065
  688SOL     OW 5467   1.832   1.647   4.202  0.2279 -0.2377 -0.4911
  688SOL    HW1 5468   1.869   1.732   4.239 -0.6355 -1.1703  1.0721
  688SOL    HW2 5469   1.895   1.611   4.132  2.1500  0.4343  1.3394
  689SOL     OW 5470   8.728   3.488   6.757  0.9758  0.2472  0.1018
  689SOL    HW1 5471   8.647   3.431   6.747 -0.4820 -2.1621 -0.7915
  689SOL    HW2 5472   8.796   3.441   6.814 -0.2513 -1.6361  0.8707
  690SOL     OW 5473   5.314   0.067   1.002  0.0864  0.0626  0.1252
  690SOL    HW1 5474   5.267  -0.010   0.960 -0.5025  0.0149  1.9537
  690SOL    HW2 5475   5.403   0.037   1.037  0.3229 -1.5021 -0.3040
  691SOL     OW 5476   1.975   1.363   4.588 -0.1120  0.4171  0.1454
  691SOL    HW1 5477   2.068   1.400   4.593 -1.1066 -1.1655 -0.0215
  691SOL    HW2 5478   1.978   1.272   4.546 -2.0768  1.1732  1.4467
  692SOL     OW 5479   1.835   1.610   3.223 -0.1991 -0.3867  0.5996
  692SOL    HW1 5480   1.833   1.695   3.170  1.0070 -2.7252  0.7714
  692SOL    HW2 5481   1.784   1.539   3.175  0.5919  0.2573  0.2853
  693SOL     OW 5482   8.740   1.107   3.927 -0.6212 -0.3317 -0.4749
  693SOL    HW1 5483   8.796   1.024   3.929  0.1797 -2.5216  0.5456
  693SOL    HW2 5484   8.673   1.101   3.853  0.3286 -3.5689  0.7382
  694SOL     OW 5485   1.007   1.806   3.862  0.5419 -0.0577  0.0589
  694SOL    HW1 5486   1.105   1.798   3.842 -0.8300 -0.4449  2.1545
  694SOL    HW2 5487   0.972   1.891   3.821  1.9440  0.0262 -3.0747
  695SOL     OW 5488   7.686   2.664   3.719 -0.4238  0.9991  0.1034
  695SOL    HW1 5489   7.734   2.749   3.696  0.2967  0.7046  0.3196
  695SOL    HW2 5490   7.591   2.671   3.692 -1.8834  1.6300  2.4099
  696SOL     OW 5491   0.747   8.322   2.543  0.3790 -0.4894  0.3558
  696SOL    HW1 5492   0.761   8.396   2.609  1.4213 -1.9561  0.9510
  696SOL    HW2 5493   0.712   8.360   2.457 -0.5144 -1.4569 -0.6720
  697SOL     OW 5494   0.980   8.755   6.157 -0.1909 -0.1264 -0.3854
  697SOL    HW1 5495   0.937   8.771   6.245  0.2610  4.9450  0.2669
  697SOL    HW2 5496   1.028   8.838   6.128  1.8580 -0.1358  2.4021
  698SOL     OW 5497   0.684   1.638   3.345 -1.0028 -0.9610  0.0787
  698SOL    HW1 5498   0.685   1.688   3.258  0.5780  0.6792  0.9924
  698SOL    HW2 5499   0.592   1.606   3.364  0.2206 -0.5296 -3.1112
  699SOL     OW 5500   7.153   0.692   1.438  0.7674 -0.3384 -0.5101
  699SOL    HW1 5501   7.123   0.689   1.533 -1.6143  2.8750 -3.2774
  699SOL    HW2 5502   7.204   0.608   1.417  0.7078  2.1964 -1.5334
  700SOL     OW 5503   1.618   8.221   3.484 -0.1424  0.0831  0.4991
  700SOL    HW1 5504   1.555   8.262   3.550  0.5406 -0.1681 -1.0029
  700SOL    HW2 5505   1.712   8.246   3.509 -0.7514 -0.4519  1.8976
  701SOL     OW 5506   1.263   7.999   1.239 -0.1698 -0.4589  0.0913
  701SOL    HW1 5507   1.192   8.055   1.196 -0.3188 -1.8240 -1.1953
  701SOL    HW2 5508   1.246   7.903   1.220  3.6985 -0.2149  1.7839
  702SOL     OW 5509   2.140   0.783   4.936 -0.2300  0.7693 -0.1987
  702SOL    HW1 5510   2.133   0.876   4.900 -2.4958 -0.8412  1.1973
  702SOL    HW2 5511   2.147   0.719   4.860  0.6280 -0.1300 -0.5323
  703SOL     OW 5512   1.603   0.951   5.078 -0.1041  0.2030 -0.8183
  703SOL    HW1 5513   1.566   1.036   5.041  0.6103  0.1728  0.1101
  703SOL    HW2 5514   1.682   0.923   5.024 -2.7354 -0.5782 -1.3031
  704SOL     OW 5515   7.294   1.170   4.128  0.0497  0.1420 -0.6478
  704SOL    HW1 5516   7.240   1.248   4.096 -2.4081  0.8189  0.3654
  704SOL    HW2 5517   7.327   1.189   4.221  3.2525 -0.3466  2.6628
  705SOL     OW 5518   3.209   2.259   2.383  0.0941  0.3406 -0.1076
  705SOL    HW1 5519   3.291   2.216   2.347  3.0873 -0.2181 -1.6501
  705SOL    HW2 5520   3.136   2.190   2.391 -2.9680 -0.3827 -0.0908
  706SOL     OW 5521   1.563   7.450   1.671  0.4825 -0.0537  0.3424
  706SOL    HW1 5522   1.660   7.450   1.643 -0.4717  0.3285  0.3577
  706SOL    HW2 5523   1.529   7.356   1.671 -1.5453 -0.7977  0.1104
  707SOL     OW 5524   3.303   1.576   8.634  0.4486  0.4119 -0.8917
  707SOL    HW1 5525   3.335   1.497   8.687  0.1831  1.4041 -0.7388
  707SOL    HW2 5526   3.205   1.567   8.617  0.7139  0.3303  2.5160
  708SOL     OW 5527   5.559   0.711   4.152  0.2514 -0.4441 -0.1782
  708SOL    HW1 5528   5.605   0.790   4.192  0.4394  0.2702 -0.6382
  708SOL    HW2 5529   5.513   0.737   4.067  1.1601  0.9680 -0.4681
  709SOL     OW 5530   1.458   2.700   2.645 -0.2749  0.0908  0.5409
  709SOL    HW1 5531   1.522   2.776   2.634  1.8824  1.0604 -2.1000
  709SOL    HW2 5532   1.420   2.675   2.556 -3.0928 -0.6832 -0.7736
  710SOL     OW 5533   1.523   1.706   5.557 -0.3971 -0.2529 -0.8305
  710SOL    HW1 5534   1.490   1.798   5.575 -0.0441  0.7868 -0.7062
  710SOL    HW2 5535   1.590   1.707   5.484  0.7628 -0.2370 -1.4442
  711SOL     OW 5536   7.267   0.048   2.685  0.8666  0.0178  0.7594
  711SOL    HW1 5537   7.336   0.055   2.757 -0.0461 -1.3381 -1.2031
  711SOL    HW2 5538   7.209  -0.032   2.701 -2.9970 -3.7008  2.6669
  712SOL     OW 5539   1.251   1.494   3.792  0.5384  0.1716 -0.3091
  712SOL    HW1 5540   1.163   1.498   3.840  2.4210 -0.3051  3.2695
  712SOL    HW2 5541   1.266   1.581   3.744  0.4271  0.0332 -1.0209
  713SOL     OW 5542   2.428   8.250   3.122  0.3088  0.5349 -0.5030
  713SOL    HW1 5543   2.336   8.263   3.157 -1.6265  1.3524 -0.5750
  713SOL    HW2 5544   2.492   8.307   3.173 -0.7382  0.9607 -0.8812
  714SOL     OW 5545   1.570   8.728   1.320 -0.1946 -0.1080  0.1586
  714SOL    HW1 5546   1.531   8.766   1.236 -1.5649 -0.2523  0.7269
  714SOL    HW2 5547   1.664   8.698   1.303 -1.2546  0.6374 -1.9978
  715SOL     OW 5548   1.379   2.586   8.414  0.0906 -0.1354  0.8284
  715SOL    HW1 5549   1.302   2.647   8.395 -0.9135  0.0712 -0.2369
  715SOL    HW2 5550   1.380   2.563   8.512 -0.0321 -1.9734  0.2965
  716SOL     OW 5551   6.445   1.875   2.289  0.1802  0.1732  0.4007
  716SOL    HW1 5552   6.379   1.908   2.357  0.5038  3.1439 -2.0495
  716SOL    HW2 5553   6.406   1.797   2.240 -0.8167 -0.8251 -1.8782
  717SOL     OW 5554   0.374   3.846   1.369  0.4632 -0.0443 -0.2340
  717SOL    HW1 5555   0.411   3.818   1.457 -0.2216 -1.6283  3.5777
  717SOL    HW2 5556   0.372   3.767   1.307 -0.0287  0.8801 -0.9138
  718SOL     OW 5557   1.157   1.824   1.919 -0.0078  0.1628  0.5480
  718SOL    HW1 5558   1.164   1.735   1.965 -2.6071  1.2894  3.1351
  718SOL    HW2 5559   1.105   1.813   1.834 -2.3655  1.2053  2.0985
  719SOL     OW 5560   8.734   1.850   4.427  0.1670  0.4172  0.0609
  719SOL    HW1 5561   8.649   1.870   4.378  1.8918  0.0161 -0.0188
  719SOL    HW2 5562   8.794   1.796   4.369  1.7664  0.4216 -0.2315
  720SOL     OW 5563   7.862   8.873   2.598 -0.5101 -0.5227 -0.6191
  720SOL    HW1 5564   7.834   8.807   2.529  0.5611  2.4074 -0.3042
  720SOL    HW2 5565   7.961   8.867   2.611  0.8777  0.4244 -1.0011
  721SOL     OW 5566   1.831   5.389   2.529  0.3204  0.1619  0.0506
  721SOL    HW1 5567   1.885   5.440   2.463  2.6229  2.5785 -1.7591
  721SOL    HW2 5568   1.836   5.291   2.509 -0.1734 -0.2480  2.8060
  722SOL     OW 5569   8.179   1.102   2.252  0.1023 -0.4593 -0.3224
  722SOL    HW1 5570   8.225   1.073   2.336  1.1846 -0.9316  0.1749
  722SOL    HW2 5571   8.177   1.027   2.187 -1.4441  0.6505  1.0374
  723SOL     OW 5572   2.533   2.010   1.416 -0.8141  0.7310 -0.1619
  723SOL    HW1 5573   2.561   2.003   1.321  1.1123  1.0209  0.3257
  723SOL    HW2 5574   2.485   1.926   1.443  0.3826  0.2405 -0.8330
  724SOL     OW 5575   2.177   3.342   2.272  0.5271  0.5857 -0.4975
  724SOL    HW1 5576   2.274   3.364   2.274  1.7506 -1.0345  1.8443
  724SOL    HW2 5577   2.128   3.401   2.336 -2.4592  0.8892 -0.8661
  725SOL     OW 5578   0.687   4.730   2.835  0.8391  0.1665 -0.1437
  725SOL    HW1 5579   0.593   4.704   2.814 -3.6581  0.4291 -0.8297
  725SOL    HW2 5580   0.728   4.663   2.897  1.5992  0.4924  0.4325
  726SOL     OW 5581   6.185   1.715   3.366  0.1635 -0.0496 -0.6712
  726SOL    HW1 5582   6.273   1.707   3.320 -2.2720 -1.1770 -1.4213
  726SOL    HW2 5583   6.114   1.674   3.309 -2.3152  0.4009  1.4971
  727SOL     OW 5584   7.667   8.093   4.546  0.3456 -0.2342  0.0827
  727SOL    HW1 5585   7.567   8.098   4.555  2.6504 -0.8182  1.8936
  727SOL    HW2 5586   7.691   8.068   4.452 -0.4800 -0.5572  0.6449
  728SOL     OW 5587   1.577   7.479   3.371 -0.1862 -0.2702 -0.0008
  728SOL    HW1 5588   1.486   7.442   3.354  0.6015  0.9270  2.6049
  728SOL    HW2 5589   1.630   7.479   3.285 -0.3836  1.1988 -0.6427
  729SOL     OW 5590   8.437   1.098   4.100  0.7531  0.5366 -0.1791
  729SOL    HW1 5591   8.426   1.157   4.020 -2.2768 -0.3471  0.6541
  729SOL    HW2 5592   8.461   1.006   4.070 -0.0981 -3.1165 -1.2493
  730SOL     OW 5593   7.360   0.717   4.644 -0.1138  0.7776  0.6465
  730SOL    HW1 5594   7.349   0.739   4.741  0.7208  0.5159  1.2674
  730SOL    HW2 5595   7.414   0.789   4.600  0.6290 -2.5155 -1.5809
  731SOL     OW 5596   6.182   0.996   2.471 -0.2710 -0.1640  0.0803
  731SOL    HW1 5597   6.107   1.055   2.500 -1.0372 -1.5624  0.4817
  731SOL    HW2 5598   6.256   0.999   2.538  1.4472 -5.2757  1.2568
  732SOL     OW 5599   8.563   0.942   2.003  0.3824 -0.0801 -0.4889
  732SOL    HW1 5600   8.661   0.945   1.984  0.6241 -2.1166  0.5492
  732SOL    HW2 5601   8.514   0.919   1.919  0.0004 -0.5557  1.8656
  733SOL     OW 5602   3.081   2.416   3.466  0.3264  0.4227  0.2316
  733SOL    HW1 5603   3.006   2.455   3.412  0.6791 -1.5428 -0.6226
  733SOL    HW2 5604   3.077   2.450   3.559 -0.1149 -0.4030 -1.0313
  734SOL     OW 5605   1.511   1.899   4.424  0.2352  0.7110 -0.1453
  734SOL    HW1 5606   1.480   1.811   4.389 -0.6353  1.8041 -3.6315
  734SOL    HW2 5607   1.565   1.945   4.353  0.8003  0.8541  2.0927
  735SOL     OW 5608   1.757   3.036   4.010  0.2332 -0.0273  0.2537
  735SOL    HW1 5609   1.812   3.020   4.092  1.5775  0.2527 -0.8953
  735SOL    HW2 5610   1.818   3.049   3.931 -1.7628  3.1785  0.1729
  736SOL     OW 5611   8.375   2.017   3.894  0.0184 -0.8174 -0.0504
  736SOL    HW1 5612   8.418   1.953   3.830  0.3028  1.9288 -1.6589
  736SOL    HW2 5613   8.427   2.102   3.897  2.2033 -0.8061 -0.6993
  737SOL     OW 5614   1.782   2.086   6.796  0.1395  0.0066 -0.0200
  737SOL    HW1 5615   1.716   2.092   6.720  1.1052 -0.2833  0.8654
  737SOL    HW2 5616   1.742   2.032   6.870  1.3348 -1.7700  0.6467
  738SOL     OW 5617   8.821   2.572   0.733  1.0996 -0.2455  0.4957
  738SOL    HW1 5618   8.766   2.611   0.659 -0.1466 -0.6245  0.8193
  738SOL    HW2 5619   8.901   2.629   0.749 -1.3408  0.4443  1.1011
  739SOL     OW 5620   0.220   0.630   0.891 -0.4297 -0.0483 -0.4741
  739SOL    HW1 5621   0.124   0.635   0.864 -0.6704 -0.2127 -0.8720
  739SOL    HW2 5622   0.253   0.536   0.881  5.2109 -1.9395  1.1005
  740SOL     OW 5623   8.386   8.827   4.001 -0.6158  0.2320  0.2242
  740SOL    HW1 5624   8.435   8.868   3.924  0.6335  2.3374 -1.0902
  740SOL    HW2 5625   8.449   8.811   4.076 -1.1271 -1.5890  1.9876
  741SOL     OW 5626   0.004   8.175   3.522 -0.2077 -0.0937  0.1171
  741SOL    HW1 5627   0.045   8.197   3.611  2.6209  2.1239 -0.1738
  741SOL    HW2 5628   0.052   8.098   3.482 -1.1342  1.3788  0.2946
  742SOL     OW 5629   7.982   8.488   2.785  0.5092  0.2907  0.6245
  742SOL    HW1 5630   8.007   8.564   2.845  0.7630  2.8648  4.4037
  742SOL    HW2 5631   8.059   8.467   2.725 -0.0437 -0.5368 -0.3418
  743SOL     OW 5632   7.626   1.706   3.707 -0.0544 -0.3956 -0.1114
  743SOL    HW1 5633   7.688   1.785   3.711 -0.0478  1.7183 -0.9476
  743SOL    HW2 5634   7.676   1.624   3.734  1.0358  0.7631 -1.2157
  744SOL     OW 5635   2.150   0.812   3.404 -0.0853 -0.0188  0.2144
  744SOL    HW1 5636   2.172   0.830   3.308 -0.0802  0.1830  0.0966
  744SOL    HW2 5637   2.062   0.853   3.426 -1.4222 -1.0069 -0.6799
  745SOL     OW 5638   0.831   2.828   2.377  0.2386  0.1165 -0.4094
  745SOL    HW1 5639   0.886   2.892   2.430 -0.2684 -1.3938  1.3910
  745SOL    HW2 5640   0.891   2.774   2.317  0.8547  2.4176  0.3941
  746SOL     OW 5641   2.398   8.606   2.876 -0.0466  0.3511 -0.3331
  746SOL    HW1 5642   2.325   8.545   2.844 -0.0646 -2.3234  1.2403
  746SOL    HW2 5643   2.372   8.701   2.859 -0.6915 -0.0524 -1.7332
  747SOL     OW 5644   8.554   1.293   3.140 -0.0564  0.1928 -0.1294
  747SOL    HW1 5645   8.568   1.216   3.078  0.0610 -0.7507  1.3491
  747SOL    HW2 5646   8.501   1.364   3.094  0.3705 -0.1068 -1.4162
  748SOL     OW 5647   7.275   2.810   2.434 -0.5973 -0.6802  0.2308
  748SOL    HW1 5648   7.308   2.788   2.343 -0.6413  2.5822  1.5066
  748SOL    HW2 5649   7.254   2.725   2.484 -1.7628  0.0614 -0.9035
  749SOL     OW 5650   6.223   7.845   4.808  0.3247  0.2062 -0.0884
  749SOL    HW1 5651   6.216   7.759   4.757  0.7345  2.0943  0.4105
  749SOL    HW2 5652   6.263   7.915   4.748  0.0095 -0.9752 -1.1645
  750SOL     OW 5653   2.080   3.531   2.464 -0.2091  0.2665 -0.0604
  750SOL    HW1 5654   2.037   3.609   2.419  4.1072 -1.6968  0.9415
  750SOL    HW2 5655   2.111   3.558   2.555 -0.2425 -0.6363 -1.0951
  751SOL     OW 5656   0.508   2.287   2.267  0.5310 -0.1765  0.2536
  751SOL    HW1 5657   0.491   2.379   2.234  3.5924  0.5483 -2.3084
  751SOL    HW2 5658   0.436   2.260   2.330 -0.4117  0.6629  0.3429
  752SOL     OW 5659   2.337   3.470   3.745  0.1162 -0.4452 -0.5860
  752SOL    HW1 5660   2.315   3.456   3.841 -0.1099  0.3207  1.7303
  752SOL    HW2 5661   2.292   3.553   3.712  4.7071  1.5152 -0.9812
  753SOL     OW 5662   8.385   7.899   6.952 -0.7053  0.2796 -0.4418
  753SOL    HW1 5663   8.399   7.976   6.891 -1.6232  0.1375  0.0721
  753SOL    HW2 5664   8.412   7.924   7.045 -1.5736 -0.5228  0.4287
  754SOL     OW 5665   8.308   0.736   0.967  0.2828  0.2311  0.5774
  754SOL    HW1 5666   8.308   0.820   0.912 -0.8195  0.2407 -0.2296
  754SOL    HW2 5667   8.387   0.680   0.942 -2.2844 -0.0972 -0.5382
  755SOL     OW 5668   6.954   2.063   2.164 -0.1096  0.3617 -0.1369
  755SOL    HW1 5669   7.035   2.005   2.162  2.8440  3.4901 -1.0141
  755SOL    HW2 5670   6.937   2.100   2.073 -0.8480  0.5470 -0.5799
  756SOL     OW 5671   1.632   7.830   1.502  0.8057 -0.8290  0.2796
  756SOL    HW1 5672   1.587   7.871   1.423  0.2537  1.2719  1.7820
  756SOL    HW2 5673   1.563   7.793   1.564 -0.3212 -0.0483 -2.1719
  757SOL     OW 5674   1.232   3.480   1.443 -0.2675  0.6829  0.3764
  757SOL    HW1 5675   1.299   3.449   1.375 -0.7064  0.4957  1.7124
  757SOL    HW2 5676   1.274   3.478   1.534 -0.6160  1.1019  0.8146
  758SOL     OW 5677   1.214   1.160   3.577  0.6475 -0.2897  0.0863
  758SOL    HW1 5678   1.116   1.140   3.575  2.7912  0.4866  0.8811
  758SOL    HW2 5679   1.243   1.170   3.672 -0.7117 -0.0753 -1.6331
  759SOL     OW 5680   0.143   1.660   8.509 -0.1288  0.4969  0.2455
  759SOL    HW1 5681   0.200   1.579   8.498  1.6967  2.3783 -1.3184
  759SOL    HW2 5682   0.200   1.742   8.497  0.2440 -1.2894  0.4332
  760SOL     OW 5683   0.477   1.219   2.510  0.3444  0.5354 -0.1091
  760SOL    HW1 5684   0.390   1.263   2.532  0.2810  0.6771  2.2029
  760SOL    HW2 5685   0.546   1.247   2.576 -1.8958 -0.3720  1.2841
  761SOL     OW 5686   1.305   8.750   3.880 -0.0164 -0.5139 -0.0675
  761SOL    HW1 5687   1.398   8.715   3.877  1.5285 -0.3336 -3.7608
  761SOL    HW2 5688   1.303   8.842   3.841  1.4421 -0.0324 -1.6480
  762SOL     OW 5689   0.330   3.712   8.779  0.0024  0.3639 -0.0964
  762SOL    HW1 5690   0.302   3.796   8.825  0.3591 -4.1874 -0.8000
  762SOL    HW2 5691   0.362   3.734   8.687  3.6505  1.2225  1.3554
  763SOL     OW 5692   7.955   1.603   3.673  0.3459 -0.1661 -0.0068
  763SOL    HW1 5693   8.027   1.602   3.742 -2.0450  0.4659 -1.9523
  763SOL    HW2 5694   7.935   1.509   3.644 -2.7676 -0.5038  0.1294
  764SOL     OW 5695   7.677   0.130   3.113  0.1779 -0.0139 -0.2109
  764SOL    HW1 5696   7.700   0.042   3.072 -0.8909 -2.4335 -1.5912
  764SOL    HW2 5697   7.657   0.117   3.210 -1.5780 -1.6590 -0.1866
  765SOL     OW 5698   8.537   1.056   3.747  0.3133 -0.3717  0.2108
  765SOL    HW1 5699   8.519   1.071   3.650  0.1125 -4.7538 -1.9871
  765SOL    HW2 5700   8.469   1.106   3.801  0.6413  2.2918  0.3326
  766SOL     OW 5701   4.370   0.933   6.110  0.4469 -0.0326  1.1851
  766SOL    HW1 5702   4.288   0.909   6.161 -2.6282 -1.4222 -0.4802
  766SOL    HW2 5703   4.422   0.849   6.090 -0.0035 -0.7464  0.3604
  767SOL     OW 5704   0.744   0.973   4.016  0.2898  0.4143  0.3051
  767SOL    HW1 5705   0.651   0.937   4.025  1.6902  2.6077  1.5927
  767SOL    HW2 5706   0.810   0.902   4.041  1.4620  0.2957  2.0114
  768SOL     OW 5707   1.086   7.995   6.733 -0.0875 -0.2024  0.0740
  768SOL    HW1 5708   1.153   7.935   6.778  2.0973  0.4745 -3.4855
  768SOL    HW2 5709   0.995   7.956   6.743 -0.3943  0.4813 -3.2945
  769SOL     OW 5710   0.383   0.910   4.165 -0.2351 -0.5922 -0.4967
  769SOL    HW1 5711   0.327   0.828   4.174 -3.7676  0.5922 -0.8661
  769SOL    HW2 5712   0.458   0.906   4.231 -0.0396  2.0501  1.9167
  770SOL     OW 5713   4.446   0.421   5.724  0.2636  0.4799 -0.4002
  770SOL    HW1 5714   4.377   0.411   5.795  0.8966 -1.1093  1.6694
  770SOL    HW2 5715   4.410   0.387   5.637  0.7858  2.5860  0.5602
  771SOL     OW 5716   3.524   1.033   7.561 -0.4863 -0.0037 -0.1944
  771SOL    HW1 5717   3.522   1.022   7.661 -1.2759 -0.5552  2.8411
  771SOL    HW2 5718   3.451   0.977   7.521  2.9505 -1.5930  0.1526
  772SOL     OW 5719   4.432   8.564   3.203 -0.0108  0.6119 -0.2081
  772SOL    HW1 5720   4.489   8.634   3.247  1.1718 -1.8966  0.8938
  772SOL    HW2 5721   4.488   8.509   3.141  0.8306  0.7561  1.3442
  773SOL     OW 5722   1.800   7.694   7.176 -0.4028 -0.4466 -0.6034
  773SOL    HW1 5723   1.827   7.779   7.221  1.0722  0.3700  2.7159
  773SOL    HW2 5724   1.864   7.621   7.200  0.5139 -2.2521  2.3868
  774SOL     OW 5725   2.489   0.061   2.769  0.3286 -0.0018  0.0316
  774SOL    HW1 5726   2.574   0.019   2.799 -2.5698 -1.4200  0.4051
  774SOL    HW2 5727   2.503   0.159   2.757  1.6609 -1.8700 -0.0054
  775SOL     OW 5728   8.427   0.525   6.208  0.4792 -0.6254 -0.0431
  775SOL    HW1 5729   8.397   0.434   6.179  1.2564  0.8189  1.7396
  775SOL    HW2 5730   8.526   0.524   6.223  0.2243  1.7382 -1.7399
  776SOL     OW 5731   1.857   2.083   2.969 -0.2462 -0.2519 -0.3672
  776SOL    HW1 5732   1.906   2.085   2.882 -2.9853  0.1175  0.3225
  776SOL    HW2 5733   1.876   1.997   3.016  0.7888 -0.6251 -0.8999
  777SOL     OW 5734   8.340   1.929   6.894 -0.0826  0.5044 -0.4935
  777SOL    HW1 5735   8.298   1.897   6.979  1.4878  1.4246 -3.8087
  777SOL    HW2 5736   8.425   1.879   6.878 -0.7264 -0.8083 -1.6864
  778SOL     OW 5737   2.433   0.527   4.955  0.0680 -0.5170 -1.0385
  778SOL    HW1 5738   2.379   0.529   5.039 -1.9838 -0.7748  0.9069
  778SOL    HW2 5739   2.445   0.621   4.921  0.3886 -0.4652 -1.4790
  779SOL     OW 5740   1.904   2.006   4.853  0.2212  0.8350 -0.1161
  779SOL    HW1 5741   1.903   1.930   4.918  2.2419  0.0431 -0.3408
  779SOL    HW2 5742   1.820   2.005   4.800 -2.0043 -0.0945  0.1814
  780SOL     OW 5743   1.233   0.219   4.355  0.0226  0.3276  0.4700
  780SOL    HW1 5744   1.139   0.213   4.320 -0.5035  0.2558 -0.4026
  780SOL    HW2 5745   1.287   0.144   4.319 -0.3849 -1.1351 -0.1451
  781SOL     OW 5746   7.945   1.441   2.852 -0.6876 -0.2487 -0.3661
  781SOL    HW1 5747   7.976   1.503   2.780 -0.1374  0.7898 -2.1613
  781SOL    HW2 5748   7.903   1.360   2.811 -0.9315 -2.7785 -0.6234
  782SOL     OW 5749   2.602   7.904   7.373 -0.4456 -0.0494  0.4637
  782SOL    HW1 5750   2.630   8.000   7.378 -1.7467  0.1023 -0.3771
  782SOL    HW2 5751   2.519   7.897   7.318 -0.8369 -1.1186  0.8727
  783SOL     OW 5752   0.113   8.347   7.052  0.4459 -0.5518  0.1086
  783SOL    HW1 5753   0.041   8.388   7.109  0.7736  3.8184  0.5661
  783SOL    HW2 5754   0.078   8.263   7.011 -1.1464  1.7298 -2.6406
  784SOL     OW 5755   7.896   5.737   2.854  0.3378  0.4478  0.2465
  784SOL    HW1 5756   7.984   5.719   2.898 -0.2034 -1.3070 -0.2595
  784SOL    HW2 5757   7.909   5.744   2.755 -2.1671  1.0496 -2.5060
  785SOL     OW 5758   3.760   8.435   3.966 -0.3204 -0.7434 -0.6077
  785SOL    HW1 5759   3.845   8.429   3.913  0.3705  1.2189 -0.6563
  785SOL    HW2 5760   3.772   8.499   4.041 -2.1178 -2.2481 -1.3866
  786SOL     OW 5761   2.350   1.411   5.531  0.1480 -0.0488 -0.1815
  786SOL    HW1 5762   2.430   1.411   5.471 -0.6077  0.9811 -0.3354
  786SOL    HW2 5763   2.348   1.495   5.584 -0.3906 -2.8401  1.1588
  787SOL     OW 5764   3.778   1.453   6.161 -0.0955 -0.0216 -0.2161
  787SOL    HW1 5765   3.859   1.399   6.184  3.0807  1.6617  1.8535
  787SOL    HW2 5766   3.783   1.542   6.205 -3.5546  2.6617  0.8989
  788SOL     OW 5767   8.900   4.388   5.857  0.0617 -0.8942  0.6213
  788SOL    HW1 5768   8.815   4.336   5.863  1.6396  0.5775  2.2665
  788SOL    HW2 5769   8.880   4.480   5.824  2.0638  0.0416 -1.5276
  789SOL     OW 5770   2.242   8.227   4.413  0.3256  0.1006 -0.2476
  789SOL    HW1 5771   2.162   8.184   4.372 -2.6782 -2.6098 -0.0624
  789SOL    HW2 5772   2.283   8.165   4.480  2.3884  1.1482  0.0954
  790SOL     OW 5773   1.617   3.132   2.275 -0.8028  0.1200 -0.3411
  790SOL    HW1 5774   1.668   3.143   2.190 -1.9743  0.7057 -1.2549
  790SOL    HW2 5775   1.649   3.200   2.341 -0.7446 -1.6951 -0.5209
  791SOL     OW 5776   1.506   1.954   5.302  0.2633  0.2899  0.1911
  791SOL    HW1 5777   1.418   1.911   5.321 -0.3908 -0.6989  1.7968
  791SOL    HW2 5778   1.491   2.050   5.278 -2.0751 -2.6526 -1.4708
  792SOL     OW 5779   0.447   1.738   4.059  0.7066  0.4479 -0.0474
  792SOL    HW1 5780   0.490   1.802   4.122 -2.9412 -3.7998  1.4397
  792SOL    HW2 5781   0.513   1.706   3.992  0.2425  1.8990  1.7553
  793SOL     OW 5782   1.527   8.134   4.925 -0.2557  0.2255  0.1335
  793SOL    HW1 5783   1.534   8.228   4.958  1.3128  0.6686  0.9426
  793SOL    HW2 5784   1.458   8.085   4.978 -0.1552  1.4123  2.6349
  794SOL     OW 5785   7.701   6.904   3.446  0.0887  0.1116 -0.2683
  794SOL    HW1 5786   7.738   6.880   3.535  0.9262  0.9062  1.6463
  794SOL    HW2 5787   7.770   6.889   3.376  1.2747  1.0262  1.4846
  795SOL     OW 5788   6.038   7.544   2.917  0.0642  0.2372 -0.0933
  795SOL    HW1 5789   5.964   7.504   2.862 -3.0150 -1.0906  0.9739
  795SOL    HW2 5790   6.123   7.496   2.898  1.6555 -2.6136  1.0446
  796SOL     OW 5791   2.440   2.200   2.598 -0.2430 -0.5513 -0.2081
  796SOL    HW1 5792   2.395   2.285   2.625 -2.2000  0.2405 -0.5412
  796SOL    HW2 5793   2.539   2.213   2.598  0.6197 -1.6075  2.2224
  797SOL     OW 5794   3.193   1.355   2.695  0.4881 -0.3462  0.1439
  797SOL    HW1 5795   3.261   1.338   2.767 -0.1038 -0.0041  0.8151
  797SOL    HW2 5796   3.169   1.452   2.696 -0.4334 -0.3718  2.4979
[truncated: 4,471,922 more chars]
