# Supplementary material for: Structural basis of FatB-mediated iron uptake via tyrosine/histidine direct coordination accompanying long-distance domain reorganization
Source: Nat Commun. 2026 Apr 18;17:5413. doi: 10.1038/s41467-026-72127-y (PMC13279818; doi:10.1038/s41467-026-72127-y)
Supplement: Supplementary file 3 — Supplementary Data 1 [file 41467_2026_72127_MOESM3_ESM.zip › MD_initial_and_final_coordinates/md_afb_22222_final_250ns.gro]

Protein in water t= 250000.00000 step= 125000000
70606
   44LYS      N    1   0.718   4.193   3.582
   44LYS     H1    2   0.665   4.137   3.512
   44LYS     H2    3   0.661   4.280   3.585
   44LYS     H3    4   0.811   4.215   3.541
   44LYS     CA    5   0.734   4.131   3.716
   44LYS     HA    6   0.637   4.101   3.751
   44LYS     CB    7   0.820   4.000   3.699
   44LYS    HB1    8   0.879   3.973   3.789
   44LYS    HB2    9   0.898   4.012   3.621
   44LYS     CG   10   0.742   3.868   3.670
   44LYS    HG1   11   0.664   3.883   3.592
   44LYS    HG2   12   0.685   3.833   3.759
   44LYS     CD   13   0.846   3.749   3.646
   44LYS    HD1   14   0.893   3.757   3.545
   44LYS    HD2   15   0.932   3.757   3.716
   44LYS     CE   16   0.786   3.606   3.654
   44LYS    HE1   17   0.701   3.598   3.582
   44LYS    HE2   18   0.750   3.580   3.755
   44LYS     NZ   19   0.904   3.516   3.618
   44LYS    HZ1   20   0.877   3.416   3.620
   44LYS    HZ2   21   0.928   3.555   3.525
   44LYS    HZ3   22   0.984   3.525   3.683
   44LYS      C   23   0.797   4.219   3.816
   44LYS      O   24   0.833   4.329   3.781
   45THR      N   25   0.807   4.180   3.946
   45THR     HN   26   0.789   4.083   3.961
   45THR     CA   27   0.853   4.253   4.065
   45THR     HA   28   0.787   4.338   4.076
   45THR     CB   29   0.867   4.170   4.184
   45THR     HB   30   0.921   4.211   4.273
   45THR    OG1   31   0.895   4.034   4.150
   45THR    HG1   32   0.979   4.032   4.103
   45THR    CG2   33   0.719   4.150   4.239
   45THR   HG21   34   0.653   4.105   4.161
   45THR   HG22   35   0.727   4.088   4.331
   45THR   HG23   36   0.673   4.246   4.271
   45THR      C   37   0.990   4.314   4.043
   45THR      O   38   1.058   4.263   3.950
   46VAL      N   39   1.032   4.413   4.120
   46VAL     HN   40   0.968   4.454   4.185
   46VAL     CA   41   1.167   4.466   4.125
   46VAL     HA   42   1.231   4.433   4.044
   46VAL     CB   43   1.166   4.619   4.124
   46VAL     HB   44   1.104   4.656   4.208
   46VAL    CG1   45   1.316   4.670   4.140
   46VAL   HG11   46   1.304   4.780   4.125
   46VAL   HG12   47   1.364   4.654   4.239
   46VAL   HG13   48   1.387   4.633   4.062
   46VAL    CG2   49   1.106   4.661   3.998
   46VAL   HG21   50   0.996   4.646   3.999
   46VAL   HG22   51   1.118   4.771   3.987
   46VAL   HG23   52   1.162   4.617   3.913
   46VAL      C   53   1.225   4.415   4.258
   46VAL      O   54   1.166   4.425   4.366
   47GLU      N   55   1.347   4.350   4.257
   47GLU     HN   56   1.406   4.354   4.177
   47GLU     CA   57   1.415   4.310   4.372
   47GLU     HA   58   1.336   4.287   4.443
   47GLU     CB   59   1.511   4.185   4.353
   47GLU    HB1   60   1.570   4.173   4.447
   47GLU    HB2   61   1.570   4.206   4.262
   47GLU     CG   62   1.438   4.057   4.322
   47GLU    HG1   63   1.357   4.060   4.246
   47GLU    HG2   64   1.380   4.024   4.410
   47GLU     CD   65   1.538   3.940   4.290
   47GLU    OE1   66   1.578   3.915   4.172
   47GLU    OE2   67   1.573   3.869   4.390
   47GLU      C   68   1.492   4.424   4.436
   47GLU      O   69   1.572   4.489   4.374
   48ILE      N   70   1.466   4.442   4.570
   48ILE     HN   71   1.387   4.401   4.613
   48ILE     CA   72   1.552   4.533   4.650
   48ILE     HA   73   1.633   4.576   4.593
   48ILE     CB   74   1.472   4.650   4.698
   48ILE     HB   75   1.382   4.603   4.745
   48ILE    CG2   76   1.536   4.732   4.809
   48ILE   HG21   77   1.641   4.751   4.778
   48ILE   HG22   78   1.484   4.828   4.828
   48ILE   HG23   79   1.532   4.679   4.906
   48ILE    CG1   80   1.427   4.736   4.589
   48ILE   HG11   81   1.369   4.821   4.631
   48ILE   HG12   82   1.363   4.674   4.522
   48ILE     CD   83   1.538   4.800   4.504
   48ILE    HD1   84   1.610   4.854   4.570
   48ILE    HD2   85   1.601   4.729   4.446
   48ILE    HD3   86   1.499   4.880   4.438
   48ILE      C   87   1.624   4.458   4.759
   48ILE      O   88   1.566   4.372   4.828
   49THR      N   89   1.753   4.485   4.782
   49THR     HN   90   1.806   4.554   4.733
   49THR     CA   91   1.829   4.417   4.893
   49THR     HA   92   1.818   4.310   4.878
   49THR     CB   93   1.984   4.437   4.885
   49THR     HB   94   2.043   4.412   4.976
   49THR    OG1   95   2.007   4.571   4.837
   49THR    HG1   96   2.009   4.617   4.921
   49THR    CG2   97   2.033   4.347   4.776
   49THR   HG21   98   2.032   4.242   4.813
   49THR   HG22   99   1.976   4.362   4.682
   49THR   HG23  100   2.143   4.357   4.759
   49THR      C  101   1.777   4.449   5.037
   49THR      O  102   1.746   4.564   5.065
   50ASP      N  103   1.772   4.342   5.126
   50ASP     HN  104   1.786   4.251   5.087
   50ASP     CA  105   1.735   4.352   5.267
   50ASP     HA  106   1.765   4.453   5.291
   50ASP     CB  107   1.581   4.354   5.272
   50ASP    HB1  108   1.540   4.260   5.229
   50ASP    HB2  109   1.531   4.424   5.202
   50ASP     CG  110   1.522   4.364   5.413
   50ASP    OD1  111   1.579   4.446   5.494
   50ASP    OD2  112   1.407   4.323   5.424
   50ASP      C  113   1.797   4.247   5.356
   50ASP      O  114   1.850   4.147   5.313
   51ALA      N  115   1.805   4.272   5.488
   51ALA     HN  116   1.752   4.348   5.523
   51ALA     CA  117   1.882   4.194   5.578
   51ALA     HA  118   1.985   4.223   5.566
   51ALA     CB  119   1.836   4.230   5.723
   51ALA    HB1  120   1.920   4.194   5.786
   51ALA    HB2  121   1.829   4.339   5.742
   51ALA    HB3  122   1.739   4.184   5.750
   51ALA      C  123   1.864   4.042   5.567
   51ALA      O  124   1.960   3.963   5.561
   52HIS      N  125   1.733   4.003   5.565
   52HIS     HN  126   1.658   4.067   5.582
   52HIS     CA  127   1.692   3.865   5.559
   52HIS     HA  128   1.778   3.805   5.586
   52HIS     CB  129   1.579   3.845   5.657
   52HIS    HB1  130   1.537   3.742   5.662
   52HIS    HB2  131   1.499   3.920   5.635
   52HIS    ND1  132   1.714   3.795   5.857
   52HIS     CG  133   1.622   3.874   5.797
   52HIS    CE1  134   1.724   3.839   5.979
   52HIS    HE1  135   1.793   3.807   6.057
   52HIS    NE2  136   1.632   3.939   6.003
   52HIS    HE2  137   1.605   3.978   6.091
   52HIS    CD2  138   1.571   3.960   5.884
   52HIS    HD2  139   1.491   4.032   5.870
   52HIS      C  140   1.656   3.810   5.425
   52HIS      O  141   1.588   3.707   5.416
   53GLY      N  142   1.704   3.864   5.319
   53GLY     HN  143   1.755   3.948   5.338
   53GLY     CA  144   1.689   3.822   5.178
   53GLY    HA1  145   1.789   3.818   5.138
   53GLY    HA2  146   1.630   3.732   5.165
   53GLY      C  147   1.625   3.923   5.093
   53GLY      O  148   1.562   4.012   5.150
   54THR      N  149   1.643   3.923   4.961
   54THR     HN  150   1.691   3.850   4.913
   54THR     CA  151   1.583   4.028   4.872
   54THR     HA  152   1.620   4.123   4.907
   54THR     CB  153   1.622   4.019   4.724
   54THR     HB  154   1.582   4.102   4.662
   54THR    OG1  155   1.568   3.898   4.666
   54THR    HG1  156   1.598   3.896   4.574
   54THR    CG2  157   1.778   4.011   4.706
   54THR   HG21  158   1.829   4.097   4.754
   54THR   HG22  159   1.824   3.916   4.741
   54THR   HG23  160   1.799   4.013   4.597
   54THR      C  161   1.432   4.037   4.877
   54THR      O  162   1.357   3.943   4.868
   55VAL      N  163   1.375   4.166   4.883
   55VAL     HN  164   1.431   4.247   4.896
   55VAL     CA  165   1.238   4.196   4.889
   55VAL     HA  166   1.181   4.108   4.914
   55VAL     CB  167   1.208   4.296   5.001
   55VAL     HB  168   1.269   4.386   4.976
   55VAL    CG1  169   1.060   4.330   5.001
   55VAL   HG11  170   1.028   4.374   4.904
   55VAL   HG12  171   1.004   4.235   5.006
   55VAL   HG13  172   1.024   4.399   5.080
   55VAL    CG2  173   1.253   4.235   5.138
   55VAL   HG21  174   1.187   4.148   5.162
   55VAL   HG22  175   1.358   4.199   5.132
   55VAL   HG23  176   1.241   4.314   5.215
   55VAL      C  177   1.187   4.236   4.750
   55VAL      O  178   1.244   4.314   4.672
   56LYS      N  179   1.067   4.179   4.713
   56LYS     HN  180   1.007   4.129   4.775
   56LYS     CA  181   1.008   4.184   4.578
   56LYS     HA  182   1.076   4.210   4.499
   56LYS     CB  183   0.948   4.047   4.537
   56LYS    HB1  184   0.874   4.058   4.454
   56LYS    HB2  185   0.887   4.015   4.624
   56LYS     CG  186   1.045   3.937   4.492
   56LYS    HG1  187   1.087   3.960   4.392
   56LYS    HG2  188   0.984   3.844   4.483
   56LYS     CD  189   1.159   3.914   4.583
   56LYS    HD1  190   1.222   4.006   4.581
   56LYS    HD2  191   1.109   3.899   4.681
   56LYS     CE  192   1.241   3.788   4.540
   56LYS    HE1  193   1.307   3.819   4.456
   56LYS    HE2  194   1.175   3.702   4.515
   56LYS     NZ  195   1.336   3.744   4.644
   56LYS    HZ1  196   1.405   3.810   4.686
   56LYS    HZ2  197   1.288   3.693   4.722
   56LYS    HZ3  198   1.399   3.669   4.609
   56LYS      C  199   0.901   4.282   4.583
   56LYS      O  200   0.804   4.267   4.656
   57VAL      N  201   0.931   4.395   4.512
   57VAL     HN  202   1.027   4.399   4.487
   57VAL     CA  203   0.858   4.520   4.496
   57VAL     HA  204   0.803   4.523   4.589
   57VAL     CB  205   0.946   4.641   4.500
   57VAL     HB  206   0.991   4.645   4.398
   57VAL    CG1  207   0.861   4.763   4.524
   57VAL   HG11  208   0.816   4.760   4.625
   57VAL   HG12  209   0.907   4.862   4.502
   57VAL   HG13  210   0.777   4.765   4.452
   57VAL    CG2  211   1.049   4.633   4.614
   57VAL   HG21  212   1.113   4.543   4.600
   57VAL   HG22  213   1.110   4.725   4.624
   57VAL   HG23  214   0.993   4.610   4.707
   57VAL      C  215   0.771   4.521   4.368
   57VAL      O  216   0.832   4.519   4.260
   58PRO      N  217   0.638   4.524   4.370
   58PRO     CD  218   0.573   4.503   4.502
   58PRO    HD1  219   0.596   4.408   4.555
   58PRO    HD2  220   0.599   4.589   4.568
   58PRO     CA  221   0.543   4.559   4.266
   58PRO     HA  222   0.544   4.478   4.195
   58PRO     CB  223   0.414   4.593   4.339
   58PRO    HB1  224   0.332   4.574   4.266
   58PRO    HB2  225   0.400   4.700   4.368
   58PRO     CG  226   0.422   4.513   4.463
   58PRO    HG1  227   0.392   4.409   4.438
   58PRO    HG2  228   0.364   4.564   4.543
   58PRO      C  229   0.576   4.677   4.173
   58PRO      O  230   0.628   4.785   4.214
   59VAL      N  231   0.545   4.672   4.043
   59VAL     HN  232   0.527   4.581   4.007
   59VAL     CA  233   0.571   4.775   3.946
   59VAL     HA  234   0.654   4.835   3.979
   59VAL     CB  235   0.594   4.727   3.805
   59VAL     HB  236   0.506   4.673   3.764
   59VAL    CG1  237   0.617   4.849   3.713
   59VAL   HG11  238   0.674   4.821   3.621
   59VAL   HG12  239   0.524   4.899   3.678
   59VAL   HG13  240   0.675   4.929   3.763
   59VAL    CG2  241   0.728   4.642   3.803
   59VAL   HG21  242   0.816   4.708   3.819
   59VAL   HG22  243   0.742   4.554   3.870
   59VAL   HG23  244   0.728   4.599   3.700
   59VAL      C  245   0.454   4.868   3.968
   59VAL      O  246   0.345   4.826   3.929
   60ASN      N  247   0.476   4.981   4.034
   60ASN     HN  248   0.573   5.002   4.040
   60ASN     CA  249   0.376   5.083   4.057
   60ASN     HA  250   0.431   5.170   4.092
   60ASN     CB  251   0.302   5.132   3.927
   60ASN    HB1  252   0.232   5.210   3.965
   60ASN    HB2  253   0.246   5.053   3.872
   60ASN     CG  254   0.405   5.195   3.834
   60ASN    OD1  255   0.447   5.141   3.730
   60ASN    ND2  256   0.438   5.324   3.863
   60ASN   HD21  257   0.382   5.368   3.933
   60ASN   HD22  258   0.471   5.378   3.785
   60ASN      C  259   0.281   5.043   4.167
   60ASN      O  260   0.159   5.026   4.141
   61PRO      N  261   0.337   5.028   4.298
   61PRO     CD  262   0.467   5.090   4.334
   61PRO    HD1  263   0.554   5.042   4.283
   61PRO    HD2  264   0.458   5.197   4.305
   61PRO     CA  265   0.262   5.000   4.416
   61PRO     HA  266   0.207   4.909   4.393
   61PRO     CB  267   0.369   4.991   4.527
   61PRO    HB1  268   0.416   4.890   4.525
   61PRO    HB2  269   0.334   5.016   4.630
   61PRO     CG  270   0.475   5.092   4.478
   61PRO    HG1  271   0.574   5.069   4.523
   61PRO    HG2  272   0.453   5.198   4.499
   61PRO      C  273   0.154   5.112   4.443
   61PRO      O  274   0.178   5.231   4.420
   62LYS      N  275   0.034   5.081   4.497
   62LYS     HN  276   0.008   4.984   4.496
   62LYS     CA  277   8.819   5.191   4.545
   62LYS     HA  278   8.836   5.289   4.502
   62LYS     CB  279   8.670   5.155   4.503
   62LYS    HB1  280   8.610   5.246   4.523
   62LYS    HB2  281   8.644   5.066   4.565
   62LYS     CG  282   8.653   5.124   4.358
   62LYS    HG1  283   8.550   5.100   4.324
   62LYS    HG2  284   8.712   5.031   4.343
   62LYS     CD  285   8.697   5.230   4.260
   62LYS    HD1  286   8.625   5.315   4.265
   62LYS    HD2  287   8.791   5.273   4.301
   62LYS     CE  288   8.722   5.184   4.118
   62LYS    HE1  289   8.634   5.149   4.060
   62LYS    HE2  290   8.806   5.112   4.130
   62LYS     NZ  291   8.785   5.298   4.051
   62LYS    HZ1  292   8.855   5.342   4.116
   62LYS    HZ2  293   8.832   5.273   3.962
   62LYS    HZ3  294   8.708   5.360   4.019
   62LYS      C  295   8.828   5.218   4.693
   62LYS      O  296   0.012   5.136   4.766
   63ASN      N  297   8.781   5.337   4.744
   63ASN     HN  298   8.741   5.405   4.683
   63ASN     CA  299   8.775   5.361   4.886
   63ASN     HA  300   8.740   5.462   4.899
   63ASN     CB  301   8.677   5.263   4.964
   63ASN    HB1  302   8.682   5.308   5.066
   63ASN    HB2  303   8.691   5.154   4.949
   63ASN     CG  304   8.541   5.294   4.892
   63ASN    OD1  305   8.483   5.219   4.816
   63ASN    ND2  306   8.491   5.416   4.909
   63ASN   HD21  307   8.509   5.466   4.994
   63ASN   HD22  308   8.414   5.443   4.851
   63ASN      C  309   0.031   5.378   4.956
   63ASN      O  310   0.047   5.342   5.073
   64VAL      N  311   0.132   5.429   4.881
   64VAL     HN  312   0.103   5.456   4.790
   64VAL     CA  313   0.271   5.436   4.910
   64VAL     HA  314   0.317   5.340   4.926
   64VAL     CB  315   0.349   5.517   4.808
   64VAL     HB  316   0.306   5.619   4.806
   64VAL    CG1  317   0.504   5.509   4.828
   64VAL   HG11  318   0.544   5.406   4.837
   64VAL   HG12  319   0.552   5.552   4.738
   64VAL   HG13  320   0.530   5.577   4.912
   64VAL    CG2  321   0.323   5.459   4.667
   64VAL   HG21  322   0.352   5.352   4.681
   64VAL   HG22  323   0.217   5.458   4.634
   64VAL   HG23  324   0.382   5.506   4.586
   64VAL      C  325   0.289   5.510   5.046
   64VAL      O  326   0.230   5.610   5.075
   65VAL      N  327   0.382   5.455   5.134
   65VAL     HN  328   0.425   5.366   5.124
   65VAL     CA  329   0.405   5.522   5.266
   65VAL     HA  330   0.353   5.616   5.278
   65VAL     CB  331   0.371   5.418   5.374
   65VAL     HB  332   0.423   5.321   5.356
   65VAL    CG1  333   0.420   5.472   5.504
   65VAL   HG11  334   0.528   5.494   5.517
   65VAL   HG12  335   0.365   5.566   5.527
   65VAL   HG13  336   0.388   5.403   5.585
   65VAL    CG2  337   0.213   5.401   5.386
   65VAL   HG21  338   0.171   5.363   5.291
   65VAL   HG22  339   0.193   5.332   5.470
   65VAL   HG23  340   0.169   5.493   5.429
   65VAL      C  341   0.562   5.547   5.268
   65VAL      O  342   0.646   5.454   5.253
   66ALA      N  343   0.600   5.674   5.271
   66ALA     HN  344   0.527   5.743   5.276
   66ALA     CA  345   0.738   5.717   5.264
   66ALA     HA  346   0.799   5.630   5.246
   66ALA     CB  347   0.756   5.807   5.135
   66ALA    HB1  348   0.679   5.887   5.132
   66ALA    HB2  349   0.855   5.857   5.135
   66ALA    HB3  350   0.739   5.749   5.041
   66ALA      C  351   0.802   5.787   5.377
   66ALA      O  352   0.768   5.900   5.404
   67LEU      N  353   0.891   5.721   5.451
   67LEU     HN  354   0.904   5.623   5.444
   67LEU     CA  355   0.953   5.781   5.565
   67LEU     HA  356   0.901   5.868   5.602
   67LEU     CB  357   0.962   5.672   5.674
   67LEU    HB1  358   1.005   5.715   5.767
   67LEU    HB2  359   1.033   5.594   5.639
   67LEU     CG  360   0.825   5.591   5.705
   67LEU     HG  361   0.787   5.542   5.613
   67LEU    CD1  362   0.858   5.480   5.803
   67LEU   HD11  363   0.899   5.523   5.897
   67LEU   HD12  364   0.772   5.415   5.829
   67LEU   HD13  365   0.943   5.418   5.768
   67LEU    CD2  366   0.716   5.698   5.762
   67LEU   HD21  367   0.756   5.743   5.856
   67LEU   HD22  368   0.711   5.789   5.698
   67LEU   HD23  369   0.620   5.646   5.778
   67LEU      C  370   1.090   5.837   5.523
   67LEU      O  371   1.158   5.902   5.598
   68ASP      N  372   1.144   5.800   5.406
   68ASP     HN  373   1.099   5.737   5.344
   68ASP     CA  374   1.276   5.851   5.367
   68ASP     HA  375   1.332   5.836   5.458
   68ASP     CB  376   1.336   5.765   5.253
   68ASP    HB1  377   1.260   5.759   5.173
   68ASP    HB2  378   1.357   5.665   5.296
   68ASP     CG  379   1.470   5.812   5.211
   68ASP    OD1  380   1.510   5.799   5.090
   68ASP    OD2  381   1.551   5.829   5.308
   68ASP      C  382   1.279   6.005   5.344
   68ASP      O  383   1.213   6.058   5.258
   69ASN      N  384   1.372   6.071   5.409
   69ASN     HN  385   1.421   6.018   5.478
   69ASN     CA  386   1.404   6.214   5.406
   69ASN     HA  387   1.306   6.261   5.404
   69ASN     CB  388   1.496   6.256   5.523
   69ASN    HB1  389   1.544   6.355   5.501
   69ASN    HB2  390   1.575   6.180   5.540
   69ASN     CG  391   1.427   6.258   5.661
   69ASN    OD1  392   1.394   6.154   5.715
   69ASN    ND2  393   1.406   6.375   5.718
   69ASN   HD21  394   1.437   6.467   5.694
   69ASN   HD22  395   1.362   6.377   5.807
   69ASN      C  396   1.474   6.253   5.265
   69ASN      O  397   1.447   6.359   5.214
   70ARG      N  398   1.548   6.154   5.206
   70ARG     HN  399   1.551   6.065   5.250
   70ARG     CA  400   1.629   6.165   5.085
   70ARG     HA  401   1.672   6.263   5.087
   70ARG     CB  402   1.748   6.069   5.102
   70ARG    HB1  403   1.817   6.096   5.020
   70ARG    HB2  404   1.706   5.969   5.079
   70ARG     CG  405   1.827   6.073   5.227
   70ARG    HG1  406   1.759   6.030   5.304
   70ARG    HG2  407   1.858   6.179   5.238
   70ARG     CD  408   1.953   5.985   5.215
   70ARG    HD1  409   2.021   6.003   5.130
   70ARG    HD2  410   1.920   5.880   5.197
   70ARG     NE  411   2.039   5.989   5.340
   70ARG     HE  412   2.050   6.071   5.394
   70ARG     CZ  413   2.123   5.894   5.380
   70ARG    NH1  414   2.146   5.780   5.320
   70ARG   HH11  415   2.083   5.740   5.254
   70ARG   HH12  416   2.216   5.714   5.350
   70ARG    NH2  417   2.206   5.919   5.482
   70ARG   HH21  418   2.204   6.012   5.519
   70ARG   HH22  419   2.288   5.863   5.497
   70ARG      C  420   1.556   6.142   4.951
   70ARG      O  421   1.611   6.169   4.848
   71THR      N  422   1.434   6.086   4.953
   71THR     HN  423   1.386   6.054   5.035
   71THR     CA  424   1.357   6.056   4.835
   71THR     HA  425   1.418   6.088   4.752
   71THR     CB  426   1.322   5.900   4.818
   71THR     HB  427   1.229   5.888   4.759
   71THR    OG1  428   1.297   5.831   4.935
   71THR    HG1  429   1.375   5.815   4.988
   71THR    CG2  430   1.447   5.842   4.749
   71THR   HG21  431   1.444   5.896   4.652
   71THR   HG22  432   1.542   5.864   4.802
   71THR   HG23  433   1.443   5.734   4.726
   71THR      C  434   1.231   6.137   4.814
   71THR      O  435   1.165   6.128   4.710
   72PHE      N  436   1.201   6.238   4.902
   72PHE     HN  437   1.267   6.257   4.975
   72PHE     CA  438   1.087   6.330   4.897
   72PHE     HA  439   1.005   6.259   4.899
   72PHE     CB  440   1.080   6.429   5.020
   72PHE    HB1  441   1.003   6.507   5.004
   72PHE    HB2  442   1.175   6.480   5.046
   72PHE     CG  443   1.023   6.353   5.146
   72PHE    CD1  444   0.904   6.277   5.144
   72PHE    HD1  445   0.838   6.266   5.059
   72PHE    CE1  446   0.859   6.195   5.252
   72PHE    HE1  447   0.776   6.127   5.252
   72PHE     CZ  448   0.932   6.204   5.373
   72PHE     HZ  449   0.893   6.165   5.465
   72PHE    CD2  450   1.098   6.356   5.265
   72PHE    HD2  451   1.189   6.415   5.266
   72PHE    CE2  452   1.055   6.287   5.375
   72PHE    HE2  453   1.103   6.301   5.471
   72PHE      C  454   1.072   6.400   4.758
   72PHE      O  455   0.962   6.402   4.701
   73GLU      N  456   1.177   6.463   4.704
   73GLU     HN  457   1.260   6.467   4.760
   73GLU     CA  458   1.187   6.529   4.574
   73GLU     HA  459   1.098   6.589   4.560
   73GLU     CB  460   1.309   6.619   4.566
   73GLU    HB1  461   1.319   6.669   4.467
   73GLU    HB2  462   1.400   6.562   4.595
   73GLU     CG  463   1.304   6.743   4.670
   73GLU    HG1  464   1.270   6.711   4.771
   73GLU    HG2  465   1.223   6.808   4.632
   73GLU     CD  466   1.443   6.797   4.684
   73GLU    OE1  467   1.510   6.725   4.757
   73GLU    OE2  468   1.486   6.911   4.641
   73GLU      C  469   1.174   6.431   4.455
   73GLU      O  470   1.101   6.452   4.358
   74THR      N  471   1.249   6.320   4.460
   74THR     HN  472   1.311   6.301   4.535
   74THR     CA  473   1.248   6.207   4.358
   74THR     HA  474   1.265   6.244   4.257
   74THR     CB  475   1.344   6.091   4.398
   74THR     HB  476   1.330   6.075   4.507
   74THR    OG1  477   1.479   6.133   4.376
   74THR    HG1  478   1.537   6.063   4.407
   74THR    CG2  479   1.319   5.958   4.322
   74THR   HG21  480   1.220   5.918   4.353
   74THR   HG22  481   1.305   5.970   4.213
   74THR   HG23  482   1.398   5.883   4.341
   74THR      C  483   1.103   6.155   4.347
   74THR      O  484   1.048   6.151   4.241
   75LEU      N  485   1.038   6.126   4.457
   75LEU     HN  486   1.075   6.127   4.549
   75LEU     CA  487   0.897   6.084   4.454
   75LEU     HA  488   0.886   6.016   4.371
   75LEU     CB  489   0.850   6.025   4.588
   75LEU    HB1  490   0.744   5.993   4.591
   75LEU    HB2  491   0.863   6.085   4.681
   75LEU     CG  492   0.928   5.890   4.618
   75LEU     HG  493   1.037   5.911   4.621
   75LEU    CD1  494   0.893   5.830   4.752
   75LEU   HD11  495   0.887   5.898   4.840
   75LEU   HD12  496   0.792   5.784   4.747
   75LEU   HD13  497   0.954   5.742   4.782
   75LEU    CD2  498   0.910   5.788   4.508
   75LEU   HD21  499   0.972   5.698   4.526
   75LEU   HD22  500   0.803   5.758   4.507
   75LEU   HD23  501   0.934   5.832   4.409
   75LEU      C  502   0.799   6.193   4.411
   75LEU      O  503   0.714   6.175   4.326
   76SER      N  504   0.808   6.315   4.455
   76SER     HN  505   0.872   6.329   4.530
   76SER     CA  506   0.720   6.430   4.420
   76SER     HA  507   0.619   6.398   4.441
   76SER     CB  508   0.757   6.554   4.512
   76SER    HB1  509   0.863   6.583   4.499
   76SER    HB2  510   0.739   6.524   4.618
   76SER     OG  511   0.677   6.669   4.483
   76SER    HG1  512   0.589   6.641   4.510
   76SER      C  513   0.722   6.472   4.272
   76SER      O  514   0.615   6.482   4.215
   77ASP      N  515   0.836   6.486   4.207
   77ASP     HN  516   0.925   6.460   4.245
   77ASP     CA  517   0.844   6.530   4.067
   77ASP     HA  518   0.782   6.619   4.061
   77ASP     CB  519   0.992   6.570   4.029
   77ASP    HB1  520   0.997   6.597   3.922
   77ASP    HB2  521   1.057   6.484   4.057
   77ASP     CG  522   1.040   6.690   4.102
   77ASP    OD1  523   1.164   6.723   4.105
   77ASP    OD2  524   0.951   6.771   4.151
   77ASP      C  525   0.793   6.422   3.971
   77ASP      O  526   0.741   6.451   3.864
   78TRP      N  527   0.812   6.298   4.016
   78TRP     HN  528   0.861   6.279   4.100
   78TRP     CA  529   0.761   6.187   3.939
   78TRP     HA  530   0.799   6.192   3.839
   78TRP     CB  531   0.837   6.065   3.997
   78TRP    HB1  532   0.783   5.980   3.951
   78TRP    HB2  533   0.829   6.068   4.108
   78TRP     CG  534   0.984   6.064   3.952
   78TRP    CD1  535   1.059   6.158   3.873
   78TRP    HD1  536   1.015   6.252   3.843
   78TRP    NE1  537   1.191   6.123   3.871
   78TRP    HE1  538   1.261   6.191   3.871
   78TRP    CE2  539   1.209   5.997   3.931
   78TRP    CD2  540   1.077   5.960   3.989
   78TRP    CE3  541   1.064   5.845   4.061
   78TRP    HE3  542   0.976   5.823   4.119
   78TRP    CZ3  543   1.175   5.756   4.056
   78TRP    HZ3  544   1.171   5.658   4.103
   78TRP    CZ2  545   1.317   5.912   3.943
   78TRP    HZ2  546   1.416   5.926   3.902
   78TRP    CH2  547   1.291   5.789   3.999
   78TRP    HH2  548   1.377   5.724   4.011
   78TRP      C  549   0.610   6.177   3.934
   78TRP      O  550   0.558   6.122   3.837
   79GLY      N  551   0.542   6.246   4.029
   79GLY     HN  552   0.584   6.306   4.097
   79GLY     CA  553   0.396   6.242   4.022
   79GLY    HA1  554   0.367   6.345   4.038
   79GLY    HA2  555   0.357   6.201   3.931
   79GLY      C  556   0.347   6.152   4.140
   79GLY      O  557   0.224   6.132   4.154
   80ILE      N  558   0.435   6.101   4.227
   80ILE     HN  559   0.533   6.118   4.229
   80ILE     CA  560   0.403   5.981   4.304
   80ILE     HA  561   0.341   5.914   4.247
   80ILE     CB  562   0.530   5.906   4.357
   80ILE     HB  563   0.602   5.969   4.414
   80ILE    CG2  564   0.488   5.783   4.445
   80ILE   HG21  565   0.435   5.817   4.537
   80ILE   HG22  566   0.410   5.725   4.392
   80ILE   HG23  567   0.577   5.718   4.459
   80ILE    CG1  568   0.622   5.846   4.242
   80ILE   HG11  569   0.677   5.764   4.293
   80ILE   HG12  570   0.687   5.930   4.210
   80ILE     CD  571   0.542   5.800   4.121
   80ILE    HD1  572   0.596   5.748   4.039
   80ILE    HD2  573   0.463   5.729   4.153
   80ILE    HD3  574   0.489   5.887   4.078
   80ILE      C  575   0.325   6.024   4.426
   80ILE      O  576   0.363   6.113   4.506
   81LYS      N  577   0.192   5.986   4.438
   81LYS     HN  578   0.132   5.948   4.369
   81LYS     CA  579   0.113   6.012   4.553
   81LYS     HA  580   0.120   6.116   4.581
   81LYS     CB  581   8.836   5.988   4.516
   81LYS    HB1  582   8.819   5.878   4.523
   81LYS    HB2  583   8.810   6.035   4.419
   81LYS     CG  584   8.739   6.048   4.619
   81LYS    HG1  585   8.781   6.149   4.639
   81LYS    HG2  586   8.744   5.990   4.714
   81LYS     CD  587   8.595   6.064   4.585
   81LYS    HD1  588   8.534   6.113   4.663
   81LYS    HD2  589   8.592   6.129   4.495
   81LYS     CE  590   8.535   5.927   4.559
   81LYS    HE1  591   8.525   5.861   4.648
   81LYS    HE2  592   8.590   5.864   4.486
   81LYS     NZ  593   8.400   5.945   4.503
   81LYS    HZ1  594   8.325   5.979   4.566
   81LYS    HZ2  595   8.393   6.010   4.422
   81LYS    HZ3  596   8.362   5.852   4.474
   81LYS      C  597   0.150   5.931   4.670
   81LYS      O  598   0.175   5.810   4.667
   82LEU      N  599   0.137   5.991   4.794
   82LEU     HN  600   0.106   6.085   4.806
   82LEU     CA  601   0.165   5.923   4.917
   82LEU     HA  602   0.201   5.824   4.897
   82LEU     CB  603   0.273   5.989   4.998
   82LEU    HB1  604   0.312   5.927   5.081
   82LEU    HB2  605   0.236   6.084   5.042
   82LEU     CG  606   0.410   6.010   4.933
   82LEU     HG  607   0.399   6.075   4.844
   82LEU    CD1  608   0.509   6.079   5.026
   82LEU   HD11  609   0.467   6.176   5.061
   82LEU   HD12  610   0.533   6.018   5.115
   82LEU   HD13  611   0.601   6.104   4.967
   82LEU    CD2  612   0.469   5.874   4.884
   82LEU   HD21  613   0.573   5.891   4.848
   82LEU   HD22  614   0.463   5.793   4.959
   82LEU   HD23  615   0.418   5.839   4.792
   82LEU      C  616   0.044   5.912   4.999
   82LEU      O  617   8.843   6.006   5.021
   83ALA      N  618   0.015   5.792   5.056
   83ALA     HN  619   0.075   5.712   5.050
   83ALA     CA  620   8.778   5.772   5.144
   83ALA     HA  621   8.681   5.807   5.112
   83ALA     CB  622   8.750   5.628   5.156
   83ALA    HB1  623   8.847   5.576   5.173
   83ALA    HB2  624   8.681   5.597   5.237
   83ALA    HB3  625   8.722   5.580   5.060
   83ALA      C  626   8.803   5.829   5.281
   83ALA      O  627   8.717   5.886   5.344
   84ALA      N  628   0.055   5.822   5.326
   84ALA     HN  629   0.129   5.780   5.273
   84ALA     CA  630   0.091   5.888   5.442
   84ALA     HA  631   0.032   5.979   5.442
   84ALA     CB  632   0.069   5.787   5.558
   84ALA    HB1  633  -0.033   5.744   5.569
   84ALA    HB2  634   0.143   5.705   5.554
   84ALA    HB3  635   0.082   5.836   5.657
   84ALA      C  636   0.232   5.928   5.430
   84ALA      O  637   0.312   5.872   5.353
   85ALA      N  638   0.271   6.028   5.513
   85ALA     HN  639   0.197   6.056   5.574
   85ALA     CA  640   0.405   6.079   5.514
   85ALA     HA  641   0.471   5.993   5.507
   85ALA     CB  642   0.427   6.162   5.391
   85ALA    HB1  643   0.527   6.211   5.389
   85ALA    HB2  644   0.414   6.107   5.296
   85ALA    HB3  645   0.368   6.256   5.397
   85ALA      C  646   0.430   6.145   5.644
   85ALA      O  647   0.335   6.186   5.715
   86PRO      N  648   0.555   6.161   5.693
   86PRO     CD  649   0.675   6.108   5.629
   86PRO    HD1  650   0.671   6.001   5.600
   86PRO    HD2  651   0.699   6.165   5.536
   86PRO     CA  652   0.578   6.209   5.827
   86PRO     HA  653   0.507   6.187   5.905
   86PRO     CB  654   0.709   6.137   5.865
   86PRO    HB1  655   0.683   6.031   5.886
   86PRO    HB2  656   0.773   6.188   5.940
   86PRO     CG  657   0.786   6.136   5.733
   86PRO    HG1  658   0.854   6.049   5.725
   86PRO    HG2  659   0.844   6.229   5.718
   86PRO      C  660   0.587   6.361   5.820
   86PRO      O  661   0.695   6.419   5.802
   87LYS      N  662   0.466   6.422   5.833
   87LYS     HN  663   0.383   6.367   5.843
   87LYS     CA  664   0.444   6.565   5.813
   87LYS     HA  665   0.473   6.580   5.710
   87LYS     CB  666   0.300   6.612   5.842
   87LYS    HB1  667   0.298   6.721   5.820
   87LYS    HB2  668   0.284   6.587   5.949
   87LYS     CG  669   0.197   6.539   5.755
   87LYS    HG1  670   0.099   6.535   5.808
   87LYS    HG2  671   0.230   6.435   5.732
   87LYS     CD  672   0.179   6.605   5.616
   87LYS    HD1  673   0.270   6.602   5.552
   87LYS    HD2  674   0.102   6.534   5.578
   87LYS     CE  675   0.119   6.744   5.617
   87LYS    HE1  676   0.097   6.777   5.513
   87LYS    HE2  677   0.182   6.823   5.663
   87LYS     NZ  678   8.875   6.752   5.694
   87LYS    HZ1  679   8.804   6.679   5.673
   87LYS    HZ2  680   8.904   6.759   5.794
   87LYS    HZ3  681   8.826   6.843   5.685
   87LYS      C  682   0.534   6.654   5.901
   87LYS      O  683   0.571   6.764   5.863
   88ASP      N  684   0.560   6.623   6.028
   88ASP     HN  685   0.520   6.539   6.063
   88ASP     CA  686   0.651   6.681   6.129
   88ASP     HA  687   0.624   6.785   6.131
   88ASP     CB  688   0.641   6.615   6.275
   88ASP    HB1  689   0.718   6.669   6.334
   88ASP    HB2  690   0.681   6.512   6.262
   88ASP     CG  691   0.498   6.624   6.314
   88ASP    OD1  692   0.436   6.730   6.316
   88ASP    OD2  693   0.444   6.522   6.371
   88ASP      C  694   0.796   6.675   6.079
   88ASP      O  695   0.867   6.774   6.098
   89ILE      N  696   0.841   6.564   6.021
   89ILE     HN  697   0.773   6.492   6.006
   89ILE     CA  698   0.981   6.553   5.975
   89ILE     HA  699   1.036   6.610   6.049
   89ILE     CB  700   1.028   6.407   5.980
   89ILE     HB  701   0.960   6.346   5.917
   89ILE    CG2  702   1.167   6.381   5.924
   89ILE   HG21  703   1.171   6.382   5.813
   89ILE   HG22  704   1.230   6.458   5.974
   89ILE   HG23  705   1.193   6.276   5.951
   89ILE    CG1  706   1.012   6.343   6.120
   89ILE   HG11  707   1.044   6.237   6.123
   89ILE   HG12  708   0.903   6.348   6.143
   89ILE     CD  709   1.085   6.426   6.225
   89ILE    HD1  710   1.080   6.383   6.327
   89ILE    HD2  711   1.191   6.446   6.199
   89ILE    HD3  712   1.037   6.526   6.234
   89ILE      C  713   1.009   6.622   5.846
   89ILE      O  714   1.117   6.680   5.834
   90MET      N  715   0.928   6.611   5.738
   90MET     HN  716   0.848   6.553   5.745
   90MET     CA  717   0.959   6.651   5.604
   90MET     HA  718   1.046   6.589   5.584
   90MET     CB  719   0.836   6.613   5.512
   90MET    HB1  720   0.841   6.502   5.513
   90MET    HB2  721   0.857   6.629   5.404
   90MET     CG  722   0.703   6.674   5.552
   90MET    HG1  723   0.705   6.783   5.572
   90MET    HG2  724   0.672   6.642   5.654
   90MET     SD  725   0.576   6.652   5.428
   90MET     CE  726   0.562   6.468   5.427
   90MET    HE1  727   0.646   6.425   5.486
   90MET    HE2  728   0.475   6.427   5.483
   90MET    HE3  729   0.575   6.424   5.325
   90MET      C  730   1.000   6.794   5.571
   90MET      O  731   0.977   6.888   5.652
   91PRO      N  732   1.067   6.822   5.461
   91PRO     CD  733   1.123   6.726   5.362
   91PRO    HD1  734   1.191   6.651   5.407
   91PRO    HD2  735   1.040   6.678   5.306
   91PRO     CA  736   1.097   6.967   5.415
   91PRO     HA  737   1.173   7.009   5.480
   91PRO     CB  738   1.146   6.948   5.273
   91PRO    HB1  739   1.220   7.026   5.245
   91PRO    HB2  740   1.065   6.953   5.196
   91PRO     CG  741   1.207   6.808   5.270
   91PRO    HG1  742   1.309   6.816   5.313
   91PRO    HG2  743   1.200   6.762   5.169
   91PRO      C  744   0.974   7.065   5.428
   91PRO      O  745   0.860   7.021   5.399
   92ALA      N  746   0.996   7.190   5.462
   92ALA     HN  747   1.090   7.225   5.457
   92ALA     CA  748   0.892   7.289   5.499
   92ALA     HA  749   0.825   7.230   5.560
   92ALA     CB  750   0.946   7.394   5.588
   92ALA    HB1  751   0.875   7.454   5.647
   92ALA    HB2  752   0.999   7.334   5.666
   92ALA    HB3  753   1.021   7.459   5.538
   92ALA      C  754   0.814   7.337   5.377
   92ALA      O  755   0.688   7.339   5.386
   93ASP      N  756   0.880   7.359   5.262
   93ASP     HN  757   0.977   7.349   5.241
   93ASP     CA  758   0.810   7.407   5.145
   93ASP     HA  759   0.720   7.457   5.178
   93ASP     CB  760   0.899   7.518   5.077
   93ASP    HB1  761   0.848   7.562   4.989
   93ASP    HB2  762   0.995   7.482   5.034
   93ASP     CG  763   0.933   7.631   5.167
   93ASP    OD1  764   0.843   7.681   5.235
   93ASP    OD2  765   1.041   7.693   5.151
   93ASP      C  766   0.764   7.290   5.059
   93ASP      O  767   0.719   7.305   4.946
   94SER      N  768   0.759   7.166   5.110
   94SER     HN  769   0.806   7.144   5.195
   94SER     CA  770   0.718   7.048   5.032
   94SER     HA  771   0.763   7.043   4.934
   94SER     CB  772   0.760   6.908   5.097
   94SER    HB1  773   0.705   6.911   5.193
   94SER    HB2  774   0.869   6.893   5.110
   94SER     OG  775   0.707   6.792   5.033
   94SER    HG1  776   0.758   6.781   4.952
   94SER      C  777   0.571   7.043   5.000
   94SER      O  778   0.483   7.099   5.068
   95ALA      N  779   0.535   6.979   4.888
   95ALA     HN  780   0.606   6.938   4.831
   95ALA     CA  781   0.402   6.966   4.832
   95ALA     HA  782   0.349   7.059   4.845
   95ALA     CB  783   0.416   6.948   4.682
   95ALA    HB1  784   0.493   7.023   4.654
   95ALA    HB2  785   0.455   6.846   4.659
   95ALA    HB3  786   0.320   6.965   4.631
   95ALA      C  787   0.313   6.864   4.901
   95ALA      O  788   0.191   6.872   4.898
   96TYR      N  789   0.373   6.766   4.972
   96TYR     HN  790   0.471   6.753   4.959
   96TYR     CA  791   0.314   6.681   5.080
   96TYR     HA  792   0.215   6.656   5.044
   96TYR     CB  793   0.410   6.555   5.102
   96TYR    HB1  794   0.350   6.485   5.165
   96TYR    HB2  795   0.494   6.596   5.162
   96TYR     CG  796   0.465   6.481   4.984
   96TYR    CD1  797   0.376   6.416   4.902
   96TYR    HD1  798   0.272   6.418   4.931
   96TYR    CE1  799   0.417   6.333   4.791
   96TYR    HE1  800   0.350   6.284   4.721
   96TYR     CZ  801   0.554   6.333   4.764
   96TYR     OH  802   0.600   6.257   4.653
   96TYR     HH  803   0.528   6.202   4.621
   96TYR    CD2  804   0.600   6.467   4.961
   96TYR    HD2  805   0.661   6.508   5.040
   96TYR    CE2  806   0.646   6.392   4.848
   96TYR    HE2  807   0.750   6.383   4.821
   96TYR      C  808   0.291   6.769   5.204
   96TYR      O  809   0.180   6.757   5.260
   97LYS      N  810   0.381   6.859   5.242
   97LYS     HN  811   0.457   6.886   5.183
   97LYS     CA  812   0.366   6.935   5.369
   97LYS     HA  813   0.352   6.860   5.445
   97LYS     CB  814   0.488   7.026   5.402
   97LYS    HB1  815   0.518   7.102   5.326
   97LYS    HB2  816   0.571   6.954   5.415
   97LYS     CG  817   0.471   7.105   5.536
   97LYS    HG1  818   0.380   7.169   5.535
   97LYS    HG2  819   0.567   7.159   5.548
   97LYS     CD  820   0.448   7.017   5.659
   97LYS    HD1  821   0.355   6.956   5.657
   97LYS    HD2  822   0.533   6.945   5.666
   97LYS     CE  823   0.432   7.081   5.798
   97LYS    HE1  824   0.407   6.995   5.863
   97LYS    HE2  825   0.346   7.151   5.798
   97LYS     NZ  826   0.546   7.167   5.839
   97LYS    HZ1  827   0.640   7.132   5.812
   97LYS    HZ2  828   0.529   7.262   5.800
   97LYS    HZ3  829   0.545   7.175   5.943
   97LYS      C  830   0.246   7.024   5.371
   97LYS      O  831   0.172   7.027   5.478
   98LYS      N  832   0.220   7.089   5.257
   98LYS     HN  833   0.292   7.090   5.188
   98LYS     CA  834   0.117   7.184   5.243
   98LYS     HA  835   0.087   7.224   5.338
   98LYS     CB  836   0.163   7.292   5.145
   98LYS    HB1  837   0.080   7.353   5.105
   98LYS    HB2  838   0.214   7.249   5.057
   98LYS     CG  839   0.266   7.390   5.210
   98LYS    HG1  840   0.349   7.337   5.261
   98LYS    HG2  841   0.219   7.455   5.287
   98LYS     CD  842   0.332   7.496   5.113
   98LYS    HD1  843   0.251   7.510   5.039
   98LYS    HD2  844   0.347   7.595   5.162
   98LYS     CE  845   0.458   7.453   5.032
   98LYS    HE1  846   0.438   7.368   4.963
   98LYS    HE2  847   0.533   7.417   5.105
   98LYS     NZ  848   0.492   7.568   4.947
   98LYS    HZ1  849   0.529   7.638   5.014
   98LYS    HZ2  850   0.574   7.542   4.888
   98LYS    HZ3  851   0.414   7.591   4.881
   98LYS      C  852   8.861   7.120   5.185
   98LYS      O  853   8.771   7.193   5.148
   99ASP      N  854  -0.037   6.986   5.200
   99ASP     HN  855   0.039   6.927   5.225
   99ASP     CA  856   8.727   6.901   5.161
   99ASP     HA  857   8.642   6.964   5.139
   99ASP     CB  858   8.768   6.815   5.035
   99ASP    HB1  859   8.861   6.765   5.068
   99ASP    HB2  860   8.790   6.883   4.950
   99ASP     CG  861   8.669   6.717   4.984
   99ASP    OD1  862   8.705   6.642   4.888
   99ASP    OD2  863   8.553   6.713   5.029
   99ASP      C  864   8.687   6.806   5.275
   99ASP      O  865   8.756   6.733   5.343
  100GLU      N  866   8.550   6.808   5.298
  100GLU     HN  867   8.480   6.856   5.246
  100GLU     CA  868   8.479   6.741   5.409
  100GLU     HA  869   8.542   6.736   5.496
  100GLU     CB  870   8.358   6.820   5.457
  100GLU    HB1  871   8.297   6.770   5.536
  100GLU    HB2  872   8.294   6.845   5.370
  100GLU     CG  873   8.408   6.950   5.521
  100GLU    HG1  874   8.469   7.005   5.446
  100GLU    HG2  875   8.462   6.930   5.616
  100GLU     CD  876   8.283   7.038   5.540
  100GLU    OE1  877   8.185   6.979   5.601
  100GLU    OE2  878   8.274   7.157   5.496
  100GLU      C  879   8.435   6.605   5.362
  100GLU      O  880   8.376   6.527   5.440
  101LYS      N  881   8.455   6.560   5.235
  101LYS     HN  882   8.498   6.625   5.172
  101LYS     CA  883   8.416   6.418   5.192
  101LYS     HA  884   8.317   6.394   5.230
  101LYS     CB  885   8.409   6.418   5.036
  101LYS    HB1  886   8.395   6.310   5.013
  101LYS    HB2  887   8.512   6.444   5.004
  101LYS     CG  888   8.307   6.510   4.975
  101LYS    HG1  889   8.324   6.616   5.004
  101LYS    HG2  890   8.212   6.473   5.018
  101LYS     CD  891   8.293   6.477   4.827
  101LYS    HD1  892   8.249   6.375   4.817
  101LYS    HD2  893   8.221   6.544   4.775
  101LYS     CE  894   8.417   6.490   4.737
  101LYS    HE1  895   8.393   6.473   4.630
  101LYS    HE2  896   8.493   6.414   4.765
  101LYS     NZ  897   8.468   6.626   4.752
  101LYS    HZ1  898   8.511   6.650   4.843
  101LYS    HZ2  899   8.553   6.623   4.691
  101LYS    HZ3  900   8.406   6.699   4.713
  101LYS      C  901   8.516   6.318   5.242
  101LYS      O  902   8.492   6.198   5.264
  102VAL      N  903   8.645   6.363   5.263
  102VAL     HN  904   8.661   6.461   5.248
  102VAL     CA  905   8.762   6.292   5.301
  102VAL     HA  906   8.749   6.194   5.257
  102VAL     CB  907   0.015   6.367   5.257
  102VAL     HB  908   0.018   6.464   5.311
  102VAL    CG1  909   0.140   6.276   5.288
  102VAL   HG11  910   0.146   6.263   5.399
  102VAL   HG12  911   0.121   6.184   5.229
  102VAL   HG13  912   0.229   6.331   5.254
  102VAL    CG2  913   0.005   6.389   5.104
  102VAL   HG21  914  -0.081   6.451   5.068
  102VAL   HG22  915   0.098   6.437   5.067
  102VAL   HG23  916   0.016   6.288   5.058
  102VAL      C  917   8.757   6.270   5.450
  102VAL      O  918   8.775   6.364   5.527
  103GLN      N  919   8.709   6.154   5.493
  103GLN     HN  920   8.693   6.079   5.430
  103GLN     CA  921   8.685   6.129   5.639
  103GLN     HA  922   8.631   6.217   5.671
  103GLN     CB  923   8.602   6.002   5.665
  103GLN    HB1  924   8.604   5.980   5.774
  103GLN    HB2  925   8.654   5.913   5.624
  103GLN     CG  926   8.462   6.016   5.605
  103GLN    HG1  927   8.403   5.925   5.625
  103GLN    HG2  928   8.471   6.013   5.494
  103GLN     CD  929   8.384   6.146   5.627
  103GLN    OE1  930   8.353   6.181   5.746
  103GLN    NE2  931   8.348   6.226   5.522
  103GLN   HE21  932   8.374   6.199   5.430
  103GLN   HE22  933   8.321   6.320   5.542
  103GLN      C  934   8.817   6.129   5.715
  103GLN      O  935   0.049   6.085   5.674
  104ASN      N  936   8.812   6.184   5.840
  104ASN     HN  937   8.727   6.199   5.890
  104ASN     CA  938   0.056   6.203   5.910
  104ASN     HA  939   0.138   6.226   5.844
  104ASN     CB  940   8.907   6.332   5.996
  104ASN    HB1  941   8.826   6.304   6.067
  104ASN    HB2  942   8.865   6.413   5.933
  104ASN     CG  943   0.151   6.381   6.072
  104ASN    OD1  944   0.267   6.344   6.043
  104ASN    ND2  945   0.133   6.451   6.189
  104ASN   HD21  946   0.047   6.499   6.206
  104ASN   HD22  947   0.220   6.477   6.231
  104ASN      C  948   0.100   6.073   5.990
  104ASN      O  949   0.026   5.997   6.050
  105ILE      N  950   0.235   6.048   5.984
  105ILE     HN  951   0.287   6.101   5.918
  105ILE     CA  952   0.309   5.943   6.052
  105ILE     HA  953   0.234   5.871   6.082
  105ILE     CB  954   0.416   5.879   5.961
  105ILE     HB  955   0.480   5.966   5.935
  105ILE    CG2  956   0.485   5.773   6.050
  105ILE   HG21  957   0.553   5.806   6.131
  105ILE   HG22  958   0.409   5.701   6.087
  105ILE   HG23  959   0.557   5.718   5.986
  105ILE    CG1  960   0.358   5.814   5.840
  105ILE   HG11  961   0.439   5.803   5.765
  105ILE   HG12  962   0.284   5.883   5.795
  105ILE     CD  963   0.300   5.666   5.851
  105ILE    HD1  964   0.376   5.597   5.893
  105ILE    HD2  965   0.212   5.663   5.918
  105ILE    HD3  966   0.270   5.633   5.749
  105ILE      C  967   0.369   6.003   6.178
  105ILE      O  968   0.395   5.931   6.270
  106GLY      N  969   0.395   6.133   6.188
  106GLY     HN  970   0.364   6.191   6.113
  106GLY     CA  971   0.469   6.199   6.294
  106GLY    HA1  972   0.436   6.302   6.295
  106GLY    HA2  973   0.432   6.150   6.383
  106GLY      C  974   0.615   6.208   6.297
  106GLY      O  975   0.682   6.169   6.200
  107ASN      N  976   0.678   6.263   6.403
  107ASN     HN  977   0.626   6.301   6.479
  107ASN     CA  978   0.820   6.264   6.436
  107ASN     HA  979   0.872   6.325   6.364
  107ASN     CB  980   0.848   6.331   6.575
  107ASN    HB1  981   0.782   6.283   6.651
  107ASN    HB2  982   0.807   6.435   6.574
  107ASN     CG  983   0.990   6.315   6.622
  107ASN    OD1  984   1.023   6.225   6.702
  107ASN    ND2  985   1.086   6.404   6.578
  107ASN   HD21  986   1.051   6.495   6.554
  107ASN   HD22  987   1.179   6.405   6.613
  107ASN      C  988   0.888   6.129   6.419
  107ASN      O  989   0.829   6.029   6.458
  108HIS      N  990   1.012   6.126   6.378
  108HIS     HN  991   1.065   6.205   6.351
  108HIS     CA  992   1.078   5.997   6.358
  108HIS     HA  993   1.024   5.945   6.280
  108HIS     CB  994   1.226   6.018   6.314
  108HIS    HB1  995   1.221   6.051   6.208
  108HIS    HB2  996   1.277   5.921   6.298
  108HIS    ND1  997   1.293   6.246   6.394
  108HIS     CG  998   1.308   6.105   6.404
  108HIS    CE1  999   1.378   6.299   6.476
  108HIS    HE1 1000   1.376   6.408   6.487
  108HIS    NE2 1001   1.455   6.205   6.535
  108HIS    HE2 1002   1.521   6.213   6.610
  108HIS    CD2 1003   1.413   6.084   6.488
  108HIS    HD2 1004   1.460   5.989   6.512
  108HIS      C 1005   1.093   5.905   6.479
  108HIS      O 1006   1.107   5.783   6.455
  109ARG      N 1007   1.091   5.951   6.605
  109ARG     HN 1008   1.089   6.048   6.628
  109ARG     CA 1009   1.089   5.858   6.720
  109ARG     HA 1010   1.165   5.781   6.711
  109ARG     CB 1011   1.142   5.943   6.836
  109ARG    HB1 1012   1.153   5.884   6.929
  109ARG    HB2 1013   1.074   6.028   6.856
  109ARG     CG 1014   1.281   6.013   6.817
  109ARG    HG1 1015   1.311   6.080   6.901
  109ARG    HG2 1016   1.280   6.080   6.728
  109ARG     CD 1017   1.393   5.921   6.790
  109ARG    HD1 1018   1.482   5.976   6.752
  109ARG    HD2 1019   1.367   5.843   6.715
  109ARG     NE 1020   1.428   5.857   6.925
  109ARG     HE 1021   1.395   5.898   7.009
  109ARG     CZ 1022   1.511   5.762   6.941
  109ARG    NH1 1023   1.587   5.712   6.848
  109ARG   HH11 1024   1.583   5.739   6.751
  109ARG   HH12 1025   1.650   5.639   6.875
  109ARG    NH2 1026   1.522   5.707   7.062
  109ARG   HH21 1027   1.461   5.742   7.134
  109ARG   HH22 1028   1.591   5.641   7.092
  109ARG      C 1029   0.959   5.787   6.759
  109ARG      O 1030   0.962   5.687   6.829
  110GLU      N 1031   0.843   5.826   6.707
  110GLU     HN 1032   0.838   5.904   6.645
  110GLU     CA 1033   0.713   5.771   6.732
  110GLU     HA 1034   0.722   5.675   6.780
  110GLU     CB 1035   0.632   5.865   6.823
  110GLU    HB1 1036   0.527   5.835   6.839
  110GLU    HB2 1037   0.627   5.966   6.777
  110GLU     CG 1038   0.709   5.873   6.958
  110GLU    HG1 1039   0.801   5.936   6.950
  110GLU    HG2 1040   0.732   5.768   6.985
  110GLU     CD 1041   0.628   5.940   7.073
  110GLU    OE1 1042   0.603   6.060   7.080
  110GLU    OE2 1043   0.581   5.863   7.160
  110GLU      C 1044   0.633   5.744   6.605
  110GLU      O 1045   0.519   5.792   6.599
  111PRO      N 1046   0.676   5.677   6.498
  111PRO     CD 1047   0.799   5.602   6.481
  111PRO    HD1 1048   0.882   5.672   6.457
  111PRO    HD2 1049   0.821   5.533   6.565
  111PRO     CA 1050   0.587   5.672   6.380
  111PRO     HA 1051   0.562   5.771   6.345
  111PRO     CB 1052   0.675   5.604   6.274
  111PRO    HB1 1053   0.727   5.673   6.205
  111PRO    HB2 1054   0.618   5.538   6.205
  111PRO     CG 1055   0.779   5.522   6.347
  111PRO    HG1 1056   0.877   5.503   6.299
  111PRO    HG2 1057   0.736   5.422   6.371
  111PRO      C 1058   0.455   5.599   6.396
  111PRO      O 1059   0.448   5.484   6.445
  112ASN      N 1060   0.341   5.662   6.352
  112ASN     HN 1061   0.350   5.754   6.315
  112ASN     CA 1062   0.213   5.605   6.382
  112ASN     HA 1063   0.222   5.557   6.478
  112ASN     CB 1064   0.109   5.721   6.385
  112ASN    HB1 1065   0.067   5.749   6.286
  112ASN    HB2 1066   0.150   5.813   6.433
  112ASN     CG 1067   8.862   5.664   6.468
  112ASN    OD1 1068   8.845   5.543   6.497
  112ASN    ND2 1069   8.775   5.757   6.503
  112ASN   HD21 1070   8.788   5.851   6.471
  112ASN   HD22 1071   8.696   5.735   6.559
  112ASN      C 1072   0.167   5.488   6.295
  112ASN      O 1073   0.129   5.504   6.183
  113LEU      N 1074   0.174   5.369   6.346
  113LEU     HN 1075   0.223   5.352   6.431
  113LEU     CA 1076   0.133   5.241   6.289
  113LEU     HA 1077   0.180   5.238   6.191
  113LEU     CB 1078   0.170   5.123   6.378
  113LEU    HB1 1079   0.148   5.029   6.323
  113LEU    HB2 1080   0.122   5.130   6.479
  113LEU     CG 1081   0.319   5.112   6.405
  113LEU     HG 1082   0.339   5.196   6.476
  113LEU    CD1 1083   0.358   4.978   6.478
  113LEU   HD11 1084   0.338   4.886   6.419
  113LEU   HD12 1085   0.465   4.973   6.508
  113LEU   HD13 1086   0.308   4.962   6.576
  113LEU    CD2 1087   0.417   5.138   6.288
  113LEU   HD21 1088   0.410   5.242   6.252
  113LEU   HD22 1089   0.523   5.136   6.320
  113LEU   HD23 1090   0.394   5.074   6.199
  113LEU      C 1091   8.862   5.226   6.252
  113LEU      O 1092   8.825   5.164   6.155
  114GLU      N 1093   8.770   5.301   6.322
  114GLU     HN 1094   8.801   5.366   6.391
  114GLU     CA 1095   8.629   5.300   6.289
  114GLU     HA 1096   8.605   5.195   6.283
  114GLU     CB 1097   8.541   5.376   6.394
  114GLU    HB1 1098   8.435   5.369   6.361
  114GLU    HB2 1099   8.558   5.485   6.403
  114GLU     CG 1100   8.564   5.305   6.530
  114GLU    HG1 1101   8.662   5.332   6.574
  114GLU    HG2 1102   8.553   5.196   6.510
  114GLU     CD 1103   8.466   5.351   6.628
  114GLU    OE1 1104   8.497   5.342   6.751
  114GLU    OE2 1105   8.356   5.402   6.591
  114GLU      C 1106   8.594   5.366   6.156
  114GLU      O 1107   8.504   5.327   6.081
  115ILE      N 1108   8.674   5.468   6.122
  115ILE     HN 1109   8.747   5.491   6.186
  115ILE     CA 1110   8.676   5.542   5.992
  115ILE     HA 1111   8.575   5.567   5.962
  115ILE     CB 1112   8.742   5.678   6.007
  115ILE     HB 1113   8.851   5.669   6.026
  115ILE    CG2 1114   8.741   5.743   5.872
  115ILE   HG21 1115   8.798   5.838   5.872
  115ILE   HG22 1116   8.790   5.686   5.791
  115ILE   HG23 1117   8.635   5.767   5.846
  115ILE    CG1 1118   8.675   5.765   6.118
  115ILE   HG11 1119   8.706   5.871   6.120
  115ILE   HG12 1120   8.706   5.720   6.215
  115ILE     CD 1121   8.520   5.757   6.127
  115ILE    HD1 1122   8.463   5.748   6.032
  115ILE    HD2 1123   8.497   5.676   6.199
  115ILE    HD3 1124   8.483   5.851   6.173
  115ILE      C 1125   8.731   5.448   5.888
  115ILE      O 1126   8.681   5.449   5.770
  116ILE      N 1127   8.838   5.365   5.919
  116ILE     HN 1128   8.886   5.372   6.006
  116ILE     CA 1129   0.015   5.275   5.821
  116ILE     HA 1130   0.025   5.332   5.730
  116ILE     CB 1131   0.150   5.214   5.854
  116ILE     HB 1132   0.141   5.152   5.946
  116ILE    CG2 1133   0.193   5.120   5.743
  116ILE   HG21 1134   0.299   5.093   5.767
  116ILE   HG22 1135   0.134   5.027   5.756
  116ILE   HG23 1136   0.190   5.171   5.645
  116ILE    CG1 1137   0.265   5.322   5.885
  116ILE   HG11 1138   0.216   5.395   5.953
  116ILE   HG12 1139   0.285   5.378   5.792
  116ILE     CD 1140   0.396   5.271   5.935
  116ILE    HD1 1141   0.438   5.351   6.000
  116ILE    HD2 1142   0.402   5.173   5.987
  116ILE    HD3 1143   0.463   5.265   5.847
  116ILE      C 1144   8.795   5.163   5.784
  116ILE      O 1145   8.786   5.124   5.671
  117ALA      N 1146   8.732   5.101   5.886
  117ALA     HN 1147   8.760   5.140   5.973
  117ALA     CA 1148   8.639   4.996   5.879
  117ALA     HA 1149   8.684   4.920   5.816
  117ALA     CB 1150   8.618   4.949   6.025
  117ALA    HB1 1151   8.574   4.847   6.026
  117ALA    HB2 1152   8.715   4.924   6.073
  117ALA    HB3 1153   8.559   5.010   6.097
  117ALA      C 1154   8.513   5.035   5.804
  117ALA      O 1155   8.462   4.949   5.726
  118ALA      N 1156   8.461   5.160   5.835
  118ALA     HN 1157   8.512   5.217   5.898
  118ALA     CA 1158   8.351   5.219   5.771
  118ALA     HA 1159   8.264   5.157   5.782
  118ALA     CB 1160   8.312   5.352   5.844
  118ALA    HB1 1161   8.401   5.420   5.843
  118ALA    HB2 1162   8.225   5.399   5.794
  118ALA    HB3 1163   8.291   5.328   5.950
  118ALA      C 1164   8.365   5.252   5.625
  118ALA      O 1165   8.271   5.241   5.549
  119ALA      N 1166   8.480   5.297   5.584
  119ALA     HN 1167   8.553   5.316   5.650
  119ALA     CA 1168   8.512   5.326   5.448
  119ALA     HA 1169   8.437   5.397   5.416
  119ALA     CB 1170   8.655   5.383   5.449
  119ALA    HB1 1171   8.670   5.461   5.526
  119ALA    HB2 1172   8.729   5.301   5.464
  119ALA    HB3 1173   8.687   5.429   5.353
  119ALA      C 1174   8.507   5.205   5.356
  119ALA      O 1175   8.451   5.213   5.252
  120ASN      N 1176   8.554   5.087   5.409
  120ASN     HN 1177   8.589   5.086   5.502
  120ASN     CA 1178   8.576   4.960   5.334
  120ASN     HA 1179   8.614   4.887   5.403
  120ASN     CB 1180   8.436   4.908   5.287
  120ASN    HB1 1181   8.389   4.971   5.208
  120ASN    HB2 1182   8.364   4.919   5.371
  120ASN     CG 1183   8.441   4.761   5.248
  120ASN    OD1 1184   8.516   4.685   5.305
  120ASN    ND2 1185   8.362   4.715   5.145
  120ASN   HD21 1186   8.285   4.776   5.124
  120ASN   HD22 1187   8.349   4.617   5.135
  120ASN      C 1188   8.675   4.955   5.219
  120ASN      O 1189   8.636   4.920   5.104
  121PRO      N 1190   8.801   4.987   5.242
  121PRO     CD 1191   8.867   4.993   5.376
  121PRO    HD1 1192   8.843   5.087   5.431
  121PRO    HD2 1193   8.849   4.914   5.452
  121PRO     CA 1194   8.897   5.003   5.138
  121PRO     HA 1195   8.853   5.080   5.076
  121PRO     CB 1196   0.142   5.056   5.211
  121PRO    HB1 1197   0.145   5.167   5.215
  121PRO    HB2 1198   0.244   5.030   5.174
  121PRO     CG 1199   0.135   4.988   5.345
  121PRO    HG1 1200   0.191   5.040   5.426
  121PRO    HG2 1201   0.180   4.888   5.330
  121PRO      C 1202   0.055   4.887   5.046
  121PRO      O 1203   0.039   4.775   5.097
  122GLU      N 1204   0.104   4.901   4.926
  122GLU     HN 1205   0.080   4.987   4.881
  122GLU     CA 1206   0.167   4.793   4.864
  122GLU     HA 1207   0.158   4.698   4.913
  122GLU     CB 1208   0.125   4.773   4.722
  122GLU    HB1 1209   0.195   4.700   4.678
  122GLU    HB2 1210   0.127   4.870   4.667
  122GLU     CG 1211   8.856   4.718   4.709
  122GLU    HG1 1212   8.784   4.773   4.774
  122GLU    HG2 1213   8.850   4.613   4.744
  122GLU     CD 1214   8.817   4.725   4.562
  122GLU    OE1 1215   8.755   4.622   4.522
  122GLU    OE2 1216   8.838   4.820   4.486
  122GLU      C 1217   0.317   4.818   4.874
  122GLU      O 1218   0.386   4.728   4.844
  123LEU      N 1219   0.371   4.931   4.934
  123LEU     HN 1220   0.315   5.010   4.959
  123LEU     CA 1221   0.505   4.948   4.954
  123LEU     HA 1222   0.545   4.854   4.988
  123LEU     CB 1223   0.572   5.006   4.830
  123LEU    HB1 1224   0.505   5.081   4.785
  123LEU    HB2 1225   0.573   4.921   4.758
  123LEU     CG 1226   0.720   5.045   4.850
  123LEU     HG 1227   0.730   5.118   4.933
  123LEU    CD1 1228   0.815   4.930   4.877
  123LEU   HD11 1229   0.915   4.974   4.896
  123LEU   HD12 1230   0.787   4.857   4.956
  123LEU   HD13 1231   0.823   4.869   4.784
  123LEU    CD2 1232   0.767   5.123   4.725
  123LEU   HD21 1233   0.767   5.056   4.636
  123LEU   HD22 1234   0.701   5.211   4.704
  123LEU   HD23 1235   0.869   5.168   4.729
  123LEU      C 1236   0.534   5.056   5.070
  123LEU      O 1237   0.464   5.157   5.081
  124VAL      N 1238   0.629   5.030   5.161
  124VAL     HN 1239   0.676   4.942   5.162
  124VAL     CA 1240   0.666   5.112   5.273
  124VAL     HA 1241   0.621   5.209   5.262
  124VAL     CB 1242   0.651   5.048   5.416
  124VAL     HB 1243   0.714   4.957   5.420
  124VAL    CG1 1244   0.670   5.160   5.515
  124VAL   HG11 1245   0.596   5.241   5.500
  124VAL   HG12 1246   0.647   5.131   5.620
  124VAL   HG13 1247   0.766   5.215   5.503
  124VAL    CG2 1248   0.514   4.986   5.416
  124VAL   HG21 1249   0.498   4.898   5.350
  124VAL   HG22 1250   0.490   4.940   5.514
  124VAL   HG23 1251   0.439   5.058   5.378
  124VAL      C 1252   0.812   5.133   5.248
  124VAL      O 1253   0.890   5.039   5.233
  125ILE      N 1254   0.860   5.260   5.251
  125ILE     HN 1255   0.799   5.336   5.272
  125ILE     CA 1256   0.993   5.304   5.241
  125ILE     HA 1257   1.055   5.218   5.219
  125ILE     CB 1258   1.010   5.407   5.128
  125ILE     HB 1259   0.952   5.495   5.164
  125ILE    CG2 1260   1.164   5.446   5.116
  125ILE   HG21 1261   1.224   5.353   5.127
  125ILE   HG22 1262   1.181   5.491   5.016
  125ILE   HG23 1263   1.181   5.525   5.192
  125ILE    CG1 1264   0.954   5.355   4.993
  125ILE   HG11 1265   0.849   5.320   4.998
  125ILE   HG12 1266   1.024   5.272   4.966
  125ILE     CD 1267   0.945   5.456   4.881
  125ILE    HD1 1268   0.917   5.408   4.784
  125ILE    HD2 1269   0.869   5.535   4.903
  125ILE    HD3 1270   1.045   5.493   4.850
  125ILE      C 1271   1.039   5.359   5.380
  125ILE      O 1272   0.987   5.456   5.436
  126VAL      N 1273   1.138   5.292   5.450
  126VAL     HN 1274   1.172   5.208   5.407
  126VAL     CA 1275   1.175   5.323   5.583
  126VAL     HA 1276   1.098   5.379   5.634
  126VAL     CB 1277   1.173   5.192   5.668
  126VAL     HB 1278   1.250   5.117   5.640
  126VAL    CG1 1279   1.208   5.231   5.815
  126VAL   HG11 1280   1.211   5.140   5.879
  126VAL   HG12 1281   1.311   5.271   5.829
  126VAL   HG13 1282   1.131   5.302   5.854
  126VAL    CG2 1283   1.039   5.122   5.670
  126VAL   HG21 1284   0.964   5.196   5.705
  126VAL   HG22 1285   1.009   5.086   5.569
  126VAL   HG23 1286   1.031   5.032   5.735
  126VAL      C 1287   1.308   5.389   5.595
  126VAL      O 1288   1.410   5.332   5.566
  127GLY      N 1289   1.315   5.514   5.628
  127GLY     HN 1290   1.230   5.558   5.655
  127GLY     CA 1291   1.430   5.599   5.625
  127GLY    HA1 1292   1.481   5.594   5.529
  127GLY    HA2 1293   1.392   5.697   5.646
  127GLY      C 1294   1.544   5.563   5.719
  127GLY      O 1295   1.532   5.487   5.814
  128GLN      N 1296   1.657   5.644   5.713
  128GLN     HN 1297   1.676   5.713   5.642
  128GLN     CA 1298   1.773   5.639   5.804
  128GLN     HA 1299   1.820   5.542   5.810
  128GLN     CB 1300   1.885   5.734   5.757
  128GLN    HB1 1301   1.959   5.743   5.839
  128GLN    HB2 1302   1.849   5.837   5.738
  128GLN     CG 1303   1.952   5.688   5.622
  128GLN    HG1 1304   2.060   5.713   5.624
  128GLN    HG2 1305   1.897   5.749   5.546
  128GLN     CD 1306   1.938   5.543   5.590
  128GLN    OE1 1307   1.992   5.453   5.656
  128GLN    NE2 1308   1.867   5.494   5.487
  128GLN   HE21 1309   1.824   5.555   5.420
  128GLN   HE22 1310   1.855   5.395   5.475
  128GLN      C 1311   1.736   5.665   5.955
  128GLN      O 1312   1.798   5.609   6.050
  129ARG      N 1313   1.635   5.745   5.981
  129ARG     HN 1314   1.594   5.802   5.911
  129ARG     CA 1315   1.603   5.776   6.123
  129ARG     HA 1316   1.678   5.758   6.198
  129ARG     CB 1317   1.558   5.923   6.125
  129ARG    HB1 1318   1.545   5.951   6.232
  129ARG    HB2 1319   1.460   5.930   6.073
  129ARG     CG 1320   1.653   6.022   6.066
  129ARG    HG1 1321   1.688   5.982   5.968
  129ARG    HG2 1322   1.736   6.034   6.139
  129ARG     CD 1323   1.588   6.160   6.027
  129ARG    HD1 1324   1.550   6.203   6.122
  129ARG    HD2 1325   1.509   6.155   5.949
  129ARG     NE 1326   1.710   6.236   5.969
  129ARG     HE 1327   1.787   6.183   5.934
  129ARG     CZ 1328   1.702   6.365   5.932
  129ARG    NH1 1329   1.602   6.443   5.959
  129ARG   HH11 1330   1.545   6.421   6.038
  129ARG   HH12 1331   1.612   6.536   5.923
  129ARG    NH2 1332   1.811   6.418   5.878
  129ARG   HH21 1333   1.896   6.365   5.872
  129ARG   HH22 1334   1.816   6.518   5.883
  129ARG      C 1335   1.486   5.692   6.169
  129ARG      O 1336   1.425   5.719   6.268
  130PHE      N 1337   1.444   5.587   6.095
  130PHE     HN 1338   1.483   5.572   6.004
  130PHE     CA 1339   1.329   5.501   6.124
  130PHE     HA 1340   1.305   5.526   6.227
  130PHE     CB 1341   1.228   5.520   6.009
  130PHE    HB1 1342   1.141   5.452   6.022
  130PHE    HB2 1343   1.276   5.494   5.912
  130PHE     CG 1344   1.165   5.656   6.005
  130PHE    CD1 1345   1.036   5.673   6.050
  130PHE    HD1 1346   0.976   5.590   6.083
  130PHE    CE1 1347   0.973   5.792   6.031
  130PHE    HE1 1348   0.874   5.794   6.075
  130PHE     CZ 1349   1.044   5.908   5.980
  130PHE     HZ 1350   0.982   5.996   5.975
  130PHE    CD2 1351   1.237   5.762   5.948
  130PHE    HD2 1352   1.335   5.743   5.908
  130PHE    CE2 1353   1.175   5.884   5.929
  130PHE    HE2 1354   1.221   5.965   5.873
  130PHE      C 1355   1.383   5.352   6.138
  130PHE      O 1356   1.306   5.257   6.149
  131ALA      N 1357   1.514   5.340   6.161
  131ALA     HN 1358   1.580   5.415   6.156
  131ALA     CA 1359   1.582   5.207   6.174
  131ALA     HA 1360   1.582   5.142   6.089
  131ALA     CB 1361   1.728   5.236   6.212
  131ALA    HB1 1362   1.732   5.308   6.296
  131ALA    HB2 1363   1.792   5.149   6.238
  131ALA    HB3 1364   1.768   5.275   6.116
  131ALA      C 1365   1.533   5.122   6.287
  131ALA      O 1366   1.529   5.003   6.278
  132ASP      N 1367   1.492   5.174   6.403
  132ASP     HN 1368   1.509   5.272   6.410
  132ASP     CA 1369   1.451   5.099   6.517
  132ASP     HA 1370   1.522   5.022   6.541
  132ASP     CB 1371   1.430   5.203   6.626
  132ASP    HB1 1372   1.380   5.155   6.713
  132ASP    HB2 1373   1.369   5.290   6.595
  132ASP     CG 1374   1.564   5.256   6.667
  132ASP    OD1 1375   1.574   5.382   6.680
  132ASP    OD2 1376   1.649   5.180   6.717
  132ASP      C 1377   1.313   5.032   6.485
  132ASP      O 1378   1.291   4.915   6.526
  133HIS      N 1379   1.226   5.102   6.415
  133HIS     HN 1380   1.256   5.193   6.389
  133HIS     CA 1381   1.095   5.059   6.397
  133HIS     HA 1382   1.066   5.007   6.487
  133HIS     CB 1383   1.009   5.185   6.371
  133HIS    HB1 1384   0.918   5.154   6.315
  133HIS    HB2 1385   1.065   5.261   6.312
  133HIS    ND1 1386   1.069   5.310   6.582
  133HIS     CG 1387   0.977   5.243   6.504
  133HIS    CE1 1388   1.006   5.347   6.689
  133HIS    HE1 1389   1.053   5.409   6.765
  133HIS    NE2 1390   0.875   5.308   6.687
  133HIS    HE2 1391   0.820   5.318   6.769
  133HIS    CD2 1392   0.855   5.246   6.567
  133HIS    HD2 1393   0.757   5.215   6.534
  133HIS      C 1394   1.080   4.967   6.277
  133HIS      O 1395   0.971   4.908   6.250
  134TYR      N 1396   1.186   4.944   6.200
  134TYR     HN 1397   1.273   4.983   6.229
  134TYR     CA 1398   1.196   4.877   6.070
  134TYR     HA 1399   1.152   4.951   6.004
  134TYR     CB 1400   1.344   4.858   6.028
  134TYR    HB1 1401   1.374   4.784   6.105
  134TYR    HB2 1402   1.414   4.943   6.042
  134TYR     CG 1403   1.366   4.807   5.889
  134TYR    CD1 1404   1.451   4.694   5.866
  134TYR    HD1 1405   1.506   4.644   5.944
  134TYR    CE1 1406   1.463   4.646   5.737
  134TYR    HE1 1407   1.523   4.560   5.710
  134TYR     CZ 1408   1.400   4.704   5.630
  134TYR     OH 1409   1.403   4.632   5.509
  134TYR     HH 1410   1.470   4.564   5.520
  134TYR    CD2 1411   1.301   4.866   5.781
  134TYR    HD2 1412   1.250   4.960   5.797
  134TYR    CE2 1413   1.310   4.809   5.649
  134TYR    HE2 1414   1.265   4.849   5.559
  134TYR      C 1415   1.125   4.745   6.051
  134TYR      O 1416   1.052   4.711   5.955
  135GLU      N 1417   1.145   4.658   6.147
  135GLU     HN 1418   1.206   4.681   6.222
  135GLU     CA 1419   1.103   4.520   6.136
  135GLU     HA 1420   1.082   4.485   6.036
  135GLU     CB 1421   1.216   4.429   6.202
  135GLU    HB1 1422   1.189   4.323   6.183
  135GLU    HB2 1423   1.218   4.440   6.312
  135GLU     CG 1424   1.354   4.470   6.150
  135GLU    HG1 1425   1.387   4.550   6.220
  135GLU    HG2 1426   1.353   4.502   6.044
  135GLU     CD 1427   1.461   4.365   6.161
  135GLU    OE1 1428   1.571   4.402   6.218
  135GLU    OE2 1429   1.447   4.264   6.091
  135GLU      C 1430   0.972   4.494   6.218
  135GLU      O 1431   0.903   4.392   6.200
  136GLU      N 1432   0.931   4.592   6.307
  136GLU     HN 1433   0.992   4.665   6.333
  136GLU     CA 1434   0.797   4.597   6.360
  136GLU     HA 1435   0.773   4.497   6.394
  136GLU     CB 1436   0.793   4.680   6.490
  136GLU    HB1 1437   0.687   4.681   6.523
  136GLU    HB2 1438   0.816   4.785   6.463
  136GLU     CG 1439   0.894   4.645   6.602
  136GLU    HG1 1440   0.892   4.710   6.692
  136GLU    HG2 1441   0.998   4.657   6.565
  136GLU     CD 1442   0.890   4.500   6.649
  136GLU    OE1 1443   0.998   4.444   6.667
  136GLU    OE2 1444   0.785   4.443   6.674
  136GLU      C 1445   0.696   4.650   6.259
  136GLU      O 1446   0.578   4.611   6.259
  137ILE      N 1447   0.731   4.728   6.154
  137ILE     HN 1448   0.815   4.781   6.156
  137ILE     CA 1449   0.650   4.760   6.039
  137ILE     HA 1450   0.551   4.778   6.077
  137ILE     CB 1451   0.710   4.874   5.957
  137ILE     HB 1452   0.818   4.854   5.937
  137ILE    CG2 1453   0.638   4.897   5.817
  137ILE   HG21 1454   0.667   4.830   5.733
  137ILE   HG22 1455   0.530   4.888   5.844
  137ILE   HG23 1456   0.666   5.000   5.789
  137ILE    CG1 1457   0.701   5.000   6.046
  137ILE   HG11 1458   0.742   4.978   6.146
  137ILE   HG12 1459   0.594   5.025   6.065
  137ILE     CD 1460   0.791   5.118   6.010
  137ILE    HD1 1461   0.838   5.158   6.103
  137ILE    HD2 1462   0.873   5.077   5.948
  137ILE    HD3 1463   0.736   5.198   5.955
  137ILE      C 1464   0.642   4.640   5.951
  137ILE      O 1465   0.532   4.615   5.901
  138LYS      N 1466   0.746   4.554   5.938
  138LYS     HN 1467   0.839   4.580   5.961
  138LYS     CA 1468   0.731   4.425   5.873
  138LYS     HA 1469   0.687   4.441   5.776
  138LYS     CB 1470   0.866   4.354   5.849
  138LYS    HB1 1471   0.853   4.249   5.814
  138LYS    HB2 1472   0.930   4.343   5.940
  138LYS     CG 1473   0.960   4.428   5.742
  138LYS    HG1 1474   0.965   4.536   5.769
  138LYS    HG2 1475   0.905   4.420   5.646
  138LYS     CD 1476   1.095   4.372   5.736
  138LYS    HD1 1477   1.145   4.393   5.833
  138LYS    HD2 1478   1.074   4.268   5.704
  138LYS     CE 1479   1.189   4.447   5.630
  138LYS    HE1 1480   1.292   4.418   5.659
  138LYS    HE2 1481   1.176   4.557   5.639
  138LYS     NZ 1482   1.161   4.392   5.497
  138LYS    HZ1 1483   1.248   4.366   5.447
  138LYS    HZ2 1484   1.108   4.305   5.480
  138LYS    HZ3 1485   1.113   4.460   5.434
  138LYS      C 1486   0.633   4.328   5.934
  138LYS      O 1487   0.559   4.258   5.864
  139LYS      N 1488   0.632   4.313   6.063
  139LYS     HN 1489   0.695   4.375   6.110
  139LYS     CA 1490   0.522   4.240   6.125
  139LYS     HA 1491   0.519   4.144   6.075
  139LYS     CB 1492   0.551   4.232   6.279
  139LYS    HB1 1493   0.465   4.187   6.333
  139LYS    HB2 1494   0.569   4.336   6.315
  139LYS     CG 1495   0.674   4.146   6.310
  139LYS    HG1 1496   0.748   4.182   6.235
  139LYS    HG2 1497   0.657   4.038   6.291
  139LYS     CD 1498   0.718   4.155   6.463
  139LYS    HD1 1499   0.811   4.094   6.461
  139LYS    HD2 1500   0.745   4.261   6.481
  139LYS     CE 1501   0.617   4.105   6.561
  139LYS    HE1 1502   0.586   3.998   6.559
  139LYS    HE2 1503   0.522   4.162   6.570
  139LYS     NZ 1504   0.685   4.134   6.688
  139LYS    HZ1 1505   0.743   4.218   6.672
  139LYS    HZ2 1506   0.612   4.164   6.756
  139LYS    HZ3 1507   0.741   4.053   6.721
  139LYS      C 1508   0.380   4.294   6.102
  139LYS      O 1509   0.279   4.228   6.087
  140LEU      N 1510   0.368   4.431   6.096
  140LEU     HN 1511   0.447   4.487   6.120
  140LEU     CA 1512   0.246   4.507   6.080
  140LEU     HA 1513   0.174   4.479   6.156
  140LEU     CB 1514   0.272   4.652   6.101
  140LEU    HB1 1515   0.346   4.686   6.025
  140LEU    HB2 1516   0.323   4.670   6.198
  140LEU     CG 1517   0.154   4.753   6.087
  140LEU     HG 1518   0.099   4.735   5.992
  140LEU    CD1 1519   0.057   4.741   6.204
  140LEU   HD11 1520   0.112   4.756   6.299
  140LEU   HD12 1521  -0.019   4.821   6.212
  140LEU   HD13 1522   0.009   4.641   6.212
  140LEU    CD2 1523   0.191   4.899   6.085
  140LEU   HD21 1524   0.235   4.925   5.986
  140LEU   HD22 1525   0.112   4.975   6.101
  140LEU   HD23 1526   0.276   4.913   6.156
  140LEU      C 1527   0.185   4.483   5.943
  140LEU      O 1528   0.061   4.464   5.926
  141VAL      N 1529   0.262   4.491   5.831
  141VAL     HN 1530   0.357   4.520   5.842
  141VAL     CA 1531   0.213   4.480   5.692
  141VAL     HA 1532   0.106   4.461   5.691
  141VAL     CB 1533   0.227   4.608   5.603
  141VAL     HB 1534   0.323   4.616   5.548
  141VAL    CG1 1535   0.111   4.609   5.506
  141VAL   HG11 1536   0.012   4.597   5.555
  141VAL   HG12 1537   0.122   4.698   5.442
  141VAL   HG13 1538   0.123   4.522   5.438
  141VAL    CG2 1539   0.219   4.736   5.687
  141VAL   HG21 1540   0.224   4.832   5.630
  141VAL   HG22 1541   0.130   4.740   5.752
  141VAL   HG23 1542   0.309   4.742   5.752
  141VAL      C 1543   0.286   4.365   5.626
  141VAL      O 1544   0.396   4.388   5.581
  142PRO      N 1545   0.222   4.251   5.615
  142PRO     CD 1546   0.134   4.200   5.721
  142PRO    HD1 1547   0.207   4.196   5.805
  142PRO    HD2 1548   0.044   4.259   5.746
  142PRO     CA 1549   0.278   4.135   5.544
  142PRO     HA 1550   0.385   4.141   5.557
  142PRO     CB 1551   0.202   4.015   5.593
  142PRO    HB1 1552   0.267   3.962   5.666
  142PRO    HB2 1553   0.169   3.940   5.518
  142PRO     CG 1554   0.084   4.064   5.676
  142PRO    HG1 1555   0.045   3.996   5.755
  142PRO    HG2 1556  -0.005   4.061   5.609
  142PRO      C 1557   0.255   4.156   5.392
  142PRO      O 1558   0.342   4.122   5.318
  143ASN      N 1559   0.141   4.219   5.354
  143ASN     HN 1560   0.078   4.256   5.423
  143ASN     CA 1561   0.092   4.238   5.221
  143ASN     HA 1562   0.116   4.153   5.158
  143ASN     CB 1563   8.813   4.258   5.220
  143ASN    HB1 1564   8.757   4.277   5.125
  143ASN    HB2 1565   8.796   4.348   5.283
  143ASN     CG 1566   8.742   4.136   5.285
  143ASN    OD1 1567   8.737   4.028   5.231
  143ASN    ND2 1568   8.711   4.144   5.415
  143ASN   HD21 1569   8.720   4.226   5.472
  143ASN   HD22 1570   8.706   4.059   5.467
  143ASN      C 1571   0.158   4.356   5.152
  143ASN      O 1572   0.102   4.419   5.061
  144ALA      N 1573   0.273   4.407   5.208
  144ALA     HN 1574   0.314   4.352   5.280
  144ALA     CA 1575   0.352   4.521   5.150
  144ALA     HA 1576   0.313   4.546   5.052
  144ALA     CB 1577   0.347   4.657   5.225
  144ALA    HB1 1578   0.382   4.739   5.159
  144ALA    HB2 1579   0.242   4.686   5.247
  144ALA    HB3 1580   0.403   4.648   5.320
  144ALA      C 1581   0.499   4.479   5.140
  144ALA      O 1582   0.547   4.394   5.218
  145ALA      N 1583   0.574   4.540   5.043
  145ALA     HN 1584   0.531   4.609   4.985
  145ALA     CA 1585   0.720   4.530   5.053
  145ALA     HA 1586   0.750   4.434   5.092
  145ALA     CB 1587   0.781   4.556   4.913
  145ALA    HB1 1588   0.745   4.651   4.868
  145ALA    HB2 1589   0.891   4.547   4.906
  145ALA    HB3 1590   0.744   4.487   4.833
  145ALA      C 1591   0.771   4.640   5.148
  145ALA      O 1592   0.721   4.755   5.146
  146VAL      N 1593   0.872   4.612   5.228
  146VAL     HN 1594   0.910   4.520   5.225
  146VAL     CA 1595   0.915   4.705   5.328
  146VAL     HA 1596   0.870   4.802   5.314
  146VAL     CB 1597   0.886   4.654   5.471
  146VAL     HB 1598   0.940   4.560   5.495
  146VAL    CG1 1599   0.923   4.758   5.576
  146VAL   HG11 1600   0.912   4.724   5.682
  146VAL   HG12 1601   1.027   4.796   5.569
  146VAL   HG13 1602   0.854   4.842   5.551
  146VAL    CG2 1603   0.738   4.628   5.488
  146VAL   HG21 1604   0.706   4.600   5.590
  146VAL   HG22 1605   0.687   4.724   5.468
  146VAL   HG23 1606   0.710   4.539   5.428
  146VAL      C 1607   1.063   4.717   5.304
  146VAL      O 1608   1.137   4.619   5.317
  147ILE      N 1609   1.109   4.832   5.260
  147ILE     HN 1610   1.060   4.918   5.247
  147ILE     CA 1611   1.252   4.840   5.224
  147ILE     HA 1612   1.311   4.753   5.249
  147ILE     CB 1613   1.268   4.866   5.072
  147ILE     HB 1614   1.372   4.897   5.050
  147ILE    CG2 1615   1.236   4.730   4.999
  147ILE   HG21 1616   1.243   4.731   4.888
  147ILE   HG22 1617   1.310   4.658   5.041
  147ILE   HG23 1618   1.137   4.684   5.018
  147ILE    CG1 1619   1.185   4.980   5.013
  147ILE   HG11 1620   1.202   5.067   5.079
  147ILE   HG12 1621   1.076   4.959   5.020
  147ILE     CD 1622   1.231   5.018   4.869
  147ILE    HD1 1623   1.334   5.059   4.879
  147ILE    HD2 1624   1.238   4.934   4.797
  147ILE    HD3 1625   1.172   5.095   4.815
  147ILE      C 1626   1.316   4.960   5.301
  147ILE      O 1627   1.250   5.058   5.344
  148ASP      N 1628   1.446   4.950   5.313
  148ASP     HN 1629   1.499   4.867   5.302
  148ASP     CA 1630   1.530   5.063   5.349
  148ASP     HA 1631   1.484   5.161   5.344
  148ASP     CB 1632   1.593   5.037   5.491
  148ASP    HB1 1633   1.611   4.928   5.494
  148ASP    HB2 1634   1.514   5.045   5.569
  148ASP     CG 1635   1.720   5.111   5.530
  148ASP    OD1 1636   1.754   5.219   5.480
  148ASP    OD2 1637   1.783   5.064   5.626
  148ASP      C 1638   1.634   5.080   5.236
  148ASP      O 1639   1.698   4.984   5.202
  149LEU      N 1640   1.647   5.198   5.188
  149LEU     HN 1641   1.604   5.276   5.232
  149LEU     CA 1642   1.739   5.236   5.075
  149LEU     HA 1643   1.768   5.161   5.003
  149LEU     CB 1644   1.682   5.367   5.006
  149LEU    HB1 1645   1.749   5.399   4.923
  149LEU    HB2 1646   1.671   5.449   5.079
  149LEU     CG 1647   1.540   5.342   4.940
  149LEU     HG 1648   1.470   5.307   5.018
  149LEU    CD1 1649   1.493   5.475   4.868
  149LEU   HD11 1650   1.449   5.541   4.947
  149LEU   HD12 1651   1.578   5.528   4.820
  149LEU   HD13 1652   1.415   5.446   4.794
  149LEU    CD2 1653   1.561   5.231   4.842
  149LEU   HD21 1654   1.473   5.226   4.774
  149LEU   HD22 1655   1.647   5.253   4.775
  149LEU   HD23 1656   1.591   5.131   4.878
  149LEU      C 1657   1.876   5.271   5.131
  149LEU      O 1658   1.935   5.368   5.095
  150ASN      N 1659   1.933   5.200   5.229
  150ASN     HN 1660   1.892   5.113   5.256
  150ASN     CA 1661   2.058   5.234   5.290
  150ASN     HA 1662   2.051   5.336   5.326
  150ASN     CB 1663   2.089   5.152   5.421
  150ASN    HB1 1664   2.096   5.045   5.395
  150ASN    HB2 1665   2.002   5.168   5.489
  150ASN     CG 1666   2.219   5.196   5.499
  150ASN    OD1 1667   2.257   5.312   5.476
  150ASN    ND2 1668   2.278   5.105   5.575
  150ASN   HD21 1669   2.229   5.021   5.599
  150ASN   HD22 1670   2.336   5.132   5.652
  150ASN      C 1671   2.168   5.213   5.183
  150ASN      O 1672   2.167   5.126   5.097
  151PHE      N 1673   2.266   5.310   5.186
  151PHE     HN 1674   2.257   5.376   5.260
  151PHE     CA 1675   2.381   5.324   5.095
  151PHE     HA 1676   2.345   5.307   4.995
  151PHE     CB 1677   2.432   5.475   5.111
  151PHE    HB1 1678   2.528   5.486   5.057
  151PHE    HB2 1679   2.440   5.492   5.220
  151PHE     CG 1680   2.334   5.580   5.057
  151PHE    CD1 1681   2.219   5.551   4.975
  151PHE    HD1 1682   2.192   5.451   4.944
  151PHE    CE1 1683   2.132   5.647   4.943
  151PHE    HE1 1684   2.042   5.623   4.888
  151PHE     CZ 1685   2.156   5.783   4.974
  151PHE     HZ 1686   2.087   5.864   4.950
  151PHE    CD2 1687   2.369   5.714   5.076
  151PHE    HD2 1688   2.459   5.733   5.132
  151PHE    CE2 1689   2.271   5.814   5.038
  151PHE    HE2 1690   2.297   5.918   5.049
  151PHE      C 1691   2.490   5.226   5.122
  151PHE      O 1692   2.554   5.180   5.022
  152ASP      N 1693   2.514   5.194   5.252
  152ASP     HN 1694   2.453   5.226   5.324
  152ASP     CA 1695   2.625   5.122   5.295
  152ASP     HA 1696   2.708   5.157   5.235
  152ASP     CB 1697   2.636   5.122   5.449
  152ASP    HB1 1698   2.720   5.055   5.476
  152ASP    HB2 1699   2.544   5.084   5.499
  152ASP     CG 1700   2.674   5.266   5.495
  152ASP    OD1 1701   2.760   5.325   5.429
  152ASP    OD2 1702   2.626   5.305   5.603
  152ASP      C 1703   2.608   4.978   5.267
  152ASP      O 1704   2.502   4.920   5.297
  153VAL      N 1705   2.718   4.911   5.214
  153VAL     HN 1706   2.792   4.968   5.180
  153VAL     CA 1707   2.717   4.766   5.202
  153VAL     HA 1708   2.621   4.739   5.160
  153VAL     CB 1709   2.827   4.712   5.111
  153VAL     HB 1710   2.836   4.603   5.125
  153VAL    CG1 1711   2.786   4.742   4.964
  153VAL   HG11 1712   2.866   4.698   4.901
  153VAL   HG12 1713   2.690   4.693   4.937
  153VAL   HG13 1714   2.791   4.851   4.943
  153VAL    CG2 1715   2.961   4.779   5.149
  153VAL   HG21 1716   2.976   4.780   5.259
  153VAL   HG22 1717   3.040   4.717   5.100
  153VAL   HG23 1718   2.960   4.887   5.123
  153VAL      C 1719   2.724   4.690   5.340
  153VAL      O 1720   2.776   4.734   5.447
  154SER      N 1721   2.681   4.560   5.330
  154SER     HN 1722   2.651   4.517   5.246
  154SER     CA 1723   2.667   4.481   5.454
  154SER     HA 1724   2.665   4.551   5.536
  154SER     CB 1725   2.542   4.386   5.453
  154SER    HB1 1726   2.453   4.451   5.441
  154SER    HB2 1727   2.537   4.333   5.551
  154SER     OG 1728   2.544   4.281   5.351
  154SER    HG1 1729   2.561   4.321   5.266
  154SER      C 1730   2.794   4.397   5.485
  154SER      O 1731   2.865   4.357   5.392
  155GLU      N 1732   2.827   4.368   5.616
  155GLU     HN 1733   2.768   4.372   5.695
  155GLU     CA 1734   2.949   4.296   5.658
  155GLU     HA 1735   2.950   4.286   5.766
  155GLU     CB 1736   2.944   4.153   5.612
  155GLU    HB1 1737   3.037   4.098   5.640
  155GLU    HB2 1738   2.937   4.150   5.501
  155GLU     CG 1739   2.830   4.065   5.681
  155GLU    HG1 1740   2.735   4.108   5.641
  155GLU    HG2 1741   2.828   4.085   5.791
  155GLU     CD 1742   2.828   3.914   5.661
  155GLU    OE1 1743   2.895   3.864   5.566
  155GLU    OE2 1744   2.759   3.843   5.734
  155GLU      C 1745   3.084   4.360   5.619
  155GLU      O 1746   3.184   4.289   5.595
  156LYS      N 1747   3.099   4.493   5.619
  156LYS     HN 1748   3.018   4.546   5.644
  156LYS     CA 1749   3.215   4.571   5.578
  156LYS     HA 1750   3.298   4.503   5.589
  156LYS     CB 1751   3.208   4.616   5.431
  156LYS    HB1 1752   3.294   4.681   5.406
  156LYS    HB2 1753   3.115   4.669   5.400
  156LYS     CG 1754   3.228   4.494   5.334
  156LYS    HG1 1755   3.153   4.412   5.341
  156LYS    HG2 1756   3.316   4.432   5.363
  156LYS     CD 1757   3.252   4.527   5.182
  156LYS    HD1 1758   3.149   4.548   5.146
  156LYS    HD2 1759   3.307   4.622   5.169
  156LYS     CE 1760   3.321   4.414   5.104
  156LYS    HE1 1761   3.308   4.412   4.994
  156LYS    HE2 1762   3.284   4.316   5.141
  156LYS     NZ 1763   3.464   4.418   5.133
  156LYS    HZ1 1764   3.504   4.514   5.130
  156LYS    HZ2 1765   3.490   4.382   5.227
  156LYS    HZ3 1766   3.520   4.361   5.066
  156LYS      C 1767   3.245   4.690   5.668
  156LYS      O 1768   3.159   4.742   5.736
  157ALA      N 1769   3.378   4.727   5.670
  157ALA     HN 1770   3.445   4.676   5.616
  157ALA     CA 1771   3.438   4.843   5.743
  157ALA     HA 1772   3.387   4.847   5.838
  157ALA     CB 1773   3.586   4.820   5.765
  157ALA    HB1 1774   3.627   4.911   5.815
  157ALA    HB2 1775   3.600   4.736   5.836
  157ALA    HB3 1776   3.652   4.798   5.679
  157ALA      C 1777   3.417   4.975   5.674
  157ALA      O 1778   3.412   4.991   5.555
  158THR      N 1779   3.391   5.081   5.749
  158THR     HN 1780   3.404   5.071   5.848
  158THR     CA 1781   3.323   5.200   5.705
  158THR     HA 1782   3.243   5.164   5.642
  158THR     CB 1783   3.242   5.280   5.807
  158THR     HB 1784   3.205   5.204   5.879
  158THR    OG1 1785   3.133   5.348   5.753
  158THR    HG1 1786   3.065   5.281   5.739
  158THR    CG2 1787   3.335   5.387   5.879
  158THR   HG21 1788   3.381   5.458   5.807
  158THR   HG22 1789   3.268   5.442   5.949
  158THR   HG23 1790   3.419   5.336   5.931
  158THR      C 1791   3.396   5.287   5.601
  158THR      O 1792   3.517   5.317   5.624
  159LYS      N 1793   3.316   5.336   5.499
  159LYS     HN 1794   3.219   5.314   5.488
  159LYS     CA 1795   3.377   5.394   5.387
  159LYS     HA 1796   3.481   5.422   5.394
  159LYS     CB 1797   3.366   5.305   5.264
  159LYS    HB1 1798   3.257   5.288   5.247
  159LYS    HB2 1799   3.405   5.204   5.289
  159LYS     CG 1800   3.429   5.353   5.127
  159LYS    HG1 1801   3.395   5.456   5.104
  159LYS    HG2 1802   3.394   5.277   5.053
  159LYS     CD 1803   3.584   5.347   5.131
  159LYS    HD1 1804   3.621   5.416   5.211
  159LYS    HD2 1805   3.620   5.244   5.153
  159LYS     CE 1806   3.650   5.399   5.003
  159LYS    HE1 1807   3.611   5.502   4.989
  159LYS    HE2 1808   3.621   5.346   4.910
  159LYS     NZ 1809   3.801   5.406   4.999
  159LYS    HZ1 1810   3.833   5.461   5.081
  159LYS    HZ2 1811   3.849   5.314   5.002
  159LYS    HZ3 1812   3.836   5.451   4.912
  159LYS      C 1813   3.310   5.536   5.355
  159LYS      O 1814   3.204   5.546   5.291
  160PRO      N 1815   3.368   5.649   5.395
  160PRO     CD 1816   3.479   5.659   5.491
  160PRO    HD1 1817   3.472   5.607   5.589
  160PRO    HD2 1818   3.576   5.627   5.447
  160PRO     CA 1819   3.345   5.781   5.334
  160PRO     HA 1820   3.251   5.816   5.374
  160PRO     CB 1821   3.448   5.876   5.391
  160PRO    HB1 1822   3.408   5.979   5.405
  160PRO    HB2 1823   3.536   5.896   5.327
  160PRO     CG 1824   3.477   5.813   5.522
  160PRO    HG1 1825   3.390   5.824   5.590
  160PRO    HG2 1826   3.578   5.837   5.562
  160PRO      C 1827   3.329   5.784   5.183
  160PRO      O 1828   3.402   5.711   5.119
  161GLY      N 1829   3.233   5.862   5.126
  161GLY     HN 1830   3.179   5.920   5.187
  161GLY     CA 1831   3.216   5.896   4.976
  161GLY    HA1 1832   3.134   5.963   4.958
  161GLY    HA2 1833   3.306   5.933   4.929
  161GLY      C 1834   3.178   5.782   4.891
  161GLY      O 1835   3.082   5.789   4.814
  162GLU      N 1836   3.257   5.680   4.883
  162GLU     HN 1837   3.326   5.670   4.955
  162GLU     CA 1838   3.241   5.566   4.794
  162GLU     HA 1839   3.219   5.610   4.697
  162GLU     CB 1840   3.360   5.467   4.780
  162GLU    HB1 1841   3.325   5.368   4.743
  162GLU    HB2 1842   3.400   5.453   4.882
  162GLU     CG 1843   3.475   5.531   4.694
  162GLU    HG1 1844   3.523   5.600   4.767
  162GLU    HG2 1845   3.423   5.576   4.607
  162GLU     CD 1846   3.582   5.441   4.630
  162GLU    OE1 1847   3.570   5.319   4.659
  162GLU    OE2 1848   3.660   5.493   4.550
  162GLU      C 1849   3.105   5.494   4.811
  162GLU      O 1850   3.029   5.471   4.714
  163ASN      N 1851   3.068   5.465   4.938
  163ASN     HN 1852   3.130   5.492   5.012
  163ASN     CA 1853   2.942   5.407   4.969
  163ASN     HA 1854   2.930   5.320   4.907
  163ASN     CB 1855   2.923   5.358   5.113
  163ASN    HB1 1856   2.822   5.313   5.124
  163ASN    HB2 1857   2.916   5.441   5.187
  163ASN     CG 1858   3.016   5.252   5.158
  163ASN    OD1 1859   3.103   5.197   5.080
  163ASN    ND2 1860   3.012   5.221   5.293
  163ASN   HD21 1861   2.954   5.276   5.353
  163ASN   HD22 1862   3.064   5.144   5.329
  163ASN      C 1863   2.827   5.504   4.948
  163ASN      O 1864   2.718   5.457   4.911
  164LEU      N 1865   2.844   5.638   4.967
  164LEU     HN 1866   2.935   5.674   4.988
  164LEU     CA 1867   2.740   5.740   4.955
  164LEU     HA 1868   2.653   5.699   5.005
  164LEU     CB 1869   2.793   5.855   5.023
  164LEU    HB1 1870   2.900   5.863   4.993
  164LEU    HB2 1871   2.791   5.838   5.132
  164LEU     CG 1872   2.740   5.995   4.989
  164LEU     HG 1873   2.745   6.003   4.878
  164LEU    CD1 1874   2.596   6.025   5.038
  164LEU   HD11 1875   2.529   5.956   4.983
  164LEU   HD12 1876   2.601   5.991   5.144
  164LEU   HD13 1877   2.556   6.128   5.023
  164LEU    CD2 1878   2.829   6.103   5.050
  164LEU   HD21 1879   2.890   6.074   5.138
  164LEU   HD22 1880   2.921   6.125   4.993
  164LEU   HD23 1881   2.772   6.197   5.069
  164LEU      C 1882   2.709   5.754   4.812
  164LEU      O 1883   2.595   5.746   4.771
  165VAL      N 1884   2.815   5.768   4.729
  165VAL     HN 1885   2.905   5.774   4.769
  165VAL     CA 1886   2.794   5.778   4.582
  165VAL     HA 1887   2.735   5.868   4.577
  165VAL     CB 1888   2.929   5.801   4.511
  165VAL     HB 1889   2.996   5.720   4.547
  165VAL    CG1 1890   2.896   5.802   4.354
  165VAL   HG11 1891   2.814   5.872   4.329
  165VAL   HG12 1892   2.990   5.832   4.303
  165VAL   HG13 1893   2.873   5.699   4.321
  165VAL    CG2 1894   2.987   5.934   4.544
  165VAL   HG21 1895   3.094   5.937   4.514
  165VAL   HG22 1896   2.928   6.015   4.495
  165VAL   HG23 1897   2.983   5.961   4.651
  165VAL      C 1898   2.719   5.669   4.518
  165VAL      O 1899   2.621   5.692   4.443
  166LYS      N 1900   2.768   5.546   4.540
  166LYS     HN 1901   2.845   5.528   4.601
  166LYS     CA 1902   2.706   5.432   4.476
  166LYS     HA 1903   2.702   5.453   4.370
  166LYS     CB 1904   2.791   5.305   4.492
  166LYS    HB1 1905   2.894   5.332   4.459
  166LYS    HB2 1906   2.761   5.217   4.431
  166LYS     CG 1907   2.819   5.237   4.632
  166LYS    HG1 1908   2.827   5.322   4.703
  166LYS    HG2 1909   2.920   5.193   4.619
  166LYS     CD 1910   2.714   5.134   4.665
  166LYS    HD1 1911   2.718   5.115   4.775
  166LYS    HD2 1912   2.612   5.175   4.647
  166LYS     CE 1913   2.712   4.997   4.587
  166LYS    HE1 1914   2.795   4.930   4.617
  166LYS    HE2 1915   2.716   5.006   4.476
  166LYS     NZ 1916   2.588   4.923   4.616
  166LYS    HZ1 1917   2.504   4.943   4.558
  166LYS    HZ2 1918   2.616   4.823   4.602
  166LYS    HZ3 1919   2.553   4.937   4.713
  166LYS      C 1920   2.569   5.405   4.522
  166LYS      O 1921   2.480   5.376   4.436
  167GLY      N 1922   2.537   5.421   4.651
  167GLY     HN 1923   2.607   5.442   4.720
  167GLY     CA 1924   2.404   5.404   4.705
  167GLY    HA1 1925   2.369   5.303   4.685
  167GLY    HA2 1926   2.401   5.416   4.813
  167GLY      C 1927   2.296   5.498   4.645
  167GLY      O 1928   2.187   5.457   4.616
  168LEU      N 1929   2.338   5.627   4.626
  168LEU     HN 1930   2.428   5.653   4.658
  168LEU     CA 1931   2.259   5.729   4.554
  168LEU     HA 1932   2.170   5.752   4.611
  168LEU     CB 1933   2.341   5.861   4.560
  168LEU    HB1 1934   2.309   5.935   4.484
  168LEU    HB2 1935   2.444   5.829   4.534
  168LEU     CG 1936   2.338   5.935   4.693
  168LEU     HG 1937   2.338   5.859   4.773
  168LEU    CD1 1938   2.441   6.044   4.688
  168LEU   HD11 1939   2.429   6.109   4.778
  168LEU   HD12 1940   2.536   5.988   4.694
  168LEU   HD13 1941   2.427   6.101   4.594
  168LEU    CD2 1942   2.203   6.005   4.691
  168LEU   HD21 1943   2.178   6.034   4.587
  168LEU   HD22 1944   2.123   5.940   4.731
  168LEU   HD23 1945   2.206   6.099   4.751
  168LEU      C 1946   2.211   5.685   4.415
  168LEU      O 1947   2.094   5.683   4.389
  169LYS      N 1948   2.308   5.648   4.327
  169LYS     HN 1949   2.403   5.659   4.353
  169LYS     CA 1950   2.277   5.588   4.193
  169LYS     HA 1951   2.211   5.661   4.148
  169LYS     CB 1952   2.409   5.563   4.115
  169LYS    HB1 1953   2.377   5.542   4.011
  169LYS    HB2 1954   2.467   5.473   4.145
  169LYS     CG 1955   2.493   5.691   4.106
  169LYS    HG1 1956   2.521   5.733   4.205
  169LYS    HG2 1957   2.438   5.772   4.054
  169LYS     CD 1958   2.615   5.658   4.010
  169LYS    HD1 1959   2.676   5.592   4.076
  169LYS    HD2 1960   2.573   5.614   3.917
  169LYS     CE 1961   2.705   5.778   3.984
  169LYS    HE1 1962   2.750   5.813   4.080
  169LYS    HE2 1963   2.657   5.859   3.925
  169LYS     NZ 1964   2.820   5.731   3.902
  169LYS    HZ1 1965   2.876   5.660   3.954
  169LYS    HZ2 1966   2.788   5.694   3.810
  169LYS    HZ3 1967   2.880   5.812   3.880
  169LYS      C 1968   2.186   5.457   4.186
  169LYS      O 1969   2.086   5.457   4.119
  170ASP      N 1970   2.219   5.353   4.267
  170ASP     HN 1971   2.294   5.374   4.329
  170ASP     CA 1972   2.147   5.227   4.293
  170ASP     HA 1973   2.135   5.170   4.202
  170ASP     CB 1974   2.229   5.149   4.398
  170ASP    HB1 1975   2.167   5.065   4.435
  170ASP    HB2 1976   2.263   5.213   4.482
  170ASP     CG 1977   2.354   5.081   4.346
  170ASP    OD1 1978   2.376   5.072   4.221
  170ASP    OD2 1979   2.425   5.009   4.429
  170ASP      C 1980   2.006   5.252   4.345
  170ASP      O 1981   1.905   5.200   4.292
  171SER      N 1982   1.981   5.341   4.446
  171SER     HN 1983   2.054   5.376   4.503
  171SER     CA 1984   1.846   5.373   4.486
  171SER     HA 1985   1.784   5.285   4.497
  171SER     CB 1986   1.826   5.456   4.619
  171SER    HB1 1987   1.838   5.394   4.710
  171SER    HB2 1988   1.721   5.489   4.628
  171SER     OG 1989   1.908   5.576   4.628
  171SER    HG1 1990   1.997   5.541   4.627
  171SER      C 1991   1.770   5.453   4.384
  171SER      O 1992   1.659   5.432   4.344
  172THR      N 1993   1.834   5.556   4.319
  172THR     HN 1994   1.929   5.577   4.340
  172THR     CA 1995   1.761   5.647   4.233
  172THR     HA 1996   1.666   5.677   4.276
  172THR     CB 1997   1.839   5.770   4.198
  172THR     HB 1998   1.922   5.739   4.131
  172THR    OG1 1999   1.893   5.834   4.314
  172THR    HG1 2000   1.962   5.778   4.350
  172THR    CG2 2001   1.753   5.876   4.129
  172THR   HG21 2002   1.707   5.834   4.037
  172THR   HG22 2003   1.669   5.916   4.189
  172THR   HG23 2004   1.820   5.960   4.100
  172THR      C 2005   1.715   5.577   4.110
  172THR      O 2006   1.600   5.595   4.065
  173VAL      N 2007   1.797   5.485   4.048
  173VAL     HN 2008   1.889   5.472   4.085
  173VAL     CA 2009   1.761   5.403   3.932
  173VAL     HA 2010   1.711   5.469   3.863
  173VAL     CB 2011   1.884   5.357   3.856
  173VAL     HB 2012   1.953   5.302   3.924
  173VAL    CG1 2013   1.854   5.256   3.747
  173VAL   HG11 2014   1.781   5.295   3.673
  173VAL   HG12 2015   1.948   5.230   3.695
  173VAL   HG13 2016   1.805   5.162   3.780
  173VAL    CG2 2017   1.963   5.482   3.807
  173VAL   HG21 2018   2.043   5.446   3.739
  173VAL   HG22 2019   1.900   5.549   3.745
  173VAL   HG23 2020   2.001   5.546   3.889
  173VAL      C 2021   1.656   5.297   3.958
  173VAL      O 2022   1.562   5.279   3.881
  174THR      N 2023   1.665   5.223   4.068
  174THR     HN 2024   1.754   5.218   4.112
  174THR     CA 2025   1.575   5.118   4.107
  174THR     HA 2026   1.553   5.069   4.013
  174THR     CB 2027   1.644   5.014   4.199
  174THR     HB 2028   1.573   4.930   4.211
  174THR    OG1 2029   1.680   5.073   4.322
  174THR    HG1 2030   1.757   5.127   4.305
  174THR    CG2 2031   1.769   4.952   4.127
  174THR   HG21 2032   1.793   4.853   4.171
  174THR   HG22 2033   1.744   4.913   4.026
  174THR   HG23 2034   1.844   5.033   4.128
  174THR      C 2035   1.438   5.160   4.156
  174THR      O 2036   1.336   5.102   4.125
  175LEU      N 2037   1.433   5.275   4.222
  175LEU     HN 2038   1.508   5.333   4.253
  175LEU     CA 2039   1.305   5.332   4.259
  175LEU     HA 2040   1.252   5.252   4.308
  175LEU     CB 2041   1.331   5.450   4.357
  175LEU    HB1 2042   1.373   5.541   4.309
  175LEU    HB2 2043   1.410   5.423   4.431
  175LEU     CG 2044   1.210   5.491   4.439
  175LEU     HG 2045   1.132   5.534   4.372
  175LEU    CD1 2046   1.149   5.381   4.522
  175LEU   HD11 2047   1.065   5.403   4.591
  175LEU   HD12 2048   1.105   5.312   4.448
  175LEU   HD13 2049   1.230   5.334   4.582
  175LEU    CD2 2050   1.255   5.599   4.538
  175LEU   HD21 2051   1.294   5.689   4.487
  175LEU   HD22 2052   1.164   5.623   4.597
  175LEU   HD23 2053   1.342   5.558   4.594
  175LEU      C 2054   1.236   5.376   4.135
  175LEU      O 2055   1.116   5.365   4.121
  176GLY      N 2056   1.320   5.420   4.033
  176GLY     HN 2057   1.412   5.446   4.059
  176GLY     CA 2058   1.283   5.439   3.888
  176GLY    HA1 2059   1.206   5.515   3.888
  176GLY    HA2 2060   1.376   5.477   3.847
  176GLY      C 2061   1.217   5.316   3.832
  176GLY      O 2062   1.102   5.322   3.786
  177LYS      N 2063   1.279   5.194   3.838
  177LYS     HN 2064   1.373   5.197   3.873
  177LYS     CA 2065   1.214   5.072   3.795
  177LYS     HA 2066   1.183   5.091   3.693
  177LYS     CB 2067   1.311   4.942   3.795
  177LYS    HB1 2068   1.257   4.853   3.758
  177LYS    HB2 2069   1.339   4.930   3.902
  177LYS     CG 2070   1.438   4.966   3.707
  177LYS    HG1 2071   1.514   4.887   3.724
  177LYS    HG2 2072   1.501   5.054   3.734
  177LYS     CD 2073   1.408   4.959   3.555
  177LYS    HD1 2074   1.342   5.044   3.527
  177LYS    HD2 2075   1.501   4.973   3.496
  177LYS     CE 2076   1.352   4.826   3.512
  177LYS    HE1 2077   1.249   4.796   3.541
  177LYS    HE2 2078   1.418   4.753   3.563
  177LYS     NZ 2079   1.369   4.805   3.365
  177LYS    HZ1 2080   1.349   4.707   3.335
  177LYS    HZ2 2081   1.296   4.866   3.323
  177LYS    HZ3 2082   1.467   4.836   3.351
  177LYS      C 2083   1.081   5.040   3.866
  177LYS      O 2084   0.980   4.997   3.807
  178ILE      N 2085   1.083   5.062   3.997
  178ILE     HN 2086   1.170   5.063   4.044
  178ILE     CA 2087   0.963   5.047   4.077
  178ILE     HA 2088   0.925   4.946   4.073
  178ILE     CB 2089   1.000   5.070   4.225
  178ILE     HB 2090   1.078   5.150   4.221
  178ILE    CG2 2091   0.882   5.099   4.324
  178ILE   HG21 2092   0.827   5.192   4.300
  178ILE   HG22 2093   0.809   5.015   4.322
  178ILE   HG23 2094   0.913   5.098   4.431
  178ILE    CG1 2095   1.077   4.955   4.278
  178ILE   HG11 2096   1.149   4.908   4.208
  178ILE   HG12 2097   1.004   4.872   4.289
  178ILE     CD 2098   1.149   4.971   4.408
  178ILE    HD1 2099   1.085   5.005   4.491
  178ILE    HD2 2100   1.199   4.883   4.454
  178ILE    HD3 2101   1.236   5.039   4.396
  178ILE      C 2102   0.844   5.132   4.037
  178ILE      O 2103   0.734   5.083   4.048
  179PHE      N 2104   0.864   5.258   4.001
  179PHE     HN 2105   0.952   5.303   4.014
  179PHE     CA 2106   0.757   5.354   3.964
  179PHE     HA 2107   0.663   5.311   3.996
  179PHE     CB 2108   0.778   5.491   4.030
  179PHE    HB1 2109   0.718   5.578   3.996
  179PHE    HB2 2110   0.884   5.519   4.013
  179PHE     CG 2111   0.745   5.474   4.171
  179PHE    CD1 2112   0.608   5.470   4.212
  179PHE    HD1 2113   0.531   5.472   4.136
  179PHE    CE1 2114   0.571   5.462   4.350
  179PHE    HE1 2115   0.467   5.480   4.372
  179PHE     CZ 2116   0.673   5.453   4.444
  179PHE     HZ 2117   0.642   5.435   4.546
  179PHE    CD2 2118   0.837   5.468   4.271
  179PHE    HD2 2119   0.942   5.476   4.245
  179PHE    CE2 2120   0.803   5.454   4.409
  179PHE    HE2 2121   0.880   5.453   4.485
  179PHE      C 2122   0.748   5.382   3.814
  179PHE      O 2123   0.670   5.472   3.773
  180ASN      N 2124   0.832   5.306   3.737
  180ASN     HN 2125   0.908   5.256   3.778
  180ASN     CA 2126   0.836   5.318   3.593
  180ASN     HA 2127   0.913   5.250   3.559
  180ASN     CB 2128   0.713   5.258   3.518
  180ASN    HB1 2129   0.631   5.329   3.540
  180ASN    HB2 2130   0.697   5.156   3.558
  180ASN     CG 2131   0.726   5.243   3.369
  180ASN    OD1 2132   0.841   5.239   3.319
  180ASN    ND2 2133   0.614   5.222   3.298
  180ASN   HD21 2134   0.619   5.179   3.207
  180ASN   HD22 2135   0.524   5.218   3.341
  180ASN      C 2136   0.900   5.447   3.542
  180ASN      O 2137   0.859   5.515   3.445
  181LYS      N 2138   1.008   5.490   3.600
  181LYS     HN 2139   1.033   5.428   3.674
  181LYS     CA 2140   1.080   5.619   3.580
  181LYS     HA 2141   1.038   5.674   3.497
  181LYS     CB 2142   1.048   5.722   3.693
  181LYS    HB1 2143   1.118   5.807   3.695
  181LYS    HB2 2144   1.050   5.659   3.785
  181LYS     CG 2145   0.899   5.768   3.682
  181LYS    HG1 2146   0.859   5.804   3.779
  181LYS    HG2 2147   0.839   5.681   3.648
  181LYS     CD 2148   0.872   5.878   3.582
  181LYS    HD1 2149   0.954   5.951   3.593
  181LYS    HD2 2150   0.879   5.825   3.484
  181LYS     CE 2151   0.731   5.941   3.594
  181LYS    HE1 2152   0.702   5.960   3.700
  181LYS    HE2 2153   0.651   5.883   3.545
  181LYS     NZ 2154   0.724   6.070   3.528
  181LYS    HZ1 2155   0.768   6.142   3.589
  181LYS    HZ2 2156   0.764   6.087   3.433
  181LYS    HZ3 2157   0.630   6.113   3.516
  181LYS      C 2158   1.234   5.597   3.574
  181LYS      O 2159   1.311   5.684   3.607
  182ASP      N 2160   1.273   5.476   3.535
  182ASP     HN 2161   1.204   5.414   3.498
  182ASP     CA 2162   1.415   5.435   3.522
  182ASP     HA 2163   1.457   5.465   3.617
  182ASP     CB 2164   1.440   5.287   3.514
  182ASP    HB1 2165   1.380   5.244   3.596
  182ASP    HB2 2166   1.547   5.257   3.518
  182ASP     CG 2167   1.383   5.244   3.385
  182ASP    OD1 2168   1.463   5.231   3.288
  182ASP    OD2 2169   1.260   5.223   3.369
  182ASP      C 2170   1.494   5.516   3.415
  182ASP      O 2171   1.608   5.549   3.433
  183LYS      N 2172   1.430   5.554   3.305
  183LYS     HN 2173   1.332   5.541   3.291
  183LYS     CA 2174   1.487   5.637   3.199
  183LYS     HA 2175   1.586   5.607   3.165
  183LYS     CB 2176   1.403   5.632   3.067
  183LYS    HB1 2177   1.471   5.673   2.989
  183LYS    HB2 2178   1.308   5.690   3.075
  183LYS     CG 2179   1.368   5.487   3.026
  183LYS    HG1 2180   1.325   5.494   2.924
  183LYS    HG2 2181   1.287   5.438   3.084
  183LYS     CD 2182   1.491   5.391   3.008
  183LYS    HD1 2183   1.564   5.442   2.940
  183LYS    HD2 2184   1.541   5.367   3.104
  183LYS     CE 2185   1.466   5.252   2.943
  183LYS    HE1 2186   1.546   5.175   2.940
  183LYS    HE2 2187   1.427   5.257   2.839
  183LYS     NZ 2188   1.366   5.189   3.031
  183LYS    HZ1 2189   1.268   5.221   3.017
  183LYS    HZ2 2190   1.372   5.087   3.017
  183LYS    HZ3 2191   1.388   5.204   3.132
  183LYS      C 2192   1.508   5.786   3.251
  183LYS      O 2193   1.614   5.847   3.223
  184GLU      N 2194   1.414   5.841   3.333
  184GLU     HN 2195   1.330   5.790   3.350
  184GLU     CA 2196   1.411   5.967   3.403
  184GLU     HA 2197   1.430   6.051   3.338
  184GLU     CB 2198   1.271   5.992   3.469
  184GLU    HB1 2199   1.255   6.087   3.525
  184GLU    HB2 2200   1.249   5.915   3.546
  184GLU     CG 2201   1.157   5.972   3.375
  184GLU    HG1 2202   1.062   6.015   3.412
  184GLU    HG2 2203   1.138   5.863   3.364
  184GLU     CD 2204   1.176   6.034   3.238
  184GLU    OE1 2205   1.149   5.961   3.136
  184GLU    OE2 2206   1.220   6.151   3.228
  184GLU      C 2207   1.521   5.971   3.511
  184GLU      O 2208   1.596   6.067   3.532
  185ALA      N 2209   1.532   5.859   3.593
  185ALA     HN 2210   1.469   5.784   3.575
  185ALA     CA 2211   1.637   5.844   3.698
  185ALA     HA 2212   1.627   5.932   3.760
  185ALA     CB 2213   1.608   5.719   3.785
  185ALA    HB1 2214   1.599   5.619   3.737
  185ALA    HB2 2215   1.679   5.720   3.871
  185ALA    HB3 2216   1.507   5.734   3.829
  185ALA      C 2217   1.774   5.831   3.631
  185ALA      O 2218   1.871   5.890   3.678
  186LYS      N 2219   1.782   5.766   3.513
  186LYS     HN 2220   1.704   5.725   3.466
  186LYS     CA 2221   1.905   5.770   3.431
  186LYS     HA 2222   1.986   5.735   3.493
  186LYS     CB 2223   1.895   5.687   3.304
  186LYS    HB1 2224   1.797   5.694   3.252
  186LYS    HB2 2225   1.891   5.581   3.335
  186LYS     CG 2226   2.011   5.692   3.205
  186LYS    HG1 2227   2.107   5.654   3.246
  186LYS    HG2 2228   2.034   5.797   3.177
  186LYS     CD 2229   1.988   5.615   3.072
  186LYS    HD1 2230   2.079   5.616   3.009
  186LYS    HD2 2231   1.963   5.510   3.099
  186LYS     CE 2232   1.868   5.666   2.983
  186LYS    HE1 2233   1.774   5.670   3.043
  186LYS    HE2 2234   1.867   5.593   2.900
  186LYS     NZ 2235   1.894   5.800   2.934
  186LYS    HZ1 2236   1.807   5.848   2.904
  186LYS    HZ2 2237   1.957   5.857   2.994
  186LYS    HZ3 2238   1.943   5.806   2.842
  186LYS      C 2239   1.962   5.912   3.399
  186LYS      O 2240   2.082   5.941   3.408
  187GLN      N 2241   1.875   6.012   3.361
  187GLN     HN 2242   1.778   5.991   3.347
  187GLN     CA 2243   1.912   6.147   3.336
  187GLN     HA 2244   1.998   6.141   3.271
  187GLN     CB 2245   1.807   6.232   3.259
  187GLN    HB1 2246   1.827   6.341   3.255
  187GLN    HB2 2247   1.708   6.216   3.305
  187GLN     CG 2248   1.781   6.188   3.116
  187GLN    HG1 2249   1.717   6.259   3.059
  187GLN    HG2 2250   1.729   6.091   3.105
  187GLN     CD 2251   1.912   6.171   3.027
  187GLN    OE1 2252   1.930   6.058   2.984
  187GLN    NE2 2253   1.988   6.278   3.005
  187GLN   HE21 2254   1.967   6.366   3.048
  187GLN   HE22 2255   2.047   6.275   2.924
  187GLN      C 2256   1.953   6.221   3.460
  187GLN      O 2257   2.044   6.304   3.462
  188LEU      N 2258   1.889   6.192   3.578
  188LEU     HN 2259   1.818   6.122   3.570
  188LEU     CA 2260   1.918   6.250   3.703
  188LEU     HA 2261   1.908   6.355   3.681
  188LEU     CB 2262   1.809   6.206   3.812
  188LEU    HB1 2263   1.830   6.103   3.847
  188LEU    HB2 2264   1.707   6.214   3.768
  188LEU     CG 2265   1.803   6.294   3.942
  188LEU     HG 2266   1.899   6.278   3.995
  188LEU    CD1 2267   1.778   6.440   3.919
  188LEU   HD11 2268   1.773   6.490   4.018
  188LEU   HD12 2269   1.861   6.500   3.875
  188LEU   HD13 2270   1.681   6.457   3.867
  188LEU    CD2 2271   1.704   6.234   4.033
  188LEU   HD21 2272   1.738   6.136   4.072
  188LEU   HD22 2273   1.680   6.298   4.121
  188LEU   HD23 2274   1.616   6.212   3.970
  188LEU      C 2275   2.056   6.210   3.748
  188LEU      O 2276   2.137   6.296   3.764
  189VAL      N 2277   2.083   6.075   3.758
  189VAL     HN 2278   2.012   6.010   3.734
  189VAL     CA 2279   2.210   6.009   3.776
  189VAL     HA 2280   2.254   6.051   3.866
  189VAL     CB 2281   2.209   5.856   3.782
  189VAL     HB 2282   2.155   5.819   3.691
  189VAL    CG1 2283   2.348   5.793   3.766
  189VAL   HG11 2284   2.379   5.805   3.660
  189VAL   HG12 2285   2.427   5.851   3.819
  189VAL   HG13 2286   2.360   5.692   3.811
  189VAL    CG2 2287   2.137   5.823   3.916
  189VAL   HG21 2288   2.154   5.714   3.929
  189VAL   HG22 2289   2.183   5.877   4.001
  189VAL   HG23 2290   2.030   5.854   3.909
  189VAL      C 2291   2.315   6.070   3.680
  189VAL      O 2292   2.433   6.089   3.722
  190ALA      N 2293   2.281   6.098   3.552
  190ALA     HN 2294   2.192   6.084   3.510
  190ALA     CA 2295   2.381   6.151   3.464
  190ALA     HA 2296   2.468   6.087   3.461
  190ALA     CB 2297   2.306   6.164   3.328
  190ALA    HB1 2298   2.382   6.197   3.255
  190ALA    HB2 2299   2.256   6.068   3.303
  190ALA    HB3 2300   2.226   6.241   3.338
  190ALA      C 2301   2.437   6.291   3.492
  190ALA      O 2302   2.560   6.307   3.484
  191ASP      N 2303   2.350   6.388   3.524
  191ASP     HN 2304   2.252   6.370   3.521
  191ASP     CA 2305   2.392   6.519   3.584
  191ASP     HA 2306   2.463   6.565   3.517
  191ASP     CB 2307   2.266   6.609   3.588
  191ASP    HB1 2308   2.300   6.708   3.628
  191ASP    HB2 2309   2.184   6.573   3.653
  191ASP     CG 2310   2.221   6.639   3.445
  191ASP    OD1 2311   2.098   6.659   3.431
  191ASP    OD2 2312   2.301   6.659   3.352
  191ASP      C 2313   2.465   6.518   3.717
  191ASP      O 2314   2.549   6.601   3.749
  192PHE      N 2315   2.424   6.426   3.803
  192PHE     HN 2316   2.347   6.371   3.774
  192PHE     CA 2317   2.490   6.401   3.928
  192PHE     HA 2318   2.490   6.493   3.984
  192PHE     CB 2319   2.399   6.304   4.011
  192PHE    HB1 2320   2.399   6.222   3.936
  192PHE    HB2 2321   2.293   6.338   4.013
  192PHE     CG 2322   2.465   6.244   4.132
  192PHE    CD1 2323   2.467   6.308   4.251
  192PHE    HD1 2324   2.426   6.405   4.272
  192PHE    CE1 2325   2.519   6.235   4.368
  192PHE    HE1 2326   2.528   6.286   4.463
  192PHE     CZ 2327   2.573   6.110   4.358
  192PHE     HZ 2328   2.611   6.063   4.448
  192PHE    CD2 2329   2.529   6.117   4.120
  192PHE    HD2 2330   2.550   6.071   4.024
  192PHE    CE2 2331   2.582   6.049   4.233
  192PHE    HE2 2332   2.626   5.951   4.224
  192PHE      C 2333   2.638   6.357   3.912
  192PHE      O 2334   2.728   6.416   3.974
  193ASP      N 2335   2.657   6.261   3.821
  193ASP     HN 2336   2.573   6.220   3.787
  193ASP     CA 2337   2.777   6.201   3.784
  193ASP     HA 2338   2.819   6.162   3.875
  193ASP     CB 2339   2.742   6.082   3.689
  193ASP    HB1 2340   2.703   6.118   3.591
  193ASP    HB2 2341   2.652   6.040   3.737
  193ASP     CG 2342   2.844   5.971   3.669
  193ASP    OD1 2343   2.939   5.951   3.750
  193ASP    OD2 2344   2.826   5.895   3.575
  193ASP      C 2345   2.877   6.299   3.720
  193ASP      O 2346   2.994   6.311   3.756
  194LYS      N 2347   2.822   6.373   3.625
  194LYS     HN 2348   2.739   6.330   3.590
  194LYS     CA 2349   2.881   6.485   3.555
  194LYS     HA 2350   2.973   6.450   3.510
  194LYS     CB 2351   2.789   6.554   3.446
  194LYS    HB1 2352   2.697   6.596   3.492
  194LYS    HB2 2353   2.761   6.474   3.375
  194LYS     CG 2354   2.842   6.678   3.368
  194LYS    HG1 2355   2.838   6.766   3.436
  194LYS    HG2 2356   2.769   6.699   3.287
  194LYS     CD 2357   2.978   6.659   3.294
  194LYS    HD1 2358   3.004   6.759   3.252
  194LYS    HD2 2359   3.050   6.622   3.370
  194LYS     CE 2360   2.959   6.551   3.188
  194LYS    HE1 2361   2.887   6.581   3.109
  194LYS    HE2 2362   2.940   6.448   3.224
  194LYS     NZ 2363   3.079   6.538   3.110
  194LYS    HZ1 2364   3.098   6.628   3.061
  194LYS    HZ2 2365   3.167   6.529   3.166
  194LYS    HZ3 2366   3.079   6.456   3.046
  194LYS      C 2367   2.923   6.593   3.657
  194LYS      O 2368   3.030   6.653   3.646
  195SER      N 2369   2.846   6.614   3.759
  195SER     HN 2370   2.759   6.566   3.762
  195SER     CA 2371   2.860   6.724   3.850
  195SER     HA 2372   2.871   6.812   3.788
  195SER     CB 2373   2.738   6.763   3.945
  195SER    HB1 2374   2.761   6.849   4.013
  195SER    HB2 2375   2.718   6.678   4.014
  195SER     OG 2376   2.630   6.813   3.869
  195SER    HG1 2377   2.600   6.739   3.815
  195SER      C 2378   2.973   6.704   3.941
  195SER      O 2379   3.049   6.792   3.972
  196ILE      N 2380   3.001   6.578   3.983
  196ILE     HN 2381   2.939   6.501   3.969
  196ILE     CA 2382   3.125   6.537   4.045
  196ILE     HA 2383   3.140   6.595   4.135
  196ILE     CB 2384   3.115   6.382   4.082
  196ILE     HB 2385   3.068   6.336   3.992
  196ILE    CG2 2386   3.253   6.326   4.105
  196ILE   HG21 2387   3.308   6.389   4.178
  196ILE   HG22 2388   3.251   6.232   4.165
  196ILE   HG23 2389   3.308   6.302   4.012
  196ILE    CG1 2390   3.022   6.366   4.205
  196ILE   HG11 2391   2.926   6.419   4.189
  196ILE   HG12 2392   3.075   6.407   4.295
  196ILE     CD 2393   2.980   6.225   4.231
  196ILE    HD1 2394   2.883   6.213   4.178
  196ILE    HD2 2395   3.062   6.156   4.201
  196ILE    HD3 2396   2.953   6.196   4.334
  196ILE      C 2397   3.252   6.561   3.960
  196ILE      O 2398   3.354   6.612   4.006
  197GLU      N 2399   3.247   6.526   3.821
  197GLU     HN 2400   3.160   6.510   3.776
  197GLU     CA 2401   3.355   6.539   3.724
  197GLU     HA 2402   3.438   6.479   3.760
  197GLU     CB 2403   3.320   6.477   3.589
  197GLU    HB1 2404   3.216   6.502   3.559
  197GLU    HB2 2405   3.329   6.367   3.588
  197GLU     CG 2406   3.403   6.533   3.463
  197GLU    HG1 2407   3.514   6.528   3.471
  197GLU    HG2 2408   3.378   6.640   3.445
  197GLU     CD 2409   3.361   6.447   3.343
  197GLU    OE1 2410   3.419   6.340   3.316
  197GLU    OE2 2411   3.266   6.492   3.276
  197GLU      C 2412   3.397   6.681   3.718
  197GLU      O 2413   3.516   6.717   3.728
  198LYS      N 2414   3.302   6.776   3.706
  198LYS     HN 2415   3.208   6.752   3.684
  198LYS     CA 2416   3.322   6.913   3.698
  198LYS     HA 2417   3.392   6.921   3.616
  198LYS     CB 2418   3.198   6.993   3.673
  198LYS    HB1 2419   3.216   7.098   3.703
  198LYS    HB2 2420   3.109   6.966   3.734
  198LYS     CG 2421   3.163   6.962   3.525
  198LYS    HG1 2422   3.181   6.853   3.509
  198LYS    HG2 2423   3.239   7.023   3.472
  198LYS     CD 2424   3.014   6.997   3.488
  198LYS    HD1 2425   2.987   6.969   3.385
  198LYS    HD2 2426   2.956   6.938   3.563
  198LYS     CE 2427   2.975   7.143   3.506
  198LYS    HE1 2428   3.046   7.206   3.448
  198LYS    HE2 2429   2.971   7.174   3.613
  198LYS     NZ 2430   2.843   7.179   3.451
  198LYS    HZ1 2431   2.837   7.282   3.464
  198LYS    HZ2 2432   2.809   7.154   3.355
  198LYS    HZ3 2433   2.776   7.130   3.513
  198LYS      C 2434   3.390   6.971   3.825
  198LYS      O 2435   3.482   7.045   3.816
  199ALA      N 2436   3.354   6.930   3.949
  199ALA     HN 2437   3.288   6.855   3.959
  199ALA     CA 2438   3.407   6.994   4.063
  199ALA     HA 2439   3.411   7.101   4.052
  199ALA     CB 2440   3.319   6.978   4.187
  199ALA    HB1 2441   3.221   7.025   4.166
  199ALA    HB2 2442   3.313   6.869   4.211
  199ALA    HB3 2443   3.367   7.035   4.269
  199ALA      C 2444   3.544   6.934   4.100
  199ALA      O 2445   3.621   7.003   4.166
  200LYS      N 2446   3.571   6.810   4.052
  200LYS     HN 2447   3.502   6.757   4.004
  200LYS     CA 2448   3.696   6.742   4.082
  200LYS     HA 2449   3.746   6.772   4.172
  200LYS     CB 2450   3.661   6.593   4.080
  200LYS    HB1 2451   3.628   6.570   3.976
  200LYS    HB2 2452   3.576   6.580   4.150
  200LYS     CG 2453   3.785   6.503   4.113
  200LYS    HG1 2454   3.834   6.529   4.209
  200LYS    HG2 2455   3.853   6.513   4.027
  200LYS     CD 2456   3.741   6.353   4.118
  200LYS    HD1 2457   3.829   6.298   4.158
  200LYS    HD2 2458   3.655   6.349   4.189
  200LYS     CE 2459   3.672   6.299   3.990
  200LYS    HE1 2460   3.572   6.348   3.980
  200LYS    HE2 2461   3.657   6.189   3.997
  200LYS     NZ 2462   3.759   6.314   3.873
  200LYS    HZ1 2463   3.723   6.263   3.790
  200LYS    HZ2 2464   3.763   6.415   3.848
  200LYS    HZ3 2465   3.854   6.273   3.888
  200LYS      C 2466   3.794   6.791   3.981
  200LYS      O 2467   3.914   6.769   3.987
  201SER      N 2468   3.752   6.866   3.875
  201SER     HN 2469   3.654   6.871   3.857
  201SER     CA 2470   3.834   6.940   3.783
  201SER     HA 2471   3.937   6.905   3.785
  201SER     CB 2472   3.786   6.923   3.634
  201SER    HB1 2473   3.764   6.816   3.620
  201SER    HB2 2474   3.866   6.956   3.564
  201SER     OG 2475   3.670   7.001   3.601
  201SER    HG1 2476   3.685   7.094   3.623
  201SER      C 2477   3.843   7.090   3.820
  201SER      O 2478   3.943   7.159   3.797
  202ALA      N 2479   3.746   7.147   3.893
  202ALA     HN 2480   3.660   7.102   3.917
  202ALA     CA 2481   3.752   7.282   3.929
  202ALA     HA 2482   3.780   7.352   3.851
  202ALA     CB 2483   3.611   7.327   3.967
  202ALA    HB1 2484   3.547   7.293   3.883
  202ALA    HB2 2485   3.569   7.273   4.054
  202ALA    HB3 2486   3.595   7.436   3.983
  202ALA      C 2487   3.849   7.321   4.046
  202ALA      O 2488   3.885   7.434   4.061
  203TYR      N 2489   3.884   7.223   4.125
  203TYR     HN 2490   3.835   7.138   4.109
  203TYR     CA 2491   3.990   7.225   4.230
  203TYR     HA 2492   3.979   7.321   4.278
  203TYR     CB 2493   3.957   7.119   4.334
  203TYR    HB1 2494   3.932   7.027   4.277
  203TYR    HB2 2495   3.862   7.147   4.384
  203TYR     CG 2496   4.052   7.075   4.445
  203TYR    CD1 2497   4.072   7.155   4.559
  203TYR    HD1 2498   4.018   7.247   4.572
  203TYR    CE1 2499   4.165   7.111   4.653
  203TYR    HE1 2500   4.171   7.171   4.743
  203TYR     CZ 2501   4.238   6.991   4.645
  203TYR     OH 2502   4.349   6.970   4.723
  203TYR     HH 2503   4.385   7.053   4.755
  203TYR    CD2 2504   4.112   6.952   4.439
  203TYR    HD2 2505   4.107   6.888   4.352
  203TYR    CE2 2506   4.212   6.912   4.525
  203TYR    HE2 2507   4.285   6.834   4.510
  203TYR      C 2508   4.130   7.217   4.166
  203TYR      O 2509   4.152   7.134   4.076
  204ASN      N 2510   4.227   7.304   4.211
  204ASN     HN 2511   4.204   7.373   4.279
  204ASN     CA 2512   4.363   7.287   4.187
  204ASN     HA 2513   4.376   7.244   4.089
  204ASN     CB 2514   4.432   7.426   4.215
  204ASN    HB1 2515   4.422   7.462   4.319
  204ASN    HB2 2516   4.386   7.504   4.151
  204ASN     CG 2517   4.585   7.438   4.180
  204ASN    OD1 2518   4.653   7.342   4.148
  204ASN    ND2 2519   4.634   7.560   4.176
  204ASN   HD21 2520   4.580   7.626   4.228
  204ASN   HD22 2521   4.719   7.567   4.125
  204ASN      C 2522   4.423   7.193   4.289
  204ASN      O 2523   4.401   7.203   4.408
  205GLY      N 2524   4.502   7.096   4.248
  205GLY     HN 2525   4.529   7.093   4.152
  205GLY     CA 2526   4.553   6.989   4.331
  205GLY    HA1 2527   4.468   6.942   4.377
  205GLY    HA2 2528   4.609   6.920   4.270
  205GLY      C 2529   4.641   7.035   4.445
  205GLY      O 2530   4.671   6.965   4.542
  206LYS      N 2531   4.701   7.150   4.431
  206LYS     HN 2532   4.703   7.187   4.339
  206LYS     CA 2533   4.789   7.205   4.532
  206LYS     HA 2534   4.847   7.123   4.572
  206LYS     CB 2535   4.879   7.317   4.472
  206LYS    HB1 2536   4.933   7.366   4.555
  206LYS    HB2 2537   4.806   7.387   4.427
  206LYS     CG 2538   4.977   7.255   4.367
  206LYS    HG1 2539   4.925   7.197   4.287
  206LYS    HG2 2540   5.039   7.183   4.425
  206LYS     CD 2541   5.069   7.376   4.314
  206LYS    HD1 2542   5.011   7.435   4.241
  206LYS    HD2 2543   5.082   7.446   4.399
  206LYS     CE 2544   5.199   7.325   4.252
  206LYS    HE1 2545   5.246   7.416   4.212
  206LYS    HE2 2546   5.192   7.260   4.162
  206LYS     NZ 2547   5.284   7.275   4.356
  206LYS    HZ1 2548   5.266   7.177   4.385
  206LYS    HZ2 2549   5.381   7.280   4.318
  206LYS    HZ3 2550   5.264   7.338   4.436
  206LYS      C 2551   4.715   7.268   4.655
  206LYS      O 2552   4.770   7.279   4.764
  207ASP      N 2553   4.587   7.303   4.639
  207ASP     HN 2554   4.541   7.280   4.553
  207ASP     CA 2555   4.516   7.378   4.741
  207ASP     HA 2556   4.580   7.458   4.775
  207ASP     CB 2557   4.395   7.435   4.676
  207ASP    HB1 2558   4.329   7.476   4.756
  207ASP    HB2 2559   4.331   7.356   4.631
  207ASP     CG 2560   4.413   7.550   4.575
  207ASP    OD1 2561   4.320   7.593   4.503
  207ASP    OD2 2562   4.529   7.611   4.573
  207ASP      C 2563   4.478   7.297   4.868
  207ASP      O 2564   4.419   7.192   4.860
  208LYS      N 2565   4.514   7.355   4.990
  208LYS     HN 2566   4.552   7.448   4.991
  208LYS     CA 2567   4.515   7.290   5.123
  208LYS     HA 2568   4.501   7.184   5.106
  208LYS     CB 2569   4.636   7.313   5.214
  208LYS    HB1 2570   4.609   7.304   5.322
  208LYS    HB2 2571   4.673   7.416   5.195
  208LYS     CG 2572   4.744   7.205   5.200
  208LYS    HG1 2573   4.699   7.105   5.219
  208LYS    HG2 2574   4.826   7.228   5.272
  208LYS     CD 2575   4.803   7.188   5.064
  208LYS    HD1 2576   4.720   7.148   5.001
  208LYS    HD2 2577   4.825   7.290   5.026
  208LYS     CE 2578   4.935   7.117   5.050
  208LYS    HE1 2579   4.948   7.012   5.083
  208LYS    HE2 2580   5.007   7.171   5.115
  208LYS     NZ 2581   4.992   7.130   4.914
  208LYS    HZ1 2582   4.923   7.082   4.853
  208LYS    HZ2 2583   4.990   7.232   4.897
  208LYS    HZ3 2584   5.088   7.091   4.906
  208LYS      C 2585   4.376   7.328   5.186
  208LYS      O 2586   4.354   7.451   5.206
  209VAL      N 2587   4.285   7.233   5.215
  209VAL     HN 2588   4.312   7.139   5.202
  209VAL     CA 2589   4.147   7.257   5.251
  209VAL     HA 2590   4.126   7.360   5.225
  209VAL     CB 2591   4.049   7.165   5.163
  209VAL     HB 2592   4.076   7.061   5.191
  209VAL    CG1 2593   3.908   7.203   5.204
  209VAL   HG11 2594   3.880   7.310   5.191
  209VAL   HG12 2595   3.829   7.148   5.148
  209VAL   HG13 2596   3.885   7.174   5.309
  209VAL    CG2 2597   4.078   7.182   5.017
  209VAL   HG21 2598   4.077   7.287   4.983
  209VAL   HG22 2599   4.180   7.153   4.984
  209VAL   HG23 2600   4.005   7.123   4.958
  209VAL      C 2601   4.137   7.227   5.399
  209VAL      O 2602   4.168   7.112   5.439
  210MET      N 2603   4.071   7.319   5.478
  210MET     HN 2604   4.036   7.398   5.429
  210MET     CA 2605   4.029   7.311   5.625
  210MET     HA 2606   4.058   7.210   5.653
  210MET     CB 2607   4.103   7.421   5.704
  210MET    HB1 2608   4.118   7.506   5.635
  210MET    HB2 2609   4.210   7.396   5.719
  210MET     CG 2610   4.049   7.457   5.838
  210MET    HG1 2611   3.948   7.501   5.827
  210MET    HG2 2612   4.105   7.543   5.881
  210MET     SD 2613   4.024   7.321   5.966
  210MET     CE 2614   4.186   7.243   5.951
  210MET    HE1 2615   4.182   7.147   6.008
  210MET    HE2 2616   4.197   7.206   5.847
  210MET    HE3 2617   4.273   7.308   5.975
  210MET      C 2618   3.880   7.318   5.631
  210MET      O 2619   3.824   7.389   5.552
  211SER      N 2620   3.822   7.242   5.725
  211SER     HN 2621   3.872   7.177   5.782
  211SER     CA 2622   3.680   7.237   5.747
  211SER     HA 2623   3.622   7.315   5.700
  211SER     CB 2624   3.606   7.104   5.711
  211SER    HB1 2625   3.604   7.102   5.600
  211SER    HB2 2626   3.503   7.112   5.752
  211SER     OG 2627   3.672   6.983   5.759
  211SER    HG1 2628   3.695   6.999   5.851
  211SER      C 2629   3.656   7.267   5.892
  211SER      O 2630   3.710   7.203   5.980
  212VAL      N 2631   3.567   7.360   5.926
  212VAL     HN 2632   3.505   7.400   5.859
  212VAL     CA 2633   3.538   7.401   6.056
  212VAL     HA 2634   3.584   7.329   6.122
  212VAL     CB 2635   3.593   7.539   6.093
  212VAL     HB 2636   3.565   7.556   6.200
  212VAL    CG1 2637   3.749   7.538   6.091
  212VAL   HG11 2638   3.794   7.516   5.991
  212VAL   HG12 2639   3.783   7.629   6.145
  212VAL   HG13 2640   3.786   7.452   6.150
  212VAL    CG2 2641   3.544   7.661   6.015
  212VAL   HG21 2642   3.559   7.645   5.906
  212VAL   HG22 2643   3.436   7.670   6.039
  212VAL   HG23 2644   3.597   7.752   6.049
  212VAL      C 2645   3.386   7.410   6.076
  212VAL      O 2646   3.310   7.425   5.984
  213ILE      N 2647   3.340   7.392   6.199
  213ILE     HN 2648   3.404   7.378   6.274
  213ILE     CA 2649   3.203   7.398   6.249
  213ILE     HA 2650   3.124   7.398   6.176
  213ILE     CB 2651   3.181   7.277   6.345
  213ILE     HB 2652   3.246   7.291   6.434
  213ILE    CG2 2653   3.039   7.262   6.394
  213ILE   HG21 2654   3.031   7.196   6.484
  213ILE   HG22 2655   3.003   7.360   6.432
  213ILE   HG23 2656   2.977   7.211   6.317
  213ILE    CG1 2657   3.234   7.148   6.279
  213ILE   HG11 2658   3.343   7.165   6.268
  213ILE   HG12 2659   3.196   7.135   6.175
  213ILE     CD 2660   3.217   7.021   6.364
  213ILE    HD1 2661   3.117   6.975   6.353
  213ILE    HD2 2662   3.288   6.941   6.335
  213ILE    HD3 2663   3.235   7.043   6.471
  213ILE      C 2664   3.194   7.522   6.334
  213ILE      O 2665   3.274   7.552   6.420
  214VAL      N 2666   3.092   7.602   6.313
  214VAL     HN 2667   3.038   7.594   6.229
  214VAL     CA 2668   3.053   7.711   6.407
  214VAL     HA 2669   3.130   7.716   6.482
  214VAL     CB 2670   3.051   7.858   6.359
  214VAL     HB 2671   3.158   7.889   6.352
  214VAL    CG1 2672   2.982   7.872   6.226
  214VAL   HG11 2673   3.023   7.797   6.155
  214VAL   HG12 2674   2.872   7.861   6.238
  214VAL   HG13 2675   2.990   7.973   6.181
  214VAL    CG2 2676   2.987   7.957   6.455
  214VAL   HG21 2677   2.995   8.058   6.408
  214VAL   HG22 2678   2.882   7.925   6.474
  214VAL   HG23 2679   3.035   7.961   6.555
  214VAL      C 2680   2.935   7.665   6.490
  214VAL      O 2681   2.837   7.615   6.432
  215THR      N 2682   2.941   7.679   6.622
  215THR     HN 2683   3.026   7.716   6.659
  215THR     CA 2684   2.817   7.690   6.699
  215THR     HA 2685   2.733   7.674   6.633
  215THR     CB 2686   2.796   7.600   6.821
  215THR     HB 2687   2.870   7.630   6.899
  215THR    OG1 2688   2.840   7.469   6.787
  215THR    HG1 2689   2.930   7.497   6.770
  215THR    CG2 2690   2.660   7.591   6.872
  215THR   HG21 2691   2.662   7.531   6.965
  215THR   HG22 2692   2.615   7.691   6.893
  215THR   HG23 2693   2.601   7.527   6.803
  215THR      C 2694   2.815   7.833   6.753
  215THR      O 2695   2.894   7.869   6.838
  216GLY      N 2696   2.717   7.905   6.711
  216GLY     HN 2697   2.654   7.874   6.639
  216GLY     CA 2698   2.697   8.044   6.758
  216GLY    HA1 2699   2.603   8.085   6.723
  216GLY    HA2 2700   2.700   8.050   6.866
  216GLY      C 2701   2.797   8.143   6.706
  216GLY      O 2702   2.797   8.182   6.592
  217GLY      N 2703   2.904   8.178   6.788
  217GLY     HN 2704   2.895   8.155   6.885
  217GLY     CA 2705   3.028   8.238   6.743
  217GLY    HA1 2706   3.028   8.224   6.636
  217GLY    HA2 2707   3.030   8.339   6.782
  217GLY      C 2708   3.148   8.155   6.778
  217GLY      O 2709   3.260   8.196   6.759
  218ASN      N 2710   3.121   8.032   6.833
  218ASN     HN 2711   3.029   8.000   6.851
  218ASN     CA 2712   3.233   7.947   6.869
  218ASN     HA 2713   3.319   8.004   6.900
  218ASN     CB 2714   3.194   7.849   6.991
  218ASN    HB1 2715   3.291   7.798   7.009
  218ASN    HB2 2716   3.110   7.779   6.972
  218ASN     CG 2717   3.166   7.923   7.130
  218ASN    OD1 2718   3.125   8.044   7.126
  218ASN    ND2 2719   3.197   7.863   7.239
  218ASN   HD21 2720   3.252   7.781   7.229
  218ASN   HD22 2721   3.189   7.910   7.327
  218ASN      C 2722   3.278   7.866   6.747
  218ASN      O 2723   3.198   7.819   6.671
  219ILE      N 2724   3.415   7.848   6.732
  219ILE     HN 2725   3.475   7.889   6.800
  219ILE     CA 2726   3.470   7.775   6.618
  219ILE     HA 2727   3.391   7.753   6.547
  219ILE     CB 2728   3.566   7.862   6.535
  219ILE     HB 2729   3.647   7.898   6.602
  219ILE    CG2 2730   3.598   7.772   6.409
  219ILE   HG21 2731   3.510   7.733   6.354
  219ILE   HG22 2732   3.655   7.837   6.339
  219ILE   HG23 2733   3.671   7.692   6.431
  219ILE    CG1 2734   3.501   7.997   6.485
  219ILE   HG11 2735   3.449   8.042   6.572
  219ILE   HG12 2736   3.428   7.973   6.405
  219ILE     CD 2737   3.614   8.098   6.436
  219ILE    HD1 2738   3.571   8.200   6.446
  219ILE    HD2 2739   3.706   8.093   6.498
  219ILE    HD3 2740   3.635   8.078   6.329
  219ILE      C 2741   3.538   7.651   6.659
  219ILE      O 2742   3.607   7.652   6.759
  220GLY      N 2743   3.511   7.538   6.589
  220GLY     HN 2744   3.440   7.540   6.519
  220GLY     CA 2745   3.585   7.410   6.600
  220GLY    HA1 2746   3.677   7.438   6.648
  220GLY    HA2 2747   3.535   7.336   6.661
  220GLY      C 2748   3.619   7.347   6.472
  220GLY      O 2749   3.561   7.358   6.363
  221PHE      N 2750   3.722   7.257   6.477
  221PHE     HN 2751   3.788   7.259   6.552
  221PHE     CA 2752   3.770   7.167   6.374
  221PHE     HA 2753   3.775   7.233   6.288
  221PHE     CB 2754   3.912   7.123   6.398
  221PHE    HB1 2755   3.927   7.102   6.507
  221PHE    HB2 2756   3.980   7.204   6.365
  221PHE     CG 2757   3.961   7.003   6.321
  221PHE    CD1 2758   3.945   6.873   6.383
  221PHE    HD1 2759   3.905   6.867   6.483
  221PHE    CE1 2760   4.010   6.769   6.323
  221PHE    HE1 2761   4.015   6.677   6.379
  221PHE     CZ 2762   4.072   6.778   6.202
  221PHE     HZ 2763   4.109   6.684   6.163
  221PHE    CD2 2764   4.016   7.013   6.196
  221PHE    HD2 2765   4.011   7.108   6.144
  221PHE    CE2 2766   4.064   6.903   6.132
  221PHE    HE2 2767   4.087   6.897   6.026
  221PHE      C 2768   3.659   7.067   6.326
  221PHE      O 2769   3.581   7.028   6.410
  222ALA      N 2770   3.649   7.036   6.192
  222ALA     HN 2771   3.713   7.075   6.127
  222ALA     CA 2772   3.568   6.931   6.137
  222ALA     HA 2773   3.530   6.870   6.218
  222ALA     CB 2774   3.447   6.976   6.052
  222ALA    HB1 2775   3.479   7.011   5.951
  222ALA    HB2 2776   3.387   6.886   6.023
  222ALA    HB3 2777   3.372   7.044   6.097
  222ALA      C 2778   3.670   6.835   6.070
  222ALA      O 2779   3.752   6.879   5.992
  223ALA      N 2780   3.660   6.705   6.096
  223ALA     HN 2781   3.587   6.669   6.154
  223ALA     CA 2782   3.748   6.603   6.047
  223ALA     HA 2783   3.847   6.635   6.076
  223ALA     CB 2784   3.716   6.466   6.119
  223ALA    HB1 2785   3.801   6.396   6.108
  223ALA    HB2 2786   3.716   6.480   6.230
  223ALA    HB3 2787   3.614   6.426   6.096
  223ALA      C 2788   3.740   6.568   5.899
  223ALA      O 2789   3.641   6.541   5.842
  224PRO      N 2790   3.860   6.567   5.826
  224PRO     CD 2791   3.977   6.639   5.860
  224PRO    HD1 2792   3.957   6.747   5.877
  224PRO    HD2 2793   4.022   6.592   5.950
  224PRO     CA 2794   3.868   6.500   5.693
  224PRO     HA 2795   3.813   6.560   5.621
  224PRO     CB 2796   4.018   6.500   5.664
  224PRO    HB1 2797   4.034   6.497   5.554
  224PRO    HB2 2798   4.073   6.410   5.697
  224PRO     CG 2799   4.071   6.623   5.736
  224PRO    HG1 2800   4.063   6.705   5.662
  224PRO    HG2 2801   4.180   6.616   5.754
  224PRO      C 2802   3.804   6.363   5.684
  224PRO      O 2803   3.811   6.288   5.780
  225HIS      N 2804   3.723   6.340   5.578
  225HIS     HN 2805   3.690   6.410   5.515
  225HIS     CA 2806   3.655   6.212   5.551
  225HIS     HA 2807   3.625   6.212   5.447
  225HIS     CB 2808   3.754   6.086   5.539
  225HIS    HB1 2809   3.697   5.992   5.522
  225HIS    HB2 2810   3.804   6.082   5.638
  225HIS    ND1 2811   3.828   6.114   5.309
  225HIS     CG 2812   3.859   6.096   5.439
  225HIS    CE1 2813   3.948   6.128   5.245
  225HIS    HE1 2814   3.957   6.165   5.143
  225HIS    NE2 2815   4.053   6.115   5.335
  225HIS    HE2 2816   4.151   6.109   5.314
  225HIS    CD2 2817   3.992   6.090   5.462
  225HIS    HD2 2818   4.051   6.053   5.544
  225HIS      C 2819   3.532   6.178   5.631
  225HIS      O 2820   3.422   6.182   5.576
  226SER      N 2821   3.541   6.161   5.763
  226SER     HN 2822   3.629   6.184   5.806
  226SER     CA 2823   3.425   6.125   5.844
  226SER     HA 2824   3.342   6.080   5.791
  226SER     CB 2825   3.456   6.019   5.943
  226SER    HB1 2826   3.495   5.929   5.891
  226SER    HB2 2827   3.367   6.000   6.007
  226SER     OG 2828   3.569   6.055   6.027
  226SER    HG1 2829   3.648   6.019   5.986
  226SER      C 2830   3.358   6.249   5.909
  226SER      O 2831   3.261   6.236   5.978
  227GLY      N 2832   3.405   6.372   5.901
  227GLY     HN 2833   3.486   6.398   5.850
  227GLY     CA 2834   3.333   6.486   5.952
  227GLY    HA1 2835   3.294   6.466   6.051
  227GLY    HA2 2836   3.392   6.576   5.943
  227GLY      C 2837   3.200   6.517   5.880
  227GLY      O 2838   3.177   6.480   5.763
  228ARG      N 2839   3.097   6.581   5.952
  228ARG     HN 2840   3.125   6.608   6.044
  228ARG     CA 2841   2.960   6.611   5.896
  228ARG     HA 2842   2.928   6.515   5.858
  228ARG     CB 2843   2.872   6.667   6.004
  228ARG    HB1 2844   2.770   6.688   5.964
  228ARG    HB2 2845   2.919   6.763   6.036
  228ARG     CG 2846   2.858   6.582   6.131
  228ARG    HG1 2847   2.818   6.645   6.214
  228ARG    HG2 2848   2.954   6.548   6.175
  228ARG     CD 2849   2.752   6.472   6.116
  228ARG    HD1 2850   2.758   6.412   6.023
  228ARG    HD2 2851   2.654   6.525   6.120
  228ARG     NE 2852   2.760   6.386   6.240
  228ARG     HE 2853   2.832   6.409   6.306
  228ARG     CZ 2854   2.665   6.323   6.298
  228ARG    NH1 2855   2.552   6.299   6.232
  228ARG   HH11 2856   2.534   6.334   6.140
  228ARG   HH12 2857   2.478   6.249   6.278
  228ARG    NH2 2858   2.677   6.285   6.417
  228ARG   HH21 2859   2.763   6.307   6.463
  228ARG   HH22 2860   2.598   6.246   6.464
  228ARG      C 2861   2.963   6.701   5.777
  228ARG      O 2862   3.035   6.800   5.781
  229VAL      N 2863   2.889   6.676   5.671
  229VAL     HN 2864   2.840   6.591   5.650
  229VAL     CA 2865   2.882   6.766   5.555
  229VAL     HA 2866   2.808   6.715   5.496
  229VAL     CB 2867   2.831   6.908   5.584
  229VAL     HB 2868   2.905   6.964   5.645
  229VAL    CG1 2869   2.801   6.985   5.453
  229VAL   HG11 2870   2.899   7.004   5.404
  229VAL   HG12 2871   2.741   6.918   5.387
  229VAL   HG13 2872   2.743   7.079   5.459
  229VAL    CG2 2873   2.702   6.900   5.660
  229VAL   HG21 2874   2.657   7.001   5.679
  229VAL   HG22 2875   2.618   6.843   5.615
  229VAL   HG23 2876   2.722   6.862   5.762
  229VAL      C 2877   3.000   6.772   5.454
  229VAL      O 2878   2.992   6.714   5.347
  230TRP      N 2879   3.111   6.830   5.490
  230TRP     HN 2880   3.121   6.873   5.579
  230TRP     CA 2881   3.225   6.852   5.401
  230TRP     HA 2882   3.182   6.857   5.303
  230TRP     CB 2883   3.294   6.987   5.439
  230TRP    HB1 2884   3.384   7.007   5.377
  230TRP    HB2 2885   3.349   6.975   5.535
  230TRP     CG 2886   3.197   7.101   5.451
  230TRP    CD1 2887   3.164   7.175   5.564
  230TRP    HD1 2888   3.207   7.164   5.663
  230TRP    NE1 2889   3.075   7.273   5.531
  230TRP    HE1 2890   3.048   7.354   5.578
  230TRP    CE2 2891   3.044   7.261   5.398
  230TRP    CD2 2892   3.111   7.151   5.344
  230TRP    CE3 2893   3.090   7.124   5.207
  230TRP    HE3 2894   3.137   7.042   5.154
  230TRP    CZ3 2895   3.012   7.210   5.128
  230TRP    HZ3 2896   3.014   7.179   5.025
  230TRP    CZ2 2897   2.970   7.347   5.316
  230TRP    HZ2 2898   2.925   7.434   5.362
  230TRP    CH2 2899   2.948   7.321   5.179
  230TRP    HH2 2900   2.886   7.392   5.126
  230TRP      C 2901   3.331   6.737   5.400
  230TRP      O 2902   3.440   6.746   5.342
  231GLY      N 2903   3.302   6.627   5.476
  231GLY     HN 2904   3.215   6.631   5.526
  231GLY     CA 2905   3.384   6.510   5.483
  231GLY    HA1 2906   3.488   6.536   5.500
  231GLY    HA2 2907   3.360   6.450   5.570
  231GLY      C 2908   3.383   6.412   5.367
  231GLY      O 2909   3.486   6.366   5.329
  232PRO      N 2910   3.270   6.383   5.297
  232PRO     CD 2911   3.137   6.406   5.350
  232PRO    HD1 2912   3.124   6.392   5.459
  232PRO    HD2 2913   3.124   6.517   5.345
  232PRO     CA 2914   3.273   6.309   5.171
  232PRO     HA 2915   3.294   6.209   5.204
  232PRO     CB 2916   3.125   6.319   5.127
  232PRO    HB1 2917   3.096   6.245   5.049
  232PRO    HB2 2918   3.116   6.420   5.080
  232PRO     CG 2919   3.051   6.327   5.249
  232PRO    HG1 2920   3.040   6.221   5.282
  232PRO    HG2 2921   2.956   6.383   5.234
  232PRO      C 2922   3.363   6.363   5.063
  232PRO      O 2923   3.408   6.284   4.976
  233MET      N 2924   3.378   6.492   5.061
  233MET     HN 2925   3.333   6.550   5.129
  233MET     CA 2926   3.447   6.562   4.950
  233MET     HA 2927   3.433   6.509   4.857
  233MET     CB 2928   3.401   6.714   4.953
  233MET    HB1 2929   3.417   6.766   4.856
  233MET    HB2 2930   3.461   6.764   5.033
  233MET     CG 2931   3.258   6.754   4.991
  233MET    HG1 2932   3.245   6.863   4.971
  233MET    HG2 2933   3.231   6.727   5.095
  233MET     SD 2934   3.126   6.676   4.893
  233MET     CE 2935   2.996   6.746   5.000
  233MET    HE1 2936   3.003   6.694   5.098
  233MET    HE2 2937   2.997   6.857   5.003
  233MET    HE3 2938   2.899   6.715   4.957
  233MET      C 2939   3.594   6.561   4.958
  233MET      O 2940   3.666   6.577   4.863
  234TYR      N 2941   3.647   6.523   5.078
  234TYR     HN 2942   3.604   6.522   5.167
  234TYR     CA 2943   3.789   6.481   5.089
  234TYR     HA 2944   3.851   6.557   5.043
  234TYR     CB 2945   3.850   6.481   5.230
  234TYR    HB1 2946   3.950   6.434   5.224
  234TYR    HB2 2947   3.793   6.422   5.305
  234TYR     CG 2948   3.874   6.618   5.291
  234TYR    CD1 2949   3.774   6.670   5.377
  234TYR    HD1 2950   3.681   6.615   5.384
  234TYR    CE1 2951   3.792   6.790   5.450
  234TYR    HE1 2952   3.711   6.821   5.514
  234TYR     CZ 2953   3.913   6.855   5.442
  234TYR     OH 2954   3.928   6.980   5.503
  234TYR     HH 2955   4.015   7.019   5.491
  234TYR    CD2 2956   3.991   6.688   5.287
  234TYR    HD2 2957   4.071   6.654   5.223
  234TYR    CE2 2958   4.018   6.802   5.371
  234TYR    HE2 2959   4.106   6.858   5.345
  234TYR      C 2960   3.819   6.352   5.015
  234TYR      O 2961   3.930   6.322   4.969
  235GLU      N 2962   3.723   6.264   5.011
  235GLU     HN 2963   3.634   6.279   5.052
  235GLU     CA 2964   3.745   6.133   4.944
  235GLU     HA 2965   3.847   6.104   4.962
  235GLU     CB 2966   3.648   6.023   5.000
  235GLU    HB1 2967   3.540   6.044   4.984
  235GLU    HB2 2968   3.664   6.010   5.109
  235GLU     CG 2969   3.660   5.881   4.933
  235GLU    HG1 2970   3.611   5.874   4.834
  235GLU    HG2 2971   3.618   5.810   5.007
  235GLU     CD 2972   3.802   5.831   4.915
  235GLU    OE1 2973   3.847   5.814   4.800
  235GLU    OE2 2974   3.871   5.806   5.017
  235GLU      C 2975   3.714   6.150   4.796
  235GLU      O 2976   3.799   6.133   4.705
  236ILE      N 2977   3.590   6.181   4.763
  236ILE     HN 2978   3.516   6.177   4.830
  236ILE     CA 2979   3.544   6.205   4.629
  236ILE     HA 2980   3.562   6.120   4.565
  236ILE     CB 2981   3.386   6.226   4.631
  236ILE     HB 2982   3.377   6.313   4.700
  236ILE    CG2 2983   3.321   6.256   4.490
  236ILE   HG21 2984   3.357   6.186   4.411
  236ILE   HG22 2985   3.211   6.257   4.501
  236ILE   HG23 2986   3.351   6.357   4.455
  236ILE    CG1 2987   3.311   6.103   4.688
  236ILE   HG11 2988   3.202   6.122   4.694
  236ILE   HG12 2989   3.323   6.117   4.797
  236ILE     CD 2990   3.359   5.960   4.634
  236ILE    HD1 2991   3.284   5.889   4.674
  236ILE    HD2 2992   3.373   5.951   4.524
  236ILE    HD3 2993   3.458   5.933   4.677
  236ILE      C 2994   3.604   6.318   4.547
  236ILE      O 2995   3.632   6.300   4.428
  237PHE      N 2996   3.635   6.436   4.602
  237PHE     HN 2997   3.607   6.472   4.690
  237PHE     CA 2998   3.714   6.535   4.528
  237PHE     HA 2999   3.694   6.515   4.424
  237PHE     CB 3000   3.655   6.679   4.553
  237PHE    HB1 3001   3.718   6.751   4.497
  237PHE    HB2 3002   3.657   6.707   4.660
  237PHE     CG 3003   3.512   6.696   4.516
  237PHE    CD1 3004   3.455   6.623   4.413
  237PHE    HD1 3005   3.508   6.549   4.355
  237PHE    CE1 3006   3.320   6.635   4.389
  237PHE    HE1 3007   3.281   6.561   4.320
  237PHE     CZ 3008   3.238   6.717   4.461
  237PHE     HZ 3009   3.130   6.715   4.453
  237PHE    CD2 3010   3.427   6.792   4.586
  237PHE    HD2 3011   3.486   6.844   4.659
  237PHE    CE2 3012   3.289   6.800   4.568
  237PHE    HE2 3013   3.223   6.865   4.624
  237PHE      C 3014   3.861   6.525   4.540
  237PHE      O 3015   3.927   6.589   4.460
  238GLY      N 3016   3.902   6.448   4.643
  238GLY     HN 3017   3.831   6.413   4.704
  238GLY     CA 3018   4.040   6.414   4.664
  238GLY    HA1 3019   4.030   6.325   4.725
  238GLY    HA2 3020   4.083   6.370   4.574
  238GLY      C 3021   4.122   6.521   4.729
  238GLY      O 3022   4.248   6.538   4.717
  239TRP      N 3023   4.058   6.619   4.795
  239TRP     HN 3024   3.961   6.629   4.777
  239TRP     CA 3025   4.126   6.725   4.867
  239TRP     HA 3026   4.160   6.788   4.786
  239TRP     CB 3027   4.025   6.808   4.946
  239TRP    HB1 3028   4.086   6.885   4.996
  239TRP    HB2 3029   3.987   6.752   5.034
  239TRP     CG 3030   3.911   6.871   4.876
  239TRP    CD1 3031   3.893   6.902   4.746
  239TRP    HD1 3032   3.969   6.892   4.670
  239TRP    NE1 3033   3.778   6.973   4.722
  239TRP    HE1 3034   3.715   6.980   4.648
  239TRP    CE2 3035   3.710   6.992   4.839
  239TRP    CD2 3036   3.787   6.925   4.946
  239TRP    CE3 3037   3.732   6.928   5.075
  239TRP    HE3 3038   3.785   6.883   5.158
  239TRP    CZ3 3039   3.611   6.987   5.095
  239TRP    HZ3 3040   3.572   6.998   5.195
  239TRP    CZ2 3041   3.591   7.048   4.859
  239TRP    HZ2 3042   3.540   7.095   4.777
  239TRP    CH2 3043   3.543   7.053   4.988
  239TRP    HH2 3044   3.447   7.100   5.001
  239TRP      C 3045   4.239   6.691   4.969
  239TRP      O 3046   4.230   6.588   5.037
  240THR      N 3047   4.344   6.776   4.972
  240THR     HN 3048   4.351   6.850   4.906
  240THR     CA 3049   4.448   6.766   5.074
  240THR     HA 3050   4.470   6.664   5.101
  240THR     CB 3051   4.584   6.823   5.028
  240THR     HB 3052   4.568   6.932   5.013
  240THR    OG1 3053   4.627   6.758   4.902
  240THR    HG1 3054   4.627   6.663   4.913
  240THR    CG2 3055   4.695   6.802   5.136
  240THR   HG21 3056   4.794   6.841   5.104
  240THR   HG22 3057   4.667   6.845   5.235
  240THR   HG23 3058   4.708   6.694   5.156
  240THR      C 3059   4.409   6.840   5.207
  240THR      O 3060   4.397   6.964   5.206
  241PRO      N 3061   4.389   6.771   5.319
  241PRO     CD 3062   4.387   6.622   5.336
  241PRO    HD1 3063   4.318   6.574   5.264
  241PRO    HD2 3064   4.492   6.594   5.313
  241PRO     CA 3065   4.378   6.840   5.445
  241PRO     HA 3066   4.280   6.884   5.455
  241PRO     CB 3067   4.386   6.729   5.549
  241PRO    HB1 3068   4.319   6.756   5.633
  241PRO    HB2 3069   4.488   6.732   5.595
  241PRO     CG 3070   4.349   6.602   5.478
  241PRO    HG1 3071   4.239   6.590   5.488
  241PRO    HG2 3072   4.409   6.520   5.521
  241PRO      C 3073   4.480   6.951   5.483
  241PRO      O 3074   4.600   6.925   5.484
  242ALA      N 3075   4.439   7.070   5.517
  242ALA     HN 3076   4.345   7.099   5.501
  242ALA     CA 3077   4.520   7.168   5.582
  242ALA     HA 3078   4.601   7.182   5.512
  242ALA     CB 3079   4.465   7.310   5.589
  242ALA    HB1 3080   4.370   7.314   5.647
  242ALA    HB2 3081   4.542   7.385   5.616
  242ALA    HB3 3082   4.442   7.342   5.485
  242ALA      C 3083   4.577   7.129   5.715
  242ALA      O 3084   4.689   7.162   5.743
  243LEU      N 3085   4.503   7.052   5.794
  243LEU     HN 3086   4.413   7.026   5.758
  243LEU     CA 3087   4.547   7.002   5.928
  243LEU     HA 3088   4.654   6.985   5.928
  243LEU     CB 3089   4.513   7.102   6.042
  243LEU    HB1 3090   4.404   7.121   6.046
  243LEU    HB2 3091   4.560   7.197   6.008
  243LEU     CG 3092   4.550   7.069   6.191
  243LEU     HG 3093   4.631   6.993   6.193
  243LEU    CD1 3094   4.596   7.187   6.279
  243LEU   HD11 3095   4.667   7.241   6.213
  243LEU   HD12 3096   4.512   7.257   6.302
  243LEU   HD13 3097   4.652   7.144   6.364
  243LEU    CD2 3098   4.425   7.004   6.254
  243LEU   HD21 3099   4.369   7.073   6.321
  243LEU   HD22 3100   4.351   6.968   6.179
  243LEU   HD23 3101   4.465   6.919   6.313
  243LEU      C 3102   4.482   6.867   5.944
  243LEU      O 3103   4.371   6.846   5.896
  244GLU      N 3104   4.544   6.768   6.014
  244GLU     HN 3105   4.622   6.777   6.076
  244GLU     CA 3106   4.489   6.634   6.006
  244GLU     HA 3107   4.443   6.618   5.910
  244GLU     CB 3108   4.615   6.546   6.014
  244GLU    HB1 3109   4.697   6.597   5.961
  244GLU    HB2 3110   4.586   6.449   5.968
  244GLU     CG 3111   4.661   6.509   6.154
  244GLU    HG1 3112   4.579   6.451   6.202
  244GLU    HG2 3113   4.683   6.606   6.203
  244GLU     CD 3114   4.786   6.427   6.143
  244GLU    OE1 3115   4.902   6.480   6.171
  244GLU    OE2 3116   4.777   6.303   6.112
  244GLU      C 3117   4.394   6.596   6.115
  244GLU      O 3118   4.368   6.662   6.214
  245VAL      N 3119   4.327   6.484   6.088
  245VAL     HN 3120   4.338   6.436   6.001
  245VAL     CA 3121   4.263   6.417   6.197
  245VAL     HA 3122   4.269   6.479   6.285
  245VAL     CB 3123   4.117   6.384   6.166
  245VAL     HB 3124   4.063   6.480   6.146
  245VAL    CG1 3125   4.092   6.313   6.029
  245VAL   HG11 3126   4.123   6.373   5.941
  245VAL   HG12 3127   4.148   6.217   6.039
  245VAL   HG13 3128   3.985   6.286   6.018
  245VAL    CG2 3129   4.033   6.312   6.275
  245VAL   HG21 3130   4.062   6.205   6.280
  245VAL   HG22 3131   4.041   6.360   6.375
  245VAL   HG23 3132   3.924   6.312   6.252
  245VAL      C 3133   4.337   6.291   6.234
  245VAL      O 3134   4.395   6.219   6.154
  246SER      N 3135   4.330   6.255   6.366
  246SER     HN 3136   4.268   6.307   6.425
  246SER     CA 3137   4.357   6.127   6.422
  246SER     HA 3138   4.461   6.108   6.399
  246SER     CB 3139   4.348   6.139   6.579
  246SER    HB1 3140   4.434   6.195   6.621
  246SER    HB2 3141   4.359   6.033   6.613
  246SER     OG 3142   4.227   6.185   6.638
  246SER    HG1 3143   4.206   6.267   6.592
  246SER      C 3144   4.288   6.008   6.364
  246SER      O 3145   4.165   6.003   6.354
  247ASN      N 3146   4.365   5.909   6.321
  247ASN     HN 3147   4.461   5.914   6.347
  247ASN     CA 3148   4.313   5.793   6.257
  247ASN     HA 3149   4.233   5.829   6.195
  247ASN     CB 3150   4.414   5.728   6.162
  247ASN    HB1 3151   4.501   5.691   6.222
  247ASN    HB2 3152   4.443   5.807   6.090
  247ASN     CG 3153   4.362   5.615   6.071
  247ASN    OD1 3154   4.245   5.593   6.050
  247ASN    ND2 3155   4.464   5.551   6.009
  247ASN   HD21 3156   4.561   5.576   6.018
  247ASN   HD22 3157   4.446   5.479   5.941
  247ASN      C 3158   4.255   5.700   6.363
  247ASN      O 3159   4.327   5.659   6.456
  248SER      N 3160   4.123   5.676   6.359
  248SER     HN 3161   4.058   5.696   6.286
  248SER     CA 3162   4.059   5.612   6.476
  248SER     HA 3163   4.128   5.543   6.523
  248SER     CB 3164   3.999   5.706   6.584
  248SER    HB1 3165   3.948   5.786   6.527
  248SER    HB2 3166   4.082   5.749   6.645
  248SER     OG 3167   3.904   5.646   6.674
  248SER    HG1 3168   3.955   5.603   6.744
  248SER      C 3169   3.964   5.510   6.423
  248SER      O 3170   3.876   5.544   6.344
  249THR      N 3171   3.967   5.379   6.464
  249THR     HN 3172   4.037   5.353   6.530
  249THR     CA 3173   3.869   5.282   6.410
  249THR     HA 3174   3.868   5.298   6.303
  249THR     CB 3175   3.899   5.133   6.435
  249THR     HB 3176   3.869   5.093   6.534
  249THR    OG1 3177   4.041   5.115   6.427
  249THR    HG1 3178   4.080   5.142   6.511
  249THR    CG2 3179   3.838   5.045   6.328
  249THR   HG21 3180   3.729   5.043   6.344
  249THR   HG22 3181   3.857   5.093   6.230
  249THR   HG23 3182   3.866   4.938   6.336
  249THR      C 3183   3.729   5.310   6.469
  249THR      O 3184   3.622   5.281   6.417
  250ALA      N 3185   3.726   5.373   6.585
  250ALA     HN 3186   3.805   5.399   6.641
  250ALA     CA 3187   3.600   5.419   6.644
  250ALA     HA 3188   3.525   5.342   6.637
  250ALA     CB 3189   3.628   5.439   6.798
  250ALA    HB1 3190   3.715   5.508   6.800
  250ALA    HB2 3191   3.542   5.482   6.854
  250ALA    HB3 3192   3.672   5.347   6.843
  250ALA      C 3193   3.531   5.541   6.573
  250ALA      O 3194   3.417   5.545   6.531
  251GLY      N 3195   3.610   5.649   6.543
  251GLY     HN 3196   3.708   5.632   6.537
  251GLY     CA 3197   3.565   5.788   6.504
  251GLY    HA1 3198   3.630   5.814   6.422
  251GLY    HA2 3199   3.459   5.788   6.482
  251GLY      C 3200   3.589   5.885   6.611
  251GLY      O 3201   3.518   5.982   6.614
  252HIS      N 3202   3.688   5.863   6.700
  252HIS     HN 3203   3.740   5.778   6.702
  252HIS     CA 3204   3.736   5.971   6.786
  252HIS     HA 3205   3.655   6.029   6.827
  252HIS     CB 3206   3.817   5.922   6.917
  252HIS    HB1 3207   3.907   5.868   6.880
  252HIS    HB2 3208   3.753   5.849   6.970
  252HIS    ND1 3209   3.760   6.126   7.040
  252HIS     CG 3210   3.853   6.024   7.013
  252HIS    CE1 3211   3.807   6.191   7.142
  252HIS    HE1 3212   3.772   6.293   7.157
  252HIS    NE2 3213   3.923   6.133   7.188
  252HIS    HE2 3214   3.966   6.141   7.278
  252HIS    CD2 3215   3.947   6.024   7.111
  252HIS    HD2 3216   4.018   5.944   7.127
  252HIS      C 3217   3.818   6.085   6.715
  252HIS      O 3218   3.913   6.061   6.638
  253LYS      N 3219   3.783   6.215   6.743
  253LYS     HN 3220   3.712   6.230   6.811
  253LYS     CA 3221   3.843   6.337   6.685
  253LYS     HA 3222   3.896   6.320   6.592
  253LYS     CB 3223   3.734   6.440   6.645
  253LYS    HB1 3224   3.683   6.386   6.563
  253LYS    HB2 3225   3.769   6.537   6.606
  253LYS     CG 3226   3.614   6.450   6.741
  253LYS    HG1 3227   3.567   6.352   6.765
  253LYS    HG2 3228   3.532   6.512   6.699
  253LYS     CD 3229   3.644   6.524   6.869
  253LYS    HD1 3230   3.547   6.537   6.921
  253LYS    HD2 3231   3.702   6.445   6.921
  253LYS     CE 3232   3.713   6.663   6.853
  253LYS    HE1 3233   3.656   6.733   6.789
  253LYS    HE2 3234   3.814   6.654   6.807
  253LYS     NZ 3235   3.739   6.733   6.982
  253LYS    HZ1 3236   3.820   6.695   7.035
  253LYS    HZ2 3237   3.759   6.834   6.966
  253LYS    HZ3 3238   3.657   6.723   7.046
  253LYS      C 3239   3.953   6.395   6.775
  253LYS      O 3240   3.999   6.506   6.744
  254GLY      N 3241   3.998   6.323   6.887
  254GLY     HN 3242   3.965   6.230   6.901
  254GLY     CA 3243   4.106   6.377   6.976
  254GLY    HA1 3244   4.106   6.305   7.057
  254GLY    HA2 3245   4.196   6.389   6.917
  254GLY      C 3246   4.072   6.507   7.053
  254GLY      O 3247   3.964   6.571   7.045
  255ASP      N 3248   4.172   6.543   7.137
  255ASP     HN 3249   4.252   6.487   7.155
  255ASP     CA 3250   4.176   6.670   7.206
  255ASP     HA 3251   4.079   6.684   7.252
  255ASP     CB 3252   4.297   6.676   7.297
  255ASP    HB1 3253   4.325   6.778   7.333
  255ASP    HB2 3254   4.387   6.639   7.243
  255ASP     CG 3255   4.275   6.602   7.424
  255ASP    OD1 3256   4.360   6.609   7.514
  255ASP    OD2 3257   4.173   6.531   7.448
  255ASP      C 3258   4.173   6.785   7.104
  255ASP      O 3259   4.213   6.776   6.988
  256ASP      N 3260   4.102   6.893   7.140
  256ASP     HN 3261   4.068   6.897   7.234
  256ASP     CA 3262   4.073   7.011   7.060
  256ASP     HA 3263   4.040   6.964   6.969
  256ASP     CB 3264   3.960   7.097   7.114
  256ASP    HB1 3265   3.954   7.191   7.056
  256ASP    HB2 3266   3.981   7.126   7.219
  256ASP     CG 3267   3.816   7.045   7.106
  256ASP    OD1 3268   3.730   7.083   7.188
  256ASP    OD2 3269   3.790   6.995   6.990
  256ASP      C 3270   4.202   7.085   7.028
  256ASP      O 3271   4.283   7.139   7.108
  257VAL      N 3272   4.220   7.099   6.891
  257VAL     HN 3273   4.148   7.062   6.833
  257VAL     CA 3274   4.322   7.174   6.813
  257VAL     HA 3275   4.413   7.156   6.869
  257VAL     CB 3276   4.340   7.117   6.674
  257VAL     HB 3277   4.254   7.141   6.608
  257VAL    CG1 3278   4.465   7.185   6.606
  257VAL   HG11 3279   4.553   7.193   6.674
  257VAL   HG12 3280   4.504   7.120   6.525
  257VAL   HG13 3281   4.447   7.285   6.561
  257VAL    CG2 3282   4.367   6.965   6.680
  257VAL   HG21 3283   4.448   6.943   6.752
  257VAL   HG22 3284   4.273   6.914   6.713
  257VAL   HG23 3285   4.401   6.915   6.587
  257VAL      C 3286   4.281   7.324   6.807
  257VAL      O 3287   4.163   7.368   6.795
  258SER      N 3288   4.382   7.408   6.837
  258SER     HN 3289   4.469   7.366   6.859
  258SER     CA 3290   4.369   7.550   6.846
  258SER     HA 3291   4.286   7.562   6.915
  258SER     CB 3292   4.491   7.617   6.906
  258SER    HB1 3293   4.586   7.576   6.864
  258SER    HB2 3294   4.482   7.577   7.009
  258SER     OG 3295   4.506   7.759   6.905
  258SER    HG1 3296   4.455   7.796   6.978
  258SER      C 3297   4.337   7.619   6.709
  258SER      O 3298   4.400   7.587   6.611
  259VAL      N 3299   4.251   7.727   6.700
  259VAL     HN 3300   4.208   7.758   6.784
  259VAL     CA 3301   4.224   7.823   6.591
  259VAL     HA 3302   4.199   7.767   6.502
  259VAL     CB 3303   4.104   7.906   6.617
  259VAL     HB 3304   4.121   7.949   6.718
  259VAL    CG1 3305   4.100   8.018   6.515
  259VAL   HG11 3306   4.077   7.981   6.413
  259VAL   HG12 3307   4.024   8.091   6.550
  259VAL   HG13 3308   4.195   8.076   6.509
  259VAL    CG2 3309   3.967   7.832   6.616
  259VAL   HG21 3310   3.880   7.900   6.627
  259VAL   HG22 3311   3.952   7.788   6.515
  259VAL   HG23 3312   3.967   7.740   6.679
  259VAL      C 3313   4.348   7.890   6.556
  259VAL      O 3314   4.384   7.900   6.440
  260GLU      N 3315   4.431   7.932   6.658
  260GLU     HN 3316   4.411   7.912   6.753
  260GLU     CA 3317   4.561   7.983   6.625
  260GLU     HA 3318   4.542   8.058   6.550
  260GLU     CB 3319   4.627   8.049   6.747
  260GLU    HB1 3320   4.720   8.104   6.718
  260GLU    HB2 3321   4.668   7.974   6.818
  260GLU     CG 3322   4.544   8.157   6.828
  260GLU    HG1 3323   4.452   8.121   6.879
  260GLU    HG2 3324   4.518   8.232   6.750
  260GLU     CD 3325   4.627   8.228   6.939
  260GLU    OE1 3326   4.595   8.205   7.060
  260GLU    OE2 3327   4.710   8.325   6.918
  260GLU      C 3328   4.665   7.885   6.557
  260GLU      O 3329   4.734   7.925   6.465
  261ALA      N 3330   4.674   7.759   6.605
  261ALA     HN 3331   4.623   7.732   6.686
  261ALA     CA 3332   4.757   7.646   6.546
  261ALA     HA 3333   4.860   7.678   6.550
  261ALA     CB 3334   4.742   7.522   6.640
  261ALA    HB1 3335   4.641   7.478   6.628
  261ALA    HB2 3336   4.819   7.449   6.608
  261ALA    HB3 3337   4.752   7.541   6.749
  261ALA      C 3338   4.711   7.606   6.406
  261ALA      O 3339   4.791   7.575   6.321
  262ILE      N 3340   4.579   7.619   6.384
  262ILE     HN 3341   4.526   7.643   6.465
  262ILE     CA 3342   4.524   7.615   6.253
  262ILE     HA 3343   4.555   7.527   6.199
  262ILE     CB 3344   4.368   7.615   6.254
  262ILE     HB 3345   4.330   7.689   6.328
  262ILE    CG2 3346   4.307   7.643   6.118
  262ILE   HG21 3347   4.206   7.597   6.113
  262ILE   HG22 3348   4.310   7.751   6.094
  262ILE   HG23 3349   4.360   7.587   6.038
  262ILE    CG1 3350   4.331   7.474   6.308
  262ILE   HG11 3351   4.404   7.452   6.388
  262ILE   HG12 3352   4.348   7.401   6.226
  262ILE     CD 3353   4.192   7.473   6.364
  262ILE    HD1 3354   4.186   7.557   6.436
  262ILE    HD2 3355   4.106   7.488   6.296
  262ILE    HD3 3356   4.178   7.374   6.412
  262ILE      C 3357   4.581   7.724   6.164
  262ILE      O 3358   4.622   7.699   6.051
  263ALA      N 3359   4.581   7.848   6.221
  263ALA     HN 3360   4.570   7.870   6.318
  263ALA     CA 3361   4.622   7.968   6.145
  263ALA     HA 3362   4.558   7.959   6.058
  263ALA     CB 3363   4.596   8.100   6.210
  263ALA    HB1 3364   4.486   8.109   6.221
  263ALA    HB2 3365   4.637   8.119   6.311
  263ALA    HB3 3366   4.624   8.178   6.135
  263ALA      C 3367   4.766   7.961   6.109
  263ALA      O 3368   4.812   8.020   6.007
  264GLN      N 3369   4.848   7.897   6.198
  264GLN     HN 3370   4.825   7.855   6.286
  264GLN     CA 3371   4.983   7.871   6.165
  264GLN     HA 3372   5.037   7.961   6.140
  264GLN     CB 3373   5.053   7.801   6.283
  264GLN    HB1 3374   5.155   7.761   6.265
  264GLN    HB2 3375   5.001   7.706   6.305
  264GLN     CG 3376   5.077   7.884   6.414
  264GLN    HG1 3377   5.171   7.845   6.459
  264GLN    HG2 3378   4.989   7.874   6.480
  264GLN     CD 3379   5.102   8.026   6.390
  264GLN    OE1 3380   5.223   8.066   6.378
  264GLN    NE2 3381   4.994   8.105   6.382
  264GLN   HE21 3382   4.905   8.065   6.402
  264GLN   HE22 3383   4.997   8.198   6.345
  264GLN      C 3384   5.010   7.786   6.044
  264GLN      O 3385   5.103   7.810   5.967
  265THR      N 3386   4.935   7.674   6.027
  265THR     HN 3387   4.859   7.664   6.091
  265THR     CA 3388   4.949   7.582   5.922
  265THR     HA 3389   5.055   7.587   5.901
  265THR     CB 3390   4.911   7.437   5.962
  265THR     HB 3391   4.967   7.423   6.057
  265THR    OG1 3392   4.944   7.336   5.871
  265THR    HG1 3393   4.902   7.354   5.787
  265THR    CG2 3394   4.761   7.417   5.995
  265THR   HG21 3395   4.720   7.466   6.086
  265THR   HG22 3396   4.690   7.455   5.918
  265THR   HG23 3397   4.738   7.308   6.004
  265THR      C 3398   4.873   7.622   5.792
  265THR      O 3399   4.824   7.541   5.713
  266ASN      N 3400   4.858   7.758   5.779
  266ASN     HN 3401   4.916   7.805   5.844
  266ASN     CA 3402   4.794   7.847   5.686
  266ASN     HA 3403   4.731   7.913   5.744
  266ASN     CB 3404   4.894   7.946   5.623
  266ASN    HB1 3405   4.954   7.890   5.548
  266ASN    HB2 3406   4.959   7.969   5.710
  266ASN     CG 3407   4.826   8.065   5.565
  266ASN    OD1 3408   4.708   8.090   5.584
  266ASN    ND2 3409   4.909   8.149   5.496
  266ASN   HD21 3410   5.007   8.129   5.496
  266ASN   HD22 3411   4.870   8.227   5.449
  266ASN      C 3412   4.703   7.780   5.577
  266ASN      O 3413   4.749   7.761   5.463
  267PRO      N 3414   4.576   7.750   5.604
  267PRO     CD 3415   4.503   7.771   5.736
  267PRO    HD1 3416   4.574   7.759   5.821
  267PRO    HD2 3417   4.471   7.877   5.736
  267PRO     CA 3418   4.476   7.702   5.500
  267PRO     HA 3419   4.513   7.611   5.455
  267PRO     CB 3420   4.340   7.680   5.583
  267PRO    HB1 3421   4.294   7.587   5.542
  267PRO    HB2 3422   4.277   7.770   5.565
  267PRO     CG 3423   4.387   7.669   5.732
  267PRO    HG1 3424   4.420   7.567   5.760
  267PRO    HG2 3425   4.302   7.692   5.799
  267PRO      C 3426   4.447   7.789   5.381
  267PRO      O 3427   4.412   7.903   5.403
  268ASP      N 3428   4.459   7.739   5.256
  268ASP     HN 3429   4.489   7.646   5.237
  268ASP     CA 3430   4.408   7.797   5.136
  268ASP     HA 3431   4.448   7.896   5.117
  268ASP     CB 3432   4.454   7.710   5.008
  268ASP    HB1 3433   4.423   7.761   4.914
  268ASP    HB2 3434   4.403   7.611   5.011
  268ASP     CG 3435   4.602   7.698   5.019
  268ASP    OD1 3436   4.658   7.594   4.982
  268ASP    OD2 3437   4.671   7.799   5.044
  268ASP      C 3438   4.252   7.811   5.133
  268ASP      O 3439   4.190   7.906   5.086
  269TRP      N 3440   4.179   7.714   5.187
  269TRP     HN 3441   4.229   7.630   5.210
  269TRP     CA 3442   4.030   7.719   5.196
  269TRP     HA 3443   3.991   7.815   5.166
  269TRP     CB 3444   3.971   7.616   5.091
  269TRP    HB1 3445   3.860   7.616   5.101
  269TRP    HB2 3446   4.005   7.515   5.120
  269TRP     CG 3447   4.001   7.632   4.948
  269TRP    CD1 3448   4.106   7.575   4.882
  269TRP    HD1 3449   4.190   7.519   4.921
  269TRP    NE1 3450   4.095   7.601   4.749
  269TRP    HE1 3451   4.170   7.583   4.689
  269TRP    CE2 3452   3.985   7.673   4.726
  269TRP    CD2 3453   3.921   7.699   4.852
  269TRP    CE3 3454   3.802   7.767   4.849
  269TRP    HE3 3455   3.749   7.786   4.941
  269TRP    CZ3 3456   3.752   7.818   4.729
  269TRP    HZ3 3457   3.659   7.873   4.730
  269TRP    CZ2 3458   3.941   7.735   4.609
  269TRP    HZ2 3459   3.999   7.735   4.518
  269TRP    CH2 3460   3.826   7.810   4.614
  269TRP    HH2 3461   3.789   7.859   4.525
  269TRP      C 3462   3.969   7.682   5.328
  269TRP      O 3463   4.026   7.604   5.406
  270ILE      N 3464   3.861   7.751   5.369
  270ILE     HN 3465   3.814   7.823   5.318
  270ILE     CA 3466   3.794   7.705   5.484
  270ILE     HA 3467   3.840   7.615   5.523
  270ILE     CB 3468   3.797   7.807   5.607
  270ILE     HB 3469   3.781   7.905   5.556
  270ILE    CG2 3470   3.691   7.778   5.716
  270ILE   HG21 3471   3.588   7.795   5.676
  270ILE   HG22 3472   3.697   7.675   5.756
  270ILE   HG23 3473   3.707   7.848   5.801
  270ILE    CG1 3474   3.937   7.810   5.680
  270ILE   HG11 3475   4.015   7.788   5.603
  270ILE   HG12 3476   3.937   7.729   5.755
  270ILE     CD 3477   3.975   7.938   5.755
  270ILE    HD1 3478   3.903   7.986   5.825
  270ILE    HD2 3479   4.070   7.923   5.811
  270ILE    HD3 3480   3.997   8.018   5.681
  270ILE      C 3481   3.653   7.674   5.448
  270ILE      O 3482   3.584   7.746   5.374
  271PHE      N 3483   3.603   7.555   5.490
  271PHE     HN 3484   3.663   7.488   5.532
  271PHE     CA 3485   3.471   7.506   5.464
  271PHE     HA 3486   3.419   7.579   5.405
  271PHE     CB 3487   3.485   7.375   5.382
  271PHE    HB1 3488   3.389   7.318   5.385
  271PHE    HB2 3489   3.570   7.315   5.420
  271PHE     CG 3490   3.522   7.411   5.238
  271PHE    CD1 3491   3.410   7.394   5.146
  271PHE    HD1 3492   3.314   7.371   5.189
  271PHE    CE1 3493   3.433   7.410   5.010
  271PHE    HE1 3494   3.359   7.397   4.933
  271PHE     CZ 3495   3.561   7.437   4.965
  271PHE     HZ 3496   3.571   7.446   4.858
  271PHE    CD2 3497   3.651   7.421   5.186
  271PHE    HD2 3498   3.733   7.430   5.255
  271PHE    CE2 3499   3.671   7.434   5.049
  271PHE    HE2 3500   3.770   7.431   5.005
  271PHE      C 3501   3.391   7.501   5.588
  271PHE      O 3502   3.419   7.417   5.674
  272VAL      N 3503   3.286   7.583   5.592
  272VAL     HN 3504   3.252   7.645   5.522
  272VAL     CA 3505   3.214   7.601   5.720
  272VAL     HA 3506   3.284   7.568   5.796
  272VAL     CB 3507   3.181   7.751   5.741
  272VAL     HB 3508   3.114   7.789   5.660
  272VAL    CG1 3509   3.111   7.776   5.874
  272VAL   HG11 3510   3.013   7.725   5.886
  272VAL   HG12 3511   3.176   7.737   5.956
  272VAL   HG13 3512   3.095   7.885   5.884
  272VAL    CG2 3513   3.316   7.823   5.738
  272VAL   HG21 3514   3.386   7.781   5.814
  272VAL   HG22 3515   3.370   7.818   5.641
  272VAL   HG23 3516   3.300   7.932   5.745
  272VAL      C 3517   3.090   7.516   5.727
  272VAL      O 3518   3.007   7.512   5.634
  273LEU      N 3519   3.071   7.439   5.835
  273LEU     HN 3520   3.142   7.429   5.904
  273LEU     CA 3521   2.947   7.382   5.874
  273LEU     HA 3522   2.888   7.370   5.784
  273LEU     CB 3523   2.967   7.240   5.945
  273LEU    HB1 3524   3.049   7.265   6.016
  273LEU    HB2 3525   2.998   7.165   5.869
  273LEU     CG 3526   2.848   7.180   6.015
  273LEU     HG 3527   2.818   7.247   6.098
  273LEU    CD1 3528   2.737   7.168   5.911
  273LEU   HD11 3529   2.676   7.257   5.885
  273LEU   HD12 3530   2.786   7.137   5.816
  273LEU   HD13 3531   2.675   7.081   5.942
  273LEU    CD2 3532   2.881   7.047   6.078
  273LEU   HD21 3533   2.976   7.038   6.135
  273LEU   HD22 3534   2.796   7.010   6.139
  273LEU   HD23 3535   2.900   6.972   5.999
  273LEU      C 3536   2.890   7.483   5.975
  273LEU      O 3537   2.960   7.534   6.062
  274ASP      N 3538   2.751   7.517   5.966
  274ASP     HN 3539   2.690   7.489   5.893
  274ASP     CA 3540   2.694   7.585   6.087
  274ASP     HA 3541   2.760   7.609   6.169
  274ASP     CB 3542   2.621   7.713   6.031
  274ASP    HB1 3543   2.556   7.693   5.943
  274ASP    HB2 3544   2.703   7.779   5.996
  274ASP     CG 3545   2.547   7.796   6.130
  274ASP    OD1 3546   2.491   7.897   6.086
  274ASP    OD2 3547   2.549   7.776   6.252
  274ASP      C 3548   2.602   7.486   6.156
  274ASP      O 3549   2.533   7.401   6.097
  275ARG      N 3550   2.592   7.491   6.287
  275ARG     HN 3551   2.646   7.560   6.336
  275ARG     CA 3552   2.506   7.404   6.367
  275ARG     HA 3553   2.490   7.304   6.329
  275ARG     CB 3554   2.581   7.384   6.507
  275ARG    HB1 3555   2.504   7.326   6.562
  275ARG    HB2 3556   2.601   7.486   6.543
  275ARG     CG 3557   2.711   7.301   6.491
  275ARG    HG1 3558   2.793   7.326   6.561
  275ARG    HG2 3559   2.754   7.332   6.394
  275ARG     CD 3560   2.689   7.153   6.506
  275ARG    HD1 3561   2.781   7.098   6.478
  275ARG    HD2 3562   2.606   7.119   6.439
  275ARG     NE 3563   2.657   7.110   6.649
  275ARG     HE 3564   2.706   7.162   6.718
  275ARG     CZ 3565   2.559   7.027   6.684
  275ARG    NH1 3566   2.494   6.938   6.604
  275ARG   HH11 3567   2.536   6.917   6.516
  275ARG   HH12 3568   2.458   6.863   6.660
  275ARG    NH2 3569   2.530   7.016   6.815
  275ARG   HH21 3570   2.594   7.049   6.885
  275ARG   HH22 3571   2.455   6.961   6.851
  275ARG      C 3572   2.371   7.468   6.387
  275ARG      O 3573   2.284   7.409   6.457
  276ASP      N 3574   2.345   7.586   6.328
  276ASP     HN 3575   2.422   7.634   6.286
  276ASP     CA 3576   2.213   7.647   6.308
  276ASP     HA 3577   2.169   7.628   6.405
  276ASP     CB 3578   2.217   7.803   6.290
  276ASP    HB1 3579   2.125   7.851   6.250
  276ASP    HB2 3580   2.289   7.824   6.209
  276ASP     CG 3581   2.243   7.880   6.420
  276ASP    OD1 3582   2.251   7.823   6.534
  276ASP    OD2 3583   2.239   8.005   6.409
  276ASP      C 3584   2.116   7.585   6.204
  276ASP      O 3585   2.037   7.503   6.245
  277ALA      N 3586   2.129   7.633   6.075
  277ALA     HN 3587   2.193   7.709   6.071
  277ALA     CA 3588   2.039   7.606   5.965
  277ALA     HA 3589   2.093   7.620   5.872
  277ALA     CB 3590   1.979   7.466   5.968
  277ALA    HB1 3591   1.911   7.455   5.882
  277ALA    HB2 3592   2.046   7.378   5.961
  277ALA    HB3 3593   1.920   7.455   6.062
  277ALA      C 3594   1.936   7.713   5.964
  277ALA      O 3595   1.819   7.682   5.942
  278ALA      N 3596   1.968   7.842   6.001
  278ALA     HN 3597   2.066   7.858   6.014
  278ALA     CA 3598   1.874   7.949   6.013
  278ALA     HA 3599   1.787   7.934   5.952
  278ALA     CB 3600   1.825   7.948   6.167
  278ALA    HB1 3601   1.783   8.047   6.194
  278ALA    HB2 3602   1.734   7.885   6.175
  278ALA    HB3 3603   1.906   7.924   6.239
  278ALA      C 3604   1.932   8.079   5.965
  278ALA      O 3605   1.907   8.124   5.856
  279THR      N 3606   2.005   8.153   6.050
  279THR     HN 3607   2.039   8.123   6.138
  279THR     CA 3608   2.065   8.283   6.022
  279THR     HA 3609   2.027   8.328   5.932
  279THR     CB 3610   2.049   8.371   6.147
  279THR     HB 3611   2.109   8.464   6.132
  279THR    OG1 3612   2.097   8.305   6.264
  279THR    HG1 3613   2.192   8.297   6.261
  279THR    CG2 3614   1.900   8.417   6.165
  279THR   HG21 3615   1.887   8.471   6.261
  279THR   HG22 3616   1.874   8.485   6.081
  279THR   HG23 3617   1.836   8.327   6.156
  279THR      C 3618   2.219   8.265   5.986
  279THR      O 3619   2.302   8.222   6.064
  280SER      N 3620   2.260   8.302   5.861
  280SER     HN 3621   2.212   8.359   5.795
  280SER     CA 3622   2.403   8.275   5.817
  280SER     HA 3623   2.429   8.170   5.817
  280SER     CB 3624   2.422   8.313   5.666
  280SER    HB1 3625   2.416   8.423   5.648
  280SER    HB2 3626   2.337   8.264   5.614
  280SER     OG 3627   2.543   8.260   5.604
  280SER    HG1 3628   2.518   8.174   5.568
  280SER      C 3629   2.513   8.352   5.886
  280SER      O 3630   2.487   8.455   5.944
  289LYS      N 3631   2.641   8.305   5.884
  289LYS     HN 3632   2.673   8.238   5.818
  289LYS     CA 3633   2.742   8.348   5.971
  289LYS     HA 3634   2.702   8.413   6.047
  289LYS     CB 3635   2.808   8.225   6.037
  289LYS    HB1 3636   2.895   8.248   6.103
  289LYS    HB2 3637   2.850   8.162   5.955
  289LYS     CG 3638   2.711   8.134   6.114
  289LYS    HG1 3639   2.772   8.051   6.157
  289LYS    HG2 3640   2.628   8.091   6.055
  289LYS     CD 3641   2.658   8.206   6.246
  289LYS    HD1 3642   2.745   8.243   6.305
  289LYS    HD2 3643   2.599   8.296   6.216
  289LYS     CE 3644   2.570   8.121   6.338
  289LYS    HE1 3645   2.547   8.179   6.430
  289LYS    HE2 3646   2.622   8.025   6.359
  289LYS     NZ 3647   2.440   8.097   6.264
  289LYS    HZ1 3648   2.454   8.032   6.184
  289LYS    HZ2 3649   2.372   8.056   6.332
  289LYS    HZ3 3650   2.405   8.191   6.234
  289LYS      C 3651   2.851   8.427   5.899
  289LYS      O 3652   2.874   8.413   5.775
  290ASP      N 3653   2.922   8.506   5.981
  290ASP     HN 3654   2.890   8.530   6.073
  290ASP     CA 3655   3.032   8.583   5.940
  290ASP     HA 3656   3.054   8.558   5.837
  290ASP     CB 3657   2.998   8.735   5.939
  290ASP    HB1 3658   2.912   8.760   5.874
  290ASP    HB2 3659   3.090   8.786   5.904
  290ASP     CG 3660   2.945   8.783   6.077
  290ASP    OD1 3661   2.893   8.698   6.150
  290ASP    OD2 3662   2.964   0.028   6.113
  290ASP      C 3663   3.148   8.552   6.043
  290ASP      O 3664   3.259   8.610   6.041
  291VAL      N 3665   3.131   8.448   6.127
  291VAL     HN 3666   3.050   8.391   6.109
  291VAL     CA 3667   3.211   8.417   6.242
  291VAL     HA 3668   3.204   8.500   6.311
  291VAL     CB 3669   3.148   8.305   6.318
  291VAL     HB 3670   3.125   8.220   6.250
  291VAL    CG1 3671   3.241   8.243   6.420
  291VAL   HG11 3672   3.282   8.318   6.492
  291VAL   HG12 3673   3.191   8.167   6.484
  291VAL   HG13 3674   3.313   8.189   6.356
  291VAL    CG2 3675   3.006   8.345   6.365
  291VAL   HG21 3676   2.929   8.379   6.291
  291VAL   HG22 3677   2.969   8.267   6.435
  291VAL   HG23 3678   3.028   8.427   6.437
  291VAL      C 3679   3.366   8.398   6.212
  291VAL      O 3680   3.451   8.459   6.276
  292ILE      N 3681   3.407   8.312   6.121
  292ILE     HN 3682   3.337   8.248   6.091
  292ILE     CA 3683   3.534   8.289   6.058
  292ILE     HA 3684   3.606   8.274   6.137
  292ILE     CB 3685   3.538   8.167   5.966
  292ILE     HB 3686   3.464   8.175   5.884
  292ILE    CG2 3687   3.686   8.157   5.906
  292ILE   HG21 3688   3.764   8.176   5.983
  292ILE   HG22 3689   3.703   8.059   5.855
  292ILE   HG23 3690   3.703   8.229   5.823
  292ILE    CG1 3691   3.500   8.028   6.036
  292ILE   HG11 3692   3.563   8.011   6.126
  292ILE   HG12 3693   3.511   7.949   5.959
  292ILE     CD 3694   3.351   8.017   6.064
  292ILE    HD1 3695   3.324   7.924   6.117
  292ILE    HD2 3696   3.310   8.097   6.129
  292ILE    HD3 3697   3.276   8.004   5.983
  292ILE      C 3698   3.582   8.422   5.984
  292ILE      O 3699   3.697   8.461   5.989
  293SER      N 3700   3.496   8.503   5.914
  293SER     HN 3701   3.398   8.482   5.917
  293SER     CA 3702   3.533   8.635   5.852
  293SER     HA 3703   3.613   8.626   5.780
  293SER     CB 3704   3.418   8.688   5.759
  293SER    HB1 3705   3.458   8.748   5.676
  293SER    HB2 3706   3.358   8.765   5.812
  293SER     OG 3707   3.339   8.587   5.691
  293SER    HG1 3708   3.400   8.534   5.639
  293SER      C 3709   3.559   8.745   5.968
  293SER      O 3710   3.626   8.845   5.933
  294LYS      N 3711   3.517   8.728   6.093
  294LYS     HN 3712   3.462   8.646   6.105
  294LYS     CA 3713   3.528  -0.047   6.198
  294LYS     HA 3714   3.556   0.047   6.153
  294LYS     CB 3715   3.397   8.856   6.276
  294LYS    HB1 3716   3.410   8.921   6.365
  294LYS    HB2 3717   3.360   8.757   6.313
  294LYS     CG 3718   3.274   0.045   6.201
  294LYS    HG1 3719   3.189   0.044   6.272
  294LYS    HG2 3720   3.248  -0.021   6.116
  294LYS     CD 3721   3.311   0.182   6.141
  294LYS    HD1 3722   3.351   0.237   6.229
  294LYS    HD2 3723   3.387   0.178   6.060
  294LYS     CE 3724   3.191   0.261   6.090
  294LYS    HE1 3725   3.163   0.222   5.990
  294LYS    HE2 3726   3.230   0.364   6.075
  294LYS     NZ 3727   3.073   0.262   6.174
  294LYS    HZ1 3728   3.098   0.278   6.274
  294LYS    HZ2 3729   3.020   0.349   6.151
  294LYS    HZ3 3730   3.007   0.182   6.164
  294LYS      C 3731   3.632   8.786   6.298
  294LYS      O 3732   3.673   8.860   6.385
  295SER      N 3733   3.677   8.659   6.283
  295SER     HN 3734   3.645   8.608   6.203
  295SER     CA 3735   3.784   8.602   6.362
  295SER     HA 3736   3.753   8.610   6.465
  295SER     CB 3737   3.810   8.452   6.326
  295SER    HB1 3738   3.838   8.436   6.219
  295SER    HB2 3739   3.716   8.396   6.340
  295SER     OG 3740   3.905   8.390   6.408
  295SER    HG1 3741   3.884   8.375   6.500
  295SER      C 3742   3.921   8.683   6.353
  295SER      O 3743   3.974   8.688   6.240
  296PRO      N 3744   3.982   8.727   6.460
  296PRO     CD 3745   3.923   8.727   6.595
  296PRO    HD1 3746   3.851   8.812   6.587
  296PRO    HD2 3747   3.880   8.633   6.634
  296PRO     CA 3748   4.116   8.778   6.459
  296PRO     HA 3749   4.142   8.846   6.379
  296PRO     CB 3750   4.117  -0.008   6.583
  296PRO    HB1 3751   4.054   0.082   6.568
  296PRO    HB2 3752   4.218   0.015   6.624
  296PRO     CG 3753   4.034   8.788   6.687
  296PRO    HG1 3754   3.992   8.854   6.766
  296PRO    HG2 3755   4.104   8.707   6.717
  296PRO      C 3756   4.220   8.668   6.459
  296PRO      O 3757   4.326   8.687   6.409
  297ALA      N 3758   4.184   8.550   6.510
  297ALA     HN 3759   4.093   8.539   6.549
  297ALA     CA 3760   4.281   8.435   6.513
  297ALA     HA 3761   4.376   8.472   6.550
  297ALA     CB 3762   4.231   8.333   6.614
  297ALA    HB1 3763   4.216   8.388   6.710
  297ALA    HB2 3764   4.139   8.279   6.583
  297ALA    HB3 3765   4.310   8.259   6.641
  297ALA      C 3766   4.301   8.371   6.377
  297ALA      O 3767   4.407   8.312   6.353
  298LEU      N 3768   4.212   8.386   6.282
  298LEU     HN 3769   4.125   8.433   6.295
  298LEU     CA 3770   4.229   8.341   6.139
  298LEU     HA 3771   4.322   8.287   6.132
  298LEU     CB 3772   4.111   8.248   6.090
  298LEU    HB1 3773   4.123   8.219   5.984
  298LEU    HB2 3774   4.020   8.310   6.107
  298LEU     CG 3775   4.097   8.118   6.176
  298LEU     HG 3776   4.124   8.136   6.282
  298LEU    CD1 3777   3.956   8.045   6.168
  298LEU   HD11 3778   3.930   8.007   6.067
  298LEU   HD12 3779   3.959   7.961   6.241
  298LEU   HD13 3780   3.867   8.109   6.187
  298LEU    CD2 3781   4.198   8.013   6.116
  298LEU   HD21 3782   4.176   7.915   6.164
  298LEU   HD22 3783   4.186   8.012   6.006
  298LEU   HD23 3784   4.300   8.044   6.146
  298LEU      C 3785   4.244   8.461   6.039
  298LEU      O 3786   4.246   8.434   5.922
  299GLN      N 3787   4.251   8.586   6.084
  299GLN     HN 3788   4.260   8.607   6.181
  299GLN     CA 3789   4.235   8.702   5.996
  299GLN     HA 3790   4.141   8.685   5.946
  299GLN     CB 3791   4.231   8.837   6.079
  299GLN    HB1 3792   4.334   8.850   6.116
  299GLN    HB2 3793   4.165   8.825   6.168
  299GLN     CG 3794   4.204   0.087   5.997
  299GLN    HG1 3795   4.271   0.093   5.909
  299GLN    HG2 3796   4.228   0.180   6.053
  299GLN     CD 3797   4.061   0.079   5.933
  299GLN    OE1 3798   4.050   0.108   5.815
  299GLN    NE2 3799   3.956   0.040   6.009
  299GLN   HE21 3800   3.964   0.038   6.109
  299GLN   HE22 3801   3.865   0.057   5.970
  299GLN      C 3802   4.335   8.704   5.883
  299GLN      O 3803   4.306   8.732   5.765
  300ASN      N 3804   4.468   8.680   5.916
  300ASN     HN 3805   4.498   8.668   6.011
  300ASN     CA 3806   4.573   8.680   5.821
  300ASN     HA 3807   4.537   8.737   5.737
  300ASN     CB 3808   4.702   8.749   5.886
  300ASN    HB1 3809   4.748   8.679   5.959
  300ASN    HB2 3810   4.671   8.842   5.937
  300ASN     CG 3811   4.791   8.788   5.772
  300ASN    OD1 3812   4.750   8.838   5.668
  300ASN    ND2 3813   4.923   8.780   5.795
  300ASN   HD21 3814   4.960   8.754   5.884
  300ASN   HD22 3815   4.992   8.797   5.725
  300ASN      C 3816   4.595   8.535   5.769
  300ASN      O 3817   4.706   8.496   5.736
  301THR      N 3818   4.495   8.449   5.773
  301THR     HN 3819   4.412   8.476   5.821
  301THR     CA 3820   4.502   8.327   5.695
  301THR     HA 3821   4.604   8.290   5.694
  301THR     CB 3822   4.411   8.214   5.735
  301THR     HB 3823   4.417   8.128   5.665
  301THR    OG1 3824   4.272   8.242   5.745
  301THR    HG1 3825   4.266   8.314   5.808
  301THR    CG2 3826   4.465   8.164   5.874
  301THR   HG21 3827   4.567   8.123   5.856
  301THR   HG22 3828   4.464   8.254   5.939
  301THR   HG23 3829   4.395   8.085   5.908
  301THR      C 3830   4.471   8.355   5.544
  301THR      O 3831   4.404   8.455   5.513
  302THR      N 3832   4.521   8.266   5.454
  302THR     HN 3833   4.574   8.194   5.498
  302THR     CA 3834   4.500   8.273   5.313
  302THR     HA 3835   4.525   8.371   5.275
  302THR     CB 3836   4.577   8.166   5.245
  302THR     HB 3837   4.567   8.068   5.298
  302THR    OG1 3838   4.715   8.210   5.237
  302THR    HG1 3839   4.760   8.126   5.249
  302THR    CG2 3840   4.536   8.156   5.096
  302THR   HG21 3841   4.590   8.076   5.039
  302THR   HG22 3842   4.431   8.122   5.087
  302THR   HG23 3843   4.550   8.253   5.044
  302THR      C 3844   4.347   8.264   5.279
  302THR      O 3845   4.298   8.333   5.190
  303ALA      N 3846   4.272   8.163   5.345
  303ALA     HN 3847   4.324   8.091   5.390
  303ALA     CA 3848   4.130   8.141   5.316
  303ALA     HA 3849   4.120   8.130   5.209
  303ALA     CB 3850   4.077   8.010   5.389
  303ALA    HB1 3851   4.142   7.922   5.369
  303ALA    HB2 3852   4.095   8.039   5.494
  303ALA    HB3 3853   3.967   7.994   5.380
  303ALA      C 3854   4.044   8.269   5.345
  303ALA      O 3855   3.957   8.314   5.275
  304VAL      N 3856   4.077   8.334   5.462
  304VAL     HN 3857   4.137   8.302   5.535
  304VAL     CA 3858   4.005   8.449   5.507
  304VAL     HA 3859   3.899   8.446   5.487
  304VAL     CB 3860   4.033   8.474   5.654
  304VAL     HB 3861   4.139   8.492   5.685
  304VAL    CG1 3862   3.953   8.599   5.711
  304VAL   HG11 3863   3.844   8.600   5.692
  304VAL   HG12 3864   3.974   8.599   5.820
  304VAL   HG13 3865   3.992   8.695   5.671
  304VAL    CG2 3866   3.985   8.351   5.728
  304VAL   HG21 3867   4.006   8.365   5.837
  304VAL   HG22 3868   3.874   8.345   5.720
  304VAL   HG23 3869   4.025   8.258   5.684
  304VAL      C 3870   4.052   8.573   5.426
  304VAL      O 3871   3.972   8.655   5.391
  305SER      N 3872   4.180   8.575   5.384
  305SER     HN 3873   4.246   8.503   5.402
  305SER     CA 3874   4.224   8.701   5.317
  305SER     HA 3875   4.175   8.781   5.370
  305SER     CB 3876   4.373   8.727   5.326
  305SER    HB1 3877   4.432   8.636   5.302
  305SER    HB2 3878   4.413   8.746   5.428
  305SER     OG 3879   4.426   8.832   5.249
  305SER    HG1 3880   4.403   8.906   5.305
  305SER      C 3881   4.186   8.708   5.178
  305SER      O 3882   4.175   8.819   5.130
  306LYS      N 3883   4.189   8.589   5.105
  306LYS     HN 3884   4.210   8.512   5.165
  306LYS     CA 3885   4.160   8.570   4.963
  306LYS     HA 3886   4.170   8.669   4.920
  306LYS     CB 3887   4.257   8.467   4.887
  306LYS    HB1 3888   4.218   8.457   4.783
  306LYS    HB2 3889   4.248   8.359   4.914
  306LYS     CG 3890   4.399   8.513   4.890
  306LYS    HG1 3891   4.461   8.433   4.844
  306LYS    HG2 3892   4.432   8.512   4.996
  306LYS     CD 3893   4.411   8.651   4.822
  306LYS    HD1 3894   4.354   8.721   4.886
  306LYS    HD2 3895   4.520   8.672   4.823
  306LYS     CE 3896   4.359   8.661   4.680
  306LYS    HE1 3897   4.364   8.768   4.649
  306LYS    HE2 3898   4.256   8.623   4.669
  306LYS     NZ 3899   4.442   8.571   4.590
  306LYS    HZ1 3900   4.541   8.572   4.625
  306LYS    HZ2 3901   4.388   8.483   4.603
  306LYS    HZ3 3902   4.443   8.603   4.491
  306LYS      C 3903   4.017   8.532   4.929
  306LYS      O 3904   3.983   8.504   4.813
  307LYS      N 3905   3.932   8.537   5.033
  307LYS     HN 3906   3.973   8.557   5.122
  307LYS     CA 3907   3.788   8.538   5.014
  307LYS     HA 3908   3.744   8.575   5.105
  307LYS     CB 3909   3.742   8.642   4.907
  307LYS    HB1 3910   3.631   8.644   4.921
  307LYS    HB2 3911   3.777   8.615   4.805
  307LYS     CG 3912   3.802   8.785   4.931
  307LYS    HG1 3913   3.735   8.838   4.860
  307LYS    HG2 3914   3.906   8.778   4.894
  307LYS     CD 3915   3.777   8.850   5.066
  307LYS    HD1 3916   3.824   8.784   5.142
  307LYS    HD2 3917   3.821   8.953   5.064
  307LYS     CE 3918   3.625   8.864   5.101
  307LYS    HE1 3919   3.621   8.894   5.208
  307LYS    HE2 3920   3.574   8.766   5.092
  307LYS     NZ 3921   3.553   0.085   5.021
  307LYS    HZ1 3922   3.505   0.157   5.080
  307LYS    HZ2 3923   3.617   0.136   4.957
  307LYS    HZ3 3924   3.480   0.041   4.962
  307LYS      C 3925   3.734   8.398   4.993
  307LYS      O 3926   3.635   8.370   4.921
  308GLN      N 3927   3.802   8.297   5.057
  308GLN     HN 3928   3.868   8.332   5.122
  308GLN     CA 3929   3.780   8.157   5.033
  308GLN     HA 3930   3.710   8.136   4.953
  308GLN     CB 3931   3.912   8.098   4.980
  308GLN    HB1 3932   3.918   7.988   4.980
  308GLN    HB2 3933   3.986   8.135   5.054
  308GLN     CG 3934   3.952   8.131   4.830
  308GLN    HG1 3935   3.989   8.235   4.820
  308GLN    HG2 3936   3.865   8.117   4.764
  308GLN     CD 3937   4.065   8.060   4.751
  308GLN    OE1 3938   4.068   8.091   4.635
  308GLN    NE2 3939   4.158   7.988   4.813
  308GLN   HE21 3940   4.147   7.960   4.908
  308GLN   HE22 3941   4.224   7.944   4.752
  308GLN      C 3942   3.725   8.080   5.152
  308GLN      O 3943   3.761   7.964   5.178
  309VAL      N 3944   3.640   8.148   5.227
  309VAL     HN 3945   3.613   8.238   5.194
  309VAL     CA 3946   3.569   8.103   5.343
  309VAL     HA 3947   3.605   8.011   5.386
  309VAL     CB 3948   3.555   8.197   5.456
  309VAL     HB 3949   3.505   8.287   5.413
  309VAL    CG1 3950   3.482   8.118   5.568
  309VAL   HG11 3951   3.488   8.180   5.660
  309VAL   HG12 3952   3.374   8.097   5.554
  309VAL   HG13 3953   3.537   8.022   5.578
  309VAL    CG2 3954   3.693   8.231   5.503
  309VAL   HG21 3955   3.758   8.285   5.431
  309VAL   HG22 3956   3.689   8.305   5.586
  309VAL   HG23 3957   3.755   8.145   5.535
  309VAL      C 3958   3.433   8.066   5.286
  309VAL      O 3959   3.365   8.149   5.233
  310ILE      N 3960   3.399   7.933   5.286
  310ILE     HN 3961   3.451   7.858   5.327
  310ILE     CA 3962   3.275   7.888   5.231
  310ILE     HA 3963   3.250   7.951   5.147
  310ILE     CB 3964   3.292   7.754   5.153
  310ILE     HB 3965   3.330   7.681   5.227
  310ILE    CG2 3966   3.159   7.712   5.082
  310ILE   HG21 3967   3.122   7.788   5.009
  310ILE   HG22 3968   3.181   7.614   5.036
  310ILE   HG23 3969   3.072   7.684   5.146
  310ILE    CG1 3970   3.407   7.774   5.046
  310ILE   HG11 3971   3.395   7.687   4.977
  310ILE   HG12 3972   3.504   7.775   5.099
  310ILE     CD 3973   3.408   7.900   4.959
  310ILE    HD1 3974   3.445   7.983   5.022
  310ILE    HD2 3975   3.478   7.889   4.874
  310ILE    HD3 3976   3.307   7.922   4.918
  310ILE      C 3977   3.160   7.865   5.324
  310ILE      O 3978   3.176   7.787   5.416
  311TYR      N 3979   3.046   7.923   5.294
  311TYR     HN 3980   3.051   7.996   5.226
  311TYR     CA 3981   2.919   7.911   5.361
  311TYR     HA 3982   2.926   7.839   5.441
  311TYR     CB 3983   2.865   8.037   5.422
  311TYR    HB1 3984   2.769   8.010   5.472
  311TYR    HB2 3985   2.829   8.119   5.356
  311TYR     CG 3986   2.962   8.085   5.519
  311TYR    CD1 3987   2.953   8.054   5.650
  311TYR    HD1 3988   2.899   7.966   5.683
  311TYR    CE1 3989   3.040   8.123   5.740
  311TYR    HE1 3990   3.048   8.100   5.845
  311TYR     CZ 3991   3.126   8.220   5.693
  311TYR     OH 3992   3.211   8.300   5.774
  311TYR     HH 3993   3.255   8.365   5.719
  311TYR    CD2 3994   3.030   8.192   5.475
  311TYR    HD2 3995   3.014   8.234   5.377
  311TYR    CE2 3996   3.128   8.254   5.558
  311TYR    HE2 3997   3.191   8.324   5.504
  311TYR      C 3998   2.821   7.863   5.253
  311TYR      O 3999   2.839   7.900   5.134
  312ALA      N 4000   2.723   7.786   5.293
  312ALA     HN 4001   2.714   7.745   5.383
  312ALA     CA 4002   2.626   7.725   5.200
  312ALA     HA 4003   2.619   7.786   5.112
  312ALA     CB 4004   2.666   7.576   5.176
  312ALA    HB1 4005   2.668   7.517   5.270
  312ALA    HB2 4006   2.585   7.528   5.117
  312ALA    HB3 4007   2.764   7.568   5.123
  312ALA      C 4008   2.487   7.744   5.263
  312ALA      O 4009   2.481   7.762   5.382
  313PRO      N 4010   2.382   7.738   5.184
  313PRO     CD 4011   2.399   7.750   5.039
  313PRO    HD1 4012   2.458   7.838   5.008
  313PRO    HD2 4013   2.452   7.658   5.008
  313PRO     CA 4014   2.241   7.737   5.227
  313PRO     HA 4015   2.214   7.840   5.245
  313PRO     CB 4016   2.176   7.692   5.094
  313PRO    HB1 4017   2.066   7.710   5.089
  313PRO    HB2 4018   2.180   7.582   5.077
  313PRO     CG 4019   2.259   7.760   4.992
  313PRO    HG1 4020   2.229   7.866   4.978
  313PRO    HG2 4021   2.248   7.711   4.893
  313PRO      C 4022   2.209   7.646   5.339
  313PRO      O 4023   2.268   7.541   5.355
  314GLU      N 4024   2.104   7.686   5.419
  314GLU     HN 4025   2.075   7.780   5.404
  314GLU     CA 4026   2.050   7.610   5.529
  314GLU     HA 4027   2.127   7.618   5.606
  314GLU     CB 4028   1.927   7.683   5.575
  314GLU    HB1 4029   1.900   7.646   5.676
  314GLU    HB2 4030   1.844   7.679   5.502
  314GLU     CG 4031   1.947   7.838   5.598
  314GLU    HG1 4032   2.046   7.863   5.643
  314GLU    HG2 4033   1.865   7.853   5.671
  314GLU     CD 4034   1.918   7.926   5.479
  314GLU    OE1 4035   1.816   7.997   5.469
  314GLU    OE2 4036   2.015   7.941   5.398
  314GLU      C 4037   2.013   7.457   5.498
  314GLU      O 4038   2.035   7.366   5.570
  315ASP      N 4039   1.957   7.438   5.378
  315ASP     HN 4040   1.933   7.521   5.328
  315ASP     CA 4041   1.930   7.313   5.305
  315ASP     HA 4042   1.873   7.248   5.369
  315ASP     CB 4043   1.845   7.354   5.178
  315ASP    HB1 4044   1.842   7.279   5.096
  315ASP    HB2 4045   1.886   7.446   5.132
  315ASP     CG 4046   1.697   7.378   5.220
  315ASP    OD1 4047   1.624   7.468   5.160
  315ASP    OD2 4048   1.656   7.332   5.328
  315ASP      C 4049   2.047   7.221   5.280
  315ASP      O 4050   2.035   7.095   5.291
  316THR      N 4051   2.165   7.270   5.236
  316THR     HN 4052   2.185   7.367   5.247
  316THR     CA 4053   2.286   7.188   5.204
  316THR     HA 4054   2.260   7.116   5.129
  316THR     CB 4055   2.395   7.281   5.145
  316THR     HB 4056   2.384   7.390   5.167
  316THR    OG1 4057   2.388   7.282   5.002
  316THR    HG1 4058   2.299   7.311   4.983
  316THR    CG2 4059   2.540   7.232   5.178
  316THR   HG21 4060   2.560   7.235   5.287
  316THR   HG22 4061   2.556   7.125   5.149
  316THR   HG23 4062   2.613   7.302   5.132
  316THR      C 4063   2.339   7.104   5.325
  316THR      O 4064   2.363   6.986   5.315
  317TYR      N 4065   2.351   7.178   5.437
  317TYR     HN 4066   2.332   7.276   5.439
  317TYR     CA 4067   2.377   7.125   5.573
  317TYR     HA 4068   2.476   7.083   5.567
  317TYR     CB 4069   2.382   7.239   5.684
  317TYR    HB1 4070   2.424   7.191   5.775
  317TYR    HB2 4071   2.275   7.264   5.699
  317TYR     CG 4072   2.473   7.349   5.649
  317TYR    CD1 4073   2.443   7.478   5.670
  317TYR    HD1 4074   2.349   7.498   5.720
  317TYR    CE1 4075   2.535   7.581   5.637
  317TYR    HE1 4076   2.517   7.684   5.662
  317TYR     CZ 4077   2.660   7.552   5.582
  317TYR     OH 4078   2.761   7.640   5.544
  317TYR     HH 4079   2.843   7.598   5.570
  317TYR    CD2 4080   2.597   7.317   5.593
  317TYR    HD2 4081   2.631   7.215   5.600
  317TYR    CE2 4082   2.692   7.420   5.559
  317TYR    HE2 4083   2.785   7.385   5.518
  317TYR      C 4084   2.292   7.006   5.614
  317TYR      O 4085   2.347   6.909   5.671
  318THR      N 4086   2.155   7.006   5.586
  318THR     HN 4087   2.099   7.078   5.548
  318THR     CA 4088   2.066   6.914   5.656
  318THR     HA 4089   2.121   6.873   5.739
  318THR     CB 4090   1.932   6.976   5.694
  318THR     HB 4091   1.863   6.895   5.726
  318THR    OG1 4092   1.882   7.053   5.584
  318THR    HG1 4093   1.853   6.995   5.513
  318THR    CG2 4094   1.945   7.079   5.806
  318THR   HG21 4095   1.860   7.151   5.810
  318THR   HG22 4096   1.956   7.028   5.903
  318THR   HG23 4097   2.031   7.146   5.788
  318THR      C 4098   2.025   6.802   5.566
  318THR      O 4099   1.972   6.705   5.620
  319ASN      N 4100   2.051   6.804   5.435
  319ASN     HN 4101   2.103   6.880   5.398
  319ASN     CA 4102   1.999   6.713   5.338
  319ASN     HA 4103   1.925   6.648   5.383
  319ASN     CB 4104   1.933   6.795   5.226
  319ASN    HB1 4105   1.884   6.731   5.149
  319ASN    HB2 4106   2.010   6.860   5.179
  319ASN     CG 4107   1.815   6.881   5.282
  319ASN    OD1 4108   1.763   6.875   5.395
  319ASN    ND2 4109   1.767   6.970   5.193
  319ASN   HD21 4110   1.804   6.968   5.100
  319ASN   HD22 4111   1.713   7.044   5.232
  319ASN      C 4112   2.103   6.634   5.260
  319ASN      O 4113   2.208   6.687   5.231
  320GLU      N 4114   2.074   6.509   5.228
  320GLU     HN 4115   1.990   6.475   5.270
  320GLU     CA 4116   2.159   6.417   5.160
  320GLU     HA 4117   2.241   6.478   5.126
  320GLU     CB 4118   2.203   6.309   5.259
  320GLU    HB1 4119   2.274   6.235   5.216
  320GLU    HB2 4120   2.113   6.248   5.285
  320GLU     CG 4121   2.274   6.358   5.387
  320GLU    HG1 4122   2.206   6.435   5.430
  320GLU    HG2 4123   2.374   6.402   5.365
  320GLU     CD 4124   2.296   6.254   5.486
  320GLU    OE1 4125   2.415   6.223   5.510
  320GLU    OE2 4126   2.199   6.192   5.532
  320GLU      C 4127   2.082   6.352   5.044
  320GLU      O 4128   2.111   6.241   4.996
  321SER      N 4129   1.979   6.416   4.983
  321SER     HN 4130   1.953   6.509   5.007
  321SER     CA 4131   1.910   6.364   4.858
  321SER     HA 4132   1.884   6.259   4.864
  321SER     CB 4133   1.778   6.441   4.836
  321SER    HB1 4134   1.711   6.407   4.918
  321SER    HB2 4135   1.736   6.417   4.736
  321SER     OG 4136   1.802   6.586   4.836
  321SER    HG1 4137   1.714   6.622   4.821
  321SER      C 4138   1.995   6.389   4.735
  321SER      O 4139   2.083   6.475   4.743
  322ILE      N 4140   1.970   6.317   4.627
  322ILE     HN 4141   1.895   6.252   4.616
  322ILE     CA 4142   2.039   6.339   4.504
  322ILE     HA 4143   2.142   6.352   4.531
  322ILE     CB 4144   2.014   6.232   4.406
  322ILE     HB 4145   2.054   6.143   4.460
  322ILE    CG2 4146   1.862   6.202   4.377
  322ILE   HG21 4147   1.815   6.278   4.310
  322ILE   HG22 4148   1.845   6.102   4.331
  322ILE   HG23 4149   1.801   6.201   4.469
  322ILE    CG1 4150   2.092   6.242   4.276
  322ILE   HG11 4151   2.190   6.292   4.290
  322ILE   HG12 4152   2.035   6.295   4.197
  322ILE     CD 4153   2.135   6.106   4.220
  322ILE    HD1 4154   2.042   6.046   4.208
  322ILE    HD2 4155   2.189   6.118   4.124
  322ILE    HD3 4156   2.208   6.058   4.288
  322ILE      C 4157   1.999   6.472   4.434
  322ILE      O 4158   2.085   6.533   4.365
  323GLN      N 4159   1.880   6.536   4.458
  323GLN     HN 4160   1.802   6.487   4.496
  323GLN     CA 4161   1.857   6.672   4.418
  323GLN     HA 4162   1.880   6.676   4.313
  323GLN     CB 4163   1.706   6.711   4.424
  323GLN    HB1 4164   1.703   6.820   4.402
  323GLN    HB2 4165   1.667   6.692   4.526
  323GLN     CG 4166   1.607   6.637   4.325
  323GLN    HG1 4167   1.665   6.638   4.230
  323GLN    HG2 4168   1.512   6.695   4.326
  323GLN     CD 4169   1.585   6.488   4.356
  323GLN    OE1 4170   1.612   6.440   4.466
  323GLN    NE2 4171   1.515   6.421   4.259
  323GLN   HE21 4172   1.479   6.480   4.186
  323GLN   HE22 4173   1.483   6.330   4.287
  323GLN      C 4174   1.942   6.773   4.487
  323GLN      O 4175   1.996   6.870   4.430
  324THR      N 4176   1.968   6.755   4.620
  324THR     HN 4177   1.940   6.669   4.662
  324THR     CA 4178   2.059   6.838   4.690
  324THR     HA 4179   2.036   6.938   4.656
  324THR     CB 4180   2.049   6.823   4.841
  324THR     HB 4181   2.080   6.720   4.869
  324THR    OG1 4182   1.913   6.843   4.886
  324THR    HG1 4183   1.868   6.760   4.873
  324THR    CG2 4184   2.137   6.925   4.911
  324THR   HG21 4185   2.096   7.023   4.881
  324THR   HG22 4186   2.112   6.919   5.019
  324THR   HG23 4187   2.246   6.912   4.891
  324THR      C 4188   2.200   6.824   4.651
  324THR      O 4189   2.266   6.926   4.626
  325TYR      N 4190   2.254   6.707   4.633
  325TYR     HN 4191   2.203   6.625   4.657
  325TYR     CA 4192   2.389   6.683   4.572
  325TYR     HA 4193   2.451   6.742   4.637
  325TYR     CB 4194   2.428   6.534   4.576
  325TYR    HB1 4195   2.515   6.510   4.512
  325TYR    HB2 4196   2.342   6.471   4.545
  325TYR     CG 4197   2.468   6.490   4.715
  325TYR    CD1 4198   2.569   6.551   4.792
  325TYR    HD1 4199   2.632   6.623   4.742
  325TYR    CE1 4200   2.590   6.523   4.922
  325TYR    HE1 4201   2.670   6.580   4.966
  325TYR     CZ 4202   2.510   6.419   4.982
  325TYR     OH 4203   2.548   6.384   5.112
  325TYR     HH 4204   2.616   6.446   5.139
  325TYR    CD2 4205   2.400   6.384   4.772
  325TYR    HD2 4206   2.337   6.322   4.711
  325TYR    CE2 4207   2.427   6.347   4.905
  325TYR    HE2 4208   2.379   6.259   4.945
  325TYR      C 4209   2.406   6.743   4.442
  325TYR      O 4210   2.519   6.777   4.410
  326ILE      N 4211   2.299   6.742   4.354
  326ILE     HN 4212   2.216   6.697   4.384
  326ILE     CA 4213   2.306   6.810   4.225
  326ILE     HA 4214   2.394   6.773   4.174
  326ILE     CB 4215   2.186   6.784   4.122
  326ILE     HB 4216   2.090   6.785   4.180
  326ILE    CG2 4217   2.158   6.891   4.016
  326ILE   HG21 4218   2.069   6.856   3.960
  326ILE   HG22 4219   2.128   6.990   4.056
  326ILE   HG23 4220   2.248   6.903   3.953
  326ILE    CG1 4221   2.201   6.648   4.060
  326ILE   HG11 4222   2.229   6.577   4.141
  326ILE   HG12 4223   2.287   6.654   3.989
  326ILE     CD 4224   2.076   6.595   3.988
  326ILE    HD1 4225   2.097   6.488   3.963
  326ILE    HD2 4226   1.991   6.596   4.059
  326ILE    HD3 4227   2.041   6.656   3.901
  326ILE      C 4228   2.328   6.957   4.242
  326ILE      O 4229   2.416   7.014   4.176
  327GLU      N 4230   2.255   7.025   4.336
  327GLU     HN 4231   2.192   6.978   4.397
  327GLU     CA 4232   2.283   7.167   4.361
  327GLU     HA 4233   2.283   7.214   4.264
  327GLU     CB 4234   2.169   7.229   4.446
  327GLU    HB1 4235   2.213   7.328   4.473
  327GLU    HB2 4236   2.152   7.174   4.541
  327GLU     CG 4237   2.041   7.250   4.369
  327GLU    HG1 4238   1.986   7.155   4.357
  327GLU    HG2 4239   2.059   7.284   4.265
  327GLU     CD 4240   1.963   7.365   4.425
  327GLU    OE1 4241   1.934   7.462   4.357
  327GLU    OE2 4242   1.931   7.356   4.550
  327GLU      C 4243   2.420   7.193   4.424
  327GLU      O 4244   2.492   7.286   4.390
  328LEU      N 4245   2.462   7.104   4.521
  328LEU     HN 4246   2.399   7.031   4.548
  328LEU     CA 4247   2.575   7.133   4.601
  328LEU     HA 4248   2.580   7.237   4.629
  328LEU     CB 4249   2.573   7.038   4.724
  328LEU    HB1 4250   2.546   6.937   4.686
  328LEU    HB2 4251   2.494   7.061   4.799
  328LEU     CG 4252   2.694   7.033   4.813
  328LEU     HG 4253   2.780   6.990   4.758
  328LEU    CD1 4254   2.744   7.167   4.877
  328LEU   HD11 4255   2.649   7.211   4.913
  328LEU   HD12 4256   2.802   7.150   4.970
  328LEU   HD13 4257   2.805   7.226   4.804
  328LEU    CD2 4258   2.672   6.932   4.928
  328LEU   HD21 4259   2.763   6.914   4.989
  328LEU   HD22 4260   2.600   6.967   5.004
  328LEU   HD23 4261   2.638   6.834   4.889
  328LEU      C 4262   2.703   7.111   4.525
  328LEU      O 4263   2.797   7.185   4.537
  329PHE      N 4264   2.714   6.995   4.455
  329PHE     HN 4265   2.634   6.935   4.452
  329PHE     CA 4266   2.825   6.960   4.369
  329PHE     HA 4267   2.917   6.966   4.425
  329PHE     CB 4268   2.818   6.816   4.306
  329PHE    HB1 4269   2.906   6.804   4.239
  329PHE    HB2 4270   2.723   6.812   4.249
  329PHE     CG 4271   2.829   6.703   4.395
  329PHE    CD1 4272   2.786   6.572   4.357
  329PHE    HD1 4273   2.762   6.556   4.253
  329PHE    CE1 4274   2.792   6.461   4.440
  329PHE    HE1 4275   2.774   6.360   4.408
  329PHE     CZ 4276   2.825   6.479   4.570
  329PHE     HZ 4277   2.838   6.397   4.639
  329PHE    CD2 4278   2.860   6.715   4.529
  329PHE    HD2 4279   2.894   6.808   4.572
  329PHE    CE2 4280   2.859   6.604   4.621
  329PHE    HE2 4281   2.876   6.624   4.726
  329PHE      C 4282   2.841   7.063   4.263
  329PHE      O 4283   2.955   7.095   4.220
  330GLY      N 4284   2.731   7.120   4.207
  330GLY     HN 4285   2.643   7.078   4.231
  330GLY     CA 4286   2.729   7.227   4.106
  330GLY    HA1 4287   2.808   7.187   4.044
  330GLY    HA2 4288   2.632   7.243   4.061
  330GLY      C 4289   2.779   7.360   4.155
  330GLY      O 4290   2.857   7.427   4.086
  331ASN      N 4291   2.733   7.391   4.278
  331ASN     HN 4292   2.660   7.342   4.325
  331ASN     CA 4293   2.788   7.501   4.361
  331ASN     HA 4294   2.780   7.590   4.301
  331ASN     CB 4295   2.698   7.515   4.482
  331ASN    HB1 4296   2.701   7.426   4.550
  331ASN    HB2 4297   2.593   7.507   4.447
  331ASN     CG 4298   2.728   7.638   4.572
  331ASN    OD1 4299   2.739   7.751   4.527
  331ASN    ND2 4300   2.734   7.616   4.706
  331ASN   HD21 4301   2.715   7.530   4.754
  331ASN   HD22 4302   2.759   7.693   4.765
  331ASN      C 4303   2.939   7.490   4.397
  331ASN      O 4304   3.019   7.585   4.385
  332MET      N 4305   2.978   7.368   4.436
  332MET     HN 4306   2.912   7.300   4.467
  332MET     CA 4307   3.114   7.339   4.451
  332MET     HA 4308   3.148   7.404   4.530
  332MET     CB 4309   3.142   7.196   4.504
  332MET    HB1 4310   3.248   7.171   4.486
  332MET    HB2 4311   3.094   7.122   4.436
  332MET     CG 4312   3.100   7.170   4.650
  332MET    HG1 4313   3.130   7.064   4.662
  332MET    HG2 4314   2.992   7.189   4.667
  332MET     SD 4315   3.195   7.270   4.773
  332MET     CE 4316   3.084   7.418   4.794
  332MET    HE1 4317   2.977   7.401   4.770
  332MET    HE2 4318   3.085   7.459   4.897
  332MET    HE3 4319   3.112   7.500   4.725
  332MET      C 4320   3.201   7.362   4.330
  332MET      O 4321   3.303   7.435   4.335
  333ALA      N 4322   3.157   7.316   4.209
  333ALA     HN 4323   3.082   7.251   4.207
  333ALA     CA 4324   3.232   7.348   4.090
  333ALA     HA 4325   3.331   7.311   4.113
  333ALA     CB 4326   3.177   7.275   3.966
  333ALA    HB1 4327   3.147   7.171   3.988
  333ALA    HB2 4328   3.091   7.337   3.932
  333ALA    HB3 4329   3.240   7.278   3.875
  333ALA      C 4330   3.247   7.502   4.062
  333ALA      O 4331   3.353   7.553   4.034
  334LYS      N 4332   3.129   7.581   4.077
  334LYS     HN 4333   3.037   7.548   4.094
  334LYS     CA 4334   3.138   7.728   4.050
  334LYS     HA 4335   3.197   7.746   3.961
  334LYS     CB 4336   3.011   7.797   4.000
  334LYS    HB1 4337   2.991   7.757   3.898
  334LYS    HB2 4338   3.037   7.905   3.996
  334LYS     CG 4339   2.891   7.775   4.093
  334LYS    HG1 4340   2.915   7.819   4.192
  334LYS    HG2 4341   2.878   7.668   4.121
  334LYS     CD 4342   2.758   7.822   4.035
  334LYS    HD1 4343   2.770   7.916   3.977
  334LYS    HD2 4344   2.725   7.740   3.967
  334LYS     CE 4345   2.664   7.852   4.152
  334LYS    HE1 4346   2.703   7.928   4.222
  334LYS    HE2 4347   2.659   7.760   4.214
  334LYS     NZ 4348   2.526   7.880   4.100
  334LYS    HZ1 4349   2.478   7.801   4.052
  334LYS    HZ2 4350   2.471   7.895   4.187
  334LYS    HZ3 4351   2.530   7.967   4.042
  334LYS      C 4352   3.211   7.806   4.157
  334LYS      O 4353   3.259   7.918   4.140
  335THR      N 4354   3.223   7.740   4.276
  335THR     HN 4355   3.172   7.655   4.291
  335THR     CA 4356   3.309   7.790   4.383
  335THR     HA 4357   3.304   7.898   4.390
  335THR     CB 4358   3.260   7.739   4.509
  335THR     HB 4359   3.241   7.630   4.498
  335THR    OG1 4360   3.131   7.793   4.542
  335THR    HG1 4361   3.074   7.753   4.476
  335THR    CG2 4362   3.351   7.758   4.633
  335THR   HG21 4363   3.311   7.710   4.725
  335THR   HG22 4364   3.461   7.741   4.626
  335THR   HG23 4365   3.347   7.869   4.641
  335THR      C 4366   3.454   7.765   4.361
  335THR      O 4367   3.531   7.865   4.354
  336LEU      N 4368   3.496   7.641   4.350
  336LEU     HN 4369   3.426   7.570   4.353
  336LEU     CA 4370   3.632   7.596   4.351
  336LEU     HA 4371   3.680   7.633   4.440
  336LEU     CB 4372   3.639   7.442   4.352
  336LEU    HB1 4373   3.744   7.415   4.328
  336LEU    HB2 4374   3.579   7.393   4.272
  336LEU     CG 4375   3.605   7.386   4.493
  336LEU     HG 4376   3.512   7.427   4.537
  336LEU    CD1 4377   3.583   7.231   4.479
  336LEU   HD11 4378   3.513   7.217   4.394
  336LEU   HD12 4379   3.680   7.179   4.461
  336LEU   HD13 4380   3.535   7.184   4.568
  336LEU    CD2 4381   3.709   7.420   4.589
  336LEU   HD21 4382   3.700   7.363   4.684
  336LEU   HD22 4383   3.815   7.410   4.557
  336LEU   HD23 4384   3.698   7.526   4.621
  336LEU      C 4385   3.701   7.651   4.235
  336LEU      O 4386   3.812   7.696   4.254
  337ALA      N 4387   3.641   7.656   4.115
  337ALA     HN 4388   3.550   7.616   4.115
  337ALA     CA 4389   3.687   7.722   3.990
  337ALA     HA 4390   3.779   7.673   3.963
  337ALA     CB 4391   3.565   7.720   3.879
  337ALA    HB1 4392   3.541   7.618   3.844
  337ALA    HB2 4393   3.480   7.759   3.939
  337ALA    HB3 4394   3.580   7.783   3.789
  337ALA      C 4395   3.728   7.872   4.006
  337ALA      O 4396   3.650   7.951   4.052
  338LYS      N 4397   3.852   7.912   3.964
  338LYS     HN 4398   3.924   7.848   3.937
  338LYS     CA 4399   3.867   8.048   3.927
  338LYS     HA 4400   3.812   8.108   3.997
  338LYS     CB 4401   4.017   8.101   3.939
  338LYS    HB1 4402   4.040   8.206   3.910
  338LYS    HB2 4403   4.075   8.036   3.871
  338LYS     CG 4404   4.085   8.069   4.081
  338LYS    HG1 4405   4.195   8.066   4.063
  338LYS    HG2 4406   4.047   7.971   4.117
  338LYS     CD 4407   4.062   8.188   4.180
  338LYS    HD1 4408   4.117   8.277   4.144
  338LYS    HD2 4409   3.956   8.218   4.195
  338LYS     CE 4410   4.109   8.151   4.319
  338LYS    HE1 4411   4.099   8.237   4.389
  338LYS    HE2 4412   4.216   8.124   4.309
  338LYS     NZ 4413   4.036   8.041   4.379
  338LYS    HZ1 4414   4.025   8.062   4.481
  338LYS    HZ2 4415   3.937   8.039   4.347
  338LYS    HZ3 4416   4.071   7.944   4.366
  338LYS      C 4417   3.816   8.080   3.781
  338LYS    OT1 4418   3.771   7.985   3.717
  338LYS    OT2 4419   3.823   8.199   3.737
  339SOL     OW 4420   2.675   1.109   7.221
  339SOL    HW1 4421   2.762   1.119   7.269
  339SOL    HW2 4422   2.603   1.153   7.274
  340SOL     OW 4423   6.812   7.803   8.712
  340SOL    HW1 4424   6.826   7.744   8.791
  340SOL    HW2 4425   6.716   7.801   8.685
  341SOL     OW 4426   2.796   3.697   2.934
  341SOL    HW1 4427   2.718   3.659   2.983
  341SOL    HW2 4428   2.790   3.796   2.931
  342SOL     OW 4429   1.356   3.751   1.162
  342SOL    HW1 4430   1.302   3.827   1.198
  342SOL    HW2 4431   1.409   3.710   1.236
  343SOL     OW 4432   5.187   2.692   7.156
  343SOL    HW1 4433   5.210   2.612   7.100
  343SOL    HW2 4434   5.108   2.739   7.115
  344SOL     OW 4435   4.522   7.479   8.041
  344SOL    HW1 4436   4.538   7.443   8.133
  344SOL    HW2 4437   4.583   7.556   8.024
  345SOL     OW 4438   0.980   6.760   7.259
  345SOL    HW1 4439   0.907   6.766   7.191
  345SOL    HW2 4440   1.017   6.667   7.259
  346SOL     OW 4441   0.468   0.228   5.505
  346SOL    HW1 4442   0.451   0.262   5.598
  346SOL    HW2 4443   0.544   0.162   5.508
  347SOL     OW 4444   4.584   6.759   7.834
  347SOL    HW1 4445   4.601   6.678   7.890
  347SOL    HW2 4446   4.570   6.838   7.893
  348SOL     OW 4447   7.692   5.034   3.404
  348SOL    HW1 4448   7.729   5.087   3.328
  348SOL    HW2 4449   7.730   4.941   3.402
  349SOL     OW 4450   2.220   4.616   0.083
  349SOL    HW1 4451   2.222   4.530   0.033
  349SOL    HW2 4452   2.184   4.601   0.175
  350SOL     OW 4453   3.176   1.409   3.970
  350SOL    HW1 4454   3.229   1.494   3.973
  350SOL    HW2 4455   3.201   1.356   3.890
  351SOL     OW 4456   6.844   5.163   1.996
  351SOL    HW1 4457   6.760   5.172   2.049
  351SOL    HW2 4458   6.912   5.112   2.049
  352SOL     OW 4459   3.541   8.543   5.481
  352SOL    HW1 4460   3.545   8.490   5.396
  352SOL    HW2 4461   3.599   8.624   5.472
  353SOL     OW 4462   0.484   5.268   0.552
  353SOL    HW1 4463   0.566   5.322   0.570
  353SOL    HW2 4464   0.405   5.314   0.593
  354SOL     OW 4465   1.572   3.295   5.047
  354SOL    HW1 4466   1.656   3.324   5.093
  354SOL    HW2 4467   1.517   3.240   5.109
  355SOL     OW 4468   8.057   4.147   4.146
  355SOL    HW1 4469   7.968   4.176   4.181
  355SOL    HW2 4470   8.125   4.219   4.163
  356SOL     OW 4471   7.637   4.950   4.213
  356SOL    HW1 4472   7.610   5.018   4.145
  356SOL    HW2 4473   7.729   4.917   4.191
  357SOL     OW 4474   7.521   6.005   7.516
  357SOL    HW1 4475   7.504   6.043   7.424
  357SOL    HW2 4476   7.508   6.077   7.584
  358SOL     OW 4477   8.395   5.067   3.534
  358SOL    HW1 4478   8.327   5.012   3.485
  358SOL    HW2 4479   8.443   5.009   3.600
  359SOL     OW 4480   5.056   8.025   1.423
  359SOL    HW1 4481   5.127   8.088   1.393
  359SOL    HW2 4482   5.096   7.935   1.438
  360SOL     OW 4483   8.575   0.566   1.938
  360SOL    HW1 4484   8.588   0.607   1.847
  360SOL    HW2 4485   8.566   0.639   2.006
  361SOL     OW 4486   0.651   2.157   5.876
  361SOL    HW1 4487   0.668   2.091   5.803
  361SOL    HW2 4488   0.623   2.109   5.959
  362SOL     OW 4489   3.459   4.875   8.016
  362SOL    HW1 4490   3.509   4.941   7.960
  362SOL    HW2 4491   3.418   4.806   7.956
  363SOL     OW 4492   3.885   4.115   5.282
  363SOL    HW1 4493   3.964   4.168   5.312
  363SOL    HW2 4494   3.848   4.063   5.359
  364SOL     OW 4495   0.447   5.294   7.619
  364SOL    HW1 4496   0.400   5.216   7.577
  364SOL    HW2 4497   0.437   5.374   7.561
  365SOL     OW 4498   2.386   8.730   0.810
  365SOL    HW1 4499   2.313   8.765   0.870
  365SOL    HW2 4500   2.350   8.721   0.717
  366SOL     OW 4501   3.123   4.633   1.647
  366SOL    HW1 4502   3.132   4.730   1.672
  366SOL    HW2 4503   3.206   4.603   1.601
  367SOL     OW 4504   3.025   7.799   3.487
  367SOL    HW1 4505   3.119   7.770   3.471
  367SOL    HW2 4506   2.975   7.798   3.401
  368SOL     OW 4507   5.276   2.025   4.046
  368SOL    HW1 4508   5.277   2.046   4.144
  368SOL    HW2 4509   5.223   1.942   4.030
  369SOL     OW 4510   3.974   2.238   6.531
  369SOL    HW1 4511   4.051   2.245   6.468
  369SOL    HW2 4512   4.008   2.233   6.625
  370SOL     OW 4513   7.894   8.878   6.146
  370SOL    HW1 4514   7.853   8.787   6.134
  370SOL    HW2 4515   7.875   8.934   6.066
  371SOL     OW 4516   7.934   6.708   2.964
  371SOL    HW1 4517   7.935   6.618   3.008
  371SOL    HW2 4518   7.943   6.697   2.865
  372SOL     OW 4519   2.174   7.169   8.444
  372SOL    HW1 4520   2.201   7.260   8.478
  372SOL    HW2 4521   2.155   7.109   8.521
  373SOL     OW 4522   6.256   1.576   2.847
  373SOL    HW1 4523   6.298   1.486   2.855
  373SOL    HW2 4524   6.245   1.617   2.937
  374SOL     OW 4525   7.358   5.743   6.452
  374SOL    HW1 4526   7.443   5.797   6.447
  374SOL    HW2 4527   7.380   5.646   6.443
  375SOL     OW 4528   2.920   1.954   4.337
  375SOL    HW1 4529   2.840   2.007   4.365
  375SOL    HW2 4530   2.895   1.892   4.264
  376SOL     OW 4531   5.193   7.104   1.955
  376SOL    HW1 4532   5.145   7.128   2.039
  376SOL    HW2 4533   5.138   7.039   1.902
  377SOL     OW 4534   7.033   7.802   2.897
  377SOL    HW1 4535   7.124   7.842   2.889
  377SOL    HW2 4536   7.027   7.723   2.835
  378SOL     OW 4537   5.301   2.847   2.730
  378SOL    HW1 4538   5.243   2.826   2.809
  378SOL    HW2 4539   5.395   2.819   2.749
  379SOL     OW 4540   5.468   6.073   1.478
  379SOL    HW1 4541   5.383   6.098   1.434
  379SOL    HW2 4542   5.524   6.154   1.493
  380SOL     OW 4543   6.644   8.682   8.856
  380SOL    HW1 4544   6.617   8.662   8.761
  380SOL    HW2 4545   6.736   8.649   8.872
  381SOL     OW 4546   1.179   6.457   1.707
  381SOL    HW1 4547   1.278   6.449   1.702
  381SOL    HW2 4548   1.144   6.502   1.625
  382SOL     OW 4549   3.450   3.451   4.502
  382SOL    HW1 4550   3.398   3.447   4.588
  382SOL    HW2 4551   3.388   3.437   4.425
  383SOL     OW 4552   3.527   0.637   2.454
  383SOL    HW1 4553   3.579   0.559   2.491
  383SOL    HW2 4554   3.475   0.608   2.374
  384SOL     OW 4555   8.536   6.961   4.139
  384SOL    HW1 4556   8.623   7.009   4.126
  384SOL    HW2 4557   8.461   7.026   4.129
  385SOL     OW 4558   0.157   1.265   7.030
  385SOL    HW1 4559   0.232   1.213   7.072
  385SOL    HW2 4560   0.107   1.207   6.966
  386SOL     OW 4561   3.496   3.329   1.656
  386SOL    HW1 4562   3.504   3.362   1.750
  386SOL    HW2 4563   3.516   3.231   1.653
  387SOL     OW 4564   5.137   2.173   6.389
  387SOL    HW1 4565   5.198   2.248   6.417
  387SOL    HW2 4566   5.184   2.086   6.404
  388SOL     OW 4567   4.096   4.843   3.980
  388SOL    HW1 4568   4.049   4.890   3.905
  388SOL    HW2 4569   4.095   4.900   4.062
  389SOL     OW 4570   8.354   4.783   8.810
  389SOL    HW1 4571   8.328   4.833   8.893
  389SOL    HW2 4572   8.338   4.685   8.824
  390SOL     OW 4573   6.312   2.099   4.366
  390SOL    HW1 4574   6.377   2.024   4.379
  390SOL    HW2 4575   6.356   2.172   4.313
  391SOL     OW 4576   2.389   6.223   8.650
  391SOL    HW1 4577   2.484   6.197   8.666
  391SOL    HW2 4578   2.341   6.228   8.737
  392SOL     OW 4579   8.433   3.646   1.633
  392SOL    HW1 4580   8.412   3.716   1.564
  392SOL    HW2 4581   8.498   3.580   1.594
  393SOL     OW 4582   7.133   5.633   1.775
  393SOL    HW1 4583   7.057   5.587   1.729
  393SOL    HW2 4584   7.098   5.687   1.851
  394SOL     OW 4585   4.929   2.175   8.263
  394SOL    HW1 4586   4.953   2.096   8.208
  394SOL    HW2 4587   4.980   2.172   8.349
  395SOL     OW 4588   6.873   7.509   4.717
  395SOL    HW1 4589   6.951   7.446   4.708
  395SOL    HW2 4590   6.893   7.594   4.669
  396SOL     OW 4591   1.056   4.098   2.158
  396SOL    HW1 4592   1.096   4.189   2.150
  396SOL    HW2 4593   1.025   4.067   2.069
  397SOL     OW 4594   6.479   7.528   8.741
  397SOL    HW1 4595   6.437   7.509   8.652
  397SOL    HW2 4596   6.561   7.472   8.751
  398SOL     OW 4597   4.593   0.715   7.554
  398SOL    HW1 4598   4.639   0.661   7.484
  398SOL    HW2 4599   4.648   0.794   7.578
  399SOL     OW 4600   6.901   2.019   1.346
  399SOL    HW1 4601   6.828   1.964   1.386
  399SOL    HW2 4602   6.888   2.025   1.247
  400SOL     OW 4603   4.240   2.582   6.862
  400SOL    HW1 4604   4.277   2.599   6.770
  400SOL    HW2 4605   4.141   2.568   6.856
  401SOL     OW 4606   5.795   0.013   1.370
  401SOL    HW1 4607   5.792  -0.015   1.274
  401SOL    HW2 4608   5.725   0.083   1.386
  402SOL     OW 4609   7.862   6.233   5.652
  402SOL    HW1 4610   7.870   6.331   5.631
  402SOL    HW2 4611   7.946   6.186   5.625
  403SOL     OW 4612   4.529   6.639   8.512
  403SOL    HW1 4613   4.541   6.737   8.523
  403SOL    HW2 4614   4.560   6.612   8.421
  404SOL     OW 4615   0.268   0.847   8.519
  404SOL    HW1 4616   0.246   0.945   8.525
  404SOL    HW2 4617   0.237   0.802   8.603
  405SOL     OW 4618   2.163   1.842   7.900
  405SOL    HW1 4619   2.209   1.915   7.950
  405SOL    HW2 4620   2.229   1.773   7.872
  406SOL     OW 4621   4.766   6.195   7.799
  406SOL    HW1 4622   4.817   6.176   7.884
  406SOL    HW2 4623   4.671   6.218   7.822
  407SOL     OW 4624   2.664   0.583   8.322
  407SOL    HW1 4625   2.678   0.499   8.270
  407SOL    HW2 4626   2.683   0.662   8.263
  408SOL     OW 4627   5.849   5.151   7.724
  408SOL    HW1 4628   5.908   5.187   7.652
  408SOL    HW2 4629   5.787   5.223   7.756
  409SOL     OW 4630   5.411   2.064   2.425
  409SOL    HW1 4631   5.504   2.090   2.401
  409SOL    HW2 4632   5.405   2.048   2.524
  410SOL     OW 4633   2.450   4.423   2.680
  410SOL    HW1 4634   2.488   4.403   2.771
  410SOL    HW2 4635   2.469   4.518   2.657
  411SOL     OW 4636   8.087   7.602   8.310
  411SOL    HW1 4637   8.176   7.560   8.325
  411SOL    HW2 4638   8.068   7.667   8.384
  412SOL     OW 4639   6.344   5.608   3.149
  412SOL    HW1 4640   6.383   5.535   3.094
  412SOL    HW2 4641   6.249   5.587   3.169
  413SOL     OW 4642   2.580   0.085   3.641
  413SOL    HW1 4643   2.628   0.059   3.557
  413SOL    HW2 4644   2.643   0.081   3.718
  414SOL     OW 4645   2.264   1.608   0.312
  414SOL    HW1 4646   2.266   1.616   0.213
  414SOL    HW2 4647   2.172   1.582   0.342
  415SOL     OW 4648   1.176   5.285   2.183
  415SOL    HW1 4649   1.178   5.370   2.130
  415SOL    HW2 4650   1.208   5.209   2.127
  416SOL     OW 4651   7.150   6.892   5.107
  416SOL    HW1 4652   7.134   6.798   5.076
  416SOL    HW2 4653   7.161   6.952   5.028
  417SOL     OW 4654   7.436   4.375   7.845
  417SOL    HW1 4655   7.399   4.297   7.795
  417SOL    HW2 4656   7.437   4.355   7.943
  418SOL     OW 4657   5.110   5.579   3.885
  418SOL    HW1 4658   5.105   5.671   3.923
  418SOL    HW2 4659   5.024   5.558   3.839
  419SOL     OW 4660   1.710   8.511   6.933
  419SOL    HW1 4661   1.611   8.498   6.939
  419SOL    HW2 4662   1.749   8.439   6.876
  420SOL     OW 4663   0.864   7.704   0.187
  420SOL    HW1 4664   0.803   7.656   0.250
  420SOL    HW2 4665   0.883   7.646   0.108
  421SOL     OW 4666   5.135   1.022   2.827
  421SOL    HW1 4667   5.179   1.103   2.787
  421SOL    HW2 4668   5.056   0.996   2.771
  422SOL     OW 4669   2.011   7.704   8.477
  422SOL    HW1 4670   2.094   7.714   8.531
  422SOL    HW2 4671   1.942   7.656   8.532
  423SOL     OW 4672   1.508   8.382   3.154
  423SOL    HW1 4673   1.453   8.299   3.144
  423SOL    HW2 4674   1.448   8.458   3.180
  424SOL     OW 4675   3.099   0.114   8.554
  424SOL    HW1 4676   3.138   0.024   8.572
  424SOL    HW2 4677   3.152   0.159   8.482
  425SOL     OW 4678   7.038   4.797   1.534
  425SOL    HW1 4679   7.073   4.882   1.493
  425SOL    HW2 4680   7.104   4.762   1.600
  426SOL     OW 4681   3.296   5.211   8.129
  426SOL    HW1 4682   3.383   5.162   8.121
  426SOL    HW2 4683   3.260   5.198   8.221
  427SOL     OW 4684   4.788   3.243   1.112
  427SOL    HW1 4685   4.844   3.161   1.123
  427SOL    HW2 4686   4.821   3.315   1.173
  428SOL     OW 4687   3.854   3.437   1.338
  428SOL    HW1 4688   3.781   3.452   1.405
  428SOL    HW2 4689   3.899   3.350   1.356
  429SOL     OW 4690   4.035   2.024   7.934
  429SOL    HW1 4691   4.044   2.117   7.970
  429SOL    HW2 4692   4.085   2.017   7.848
  430SOL     OW 4693   8.634   2.241   2.033
  430SOL    HW1 4694   8.592   2.224   1.943
  430SOL    HW2 4695   8.618   2.163   2.093
  431SOL     OW 4696   5.798   1.999   1.823
  431SOL    HW1 4697   5.716   2.052   1.803
  431SOL    HW2 4698   5.874   2.061   1.843
  432SOL     OW 4699   6.800   1.627   5.610
  432SOL    HW1 4700   6.835   1.660   5.698
  432SOL    HW2 4701   6.877   1.612   5.547
  433SOL     OW 4702   6.958   8.120   2.152
  433SOL    HW1 4703   6.920   8.080   2.235
  433SOL    HW2 4704   7.032   8.182   2.176
  434SOL     OW 4705   3.395   7.812   0.382
  434SOL    HW1 4706   3.398   7.855   0.472
  434SOL    HW2 4707   3.484   7.771   0.362
  435SOL     OW 4708   1.428   7.196   3.718
  435SOL    HW1 4709   1.478   7.239   3.642
  435SOL    HW2 4710   1.479   7.115   3.748
  436SOL     OW 4711   6.352   1.758   2.676
  436SOL    HW1 4712   6.353   1.666   2.714
  436SOL    HW2 4713   6.265   1.772   2.627
  437SOL     OW 4714   5.463   0.048   6.521
  437SOL    HW1 4715   5.422  -0.036   6.486
  437SOL    HW2 4716   5.391   0.115   6.539
  438SOL     OW 4717   6.840   0.378   2.052
  438SOL    HW1 4718   6.873   0.284   2.047
  438SOL    HW2 4719   6.902   0.432   2.108
  439SOL     OW 4720   0.505   6.172   1.248
  439SOL    HW1 4721   0.425   6.192   1.191
  439SOL    HW2 4722   0.570   6.248   1.241
  440SOL     OW 4723   1.629   0.114   1.816
  440SOL    HW1 4724   1.707   0.066   1.857
  440SOL    HW2 4725   1.648   0.132   1.720
  441SOL     OW 4726   3.295   6.877   0.468
  441SOL    HW1 4727   3.361   6.951   0.478
  441SOL    HW2 4728   3.243   6.868   0.553
  442SOL     OW 4729   0.980   5.924   2.159
  442SOL    HW1 4730   0.945   5.989   2.092
  442SOL    HW2 4731   1.057   5.964   2.209
  443SOL     OW 4732   0.942   1.105   3.989
  443SOL    HW1 4733   0.884   1.134   4.064
  443SOL    HW2 4734   0.933   1.007   3.975
  444SOL     OW 4735   3.975   0.424   8.217
  444SOL    HW1 4736   4.045   0.386   8.278
  444SOL    HW2 4737   4.010   0.427   8.124
  445SOL     OW 4738   2.341   0.985   5.825
  445SOL    HW1 4739   2.357   1.001   5.727
  445SOL    HW2 4740   2.377   1.062   5.877
  446SOL     OW 4741   7.766   8.684   7.487
  446SOL    HW1 4742   7.786   8.755   7.419
  446SOL    HW2 4743   7.721   8.607   7.443
  447SOL     OW 4744   8.016   4.444   0.265
  447SOL    HW1 4745   8.069   4.374   0.217
  447SOL    HW2 4746   8.067   4.475   0.345
  448SOL     OW 4747   5.044   8.276   2.234
  448SOL    HW1 4748   5.134   8.295   2.272
  448SOL    HW2 4749   5.054   8.237   2.142
  449SOL     OW 4750   8.648   2.425   5.827
  449SOL    HW1 4751   8.609   2.347   5.877
  449SOL    HW2 4752   8.680   2.493   5.892
  450SOL     OW 4753   6.974   2.899   8.363
  450SOL    HW1 4754   6.925   2.841   8.429
  450SOL    HW2 4755   6.988   2.990   8.403
  451SOL     OW 4756   2.755   1.140   8.749
  451SOL    HW1 4757   2.826   1.210   8.749
  451SOL    HW2 4758   2.701   1.147   8.666
  452SOL     OW 4759   3.803  -0.006   4.331
  452SOL    HW1 4760   3.843   0.085   4.333
  452SOL    HW2 4761   3.858  -0.065   4.271
  453SOL     OW 4762   8.287   2.012   6.702
  453SOL    HW1 4763   8.213   2.033   6.765
  453SOL    HW2 4764   8.250   1.973   6.617
  454SOL     OW 4765   3.799   5.432   0.341
  454SOL    HW1 4766   3.835   5.509   0.288
  454SOL    HW2 4767   3.711   5.457   0.382
  455SOL     OW 4768   1.419   4.535   0.235
  455SOL    HW1 4769   1.463   4.564   0.150
  455SOL    HW2 4770   1.365   4.610   0.273
  456SOL     OW 4771   6.117   8.139   7.039
  456SOL    HW1 4772   6.049   8.180   6.979
  456SOL    HW2 4773   6.209   8.162   7.006
  457SOL     OW 4774   7.397   1.302   6.141
  457SOL    HW1 4775   7.365   1.250   6.221
  457SOL    HW2 4776   7.468   1.367   6.171
  458SOL     OW 4777   0.837   5.227   7.118
  458SOL    HW1 4778   0.842   5.188   7.210
  458SOL    HW2 4779   0.744   5.258   7.099
  459SOL     OW 4780   3.344   1.139   6.005
  459SOL    HW1 4781   3.332   1.238   6.011
  459SOL    HW2 4782   3.258   1.094   6.029
  460SOL     OW 4783   3.817   5.169   3.063
  460SOL    HW1 4784   3.753   5.234   3.102
  460SOL    HW2 4785   3.906   5.177   3.108
  461SOL     OW 4786   8.187   2.408   1.182
  461SOL    HW1 4787   8.285   2.404   1.163
  461SOL    HW2 4788   8.143   2.468   1.116
  462SOL     OW 4789   5.115   4.924   7.697
  462SOL    HW1 4790   5.127   5.019   7.667
  462SOL    HW2 4791   5.149   4.862   7.627
  463SOL     OW 4792   6.552   6.501   8.252
  463SOL    HW1 4793   6.469   6.451   8.227
  463SOL    HW2 4794   6.571   6.571   8.184
  464SOL     OW 4795   6.562   4.766   0.310
  464SOL    HW1 4796   6.558   4.756   0.409
  464SOL    HW2 4797   6.539   4.679   0.266
  465SOL     OW 4798   6.515   3.459   6.335
  465SOL    HW1 4799   6.566   3.411   6.407
  465SOL    HW2 4800   6.575   3.478   6.258
  466SOL     OW 4801   0.458   2.129   8.133
  466SOL    HW1 4802   0.478   2.087   8.045
  466SOL    HW2 4803   0.455   2.229   8.122
  467SOL     OW 4804   6.359   6.528   7.366
  467SOL    HW1 4805   6.260   6.517   7.374
  467SOL    HW2 4806   6.380   6.581   7.283
  468SOL     OW 4807   6.087   6.929   7.471
  468SOL    HW1 4808   6.187   6.927   7.468
  468SOL    HW2 4809   6.056   6.905   7.563
  469SOL     OW 4810   0.790   1.893   7.584
  469SOL    HW1 4811   0.786   1.793   7.577
  469SOL    HW2 4812   0.837   1.930   7.504
  470SOL     OW 4813   5.538   2.055   3.941
  470SOL    HW1 4814   5.566   2.036   4.036
  470SOL    HW2 4815   5.439   2.066   3.937
  471SOL     OW 4816   0.658   7.771   6.639
  471SOL    HW1 4817   0.729   7.731   6.698
  471SOL    HW2 4818   0.575   7.786   6.693
  472SOL     OW 4819   4.559   2.812   6.568
  472SOL    HW1 4820   4.550   2.851   6.476
  472SOL    HW2 4821   4.655   2.793   6.587
  473SOL     OW 4822   1.743   4.645   3.315
  473SOL    HW1 4823   1.766   4.577   3.246
  473SOL    HW2 4824   1.661   4.618   3.363
  474SOL     OW 4825   0.521   1.138   4.808
  474SOL    HW1 4826   0.606   1.178   4.842
  474SOL    HW2 4827   0.445   1.201   4.825
  475SOL     OW 4828   1.991   1.923   2.827
  475SOL    HW1 4829   2.000   1.824   2.818
  475SOL    HW2 4830   1.953   1.961   2.742
  476SOL     OW 4831   4.147   4.342   2.961
  476SOL    HW1 4832   4.196   4.311   3.043
  476SOL    HW2 4833   4.065   4.392   2.989
  477SOL     OW 4834   4.390   8.065   1.870
  477SOL    HW1 4835   4.409   7.982   1.922
  477SOL    HW2 4836   4.343   8.041   1.785
  478SOL     OW 4837   6.641   7.769   8.430
  478SOL    HW1 4838   6.670   7.859   8.399
  478SOL    HW2 4839   6.721   7.712   8.448
  479SOL     OW 4840   1.858   2.205   6.148
  479SOL    HW1 4841   1.803   2.186   6.066
  479SOL    HW2 4842   1.877   2.303   6.154
  480SOL     OW 4843   2.057   2.806   6.338
  480SOL    HW1 4844   1.973   2.813   6.392
  480SOL    HW2 4845   2.094   2.897   6.322
  481SOL     OW 4846   0.701   3.391   0.708
  481SOL    HW1 4847   0.749   3.473   0.679
  481SOL    HW2 4848   0.725   3.314   0.649
  482SOL     OW 4849   7.509   0.508   1.100
  482SOL    HW1 4850   7.538   0.445   1.027
  482SOL    HW2 4851   7.410   0.502   1.111
  483SOL     OW 4852   2.253   3.312   2.877
  483SOL    HW1 4853   2.233   3.223   2.836
  483SOL    HW2 4854   2.169   3.364   2.887
  484SOL     OW 4855   5.137   0.532   1.119
  484SOL    HW1 4856   5.142   0.528   1.219
  484SOL    HW2 4857   5.145   0.439   1.082
  485SOL     OW 4858   2.981   2.820   4.202
  485SOL    HW1 4859   2.987   2.868   4.290
  485SOL    HW2 4860   3.073   2.788   4.176
  486SOL     OW 4861   1.745   1.568   4.204
  486SOL    HW1 4862   1.687   1.588   4.125
  486SOL    HW2 4863   1.705   1.611   4.285
  487SOL     OW 4864   6.988   2.486   4.217
  487SOL    HW1 4865   6.950   2.571   4.255
  487SOL    HW2 4866   7.076   2.467   4.261
  488SOL     OW 4867   3.905   7.836   1.940
  488SOL    HW1 4868   3.810   7.859   1.963
  488SOL    HW2 4869   3.941   7.903   1.875
  489SOL     OW 4870   1.257   7.568   5.063
  489SOL    HW1 4871   1.299   7.517   5.138
  489SOL    HW2 4872   1.169   7.605   5.093
  490SOL     OW 4873   2.872   4.463   7.369
  490SOL    HW1 4874   2.851   4.560   7.383
  490SOL    HW2 4875   2.922   4.429   7.449
  491SOL     OW 4876   1.097   6.402   7.622
  491SOL    HW1 4877   1.113   6.325   7.561
  491SOL    HW2 4878   0.999   6.410   7.642
  492SOL     OW 4879   5.591   5.914   5.877
  492SOL    HW1 4880   5.623   5.875   5.791
  492SOL    HW2 4881   5.662   5.972   5.916
  493SOL     OW 4882   1.380   2.000   0.480
  493SOL    HW1 4883   1.345   2.071   0.542
  493SOL    HW2 4884   1.345   2.017   0.388
  494SOL     OW 4885   0.685   6.958   8.186
  494SOL    HW1 4886   0.665   7.020   8.262
  494SOL    HW2 4887   0.692   6.864   8.220
  495SOL     OW 4888   4.855   4.026   1.865
  495SOL    HW1 4889   4.875   4.116   1.826
  495SOL    HW2 4890   4.920   3.959   1.830
  496SOL     OW 4891   7.483   3.077   0.937
  496SOL    HW1 4892   7.411   3.126   0.986
  496SOL    HW2 4893   7.488   3.112   0.843
  497SOL     OW 4894   1.624   7.740   1.146
  497SOL    HW1 4895   1.646   7.803   1.072
  497SOL    HW2 4896   1.688   7.754   1.222
  498SOL     OW 4897   4.512   3.830   7.783
  498SOL    HW1 4898   4.474   3.837   7.691
  498SOL    HW2 4899   4.489   3.741   7.822
  499SOL     OW 4900   1.445   3.815   7.952
  499SOL    HW1 4901   1.353   3.774   7.955
  499SOL    HW2 4902   1.495   3.789   8.035
  500SOL     OW 4903   2.317   6.421   3.069
  500SOL    HW1 4904   2.392   6.467   3.117
  500SOL    HW2 4905   2.231   6.441   3.116
  501SOL     OW 4906   6.259   0.098   3.618
  501SOL    HW1 4907   6.198   0.154   3.674
  501SOL    HW2 4908   6.204   0.047   3.550
  502SOL     OW 4909   8.539   1.253   6.472
  502SOL    HW1 4910   8.473   1.326   6.486
  502SOL    HW2 4911   8.495   1.164   6.485
  503SOL     OW 4912   8.140   4.912   5.645
  503SOL    HW1 4913   8.156   4.867   5.733
  503SOL    HW2 4914   8.114   5.008   5.661
  504SOL     OW 4915   6.479   5.910   5.157
  504SOL    HW1 4916   6.446   5.823   5.193
  504SOL    HW2 4917   6.416   5.983   5.183
  505SOL     OW 4918   1.192   7.745   6.811
  505SOL    HW1 4919   1.156   7.832   6.846
  505SOL    HW2 4920   1.246   7.701   6.883
  506SOL     OW 4921   2.387   0.936   8.215
  506SOL    HW1 4922   2.395   0.842   8.249
  506SOL    HW2 4923   2.357   0.935   8.120
  507SOL     OW 4924   7.152   3.845   3.249
  507SOL    HW1 4925   7.132   3.754   3.287
  507SOL    HW2 4926   7.099   3.914   3.298
  508SOL     OW 4927   2.505   3.839   0.990
  508SOL    HW1 4928   2.454   3.817   0.906
  508SOL    HW2 4929   2.597   3.803   0.983
  509SOL     OW 4930   6.169   3.109   3.513
  509SOL    HW1 4931   6.233   3.128   3.439
  509SOL    HW2 4932   6.080   3.083   3.475
  510SOL     OW 4933   5.676   3.489   6.531
  510SOL    HW1 4934   5.770   3.517   6.550
  510SOL    HW2 4935   5.616   3.569   6.530
  511SOL     OW 4936   4.142   5.761   4.484
  511SOL    HW1 4937   4.218   5.769   4.420
  511SOL    HW2 4938   4.057   5.746   4.432
  512SOL     OW 4939   0.910   2.559   5.845
  512SOL    HW1 4940   0.978   2.497   5.883
  512SOL    HW2 4941   0.819   2.522   5.861
  513SOL     OW 4942   3.465   3.451   2.917
  513SOL    HW1 4943   3.485   3.378   2.983
  513SOL    HW2 4944   3.532   3.449   2.843
  514SOL     OW 4945   5.501   7.279   7.709
  514SOL    HW1 4946   5.556   7.224   7.773
  514SOL    HW2 4947   5.554   7.356   7.677
  515SOL     OW 4948   1.270   2.631   4.416
  515SOL    HW1 4949   1.248   2.638   4.319
  515SOL    HW2 4950   1.185   2.629   4.469
  516SOL     OW 4951   5.369   7.258   6.754
  516SOL    HW1 4952   5.295   7.284   6.691
  516SOL    HW2 4953   5.329   7.214   6.834
  517SOL     OW 4954   7.668   8.736   3.335
  517SOL    HW1 4955   7.629   8.725   3.244
  517SOL    HW2 4956   7.609   8.794   3.390
  518SOL     OW 4957   5.766   1.771   3.968
  518SOL    HW1 4958   5.791   1.863   3.997
  518SOL    HW2 4959   5.848   1.713   3.969
  519SOL     OW 4960   7.707   8.530   2.850
  519SOL    HW1 4961   7.760   8.546   2.767
  519SOL    HW2 4962   7.693   8.616   2.898
  520SOL     OW 4963   5.869   0.773   8.034
  520SOL    HW1 4964   5.881   0.683   8.076
  520SOL    HW2 4965   5.936   0.837   8.072
  521SOL     OW 4966   2.444   0.536   4.446
  521SOL    HW1 4967   2.483   0.444   4.458
  521SOL    HW2 4968   2.345   0.532   4.463
  522SOL     OW 4969   4.994   6.675   8.326
  522SOL    HW1 4970   4.940   6.713   8.250
  522SOL    HW2 4971   4.937   6.673   8.409
  523SOL     OW 4972   7.697   3.022   6.369
  523SOL    HW1 4973   7.668   2.959   6.441
  523SOL    HW2 4974   7.753   2.974   6.302
  524SOL     OW 4975   0.010   1.438   1.656
  524SOL    HW1 4976   0.062   1.359   1.626
  524SOL    HW2 4977   0.000   1.437   1.755
  525SOL     OW 4978   0.280   3.979   1.309
  525SOL    HW1 4979   0.203   4.010   1.366
  525SOL    HW2 4980   0.260   3.887   1.275
  526SOL     OW 4981   1.720   0.430   6.412
  526SOL    HW1 4982   1.706   0.359   6.344
  526SOL    HW2 4983   1.736   0.518   6.366
  527SOL     OW 4984   4.466   5.422   2.591
  527SOL    HW1 4985   4.503   5.508   2.556
  527SOL    HW2 4986   4.453   5.358   2.516
  528SOL     OW 4987   4.745   8.453   1.960
  528SOL    HW1 4988   4.796   8.456   2.046
  528SOL    HW2 4989   4.720   8.546   1.934
  529SOL     OW 4990   6.146   4.113   6.574
  529SOL    HW1 4991   6.197   4.049   6.632
  529SOL    HW2 4992   6.048   4.098   6.586
  530SOL     OW 4993   6.399   4.113   3.941
  530SOL    HW1 4994   6.469   4.106   3.870
  530SOL    HW2 4995   6.337   4.034   3.936
  531SOL     OW 4996   5.576   4.187   0.667
  531SOL    HW1 4997   5.633   4.267   0.648
  531SOL    HW2 4998   5.499   4.214   0.725
  532SOL     OW 4999   4.863   0.899   1.539
  532SOL    HW1 5000   4.910   0.846   1.609
  532SOL    HW2 5001   4.921   0.904   1.457
  533SOL     OW 5002   7.769   2.814   4.400
  533SOL    HW1 5003   7.694   2.760   4.362
  533SOL    HW2 5004   7.739   2.860   4.483
  534SOL     OW 5005   2.763   1.768   7.192
  534SOL    HW1 5006   2.744   1.799   7.099
  534SOL    HW2 5007   2.807   1.678   7.189
  535SOL     OW 5008   0.928   4.494   1.764
  535SOL    HW1 5009   0.972   4.560   1.825
  535SOL    HW2 5010   0.836   4.526   1.741
  536SOL     OW 5011   7.151   4.723   6.955
  536SOL    HW1 5012   7.187   4.697   7.045
  536SOL    HW2 5013   7.133   4.641   6.901
  537SOL     OW 5014   2.697   2.111   2.667
  537SOL    HW1 5015   2.632   2.187   2.676
  537SOL    HW2 5016   2.738   2.092   2.757
  538SOL     OW 5017   6.493   2.240   5.704
  538SOL    HW1 5018   6.590   2.239   5.679
  538SOL    HW2 5019   6.438   2.219   5.623
  539SOL     OW 5020   6.433   0.151   3.815
  539SOL    HW1 5021   6.386   0.121   3.732
  539SOL    HW2 5022   6.396   0.101   3.893
  540SOL     OW 5023   4.075   6.869   2.740
  540SOL    HW1 5024   4.158   6.912   2.704
  540SOL    HW2 5025   4.053   6.788   2.686
  541SOL     OW 5026   4.424   8.036   0.773
  541SOL    HW1 5027   4.338   8.079   0.746
  541SOL    HW2 5028   4.484   8.103   0.816
  542SOL     OW 5029   7.213   1.534   3.572
  542SOL    HW1 5030   7.265   1.515   3.489
  542SOL    HW2 5031   7.241   1.470   3.644
  543SOL     OW 5032   0.822   4.109   3.045
  543SOL    HW1 5033   0.899   4.130   2.985
  543SOL    HW2 5034   0.831   4.161   3.130
  544SOL     OW 5035   1.982   5.657   7.730
  544SOL    HW1 5036   2.066   5.637   7.680
  544SOL    HW2 5037   2.002   5.721   7.804
  545SOL     OW 5038   4.872   4.335   3.437
  545SOL    HW1 5039   4.894   4.238   3.448
  545SOL    HW2 5040   4.905   4.367   3.348
  546SOL     OW 5041   7.518   7.424   4.069
  546SOL    HW1 5042   7.539   7.521   4.080
  546SOL    HW2 5043   7.504   7.403   3.972
  547SOL     OW 5044   0.827   6.798   0.580
  547SOL    HW1 5045   0.772   6.766   0.503
  547SOL    HW2 5046   0.786   6.768   0.666
  548SOL     OW 5047   7.800   8.630   5.479
  548SOL    HW1 5048   7.864   8.593   5.547
  548SOL    HW2 5049   7.831   8.720   5.449
  549SOL     OW 5050   0.890   5.250   7.399
  549SOL    HW1 5051   0.873   5.349   7.398
  549SOL    HW2 5052   0.935   5.225   7.485
  550SOL     OW 5053   5.125   4.584   5.084
  550SOL    HW1 5054   5.027   4.579   5.068
  550SOL    HW2 5055   5.154   4.506   5.140
  551SOL     OW 5056   8.179   7.126   5.801
  551SOL    HW1 5057   8.166   7.064   5.724
  551SOL    HW2 5058   8.268   7.172   5.791
  552SOL     OW 5059   8.308   3.023   2.289
  552SOL    HW1 5060   8.318   3.122   2.285
  552SOL    HW2 5061   8.343   2.982   2.204
  553SOL     OW 5062   2.915   5.813   1.091
  553SOL    HW1 5063   2.968   5.739   1.049
  553SOL    HW2 5064   2.976   5.873   1.143
  554SOL     OW 5065   2.223   3.783   5.987
  554SOL    HW1 5066   2.143   3.830   5.949
  554SOL    HW2 5067   2.193   3.714   6.052
  555SOL     OW 5068   2.810   1.420   2.371
  555SOL    HW1 5069   2.762   1.493   2.324
  555SOL    HW2 5070   2.744   1.362   2.420
  556SOL     OW 5071   1.584   8.852   2.928
  556SOL    HW1 5072   1.677   8.862   2.894
  556SOL    HW2 5073   1.586   8.802   3.015
  557SOL     OW 5074   7.738   1.720   5.454
  557SOL    HW1 5075   7.800   1.751   5.382
  557SOL    HW2 5076   7.791   1.673   5.525
  558SOL     OW 5077   5.340   7.044   3.243
  558SOL    HW1 5078   5.265   7.032   3.178
  558SOL    HW2 5079   5.315   7.005   3.331
  559SOL     OW 5080   0.099   6.871   3.459
  559SOL    HW1 5081   0.020   6.910   3.412
  559SOL    HW2 5082   0.177   6.933   3.448
  560SOL     OW 5083   3.500   4.596   4.570
  560SOL    HW1 5084   3.462   4.546   4.492
  560SOL    HW2 5085   3.583   4.551   4.601
  561SOL     OW 5086   1.487   1.283   4.519
  561SOL    HW1 5087   1.541   1.274   4.435
  561SOL    HW2 5088   1.518   1.216   4.586
  562SOL     OW 5089   0.975   7.730   0.630
  562SOL    HW1 5090   1.010   7.800   0.568
  562SOL    HW2 5091   0.931   7.774   0.708
  563SOL     OW 5092   1.547   6.956   3.762
  563SOL    HW1 5093   1.535   6.891   3.838
  563SOL    HW2 5094   1.504   6.918   3.680
  564SOL     OW 5095   1.215   3.330   5.817
  564SOL    HW1 5096   1.128   3.296   5.852
  564SOL    HW2 5097   1.207   3.428   5.798
  565SOL     OW 5098   0.481   4.597   7.122
  565SOL    HW1 5099   0.535   4.678   7.098
  565SOL    HW2 5100   0.528   4.515   7.092
  566SOL     OW 5101   4.440   5.425   1.861
  566SOL    HW1 5102   4.397   5.376   1.785
  566SOL    HW2 5103   4.418   5.378   1.947
  567SOL     OW 5104   0.593   8.723   0.747
  567SOL    HW1 5105   0.593   8.660   0.670
  567SOL    HW2 5106   0.502   8.763   0.758
  568SOL     OW 5107   8.855   2.616   5.552
  568SOL    HW1 5108   8.779   2.670   5.587
  568SOL    HW2 5109   8.857   2.527   5.597
  569SOL     OW 5110   6.367   0.169   2.497
  569SOL    HW1 5111   6.444   0.112   2.468
  569SOL    HW2 5112   6.300   0.113   2.545
  570SOL     OW 5113   0.824   8.147   0.357
  570SOL    HW1 5114   0.750   8.088   0.324
  570SOL    HW2 5115   0.791   8.203   0.432
  571SOL     OW 5116   8.227   8.730   7.426
  571SOL    HW1 5117   8.316   8.760   7.460
  571SOL    HW2 5118   8.179   8.679   7.498
  572SOL     OW 5119   8.032   2.452   3.100
  572SOL    HW1 5120   8.102   2.398   3.053
  572SOL    HW2 5121   7.973   2.391   3.153
  573SOL     OW 5122   8.383   3.442   7.742
  573SOL    HW1 5123   8.367   3.343   7.748
  573SOL    HW2 5124   8.456   3.468   7.805
  574SOL     OW 5125   3.750   6.704   0.293
  574SOL    HW1 5126   3.742   6.779   0.227
  574SOL    HW2 5127   3.672   6.643   0.284
  575SOL     OW 5128   0.537   3.117   4.278
  575SOL    HW1 5129   0.462   3.103   4.213
  575SOL    HW2 5130   0.585   3.030   4.292
  576SOL     OW 5131   5.674   6.856   8.018
  576SOL    HW1 5132   5.628   6.789   7.960
  576SOL    HW2 5133   5.635   6.947   8.001
  577SOL     OW 5134   7.853   3.482   6.657
  577SOL    HW1 5135   7.893   3.454   6.745
  577SOL    HW2 5136   7.869   3.580   6.643
  578SOL     OW 5137   6.661   0.613   0.524
  578SOL    HW1 5138   6.651   0.542   0.594
  578SOL    HW2 5139   6.598   0.688   0.543
  579SOL     OW 5140   4.381   4.187   1.419
  579SOL    HW1 5141   4.341   4.216   1.333
  579SOL    HW2 5142   4.480   4.198   1.415
  580SOL     OW 5143   0.619   1.459   3.825
  580SOL    HW1 5144   0.687   1.390   3.800
  580SOL    HW2 5145   0.665   1.547   3.841
  581SOL     OW 5146   3.417   2.547   8.175
  581SOL    HW1 5147   3.353   2.504   8.112
  581SOL    HW2 5148   3.411   2.502   8.264
  582SOL     OW 5149   3.549   2.417   3.612
  582SOL    HW1 5150   3.548   2.318   3.619
  582SOL    HW2 5151   3.508   2.457   3.694
  583SOL     OW 5152   5.109   2.726   0.440
  583SOL    HW1 5153   5.053   2.675   0.374
  583SOL    HW2 5154   5.069   2.817   0.454
  584SOL     OW 5155   2.682   0.480   5.543
  584SOL    HW1 5156   2.642   0.452   5.456
  584SOL    HW2 5157   2.640   0.430   5.618
  585SOL     OW 5158   6.088   0.182   7.853
  585SOL    HW1 5159   6.107   0.145   7.944
  585SOL    HW2 5160   6.035   0.266   7.861
  586SOL     OW 5161   7.021   7.326   1.173
  586SOL    HW1 5162   7.004   7.240   1.126
  586SOL    HW2 5163   6.980   7.401   1.121
  587SOL     OW 5164   8.248   0.921   4.407
  587SOL    HW1 5165   8.249   0.978   4.489
  587SOL    HW2 5166   8.271   0.827   4.432
  588SOL     OW 5167   6.357   1.072   2.103
  588SOL    HW1 5168   6.330   1.024   2.020
  588SOL    HW2 5169   6.345   1.011   2.182
  589SOL     OW 5170   7.643   2.164   4.197
  589SOL    HW1 5171   7.670   2.253   4.161
  589SOL    HW2 5172   7.708   2.135   4.267
  590SOL     OW 5173   0.233   1.518   6.988
  590SOL    HW1 5174   0.191   1.554   6.905
  590SOL    HW2 5175   0.202   1.424   7.003
  591SOL     OW 5176   6.861   1.900   3.619
  591SOL    HW1 5177   6.893   1.901   3.714
  591SOL    HW2 5178   6.779   1.842   3.613
  592SOL     OW 5179   2.875   3.815   3.298
  592SOL    HW1 5180   2.801   3.861   3.346
  592SOL    HW2 5181   2.942   3.883   3.268
  593SOL     OW 5182   4.515   2.195   7.028
  593SOL    HW1 5183   4.520   2.096   7.032
  593SOL    HW2 5184   4.582   2.235   7.091
  594SOL     OW 5185   1.414   7.332   4.712
  594SOL    HW1 5186   1.480   7.357   4.782
  594SOL    HW2 5187   1.360   7.253   4.742
  595SOL     OW 5188   7.125   2.901   6.746
  595SOL    HW1 5189   7.179   2.829   6.703
  595SOL    HW2 5190   7.158   2.916   6.839
  596SOL     OW 5191   8.127   3.527   1.543
  596SOL    HW1 5192   8.201   3.460   1.544
  596SOL    HW2 5193   8.067   3.511   1.464
  597SOL     OW 5194   8.572   3.745   0.538
  597SOL    HW1 5195   8.482   3.723   0.499
  597SOL    HW2 5196   8.592   3.842   0.521
  598SOL     OW 5197   8.821   6.655   3.591
  598SOL    HW1 5198   8.768   6.690   3.668
  598SOL    HW2 5199   8.881   6.726   3.556
  599SOL     OW 5200   5.862   5.844   1.832
  599SOL    HW1 5201   5.932   5.775   1.849
  599SOL    HW2 5202   5.837   5.842   1.735
  600SOL     OW 5203   1.905   2.051   5.009
  600SOL    HW1 5204   1.956   2.056   5.095
  600SOL    HW2 5205   1.947   1.983   4.949
  601SOL     OW 5206   7.626   5.937   0.726
  601SOL    HW1 5207   7.705   5.884   0.757
  601SOL    HW2 5208   7.544   5.905   0.773
  602SOL     OW 5209   5.794   5.615   0.104
  602SOL    HW1 5210   5.859   5.620   0.028
  602SOL    HW2 5211   5.803   5.697   0.161
  603SOL     OW 5212   8.483   6.814   1.360
  603SOL    HW1 5213   8.384   6.804   1.345
  603SOL    HW2 5214   8.533   6.769   1.286
  604SOL     OW 5215   0.436   4.768   1.337
  604SOL    HW1 5216   0.350   4.730   1.303
  604SOL    HW2 5217   0.450   4.739   1.432
  605SOL     OW 5218   3.030   1.772   1.161
  605SOL    HW1 5219   2.937   1.797   1.133
  605SOL    HW2 5220   3.053   1.682   1.123
  606SOL     OW 5221   6.043   3.299   4.196
  606SOL    HW1 5222   5.946   3.323   4.202
  606SOL    HW2 5223   6.080   3.285   4.288
  607SOL     OW 5224   2.564   1.782   3.608
  607SOL    HW1 5225   2.622   1.860   3.635
  607SOL    HW2 5226   2.476   1.816   3.575
  608SOL     OW 5227   7.315   1.003   3.659
  608SOL    HW1 5228   7.215   1.009   3.663
  608SOL    HW2 5229   7.342   0.943   3.584
  609SOL     OW 5230   8.172   6.024   4.091
  609SOL    HW1 5231   8.180   6.046   3.994
  609SOL    HW2 5232   8.165   6.108   4.144
  610SOL     OW 5233   3.286   0.573   3.671
  610SOL    HW1 5234   3.199   0.526   3.656
  610SOL    HW2 5235   3.292   0.653   3.610
  611SOL     OW 5236   6.656   1.301   7.896
  611SOL    HW1 5237   6.655   1.397   7.865
  611SOL    HW2 5238   6.749   1.265   7.886
  612SOL     OW 5239   6.613   1.445   5.660
  612SOL    HW1 5240   6.633   1.395   5.744
  612SOL    HW2 5241   6.691   1.503   5.636
  613SOL     OW 5242   1.353   5.200   2.353
  613SOL    HW1 5243   1.278   5.243   2.303
  613SOL    HW2 5244   1.323   5.181   2.447
  614SOL     OW 5245   0.649   3.025   0.113
  614SOL    HW1 5246   0.694   3.094   0.055
  614SOL    HW2 5247   0.634   2.942   0.060
  615SOL     OW 5248   5.834   4.538   8.661
  615SOL    HW1 5249   5.835   4.599   8.581
  615SOL    HW2 5250   5.793   4.450   8.635
  616SOL     OW 5251   1.503   6.901   5.486
  616SOL    HW1 5252   1.476   6.984   5.437
  616SOL    HW2 5253   1.586   6.864   5.445
  617SOL     OW 5254   0.644   3.585   8.432
  617SOL    HW1 5255   0.693   3.587   8.519
  617SOL    HW2 5256   0.574   3.657   8.430
  618SOL     OW 5257   2.507   6.048   5.680
  618SOL    HW1 5258   2.604   6.035   5.660
  618SOL    HW2 5259   2.467   6.110   5.612
  619SOL     OW 5260   6.296   0.084   6.438
  619SOL    HW1 5261   6.209   0.128   6.416
  619SOL    HW2 5262   6.370   0.130   6.388
  620SOL     OW 5263   2.627   5.368   2.689
  620SOL    HW1 5264   2.721   5.359   2.655
  620SOL    HW2 5265   2.601   5.284   2.735
  621SOL     OW 5266   3.965   7.789   1.443
  621SOL    HW1 5267   4.022   7.817   1.365
  621SOL    HW2 5268   3.960   7.689   1.446
  622SOL     OW 5269   1.526   5.121   8.484
  622SOL    HW1 5270   1.463   5.175   8.539
  622SOL    HW2 5271   1.475   5.060   8.424
  623SOL     OW 5272   5.150   8.900   6.286
  623SOL    HW1 5273   5.154   8.822   6.348
  623SOL    HW2 5274   5.116   8.870   6.197
  624SOL     OW 5275   7.180   6.724   3.585
  624SOL    HW1 5276   7.130   6.811   3.584
  624SOL    HW2 5277   7.178   6.685   3.677
  625SOL     OW 5278   0.770   7.379   1.719
  625SOL    HW1 5279   0.771   7.475   1.690
  625SOL    HW2 5280   0.766   7.320   1.638
  626SOL     OW 5281   7.751   2.769   0.839
  626SOL    HW1 5282   7.774   2.691   0.781
  626SOL    HW2 5283   7.832   2.799   0.889
  627SOL     OW 5284   7.600   5.147   2.906
  627SOL    HW1 5285   7.571   5.112   2.817
  627SOL    HW2 5286   7.641   5.237   2.895
  628SOL     OW 5287   8.124   6.346   7.569
  628SOL    HW1 5288   8.102   6.321   7.475
  628SOL    HW2 5289   8.069   6.425   7.596
  629SOL     OW 5290   0.338   4.065   8.617
  629SOL    HW1 5291   0.423   4.117   8.629
  629SOL    HW2 5292   0.294   4.051   8.705
  630SOL     OW 5293   2.723   3.351   7.313
  630SOL    HW1 5294   2.687   3.442   7.330
  630SOL    HW2 5295   2.651   3.292   7.278
  631SOL     OW 5296   1.101   8.494   4.778
  631SOL    HW1 5297   1.047   8.524   4.856
  631SOL    HW2 5298   1.171   8.429   4.809
  632SOL     OW 5299   2.007   4.803   4.339
  632SOL    HW1 5300   2.047   4.758   4.419
  632SOL    HW2 5301   1.912   4.776   4.329
  633SOL     OW 5302   5.191   4.249   5.998
  633SOL    HW1 5303   5.207   4.315   6.071
  633SOL    HW2 5304   5.277   4.230   5.950
  634SOL     OW 5305   4.372   6.835   3.206
  634SOL    HW1 5306   4.454   6.816   3.258
  634SOL    HW2 5307   4.324   6.750   3.185
  635SOL     OW 5308   5.888   2.704   0.143
  635SOL    HW1 5309   5.839   2.754   0.071
  635SOL    HW2 5310   5.931   2.623   0.104
  636SOL     OW 5311   8.640   0.888   4.938
  636SOL    HW1 5312   8.713   0.866   4.875
  636SOL    HW2 5313   8.555   0.906   4.887
  637SOL     OW 5314   2.973   1.305   3.097
  637SOL    HW1 5315   2.979   1.404   3.110
  637SOL    HW2 5316   3.058   1.262   3.126
  638SOL     OW 5317   6.665   2.776   7.793
  638SOL    HW1 5318   6.576   2.731   7.799
  638SOL    HW2 5319   6.654   2.863   7.745
  639SOL     OW 5320   1.104   2.875   1.896
  639SOL    HW1 5321   1.121   2.777   1.910
  639SOL    HW2 5322   1.088   2.893   1.800
  640SOL     OW 5323   8.570   5.660   2.279
  640SOL    HW1 5324   8.502   5.733   2.272
  640SOL    HW2 5325   8.524   5.572   2.290
  641SOL     OW 5326   0.228   7.070   2.931
  641SOL    HW1 5327   0.140   7.100   2.894
  641SOL    HW2 5328   0.299   7.082   2.861
  642SOL     OW 5329   4.248   1.618   5.977
  642SOL    HW1 5330   4.185   1.694   5.963
  642SOL    HW2 5331   4.211   1.535   5.935
  643SOL     OW 5332   0.529   1.391   1.572
  643SOL    HW1 5333   0.514   1.482   1.613
  643SOL    HW2 5334   0.548   1.401   1.475
  644SOL     OW 5335   7.613   3.983   1.515
  644SOL    HW1 5336   7.557   3.900   1.509
  644SOL    HW2 5337   7.618   4.013   1.610
  645SOL     OW 5338   5.632   3.756   8.753
  645SOL    HW1 5339   5.708   3.819   8.767
  645SOL    HW2 5340   5.586   3.778   8.667
  646SOL     OW 5341   0.708   4.447   7.864
  646SOL    HW1 5342   0.704   4.540   7.828
  646SOL    HW2 5343   0.627   4.396   7.835
  647SOL     OW 5344   3.665   7.719   0.664
  647SOL    HW1 5345   3.688   7.641   0.722
  647SOL    HW2 5346   3.743   7.782   0.661
  648SOL     OW 5347   0.389   8.398   5.517
  648SOL    HW1 5348   0.308   8.457   5.514
  648SOL    HW2 5349   0.385   8.340   5.598
  649SOL     OW 5350   0.470   6.948   1.047
  649SOL    HW1 5351   0.428   6.982   0.963
  649SOL    HW2 5352   0.437   7.001   1.125
  650SOL     OW 5353   3.747   3.188   4.279
  650SOL    HW1 5354   3.760   3.093   4.250
  650SOL    HW2 5355   3.765   3.194   4.377
  651SOL     OW 5356   6.320   1.411   3.523
  651SOL    HW1 5357   6.274   1.477   3.582
  651SOL    HW2 5358   6.251   1.353   3.480
  652SOL     OW 5359   8.476   0.126   0.507
  652SOL    HW1 5360   8.436   0.035   0.507
  652SOL    HW2 5361   8.566   0.123   0.550
  653SOL     OW 5362   2.188   4.364   5.700
  653SOL    HW1 5363   2.231   4.447   5.665
  653SOL    HW2 5364   2.172   4.374   5.799
  654SOL     OW 5365   6.326   8.420   5.251
  654SOL    HW1 5366   6.426   8.423   5.247
  654SOL    HW2 5367   6.297   8.337   5.299
  655SOL     OW 5368   6.472   4.627   7.695
  655SOL    HW1 5369   6.378   4.663   7.700
  655SOL    HW2 5370   6.536   4.703   7.689
  656SOL     OW 5371   8.516   1.738   0.282
  656SOL    HW1 5372   8.508   1.826   0.236
  656SOL    HW2 5373   8.548   1.752   0.376
  657SOL     OW 5374   4.121   4.661   3.586
  657SOL    HW1 5375   4.167   4.630   3.503
  657SOL    HW2 5376   4.188   4.671   3.659
  658SOL     OW 5377   0.368   4.483   3.067
  658SOL    HW1 5378   0.338   4.420   2.996
  658SOL    HW2 5379   0.436   4.437   3.125
  659SOL     OW 5380   1.500   0.446   3.705
  659SOL    HW1 5381   1.497   0.544   3.726
  659SOL    HW2 5382   1.534   0.397   3.785
  660SOL     OW 5383   0.370   8.711   3.069
  660SOL    HW1 5384   0.457   8.675   3.102
  660SOL    HW2 5385   0.387   8.785   3.004
  661SOL     OW 5386   5.650   8.615   6.297
  661SOL    HW1 5387   5.650   8.713   6.281
  661SOL    HW2 5388   5.644   8.567   6.209
  662SOL     OW 5389   5.114   4.046   1.584
  662SOL    HW1 5390   5.071   3.993   1.658
  662SOL    HW2 5391   5.047   4.062   1.512
  663SOL     OW 5392   5.437   2.519   6.813
  663SOL    HW1 5393   5.461   2.437   6.761
  663SOL    HW2 5394   5.373   2.575   6.760
  664SOL     OW 5395   6.627   6.005   6.231
  664SOL    HW1 5396   6.544   6.046   6.268
  664SOL    HW2 5397   6.704   6.066   6.244
  665SOL     OW 5398   7.059   2.369   6.267
  665SOL    HW1 5399   7.156   2.380   6.249
  665SOL    HW2 5400   7.018   2.459   6.284
  666SOL     OW 5401   4.230   8.391   8.240
  666SOL    HW1 5402   4.307   8.373   8.301
  666SOL    HW2 5403   4.239   8.483   8.201
  667SOL     OW 5404   2.220   1.764   0.961
  667SOL    HW1 5405   2.219   1.848   1.016
  667SOL    HW2 5406   2.262   1.690   1.014
  668SOL     OW 5407   1.659   7.083   6.017
  668SOL    HW1 5408   1.643   7.108   5.922
  668SOL    HW2 5409   1.707   6.996   6.021
  669SOL     OW 5410   5.179   5.484   6.158
  669SOL    HW1 5411   5.245   5.559   6.164
  669SOL    HW2 5412   5.169   5.455   6.063
  670SOL     OW 5413   7.681   6.566   4.892
  670SOL    HW1 5414   7.672   6.630   4.968
  670SOL    HW2 5415   7.744   6.492   4.917
  671SOL     OW 5416   1.849   3.072   6.306
  671SOL    HW1 5417   1.752   3.063   6.283
  671SOL    HW2 5418   1.868   3.166   6.333
  672SOL     OW 5419   4.756   5.887   5.155
  672SOL    HW1 5420   4.807   5.837   5.224
  672SOL    HW2 5421   4.759   5.838   5.068
  673SOL     OW 5422   4.771   5.516   8.595
  673SOL    HW1 5423   4.733   5.548   8.682
  673SOL    HW2 5424   4.844   5.578   8.566
  674SOL     OW 5425   3.217   5.723   6.523
  674SOL    HW1 5426   3.145   5.691   6.461
  674SOL    HW2 5427   3.297   5.665   6.514
  675SOL     OW 5428   4.666   2.401   4.119
  675SOL    HW1 5429   4.638   2.336   4.189
  675SOL    HW2 5430   4.738   2.361   4.063
  676SOL     OW 5431   1.440   7.511   7.882
  676SOL    HW1 5432   1.413   7.460   7.801
  676SOL    HW2 5433   1.378   7.588   7.896
  677SOL     OW 5434   6.520   8.454   4.369
  677SOL    HW1 5435   6.469   8.378   4.330
  677SOL    HW2 5436   6.575   8.497   4.297
  678SOL     OW 5437   5.196   1.429   4.281
  678SOL    HW1 5438   5.280   1.468   4.318
  678SOL    HW2 5439   5.133   1.408   4.355
  679SOL     OW 5440   4.916   2.877   6.021
  679SOL    HW1 5441   4.823   2.866   5.984
  679SOL    HW2 5442   4.982   2.849   5.951
  680SOL     OW 5443   8.130   0.597   4.098
  680SOL    HW1 5444   8.223   0.569   4.072
  680SOL    HW2 5445   8.108   0.684   4.054
  681SOL     OW 5446   4.315   7.030   7.498
  681SOL    HW1 5447   4.391   6.975   7.465
  681SOL    HW2 5448   4.231   6.976   7.496
  682SOL     OW 5449   8.167   6.679   6.479
  682SOL    HW1 5450   8.073   6.646   6.477
  682SOL    HW2 5451   8.224   6.615   6.531
  683SOL     OW 5452   0.869   0.223   0.150
  683SOL    HW1 5453   0.821   0.286   0.211
  683SOL    HW2 5454   0.901   0.274   0.070
  684SOL     OW 5455   5.365   5.799   1.909
  684SOL    HW1 5456   5.459   5.816   1.938
  684SOL    HW2 5457   5.331   5.715   1.951
  685SOL     OW 5458   3.895   8.775   0.267
  685SOL    HW1 5459   3.943   8.756   0.182
  685SOL    HW2 5460   3.915   8.868   0.297
  686SOL     OW 5461   7.640   1.870   6.594
  686SOL    HW1 5462   7.669   1.962   6.569
  686SOL    HW2 5463   7.601   1.870   6.686
  687SOL     OW 5464   4.517   6.705   2.789
  687SOL    HW1 5465   4.580   6.758   2.732
  687SOL    HW2 5466   4.571   6.647   2.851
  688SOL     OW 5467   0.350   1.070   1.537
  688SOL    HW1 5468   0.337   0.971   1.545
  688SOL    HW2 5469   0.268   1.111   1.497
  689SOL     OW 5470   5.599   6.093   7.004
  689SOL    HW1 5471   5.603   5.995   6.982
  689SOL    HW2 5472   5.596   6.146   6.920
  690SOL     OW 5473   7.338   5.511   5.860
  690SOL    HW1 5474   7.353   5.478   5.953
  690SOL    HW2 5475   7.370   5.442   5.795
  691SOL     OW 5476   6.705   3.777   4.526
  691SOL    HW1 5477   6.762   3.717   4.470
  691SOL    HW2 5478   6.612   3.777   4.490
  692SOL     OW 5479   3.937   5.665   0.311
  692SOL    HW1 5480   4.023   5.614   0.319
  692SOL    HW2 5481   3.958   5.762   0.296
  693SOL     OW 5482   8.838   4.691   2.558
  693SOL    HW1 5483   8.890   4.709   2.641
  693SOL    HW2 5484   8.740   4.693   2.579
  694SOL     OW 5485   5.879   6.825   7.346
  694SOL    HW1 5486   5.954   6.876   7.389
  694SOL    HW2 5487   5.810   6.889   7.313
  695SOL     OW 5488   4.959   3.715   3.130
  695SOL    HW1 5489   5.038   3.737   3.073
  695SOL    HW2 5490   4.879   3.698   3.072
  696SOL     OW 5491   8.024   0.026   8.657
  696SOL    HW1 5492   8.022   0.121   8.626
  696SOL    HW2 5493   7.982   0.020   8.748
  697SOL     OW 5494   3.830   1.591   1.622
  697SOL    HW1 5495   3.816   1.532   1.702
  697SOL    HW2 5496   3.763   1.567   1.552
  698SOL     OW 5497   4.826   4.861   7.704
  698SOL    HW1 5498   4.914   4.901   7.682
  698SOL    HW2 5499   4.840   4.775   7.753
  699SOL     OW 5500   8.062   0.295   8.609
  699SOL    HW1 5501   8.123   0.315   8.685
  699SOL    HW2 5502   7.974   0.341   8.623
  700SOL     OW 5503   1.275   8.426   8.544
  700SOL    HW1 5504   1.367   8.435   8.507
  700SOL    HW2 5505   1.256   8.502   8.606
  701SOL     OW 5506   5.175   6.333   5.511
  701SOL    HW1 5507   5.116   6.309   5.589
  701SOL    HW2 5508   5.242   6.402   5.540
  702SOL     OW 5509   2.128   8.842   2.874
  702SOL    HW1 5510   2.197   8.904   2.911
  702SOL    HW2 5511   2.100   8.777   2.944
  703SOL     OW 5512   7.764   3.234   4.204
  703SOL    HW1 5513   7.821   3.153   4.199
  703SOL    HW2 5514   7.822   3.315   4.214
  704SOL     OW 5515   7.116   3.419   4.928
  704SOL    HW1 5516   7.162   3.352   4.870
  704SOL    HW2 5517   7.080   3.493   4.872
  705SOL     OW 5518   4.825   2.556   5.922
  705SOL    HW1 5519   4.897   2.541   5.854
  705SOL    HW2 5520   4.782   2.645   5.905
  706SOL     OW 5521   5.897   3.594   2.204
  706SOL    HW1 5522   5.909   3.531   2.281
  706SOL    HW2 5523   5.799   3.608   2.188
  707SOL     OW 5524   4.249   2.380   3.215
  707SOL    HW1 5525   4.303   2.309   3.262
  707SOL    HW2 5526   4.259   2.467   3.264
  708SOL     OW 5527   0.747   1.838   8.137
  708SOL    HW1 5528   0.729   1.895   8.056
  708SOL    HW2 5529   0.672   1.774   8.150
  709SOL     OW 5530   2.725   2.229   3.857
  709SOL    HW1 5531   2.739   2.275   3.945
  709SOL    HW2 5532   2.808   2.236   3.802
  710SOL     OW 5533   7.458   3.866   6.603
  710SOL    HW1 5534   7.433   3.880   6.699
  710SOL    HW2 5535   7.543   3.814   6.599
  711SOL     OW 5536   3.273   1.944   5.599
  711SOL    HW1 5537   3.324   1.877   5.545
  711SOL    HW2 5538   3.294   1.930   5.696
  712SOL     OW 5539   1.217   2.920   4.137
  712SOL    HW1 5540   1.120   2.906   4.157
  712SOL    HW2 5541   1.240   2.872   4.052
  713SOL     OW 5542   2.554   0.691   6.994
  713SOL    HW1 5543   2.564   0.745   7.078
  713SOL    HW2 5544   2.628   0.714   6.931
  714SOL     OW 5545   5.404   6.599   1.881
  714SOL    HW1 5546   5.407   6.518   1.940
  714SOL    HW2 5547   5.449   6.676   1.927
  715SOL     OW 5548   8.766   3.234   0.645
  715SOL    HW1 5549   8.832   3.242   0.719
  715SOL    HW2 5550   8.684   3.188   0.678
  716SOL     OW 5551   4.781   7.631   4.612
  716SOL    HW1 5552   4.796   7.612   4.709
  716SOL    HW2 5553   4.686   7.610   4.588
  717SOL     OW 5554   3.340   6.763   6.814
  717SOL    HW1 5555   3.263   6.815   6.775
  717SOL    HW2 5556   3.405   6.827   6.854
  718SOL     OW 5557   7.589   3.991   2.805
  718SOL    HW1 5558   7.494   3.986   2.837
  718SOL    HW2 5559   7.648   4.016   2.882
  719SOL     OW 5560   8.683   3.028   7.829
  719SOL    HW1 5561   8.727   3.080   7.902
  719SOL    HW2 5562   8.711   3.064   7.740
  720SOL     OW 5563   0.429   6.790   6.692
  720SOL    HW1 5564   0.491   6.869   6.690
  720SOL    HW2 5565   0.362   6.800   6.618
  721SOL     OW 5566   5.291   8.116   5.902
  721SOL    HW1 5567   5.359   8.071   5.843
  721SOL    HW2 5568   5.297   8.077   5.994
  722SOL     OW 5569   0.169   3.246   8.260
  722SOL    HW1 5570   0.242   3.273   8.323
  722SOL    HW2 5571   0.122   3.165   8.295
  723SOL     OW 5572   2.468   7.928   1.676
  723SOL    HW1 5573   2.536   8.000   1.690
  723SOL    HW2 5574   2.453   7.916   1.578
  724SOL     OW 5575   8.833   6.255   0.367
  724SOL    HW1 5576   8.915   6.230   0.315
  724SOL    HW2 5577   8.859   6.271   0.462
  725SOL     OW 5578   8.163   4.731   2.174
  725SOL    HW1 5579   8.123   4.648   2.133
  725SOL    HW2 5580   8.259   4.738   2.147
  726SOL     OW 5581   8.501   0.547   4.346
  726SOL    HW1 5582   8.415   0.594   4.365
  726SOL    HW2 5583   8.542   0.518   4.432
  727SOL     OW 5584   0.053   1.191   6.745
  727SOL    HW1 5585  -0.010   1.256   6.788
  727SOL    HW2 5586   0.019   1.166   6.655
  728SOL     OW 5587   3.761   0.624   5.497
  728SOL    HW1 5588   3.732   0.712   5.535
  728SOL    HW2 5589   3.680   0.566   5.482
  729SOL     OW 5590   6.112   1.669   5.387
  729SOL    HW1 5591   6.106   1.577   5.424
  729SOL    HW2 5592   6.173   1.725   5.443
  730SOL     OW 5593   3.922   7.393   2.115
  730SOL    HW1 5594   3.978   7.475   2.120
  730SOL    HW2 5595   3.834   7.410   2.160
  731SOL     OW 5596   6.860   6.179   3.706
  731SOL    HW1 5597   6.843   6.112   3.634
  731SOL    HW2 5598   6.940   6.234   3.682
  732SOL     OW 5599   0.137   5.374   0.272
  732SOL    HW1 5600   0.117   5.433   0.350
  732SOL    HW2 5601   0.235   5.378   0.251
  733SOL     OW 5602   2.192   5.741   7.228
  733SOL    HW1 5603   2.231   5.790   7.149
  733SOL    HW2 5604   2.245   5.657   7.243
  734SOL     OW 5605   3.055   2.016   4.007
  734SOL    HW1 5606   3.082   2.103   4.047
  734SOL    HW2 5607   3.136   1.963   3.983
  735SOL     OW 5608   6.808   1.481   6.137
  735SOL    HW1 5609   6.892   1.431   6.114
  735SOL    HW2 5610   6.761   1.508   6.053
  736SOL     OW 5611   0.991   2.034   0.335
  736SOL    HW1 5612   0.979   2.047   0.237
  736SOL    HW2 5613   0.979   1.938   0.358
  737SOL     OW 5614   0.245   5.862   0.471
  737SOL    HW1 5615   0.224   5.948   0.518
  737SOL    HW2 5616   0.242   5.877   0.372
  738SOL     OW 5617   4.742   0.171   6.936
  738SOL    HW1 5618   4.703   0.083   6.908
  738SOL    HW2 5619   4.669   0.229   6.972
  739SOL     OW 5620   6.879   1.122   3.728
  739SOL    HW1 5621   6.867   1.158   3.635
  739SOL    HW2 5622   6.925   1.191   3.784
  740SOL     OW 5623   6.950   5.543   1.017
  740SOL    HW1 5624   6.927   5.505   1.106
  740SOL    HW2 5625   7.020   5.614   1.028
  741SOL     OW 5626   8.093   1.426   0.818
  741SOL    HW1 5627   8.018   1.434   0.883
  741SOL    HW2 5628   8.135   1.335   0.827
  742SOL     OW 5629   1.447   0.297   5.190
  742SOL    HW1 5630   1.375   0.299   5.121
  742SOL    HW2 5631   1.430   0.222   5.254
  743SOL     OW 5632   3.228   7.956   8.178
  743SOL    HW1 5633   3.269   7.869   8.151
  743SOL    HW2 5634   3.242   7.970   8.276
  744SOL     OW 5635   7.786   7.129   0.549
  744SOL    HW1 5636   7.800   7.049   0.491
  744SOL    HW2 5637   7.862   7.137   0.614
  745SOL     OW 5638   8.337   5.722   0.708
  745SOL    HW1 5639   8.281   5.640   0.720
  745SOL    HW2 5640   8.329   5.755   0.614
  746SOL     OW 5641   4.136   3.881   8.712
  746SOL    HW1 5642   4.110   3.840   8.625
  746SOL    HW2 5643   4.086   3.967   8.725
  747SOL     OW 5644   8.399   6.144   3.934
  747SOL    HW1 5645   8.341   6.126   3.855
  747SOL    HW2 5646   8.481   6.087   3.930
  748SOL     OW 5647   5.433   2.883   4.786
  748SOL    HW1 5648   5.432   2.978   4.816
  748SOL    HW2 5649   5.521   2.842   4.806
  749SOL     OW 5650   3.381   6.770   2.520
  749SOL    HW1 5651   3.402   6.741   2.613
  749SOL    HW2 5652   3.465   6.769   2.465
  750SOL     OW 5653   6.323   0.375   2.988
  750SOL    HW1 5654   6.413   0.337   3.006
  750SOL    HW2 5655   6.320   0.471   3.015
  751SOL     OW 5656   7.927   2.215   7.502
  751SOL    HW1 5657   8.012   2.163   7.492
  751SOL    HW2 5658   7.883   2.190   7.588
  752SOL     OW 5659   6.841   6.966   0.294
  752SOL    HW1 5660   6.935   6.987   0.319
  752SOL    HW2 5661   6.807   6.890   0.350
  753SOL     OW 5662   1.735   2.034   4.401
  753SOL    HW1 5663   1.753   2.131   4.382
  753SOL    HW2 5664   1.640   2.013   4.377
  754SOL     OW 5665   3.962   5.194   7.618
  754SOL    HW1 5666   3.901   5.119   7.641
  754SOL    HW2 5667   4.048   5.184   7.669
  755SOL     OW 5668   6.752   6.202   0.363
  755SOL    HW1 5669   6.666   6.192   0.313
  755SOL    HW2 5670   6.819   6.248   0.305
  756SOL     OW 5671   3.096   7.451   1.009
  756SOL    HW1 5672   3.104   7.466   1.107
  756SOL    HW2 5673   3.140   7.365   0.984
  757SOL     OW 5674   0.511   1.443   3.415
  757SOL    HW1 5675   0.608   1.438   3.436
  757SOL    HW2 5676   0.468   1.355   3.433
  758SOL     OW 5677   6.527   7.568   2.855
  758SOL    HW1 5678   6.485   7.595   2.768
  758SOL    HW2 5679   6.483   7.619   2.929
  759SOL     OW 5680   0.156   0.414   2.816
  759SOL    HW1 5681   0.138   0.317   2.837
  759SOL    HW2 5682   0.084   0.448   2.755
  760SOL     OW 5683   0.925   0.723   1.131
  760SOL    HW1 5684   0.942   0.797   1.196
  760SOL    HW2 5685   0.845   0.745   1.074
  761SOL     OW 5686   1.877   1.555   2.379
  761SOL    HW1 5687   1.963   1.544   2.329
  761SOL    HW2 5688   1.863   1.477   2.439
  762SOL     OW 5689   3.891   7.107   2.115
  762SOL    HW1 5690   3.897   7.206   2.100
  762SOL    HW2 5691   3.798   7.076   2.098
  763SOL     OW 5692   0.238   1.027   0.893
  763SOL    HW1 5693   0.182   1.019   0.975
  763SOL    HW2 5694   0.179   1.041   0.814
  764SOL     OW 5695   1.312   8.013   6.011
  764SOL    HW1 5696   1.362   7.942   5.961
  764SOL    HW2 5697   1.214   7.991   6.012
  765SOL     OW 5698   6.042   4.542   5.916
  765SOL    HW1 5699   6.064   4.475   5.986
  765SOL    HW2 5700   5.991   4.618   5.957
  766SOL     OW 5701   0.693   4.686   2.946
  766SOL    HW1 5702   0.637   4.625   2.891
  766SOL    HW2 5703   0.635   4.738   3.009
  767SOL     OW 5704   7.426   7.105   2.840
  767SOL    HW1 5705   7.449   7.178   2.904
  767SOL    HW2 5706   7.439   7.137   2.747
  768SOL     OW 5707   5.446   8.661   8.705
  768SOL    HW1 5708   5.427   8.580   8.649
  768SOL    HW2 5709   5.370   8.675   8.769
  769SOL     OW 5710   1.546   7.485   2.878
  769SOL    HW1 5711   1.566   7.582   2.893
  769SOL    HW2 5712   1.539   7.468   2.780
  770SOL     OW 5713   6.624   4.931   8.399
  770SOL    HW1 5714   6.688   4.917   8.474
  770SOL    HW2 5715   6.654   4.879   8.319
  771SOL     OW 5716   7.309   7.241   4.737
  771SOL    HW1 5717   7.400   7.280   4.751
  771SOL    HW2 5718   7.310   7.185   4.654
  772SOL     OW 5719   4.726   1.888   2.109
  772SOL    HW1 5720   4.641   1.842   2.084
  772SOL    HW2 5721   4.749   1.866   2.203
  773SOL     OW 5722   3.537   2.631   0.446
  773SOL    HW1 5723   3.632   2.602   0.447
  773SOL    HW2 5724   3.527   2.713   0.391
  774SOL     OW 5725   5.945   0.743   6.177
  774SOL    HW1 5726   5.917   0.838   6.192
  774SOL    HW2 5727   5.913   0.713   6.087
  775SOL     OW 5728   5.299   5.691   3.724
  775SOL    HW1 5729   5.362   5.627   3.679
  775SOL    HW2 5730   5.222   5.641   3.763
  776SOL     OW 5731   6.022   6.872   6.204
  776SOL    HW1 5732   5.928   6.878   6.170
  776SOL    HW2 5733   6.022   6.874   6.304
  777SOL     OW 5734   5.994   1.355   0.927
  777SOL    HW1 5735   5.954   1.392   1.012
  777SOL    HW2 5736   5.920   1.333   0.863
  778SOL     OW 5737   1.271   5.475   1.235
  778SOL    HW1 5738   1.196   5.412   1.216
  778SOL    HW2 5739   1.315   5.450   1.321
  779SOL     OW 5740   2.781   4.545   5.926
  779SOL    HW1 5741   2.822   4.602   5.856
  779SOL    HW2 5742   2.690   4.516   5.896
  780SOL     OW 5743   1.041   7.979   6.105
  780SOL    HW1 5744   0.981   8.052   6.138
  780SOL    HW2 5745   0.989   7.894   6.097
  781SOL     OW 5746   7.384   2.528   3.156
  781SOL    HW1 5747   7.481   2.554   3.152
  781SOL    HW2 5748   7.376   2.429   3.162
  782SOL     OW 5749   3.221   6.768   7.857
  782SOL    HW1 5750   3.279   6.848   7.841
  782SOL    HW2 5751   3.165   6.751   7.776
  783SOL     OW 5752   6.179   8.036   1.478
  783SOL    HW1 5753   6.090   8.023   1.432
  783SOL    HW2 5754   6.250   8.046   1.409
  784SOL     OW 5755   3.793   2.149   4.938
  784SOL    HW1 5756   3.759   2.244   4.940
  784SOL    HW2 5757   3.874   2.145   4.880
  785SOL     OW 5758   8.813   0.656   4.581
  785SOL    HW1 5759   8.836   0.562   4.607
  785SOL    HW2 5760   8.845   0.719   4.651
  786SOL     OW 5761   3.432   5.444   8.518
  786SOL    HW1 5762   3.445   5.526   8.462
  786SOL    HW2 5763   3.514   5.386   8.511
  787SOL     OW 5764   2.407   2.558   5.897
  787SOL    HW1 5765   2.333   2.579   5.834
  787SOL    HW2 5766   2.490   2.538   5.845
  788SOL     OW 5767   2.007   1.010   5.141
  788SOL    HW1 5768   1.938   0.938   5.150
  788SOL    HW2 5769   2.083   0.992   5.203
  789SOL     OW 5770   1.956   1.288   7.276
  789SOL    HW1 5771   1.882   1.273   7.210
  789SOL    HW2 5772   1.992   1.199   7.306
  790SOL     OW 5773   4.902   5.622   4.087
  790SOL    HW1 5774   4.914   5.574   4.000
  790SOL    HW2 5775   4.866   5.714   4.070
  791SOL     OW 5776   0.763   3.837   4.009
  791SOL    HW1 5777   0.813   3.899   4.070
  791SOL    HW2 5778   0.672   3.874   3.991
  792SOL     OW 5779   6.987   8.740   8.513
  792SOL    HW1 5780   6.988   8.647   8.552
  792SOL    HW2 5781   6.913   8.747   8.447
  793SOL     OW 5782   3.531   0.115   5.553
  793SOL    HW1 5783   3.495   0.183   5.618
  793SOL    HW2 5784   3.628   0.133   5.537
  794SOL     OW 5785   4.534   0.656   0.433
  794SOL    HW1 5786   4.544   0.582   0.499
  794SOL    HW2 5787   4.448   0.705   0.450
  795SOL     OW 5788   3.494   3.071   1.297
  795SOL    HW1 5789   3.585   3.033   1.285
  795SOL    HW2 5790   3.474   3.134   1.221
  796SOL     OW 5791   3.926   2.897   5.449
  796SOL    HW1 5792   3.926   2.871   5.546
  796SOL    HW2 5793   3.933   2.997   5.441
  797SOL     OW 5794   8.856   8.518   5.052
  797SOL    HW1 5795   8.884   8.531   5.147
  797SOL    HW2 5796   8.858   8.420   5.030
  798SOL     OW 5797   4.748   1.890   0.583
  798SOL    HW1 5798   4.692   1.947   0.523
  798SOL    HW2 5799   4.831   1.940   0.609
  799SOL     OW 5800   7.758   0.900   7.418
  799SOL    HW1 5801   7.674   0.909   7.365
  799SOL    HW2 5802   7.759   0.810   7.463
  800SOL     OW 5803   4.163   7.642   2.915
  800SOL    HW1 5804   4.133   7.601   3.001
  800SOL    HW2 5805   4.242   7.592   2.880
  801SOL     OW 5806   4.092   0.725   3.292
  801SOL    HW1 5807   4.121   0.789   3.221
  801SOL    HW2 5808   4.012   0.674   3.260
  802SOL     OW 5809   4.143   4.944   0.766
  802SOL    HW1 5810   4.111   5.038   0.755
  802SOL    HW2 5811   4.111   4.908   0.854
  803SOL     OW 5812   7.405   4.855   4.648
  803SOL    HW1 5813   7.440   4.901   4.567
  803SOL    HW2 5814   7.472   4.786   4.678
  804SOL     OW 5815   6.359   6.216   8.363
  804SOL    HW1 5816   6.457   6.224   8.378
  804SOL    HW2 5817   6.314   6.199   8.451
  805SOL     OW 5818   5.090   3.121   5.923
  805SOL    HW1 5819   5.090   3.170   6.010
  805SOL    HW2 5820   5.182   3.123   5.884
  806SOL     OW 5821   7.702   5.271   7.053
  806SOL    HW1 5822   7.606   5.290   7.029
  806SOL    HW2 5823   7.757   5.269   6.969
  807SOL     OW 5824   5.793   7.884   5.322
  807SOL    HW1 5825   5.744   7.967   5.350
  807SOL    HW2 5826   5.758   7.852   5.235
  808SOL     OW 5827   0.150   3.098   6.222
  808SOL    HW1 5828   0.149   3.139   6.130
  808SOL    HW2 5829   0.083   3.144   6.280
  809SOL     OW 5830   0.066   8.496   3.532
  809SOL    HW1 5831   0.030   8.436   3.603
  809SOL    HW2 5832   0.164   8.509   3.545
  810SOL     OW 5833   3.312   2.825   4.237
  810SOL    HW1 5834   3.363   2.850   4.155
  810SOL    HW2 5835   3.367   2.763   4.293
  811SOL     OW 5836   4.435   4.919   5.545
  811SOL    HW1 5837   4.440   4.966   5.458
  811SOL    HW2 5838   4.524   4.922   5.590
  812SOL     OW 5839   8.805   0.893   0.661
  812SOL    HW1 5840   8.709   0.922   0.660
  812SOL    HW2 5841   8.864   0.973   0.647
  813SOL     OW 5842   3.357   4.483   0.156
  813SOL    HW1 5843   3.446   4.527   0.146
  813SOL    HW2 5844   3.329   4.485   0.251
  814SOL     OW 5845   2.290   4.158   1.309
  814SOL    HW1 5846   2.366   4.205   1.263
  814SOL    HW2 5847   2.322   4.117   1.394
  815SOL     OW 5848   5.163   0.529   3.562
  815SOL    HW1 5849   5.153   0.452   3.624
  815SOL    HW2 5850   5.205   0.606   3.610
  816SOL     OW 5851   3.299   5.007   2.205
  816SOL    HW1 5852   3.280   4.966   2.295
  816SOL    HW2 5853   3.308   4.934   2.137
  817SOL     OW 5854   6.693   7.384   1.176
  817SOL    HW1 5855   6.762   7.441   1.132
  817SOL    HW2 5856   6.602   7.414   1.146
  818SOL     OW 5857   1.978   3.202   5.075
  818SOL    HW1 5858   1.979   3.108   5.042
  818SOL    HW2 5859   2.071   3.232   5.097
  819SOL     OW 5860   4.377   1.234   0.531
  819SOL    HW1 5861   4.348   1.267   0.621
  819SOL    HW2 5862   4.319   1.275   0.460
  820SOL     OW 5863   8.334   7.868   6.316
  820SOL    HW1 5864   8.260   7.824   6.265
  820SOL    HW2 5865   8.295   7.943   6.371
  821SOL     OW 5866   3.739   1.450   1.118
  821SOL    HW1 5867   3.653   1.488   1.086
  821SOL    HW2 5868   3.750   1.357   1.083
  822SOL     OW 5869   5.457   0.042   7.495
  822SOL    HW1 5870   5.392   0.000   7.432
  822SOL    HW2 5871   5.534  -0.020   7.511
  823SOL     OW 5872   5.065   6.904   3.173
  823SOL    HW1 5873   5.011   6.844   3.113
  823SOL    HW2 5874   5.023   6.995   3.175
  824SOL     OW 5875   4.141   4.311   0.040
  824SOL    HW1 5876   4.189   4.309   0.128
  824SOL    HW2 5877   4.084   4.229   0.031
  825SOL     OW 5878   5.211   6.736   3.969
  825SOL    HW1 5879   5.202   6.833   3.990
  825SOL    HW2 5880   5.304   6.718   3.935
  826SOL     OW 5881   3.244   2.768   6.409
  826SOL    HW1 5882   3.293   2.842   6.454
  826SOL    HW2 5883   3.263   2.682   6.455
  827SOL     OW 5884   8.190   7.878   2.772
  827SOL    HW1 5885   8.242   7.793   2.776
  827SOL    HW2 5886   8.253   7.956   2.769
  828SOL     OW 5887   1.682   3.869   0.975
  828SOL    HW1 5888   1.772   3.853   0.935
  828SOL    HW2 5889   1.660   3.797   1.040
  829SOL     OW 5890   1.813   3.467   7.393
  829SOL    HW1 5891   1.893   3.522   7.415
  829SOL    HW2 5892   1.756   3.516   7.327
  830SOL     OW 5893   5.858   4.187   8.582
  830SOL    HW1 5894   5.781   4.208   8.522
  830SOL    HW2 5895   5.876   4.088   8.580
  831SOL     OW 5896   0.471   6.243   0.986
  831SOL    HW1 5897   0.511   6.314   0.927
  831SOL    HW2 5898   0.377   6.225   0.958
  832SOL     OW 5899   3.632   3.481   1.462
  832SOL    HW1 5900   3.594   3.422   1.533
  832SOL    HW2 5901   3.560   3.540   1.425
  833SOL     OW 5902   2.534   7.401   2.113
  833SOL    HW1 5903   2.543   7.429   2.018
  833SOL    HW2 5904   2.459   7.335   2.122
  834SOL     OW 5905   3.442   7.947   1.000
  834SOL    HW1 5906   3.460   8.035   1.044
  834SOL    HW2 5907   3.447   7.958   0.901
  835SOL     OW 5908   3.099   3.488   7.854
  835SOL    HW1 5909   3.174   3.475   7.919
  835SOL    HW2 5910   3.035   3.412   7.861
  836SOL     OW 5911   6.820   2.809   5.196
  836SOL    HW1 5912   6.810   2.720   5.241
  836SOL    HW2 5913   6.899   2.806   5.135
  837SOL     OW 5914   7.819   8.031   0.055
  837SOL    HW1 5915   7.774   8.080   0.129
  837SOL    HW2 5916   7.767   7.948   0.033
  838SOL     OW 5917   8.735   3.253   5.678
  838SOL    HW1 5918   8.750   3.183   5.748
  838SOL    HW2 5919   8.795   3.331   5.694
  839SOL     OW 5920   3.677   3.686   3.268
  839SOL    HW1 5921   3.712   3.736   3.348
  839SOL    HW2 5922   3.754   3.655   3.212
  840SOL     OW 5923   0.324   2.836   1.628
  840SOL    HW1 5924   0.282   2.835   1.537
  840SOL    HW2 5925   0.335   2.930   1.659
  841SOL     OW 5926   8.130   6.759   5.757
  841SOL    HW1 5927   8.162   6.838   5.704
  841SOL    HW2 5928   8.034   6.773   5.783
  842SOL     OW 5929   4.669   5.742   1.210
  842SOL    HW1 5930   4.583   5.694   1.227
  842SOL    HW2 5931   4.660   5.838   1.239
  843SOL     OW 5932   6.297   7.283   1.661
  843SOL    HW1 5933   6.291   7.284   1.562
  843SOL    HW2 5934   6.365   7.349   1.691
  844SOL     OW 5935   8.486   4.520   1.004
  844SOL    HW1 5936   8.428   4.596   1.035
  844SOL    HW2 5937   8.526   4.542   0.915
  845SOL     OW 5938   7.978   1.983   1.070
  845SOL    HW1 5939   8.040   1.906   1.059
  845SOL    HW2 5940   8.028   2.061   1.108
  846SOL     OW 5941   3.889   2.638   4.157
  846SOL    HW1 5942   3.846   2.559   4.201
  846SOL    HW2 5943   3.988   2.629   4.162
  847SOL     OW 5944   2.022   2.079   5.568
  847SOL    HW1 5945   1.979   2.153   5.518
  847SOL    HW2 5946   2.045   2.109   5.660
  848SOL     OW 5947   5.867   0.128   0.395
  848SOL    HW1 5948   5.855   0.068   0.316
  848SOL    HW2 5949   5.937   0.197   0.374
  849SOL     OW 5950   3.421   1.285   8.353
  849SOL    HW1 5951   3.480   1.349   8.303
  849SOL    HW2 5952   3.326   1.317   8.347
  850SOL     OW 5953   6.177   4.079   4.654
  850SOL    HW1 5954   6.130   4.046   4.572
  850SOL    HW2 5955   6.249   4.014   4.679
  851SOL     OW 5956   5.238   4.428   3.275
  851SOL    HW1 5957   5.222   4.507   3.334
  851SOL    HW2 5958   5.253   4.346   3.331
  852SOL     OW 5959   2.806   4.446   0.343
  852SOL    HW1 5960   2.851   4.374   0.396
  852SOL    HW2 5961   2.712   4.420   0.324
  853SOL     OW 5962   5.538   5.539   7.366
  853SOL    HW1 5963   5.522   5.572   7.459
  853SOL    HW2 5964   5.455   5.552   7.311
  854SOL     OW 5965   0.034   5.302   6.916
  854SOL    HW1 5966   0.008   5.374   6.980
  854SOL    HW2 5967   0.131   5.282   6.926
  855SOL     OW 5968   1.533   4.531   3.433
  855SOL    HW1 5969   1.592   4.479   3.495
  855SOL    HW2 5970   1.467   4.470   3.390
  856SOL     OW 5971   6.855   4.279   5.896
  856SOL    HW1 5972   6.924   4.211   5.921
  856SOL    HW2 5973   6.819   4.258   5.805
  857SOL     OW 5974   7.738   1.407   3.457
  857SOL    HW1 5975   7.729   1.414   3.358
  857SOL    HW2 5976   7.829   1.439   3.484
  858SOL     OW 5977   3.554   5.642   0.942
  858SOL    HW1 5978   3.623   5.651   0.871
  858SOL    HW2 5979   3.566   5.555   0.990
  859SOL     OW 5980   5.775   7.524   7.968
  859SOL    HW1 5981   5.803   7.429   7.982
  859SOL    HW2 5982   5.852   7.585   7.989
  860SOL     OW 5983   7.007   8.595   2.002
  860SOL    HW1 5984   6.957   8.513   1.976
  860SOL    HW2 5985   6.957   8.676   1.971
  861SOL     OW 5986   2.697   2.189   1.141
  861SOL    HW1 5987   2.660   2.280   1.122
  861SOL    HW2 5988   2.797   2.193   1.143
  862SOL     OW 5989   6.383   5.893   3.515
  862SOL    HW1 5990   6.357   5.978   3.560
  862SOL    HW2 5991   6.385   5.907   3.416
  863SOL     OW 5992   3.163   0.772   5.069
  863SOL    HW1 5993   3.222   0.752   4.990
  863SOL    HW2 5994   3.068   0.778   5.038
  864SOL     OW 5995   7.312   0.115   1.382
  864SOL    HW1 5996   7.360   0.027   1.380
  864SOL    HW2 5997   7.327   0.158   1.471
  865SOL     OW 5998   3.319   2.124   0.827
  865SOL    HW1 5999   3.343   2.116   0.730
  865SOL    HW2 6000   3.335   2.036   0.873
  866SOL     OW 6001   5.661   2.674   8.118
  866SOL    HW1 6002   5.726   2.608   8.154
  866SOL    HW2 6003   5.649   2.660   8.020
  867SOL     OW 6004   4.602   1.544   1.981
  867SOL    HW1 6005   4.637   1.576   2.069
  867SOL    HW2 6006   4.623   1.611   1.910
  868SOL     OW 6007   6.529   2.667   3.805
  868SOL    HW1 6008   6.562   2.740   3.865
  868SOL    HW2 6009   6.557   2.578   3.842
  869SOL     OW 6010   6.958   6.273   6.122
  869SOL    HW1 6011   7.028   6.207   6.152
  869SOL    HW2 6012   6.991   6.366   6.137
  870SOL     OW 6013   7.698   2.073   5.832
  870SOL    HW1 6014   7.609   2.041   5.799
  870SOL    HW2 6015   7.751   2.109   5.755
  871SOL     OW 6016   1.027   8.723   6.765
  871SOL    HW1 6017   1.109   8.706   6.820
  871SOL    HW2 6018   1.052   8.726   6.668
  872SOL     OW 6019   4.657   8.505   8.468
  872SOL    HW1 6020   4.697   8.530   8.556
  872SOL    HW2 6021   4.728   8.505   8.398
  873SOL     OW 6022   1.905   0.675   1.249
  873SOL    HW1 6023   1.888   0.703   1.344
  873SOL    HW2 6024   1.936   0.580   1.248
  874SOL     OW 6025   8.169   8.734   4.908
  874SOL    HW1 6026   8.140   8.806   4.845
  874SOL    HW2 6027   8.118   8.650   4.887
  875SOL     OW 6028   5.484   2.242   4.247
  875SOL    HW1 6029   5.398   2.196   4.270
  875SOL    HW2 6030   5.549   2.175   4.212
  876SOL     OW 6031   3.958   0.402   2.646
  876SOL    HW1 6032   3.947   0.328   2.579
  876SOL    HW2 6033   3.955   0.364   2.738
  877SOL     OW 6034   7.831   6.654   1.606
  877SOL    HW1 6035   7.789   6.654   1.697
  877SOL    HW2 6036   7.915   6.708   1.607
  878SOL     OW 6037   7.519   5.181   2.505
  878SOL    HW1 6038   7.440   5.236   2.533
  878SOL    HW2 6039   7.517   5.094   2.555
  879SOL     OW 6040   6.139   8.748   4.621
  879SOL    HW1 6041   6.101   8.818   4.682
  879SOL    HW2 6042   6.231   8.775   4.593
  880SOL     OW 6043   5.545   5.372   3.747
  880SOL    HW1 6044   5.480   5.297   3.762
  880SOL    HW2 6045   5.564   5.418   3.834
  881SOL     OW 6046   8.249   5.348   0.060
  881SOL    HW1 6047   8.156   5.383   0.061
  881SOL    HW2 6048   8.252   5.265   0.003
  882SOL     OW 6049   1.899   1.422   0.108
  882SOL    HW1 6050   1.820   1.361   0.102
  882SOL    HW2 6051   1.911   1.451   0.203
  883SOL     OW 6052   4.161   5.010   2.372
  883SOL    HW1 6053   4.152   5.100   2.414
  883SOL    HW2 6054   4.199   4.946   2.439
  884SOL     OW 6055   4.474   6.186   4.230
  884SOL    HW1 6056   4.459   6.098   4.184
  884SOL    HW2 6057   4.564   6.222   4.205
  885SOL     OW 6058   7.739   0.727   5.072
  885SOL    HW1 6059   7.797   0.726   4.990
  885SOL    HW2 6060   7.659   0.669   5.057
  886SOL     OW 6061   4.552   3.237   5.172
  886SOL    HW1 6062   4.646   3.260   5.196
  886SOL    HW2 6063   4.533   3.265   5.078
  887SOL     OW 6064   8.329   1.053   4.164
  887SOL    HW1 6065   8.262   1.127   4.161
  887SOL    HW2 6066   8.313   0.996   4.244
  888SOL     OW 6067   6.731   0.570   1.823
  888SOL    HW1 6068   6.745   0.507   1.899
  888SOL    HW2 6069   6.813   0.573   1.766
  889SOL     OW 6070   0.991   6.000   2.575
  889SOL    HW1 6071   0.895   5.987   2.550
  889SOL    HW2 6072   1.013   6.098   2.574
  890SOL     OW 6073   5.799   6.420   2.488
  890SOL    HW1 6074   5.790   6.402   2.390
  890SOL    HW2 6075   5.894   6.407   2.515
  891SOL     OW 6076   8.401   6.329   8.332
  891SOL    HW1 6077   8.377   6.383   8.413
  891SOL    HW2 6078   8.444   6.388   8.264
  892SOL     OW 6079   5.391   0.404   2.997
  892SOL    HW1 6080   5.372   0.313   3.033
  892SOL    HW2 6081   5.485   0.430   3.021
  893SOL     OW 6082   4.551   7.818   1.359
  893SOL    HW1 6083   4.628   7.875   1.328
  893SOL    HW2 6084   4.573   7.722   1.343
  894SOL     OW 6085   7.576   1.206   7.295
  894SOL    HW1 6086   7.594   1.186   7.199
  894SOL    HW2 6087   7.649   1.167   7.351
  895SOL     OW 6088   8.134   4.792   0.836
  895SOL    HW1 6089   8.138   4.844   0.752
  895SOL    HW2 6090   8.041   4.758   0.850
  896SOL     OW 6091   2.053   2.073   0.859
  896SOL    HW1 6092   2.004   1.989   0.833
  896SOL    HW2 6093   1.988   2.149   0.862
  897SOL     OW 6094   8.254   2.219   7.227
  897SOL    HW1 6095   8.345   2.215   7.187
  897SOL    HW2 6096   8.188   2.250   7.158
  898SOL     OW 6097   8.473   5.888   8.179
  898SOL    HW1 6098   8.404   5.950   8.140
  898SOL    HW2 6099   8.483   5.808   8.120
  899SOL     OW 6100   0.490   4.528  -0.006
  899SOL    HW1 6101   0.423   4.455   0.007
  899SOL    HW2 6102   0.551   4.530   0.073
  900SOL     OW 6103   0.143   6.195   6.447
  900SOL    HW1 6104   0.212   6.127   6.470
  900SOL    HW2 6105   0.176   6.286   6.472
  901SOL     OW 6106   6.013   4.879   3.287
  901SOL    HW1 6107   5.928   4.868   3.339
  901SOL    HW2 6108   6.001   4.952   3.220
  902SOL     OW 6109   0.528   0.211   3.099
  902SOL    HW1 6110   0.519   0.262   3.184
  902SOL    HW2 6111   0.613   0.157   3.101
  903SOL     OW 6112   1.583   6.906   7.161
  903SOL    HW1 6113   1.557   6.893   7.257
  903SOL    HW2 6114   1.653   6.977   7.155
  904SOL     OW 6115   6.389   3.477   7.477
  904SOL    HW1 6116   6.488   3.481   7.467
  904SOL    HW2 6117   6.351   3.568   7.464
  905SOL     OW 6118   5.273   4.887   4.631
  905SOL    HW1 6119   5.206   4.866   4.702
  905SOL    HW2 6120   5.306   4.802   4.589
  906SOL     OW 6121   5.850   7.248   2.358
  906SOL    HW1 6122   5.801   7.333   2.377
  906SOL    HW2 6123   5.819   7.210   2.271
  907SOL     OW 6124   3.426   6.440   0.999
  907SOL    HW1 6125   3.369   6.430   1.080
  907SOL    HW2 6126   3.394   6.378   0.928
  908SOL     OW 6127   1.981   6.152   0.652
  908SOL    HW1 6128   1.972   6.192   0.561
  908SOL    HW2 6129   2.004   6.055   0.644
  909SOL     OW 6130   5.779   4.981   6.236
  909SOL    HW1 6131   5.704   4.923   6.204
  909SOL    HW2 6132   5.788   4.971   6.335
  910SOL     OW 6133   0.403   8.025   2.040
  910SOL    HW1 6134   0.461   7.955   2.000
  910SOL    HW2 6135   0.446   8.060   2.123
  911SOL     OW 6136   2.034   1.590   7.791
  911SOL    HW1 6137   2.107   1.571   7.726
  911SOL    HW2 6138   2.054   1.675   7.839
  912SOL     OW 6139   7.548   5.188   0.911
  912SOL    HW1 6140   7.622   5.124   0.893
  912SOL    HW2 6141   7.512   5.173   1.003
  913SOL     OW 6142   3.943   3.468   4.530
  913SOL    HW1 6143   4.035   3.448   4.496
  913SOL    HW2 6144   3.903   3.385   4.568
  914SOL     OW 6145   3.710   3.360   5.433
  914SOL    HW1 6146   3.681   3.319   5.519
  914SOL    HW2 6147   3.645   3.431   5.406
  915SOL     OW 6148   3.356   2.376   0.632
  915SOL    HW1 6149   3.289   2.410   0.566
  915SOL    HW2 6150   3.332   2.408   0.724
  916SOL     OW 6151   0.516   6.220   1.557
  916SOL    HW1 6152   0.510   6.200   1.460
  916SOL    HW2 6153   0.449   6.165   1.607
  917SOL     OW 6154   0.677   2.188   7.665
  917SOL    HW1 6155   0.690   2.216   7.570
  917SOL    HW2 6156   0.759   2.142   7.698
  918SOL     OW 6157   4.424   7.495   3.517
  918SOL    HW1 6158   4.479   7.526   3.594
  918SOL    HW2 6159   4.342   7.552   3.509
  919SOL     OW 6160   1.552   4.159   0.178
  919SOL    HW1 6161   1.453   4.166   0.187
  919SOL    HW2 6162   1.575   4.079   0.122
  920SOL     OW 6163   8.006   7.381   5.214
  920SOL    HW1 6164   8.052   7.353   5.298
  920SOL    HW2 6165   7.926   7.436   5.237
  921SOL     OW 6166   7.781   6.423   2.389
  921SOL    HW1 6167   7.864   6.369   2.408
  921SOL    HW2 6168   7.700   6.367   2.410
  922SOL     OW 6169   5.555   6.998   4.577
  922SOL    HW1 6170   5.611   7.002   4.494
  922SOL    HW2 6171   5.534   7.091   4.607
  923SOL     OW 6172   7.586   4.991   5.499
  923SOL    HW1 6173   7.679   5.027   5.495
  923SOL    HW2 6174   7.585   4.898   5.464
  924SOL     OW 6175   2.818   7.306   2.217
  924SOL    HW1 6176   2.731   7.308   2.168
  924SOL    HW2 6177   2.802   7.281   2.312
  925SOL     OW 6178   5.008   4.936   6.564
  925SOL    HW1 6179   5.003   4.892   6.474
  925SOL    HW2 6180   4.919   4.978   6.586
  926SOL     OW 6181   5.997   1.821   8.713
  926SOL    HW1 6182   6.053   1.739   8.724
  926SOL    HW2 6183   5.909   1.808   8.759
  927SOL     OW 6184   8.306   4.930   1.773
  927SOL    HW1 6185   8.333   4.859   1.709
  927SOL    HW2 6186   8.386   4.963   1.823
  928SOL     OW 6187   5.744   6.583   8.424
  928SOL    HW1 6188   5.685   6.505   8.446
  928SOL    HW2 6189   5.788   6.616   8.507
  929SOL     OW 6190   2.202   7.488   2.142
  929SOL    HW1 6191   2.218   7.402   2.094
  929SOL    HW2 6192   2.181   7.560   2.076
  930SOL     OW 6193   8.130   4.792   4.799
  930SOL    HW1 6194   8.157   4.862   4.865
  930SOL    HW2 6195   8.109   4.707   4.848
  931SOL     OW 6196   5.110   1.799   6.314
  931SOL    HW1 6197   5.126   1.756   6.225
  931SOL    HW2 6198   5.186   1.860   6.336
  932SOL     OW 6199   1.032   5.989   0.833
  932SOL    HW1 6200   0.963   5.928   0.871
  932SOL    HW2 6201   1.122   5.946   0.842
  933SOL     OW 6202   3.455   3.141   5.269
  933SOL    HW1 6203   3.458   3.240   5.282
  933SOL    HW2 6204   3.360   3.110   5.268
  934SOL     OW 6205   2.733   0.074   5.689
  934SOL    HW1 6206   2.758   0.129   5.609
  934SOL    HW2 6207   2.770   0.117   5.771
  935SOL     OW 6208   6.134   1.272   3.400
  935SOL    HW1 6209   6.142   1.295   3.303
  935SOL    HW2 6210   6.059   1.324   3.441
  936SOL     OW 6211   8.298   4.286   6.042
  936SOL    HW1 6212   8.320   4.318   6.134
  936SOL    HW2 6213   8.275   4.365   5.984
  937SOL     OW 6214   2.704   1.097   5.274
  937SOL    HW1 6215   2.760   1.092   5.191
  937SOL    HW2 6216   2.609   1.076   5.250
  938SOL     OW 6217   5.535   1.516   1.610
  938SOL    HW1 6218   5.450   1.482   1.569
  938SOL    HW2 6219   5.516   1.547   1.703
  939SOL     OW 6220   4.561   2.611   3.080
  939SOL    HW1 6221   4.573   2.517   3.049
  939SOL    HW2 6222   4.630   2.632   3.149
  940SOL     OW 6223   5.025   7.714   7.976
  940SOL    HW1 6224   5.108   7.738   8.027
  940SOL    HW2 6225   5.030   7.619   7.947
  941SOL     OW 6226   3.208   4.601   8.447
  941SOL    HW1 6227   3.117   4.588   8.485
  941SOL    HW2 6228   3.214   4.691   8.404
  942SOL     OW 6229   6.546   0.938   7.809
  942SOL    HW1 6230   6.540   0.948   7.908
  942SOL    HW2 6231   6.641   0.948   7.781
  943SOL     OW 6232   5.456   8.060   7.140
  943SOL    HW1 6233   5.403   8.067   7.224
  943SOL    HW2 6234   5.546   8.103   7.153
  944SOL     OW 6235   7.600   8.273   2.934
  944SOL    HW1 6236   7.665   8.247   3.006
  944SOL    HW2 6237   7.620   8.366   2.903
  945SOL     OW 6238   1.561   4.062   7.891
  945SOL    HW1 6239   1.504   3.988   7.928
  945SOL    HW2 6240   1.523   4.093   7.804
  946SOL     OW 6241   2.232   5.728   1.454
  946SOL    HW1 6242   2.148   5.776   1.479
  946SOL    HW2 6243   2.244   5.650   1.515
  947SOL     OW 6244   1.644   3.418   5.499
  947SOL    HW1 6245   1.609   3.467   5.419
  947SOL    HW2 6246   1.570   3.368   5.543
  948SOL     OW 6247   7.518   7.427   0.268
  948SOL    HW1 6248   7.467   7.361   0.323
  948SOL    HW2 6249   7.463   7.457   0.190
  949SOL     OW 6250   1.220   7.330   0.821
  949SOL    HW1 6251   1.251   7.270   0.747
  949SOL    HW2 6252   1.170   7.408   0.783
  950SOL     OW 6253   3.028   0.903   3.402
  950SOL    HW1 6254   2.979   0.984   3.433
  950SOL    HW2 6255   2.969   0.823   3.409
  951SOL     OW 6256   2.311   6.155   7.370
  951SOL    HW1 6257   2.330   6.223   7.440
  951SOL    HW2 6258   2.261   6.078   7.410
  952SOL     OW 6259   1.433   2.513   8.337
  952SOL    HW1 6260   1.455   2.417   8.353
  952SOL    HW2 6261   1.354   2.539   8.392
  953SOL     OW 6262   3.470   7.449   0.397
  953SOL    HW1 6263   3.564   7.482   0.388
  953SOL    HW2 6264   3.470   7.357   0.435
  954SOL     OW 6265   3.083   3.765   8.377
  954SOL    HW1 6266   3.042   3.817   8.452
  954SOL    HW2 6267   3.074   3.667   8.396
  955SOL     OW 6268   0.245   6.440   0.700
  955SOL    HW1 6269   0.279   6.414   0.609
  955SOL    HW2 6270   0.306   6.400   0.770
  956SOL     OW 6271   3.855   3.812   0.944
  956SOL    HW1 6272   3.801   3.830   1.027
  956SOL    HW2 6273   3.941   3.861   0.949
  957SOL     OW 6274   1.957   0.713   1.515
  957SOL    HW1 6275   1.929   0.651   1.589
  957SOL    HW2 6276   2.044   0.683   1.478
  958SOL     OW 6277   1.516   1.748   6.530
  958SOL    HW1 6278   1.609   1.711   6.522
  958SOL    HW2 6279   1.488   1.747   6.626
  959SOL     OW 6280   4.629   1.325   1.808
  959SOL    HW1 6281   4.565   1.330   1.731
  959SOL    HW2 6282   4.591   1.373   1.887
  960SOL     OW 6283   4.952   3.415   0.531
  960SOL    HW1 6284   4.970   3.322   0.500
  960SOL    HW2 6285   4.983   3.426   0.626
  961SOL     OW 6286   8.246   1.587   3.569
  961SOL    HW1 6287   8.279   1.682   3.567
  961SOL    HW2 6288   8.218   1.564   3.663
  962SOL     OW 6289   0.895   1.113   6.052
  962SOL    HW1 6290   0.976   1.096   6.108
  962SOL    HW2 6291   0.917   1.181   5.982
  963SOL     OW 6292   6.059   5.739   7.719
  963SOL    HW1 6293   6.055   5.786   7.808
  963SOL    HW2 6294   6.154   5.716   7.698
  964SOL     OW 6295   0.017   4.311   2.572
  964SOL    HW1 6296   0.114   4.329   2.553
  964SOL    HW2 6297  -0.034   4.310   2.486
  965SOL     OW 6298   0.863   7.891   3.571
  965SOL    HW1 6299   0.936   7.914   3.507
  965SOL    HW2 6300   0.802   7.969   3.582
  966SOL     OW 6301   8.278   2.739   6.318
  966SOL    HW1 6302   8.293   2.737   6.219
  966SOL    HW2 6303   8.297   2.830   6.353
  967SOL     OW 6304   4.370   7.014   1.707
  967SOL    HW1 6305   4.430   6.951   1.758
  967SOL    HW2 6306   4.324   6.965   1.634
  968SOL     OW 6307   6.890   0.664   5.573
  968SOL    HW1 6308   6.956   0.682   5.499
  968SOL    HW2 6309   6.925   0.700   5.659
  969SOL     OW 6310   1.322   4.076   6.943
  969SOL    HW1 6311   1.224   4.091   6.956
  969SOL    HW2 6312   1.337   4.037   6.852
  970SOL     OW 6313   5.881   7.468   5.039
  970SOL    HW1 6314   5.940   7.529   5.091
  970SOL    HW2 6315   5.937   7.397   4.995
  971SOL     OW 6316   1.175   2.032   6.335
  971SOL    HW1 6317   1.155   1.939   6.368
  971SOL    HW2 6318   1.140   2.099   6.400
  972SOL     OW 6319   8.772   8.601   5.620
  972SOL    HW1 6320   8.678   8.568   5.634
  972SOL    HW2 6321   8.773   8.663   5.541
  973SOL     OW 6322   6.622   7.893   2.305
  973SOL    HW1 6323   6.547   7.906   2.369
  973SOL    HW2 6324   6.616   7.801   2.264
  974SOL     OW 6325   6.675   5.232   0.183
  974SOL    HW1 6326   6.622   5.214   0.266
  974SOL    HW2 6327   6.650   5.321   0.146
  975SOL     OW 6328   3.244   1.909   4.872
  975SOL    HW1 6329   3.225   1.954   4.959
  975SOL    HW2 6330   3.236   1.975   4.797
  976SOL     OW 6331   1.965   6.723   5.906
  976SOL    HW1 6332   1.982   6.662   5.983
  976SOL    HW2 6333   2.045   6.782   5.891
  977SOL     OW 6334   1.600   1.052   7.533
  977SOL    HW1 6335   1.582   1.116   7.458
  977SOL    HW2 6336   1.516   1.004   7.557
  978SOL     OW 6337   3.750   3.694   3.728
  978SOL    HW1 6338   3.670   3.637   3.747
  978SOL    HW2 6339   3.739   3.783   3.771
  979SOL     OW 6340   7.791   0.642   8.812
  979SOL    HW1 6341   7.814   0.679   8.902
  979SOL    HW2 6342   7.721   0.701   8.769
  980SOL     OW 6343   8.586   7.200   2.522
  980SOL    HW1 6344   8.526   7.216   2.600
  980SOL    HW2 6345   8.598   7.285   2.471
  981SOL     OW 6346   7.126   2.030   3.202
  981SOL    HW1 6347   7.048   2.042   3.263
  981SOL    HW2 6348   7.138   2.111   3.145
  982SOL     OW 6349   7.842   7.715   3.696
  982SOL    HW1 6350   7.838   7.781   3.771
  982SOL    HW2 6351   7.911   7.744   3.630
  983SOL     OW 6352   1.686   3.568   8.788
  983SOL    HW1 6353   1.612   3.566   8.856
  983SOL    HW2 6354   1.666   3.639   8.720
  984SOL     OW 6355   8.754   8.899   4.852
  984SOL    HW1 6356   8.714   8.891   4.761
  984SOL    HW2 6357   8.724   8.821   4.908
  985SOL     OW 6358   7.099   3.253   3.349
  985SOL    HW1 6359   7.176   3.248   3.286
  985SOL    HW2 6360   7.019   3.209   3.308
  986SOL     OW 6361   8.156   2.321   5.442
  986SOL    HW1 6362   8.197   2.315   5.350
  986SOL    HW2 6363   8.207   2.263   5.505
  987SOL     OW 6364   7.141   0.784   3.328
  987SOL    HW1 6365   7.059   0.783   3.386
  987SOL    HW2 6366   7.121   0.737   3.242
  988SOL     OW 6367   5.562   1.483   1.272
  988SOL    HW1 6368   5.504   1.476   1.354
  988SOL    HW2 6369   5.513   1.446   1.194
  989SOL     OW 6370   5.118   6.813   5.064
  989SOL    HW1 6371   5.182   6.736   5.060
  989SOL    HW2 6372   5.051   6.797   5.136
  990SOL     OW 6373   0.330   1.254   2.841
  990SOL    HW1 6374   0.234   1.273   2.864
  990SOL    HW2 6375   0.358   1.169   2.886
  991SOL     OW 6376   4.375   2.409   2.301
  991SOL    HW1 6377   4.284   2.372   2.323
  991SOL    HW2 6378   4.439   2.382   2.373
  992SOL     OW 6379   6.121   4.635   8.480
  992SOL    HW1 6380   6.176   4.582   8.416
  992SOL    HW2 6381   6.026   4.604   8.477
  993SOL     OW 6382   4.670   0.391   8.163
  993SOL    HW1 6383   4.613   0.458   8.117
  993SOL    HW2 6384   4.732   0.349   8.097
  994SOL     OW 6385   0.118   8.426   5.284
  994SOL    HW1 6386   0.197   8.487   5.280
  994SOL    HW2 6387   0.145   8.335   5.254
  995SOL     OW 6388   3.236   1.363   5.334
  995SOL    HW1 6389   3.186   1.426   5.394
  995SOL    HW2 6390   3.192   1.273   5.337
  996SOL     OW 6391   5.099   1.688   7.467
  996SOL    HW1 6392   5.076   1.630   7.545
  996SOL    HW2 6393   5.123   1.631   7.388
  997SOL     OW 6394   8.396   8.116   4.685
  997SOL    HW1 6395   8.489   8.151   4.697
  997SOL    HW2 6396   8.396   8.047   4.613
  998SOL     OW 6397   6.534   5.928   5.550
  998SOL    HW1 6398   6.536   5.854   5.617
  998SOL    HW2 6399   6.451   5.983   5.564
  999SOL     OW 6400   4.428   3.575   7.857
  999SOL    HW1 6401   4.480   3.493   7.833
  999SOL    HW2 6402   4.404   3.573   7.954
 1000SOL     OW 6403   1.724   6.567   3.015
 1000SOL    HW1 6404   1.730   6.606   3.107
 1000SOL    HW2 6405   1.806   6.592   2.963
 1001SOL     OW 6406   1.757   6.488   6.365
 1001SOL    HW1 6407   1.824   6.552   6.402
 1001SOL    HW2 6408   1.666   6.529   6.366
 1002SOL     OW 6409   8.303   6.945   7.537
 1002SOL    HW1 6410   8.259   6.855   7.546
 1002SOL    HW2 6411   8.401   6.936   7.550
 1003SOL     OW 6412   4.356   2.756   7.534
 1003SOL    HW1 6413   4.277   2.718   7.582
 1003SOL    HW2 6414   4.370   2.707   7.448
 1004SOL     OW 6415   0.501   7.349   1.430
 1004SOL    HW1 6416   0.498   7.423   1.496
 1004SOL    HW2 6417   0.408   7.317   1.411
 1005SOL     OW 6418   7.208   6.168   7.122
 1005SOL    HW1 6419   7.223   6.145   7.026
 1005SOL    HW2 6420   7.110   6.174   7.140
 1006SOL     OW 6421   1.959   7.087   2.189
 1006SOL    HW1 6422   1.859   7.096   2.191
 1006SOL    HW2 6423   2.001   7.174   2.217
 1007SOL     OW 6424   1.673   6.595   8.296
 1007SOL    HW1 6425   1.604   6.617   8.227
 1007SOL    HW2 6426   1.685   6.496   8.300
 1008SOL     OW 6427   7.394   8.506   5.286
 1008SOL    HW1 6428   7.327   8.491   5.359
 1008SOL    HW2 6429   7.449   8.424   5.273
 1009SOL     OW 6430   3.660   6.165   1.757
 1009SOL    HW1 6431   3.631   6.260   1.751
 1009SOL    HW2 6432   3.629   6.126   1.844
 1010SOL     OW 6433   7.954   3.242   8.180
 1010SOL    HW1 6434   7.950   3.338   8.154
 1010SOL    HW2 6435   8.048   3.217   8.200
 1011SOL     OW 6436   4.075   2.656   4.639
 1011SOL    HW1 6437   4.084   2.755   4.647
 1011SOL    HW2 6438   4.063   2.615   4.729
 1012SOL     OW 6439   8.608   7.750   5.287
 1012SOL    HW1 6440   8.615   7.808   5.206
 1012SOL    HW2 6441   8.518   7.759   5.328
 1013SOL     OW 6442   3.522   5.609   2.628
 1013SOL    HW1 6443   3.611   5.577   2.662
 1013SOL    HW2 6444   3.454   5.537   2.643
 1014SOL     OW 6445   8.266   4.243   7.857
 1014SOL    HW1 6446   8.291   4.237   7.760
 1014SOL    HW2 6447   8.328   4.306   7.904
 1015SOL     OW 6448   1.341   7.782   1.893
 1015SOL    HW1 6449   1.281   7.799   1.815
 1015SOL    HW2 6450   1.436   7.794   1.865
 1016SOL     OW 6451   5.361   3.638   4.757
 1016SOL    HW1 6452   5.343   3.630   4.659
 1016SOL    HW2 6453   5.453   3.604   4.777
 1017SOL     OW 6454   4.177   7.737   7.795
 1017SOL    HW1 6455   4.114   7.763   7.868
 1017SOL    HW2 6456   4.240   7.667   7.829
 1018SOL     OW 6457   2.507   1.168   1.335
 1018SOL    HW1 6458   2.500   1.209   1.244
 1018SOL    HW2 6459   2.497   1.068   1.328
 1019SOL     OW 6460   0.161   6.520   3.945
 1019SOL    HW1 6461   0.254   6.559   3.942
 1019SOL    HW2 6462   0.097   6.583   3.902
 1020SOL     OW 6463   3.423   2.943   3.995
 1020SOL    HW1 6464   3.388   3.016   3.937
 1020SOL    HW2 6465   3.459   2.869   3.938
 1021SOL     OW 6466   2.859   5.332   2.576
 1021SOL    HW1 6467   2.849   5.377   2.487
 1021SOL    HW2 6468   2.955   5.308   2.591
 1022SOL     OW 6469   2.541   0.040   7.034
 1022SOL    HW1 6470   2.525   0.114   7.099
 1022SOL    HW2 6471   2.455  -0.007   7.015
 1023SOL     OW 6472   7.558   8.168   0.809
 1023SOL    HW1 6473   7.603   8.134   0.727
 1023SOL    HW2 6474   7.614   8.239   0.852
 1024SOL     OW 6475   6.281   2.731   2.055
 1024SOL    HW1 6476   6.289   2.802   2.126
 1024SOL    HW2 6477   6.372   2.694   2.035
 1025SOL     OW 6478   8.773   4.020   2.847
 1025SOL    HW1 6479   8.745   3.935   2.891
 1025SOL    HW2 6480   8.719   4.033   2.763
 1026SOL     OW 6481   8.163   0.798   8.076
 1026SOL    HW1 6482   8.235   0.829   8.139
 1026SOL    HW2 6483   8.074   0.808   8.119
 1027SOL     OW 6484   5.018   4.985   8.528
 1027SOL    HW1 6485   5.019   5.022   8.435
 1027SOL    HW2 6486   5.095   4.922   8.540
 1028SOL     OW 6487   0.112   4.409   8.427
 1028SOL    HW1 6488   0.185   4.357   8.383
 1028SOL    HW2 6489   0.123   4.403   8.527
 1029SOL     OW 6490   6.029   5.228   0.494
 1029SOL    HW1 6491   5.933   5.215   0.470
 1029SOL    HW2 6492   6.079   5.265   0.416
 1030SOL     OW 6493   7.928   2.783   6.655
 1030SOL    HW1 6494   7.926   2.735   6.567
 1030SOL    HW2 6495   8.023   2.808   6.677
 1031SOL     OW 6496   3.819   2.850   4.593
 1031SOL    HW1 6497   3.786   2.839   4.499
 1031SOL    HW2 6498   3.834   2.761   4.634
 1032SOL     OW 6499   6.985   1.612   2.441
 1032SOL    HW1 6500   6.993   1.520   2.405
 1032SOL    HW2 6501   7.016   1.613   2.537
 1033SOL     OW 6502   7.724   3.500   8.518
 1033SOL    HW1 6503   7.710   3.438   8.440
 1033SOL    HW2 6504   7.639   3.507   8.570
 1034SOL     OW 6505   8.722   7.613   0.730
 1034SOL    HW1 6506   8.813   7.611   0.771
 1034SOL    HW2 6507   8.721   7.555   0.648
 1035SOL     OW 6508   4.921   5.833   5.646
 1035SOL    HW1 6509   5.019   5.849   5.633
 1035SOL    HW2 6510   4.908   5.752   5.702
 1036SOL     OW 6511   8.420   1.848   3.522
 1036SOL    HW1 6512   8.404   1.911   3.598
 1036SOL    HW2 6513   8.493   1.784   3.547
 1037SOL     OW 6514   3.300   3.637   8.026
 1037SOL    HW1 6515   3.307   3.714   8.090
 1037SOL    HW2 6516   3.247   3.563   8.067
 1038SOL     OW 6517   3.066   0.874   3.725
 1038SOL    HW1 6518   2.974   0.847   3.751
 1038SOL    HW2 6519   3.095   0.824   3.644
 1039SOL     OW 6520   2.410   2.698   4.865
 1039SOL    HW1 6521   2.310   2.707   4.864
 1039SOL    HW2 6522   2.445   2.704   4.772
 1040SOL     OW 6523   2.221   0.027   6.127
 1040SOL    HW1 6524   2.217   0.125   6.148
 1040SOL    HW2 6525   2.162  -0.023   6.191
 1041SOL     OW 6526   5.070   2.129   1.087
 1041SOL    HW1 6527   5.006   2.099   1.158
 1041SOL    HW2 6528   5.044   2.221   1.057
 1042SOL     OW 6529   7.031   5.553   2.555
 1042SOL    HW1 6530   6.982   5.602   2.627
 1042SOL    HW2 6531   7.126   5.583   2.553
 1043SOL     OW 6532   6.928   0.833   8.482
 1043SOL    HW1 6533   6.830   0.815   8.478
 1043SOL    HW2 6534   6.958   0.831   8.578
 1044SOL     OW 6535   7.398   6.333   5.487
 1044SOL    HW1 6536   7.349   6.260   5.535
 1044SOL    HW2 6537   7.484   6.298   5.451
 1045SOL     OW 6538   6.867   2.303   1.424
 1045SOL    HW1 6539   6.793   2.337   1.481
 1045SOL    HW2 6540   6.860   2.203   1.415
 1046SOL     OW 6541   8.574   2.619   6.422
 1046SOL    HW1 6542   8.488   2.653   6.461
 1046SOL    HW2 6543   8.607   2.542   6.478
 1047SOL     OW 6544   5.290   4.123   0.741
 1047SOL    HW1 6545   5.220   4.062   0.777
 1047SOL    HW2 6546   5.281   4.131   0.642
 1048SOL     OW 6547   4.598   7.904   7.954
 1048SOL    HW1 6548   4.543   7.854   7.887
 1048SOL    HW2 6549   4.537   7.950   8.019
 1049SOL     OW 6550   2.716   3.757   5.393
 1049SOL    HW1 6551   2.774   3.811   5.453
 1049SOL    HW2 6552   2.761   3.670   5.373
 1050SOL     OW 6553   8.222   8.673   6.322
 1050SOL    HW1 6554   8.306   8.669   6.267
 1050SOL    HW2 6555   8.239   8.629   6.411
 1051SOL     OW 6556   6.432   6.381   1.518
 1051SOL    HW1 6557   6.372   6.461   1.523
 1051SOL    HW2 6558   6.525   6.410   1.497
 1052SOL     OW 6559   6.669   8.428   8.436
 1052SOL    HW1 6560   6.597   8.373   8.394
 1052SOL    HW2 6561   6.748   8.433   8.375
 1053SOL     OW 6562   3.926   0.615   8.735
 1053SOL    HW1 6563   3.926   0.515   8.738
 1053SOL    HW2 6564   3.885   0.646   8.650
 1054SOL     OW 6565   7.282   7.508   8.711
 1054SOL    HW1 6566   7.336   7.583   8.674
 1054SOL    HW2 6567   7.293   7.427   8.653
 1055SOL     OW 6568   8.160   1.821   2.261
 1055SOL    HW1 6569   8.063   1.801   2.258
 1055SOL    HW2 6570   8.197   1.796   2.350
 1056SOL     OW 6571   6.657   1.154   8.521
 1056SOL    HW1 6572   6.629   1.222   8.454
 1056SOL    HW2 6573   6.644   1.190   8.613
 1057SOL     OW 6574   6.472   8.143   0.896
 1057SOL    HW1 6575   6.395   8.207   0.889
 1057SOL    HW2 6576   6.553   8.183   0.853
 1058SOL     OW 6577   5.263   2.042   0.575
 1058SOL    HW1 6578   5.254   1.953   0.529
 1058SOL    HW2 6579   5.341   2.038   0.638
 1059SOL     OW 6580   6.355   7.746   8.540
 1059SOL    HW1 6581   6.319   7.783   8.626
 1059SOL    HW2 6582   6.452   7.767   8.533
 1060SOL     OW 6583   6.309   6.087   5.627
 1060SOL    HW1 6584   6.222   6.122   5.593
 1060SOL    HW2 6585   6.375   6.161   5.632
 1061SOL     OW 6586   4.296   8.624   8.114
 1061SOL    HW1 6587   4.329   8.657   8.202
 1061SOL    HW2 6588   4.364   8.561   8.075
 1062SOL     OW 6589   1.097   8.357   2.574
 1062SOL    HW1 6590   1.190   8.376   2.543
 1062SOL    HW2 6591   1.099   8.288   2.647
 1063SOL     OW 6592   4.579   8.297   0.324
 1063SOL    HW1 6593   4.486   8.307   0.361
 1063SOL    HW2 6594   4.609   8.385   0.287
 1064SOL     OW 6595   7.960   4.236   1.084
 1064SOL    HW1 6596   7.894   4.299   1.043
 1064SOL    HW2 6597   7.927   4.209   1.175
 1065SOL     OW 6598   5.241   1.239   7.911
 1065SOL    HW1 6599   5.190   1.236   7.998
 1065SOL    HW2 6600   5.178   1.262   7.837
 1066SOL     OW 6601   2.150   0.873   7.115
 1066SOL    HW1 6602   2.094   0.809   7.064
 1066SOL    HW2 6603   2.217   0.915   7.053
 1067SOL     OW 6604   7.924   3.558   8.185
 1067SOL    HW1 6605   7.938   3.639   8.242
 1067SOL    HW2 6606   7.828   3.552   8.157
 1068SOL     OW 6607   6.321   5.871   8.034
 1068SOL    HW1 6608   6.392   5.862   7.964
 1068SOL    HW2 6609   6.356   5.838   8.122
 1069SOL     OW 6610   5.772   7.266   4.614
 1069SOL    HW1 6611   5.724   7.282   4.700
 1069SOL    HW2 6612   5.857   7.217   4.631
 1070SOL     OW 6613   1.947   3.947   2.728
 1070SOL    HW1 6614   1.971   3.925   2.633
 1070SOL    HW2 6615   1.899   3.870   2.769
 1071SOL     OW 6616   4.373   1.427   2.743
 1071SOL    HW1 6617   4.375   1.508   2.803
 1071SOL    HW2 6618   4.315   1.446   2.664
 1072SOL     OW 6619   4.432   5.436   0.171
 1072SOL    HW1 6620   4.391   5.349   0.144
 1072SOL    HW2 6621   4.416   5.451   0.268
 1073SOL     OW 6622   5.244   8.825   5.810
 1073SOL    HW1 6623   5.310   8.894   5.781
 1073SOL    HW2 6624   5.177   8.810   5.737
 1074SOL     OW 6625   4.461   5.858   5.831
 1074SOL    HW1 6626   4.374   5.849   5.783
 1074SOL    HW2 6627   4.523   5.784   5.802
 1075SOL     OW 6628   4.119   6.536   8.539
 1075SOL    HW1 6629   4.020   6.548   8.547
 1075SOL    HW2 6630   4.152   6.483   8.617
 1076SOL     OW 6631   8.636   4.237   0.360
 1076SOL    HW1 6632   8.723   4.275   0.329
 1076SOL    HW2 6633   8.607   4.164   0.297
 1077SOL     OW 6634   5.010   7.345   1.479
 1077SOL    HW1 6635   5.004   7.246   1.495
 1077SOL    HW2 6636   5.106   7.373   1.477
 1078SOL     OW 6637   2.846   0.635   2.170
 1078SOL    HW1 6638   2.761   0.634   2.222
 1078SOL    HW2 6639   2.923   0.623   2.233
 1079SOL     OW 6640   6.581   1.693   6.857
 1079SOL    HW1 6641   6.675   1.694   6.823
 1079SOL    HW2 6642   6.581   1.698   6.957
 1080SOL     OW 6643   6.801   6.342   2.041
 1080SOL    HW1 6644   6.800   6.280   2.120
 1080SOL    HW2 6645   6.867   6.415   2.057
 1081SOL     OW 6646   1.535   4.144   4.018
 1081SOL    HW1 6647   1.541   4.077   4.093
 1081SOL    HW2 6648   1.611   4.129   3.954
 1082SOL     OW 6649   4.913   0.290   0.336
 1082SOL    HW1 6650   4.868   0.253   0.255
 1082SOL    HW2 6651   4.874   0.249   0.419
 1083SOL     OW 6652   6.146   8.327   6.259
 1083SOL    HW1 6653   6.241   8.311   6.282
 1083SOL    HW2 6654   6.105   8.243   6.224
 1084SOL     OW 6655   5.349   3.253   0.129
 1084SOL    HW1 6656   5.325   3.199   0.049
 1084SOL    HW2 6657   5.315   3.208   0.212
 1085SOL     OW 6658   0.749   4.192   8.834
 1085SOL    HW1 6659   0.750   4.093   8.820
 1085SOL    HW2 6660   0.782   4.238   8.751
 1086SOL     OW 6661   0.940   3.704   0.517
 1086SOL    HW1 6662   0.912   3.626   0.461
 1086SOL    HW2 6663   0.863   3.735   0.572
 1087SOL     OW 6664   2.388   3.400   0.982
 1087SOL    HW1 6665   2.331   3.385   1.064
 1087SOL    HW2 6666   2.473   3.445   1.009
 1088SOL     OW 6667   4.775   2.789   6.880
 1088SOL    HW1 6668   4.813   2.771   6.789
 1088SOL    HW2 6669   4.691   2.842   6.870
 1089SOL     OW 6670   8.813   3.203   5.417
 1089SOL    HW1 6671   8.909   3.229   5.424
 1089SOL    HW2 6672   8.772   3.204   5.508
 1090SOL     OW 6673   0.736   8.675   7.755
 1090SOL    HW1 6674   0.795   8.629   7.821
 1090SOL    HW2 6675   0.788   8.743   7.704
 1091SOL     OW 6676   5.246   0.137   8.523
 1091SOL    HW1 6677   5.343   0.121   8.541
 1091SOL    HW2 6678   5.219   0.225   8.561
 1092SOL     OW 6679   6.060   8.308   4.449
 1092SOL    HW1 6680   5.961   8.293   4.446
 1092SOL    HW2 6681   6.088   8.357   4.367
 1093SOL     OW 6682   7.863   8.856   7.968
 1093SOL    HW1 6683   7.880   8.778   8.029
 1093SOL    HW2 6684   7.937   8.862   7.901
 1094SOL     OW 6685   6.933   5.925   7.446
 1094SOL    HW1 6686   7.003   5.900   7.380
 1094SOL    HW2 6687   6.968   5.913   7.539
 1095SOL     OW 6688   7.848   8.079   1.402
 1095SOL    HW1 6689   7.930   8.080   1.460
 1095SOL    HW2 6690   7.841   7.991   1.356
 1096SOL     OW 6691   5.257   8.741   4.917
 1096SOL    HW1 6692   5.251   8.804   4.995
 1096SOL    HW2 6693   5.195   8.664   4.932
 1097SOL     OW 6694   7.665   2.467   6.510
 1097SOL    HW1 6695   7.633   2.528   6.437
 1097SOL    HW2 6696   7.602   2.390   6.519
 1098SOL     OW 6697   0.247   5.505   7.836
 1098SOL    HW1 6698   0.235   5.500   7.935
 1098SOL    HW2 6699   0.342   5.530   7.815
 1099SOL     OW 6700   2.333   4.972   2.221
 1099SOL    HW1 6701   2.382   4.891   2.189
 1099SOL    HW2 6702   2.395   5.030   2.273
 1100SOL     OW 6703   2.225   1.374   5.498
 1100SOL    HW1 6704   2.188   1.332   5.581
 1100SOL    HW2 6705   2.225   1.473   5.507
 1101SOL     OW 6706   2.567   5.120   2.788
 1101SOL    HW1 6707   2.505   5.060   2.739
 1101SOL    HW2 6708   2.638   5.066   2.833
 1102SOL     OW 6709   2.049   0.691   6.965
 1102SOL    HW1 6710   1.998   0.645   7.038
 1102SOL    HW2 6711   1.985   0.719   6.893
 1103SOL     OW 6712   2.802   1.690   3.511
 1103SOL    HW1 6713   2.819   1.753   3.435
 1103SOL    HW2 6714   2.716   1.713   3.555
 1104SOL     OW 6715   2.625   0.949   4.195
 1104SOL    HW1 6716   2.618   1.020   4.266
 1104SOL    HW2 6717   2.571   0.977   4.115
 1105SOL     OW 6718   2.422   5.153   3.009
 1105SOL    HW1 6719   2.334   5.183   2.971
 1105SOL    HW2 6720   2.484   5.130   2.934
 1106SOL     OW 6721   0.259   7.520   6.098
 1106SOL    HW1 6722   0.160   7.531   6.095
 1106SOL    HW2 6723   0.298   7.587   6.162
 1107SOL     OW 6724   3.521   1.215   6.985
 1107SOL    HW1 6725   3.506   1.312   7.007
 1107SOL    HW2 6726   3.498   1.198   6.890
 1108SOL     OW 6727   5.080   6.789   3.628
 1108SOL    HW1 6728   5.122   6.702   3.656
 1108SOL    HW2 6729   5.031   6.829   3.705
 1109SOL     OW 6730   6.508   8.874   5.890
 1109SOL    HW1 6731   6.473   8.787   5.857
 1109SOL    HW2 6732   6.441   8.917   5.950
 1110SOL     OW 6733   7.673   1.738   1.278
 1110SOL    HW1 6734   7.672   1.680   1.359
 1110SOL    HW2 6735   7.592   1.797   1.279
 1111SOL     OW 6736   1.945   1.114   3.163
 1111SOL    HW1 6737   1.904   1.200   3.194
 1111SOL    HW2 6738   2.032   1.100   3.209
 1112SOL     OW 6739   1.865   1.607   3.072
 1112SOL    HW1 6740   1.836   1.678   3.137
 1112SOL    HW2 6741   1.785   1.562   3.034
 1113SOL     OW 6742   6.891   0.638   5.172
 1113SOL    HW1 6743   6.797   0.615   5.197
 1113SOL    HW2 6744   6.902   0.633   5.073
 1114SOL     OW 6745   5.457   1.065   1.268
 1114SOL    HW1 6746   5.447   0.996   1.196
 1114SOL    HW2 6747   5.546   1.054   1.312
 1115SOL     OW 6748   1.833   4.416   6.287
 1115SOL    HW1 6749   1.829   4.457   6.378
 1115SOL    HW2 6750   1.742   4.417   6.246
 1116SOL     OW 6751   2.975   6.344   0.111
 1116SOL    HW1 6752   3.034   6.397   0.171
 1116SOL    HW2 6753   2.882   6.345   0.147
 1117SOL     OW 6754   0.569   0.342   4.924
 1117SOL    HW1 6755   0.558   0.346   5.024
 1117SOL    HW2 6756   0.483   0.312   4.883
 1118SOL     OW 6757   8.588   0.781   7.309
 1118SOL    HW1 6758   8.535   0.819   7.384
 1118SOL    HW2 6759   8.670   0.736   7.345
 1119SOL     OW 6760   7.532   0.997   2.906
 1119SOL    HW1 6761   7.437   0.978   2.929
 1119SOL    HW2 6762   7.550   0.971   2.811
 1120SOL     OW 6763   5.941   1.434   5.769
 1120SOL    HW1 6764   5.866   1.482   5.723
 1120SOL    HW2 6765   5.951   1.343   5.729
 1121SOL     OW 6766   8.729   2.034   1.117
 1121SOL    HW1 6767   8.666   1.969   1.074
 1121SOL    HW2 6768   8.688   2.070   1.200
 1122SOL     OW 6769   5.812   5.244   1.181
 1122SOL    HW1 6770   5.768   5.304   1.114
 1122SOL    HW2 6771   5.818   5.292   1.269
 1123SOL     OW 6772   0.689   1.320   1.769
 1123SOL    HW1 6773   0.612   1.360   1.719
 1123SOL    HW2 6774   0.774   1.358   1.735
 1124SOL     OW 6775   0.156   3.173   5.680
 1124SOL    HW1 6776   0.162   3.221   5.593
 1124SOL    HW2 6777   0.247   3.163   5.720
 1125SOL     OW 6778   3.492   1.456   8.842
 1125SOL    HW1 6779   3.458   1.467   8.935
 1125SOL    HW2 6780   3.470   1.364   8.809
 1126SOL     OW 6781   3.441   7.346   7.873
 1126SOL    HW1 6782   3.383   7.265   7.886
 1126SOL    HW2 6783   3.479   7.345   7.781
 1127SOL     OW 6784   0.080   3.236   1.839
 1127SOL    HW1 6785   0.052   3.299   1.911
 1127SOL    HW2 6786   0.180   3.226   1.841
 1128SOL     OW 6787   7.542   4.078   5.185
 1128SOL    HW1 6788   7.603   4.089   5.107
 1128SOL    HW2 6789   7.468   4.145   5.179
 1129SOL     OW 6790   2.140   7.738   1.401
 1129SOL    HW1 6791   2.110   7.741   1.305
 1129SOL    HW2 6792   2.229   7.781   1.409
 1130SOL     OW 6793   1.071   3.057   7.945
 1130SOL    HW1 6794   1.072   3.037   8.043
 1130SOL    HW2 6795   1.063   3.155   7.931
 1131SOL     OW 6796   4.644   3.868   2.217
 1131SOL    HW1 6797   4.615   3.814   2.296
 1131SOL    HW2 6798   4.634   3.965   2.238
 1132SOL     OW 6799   0.425   2.435   0.888
 1132SOL    HW1 6800   0.390   2.388   0.969
 1132SOL    HW2 6801   0.348   2.472   0.835
 1133SOL     OW 6802   3.312   0.136   4.046
 1133SOL    HW1 6803   3.354   0.138   3.955
 1133SOL    HW2 6804   3.364   0.075   4.105
 1134SOL     OW 6805   6.827   7.205   7.030
 1134SOL    HW1 6806   6.869   7.203   7.121
 1134SOL    HW2 6807   6.752   7.271   7.030
 1135SOL     OW 6808   7.164   6.970   7.199
 1135SOL    HW1 6809   7.190   7.044   7.135
 1135SOL    HW2 6810   7.247   6.928   7.235
 1136SOL     OW 6811   7.244   0.576   1.178
 1136SOL    HW1 6812   7.171   0.550   1.115
 1136SOL    HW2 6813   7.248   0.675   1.186
 1137SOL     OW 6814   3.560   1.237   6.705
 1137SOL    HW1 6815   3.599   1.329   6.699
 1137SOL    HW2 6816   3.578   1.188   6.620
 1138SOL     OW 6817   5.027   7.967   4.611
 1138SOL    HW1 6818   5.090   8.014   4.672
 1138SOL    HW2 6819   5.052   7.986   4.516
 1139SOL     OW 6820   1.034   8.034   8.649
 1139SOL    HW1 6821   1.094   7.979   8.592
 1139SOL    HW2 6822   1.000   8.112   8.596
 1140SOL     OW 6823   5.297   0.830   5.618
 1140SOL    HW1 6824   5.232   0.763   5.583
 1140SOL    HW2 6825   5.379   0.831   5.561
 1141SOL     OW 6826   5.877   2.041   3.353
 1141SOL    HW1 6827   5.799   1.984   3.329
 1141SOL    HW2 6828   5.905   2.022   3.447
 1142SOL     OW 6829   7.596   6.329   1.972
 1142SOL    HW1 6830   7.696   6.324   1.981
 1142SOL    HW2 6831   7.564   6.414   2.014
 1143SOL     OW 6832   6.555   1.788   8.830
 1143SOL    HW1 6833   6.633   1.794   8.768
 1143SOL    HW2 6834   6.500   1.872   8.824
 1144SOL     OW 6835   1.484   1.231   4.218
 1144SOL    HW1 6836   1.409   1.297   4.210
 1144SOL    HW2 6837   1.554   1.251   4.149
 1145SOL     OW 6838   3.306   7.649   0.830
 1145SOL    HW1 6839   3.206   7.643   0.818
 1145SOL    HW2 6840   3.348   7.565   0.797
 1146SOL     OW 6841   7.488   2.047   2.082
 1146SOL    HW1 6842   7.559   1.999   2.134
 1146SOL    HW2 6843   7.531   2.116   2.024
 1147SOL     OW 6844   1.280   8.517   5.833
 1147SOL    HW1 6845   1.290   8.421   5.859
 1147SOL    HW2 6846   1.199   8.556   5.877
 1148SOL     OW 6847   1.236   0.178   6.777
 1148SOL    HW1 6848   1.150   0.184   6.829
 1148SOL    HW2 6849   1.281   0.267   6.778
 1149SOL     OW 6850   4.340   2.224   0.022
 1149SOL    HW1 6851   4.245   2.231   0.054
 1149SOL    HW2 6852   4.368   2.128   0.022
 1150SOL     OW 6853   0.603   7.397   2.738
 1150SOL    HW1 6854   0.636   7.491   2.748
 1150SOL    HW2 6855   0.513   7.397   2.696
 1151SOL     OW 6856   3.307   2.878   4.659
 1151SOL    HW1 6857   3.398   2.915   4.640
 1151SOL    HW2 6858   3.242   2.914   4.592
 1152SOL     OW 6859   3.469   6.341   1.580
 1152SOL    HW1 6860   3.526   6.402   1.635
 1152SOL    HW2 6861   3.526   6.289   1.516
 1153SOL     OW 6862   8.407   5.162   2.214
 1153SOL    HW1 6863   8.451   5.241   2.256
 1153SOL    HW2 6864   8.367   5.188   2.126
 1154SOL     OW 6865   3.454   2.017   7.305
 1154SOL    HW1 6866   3.393   2.092   7.329
 1154SOL    HW2 6867   3.438   1.991   7.210
 1155SOL     OW 6868   2.705   4.613   8.304
 1155SOL    HW1 6869   2.693   4.642   8.399
 1155SOL    HW2 6870   2.774   4.541   8.300
 1156SOL     OW 6871   1.530   1.860   7.231
 1156SOL    HW1 6872   1.526   1.959   7.246
 1156SOL    HW2 6873   1.544   1.814   7.318
 1157SOL     OW 6874   5.426   3.883   0.596
 1157SOL    HW1 6875   5.335   3.925   0.591
 1157SOL    HW2 6876   5.495   3.951   0.574
 1158SOL     OW 6877   3.527   4.243   5.344
 1158SOL    HW1 6878   3.548   4.287   5.431
 1158SOL    HW2 6879   3.486   4.154   5.361
 1159SOL     OW 6880   4.157   7.328   8.188
 1159SOL    HW1 6881   4.097   7.339   8.108
 1159SOL    HW2 6882   4.192   7.235   8.190
 1160SOL     OW 6883   0.937   1.929   1.939
 1160SOL    HW1 6884   0.946   1.831   1.919
 1160SOL    HW2 6885   0.895   1.975   1.861
 1161SOL     OW 6886   0.195   8.033   4.763
 1161SOL    HW1 6887   0.254   8.114   4.761
 1161SOL    HW2 6888   0.177   8.003   4.669
 1162SOL     OW 6889   3.262   2.877   2.601
 1162SOL    HW1 6890   3.295   2.970   2.584
 1162SOL    HW2 6891   3.193   2.878   2.673
 1163SOL     OW 6892   7.286   5.227   8.880
 1163SOL    HW1 6893   7.371   5.280   8.873
 1163SOL    HW2 6894   7.208   5.288   8.866
 1164SOL     OW 6895   0.519   6.197   7.285
 1164SOL    HW1 6896   0.546   6.151   7.201
 1164SOL    HW2 6897   0.568   6.157   7.363
 1165SOL     OW 6898   1.870   2.706   5.711
 1165SOL    HW1 6899   1.881   2.736   5.806
 1165SOL    HW2 6900   1.892   2.782   5.649
 1166SOL     OW 6901   5.450   2.198   7.957
 1166SOL    HW1 6902   5.513   2.131   7.995
 1166SOL    HW2 6903   5.499   2.259   7.895
 1167SOL     OW 6904   3.721   4.077   5.725
 1167SOL    HW1 6905   3.700   4.004   5.791
 1167SOL    HW2 6906   3.787   4.140   5.765
 1168SOL     OW 6907   7.833   5.676   7.920
 1168SOL    HW1 6908   7.741   5.714   7.917
 1168SOL    HW2 6909   7.859   5.644   7.829
 1169SOL     OW 6910   2.247   7.442   2.817
 1169SOL    HW1 6911   2.171   7.488   2.772
 1169SOL    HW2 6912   2.232   7.343   2.814
 1170SOL     OW 6913   3.373   2.002   6.826
 1170SOL    HW1 6914   3.456   2.015   6.773
 1170SOL    HW2 6915   3.293   2.027   6.771
 1171SOL     OW 6916   8.799   4.167   8.863
 1171SOL    HW1 6917   8.744   4.240   8.823
 1171SOL    HW2 6918   8.739   4.099   8.906
 1172SOL     OW 6919   2.779   2.176   0.377
 1172SOL    HW1 6920   2.740   2.155   0.288
 1172SOL    HW2 6921   2.877   2.196   0.367
 1173SOL     OW 6922   5.502   1.021   2.445
 1173SOL    HW1 6923   5.595   1.055   2.455
 1173SOL    HW2 6924   5.438   1.097   2.446
 1174SOL     OW 6925   4.783   4.724   3.491
 1174SOL    HW1 6926   4.738   4.636   3.505
 1174SOL    HW2 6927   4.717   4.790   3.456
 1175SOL     OW 6928   0.153   5.903   1.608
 1175SOL    HW1 6929   0.139   5.804   1.612
 1175SOL    HW2 6930   0.094   5.948   1.675
 1176SOL     OW 6931   0.817   4.305   3.260
 1176SOL    HW1 6932   0.882   4.292   3.336
 1176SOL    HW2 6933   0.840   4.390   3.212
 1177SOL     OW 6934   7.932   4.277   0.600
 1177SOL    HW1 6935   7.858   4.258   0.666
 1177SOL    HW2 6936   7.927   4.212   0.525
 1178SOL     OW 6937   0.470   5.005   7.174
 1178SOL    HW1 6938   0.533   4.931   7.152
 1178SOL    HW2 6939   0.376   4.975   7.155
 1179SOL     OW 6940   2.150   8.012   4.493
 1179SOL    HW1 6941   2.099   7.958   4.560
 1179SOL    HW2 6942   2.212   8.074   4.541
 1180SOL     OW 6943   7.594   6.072   8.365
 1180SOL    HW1 6944   7.649   5.988   8.372
 1180SOL    HW2 6945   7.572   6.105   8.457
 1181SOL     OW 6946   2.038   7.287   1.404
 1181SOL    HW1 6947   1.999   7.201   1.436
 1181SOL    HW2 6948   2.125   7.270   1.358
 1182SOL     OW 6949   4.623   1.741   6.142
 1182SOL    HW1 6950   4.585   1.831   6.123
 1182SOL    HW2 6951   4.707   1.749   6.195
 1183SOL     OW 6952   7.930   6.855   4.980
 1183SOL    HW1 6953   7.856   6.890   4.922
 1183SOL    HW2 6954   8.016   6.857   4.930
 1184SOL     OW 6955   6.403   6.794   4.965
 1184SOL    HW1 6956   6.351   6.854   4.903
 1184SOL    HW2 6957   6.445   6.720   4.912
 1185SOL     OW 6958   6.431   8.191   5.863
 1185SOL    HW1 6959   6.513   8.228   5.907
 1185SOL    HW2 6960   6.424   8.226   5.769
 1186SOL     OW 6961   8.019   6.576   4.037
 1186SOL    HW1 6962   7.936   6.624   4.009
 1186SOL    HW2 6963   8.084   6.574   3.961
 1187SOL     OW 6964   2.695   5.685   7.281
 1187SOL    HW1 6965   2.676   5.657   7.375
 1187SOL    HW2 6966   2.691   5.605   7.221
 1188SOL     OW 6967   1.662   3.265   5.881
 1188SOL    HW1 6968   1.585   3.328   5.879
 1188SOL    HW2 6969   1.644   3.189   5.819
 1189SOL     OW 6970   7.229   2.730   7.278
 1189SOL    HW1 6971   7.136   2.746   7.245
 1189SOL    HW2 6972   7.231   2.644   7.330
 1190SOL     OW 6973   0.110   0.946   7.333
 1190SOL    HW1 6974   0.179   0.895   7.385
 1190SOL    HW2 6975   0.105   1.040   7.368
 1191SOL     OW 6976   4.878   1.750   8.257
 1191SOL    HW1 6977   4.818   1.723   8.181
 1191SOL    HW2 6978   4.888   1.673   8.320
 1192SOL     OW 6979   4.158   5.210   0.515
 1192SOL    HW1 6980   4.098   5.214   0.595
 1192SOL    HW2 6981   4.253   5.200   0.546
 1193SOL     OW 6982   4.376   0.804   4.053
 1193SOL    HW1 6983   4.355   0.900   4.072
 1193SOL    HW2 6984   4.459   0.799   3.996
 1194SOL     OW 6985   1.938   1.500   6.672
 1194SOL    HW1 6986   1.923   1.442   6.751
 1194SOL    HW2 6987   2.001   1.574   6.697
 1195SOL     OW 6988   7.988   0.918   4.340
 1195SOL    HW1 6989   8.088   0.911   4.347
 1195SOL    HW2 6990   7.960   1.012   4.357
 1196SOL     OW 6991   6.330   0.489   4.752
 1196SOL    HW1 6992   6.257   0.454   4.811
 1196SOL    HW2 6993   6.350   0.423   4.680
 1197SOL     OW 6994   1.344   8.036   2.755
 1197SOL    HW1 6995   1.295   7.950   2.771
 1197SOL    HW2 6996   1.338   8.060   2.658
 1198SOL     OW 6997   2.271   4.387   0.951
 1198SOL    HW1 6998   2.265   4.450   1.028
 1198SOL    HW2 6999   2.207   4.312   0.964
 1199SOL     OW 7000   6.437   4.106   0.859
 1199SOL    HW1 7001   6.414   4.168   0.784
 1199SOL    HW2 7002   6.487   4.157   0.930
 1200SOL     OW 7003   7.351   3.135   8.559
 1200SOL    HW1 7004   7.330   3.162   8.465
 1200SOL    HW2 7005   7.341   3.036   8.568
 1201SOL     OW 7006   8.682   3.654   4.686
 1201SOL    HW1 7007   8.683   3.574   4.745
 1201SOL    HW2 7008   8.746   3.641   4.610
 1202SOL     OW 7009   6.372   1.383   8.512
 1202SOL    HW1 7010   6.291   1.329   8.489
 1202SOL    HW2 7011   6.351   1.480   8.500
 1203SOL     OW 7012   2.638   4.895   6.121
 1203SOL    HW1 7013   2.588   4.808   6.117
 1203SOL    HW2 7014   2.575   4.969   6.144
 1204SOL     OW 7015   8.251   3.507   0.062
 1204SOL    HW1 7016   8.246   3.439  -0.012
 1204SOL    HW2 7017   8.184   3.580   0.044
 1205SOL     OW 7018   8.002   3.883   7.212
 1205SOL    HW1 7019   8.007   3.873   7.311
 1205SOL    HW2 7020   8.059   3.961   7.184
 1206SOL     OW 7021   7.588   5.711   3.821
 1206SOL    HW1 7022   7.578   5.810   3.833
 1206SOL    HW2 7023   7.555   5.664   3.902
 1207SOL     OW 7024   2.632   2.825   2.794
 1207SOL    HW1 7025   2.638   2.809   2.696
 1207SOL    HW2 7026   2.538   2.809   2.825
 1208SOL     OW 7027   1.702   2.801   5.455
 1208SOL    HW1 7028   1.782   2.862   5.455
 1208SOL    HW2 7029   1.661   2.800   5.364
 1209SOL     OW 7030   4.906   0.969   4.641
 1209SOL    HW1 7031   4.825   0.955   4.698
 1209SOL    HW2 7032   4.926   0.885   4.590
 1210SOL     OW 7033   7.687   2.526   0.311
 1210SOL    HW1 7034   7.701   2.429   0.291
 1210SOL    HW2 7035   7.606   2.537   0.368
 1211SOL     OW 7036   8.818   6.658   1.237
 1211SOL    HW1 7037   8.729   6.679   1.196
 1211SOL    HW2 7038   8.872   6.602   1.174
 1212SOL     OW 7039   8.292   4.382   5.602
 1212SOL    HW1 7040   8.275   4.399   5.699
 1212SOL    HW2 7041   8.358   4.449   5.568
 1213SOL     OW 7042   7.833   4.470   1.022
 1213SOL    HW1 7043   7.846   4.527   0.941
 1213SOL    HW2 7044   7.887   4.506   1.098
 1214SOL     OW 7045   5.521   4.832   5.189
 1214SOL    HW1 7046   5.620   4.821   5.180
 1214SOL    HW2 7047   5.487   4.892   5.116
 1215SOL     OW 7048   5.263   2.368   8.378
 1215SOL    HW1 7049   5.304   2.285   8.418
 1215SOL    HW2 7050   5.228   2.347   8.287
 1216SOL     OW 7051   7.033   7.785   7.641
 1216SOL    HW1 7052   6.967   7.770   7.714
 1216SOL    HW2 7053   7.045   7.883   7.627
 1217SOL     OW 7054   3.865   4.263   5.837
 1217SOL    HW1 7055   3.886   4.324   5.913
 1217SOL    HW2 7056   3.949   4.226   5.798
 1218SOL     OW 7057   6.487   8.612   0.415
 1218SOL    HW1 7058   6.499   8.551   0.493
 1218SOL    HW2 7059   6.505   8.706   0.443
 1219SOL     OW 7060   0.883   4.443   2.087
 1219SOL    HW1 7061   0.841   4.532   2.069
 1219SOL    HW2 7062   0.848   4.406   2.173
 1220SOL     OW 7063   3.620   6.625   0.954
 1220SOL    HW1 7064   3.554   6.553   0.976
 1220SOL    HW2 7065   3.682   6.593   0.882
 1221SOL     OW 7066   1.024   1.537   0.051
 1221SOL    HW1 7067   1.025   1.524  -0.048
 1221SOL    HW2 7068   0.990   1.453   0.094
 1222SOL     OW 7069   0.085   5.959   3.615
 1222SOL    HW1 7070   0.167   6.012   3.636
 1222SOL    HW2 7071   0.009   6.021   3.596
 1223SOL     OW 7072   3.695   1.130   3.302
 1223SOL    HW1 7073   3.659   1.042   3.270
 1223SOL    HW2 7074   3.732   1.120   3.394
 1224SOL     OW 7075   7.456   7.090   6.861
 1224SOL    HW1 7076   7.398   7.138   6.928
 1224SOL    HW2 7077   7.452   6.992   6.878
 1225SOL     OW 7078   1.389   3.522   4.004
 1225SOL    HW1 7079   1.301   3.553   4.039
 1225SOL    HW2 7080   1.463   3.566   4.055
 1226SOL     OW 7081   6.851   0.550   4.252
 1226SOL    HW1 7082   6.770   0.558   4.311
 1226SOL    HW2 7083   6.822   0.539   4.157
 1227SOL     OW 7084   4.557   3.844   1.561
 1227SOL    HW1 7085   4.512   3.923   1.601
 1227SOL    HW2 7086   4.618   3.875   1.487
 1228SOL     OW 7087   7.769   4.378   2.523
 1228SOL    HW1 7088   7.734   4.287   2.542
 1228SOL    HW2 7089   7.714   4.446   2.573
 1229SOL     OW 7090   7.583   8.026   5.000
 1229SOL    HW1 7091   7.648   8.102   4.999
 1229SOL    HW2 7092   7.498   8.054   4.956
 1230SOL     OW 7093   5.559   7.008   5.098
 1230SOL    HW1 7094   5.605   7.055   5.174
 1230SOL    HW2 7095   5.528   6.918   5.128
 1231SOL     OW 7096   5.735   7.624   5.477
 1231SOL    HW1 7097   5.637   7.636   5.492
 1231SOL    HW2 7098   5.763   7.674   5.396
 1232SOL     OW 7099   1.056   7.468   2.580
 1232SOL    HW1 7100   0.965   7.427   2.576
 1232SOL    HW2 7101   1.055   7.556   2.533
 1233SOL     OW 7102   3.398   1.867   2.530
 1233SOL    HW1 7103   3.372   1.781   2.487
 1233SOL    HW2 7104   3.376   1.943   2.469
 1234SOL     OW 7105   6.598   2.118   0.193
 1234SOL    HW1 7106   6.644   2.206   0.189
 1234SOL    HW2 7107   6.619   2.073   0.279
 1235SOL     OW 7108   5.144   0.615   7.276
 1235SOL    HW1 7109   5.104   0.536   7.322
 1235SOL    HW2 7110   5.075   0.661   7.220
 1236SOL     OW 7111   8.458   0.757   6.678
 1236SOL    HW1 7112   8.371   0.799   6.652
 1236SOL    HW2 7113   8.448   0.710   6.766
 1237SOL     OW 7114   1.994   6.911   3.069
 1237SOL    HW1 7115   2.090   6.907   3.097
 1237SOL    HW2 7116   1.958   6.819   3.057
 1238SOL     OW 7117   0.037   1.438   1.950
 1238SOL    HW1 7118   0.057   1.476   2.040
 1238SOL    HW2 7119  -0.051   1.390   1.952
 1239SOL     OW 7120   4.956   8.388   3.047
 1239SOL    HW1 7121   4.919   8.330   3.120
 1239SOL    HW2 7122   4.898   8.382   2.966
 1240SOL     OW 7123   6.194   1.803   4.062
 1240SOL    HW1 7124   6.150   1.859   4.133
 1240SOL    HW2 7125   6.234   1.722   4.104
 1241SOL     OW 7126   4.551   8.453   1.474
 1241SOL    HW1 7127   4.551   8.417   1.381
 1241SOL    HW2 7128   4.572   8.551   1.473
 1242SOL     OW 7129   0.535   7.449   8.405
 1242SOL    HW1 7130   0.471   7.437   8.480
 1242SOL    HW2 7131   0.597   7.525   8.425
 1243SOL     OW 7132   3.386   2.024   2.800
 1243SOL    HW1 7133   3.458   1.990   2.740
 1243SOL    HW2 7134   3.387   2.124   2.799
 1244SOL     OW 7135   6.396   4.306   1.411
 1244SOL    HW1 7136   6.384   4.352   1.323
 1244SOL    HW2 7137   6.481   4.337   1.453
 1245SOL     OW 7138   4.394   0.446   0.134
 1245SOL    HW1 7139   4.473   0.466   0.075
 1245SOL    HW2 7140   4.344   0.530   0.154
 1246SOL     OW 7141   1.551   8.448   2.893
 1246SOL    HW1 7142   1.471   8.486   2.846
 1246SOL    HW2 7143   1.531   8.437   2.991
 1247SOL     OW 7144   8.540   2.206   5.399
 1247SOL    HW1 7145   8.599   2.205   5.318
 1247SOL    HW2 7146   8.565   2.283   5.458
 1248SOL     OW 7147   4.294   0.755   3.464
 1248SOL    HW1 7148   4.338   0.666   3.477
 1248SOL    HW2 7149   4.220   0.746   3.396
 1249SOL     OW 7150   0.244   3.820   6.298
 1249SOL    HW1 7151   0.251   3.865   6.209
 1249SOL    HW2 7152   0.148   3.804   6.321
 1250SOL     OW 7153   1.282   3.507   3.439
 1250SOL    HW1 7154   1.241   3.440   3.502
 1250SOL    HW2 7155   1.237   3.501   3.350
 1251SOL     OW 7156   4.686   8.204   7.465
 1251SOL    HW1 7157   4.704   8.227   7.370
 1251SOL    HW2 7158   4.705   8.283   7.523
 1252SOL     OW 7159   5.713   4.215   3.060
 1252SOL    HW1 7160   5.666   4.276   3.124
 1252SOL    HW2 7161   5.647   4.151   3.020
 1253SOL     OW 7162   2.440   0.053   4.943
 1253SOL    HW1 7163   2.438  -0.037   4.985
 1253SOL    HW2 7164   2.377   0.114   4.991
 1254SOL     OW 7165   1.911   8.274   2.305
 1254SOL    HW1 7166   1.822   8.229   2.297
 1254SOL    HW2 7167   1.897   8.371   2.324
 1255SOL     OW 7168   3.378   1.028   7.113
 1255SOL    HW1 7169   3.439   0.951   7.092
 1255SOL    HW2 7170   3.422   1.114   7.087
 1256SOL     OW 7171   4.543   6.925   0.584
 1256SOL    HW1 7172   4.533   6.827   0.604
 1256SOL    HW2 7173   4.636   6.954   0.607
 1257SOL     OW 7174   4.870   5.876   6.015
 1257SOL    HW1 7175   4.839   5.805   6.078
 1257SOL    HW2 7176   4.792   5.919   5.971
 1258SOL     OW 7177   2.773   3.444   1.925
 1258SOL    HW1 7178   2.693   3.406   1.877
 1258SOL    HW2 7179   2.856   3.419   1.876
 1259SOL     OW 7180   2.567   2.491   2.926
 1259SOL    HW1 7181   2.507   2.517   3.002
 1259SOL    HW2 7182   2.565   2.563   2.857
 1260SOL     OW 7183   8.752   2.333   7.232
 1260SOL    HW1 7184   8.656   2.308   7.218
 1260SOL    HW2 7185   8.798   2.343   7.144
 1261SOL     OW 7186   7.805   2.077   8.362
 1261SOL    HW1 7187   7.891   2.126   8.347
 1261SOL    HW2 7188   7.756   2.117   8.439
 1262SOL     OW 7189   5.046   6.946   2.640
 1262SOL    HW1 7190   5.102   6.875   2.599
 1262SOL    HW2 7191   5.016   6.917   2.731
 1263SOL     OW 7192   4.316   0.379   0.921
 1263SOL    HW1 7193   4.305   0.280   0.930
 1263SOL    HW2 7194   4.328   0.419   1.011
 1264SOL     OW 7195   4.881   2.806   3.156
 1264SOL    HW1 7196   4.831   2.736   3.207
 1264SOL    HW2 7197   4.922   2.766   3.075
 1265SOL     OW 7198   0.090   7.738   5.063
 1265SOL    HW1 7199   0.079   7.648   5.022
 1265SOL    HW2 7200   0.047   7.807   5.003
 1266SOL     OW 7201   4.392   3.390   1.174
 1266SOL    HW1 7202   4.428   3.341   1.253
 1266SOL    HW2 7203   4.415   3.487   1.182
 1267SOL     OW 7204   7.210   7.001   8.415
 1267SOL    HW1 7205   7.181   6.965   8.326
 1267SOL    HW2 7206   7.152   6.962   8.487
 1268SOL     OW 7207   1.270   1.326   3.301
 1268SOL    HW1 7208   1.312   1.416   3.285
 1268SOL    HW2 7209   1.186   1.338   3.355
 1269SOL     OW 7210   5.544   8.297   2.315
 1269SOL    HW1 7211   5.570   8.279   2.410
 1269SOL    HW2 7212   5.624   8.323   2.262
 1270SOL     OW 7213   4.759   6.578   3.363
 1270SOL    HW1 7214   4.727   6.523   3.439
 1270SOL    HW2 7215   4.807   6.659   3.397
 1271SOL     OW 7216   0.211   6.704   3.279
 1271SOL    HW1 7217   0.164   6.759   3.349
 1271SOL    HW2 7218   0.177   6.729   3.189
 1272SOL     OW 7219   5.151   3.709   7.189
 1272SOL    HW1 7220   5.135   3.808   7.201
 1272SOL    HW2 7221   5.118   3.681   7.099
 1273SOL     OW 7222   2.928   6.399   8.102
 1273SOL    HW1 7223   2.974   6.440   8.023
 1273SOL    HW2 7224   2.984   6.324   8.137
 1274SOL     OW 7225   4.387   6.204   2.274
 1274SOL    HW1 7226   4.475   6.249   2.263
 1274SOL    HW2 7227   4.317   6.271   2.297
 1275SOL     OW 7228   6.269   0.885   8.706
 1275SOL    HW1 7229   6.334   0.826   8.657
 1275SOL    HW2 7230   6.312   0.920   8.789
 1276SOL     OW 7231   6.506   3.346   8.263
 1276SOL    HW1 7232   6.552   3.372   8.178
 1276SOL    HW2 7233   6.459   3.258   8.249
 1277SOL     OW 7234   6.663   8.466   3.337
 1277SOL    HW1 7235   6.746   8.412   3.347
 1277SOL    HW2 7236   6.606   8.456   3.419
 1278SOL     OW 7237   7.397   4.628   3.194
 1278SOL    HW1 7238   7.449   4.653   3.276
 1278SOL    HW2 7239   7.458   4.623   3.116
 1279SOL     OW 7240   8.342   5.012   4.505
 1279SOL    HW1 7241   8.344   5.021   4.406
 1279SOL    HW2 7242   8.399   4.934   4.533
 1280SOL     OW 7243   6.248   6.881   8.729
 1280SOL    HW1 7244   6.242   6.970   8.774
 1280SOL    HW2 7245   6.333   6.876   8.677
 1281SOL     OW 7246   6.367   7.913   4.153
 1281SOL    HW1 7247   6.294   7.887   4.215
 1281SOL    HW2 7248   6.391   7.834   4.096
 1282SOL     OW 7249   7.222   8.153   3.650
 1282SOL    HW1 7250   7.129   8.117   3.659
 1282SOL    HW2 7251   7.284   8.100   3.709
 1283SOL     OW 7252   4.439   0.675   7.155
 1283SOL    HW1 7253   4.419   0.635   7.066
 1283SOL    HW2 7254   4.529   0.643   7.186
 1284SOL     OW 7255   2.647   4.773   7.626
 1284SOL    HW1 7256   2.574   4.708   7.608
 1284SOL    HW2 7257   2.621   4.863   7.592
 1285SOL     OW 7258   3.567   4.010   7.769
 1285SOL    HW1 7259   3.501   3.969   7.832
 1285SOL    HW2 7260   3.658   3.974   7.788
 1286SOL     OW 7261   4.202   2.795   1.705
 1286SOL    HW1 7262   4.138   2.767   1.634
 1286SOL    HW2 7263   4.226   2.891   1.691
 1287SOL     OW 7264   5.496   6.775   4.745
 1287SOL    HW1 7265   5.485   6.867   4.709
 1287SOL    HW2 7266   5.590   6.761   4.776
 1288SOL     OW 7267   8.175   1.704   1.956
 1288SOL    HW1 7268   8.155   1.798   1.985
 1288SOL    HW2 7269   8.243   1.665   2.018
 1289SOL     OW 7270   0.196   2.925   1.897
 1289SOL    HW1 7271   0.116   2.927   1.837
 1289SOL    HW2 7272   0.270   2.979   1.856
 1290SOL     OW 7273   8.031   5.219   1.538
 1290SOL    HW1 7274   8.080   5.190   1.620
 1290SOL    HW2 7275   8.023   5.319   1.538
 1291SOL     OW 7276   2.952   7.044   7.684
 1291SOL    HW1 7277   2.893   6.963   7.683
 1291SOL    HW2 7278   2.897   7.126   7.700
 1292SOL     OW 7279   7.584   4.498   5.720
 1292SOL    HW1 7280   7.557   4.565   5.790
 1292SOL    HW2 7281   7.527   4.417   5.728
 1293SOL     OW 7282   5.541   3.852   5.247
 1293SOL    HW1 7283   5.454   3.868   5.199
 1293SOL    HW2 7284   5.577   3.762   5.220
 1294SOL     OW 7285   3.928   0.115   0.644
 1294SOL    HW1 7286   4.003   0.048   0.650
 1294SOL    HW2 7287   3.860   0.096   0.715
 1295SOL     OW 7288   8.163   2.079   7.453
 1295SOL    HW1 7289   8.179   2.122   7.364
 1295SOL    HW2 7290   8.187   1.982   7.447
 1296SOL     OW 7291   2.769   3.569   3.327
 1296SOL    HW1 7292   2.806   3.647   3.277
 1296SOL    HW2 7293   2.760   3.592   3.424
 1297SOL     OW 7294   6.482   8.537   1.632
 1297SOL    HW1 7295   6.481   8.438   1.649
 1297SOL    HW2 7296   6.436   8.555   1.545
 1298SOL     OW 7297   1.587   3.417   3.035
 1298SOL    HW1 7298   1.653   3.444   3.104
 1298SOL    HW2 7299   1.635   3.381   2.954
 1299SOL     OW 7300   1.137   3.768   7.199
 1299SOL    HW1 7301   1.111   3.808   7.111
 1299SOL    HW2 7302   1.055   3.742   7.249
 1300SOL     OW 7303   3.401   7.516   3.347
 1300SOL    HW1 7304   3.357   7.478   3.266
 1300SOL    HW2 7305   3.451   7.443   3.394
 1301SOL     OW 7306   4.681   4.454   4.343
 1301SOL    HW1 7307   4.758   4.393   4.360
 1301SOL    HW2 7308   4.597   4.399   4.333
 1302SOL     OW 7309   1.457   7.838   6.222
 1302SOL    HW1 7310   1.520   7.777   6.271
 1302SOL    HW2 7311   1.439   7.800   6.131
 1303SOL     OW 7312   4.181   1.585   3.285
 1303SOL    HW1 7313   4.208   1.489   3.286
 1303SOL    HW2 7314   4.221   1.633   3.363
 1304SOL     OW 7315   1.974   5.581   6.819
 1304SOL    HW1 7316   1.901   5.533   6.868
 1304SOL    HW2 7317   1.979   5.675   6.851
 1305SOL     OW 7318   0.049   0.152   8.306
 1305SOL    HW1 7319   0.130   0.176   8.358
 1305SOL    HW2 7320  -0.024   0.124   8.368
 1306SOL     OW 7321   6.069   2.966   7.080
 1306SOL    HW1 7322   6.130   2.893   7.111
 1306SOL    HW2 7323   5.979   2.928   7.061
 1307SOL     OW 7324   3.861   2.663   0.840
 1307SOL    HW1 7325   3.942   2.713   0.870
 1307SOL    HW2 7326   3.787   2.727   0.822
 1308SOL     OW 7327   1.479   7.744   2.293
 1308SOL    HW1 7328   1.430   7.695   2.365
 1308SOL    HW2 7329   1.535   7.680   2.241
 1309SOL     OW 7330   2.284   8.664   4.726
 1309SOL    HW1 7331   2.361   8.726   4.716
 1309SOL    HW2 7332   2.215   8.686   4.656
 1310SOL     OW 7333   2.262   2.045   3.393
 1310SOL    HW1 7334   2.331   2.108   3.429
 1310SOL    HW2 7335   2.185   2.098   3.357
 1311SOL     OW 7336   5.958   1.283   5.018
 1311SOL    HW1 7337   6.020   1.233   5.079
 1311SOL    HW2 7338   5.942   1.375   5.055
 1312SOL     OW 7339   6.375   2.595   4.895
 1312SOL    HW1 7340   6.350   2.526   4.963
 1312SOL    HW2 7341   6.454   2.646   4.927
 1313SOL     OW 7342   7.196   1.847   7.152
 1313SOL    HW1 7343   7.126   1.776   7.154
 1313SOL    HW2 7344   7.285   1.806   7.173
 1314SOL     OW 7345   2.495   5.803   8.662
 1314SOL    HW1 7346   2.539   5.779   8.576
 1314SOL    HW2 7347   2.562   5.795   8.736
 1315SOL     OW 7348   0.103   0.841   1.307
 1315SOL    HW1 7349   0.053   0.818   1.391
 1315SOL    HW2 7350   0.200   0.819   1.319
 1316SOL     OW 7351   0.447   5.463   3.151
 1316SOL    HW1 7352   0.389   5.427   3.225
 1316SOL    HW2 7353   0.524   5.513   3.191
 1317SOL     OW 7354   5.604   4.584   1.525
 1317SOL    HW1 7355   5.604   4.486   1.503
 1317SOL    HW2 7356   5.516   4.609   1.564
 1318SOL     OW 7357   4.482   4.143   8.547
 1318SOL    HW1 7358   4.486   4.219   8.482
 1318SOL    HW2 7359   4.467   4.178   8.639
 1319SOL     OW 7360   2.557   7.577   8.207
 1319SOL    HW1 7361   2.599   7.616   8.125
 1319SOL    HW2 7362   2.623   7.518   8.254
 1320SOL     OW 7363   1.812   6.915   6.299
 1320SOL    HW1 7364   1.867   6.913   6.383
 1320SOL    HW2 7365   1.720   6.945   6.321
 1321SOL     OW 7366   3.187   7.105   8.056
 1321SOL    HW1 7367   3.173   7.135   7.962
 1321SOL    HW2 7368   3.146   7.014   8.068
 1322SOL     OW 7369   7.495   2.999   0.133
 1322SOL    HW1 7370   7.440   3.031   0.056
 1322SOL    HW2 7371   7.464   2.907   0.160
 1323SOL     OW 7372   2.121   7.322   6.882
 1323SOL    HW1 7373   2.039   7.343   6.935
 1323SOL    HW2 7374   2.191   7.392   6.899
 1324SOL     OW 7375   4.348   5.174   0.112
 1324SOL    HW1 7376   4.279   5.102   0.105
 1324SOL    HW2 7377   4.413   5.165   0.037
 1325SOL     OW 7378   3.875   5.333   1.204
 1325SOL    HW1 7379   3.882   5.234   1.201
 1325SOL    HW2 7380   3.899   5.365   1.296
 1326SOL     OW 7381   0.995   8.308   8.772
 1326SOL    HW1 7382   1.079   8.255   8.782
 1326SOL    HW2 7383   0.923   8.270   8.831
 1327SOL     OW 7384   5.564   7.623   1.594
 1327SOL    HW1 7385   5.556   7.625   1.693
 1327SOL    HW2 7386   5.593   7.713   1.561
 1328SOL     OW 7387   0.643   8.804   5.332
 1328SOL    HW1 7388   0.701   8.732   5.292
 1328SOL    HW2 7389   0.592   8.850   5.259
 1329SOL     OW 7390   6.197   6.701   6.074
 1329SOL    HW1 7391   6.111   6.723   6.121
 1329SOL    HW2 7392   6.265   6.673   6.142
 1330SOL     OW 7393   1.034   2.400   0.245
 1330SOL    HW1 7394   1.021   2.357   0.335
 1330SOL    HW2 7395   1.114   2.460   0.249
 1331SOL     OW 7396   2.143   0.433   7.063
 1331SOL    HW1 7397   2.073   0.365   7.083
 1331SOL    HW2 7398   2.185   0.412   6.975
 1332SOL     OW 7399   3.440   5.680   8.337
 1332SOL    HW1 7400   3.374   5.755   8.344
 1332SOL    HW2 7401   3.520   5.711   8.287
 1333SOL     OW 7402   3.655   7.442   2.310
 1333SOL    HW1 7403   3.661   7.506   2.387
 1333SOL    HW2 7404   3.611   7.487   2.233
 1334SOL     OW 7405   2.715   0.161   1.644
 1334SOL    HW1 7406   2.795   0.181   1.700
 1334SOL    HW2 7407   2.670   0.246   1.619
 1335SOL     OW 7408   0.390   6.243   6.677
 1335SOL    HW1 7409   0.460   6.250   6.748
 1335SOL    HW2 7410   0.376   6.147   6.654
 1336SOL     OW 7411   2.070   0.810   2.775
 1336SOL    HW1 7412   2.157   0.826   2.822
 1336SOL    HW2 7413   2.065   0.714   2.748
 1337SOL     OW 7414   8.701   8.822   2.770
 1337SOL    HW1 7415   8.794   8.818   2.733
 1337SOL    HW2 7416   8.656   8.904   2.736
 1338SOL     OW 7417   3.039   4.971   6.440
 1338SOL    HW1 7418   3.086   4.970   6.528
 1338SOL    HW2 7419   2.982   5.054   6.434
 1339SOL     OW 7420   1.362   2.676   8.831
 1339SOL    HW1 7421   1.277   2.625   8.814
 1339SOL    HW2 7422   1.394   2.656   8.924
 1340SOL     OW 7423   4.436   6.310   3.511
 1340SOL    HW1 7424   4.406   6.298   3.416
 1340SOL    HW2 7425   4.359   6.340   3.567
 1341SOL     OW 7426   4.393   1.291   4.894
 1341SOL    HW1 7427   4.369   1.388   4.900
 1341SOL    HW2 7428   4.493   1.281   4.896
 1342SOL     OW 7429   0.319   2.449   4.770
 1342SOL    HW1 7430   0.231   2.435   4.726
 1342SOL    HW2 7431   0.371   2.518   4.719
 1343SOL     OW 7432   8.480   0.994   4.731
 1343SOL    HW1 7433   8.385   0.972   4.748
 1343SOL    HW2 7434   8.523   0.921   4.679
 1344SOL     OW 7435   6.932   0.214   0.236
 1344SOL    HW1 7436   7.004   0.283   0.234
 1344SOL    HW2 7437   6.870   0.227   0.159
 1345SOL     OW 7438   3.781   3.510   6.439
 1345SOL    HW1 7439   3.774   3.499   6.538
 1345SOL    HW2 7440   3.767   3.607   6.415
 1346SOL     OW 7441   7.249   2.969   4.986
 1346SOL    HW1 7442   7.232   2.996   5.081
 1346SOL    HW2 7443   7.342   2.993   4.961
 1347SOL     OW 7444   6.186   4.334   8.164
 1347SOL    HW1 7445   6.249   4.394   8.212
 1347SOL    HW2 7446   6.222   4.241   8.164
 1348SOL     OW 7447   6.843   7.117   3.184
 1348SOL    HW1 7448   6.774   7.186   3.164
 1348SOL    HW2 7449   6.913   7.118   3.113
 1349SOL     OW 7450   6.682   8.031   3.216
 1349SOL    HW1 7451   6.737   7.959   3.172
 1349SOL    HW2 7452   6.663   8.104   3.151
 1350SOL     OW 7453   2.710   0.600   8.820
 1350SOL    HW1 7454   2.722   0.625   8.724
 1350SOL    HW2 7455   2.796   0.617   8.869
 1351SOL     OW 7456   0.785   3.169   2.200
 1351SOL    HW1 7457   0.878   3.147   2.172
 1351SOL    HW2 7458   0.765   3.123   2.287
 1352SOL     OW 7459   5.559   4.130   3.416
 1352SOL    HW1 7460   5.655   4.156   3.427
 1352SOL    HW2 7461   5.553   4.050   3.356
 1353SOL     OW 7462   2.272   1.555   8.040
 1353SOL    HW1 7463   2.213   1.620   8.088
 1353SOL    HW2 7464   2.222   1.470   8.023
 1354SOL     OW 7465   4.182   0.784   5.590
 1354SOL    HW1 7466   4.258   0.720   5.582
 1354SOL    HW2 7467   4.135   0.771   5.677
 1355SOL     OW 7468   3.071   5.382   8.834
 1355SOL    HW1 7469   3.029   5.383   8.925
 1355SOL    HW2 7470   3.162   5.422   8.840
 1356SOL     OW 7471   2.446   8.827   5.976
 1356SOL    HW1 7472   2.526   8.819   6.036
 1356SOL    HW2 7473   2.366   8.850   6.032
 1357SOL     OW 7474   7.895   0.831   8.165
 1357SOL    HW1 7475   7.819   0.833   8.101
 1357SOL    HW2 7476   7.877   0.892   8.242
 1358SOL     OW 7477   1.370   5.472   6.807
 1358SOL    HW1 7478   1.316   5.528   6.745
 1358SOL    HW2 7479   1.450   5.437   6.759
 1359SOL     OW 7480   8.189   2.522   4.495
 1359SOL    HW1 7481   8.131   2.603   4.504
 1359SOL    HW2 7482   8.251   2.533   4.418
 1360SOL     OW 7483   1.783   7.024   7.615
 1360SOL    HW1 7484   1.701   7.024   7.673
 1360SOL    HW2 7485   1.755   7.034   7.519
 1361SOL     OW 7486   6.598   8.020   2.057
 1361SOL    HW1 7487   6.635   7.951   1.995
 1361SOL    HW2 7488   6.641   8.010   2.147
 1362SOL     OW 7489   8.445   2.099   3.358
 1362SOL    HW1 7490   8.448   2.004   3.391
 1362SOL    HW2 7491   8.534   2.122   3.318
 1363SOL     OW 7492   0.091   5.466   2.087
 1363SOL    HW1 7493   0.022   5.529   2.051
 1363SOL    HW2 7494   0.085   5.464   2.187
 1364SOL     OW 7495   1.860   5.089   1.650
 1364SOL    HW1 7496   1.924   5.012   1.651
 1364SOL    HW2 7497   1.908   5.173   1.678
 1365SOL     OW 7498   7.792   0.181   5.964
 1365SOL    HW1 7499   7.872   0.190   5.906
 1365SOL    HW2 7500   7.779   0.264   6.018
 1366SOL     OW 7501   3.488   7.049   2.349
 1366SOL    HW1 7502   3.414   6.996   2.307
 1366SOL    HW2 7503   3.449   7.130   2.394
 1367SOL     OW 7504   7.536   4.006   8.185
 1367SOL    HW1 7505   7.582   3.932   8.235
 1367SOL    HW2 7506   7.509   3.973   8.094
 1368SOL     OW 7507   0.259   5.139   8.840
 1368SOL    HW1 7508   0.161   5.155   8.833
 1368SOL    HW2 7509   0.279   5.092   8.926
 1369SOL     OW 7510   8.169   5.120   6.367
 1369SOL    HW1 7511   8.140   5.114   6.462
 1369SOL    HW2 7512   8.192   5.215   6.345
 1370SOL     OW 7513   6.486   3.475   0.701
 1370SOL    HW1 7514   6.509   3.540   0.629
 1370SOL    HW2 7515   6.394   3.439   0.684
 1371SOL     OW 7516   1.629   1.427   6.088
 1371SOL    HW1 7517   1.550   1.448   6.031
 1371SOL    HW2 7518   1.615   1.340   6.135
 1372SOL     OW 7519   7.334   0.064   6.321
 1372SOL    HW1 7520   7.364   0.004   6.248
 1372SOL    HW2 7521   7.412   0.116   6.357
 1373SOL     OW 7522   6.945   4.035   8.753
 1373SOL    HW1 7523   6.971   4.073   8.842
 1373SOL    HW2 7524   6.859   4.077   8.723
 1374SOL     OW 7525   2.051   5.248   0.558
 1374SOL    HW1 7526   2.095   5.188   0.491
 1374SOL    HW2 7527   2.073   5.343   0.538
 1375SOL     OW 7528   8.298   8.752   5.396
 1375SOL    HW1 7529   8.375   8.693   5.374
 1375SOL    HW2 7530   8.330   8.845   5.413
 1376SOL     OW 7531   7.040   8.399   2.867
 1376SOL    HW1 7532   7.051   8.300   2.860
 1376SOL    HW2 7533   7.039   8.426   2.963
 1377SOL     OW 7534   7.395   5.996   3.065
 1377SOL    HW1 7535   7.445   6.082   3.077
 1377SOL    HW2 7536   7.443   5.922   3.112
 1378SOL     OW 7537   6.302   4.784   1.679
 1378SOL    HW1 7538   6.268   4.877   1.665
 1378SOL    HW2 7539   6.367   4.783   1.754
 1379SOL     OW 7540   8.762   8.850   0.799
 1379SOL    HW1 7541   8.711   8.784   0.855
 1379SOL    HW2 7542   8.834   8.891   0.854
 1380SOL     OW 7543   6.598   7.423   6.591
 1380SOL    HW1 7544   6.690   7.387   6.609
 1380SOL    HW2 7545   6.562   7.464   6.675
 1381SOL     OW 7546   6.765   2.845   3.116
 1381SOL    HW1 7547   6.845   2.840   3.057
 1381SOL    HW2 7548   6.687   2.881   3.064
 1382SOL     OW 7549   4.886   0.769   7.347
 1382SOL    HW1 7550   4.957   0.793   7.413
 1382SOL    HW2 7551   4.858   0.851   7.297
 1383SOL     OW 7552   7.425   0.300   5.970
 1383SOL    HW1 7553   7.457   0.206   5.974
 1383SOL    HW2 7554   7.353   0.308   5.901
 1384SOL     OW 7555   2.969   3.451   3.909
 1384SOL    HW1 7556   2.931   3.521   3.970
 1384SOL    HW2 7557   3.051   3.486   3.865
 1385SOL     OW 7558   6.472   0.166   4.870
 1385SOL    HW1 7559   6.510   0.238   4.928
 1385SOL    HW2 7560   6.479   0.078   4.919
 1386SOL     OW 7561   2.894   4.222   4.016
 1386SOL    HW1 7562   2.866   4.296   3.955
 1386SOL    HW2 7563   2.848   4.233   4.104
 1387SOL     OW 7564   4.340   7.418   0.965
 1387SOL    HW1 7565   4.278   7.492   0.989
 1387SOL    HW2 7566   4.395   7.393   1.046
 1388SOL     OW 7567   7.606   3.142   1.887
 1388SOL    HW1 7568   7.650   3.213   1.832
 1388SOL    HW2 7569   7.663   3.119   1.965
 1389SOL     OW 7570   8.435   3.559   1.283
 1389SOL    HW1 7571   8.463   3.536   1.376
 1389SOL    HW2 7572   8.472   3.648   1.257
 1390SOL     OW 7573   1.951   4.427   4.215
 1390SOL    HW1 7574   2.044   4.442   4.182
 1390SOL    HW2 7575   1.893   4.394   4.140
 1391SOL     OW 7576   6.929   3.300   6.519
 1391SOL    HW1 7577   6.972   3.390   6.509
 1391SOL    HW2 7578   6.974   3.250   6.592
 1392SOL     OW 7579   8.108   3.674   4.067
 1392SOL    HW1 7580   8.068   3.749   4.014
 1392SOL    HW2 7581   8.072   3.587   4.033
 1393SOL     OW 7582   3.089   8.484   7.222
 1393SOL    HW1 7583   3.108   8.562   7.163
 1393SOL    HW2 7584   3.008   8.435   7.187
 1394SOL     OW 7585   2.138   5.438   0.094
 1394SOL    HW1 7586   2.150   5.395   0.005
 1394SOL    HW2 7587   2.136   5.538   0.082
 1395SOL     OW 7588   4.694   3.716   4.692
 1395SOL    HW1 7589   4.659   3.622   4.686
 1395SOL    HW2 7590   4.781   3.715   4.740
 1396SOL     OW 7591   0.820   4.322   1.009
 1396SOL    HW1 7592   0.802   4.345   0.913
 1396SOL    HW2 7593   0.819   4.406   1.064
 1397SOL     OW 7594   8.385   2.952   8.118
 1397SOL    HW1 7595   8.421   2.904   8.038
 1397SOL    HW2 7596   8.461   2.991   8.171
 1398SOL     OW 7597   4.788   4.975   6.169
 1398SOL    HW1 7598   4.769   5.053   6.228
 1398SOL    HW2 7599   4.702   4.936   6.137
 1399SOL     OW 7600   6.590   2.637   6.087
 1399SOL    HW1 7601   6.600   2.540   6.065
 1399SOL    HW2 7602   6.561   2.687   6.005
 1400SOL     OW 7603   5.312   0.374   0.550
 1400SOL    HW1 7604   5.332   0.386   0.647
 1400SOL    HW2 7605   5.392   0.400   0.496
 1401SOL     OW 7606   6.149   1.581   0.290
 1401SOL    HW1 7607   6.189   1.605   0.202
 1401SOL    HW2 7608   6.104   1.491   0.282
 1402SOL     OW 7609   3.562   6.051   2.024
 1402SOL    HW1 7610   3.563   5.960   2.065
 1402SOL    HW2 7611   3.470   6.089   2.026
 1403SOL     OW 7612   5.233   0.990   0.205
 1403SOL    HW1 7613   5.156   0.939   0.169
 1403SOL    HW2 7614   5.256   1.065   0.143
 1404SOL     OW 7615   8.556   3.661   4.391
 1404SOL    HW1 7616   8.655   3.666   4.400
 1404SOL    HW2 7617   8.527   3.565   4.400
 1405SOL     OW 7618   4.366   6.559   3.890
 1405SOL    HW1 7619   4.298   6.627   3.917
 1405SOL    HW2 7620   4.394   6.506   3.971
 1406SOL     OW 7621   5.535   7.390   8.777
 1406SOL    HW1 7622   5.485   7.381   8.863
 1406SOL    HW2 7623   5.487   7.341   8.704
 1407SOL     OW 7624   5.722   4.075   8.278
 1407SOL    HW1 7625   5.623   4.064   8.274
 1407SOL    HW2 7626   5.765   4.011   8.214
 1408SOL     OW 7627   0.985   1.069   6.428
 1408SOL    HW1 7628   1.013   1.164   6.444
 1408SOL    HW2 7629   1.025   1.038   6.341
 1409SOL     OW 7630   3.356   2.201   5.852
 1409SOL    HW1 7631   3.351   2.101   5.850
 1409SOL    HW2 7632   3.269   2.240   5.824
 1410SOL     OW 7633   6.453   4.206   8.069
 1410SOL    HW1 7634   6.509   4.238   8.146
 1410SOL    HW2 7635   6.497   4.230   7.983
 1411SOL     OW 7636   6.051   4.150   1.271
 1411SOL    HW1 7637   6.095   4.109   1.191
 1411SOL    HW2 7638   6.101   4.123   1.353
 1412SOL     OW 7639   7.144   6.843   8.185
 1412SOL    HW1 7640   7.235   6.835   8.145
 1412SOL    HW2 7641   7.104   6.932   8.161
 1413SOL     OW 7642   5.625   7.143   7.931
 1413SOL    HW1 7643   5.553   7.175   7.992
 1413SOL    HW2 7644   5.712   7.187   7.956
 1414SOL     OW 7645   1.471   1.819   6.099
 1414SOL    HW1 7646   1.398   1.885   6.083
 1414SOL    HW2 7647   1.491   1.770   6.014
 1415SOL     OW 7648   1.694   2.538   2.808
 1415SOL    HW1 7649   1.689   2.527   2.908
 1415SOL    HW2 7650   1.661   2.629   2.783
 1416SOL     OW 7651   8.393   0.367   5.731
 1416SOL    HW1 7652   8.487   0.353   5.701
 1416SOL    HW2 7653   8.375   0.312   5.812
 1417SOL     OW 7654   5.152   3.596   3.846
 1417SOL    HW1 7655   5.136   3.520   3.909
 1417SOL    HW2 7656   5.073   3.657   3.846
 1418SOL     OW 7657   5.207   0.118   0.737
 1418SOL    HW1 7658   5.299   0.083   0.722
 1418SOL    HW2 7659   5.212   0.217   0.751
 1419SOL     OW 7660   6.353   2.875   4.402
 1419SOL    HW1 7661   6.421   2.810   4.435
 1419SOL    HW2 7662   6.374   2.966   4.437
 1420SOL     OW 7663   6.827   6.490   5.734
 1420SOL    HW1 7664   6.876   6.568   5.772
 1420SOL    HW2 7665   6.739   6.520   5.698
 1421SOL     OW 7666   6.439   5.444   1.970
 1421SOL    HW1 7667   6.426   5.541   1.950
 1421SOL    HW2 7668   6.418   5.390   1.888
 1422SOL     OW 7669   0.383   3.910   4.824
 1422SOL    HW1 7670   0.323   3.980   4.786
 1422SOL    HW2 7671   0.382   3.915   4.924
 1423SOL     OW 7672   7.663   2.113   3.886
 1423SOL    HW1 7673   7.587   2.052   3.865
 1423SOL    HW2 7674   7.685   2.109   3.983
 1424SOL     OW 7675   3.983   1.198   5.743
 1424SOL    HW1 7676   4.000   1.130   5.671
 1424SOL    HW2 7677   3.934   1.276   5.704
 1425SOL     OW 7678   7.796   1.756   7.880
 1425SOL    HW1 7679   7.828   1.679   7.934
 1425SOL    HW2 7680   7.718   1.799   7.926
 1426SOL     OW 7681   6.663   6.367   1.816
 1426SOL    HW1 7682   6.716   6.327   1.891
 1426SOL    HW2 7683   6.599   6.298   1.780
 1427SOL     OW 7684   0.597   7.019   6.677
 1427SOL    HW1 7685   0.581   7.117   6.664
 1427SOL    HW2 7686   0.690   6.996   6.649
 1428SOL     OW 7687   8.651   4.527   7.899
 1428SOL    HW1 7688   8.743   4.558   7.924
 1428SOL    HW2 7689   8.598   4.603   7.862
 1429SOL     OW 7690   2.594   7.754   0.637
 1429SOL    HW1 7691   2.548   7.702   0.709
 1429SOL    HW2 7692   2.692   7.758   0.656
 1430SOL     OW 7693   8.453   7.678   0.633
 1430SOL    HW1 7694   8.497   7.674   0.544
 1430SOL    HW2 7695   8.521   7.660   0.705
 1431SOL     OW 7696   3.396   5.871   8.010
 1431SOL    HW1 7697   3.323   5.844   7.948
 1431SOL    HW2 7698   3.395   5.811   8.090
 1432SOL     OW 7699   7.664   3.194   4.624
 1432SOL    HW1 7700   7.670   3.261   4.551
 1432SOL    HW2 7701   7.613   3.114   4.592
 1433SOL     OW 7702   3.722   0.687   7.411
 1433SOL    HW1 7703   3.642   0.735   7.376
 1433SOL    HW2 7704   3.748   0.726   7.500
 1434SOL     OW 7705   8.738   0.160   0.588
 1434SOL    HW1 7706   8.725   0.101   0.667
 1434SOL    HW2 7707   8.815   0.221   0.604
 1435SOL     OW 7708   8.640   6.474   1.987
 1435SOL    HW1 7709   8.601   6.385   1.966
 1435SOL    HW2 7710   8.693   6.507   1.909
 1436SOL     OW 7711   7.652   4.593   8.358
 1436SOL    HW1 7712   7.648   4.546   8.446
 1436SOL    HW2 7713   7.736   4.569   8.310
 1437SOL     OW 7714   0.528   2.424   1.519
 1437SOL    HW1 7715   0.434   2.422   1.486
 1437SOL    HW2 7716   0.579   2.494   1.468
 1438SOL     OW 7717   8.782   5.947   2.959
 1438SOL    HW1 7718   8.881   5.958   2.950
 1438SOL    HW2 7719   8.742   5.938   2.868
 1439SOL     OW 7720   2.288   7.826   1.848
 1439SOL    HW1 7721   2.305   7.883   1.929
 1439SOL    HW2 7722   2.357   7.846   1.778
 1440SOL     OW 7723   3.304   1.890   0.950
 1440SOL    HW1 7724   3.267   1.835   0.875
 1440SOL    HW2 7725   3.381   1.842   0.991
 1441SOL     OW 7726   4.419   8.129   2.206
 1441SOL    HW1 7727   4.340   8.190   2.215
 1441SOL    HW2 7728   4.483   8.167   2.139
 1442SOL     OW 7729   3.875   3.990   2.964
 1442SOL    HW1 7730   3.907   4.042   3.043
 1442SOL    HW2 7731   3.824   3.910   2.995
 1443SOL     OW 7732   7.636   2.329   6.860
 1443SOL    HW1 7733   7.636   2.386   6.779
 1443SOL    HW2 7734   7.662   2.383   6.940
 1444SOL     OW 7735   1.096   7.166   3.955
 1444SOL    HW1 7736   1.125   7.072   3.937
 1444SOL    HW2 7737   1.002   7.178   3.925
 1445SOL     OW 7738   7.636   2.819   8.813
 1445SOL    HW1 7739   7.606   2.888   8.879
 1445SOL    HW2 7740   7.623   2.728   8.850
 1446SOL     OW 7741   1.507   5.202   8.067
 1446SOL    HW1 7742   1.564   5.208   8.149
 1446SOL    HW2 7743   1.564   5.186   7.987
 1447SOL     OW 7744   2.106   2.755   4.378
 1447SOL    HW1 7745   2.118   2.722   4.284
 1447SOL    HW2 7746   2.071   2.681   4.435
 1448SOL     OW 7747   5.503   7.668   8.710
 1448SOL    HW1 7748   5.546   7.756   8.687
 1448SOL    HW2 7749   5.574   7.600   8.727
 1449SOL     OW 7750   3.076   4.960   1.077
 1449SOL    HW1 7751   3.163   4.913   1.095
 1449SOL    HW2 7752   3.037   4.925   0.992
 1450SOL     OW 7753   3.903   5.228   1.905
 1450SOL    HW1 7754   3.968   5.283   1.957
 1450SOL    HW2 7755   3.820   5.215   1.959
 1451SOL     OW 7756   5.593   0.301   4.216
 1451SOL    HW1 7757   5.600   0.389   4.264
 1451SOL    HW2 7758   5.631   0.311   4.123
 1452SOL     OW 7759   3.458   8.747   1.336
 1452SOL    HW1 7760   3.486   8.664   1.384
 1452SOL    HW2 7761   3.394   8.799   1.393
 1453SOL     OW 7762   6.077   5.002   1.014
 1453SOL    HW1 7763   5.988   4.967   1.044
 1453SOL    HW2 7764   6.085   5.098   1.041
 1454SOL     OW 7765   4.616   5.977   8.584
 1454SOL    HW1 7766   4.704   5.932   8.595
 1454SOL    HW2 7767   4.544   5.922   8.626
 1455SOL     OW 7768   8.481   2.404   3.031
 1455SOL    HW1 7769   8.492   2.463   2.951
 1455SOL    HW2 7770   8.461   2.311   3.001
 1456SOL     OW 7771   7.263   4.016   5.927
 1456SOL    HW1 7772   7.326   3.990   6.000
 1456SOL    HW2 7773   7.314   4.027   5.841
 1457SOL     OW 7774   4.696   0.961   7.599
 1457SOL    HW1 7775   4.773   0.897   7.597
 1457SOL    HW2 7776   4.727   1.052   7.570
 1458SOL     OW 7777   7.650   6.064   1.202
 1458SOL    HW1 7778   7.621   6.111   1.286
 1458SOL    HW2 7779   7.743   6.030   1.214
 1459SOL     OW 7780   7.424   1.726   7.222
 1459SOL    HW1 7781   7.459   1.820   7.229
 1459SOL    HW2 7782   7.489   1.670   7.170
 1460SOL     OW 7783   6.633   8.520   6.545
 1460SOL    HW1 7784   6.671   8.433   6.515
 1460SOL    HW2 7785   6.536   8.524   6.523
 1461SOL     OW 7786   7.883   0.124   6.389
 1461SOL    HW1 7787   7.871   0.045   6.450
 1461SOL    HW2 7788   7.920   0.092   6.302
 1462SOL     OW 7789   8.094   6.358   1.441
 1462SOL    HW1 7790   8.152   6.425   1.394
 1462SOL    HW2 7791   8.001   6.363   1.405
 1463SOL     OW 7792   8.515   1.686   1.723
 1463SOL    HW1 7793   8.580   1.621   1.683
 1463SOL    HW2 7794   8.538   1.779   1.694
 1464SOL     OW 7795   1.970   5.913   6.067
 1464SOL    HW1 7796   1.926   5.897   6.155
 1464SOL    HW2 7797   2.042   5.845   6.052
 1465SOL     OW 7798   4.100   2.123   8.649
 1465SOL    HW1 7799   4.109   2.063   8.728
 1465SOL    HW2 7800   4.149   2.083   8.571
 1466SOL     OW 7801   0.248   7.689   4.519
 1466SOL    HW1 7802   0.171   7.726   4.467
 1466SOL    HW2 7803   0.280   7.605   4.475
 1467SOL     OW 7804   7.002   1.773   0.958
 1467SOL    HW1 7805   6.910   1.780   0.918
 1467SOL    HW2 7806   7.021   1.855   1.012
 1468SOL     OW 7807   3.297   0.715   4.826
 1468SOL    HW1 7808   3.280   0.769   4.744
 1468SOL    HW2 7809   3.388   0.676   4.822
 1469SOL     OW 7810   6.610   0.008   4.234
 1469SOL    HW1 7811   6.651  -0.081   4.254
 1469SOL    HW2 7812   6.660   0.079   4.283
 1470SOL     OW 7813   0.772   7.434   2.357
 1470SOL    HW1 7814   0.812   7.377   2.286
 1470SOL    HW2 7815   0.776   7.386   2.445
 1471SOL     OW 7816   4.690   5.067   1.803
 1471SOL    HW1 7817   4.612   5.069   1.741
 1471SOL    HW2 7818   4.679   5.137   1.873
 1472SOL     OW 7819   7.515   0.262   2.614
 1472SOL    HW1 7820   7.454   0.341   2.614
 1472SOL    HW2 7821   7.480   0.192   2.677
 1473SOL     OW 7822   1.452   2.865   3.312
 1473SOL    HW1 7823   1.432   2.804   3.390
 1473SOL    HW2 7824   1.404   2.952   3.325
 1474SOL     OW 7825   5.132   4.043   2.022
 1474SOL    HW1 7826   5.122   3.980   2.099
 1474SOL    HW2 7827   5.082   4.127   2.042
 1475SOL     OW 7828   1.139   4.178   3.277
 1475SOL    HW1 7829   1.131   4.182   3.177
 1475SOL    HW2 7830   1.204   4.106   3.302
 1476SOL     OW 7831   8.049   4.130   1.992
 1476SOL    HW1 7832   8.120   4.197   1.972
 1476SOL    HW2 7833   8.006   4.152   2.080
 1477SOL     OW 7834   8.369   2.911   1.293
 1477SOL    HW1 7835   8.459   2.937   1.328
 1477SOL    HW2 7836   8.371   2.911   1.193
 1478SOL     OW 7837   4.327   7.698   7.365
 1478SOL    HW1 7838   4.401   7.757   7.398
 1478SOL    HW2 7839   4.248   7.707   7.426
 1479SOL     OW 7840   7.132   2.715   8.593
 1479SOL    HW1 7841   7.135   2.657   8.674
 1479SOL    HW2 7842   7.074   2.795   8.611
 1480SOL     OW 7843   1.748   6.653   3.259
 1480SOL    HW1 7844   1.694   6.736   3.272
 1480SOL    HW2 7845   1.796   6.632   3.345
 1481SOL     OW 7846   2.588   0.705   5.711
 1481SOL    HW1 7847   2.627   0.644   5.643
 1481SOL    HW2 7848   2.497   0.735   5.681
 1482SOL     OW 7849   6.569   3.190   4.782
 1482SOL    HW1 7850   6.658   3.237   4.782
 1482SOL    HW2 7851   6.579   3.100   4.824
 1483SOL     OW 7852   4.463   2.823   4.559
 1483SOL    HW1 7853   4.418   2.859   4.478
 1483SOL    HW2 7854   4.486   2.898   4.621
 1484SOL     OW 7855   5.040   2.361   6.893
 1484SOL    HW1 7856   4.945   2.332   6.881
 1484SOL    HW2 7857   5.064   2.425   6.820
 1485SOL     OW 7858   5.115   5.703   1.474
 1485SOL    HW1 7859   5.126   5.623   1.533
 1485SOL    HW2 7860   5.053   5.681   1.399
 1486SOL     OW 7861   3.181   4.897   1.707
 1486SOL    HW1 7862   3.252   4.940   1.650
 1486SOL    HW2 7863   3.126   4.968   1.751
 1487SOL     OW 7864   5.004   5.879   3.079
 1487SOL    HW1 7865   4.928   5.816   3.090
 1487SOL    HW2 7866   4.987   5.961   3.133
 1488SOL     OW 7867   7.313   8.033   3.872
 1488SOL    HW1 7868   7.224   7.988   3.878
 1488SOL    HW2 7869   7.332   8.081   3.958
 1489SOL     OW 7870   3.146   8.072   4.660
 1489SOL    HW1 7871   3.083   8.112   4.594
 1489SOL    HW2 7872   3.159   7.975   4.640
 1490SOL     OW 7873   1.788   7.360   7.496
 1490SOL    HW1 7874   1.779   7.355   7.595
 1490SOL    HW2 7875   1.797   7.268   7.459
 1491SOL     OW 7876   6.513   0.434   0.121
 1491SOL    HW1 7877   6.595   0.421   0.176
 1491SOL    HW2 7878   6.444   0.482   0.175
 1492SOL     OW 7879   1.839   6.417   5.390
 1492SOL    HW1 7880   1.872   6.381   5.477
 1492SOL    HW2 7881   1.747   6.456   5.402
 1493SOL     OW 7882   2.614   3.567   4.585
 1493SOL    HW1 7883   2.575   3.602   4.500
 1493SOL    HW2 7884   2.626   3.643   4.650
 1494SOL     OW 7885   6.265   6.961   4.767
 1494SOL    HW1 7886   6.186   7.020   4.755
 1494SOL    HW2 7887   6.346   7.004   4.727
 1495SOL     OW 7888   6.463   5.700   0.245
 1495SOL    HW1 7889   6.367   5.704   0.215
 1495SOL    HW2 7890   6.519   5.751   0.180
 1496SOL     OW 7891   6.143   3.896   8.413
 1496SOL    HW1 7892   6.241   3.901   8.395
 1496SOL    HW2 7893   6.117   3.801   8.432
 1497SOL     OW 7894   1.289   6.884   7.704
 1497SOL    HW1 7895   1.254   6.887   7.798
 1497SOL    HW2 7896   1.223   6.836   7.645
 1498SOL     OW 7897   5.212   4.420   1.659
 1498SOL    HW1 7898   5.287   4.380   1.712
 1498SOL    HW2 7899   5.251   4.469   1.580
 1499SOL     OW 7900   8.669   1.514   0.249
 1499SOL    HW1 7901   8.673   1.471   0.339
 1499SOL    HW2 7902   8.622   1.602   0.256
 1500SOL     OW 7903   5.991   7.455   8.309
 1500SOL    HW1 7904   5.899   7.489   8.288
 1500SOL    HW2 7905   6.047   7.531   8.343
 1501SOL     OW 7906   3.466   3.125   4.893
 1501SOL    HW1 7907   3.420   3.057   4.950
 1501SOL    HW2 7908   3.509   3.079   4.815
 1502SOL     OW 7909   1.123   7.107   1.919
 1502SOL    HW1 7910   1.128   7.027   1.859
 1502SOL    HW2 7911   1.050   7.167   1.888
 1503SOL     OW 7912   3.068   6.515   0.826
 1503SOL    HW1 7913   3.148   6.487   0.880
 1503SOL    HW2 7914   3.062   6.614   0.825
 1504SOL     OW 7915   8.372   8.375   2.787
 1504SOL    HW1 7916   8.295   8.358   2.726
 1504SOL    HW2 7917   8.372   8.470   2.816
 1505SOL     OW 7918   4.435   5.644   0.967
 1505SOL    HW1 7919   4.360   5.590   0.929
 1505SOL    HW2 7920   4.452   5.615   1.062
 1506SOL     OW 7921   7.172   7.281   0.491
 1506SOL    HW1 7922   7.119   7.366   0.498
 1506SOL    HW2 7923   7.269   7.301   0.508
 1507SOL     OW 7924   0.876   6.302   7.315
 1507SOL    HW1 7925   0.832   6.272   7.400
 1507SOL    HW2 7926   0.885   6.224   7.253
 1508SOL     OW 7927   8.436   1.659  -0.030
 1508SOL    HW1 7928   8.516   1.720  -0.033
 1508SOL    HW2 7929   8.419   1.633   0.065
 1509SOL     OW 7930   2.162   2.879   2.356
 1509SOL    HW1 7931   2.119   2.824   2.428
 1509SOL    HW2 7932   2.207   2.958   2.398
 1510SOL     OW 7933   5.706   2.885   4.296
 1510SOL    HW1 7934   5.620   2.924   4.265
 1510SOL    HW2 7935   5.720   2.905   4.393
 1511SOL     OW 7936   3.503   4.447   5.893
 1511SOL    HW1 7937   3.406   4.451   5.915
 1511SOL    HW2 7938   3.517   4.474   5.798
 1512SOL     OW 7939   7.112   0.328   8.129
 1512SOL    HW1 7940   7.141   0.338   8.224
 1512SOL    HW2 7941   7.127   0.234   8.098
 1513SOL     OW 7942   8.367   0.481   1.713
 1513SOL    HW1 7943   8.344   0.458   1.808
 1513SOL    HW2 7944   8.285   0.514   1.666
 1514SOL     OW 7945   6.630   1.448   3.052
 1514SOL    HW1 7946   6.649   1.533   3.101
 1514SOL    HW2 7947   6.539   1.451   3.011
 1515SOL     OW 7948   0.166   1.746   7.142
 1515SOL    HW1 7949   0.222   1.725   7.223
 1515SOL    HW2 7950   0.164   1.667   7.082
 1516SOL     OW 7951   4.564   0.522   5.355
 1516SOL    HW1 7952   4.619   0.449   5.314
 1516SOL    HW2 7953   4.607   0.553   5.440
 1517SOL     OW 7954   2.958   3.536   2.433
 1517SOL    HW1 7955   2.880   3.476   2.420
 1517SOL    HW2 7956   2.951   3.580   2.523
 1518SOL     OW 7957   4.924   3.008   1.121
 1518SOL    HW1 7958   4.947   2.926   1.174
 1518SOL    HW2 7959   5.008   3.053   1.091
 1519SOL     OW 7960   4.709   7.674   8.147
 1519SOL    HW1 7961   4.800   7.644   8.176
 1519SOL    HW2 7962   4.655   7.702   8.227
 1520SOL     OW 7963   6.665   3.277   5.483
 1520SOL    HW1 7964   6.598   3.255   5.412
 1520SOL    HW2 7965   6.660   3.374   5.505
 1521SOL     OW 7966   1.049   2.138   8.383
 1521SOL    HW1 7967   1.086   2.140   8.475
 1521SOL    HW2 7968   1.032   2.231   8.351
 1522SOL     OW 7969   1.784   2.183   3.351
 1522SOL    HW1 7970   1.699   2.180   3.403
 1522SOL    HW2 7971   1.763   2.192   3.254
 1523SOL     OW 7972   7.043   7.780   8.578
 1523SOL    HW1 7973   7.122   7.823   8.622
 1523SOL    HW2 7974   6.960   7.800   8.631
 1524SOL     OW 7975   7.919   5.333   6.512
 1524SOL    HW1 7976   7.870   5.405   6.561
 1524SOL    HW2 7977   8.014   5.361   6.497
 1525SOL     OW 7978   2.695   8.021   7.457
 1525SOL    HW1 7979   2.767   8.082   7.490
 1525SOL    HW2 7980   2.701   7.934   7.505
 1526SOL     OW 7981   6.187   7.017   1.195
 1526SOL    HW1 7982   6.205   6.948   1.125
 1526SOL    HW2 7983   6.114   7.077   1.165
 1527SOL     OW 7984   5.124   4.002   5.395
 1527SOL    HW1 7985   5.195   4.068   5.369
 1527SOL    HW2 7986   5.145   3.965   5.485
 1528SOL     OW 7987   0.300   0.753   3.038
 1528SOL    HW1 7988   0.367   0.723   2.969
 1528SOL    HW2 7989   0.249   0.673   3.070
 1529SOL     OW 7990   2.061   5.353   6.315
 1529SOL    HW1 7991   2.073   5.385   6.221
 1529SOL    HW2 7992   1.983   5.400   6.357
 1530SOL     OW 7993   6.748   4.563   0.898
 1530SOL    HW1 7994   6.823   4.498   0.884
 1530SOL    HW2 7995   6.661   4.520   0.874
 1531SOL     OW 7996   7.951   7.244   7.403
 1531SOL    HW1 7997   8.008   7.323   7.427
 1531SOL    HW2 7998   7.989   7.161   7.443
 1532SOL     OW 7999   5.252   2.764   5.631
 1532SOL    HW1 8000   5.301   2.833   5.578
 1532SOL    HW2 8001   5.182   2.722   5.575
 1533SOL     OW 8002   3.433   7.886   2.680
 1533SOL    HW1 8003   3.442   7.919   2.586
 1533SOL    HW2 8004   3.351   7.829   2.687
 1534SOL     OW 8005   3.368   4.988   1.524
 1534SOL    HW1 8006   3.429   4.913   1.498
 1534SOL    HW2 8007   3.402   5.074   1.487
 1535SOL     OW 8008   4.292   4.906   8.666
 1535SOL    HW1 8009   4.284   4.958   8.751
 1535SOL    HW2 8010   4.387   4.906   8.636
 1536SOL     OW 8011   1.068   8.776   8.304
 1536SOL    HW1 8012   1.061   8.694   8.247
 1536SOL    HW2 8013   1.162   8.785   8.337
 1537SOL     OW 8014   5.531   6.401   8.428
 1537SOL    HW1 8015   5.506   6.325   8.489
 1537SOL    HW2 8016   5.509   6.376   8.334
 1538SOL     OW 8017   0.771   1.676   0.090
 1538SOL    HW1 8018   0.736   1.682  -0.003
 1538SOL    HW2 8019   0.867   1.647   0.088
 1539SOL     OW 8020   7.529   3.253   5.175
 1539SOL    HW1 8021   7.570   3.181   5.120
 1539SOL    HW2 8022   7.489   3.322   5.115
 1540SOL     OW 8023   0.106   6.986   6.578
 1540SOL    HW1 8024   0.149   6.925   6.512
 1540SOL    HW2 8025   0.075   6.933   6.657
 1541SOL     OW 8026   5.742   4.305   4.935
 1541SOL    HW1 8027   5.792   4.231   4.889
 1541SOL    HW2 8028   5.803   4.384   4.947
 1542SOL     OW 8029   7.459   2.196   0.822
 1542SOL    HW1 8030   7.455   2.136   0.902
 1542SOL    HW2 8031   7.384   2.262   0.826
 1543SOL     OW 8032   3.824   2.508   5.045
 1543SOL    HW1 8033   3.788   2.590   5.089
 1543SOL    HW2 8034   3.748   2.455   5.006
 1544SOL     OW 8035   5.647   1.958   0.565
 1544SOL    HW1 8036   5.624   1.886   0.499
 1544SOL    HW2 8037   5.584   1.953   0.642
 1545SOL     OW 8038   8.107   2.502   7.915
 1545SOL    HW1 8039   8.152   2.477   8.001
 1545SOL    HW2 8040   8.013   2.529   7.933
 1546SOL     OW 8041   6.887   8.428   4.267
 1546SOL    HW1 8042   6.967   8.460   4.318
 1546SOL    HW2 8043   6.833   8.365   4.324
 1547SOL     OW 8044   3.641   0.319   0.708
 1547SOL    HW1 8045   3.643   0.310   0.608
 1547SOL    HW2 8046   3.611   0.411   0.732
 1548SOL     OW 8047   4.311   1.937   0.784
 1548SOL    HW1 8048   4.240   1.961   0.718
 1548SOL    HW2 8049   4.312   2.005   0.858
 1549SOL     OW 8050   8.074   5.656   5.716
 1549SOL    HW1 8051   8.031   5.568   5.695
 1549SOL    HW2 8052   8.134   5.647   5.795
 1550SOL     OW 8053   2.554   4.597   1.449
 1550SOL    HW1 8054   2.565   4.608   1.548
 1550SOL    HW2 8055   2.463   4.627   1.422
 1551SOL     OW 8056   4.212   3.056   1.654
 1551SOL    HW1 8057   4.125   3.073   1.701
 1551SOL    HW2 8058   4.194   3.042   1.557
 1552SOL     OW 8059   5.499   5.564   8.340
 1552SOL    HW1 8060   5.536   5.480   8.381
 1552SOL    HW2 8061   5.425   5.541   8.277
 1553SOL     OW 8062   7.782   7.446   4.679
 1553SOL    HW1 8063   7.730   7.439   4.594
 1553SOL    HW2 8064   7.869   7.493   4.662
 1554SOL     OW 8065   3.934   4.532   0.688
 1554SOL    HW1 8066   3.946   4.442   0.645
 1554SOL    HW2 8067   4.019   4.583   0.682
 1555SOL     OW 8068   6.788   3.674   3.343
 1555SOL    HW1 8069   6.804   3.610   3.268
 1555SOL    HW2 8070   6.810   3.630   3.430
 1556SOL     OW 8071   6.024   6.191   6.524
 1556SOL    HW1 8072   6.081   6.112   6.500
 1556SOL    HW2 8073   5.978   6.225   6.442
 1557SOL     OW 8074   4.776   1.066   0.667
 1557SOL    HW1 8075   4.747   1.014   0.587
 1557SOL    HW2 8076   4.765   1.164   0.649
 1558SOL     OW 8077   5.754   2.719   6.255
 1558SOL    HW1 8078   5.764   2.629   6.297
 1558SOL    HW2 8079   5.681   2.716   6.187
 1559SOL     OW 8080   5.850   5.382   1.434
 1559SOL    HW1 8081   5.863   5.375   1.533
 1559SOL    HW2 8082   5.816   5.474   1.411
 1560SOL     OW 8083   7.985   4.234   2.787
 1560SOL    HW1 8084   7.993   4.213   2.690
 1560SOL    HW2 8085   8.072   4.267   2.822
 1561SOL     OW 8086   2.980   4.084   6.035
 1561SOL    HW1 8087   3.079   4.082   6.018
 1561SOL    HW2 8088   2.949   4.179   6.036
 1562SOL     OW 8089   8.752   4.694   0.692
 1562SOL    HW1 8090   8.809   4.647   0.759
 1562SOL    HW2 8091   8.666   4.644   0.681
 1563SOL     OW 8092   4.878   6.557   3.784
 1563SOL    HW1 8093   4.778   6.565   3.775
 1563SOL    HW2 8094   4.908   6.614   3.861
 1564SOL     OW 8095   1.846   2.733   2.023
 1564SOL    HW1 8096   1.859   2.778   1.935
 1564SOL    HW2 8097   1.873   2.796   2.096
 1565SOL     OW 8098   7.759   3.743   6.902
 1565SOL    HW1 8099   7.830   3.711   6.964
 1565SOL    HW2 8100   7.671   3.744   6.950
 1566SOL     OW 8101   7.377   1.336   8.601
 1566SOL    HW1 8102   7.372   1.435   8.616
 1566SOL    HW2 8103   7.296   1.306   8.551
 1567SOL     OW 8104   2.666   5.906   6.175
 1567SOL    HW1 8105   2.588   5.950   6.130
 1567SOL    HW2 8106   2.727   5.867   6.107
 1568SOL     OW 8107   2.627   2.951   5.798
 1568SOL    HW1 8108   2.541   2.925   5.842
 1568SOL    HW2 8109   2.695   2.975   5.868
 1569SOL     OW 8110   3.079   5.142   4.385
 1569SOL    HW1 8111   3.113   5.100   4.300
 1569SOL    HW2 8112   3.079   5.074   4.458
 1570SOL     OW 8113   6.988   1.153   5.164
 1570SOL    HW1 8114   7.060   1.083   5.172
 1570SOL    HW2 8115   6.978   1.180   5.069
 1571SOL     OW 8116   5.737   8.305   5.213
 1571SOL    HW1 8117   5.690   8.271   5.131
 1571SOL    HW2 8118   5.802   8.376   5.186
 1572SOL     OW 8119   5.680   3.304   5.663
 1572SOL    HW1 8120   5.725   3.377   5.714
 1572SOL    HW2 8121   5.608   3.343   5.606
 1573SOL     OW 8122   1.845   0.312   0.008
 1573SOL    HW1 8123   1.941   0.307  -0.019
 1573SOL    HW2 8124   1.820   0.407   0.028
 1574SOL     OW 8125   1.794   4.446   3.111
 1574SOL    HW1 8126   1.827   4.417   3.021
 1574SOL    HW2 8127   1.868   4.441   3.177
 1575SOL     OW 8128   8.809   6.108   8.401
 1575SOL    HW1 8129   8.727   6.111   8.345
 1575SOL    HW2 8130   8.881   6.162   8.358
 1576SOL     OW 8131   2.637   6.836   6.378
 1576SOL    HW1 8132   2.625   6.736   6.377
 1576SOL    HW2 8133   2.589   6.877   6.301
 1577SOL     OW 8134   1.628   3.794   2.465
 1577SOL    HW1 8135   1.567   3.788   2.544
 1577SOL    HW2 8136   1.655   3.890   2.451
 1578SOL     OW 8137   3.673   0.201   6.672
 1578SOL    HW1 8138   3.691   0.186   6.769
 1578SOL    HW2 8139   3.619   0.126   6.636
 1579SOL     OW 8140   7.736   6.659   7.905
 1579SOL    HW1 8141   7.780   6.747   7.921
 1579SOL    HW2 8142   7.805   6.587   7.901
 1580SOL     OW 8143   6.349   7.667   2.061
 1580SOL    HW1 8144   6.370   7.719   1.978
 1580SOL    HW2 8145   6.295   7.586   2.037
 1581SOL     OW 8146   8.623   6.142   4.902
 1581SOL    HW1 8147   8.659   6.228   4.865
 1581SOL    HW2 8148   8.696   6.095   4.953
 1582SOL     OW 8149   5.940   0.487   8.594
 1582SOL    HW1 8150   5.982   0.484   8.685
 1582SOL    HW2 8151   5.910   0.395   8.568
 1583SOL     OW 8152   8.516   4.785   1.372
 1583SOL    HW1 8153   8.574   4.853   1.417
 1583SOL    HW2 8154   8.441   4.760   1.433
 1584SOL     OW 8155   8.065   4.619   3.111
 1584SOL    HW1 8156   7.980   4.567   3.112
 1584SOL    HW2 8157   8.102   4.624   3.204
 1585SOL     OW 8158   5.480   7.116   5.821
 1585SOL    HW1 8159   5.486   7.214   5.803
 1585SOL    HW2 8160   5.503   7.097   5.916
 1586SOL     OW 8161   8.427   3.856   0.008
 1586SOL    HW1 8162   8.332   3.869  -0.019
 1586SOL    HW2 8163   8.431   3.795   0.088
 1587SOL     OW 8164   5.402   2.796   8.644
 1587SOL    HW1 8165   5.475   2.747   8.596
 1587SOL    HW2 8166   5.442   2.848   8.720
 1588SOL     OW 8167   1.919   0.669   2.317
 1588SOL    HW1 8168   2.005   0.683   2.366
 1588SOL    HW2 8169   1.843   0.676   2.382
 1589SOL     OW 8170   0.931   6.619   2.793
 1589SOL    HW1 8171   0.869   6.668   2.855
 1589SOL    HW2 8172   0.878   6.576   2.720
 1590SOL     OW 8173   3.226   6.613   7.435
 1590SOL    HW1 8174   3.252   6.517   7.440
 1590SOL    HW2 8175   3.246   6.647   7.343
 1591SOL     OW 8176   5.565   2.775   2.811
 1591SOL    HW1 8177   5.546   2.677   2.803
 1591SOL    HW2 8178   5.632   2.802   2.743
 1592SOL     OW 8179   4.916   0.589   2.494
 1592SOL    HW1 8180   4.825   0.627   2.477
 1592SOL    HW2 8181   4.966   0.582   2.408
 1593SOL     OW 8182   6.153   8.191   4.739
 1593SOL    HW1 8183   6.243   8.207   4.698
 1593SOL    HW2 8184   6.084   8.242   4.688
 1594SOL     OW 8185   3.423   1.106   0.534
 1594SOL    HW1 8186   3.475   1.074   0.612
 1594SOL    HW2 8187   3.334   1.060   0.531
 1595SOL     OW 8188   2.895   1.008   3.941
 1595SOL    HW1 8189   2.924   0.913   3.936
 1595SOL    HW2 8190   2.833   1.028   3.865
 1596SOL     OW 8191   1.865   0.852   1.796
 1596SOL    HW1 8192   1.853   0.951   1.803
 1596SOL    HW2 8193   1.950   0.832   1.747
 1597SOL     OW 8194   2.330   1.003   3.529
 1597SOL    HW1 8195   2.341   0.904   3.525
 1597SOL    HW2 8196   2.271   1.027   3.605
 1598SOL     OW 8197   5.917   4.736   1.238
 1598SOL    HW1 8198   5.864   4.651   1.235
 1598SOL    HW2 8199   5.883   4.799   1.168
 1599SOL     OW 8200   2.833   1.478   5.073
 1599SOL    HW1 8201   2.834   1.414   5.150
 1599SOL    HW2 8202   2.909   1.457   5.011
 1600SOL     OW 8203   3.145   1.277   4.384
 1600SOL    HW1 8204   3.147   1.211   4.459
 1600SOL    HW2 8205   3.092   1.357   4.412
 1601SOL     OW 8206   8.164   3.029   0.907
 1601SOL    HW1 8207   8.206   3.118   0.930
 1601SOL    HW2 8208   8.082   3.016   0.963
 1602SOL     OW 8209   2.024   1.844   8.408
 1602SOL    HW1 8210   2.071   1.790   8.478
 1602SOL    HW2 8211   2.054   1.939   8.414
 1603SOL     OW 8212   3.583   8.240   0.023
 1603SOL    HW1 8213   3.628   8.273  -0.060
 1603SOL    HW2 8214   3.651   8.200   0.084
 1604SOL     OW 8215   1.707   4.390   0.687
 1604SOL    HW1 8216   1.642   4.318   0.712
 1604SOL    HW2 8217   1.790   4.348   0.650
 1605SOL     OW 8218   2.924   1.709   5.450
 1605SOL    HW1 8219   2.831   1.696   5.417
 1605SOL    HW2 8220   2.924   1.713   5.550
 1606SOL     OW 8221   5.717   2.306   7.186
 1606SOL    HW1 8222   5.633   2.304   7.132
 1606SOL    HW2 8223   5.698   2.273   7.278
 1607SOL     OW 8224   0.051   2.535   1.890
 1607SOL    HW1 8225   0.138   2.485   1.889
 1607SOL    HW2 8226   0.036   2.574   1.981
 1608SOL     OW 8227   4.452   4.022   7.118
 1608SOL    HW1 8228   4.548   4.052   7.119
 1608SOL    HW2 8229   4.445   3.932   7.163
 1609SOL     OW 8230   7.913   2.839   5.111
 1609SOL    HW1 8231   7.887   2.929   5.075
 1609SOL    HW2 8232   7.917   2.773   5.036
 1610SOL     OW 8233   0.870   4.779   2.471
 1610SOL    HW1 8234   0.956   4.728   2.464
 1610SOL    HW2 8235   0.803   4.725   2.522
 1611SOL     OW 8236   5.757   6.941   5.667
 1611SOL    HW1 8237   5.723   6.848   5.681
 1611SOL    HW2 8238   5.754   6.991   5.753
 1612SOL     OW 8239   2.587   5.571   1.367
 1612SOL    HW1 8240   2.633   5.608   1.447
 1612SOL    HW2 8241   2.613   5.624   1.286
 1613SOL     OW 8242   8.517   1.692   5.786
 1613SOL    HW1 8243   8.422   1.664   5.770
 1613SOL    HW2 8244   8.529   1.788   5.761
 1614SOL     OW 8245   4.801   0.699   1.036
 1614SOL    HW1 8246   4.828   0.757   0.959
 1614SOL    HW2 8247   4.825   0.604   1.017
 1615SOL     OW 8248   0.525   6.549   1.299
 1615SOL    HW1 8249   0.479   6.505   1.377
 1615SOL    HW2 8250   0.571   6.480   1.244
 1616SOL     OW 8251   7.027   7.855   1.988
 1616SOL    HW1 8252   6.948   7.803   2.022
 1616SOL    HW2 8253   7.074   7.897   2.065
 1617SOL     OW 8254   8.023   3.135   2.410
 1617SOL    HW1 8255   7.966   3.160   2.489
 1617SOL    HW2 8256   8.011   3.038   2.391
 1618SOL     OW 8257   7.025   4.770   4.577
 1618SOL    HW1 8258   7.017   4.730   4.669
 1618SOL    HW2 8259   7.080   4.852   4.582
 1619SOL     OW 8260   7.271   1.183  -0.001
 1619SOL    HW1 8261   7.350   1.179  -0.062
 1619SOL    HW2 8262   7.300   1.164   0.093
 1620SOL     OW 8263   0.216   4.574   4.040
 1620SOL    HW1 8264   0.160   4.563   4.122
 1620SOL    HW2 8265   0.249   4.668   4.035
 1621SOL     OW 8266   1.692   4.971   5.906
 1621SOL    HW1 8267   1.673   5.067   5.887
 1621SOL    HW2 8268   1.656   4.915   5.831
 1622SOL     OW 8269   4.602   1.333   2.578
 1622SOL    HW1 8270   4.636   1.246   2.613
 1622SOL    HW2 8271   4.511   1.352   2.617
 1623SOL     OW 8272   7.531   4.536   6.120
 1623SOL    HW1 8273   7.602   4.525   6.050
 1623SOL    HW2 8274   7.565   4.595   6.193
 1624SOL     OW 8275   1.371   7.744   3.478
 1624SOL    HW1 8276   1.403   7.710   3.389
 1624SOL    HW2 8277   1.315   7.674   3.521
 1625SOL     OW 8278   2.044   4.390   7.677
 1625SOL    HW1 8279   1.948   4.362   7.674
 1625SOL    HW2 8280   2.054   4.468   7.739
 1626SOL     OW 8281   4.026   2.362   5.183
 1626SOL    HW1 8282   4.029   2.399   5.276
 1626SOL    HW2 8283   3.951   2.405   5.132
 1627SOL     OW 8284   1.067   5.879   7.796
 1627SOL    HW1 8285   1.018   5.813   7.853
 1627SOL    HW2 8286   1.100   5.955   7.853
 1628SOL     OW 8287   5.249   1.964   3.154
 1628SOL    HW1 8288   5.293   1.889   3.205
 1628SOL    HW2 8289   5.166   1.992   3.201
 1629SOL     OW 8290   6.272   3.793   7.678
 1629SOL    HW1 8291   6.197   3.784   7.612
 1629SOL    HW2 8292   6.248   3.747   7.763
 1630SOL     OW 8293   0.299   4.930   0.281
 1630SOL    HW1 8294   0.213   4.980   0.265
 1630SOL    HW2 8295   0.293   4.840   0.238
 1631SOL     OW 8296   1.925   2.950   4.479
 1631SOL    HW1 8297   1.949   3.043   4.450
 1631SOL    HW2 8298   1.994   2.886   4.444
 1632SOL     OW 8299   7.443   1.202   4.985
 1632SOL    HW1 8300   7.423   1.274   5.051
 1632SOL    HW2 8301   7.512   1.235   4.920
 1633SOL     OW 8302   1.986   1.968   6.005
 1633SOL    HW1 8303   1.903   1.965   6.061
 1633SOL    HW2 8304   2.033   2.055   6.019
 1634SOL     OW 8305   5.460   5.358   0.540
 1634SOL    HW1 8306   5.521   5.348   0.619
 1634SOL    HW2 8307   5.448   5.269   0.496
 1635SOL     OW 8308   5.855   1.173   2.851
 1635SOL    HW1 8309   5.774   1.216   2.812
 1635SOL    HW2 8310   5.923   1.159   2.779
 1636SOL     OW 8311   0.619   7.269   1.926
 1636SOL    HW1 8312   0.629   7.169   1.926
 1636SOL    HW2 8313   0.647   7.305   1.837
 1637SOL     OW 8314   5.578   1.527   8.140
 1637SOL    HW1 8315   5.667   1.545   8.100
 1637SOL    HW2 8316   5.583   1.540   8.239
 1638SOL     OW 8317   6.270   3.932   5.143
 1638SOL    HW1 8318   6.342   3.874   5.182
 1638SOL    HW2 8319   6.310   4.014   5.104
 1639SOL     OW 8320   7.274   6.954   4.283
 1639SOL    HW1 8321   7.256   6.991   4.192
 1639SOL    HW2 8322   7.343   6.882   4.277
 1640SOL     OW 8323   7.898   2.866   2.893
 1640SOL    HW1 8324   7.830   2.894   2.961
 1640SOL    HW2 8325   7.864   2.788   2.842
 1641SOL     OW 8326   7.236   2.430   7.763
 1641SOL    HW1 8327   7.246   2.341   7.719
 1641SOL    HW2 8328   7.202   2.418   7.856
 1642SOL     OW 8329   5.037   3.965   0.877
 1642SOL    HW1 8330   5.048   3.954   0.976
 1642SOL    HW2 8331   5.000   4.056   0.857
 1643SOL     OW 8332   7.598   1.453   6.228
 1643SOL    HW1 8333   7.568   1.547   6.209
 1643SOL    HW2 8334   7.609   1.442   6.327
 1644SOL     OW 8335   6.029   2.017   4.941
 1644SOL    HW1 8336   6.103   2.008   5.007
 1644SOL    HW2 8337   5.942   2.031   4.989
 1645SOL     OW 8338   1.744   6.329   8.350
 1645SOL    HW1 8339   1.729   6.366   8.442
 1645SOL    HW2 8340   1.673   6.262   8.329
 1646SOL     OW 8341   8.225   7.025   1.742
 1646SOL    HW1 8342   8.280   7.108   1.745
 1646SOL    HW2 8343   8.133   7.045   1.775
 1647SOL     OW 8344   0.776   0.216   7.924
 1647SOL    HW1 8345   0.774   0.240   7.827
 1647SOL    HW2 8346   0.725   0.132   7.939
 1648SOL     OW 8347   3.281   2.732   7.824
 1648SOL    HW1 8348   3.185   2.756   7.808
 1648SOL    HW2 8349   3.317   2.786   7.900
 1649SOL     OW 8350   2.435   1.912  -0.022
 1649SOL    HW1 8351   2.348   1.903   0.027
 1649SOL    HW2 8352   2.506   1.940   0.043
 1650SOL     OW 8353   3.570   8.901   2.053
 1650SOL    HW1 8354   3.512   8.820   2.058
 1650SOL    HW2 8355   3.651   8.881   1.998
 1651SOL     OW 8356   8.750   8.402   0.231
 1651SOL    HW1 8357   8.798   8.319   0.260
 1651SOL    HW2 8358   8.651   8.389   0.242
 1652SOL     OW 8359   1.662   5.050   0.553
 1652SOL    HW1 8360   1.626   5.052   0.460
 1652SOL    HW2 8361   1.760   5.032   0.550
 1653SOL     OW 8362   7.269   0.128   0.092
 1653SOL    HW1 8363   7.287   0.226   0.089
 1653SOL    HW2 8364   7.342   0.079   0.044
 1654SOL     OW 8365   3.403   7.273   6.929
 1654SOL    HW1 8366   3.495   7.234   6.921
 1654SOL    HW2 8367   3.338   7.216   6.878
 1655SOL     OW 8368   2.527   4.033   4.608
 1655SOL    HW1 8369   2.483   3.996   4.527
 1655SOL    HW2 8370   2.481   4.119   4.634
 1656SOL     OW 8371   6.838   8.726   3.464
 1656SOL    HW1 8372   6.774   8.720   3.388
 1656SOL    HW2 8373   6.822   8.650   3.528
 1657SOL     OW 8374   7.312   4.254   3.417
 1657SOL    HW1 8375   7.246   4.251   3.341
 1657SOL    HW2 8376   7.288   4.329   3.478
 1658SOL     OW 8377   0.604   7.009   0.682
 1658SOL    HW1 8378   0.669   7.038   0.612
 1658SOL    HW2 8379   0.640   7.029   0.773
 1659SOL     OW 8380   3.383   5.640   3.089
 1659SOL    HW1 8381   3.357   5.688   3.173
 1659SOL    HW2 8382   3.336   5.683   3.011
 1660SOL     OW 8383   8.270   1.990   0.463
 1660SOL    HW1 8384   8.343   2.022   0.523
 1660SOL    HW2 8385   8.202   1.940   0.516
 1661SOL     OW 8386   6.319   5.273   1.240
 1661SOL    HW1 8387   6.261   5.268   1.158
 1661SOL    HW2 8388   6.261   5.270   1.322
 1662SOL     OW 8389   1.229   1.174   7.518
 1662SOL    HW1 8390   1.246   1.267   7.551
 1662SOL    HW2 8391   1.236   1.110   7.595
 1663SOL     OW 8392   6.209   0.901   3.177
 1663SOL    HW1 8393   6.213   0.807   3.211
 1663SOL    HW2 8394   6.302   0.938   3.173
 1664SOL     OW 8395   2.705   5.472   5.758
 1664SOL    HW1 8396   2.674   5.407   5.689
 1664SOL    HW2 8397   2.745   5.423   5.835
 1665SOL     OW 8398   2.837   3.972   2.180
 1665SOL    HW1 8399   2.912   4.037   2.187
 1665SOL    HW2 8400   2.823   3.945   2.085
 1666SOL     OW 8401   3.145   1.322   7.277
 1666SOL    HW1 8402   3.127   1.421   7.274
 1666SOL    HW2 8403   3.089   1.280   7.349
 1667SOL     OW 8404   0.238   8.277   0.421
 1667SOL    HW1 8405   0.328   8.295   0.459
 1667SOL    HW2 8406   0.181   8.233   0.490
 1668SOL     OW 8407   8.539   2.347   8.022
 1668SOL    HW1 8408   8.502   2.338   7.930
 1668SOL    HW2 8409   8.513   2.436   8.059
 1669SOL     OW 8410   2.679   7.648   8.587
 1669SOL    HW1 8411   2.623   7.611   8.661
 1669SOL    HW2 8412   2.621   7.700   8.524
 1670SOL     OW 8413   4.308   6.957   3.987
 1670SOL    HW1 8414   4.285   6.862   4.008
 1670SOL    HW2 8415   4.244   7.018   4.034
 1671SOL     OW 8416   0.655   3.441   5.569
 1671SOL    HW1 8417   0.719   3.375   5.610
 1671SOL    HW2 8418   0.697   3.480   5.487
 1672SOL     OW 8419   7.459   3.168   0.691
 1672SOL    HW1 8420   7.385   3.228   0.659
 1672SOL    HW2 8421   7.474   3.095   0.625
 1673SOL     OW 8422   0.396   1.011   2.979
 1673SOL    HW1 8423   0.484   0.972   2.951
 1673SOL    HW2 8424   0.329   0.938   2.990
 1674SOL     OW 8425   7.286   1.587   0.528
 1674SOL    HW1 8426   7.341   1.671   0.536
 1674SOL    HW2 8427   7.204   1.606   0.475
 1675SOL     OW 8428   4.046   5.370   6.077
 1675SOL    HW1 8429   3.951   5.400   6.075
 1675SOL    HW2 8430   4.105   5.449   6.089
 1676SOL     OW 8431   6.469   6.019   7.619
 1676SOL    HW1 8432   6.459   6.116   7.638
 1676SOL    HW2 8433   6.394   5.989   7.560
 1677SOL     OW 8434   4.185   2.684   2.413
 1677SOL    HW1 8435   4.179   2.782   2.394
 1677SOL    HW2 8436   4.171   2.633   2.328
 1678SOL     OW 8437   4.990   0.163   4.100
 1678SOL    HW1 8438   5.044   0.240   4.066
 1678SOL    HW2 8439   5.001   0.085   4.038
 1679SOL     OW 8440   0.716   3.573   0.220
 1679SOL    HW1 8441   0.669   3.648   0.265
 1679SOL    HW2 8442   0.777   3.528   0.285
 1680SOL     OW 8443   0.868   4.193   2.541
 1680SOL    HW1 8444   0.772   4.180   2.564
 1680SOL    HW2 8445   0.878   4.273   2.482
 1681SOL     OW 8446   2.706   5.377   8.813
 1681SOL    HW1 8447   2.632   5.394   8.748
 1681SOL    HW2 8448   2.779   5.443   8.798
 1682SOL     OW 8449   5.246   4.597   7.117
 1682SOL    HW1 8450   5.157   4.620   7.079
 1682SOL    HW2 8451   5.284   4.677   7.163
 1683SOL     OW 8452   5.467   0.335   2.356
 1683SOL    HW1 8453   5.542   0.332   2.422
 1683SOL    HW2 8454   5.477   0.416   2.298
 1684SOL     OW 8455   2.921   0.434   1.528
 1684SOL    HW1 8456   3.011   0.409   1.491
 1684SOL    HW2 8457   2.932   0.470   1.621
 1685SOL     OW 8458   4.475   2.562   4.839
 1685SOL    HW1 8459   4.533   2.625   4.787
 1685SOL    HW2 8460   4.431   2.498   4.777
 1686SOL     OW 8461   6.441   4.881   5.766
 1686SOL    HW1 8462   6.396   4.962   5.728
 1686SOL    HW2 8463   6.371   4.814   5.793
 1687SOL     OW 8464   4.819   6.863   6.132
 1687SOL    HW1 8465   4.869   6.881   6.216
 1687SOL    HW2 8466   4.883   6.857   6.055
 1688SOL     OW 8467   2.356   8.290   0.507
 1688SOL    HW1 8468   2.293   8.359   0.474
 1688SOL    HW2 8469   2.414   8.329   0.579
 1689SOL     OW 8470   6.952   1.580   7.969
 1689SOL    HW1 8471   6.983   1.633   8.049
 1689SOL    HW2 8472   7.023   1.583   7.898
 1690SOL     OW 8473   4.973   3.954   5.775
 1690SOL    HW1 8474   4.878   3.922   5.774
 1690SOL    HW2 8475   4.979   4.037   5.830
 1691SOL     OW 8476   4.062   0.601   2.472
 1691SOL    HW1 8477   4.022   0.687   2.504
 1691SOL    HW2 8478   4.023   0.525   2.524
 1692SOL     OW 8479   8.081   7.427   6.742
 1692SOL    HW1 8480   8.165   7.391   6.783
 1692SOL    HW2 8481   8.093   7.436   6.643
 1693SOL     OW 8482   8.633   6.469   6.606
 1693SOL    HW1 8483   8.666   6.415   6.683
 1693SOL    HW2 8484   8.667   6.430   6.520
 1694SOL     OW 8485   8.332   4.180   2.194
 1694SOL    HW1 8486   8.314   4.139   2.104
 1694SOL    HW2 8487   8.343   4.107   2.262
 1695SOL     OW 8488   3.398   4.290   8.149
 1695SOL    HW1 8489   3.352   4.253   8.069
 1695SOL    HW2 8490   3.355   4.253   8.232
 1696SOL     OW 8491   8.327   3.254   2.682
 1696SOL    HW1 8492   8.315   3.248   2.583
 1696SOL    HW2 8493   8.298   3.344   2.714
 1697SOL     OW 8494   3.446   7.019   0.748
 1697SOL    HW1 8495   3.420   6.925   0.770
 1697SOL    HW2 8496   3.374   7.082   0.778
 1698SOL     OW 8497   2.162   4.112   3.315
 1698SOL    HW1 8498   2.257   4.083   3.325
 1698SOL    HW2 8499   2.122   4.126   3.406
 1699SOL     OW 8500   6.961   6.904   6.045
 1699SOL    HW1 8501   7.048   6.951   6.031
 1699SOL    HW2 8502   6.948   6.886   6.143
 1700SOL     OW 8503   4.116   0.337   0.233
 1700SOL    HW1 8504   4.113   0.415   0.295
 1700SOL    HW2 8505   4.209   0.325   0.198
 1701SOL     OW 8506   5.530   1.318   0.691
 1701SOL    HW1 8507   5.458   1.250   0.708
 1701SOL    HW2 8508   5.523   1.391   0.759
 1702SOL     OW 8509   1.055   3.551   8.193
 1702SOL    HW1 8510   1.139   3.527   8.242
 1702SOL    HW2 8511   1.014   3.467   8.156
 1703SOL     OW 8512   5.025   6.668   7.253
 1703SOL    HW1 8513   4.934   6.675   7.211
 1703SOL    HW2 8514   5.080   6.602   7.202
 1704SOL     OW 8515   3.385   1.765   7.434
 1704SOL    HW1 8516   3.429   1.808   7.354
 1704SOL    HW2 8517   3.452   1.757   7.508
 1705SOL     OW 8518   0.217   2.806   2.890
 1705SOL    HW1 8519   0.253   2.897   2.909
 1705SOL    HW2 8520   0.238   2.781   2.796
 1706SOL     OW 8521   7.865   1.834   5.871
 1706SOL    HW1 8522   7.814   1.918   5.860
 1706SOL    HW2 8523   7.887   1.820   5.968
 1707SOL     OW 8524   4.089   7.867   3.541
 1707SOL    HW1 8525   3.990   7.864   3.559
 1707SOL    HW2 8526   4.110   7.948   3.486
 1708SOL     OW 8527   6.435   3.474   2.758
 1708SOL    HW1 8528   6.432   3.399   2.691
 1708SOL    HW2 8529   6.351   3.528   2.751
 1709SOL     OW 8530   3.639   4.812   7.165
 1709SOL    HW1 8531   3.679   4.818   7.074
 1709SOL    HW2 8532   3.560   4.751   7.163
 1710SOL     OW 8533   7.654   3.795   8.262
 1710SOL    HW1 8534   7.752   3.813   8.277
 1710SOL    HW2 8535   7.644   3.723   8.194
 1711SOL     OW 8536   3.026   5.730   1.817
 1711SOL    HW1 8537   3.073   5.706   1.731
 1711SOL    HW2 8538   3.094   5.743   1.889
 1712SOL     OW 8539   6.049   5.654   1.859
 1712SOL    HW1 8540   6.067   5.558   1.834
 1712SOL    HW2 8541   6.136   5.698   1.882
 1713SOL     OW 8542   0.155   8.582   2.804
 1713SOL    HW1 8543   0.219   8.614   2.735
 1713SOL    HW2 8544   0.165   8.637   2.887
 1714SOL     OW 8545   2.356   6.570   2.509
 1714SOL    HW1 8546   2.448   6.584   2.472
 1714SOL    HW2 8547   2.296   6.644   2.480
 1715SOL     OW 8548   6.797   1.153   0.313
 1715SOL    HW1 8549   6.849   1.068   0.315
 1715SOL    HW2 8550   6.766   1.171   0.220
 1716SOL     OW 8551   8.535   5.457   3.270
 1716SOL    HW1 8552   8.438   5.481   3.275
 1716SOL    HW2 8553   8.589   5.521   3.325
 1717SOL     OW 8554   7.459   5.248   5.460
 1717SOL    HW1 8555   7.385   5.251   5.392
 1717SOL    HW2 8556   7.511   5.163   5.449
 1718SOL     OW 8557   5.267   3.286   4.581
 1718SOL    HW1 8558   5.288   3.332   4.495
 1718SOL    HW2 8559   5.351   3.268   4.632
 1719SOL     OW 8560   4.628   6.445   2.879
 1719SOL    HW1 8561   4.603   6.432   2.975
 1719SOL    HW2 8562   4.562   6.398   2.821
 1720SOL     OW 8563   0.944   7.308   1.917
 1720SOL    HW1 8564   1.028   7.347   1.880
 1720SOL    HW2 8565   0.868   7.328   1.855
 1721SOL     OW 8566   8.888   0.537   2.625
 1721SOL    HW1 8567   8.876   0.530   2.526
 1721SOL    HW2 8568   8.823   0.603   2.662
 1722SOL     OW 8569   6.957   2.624   6.314
 1722SOL    HW1 8570   6.998   2.705   6.356
 1722SOL    HW2 8571   6.861   2.643   6.293
 1723SOL     OW 8572   1.917   3.728   2.382
 1723SOL    HW1 8573   1.932   3.667   2.304
 1723SOL    HW2 8574   1.821   3.756   2.384
 1724SOL     OW 8575   1.512   7.264   6.127
 1724SOL    HW1 8576   1.557   7.287   6.214
 1724SOL    HW2 8577   1.559   7.186   6.085
 1725SOL     OW 8578   7.922   3.149   3.741
 1725SOL    HW1 8579   7.918   3.081   3.815
 1725SOL    HW2 8580   7.980   3.225   3.769
 1726SOL     OW 8581   2.843   4.440   8.614
 1726SOL    HW1 8582   2.837   4.456   8.713
 1726SOL    HW2 8583   2.910   4.502   8.575
 1727SOL     OW 8584   8.561   3.506   5.125
 1727SOL    HW1 8585   8.648   3.495   5.172
 1727SOL    HW2 8586   8.486   3.497   5.191
 1728SOL     OW 8587   0.986   0.039   5.809
 1728SOL    HW1 8588   0.993   0.138   5.801
 1728SOL    HW2 8589   0.891   0.011   5.797
 1729SOL     OW 8590   3.163   2.408   2.301
 1729SOL    HW1 8591   3.108   2.444   2.377
 1729SOL    HW2 8592   3.236   2.473   2.280
 1730SOL     OW 8593   8.205   5.168   2.641
 1730SOL    HW1 8594   8.275   5.109   2.600
 1730SOL    HW2 8595   8.119   5.158   2.590
 1731SOL     OW 8596   1.493   0.565   5.633
 1731SOL    HW1 8597   1.416   0.603   5.582
 1731SOL    HW2 8598   1.461   0.490   5.691
 1732SOL     OW 8599   2.477   4.863   0.976
 1732SOL    HW1 8600   2.496   4.859   1.074
 1732SOL    HW2 8601   2.456   4.771   0.942
 1733SOL     OW 8602   1.123   5.849   2.767
 1733SOL    HW1 8603   1.185   5.908   2.818
 1733SOL    HW2 8604   1.088   5.897   2.687
 1734SOL     OW 8605   8.645   0.578   2.431
 1734SOL    HW1 8606   8.734   0.563   2.386
 1734SOL    HW2 8607   8.594   0.492   2.433
 1735SOL     OW 8608   8.286   2.396   7.474
 1735SOL    HW1 8609   8.205   2.397   7.533
 1735SOL    HW2 8610   8.294   2.306   7.430
 1736SOL     OW 8611   6.764   4.755   3.708
 1736SOL    HW1 8612   6.706   4.811   3.767
 1736SOL    HW2 8613   6.710   4.681   3.669
 1737SOL     OW 8614   2.634   0.596   1.426
 1737SOL    HW1 8615   2.555   0.588   1.365
 1737SOL    HW2 8616   2.710   0.541   1.391
 1738SOL     OW 8617   3.536   8.181   3.945
 1738SOL    HW1 8618   3.570   8.096   3.985
 1738SOL    HW2 8619   3.532   8.172   3.845
 1739SOL     OW 8620   5.892   0.789   4.517
 1739SOL    HW1 8621   5.894   0.885   4.492
 1739SOL    HW2 8622   5.970   0.742   4.475
 1740SOL     OW 8623   3.337   5.496   0.303
 1740SOL    HW1 8624   3.411   5.482   0.237
 1740SOL    HW2 8625   3.338   5.422   0.370
 1741SOL     OW 8626   2.841   2.281   2.378
 1741SOL    HW1 8627   2.867   2.369   2.416
 1741SOL    HW2 8628   2.742   2.270   2.383
 1742SOL     OW 8629   2.680   1.259   6.651
 1742SOL    HW1 8630   2.597   1.293   6.609
 1742SOL    HW2 8631   2.735   1.335   6.685
 1743SOL     OW 8632   5.181   8.507   3.558
 1743SOL    HW1 8633   5.244   8.487   3.483
 1743SOL    HW2 8634   5.190   8.437   3.630
 1744SOL     OW 8635   6.927   0.992   3.071
 1744SOL    HW1 8636   6.907   1.042   2.987
 1744SOL    HW2 8637   6.926   0.893   3.052
 1745SOL     OW 8638   4.620   2.933   5.178
 1745SOL    HW1 8639   4.661   2.880   5.252
 1745SOL    HW2 8640   4.605   3.027   5.208
 1746SOL     OW 8641   3.197   5.619   7.738
 1746SOL    HW1 8642   3.214   5.714   7.712
 1746SOL    HW2 8643   3.283   5.570   7.743
 1747SOL     OW 8644   7.631   8.902   5.208
 1747SOL    HW1 8645   7.689   8.865   5.135
 1747SOL    HW2 8646   7.545   8.852   5.212
 1748SOL     OW 8647   4.600   8.689   1.897
 1748SOL    HW1 8648   4.525   8.656   1.954
 1748SOL    HW2 8649   4.628   8.780   1.927
 1749SOL     OW 8650   7.942   1.468   2.789
 1749SOL    HW1 8651   8.001   1.469   2.870
 1749SOL    HW2 8652   7.996   1.491   2.708
 1750SOL     OW 8653   1.408   4.022   3.340
 1750SOL    HW1 8654   1.330   3.961   3.349
 1750SOL    HW2 8655   1.454   4.005   3.253
 1751SOL     OW 8656   5.199   5.205   0.875
 1751SOL    HW1 8657   5.149   5.277   0.829
 1751SOL    HW2 8658   5.215   5.129   0.811
 1752SOL     OW 8659   5.699   2.133   2.529
 1752SOL    HW1 8660   5.672   2.130   2.625
 1752SOL    HW2 8661   5.734   2.224   2.507
 1753SOL     OW 8662   2.332   8.328   4.176
 1753SOL    HW1 8663   2.322   8.371   4.266
 1753SOL    HW2 8664   2.426   8.336   4.146
 1754SOL     OW 8665   7.301   1.019   3.254
 1754SOL    HW1 8666   7.387   1.054   3.291
 1754SOL    HW2 8667   7.270   0.941   3.308
 1755SOL     OW 8668   5.649   1.104   0.298
 1755SOL    HW1 8669   5.587   1.026   0.285
 1755SOL    HW2 8670   5.641   1.167   0.221
 1756SOL     OW 8671   1.181   1.464   1.681
 1756SOL    HW1 8672   1.236   1.380   1.683
 1756SOL    HW2 8673   1.207   1.519   1.602
 1757SOL     OW 8674   4.101   0.955   2.862
 1757SOL    HW1 8675   4.175   0.888   2.870
 1757SOL    HW2 8676   4.099   1.013   2.944
 1758SOL     OW 8677   4.868   0.528   7.050
 1758SOL    HW1 8678   4.836   0.499   7.140
 1758SOL    HW2 8679   4.954   0.480   7.029
 1759SOL     OW 8680   3.967   4.231   8.396
 1759SOL    HW1 8681   3.961   4.144   8.347
 1759SOL    HW2 8682   3.895   4.293   8.364
 1760SOL     OW 8683   3.266   5.626   3.371
 1760SOL    HW1 8684   3.296   5.698   3.434
 1760SOL    HW2 8685   3.166   5.626   3.365
 1761SOL     OW 8686   8.067   5.947   5.407
 1761SOL    HW1 8687   8.089   5.972   5.501
 1761SOL    HW2 8688   7.974   5.976   5.385
 1762SOL     OW 8689   4.491   7.199   0.550
 1762SOL    HW1 8690   4.495   7.105   0.584
 1762SOL    HW2 8691   4.548   7.207   0.468
 1763SOL     OW 8692   1.952   2.400   3.621
 1763SOL    HW1 8693   1.917   2.468   3.556
 1763SOL    HW2 8694   2.039   2.364   3.587
 1764SOL     OW 8695   2.119   0.612   5.223
 1764SOL    HW1 8696   2.119   0.518   5.190
 1764SOL    HW2 8697   2.058   0.620   5.301
 1765SOL     OW 8698   4.404   1.664   0.777
 1765SOL    HW1 8699   4.455   1.651   0.862
 1765SOL    HW2 8700   4.340   1.741   0.787
 1766SOL     OW 8701   8.651   1.073   6.965
 1766SOL    HW1 8702   8.683   1.152   7.017
 1766SOL    HW2 8703   8.722   1.004   6.962
 1767SOL     OW 8704   4.485   0.605   2.743
 1767SOL    HW1 8705   4.431   0.524   2.766
 1767SOL    HW2 8706   4.426   0.685   2.740
 1768SOL     OW 8707   6.507   3.258   5.278
 1768SOL    HW1 8708   6.520   3.168   5.236
 1768SOL    HW2 8709   6.498   3.327   5.207
 1769SOL     OW 8710   1.966   4.750   6.627
 1769SOL    HW1 8711   1.972   4.789   6.719
 1769SOL    HW2 8712   2.058   4.733   6.591
 1770SOL     OW 8713   2.788   1.482   8.113
 1770SOL    HW1 8714   2.844   1.536   8.050
 1770SOL    HW2 8715   2.788   1.386   8.084
 1771SOL     OW 8716   4.906   1.549   2.020
 1771SOL    HW1 8717   4.903   1.494   1.936
 1771SOL    HW2 8718   4.933   1.642   1.997
 1772SOL     OW 8719   2.462   5.907   3.052
 1772SOL    HW1 8720   2.540   5.892   2.992
 1772SOL    HW2 8721   2.490   5.962   3.131
 1773SOL     OW 8722   1.980   2.411   0.808
 1773SOL    HW1 8723   1.905   2.477   0.798
 1773SOL    HW2 8724   1.972   2.341   0.736
 1774SOL     OW 8725   2.738   5.755   2.390
 1774SOL    HW1 8726   2.760   5.820   2.318
 1774SOL    HW2 8727   2.639   5.757   2.408
 1775SOL     OW 8728   3.033   6.309   7.451
 1775SOL    HW1 8729   3.114   6.328   7.395
 1775SOL    HW2 8730   2.992   6.223   7.421
 1776SOL     OW 8731   7.829   4.376   5.225
 1776SOL    HW1 8732   7.878   4.439   5.286
 1776SOL    HW2 8733   7.826   4.285   5.267
 1777SOL     OW 8734   7.151   5.311   3.240
 1777SOL    HW1 8735   7.119   5.351   3.154
 1777SOL    HW2 8736   7.232   5.256   3.223
 1778SOL     OW 8737   5.981   6.729   4.450
 1778SOL    HW1 8738   5.944   6.774   4.532
 1778SOL    HW2 8739   6.074   6.699   4.469
 1779SOL     OW 8740   8.138   7.039   5.272
 1779SOL    HW1 8741   8.219   7.009   5.221
 1779SOL    HW2 8742   8.167   7.072   5.363
 1780SOL     OW 8743   8.621   4.055   0.183
 1780SOL    HW1 8744   8.666   3.966   0.180
 1780SOL    HW2 8745   8.525   4.044   0.157
 1781SOL     OW 8746   2.572   5.672   6.287
 1781SOL    HW1 8747   2.617   5.761   6.275
 1781SOL    HW2 8748   2.594   5.613   6.210
 1782SOL     OW 8749   7.616   1.470   7.646
 1782SOL    HW1 8750   7.643   1.386   7.692
 1782SOL    HW2 8751   7.698   1.523   7.623
 1783SOL     OW 8752   8.283   3.139   4.054
 1783SOL    HW1 8753   8.348   3.180   3.990
 1783SOL    HW2 8754   8.244   3.056   4.013
 1784SOL     OW 8755   7.908   3.921   0.667
 1784SOL    HW1 8756   7.908   3.828   0.629
 1784SOL    HW2 8757   8.001   3.947   0.691
 1785SOL     OW 8758   1.100   7.958   6.556
 1785SOL    HW1 8759   1.078   7.867   6.590
 1785SOL    HW2 8760   1.156   7.950   6.473
 1786SOL     OW 8761   2.829   1.378   3.489
 1786SOL    HW1 8762   2.851   1.474   3.507
 1786SOL    HW2 8763   2.746   1.373   3.434
 1787SOL     OW 8764   4.994   8.674   3.506
 1787SOL    HW1 8765   5.052   8.601   3.541
 1787SOL    HW2 8766   4.905   8.636   3.481
 1788SOL     OW 8767   7.299   8.341   6.710
 1788SOL    HW1 8768   7.295   8.306   6.804
 1788SOL    HW2 8769   7.277   8.267   6.646
 1789SOL     OW 8770   3.048   5.568   7.365
 1789SOL    HW1 8771   3.138   5.556   7.406
 1789SOL    HW2 8772   3.010   5.478   7.342
 1790SOL     OW 8773   6.005   0.000   4.828
 1790SOL    HW1 8774   6.024  -0.037   4.919
 1790SOL    HW2 8775   5.923   0.058   4.832
 1791SOL     OW 8776   4.555   8.730   3.712
 1791SOL    HW1 8777   4.561   8.641   3.667
 1791SOL    HW2 8778   4.470   8.776   3.685
 1792SOL     OW 8779   3.678   5.709   4.402
 1792SOL    HW1 8780   3.660   5.629   4.459
 1792SOL    HW2 8781   3.716   5.782   4.458
 1793SOL     OW 8782   1.784   7.526   1.531
 1793SOL    HW1 8783   1.832   7.506   1.617
 1793SOL    HW2 8784   1.687   7.507   1.542
 1794SOL     OW 8785   2.386   6.928   2.603
 1794SOL    HW1 8786   2.411   6.846   2.653
 1794SOL    HW2 8787   2.422   7.009   2.650
 1795SOL     OW 8788   2.792   0.660   8.549
 1795SOL    HW1 8789   2.723   0.640   8.480
 1795SOL    HW2 8790   2.876   0.692   8.506
 1796SOL     OW 8791   0.929   2.585   6.311
 1796SOL    HW1 8792   0.972   2.516   6.252
 1796SOL    HW2 8793   0.987   2.601   6.391
 1797SOL     OW 8794   5.220   7.057   5.182
 1797SOL    HW1 8795   5.292   7.029   5.246
 1797SOL    HW2 8796   5.171   6.976   5.151
 1798SOL     OW 8797   0.309   3.922   1.681
 1798SOL    HW1 8798   0.292   4.019   1.701
 1798SOL    HW2 8799   0.238   3.889   1.619
 1799SOL     OW 8800   8.333   7.329   1.565
 1799SOL    HW1 8801   8.366   7.291   1.652
 1799SOL    HW2 8802   8.386   7.292   1.490
 1800SOL     OW 8803   6.032   8.192   3.083
 1800SOL    HW1 8804   6.105   8.125   3.068
 1800SOL    HW2 8805   5.997   8.183   3.176
 1801SOL     OW 8806   8.186   2.654   7.195
 1801SOL    HW1 8807   8.150   2.721   7.131
 1801SOL    HW2 8808   8.139   2.663   7.283
 1802SOL     OW 8809   8.254   4.540   2.457
 1802SOL    HW1 8810   8.219   4.479   2.386
 1802SOL    HW2 8811   8.178   4.578   2.509
 1803SOL     OW 8812   3.847   7.731   3.684
 1803SOL    HW1 8813   3.810   7.823   3.671
 1803SOL    HW2 8814   3.906   7.731   3.765
 1804SOL     OW 8815   2.533   6.777   7.124
 1804SOL    HW1 8816   2.613   6.727   7.088
 1804SOL    HW2 8817   2.545   6.794   7.221
 1805SOL     OW 8818   3.087   0.566   4.780
 1805SOL    HW1 8819   3.153   0.636   4.807
 1805SOL    HW2 8820   3.013   0.609   4.728
 1806SOL     OW 8821   8.249   2.356   4.736
 1806SOL    HW1 8822   8.191   2.404   4.671
 1806SOL    HW2 8823   8.303   2.287   4.688
 1807SOL     OW 8824   5.668   3.383   8.249
 1807SOL    HW1 8825   5.600   3.323   8.292
 1807SOL    HW2 8826   5.642   3.478   8.264
 1808SOL     OW 8827   1.564   8.446   7.250
 1808SOL    HW1 8828   1.653   8.484   7.226
 1808SOL    HW2 8829   1.520   8.407   7.169
 1809SOL     OW 8830   3.372   8.340   1.895
 1809SOL    HW1 8831   3.303   8.270   1.880
 1809SOL    HW2 8832   3.448   8.325   1.831
 1810SOL     OW 8833   6.140   8.391   3.361
 1810SOL    HW1 8834   6.116   8.467   3.301
 1810SOL    HW2 8835   6.081   8.392   3.442
 1811SOL     OW 8836   0.748   2.701   3.605
 1811SOL    HW1 8837   0.675   2.767   3.591
 1811SOL    HW2 8838   0.712   2.621   3.654
 1812SOL     OW 8839   6.822   5.486   8.877
 1812SOL    HW1 8840   6.818   5.394   8.839
 1812SOL    HW2 8841   6.862   5.549   8.811
 1813SOL     OW 8842   6.110   1.583   1.351
 1813SOL    HW1 8843   6.070   1.514   1.411
 1813SOL    HW2 8844   6.038   1.641   1.314
 1814SOL     OW 8845   8.514   0.641   0.688
 1814SOL    HW1 8846   8.578   0.605   0.620
 1814SOL    HW2 8847   8.546   0.617   0.780
 1815SOL     OW 8848   2.621   6.493   6.643
 1815SOL    HW1 8849   2.713   6.464   6.668
 1815SOL    HW2 8850   2.617   6.512   6.545
 1816SOL     OW 8851   5.196   5.808   7.117
 1816SOL    HW1 8852   5.158   5.871   7.184
 1816SOL    HW2 8853   5.241   5.860   7.044
 1817SOL     OW 8854   5.744   6.966   4.390
 1817SOL    HW1 8855   5.763   6.898   4.319
 1817SOL    HW2 8856   5.829   6.998   4.430
 1818SOL     OW 8857   6.630   8.575   1.104
 1818SOL    HW1 8858   6.705   8.515   1.078
 1818SOL    HW2 8859   6.635   8.594   1.203
 1819SOL     OW 8860   5.699   8.389   7.520
 1819SOL    HW1 8861   5.615   8.425   7.561
 1819SOL    HW2 8862   5.778   8.423   7.571
 1820SOL     OW 8863   4.669   1.291   4.373
 1820SOL    HW1 8864   4.724   1.358   4.423
 1820SOL    HW2 8865   4.710   1.201   4.382
 1821SOL     OW 8866   5.991   6.947   2.802
 1821SOL    HW1 8867   6.036   6.861   2.780
 1821SOL    HW2 8868   5.928   6.933   2.879
 1822SOL     OW 8869   2.486   1.029   6.641
 1822SOL    HW1 8870   2.403   1.036   6.696
 1822SOL    HW2 8871   2.556   1.090   6.678
 1823SOL     OW 8872   0.756   7.624   3.058
 1823SOL    HW1 8873   0.755   7.724   3.068
 1823SOL    HW2 8874   0.754   7.601   2.960
 1824SOL     OW 8875   4.528   0.743   5.965
 1824SOL    HW1 8876   4.567   0.655   5.994
 1824SOL    HW2 8877   4.440   0.727   5.920
 1825SOL     OW 8878   8.128   1.178   6.213
 1825SOL    HW1 8879   8.226   1.165   6.198
 1825SOL    HW2 8880   8.082   1.089   6.210
 1826SOL     OW 8881   6.185   2.126   5.237
 1826SOL    HW1 8882   6.258   2.084   5.291
 1826SOL    HW2 8883   6.099   2.079   5.255
 1827SOL     OW 8884   3.104   8.175   7.753
 1827SOL    HW1 8885   3.104   8.173   7.853
 1827SOL    HW2 8886   3.191   8.213   7.721
 1828SOL     OW 8887   5.530   1.415   6.810
[truncated: 2,777,387 more chars]
