# Supplementary material for: Structural basis of FatB-mediated iron uptake via tyrosine/histidine direct coordination accompanying long-distance domain reorganization
Source: Nat Commun. 2026 Apr 18;17:5413. doi: 10.1038/s41467-026-72127-y (PMC13279818; doi:10.1038/s41467-026-72127-y)
Supplement: Supplementary file 3 — Supplementary Data 1 [file 41467_2026_72127_MOESM3_ESM.zip › MD_initial_and_final_coordinates/md_afb_22222_start.gro]

Protein in water
70606
   44LYS      N    1   4.366   6.603   6.879 -0.8059 -0.1117  0.3823
   44LYS     H1    2   4.449   6.616   6.817  0.6847 -0.1913 -0.7303
   44LYS     H2    3   4.361   6.690   6.936  0.3940  0.0352  1.7607
   44LYS     H3    4   4.378   6.530   6.951 -3.1066  0.1127  0.0026
   44LYS     CA    5   4.244   6.596   6.799 -0.3881 -0.5096  0.1500
   44LYS     HA    6   4.166   6.597   6.873  0.5840 -0.1001 -1.0996
   44LYS     CB    7   4.224   6.725   6.717 -0.8353  0.4844  0.3090
   44LYS    HB1    8   4.232   6.704   6.609  0.3294 -1.4336  0.1344
   44LYS    HB2    9   4.309   6.789   6.749  4.1206  0.6111  2.2267
   44LYS     CG   10   4.091   6.792   6.750 -0.1630  0.6189  0.8136
   44LYS    HG1   11   4.099   6.899   6.720  1.2348 -0.2996 -1.1635
   44LYS    HG2   12   4.085   6.778   6.860  2.6275  0.3530 -0.1541
   44LYS     CD   13   3.958   6.733   6.689 -0.4967  0.2150 -0.0608
   44LYS    HD1   14   3.921   6.635   6.725 -2.4147 -1.6701 -1.0864
   44LYS    HD2   15   3.877   6.801   6.722  1.7643  2.2899  0.8539
   44LYS     CE   16   3.964   6.746   6.536  0.0671 -0.2217 -0.7132
   44LYS    HE1   17   4.012   6.662   6.482  1.0195  0.6111 -1.1625
   44LYS    HE2   18   4.008   6.845   6.514 -0.4618 -2.5647 -2.4717
   44LYS     NZ   19   3.826   6.750   6.478 -0.1031 -0.3711 -0.5954
   44LYS    HZ1   20   3.767   6.664   6.475  1.6043  2.0127 -0.3688
   44LYS    HZ2   21   3.786   6.833   6.526  1.8868  0.0642 -1.0897
   44LYS    HZ3   22   3.837   6.781   6.379  0.8797 -0.0511 -0.9449
   44LYS      C   23   4.244   6.472   6.713  1.0196  0.0529  0.1521
   44LYS      O   24   4.338   6.443   6.637  0.6536  0.1679  0.0918
   45THR      N   25   4.135   6.385   6.714 -0.1447  1.0111  0.3797
   45THR     HN   26   4.049   6.420   6.751  0.2051 -0.4124 -2.2100
   45THR     CA   27   4.142   6.248   6.658 -0.4283  0.0653 -0.3920
   45THR     HA   28   4.214   6.266   6.579 -1.1098  0.2416  0.8978
   45THR     CB   29   4.173   6.142   6.761  0.3687 -0.0210 -0.4562
   45THR     HB   30   4.134   6.042   6.732 -0.0715 -2.1557 -1.8528
   45THR    OG1   31   4.109   6.175   6.880  0.1711  0.0541  0.2344
   45THR    HG1   32   4.170   6.235   6.924 -1.3858  0.3770 -0.2437
   45THR    CG2   33   4.324   6.134   6.778  0.2285 -0.4472 -0.5801
   45THR   HG21   34   4.368   6.235   6.791  2.9581 -1.5736  0.0144
   45THR   HG22   35   4.349   6.072   6.867 -1.7131 -1.2483  0.4345
   45THR   HG23   36   4.375   6.092   6.689  1.3768  0.9079  0.7824
   45THR      C   37   4.012   6.206   6.582 -0.5881 -0.5791 -0.1788
   45THR      O   38   3.904   6.244   6.614  0.0498  0.1776 -0.4587
   46VAL      N   39   4.026   6.125   6.478  0.6030  0.3283 -0.1902
   46VAL     HN   40   4.114   6.087   6.449  1.8174  0.1192 -2.5550
   46VAL     CA   41   3.914   6.059   6.415  0.1440  0.4671 -1.0389
   46VAL     HA   42   3.816   6.085   6.453  1.8089 -1.4986 -1.7275
   46VAL     CB   43   3.916   6.076   6.263  0.4424 -0.1242  0.1578
   46VAL     HB   44   3.828   6.022   6.222  1.1954 -2.3000  1.5082
   46VAL    CG1   45   3.883   6.219   6.235  0.5430 -0.4069  0.3060
   46VAL   HG11   46   3.901   6.242   6.128  0.3346 -0.7185  0.4495
   46VAL   HG12   47   3.773   6.239   6.239  3.0411 -0.2651  0.3142
   46VAL   HG13   48   3.942   6.286   6.302  2.0685 -2.8575  0.8051
   46VAL    CG2   49   4.046   6.042   6.191  0.0784  0.3716  0.0666
   46VAL   HG21   50   4.129   6.114   6.206 -0.7103  3.2759 -0.5048
   46VAL   HG22   51   4.082   5.940   6.215  1.3828 -0.2056 -3.0155
   46VAL   HG23   52   4.039   6.041   6.080 -0.2988  3.8693  1.7137
   46VAL      C   53   3.927   5.911   6.448  0.2521 -0.3325 -0.7166
   46VAL      O   54   4.038   5.853   6.440  0.5254 -0.1964 -0.8025
   47GLU      N   55   3.812   5.844   6.487 -0.0674  0.2468 -0.0090
   47GLU     HN   56   3.726   5.891   6.473  0.4357  1.3299 -0.1277
   47GLU     CA   57   3.808   5.699   6.499  0.1733  0.0484 -0.8639
   47GLU     HA   58   3.901   5.661   6.539  0.4634 -2.4441  1.0882
   47GLU     CB   59   3.701   5.663   6.612 -0.2305 -0.6525 -0.0704
   47GLU    HB1   60   3.656   5.565   6.586  0.5181 -0.0103 -0.2667
   47GLU    HB2   61   3.614   5.729   6.593 -1.0486  3.0418  2.3678
   47GLU     CG   62   3.745   5.673   6.763 -0.7698  0.3810 -0.5397
   47GLU    HG1   63   3.792   5.772   6.779 -0.6488  1.8939  2.4897
   47GLU    HG2   64   3.829   5.606   6.790 -1.9100  1.1846 -3.3554
   47GLU     CD   65   3.634   5.645   6.857 -0.0489 -0.5256  0.5936
   47GLU    OE1   66   3.590   5.531   6.854 -0.3138  0.3847  0.4529
   47GLU    OE2   67   3.577   5.733   6.932  0.5421  0.0251  0.0066
   47GLU      C   68   3.779   5.631   6.367 -0.2919  0.4494 -0.1948
   47GLU      O   69   3.673   5.642   6.307  0.0448  0.5784  0.1943
   48ILE      N   70   3.869   5.539   6.319  0.4202  0.8789 -0.4502
   48ILE     HN   71   3.953   5.516   6.367 -0.1331 -0.4363 -0.9043
   48ILE     CA   72   3.842   5.479   6.191  0.9259  0.1349  0.1553
   48ILE     HA   73   3.738   5.488   6.165  0.6794 -0.4091  0.1996
   48ILE     CB   74   3.936   5.531   6.079 -0.1264  0.8313 -0.3476
   48ILE     HB   75   3.912   5.461   5.996 -0.0108 -2.1024  2.3950
   48ILE    CG2   76   3.879   5.673   6.052 -0.0686 -0.0450 -0.0851
   48ILE   HG21   77   3.928   5.716   5.962 -1.6193  2.8679 -0.7084
   48ILE   HG22   78   3.768   5.673   6.043 -0.1888 -0.1148 -2.1437
   48ILE   HG23   79   3.905   5.745   6.133  0.5231  0.5522 -1.0213
   48ILE    CG1   80   4.089   5.526   6.097 -0.1385 -0.4699  0.2202
   48ILE   HG11   81   4.120   5.562   6.198  1.4889  0.1086  1.1897
   48ILE   HG12   82   4.128   5.594   6.019 -0.6772  0.9250  0.2754
   48ILE     CD   83   4.148   5.380   6.078 -0.6861  0.4311 -0.1763
   48ILE    HD1   84   4.108   5.337   5.984  2.8943 -0.0979 -0.3911
   48ILE    HD2   85   4.258   5.387   6.068  0.0027 -1.5800  1.4923
   48ILE    HD3   86   4.119   5.314   6.163  2.1436 -1.0907  2.3204
   48ILE      C   87   3.863   5.329   6.209  0.3150  0.6069 -0.2949
   48ILE      O   88   3.907   5.274   6.315  0.0053 -0.0783  0.3000
   49THR      N   89   3.802   5.249   6.116 -0.1258  0.0297  0.1091
   49THR     HN   90   3.756   5.294   6.040 -2.5582 -2.1649  0.3068
   49THR     CA   91   3.793   5.102   6.115 -0.4205  0.6038  0.1204
   49THR     HA   92   3.806   5.064   6.215 -3.3392  1.4071 -0.7629
   49THR     CB   93   3.653   5.062   6.074 -0.1922 -0.0031 -0.1330
   49THR     HB   94   3.613   5.131   5.997 -2.0155 -1.7454  0.9424
   49THR    OG1   95   3.565   5.077   6.183  0.3244 -0.4423  0.4093
   49THR    HG1   96   3.479   5.097   6.145 -1.2738 -3.0007  0.1421
   49THR    CG2   97   3.631   4.911   6.029 -0.6006 -1.0620 -0.4176
   49THR   HG21   98   3.670   4.893   5.927 -0.0298 -0.4697 -3.4987
   49THR   HG22   99   3.677   4.835   6.096 -0.5162  1.3268  0.9957
   49THR   HG23  100   3.525   4.881   6.030 -0.8143 -0.9344  1.0757
   49THR      C  101   3.889   5.041   6.017 -0.5656  0.5251  0.5883
   49THR      O  102   3.890   5.084   5.899 -0.3972 -0.0625 -0.8102
   50ASP      N  103   3.980   4.957   6.071  0.0533  0.4018  0.2092
   50ASP     HN  104   3.973   4.935   6.167  0.6284  0.2114 -0.7827
   50ASP     CA  105   4.083   4.887   6.001  0.4857  0.5600 -0.7072
   50ASP     HA  106   4.086   4.915   5.897 -1.3665 -1.4213 -0.1570
   50ASP     CB  107   4.227   4.922   6.067 -0.4162  0.2506  0.8095
   50ASP    HB1  108   4.226   5.031   6.088  2.3267  0.5787 -1.0240
   50ASP    HB2  109   4.302   4.910   5.986 -1.4563 -0.9612 -0.4140
   50ASP     CG  110   4.288   4.843   6.181 -0.3001  0.0032 -0.0780
   50ASP    OD1  111   4.217   4.780   6.261  0.3859  0.4352  0.3916
   50ASP    OD2  112   4.412   4.866   6.197 -0.1291  0.3177  0.8422
   50ASP      C  113   4.049   4.738   6.003 -0.1271  0.1263 -0.1319
   50ASP      O  114   3.931   4.701   6.022 -0.0650 -0.4139 -0.2678
   51ALA      N  115   4.141   4.641   5.974  0.2171  0.1681 -0.1549
   51ALA     HN  116   4.236   4.668   5.962  0.6247 -0.2886 -0.3690
   51ALA     CA  117   4.108   4.500   5.979 -0.5132  0.6363  0.4707
   51ALA     HA  118   4.016   4.486   5.924 -0.1597 -1.3578  2.4510
   51ALA     CB  119   4.197   4.412   5.891  0.1641  0.6090 -0.1536
   51ALA    HB1  120   4.297   4.391   5.936 -0.8808  1.0098  2.6755
   51ALA    HB2  121   4.147   4.316   5.866  1.3262  0.4711  3.1446
   51ALA    HB3  122   4.222   4.451   5.790 -3.0754  0.7574 -1.4147
   51ALA      C  123   4.086   4.438   6.118  0.1322 -0.3957  0.6937
   51ALA      O  124   4.021   4.336   6.123  0.1209 -0.2414  0.1809
   52HIS      N  125   4.128   4.507   6.226 -0.0766  0.6226 -0.2871
   52HIS     HN  126   4.175   4.594   6.214 -2.2194 -1.4828 -0.3512
   52HIS     CA  127   4.124   4.442   6.360 -0.2211  0.5346 -0.2875
   52HIS     HA  128   4.098   4.339   6.341 -0.5187  1.3542 -2.9151
   52HIS     CB  129   4.274   4.432   6.412  0.1263  0.0247  0.1046
   52HIS    HB1  130   4.270   4.376   6.507  1.3300  0.9446  2.5033
   52HIS    HB2  131   4.318   4.529   6.444 -1.4090 -0.5738  0.6456
   52HIS    ND1  132   4.372   4.234   6.304 -0.3254 -0.8040  0.1441
   52HIS     CG  133   4.361   4.368   6.311  0.5002  0.2748  0.2734
   52HIS    CE1  134   4.465   4.209   6.209 -0.0586  1.0721  0.1830
   52HIS    HE1  135   4.499   4.109   6.183  0.4055 -0.4577  1.1437
   52HIS    NE2  136   4.510   4.327   6.157  0.4073 -0.1469 -0.1077
   52HIS    HE2  137   4.567   4.333   6.075 -0.4979 -1.9009 -1.9428
   52HIS    CD2  138   4.449   4.428   6.221  0.0206  1.2384 -0.3922
   52HIS    HD2  139   4.471   4.532   6.200  4.2717  0.1817  0.1455
   52HIS      C  140   4.027   4.511   6.457  0.6248  0.2734 -0.1185
   52HIS      O  141   4.010   4.481   6.572 -0.3096  0.4747 -0.3897
   53GLY      N  142   3.958   4.619   6.409 -0.2958  0.1292 -0.5247
   53GLY     HN  143   3.981   4.665   6.324  1.8334  0.7928  2.3189
   53GLY     CA  144   3.853   4.686   6.476  0.1670  0.0893 -0.2193
   53GLY    HA1  145   3.762   4.665   6.422 -0.3327 -1.3574  2.8469
   53GLY    HA2  146   3.844   4.666   6.582  0.2668  2.5507  2.9084
   53GLY      C  147   3.876   4.832   6.457  0.1902 -0.2214  0.4521
   53GLY      O  148   3.919   4.886   6.355  0.3558  0.0691 -0.2136
   54THR      N  149   3.842   4.912   6.558 -0.2898  0.0455 -0.7064
   54THR     HN  150   3.828   4.879   6.651  0.8067  0.6210  1.5294
   54THR     CA  151   3.850   5.061   6.546  0.0049 -0.2840 -0.5002
   54THR     HA  152   3.836   5.096   6.444  1.3200  0.6780 -1.6825
   54THR     CB  153   3.726   5.120   6.624  0.0262 -0.2398  0.6338
   54THR     HB  154   3.721   5.078   6.727 -0.1723 -1.4730 -0.7876
   54THR    OG1  155   3.601   5.089   6.565 -0.1266 -0.0051  0.1398
   54THR    HG1  156   3.600   4.993   6.554  0.8839 -0.4793 -0.3742
   54THR    CG2  157   3.729   5.277   6.635 -0.0038  0.3137 -0.4491
   54THR   HG21  158   3.752   5.331   6.541  3.8588  1.0556  1.6352
   54THR   HG22  159   3.642   5.329   6.682  2.3641 -0.1054  0.6038
   54THR   HG23  160   3.817   5.296   6.700 -2.8409 -1.4805 -0.3123
   54THR      C  161   3.980   5.120   6.602 -0.3387  0.7983  0.1268
   54THR      O  162   4.021   5.074   6.711  0.0114  0.0703  0.1594
   55VAL      N  163   4.042   5.219   6.536 -0.0606  0.4240  0.2283
   55VAL     HN  164   4.014   5.258   6.449  1.9265 -0.6238 -3.0845
   55VAL     CA  165   4.164   5.278   6.576  0.0813  0.3620 -0.2331
   55VAL     HA  166   4.181   5.269   6.683  2.3493 -1.4615 -0.3224
   55VAL     CB  167   4.278   5.214   6.504 -0.0745  0.4253  0.3199
   55VAL     HB  168   4.275   5.106   6.527  0.2766  0.0044  1.9867
   55VAL    CG1  169   4.257   5.220   6.358  0.2429  0.5544  0.5026
   55VAL   HG11  170   4.157   5.185   6.325 -0.1295 -1.7277 -0.5555
   55VAL   HG12  171   4.284   5.314   6.306  0.5089 -1.2526 -1.6480
   55VAL   HG13  172   4.337   5.154   6.316 -0.5442 -0.7067  0.3309
   55VAL    CG2  173   4.415   5.281   6.529 -0.0460 -0.2015  0.2893
   55VAL   HG21  174   4.451   5.272   6.634 -0.5683  3.2572 -1.1803
   55VAL   HG22  175   4.487   5.222   6.469  1.8765  0.9282  0.4055
   55VAL   HG23  176   4.419   5.389   6.502  2.5800 -1.3342 -2.3925
   55VAL      C  177   4.163   5.433   6.551 -0.1386 -0.0004  0.6946
   55VAL      O  178   4.112   5.483   6.447  0.1635 -0.2666 -0.1883
   56LYS      N  179   4.204   5.500   6.663  0.1841  1.1918  0.1405
   56LYS     HN  180   4.241   5.458   6.745 -2.8937  1.0327 -0.4235
   56LYS     CA  181   4.225   5.646   6.658  0.1974 -0.5367 -0.1096
   56LYS     HA  182   4.137   5.693   6.615 -0.9946  1.6324  0.0330
   56LYS     CB  183   4.264   5.689   6.804 -0.6461 -0.4782  0.5214
   56LYS    HB1  184   4.294   5.795   6.797  1.3793  0.7324 -1.6677
   56LYS    HB2  185   4.358   5.638   6.834  2.1200 -0.7292  3.4131
   56LYS     CG  186   4.152   5.673   6.915  0.1305 -0.1053  0.1611
   56LYS    HG1  187   4.210   5.659   7.009 -1.7689 -1.0363  1.1648
   56LYS    HG2  188   4.104   5.575   6.894 -0.8606  0.0331 -0.2613
   56LYS     CD  189   4.051   5.782   6.928  0.6489 -0.1891  0.0711
   56LYS    HD1  190   4.055   5.840   6.833 -0.2250 -0.7359 -1.2507
   56LYS    HD2  191   3.948   5.740   6.931  0.4659  2.5338  1.9750
   56LYS     CE  192   4.067   5.860   7.060 -0.5297 -0.5200 -0.3875
   56LYS    HE1  193   4.172   5.894   7.067 -1.3714 -0.9653 -1.7248
   56LYS    HE2  194   4.043   5.798   7.149 -1.7487  0.6589  1.1274
   56LYS     NZ  195   3.987   5.989   7.064 -0.4038  0.1432 -0.0712
   56LYS    HZ1  196   4.010   6.038   7.153  2.2173  3.0465  0.6189
   56LYS    HZ2  197   4.010   6.042   6.977  1.7522  0.4921 -0.1434
   56LYS    HZ3  198   3.885   5.967   7.070  1.0673 -1.3477 -0.3086
   56LYS      C  199   4.339   5.684   6.564  0.7803 -0.5723  0.5217
   56LYS      O  200   4.447   5.634   6.576  0.3243  0.0194 -0.4757
   57VAL      N  201   4.311   5.775   6.468 -1.3433 -0.1551 -0.0658
   57VAL     HN  202   4.218   5.812   6.470 -1.5890  1.7257  1.9216
   57VAL     CA  203   4.409   5.836   6.388  0.2081 -0.3241  0.1724
   57VAL     HA  204   4.501   5.786   6.412  0.2626 -0.6770  2.9660
   57VAL     CB  205   4.385   5.807   6.237  0.0696 -0.0314 -0.7204
   57VAL     HB  206   4.286   5.847   6.205  0.7479  1.4922 -1.4548
   57VAL    CG1  207   4.487   5.875   6.149  0.4015  0.1102 -0.3786
   57VAL   HG11  208   4.466   5.849   6.043 -0.2709 -0.8751 -0.1350
   57VAL   HG12  209   4.477   5.986   6.144 -1.5019  2.7472 -1.1116
   57VAL   HG13  210   4.594   5.862   6.177  0.2280 -1.8344 -0.8718
   57VAL    CG2  211   4.385   5.653   6.231 -0.1003  0.8229 -0.3031
   57VAL   HG21  212   4.386   5.623   6.124  0.3033 -0.2365  1.1887
   57VAL   HG22  213   4.475   5.615   6.284 -0.2804  0.3185 -1.7707
   57VAL   HG23  214   4.299   5.601   6.279  1.6293 -1.9511 -3.1763
   57VAL      C  215   4.413   5.985   6.405 -0.2008  0.5770 -0.0026
   57VAL      O  216   4.303   6.046   6.397  0.7851 -0.5359 -0.6227
   58PRO      N  217   4.520   6.053   6.438  0.2572 -0.5652  0.2015
   58PRO     CD  218   4.641   5.994   6.478 -0.2706 -0.2609  0.0181
   58PRO    HD1  219   4.622   5.927   6.565 -1.0435  1.1355  1.5255
   58PRO    HD2  220   4.703   5.948   6.398 -2.2772 -1.1641 -0.6913
   58PRO     CA  221   4.528   6.198   6.431  0.3610  0.0082  0.3033
   58PRO     HA  222   4.463   6.234   6.509 -0.8726 -0.3875 -1.3907
   58PRO     CB  223   4.670   6.231   6.458 -0.5096 -0.5538 -0.1161
   58PRO    HB1  224   4.686   6.326   6.513  1.1286  0.9657 -1.8389
   58PRO    HB2  225   4.740   6.236   6.372  0.3259 -3.4975  1.4417
   58PRO     CG  226   4.713   6.112   6.540 -0.7866  0.4708  0.2944
   58PRO    HG1  227   4.669   6.124   6.642 -1.7071  2.2108  1.8797
   58PRO    HG2  228   4.823   6.098   6.546 -0.2531  1.7855  0.5081
   58PRO      C  229   4.466   6.266   6.303  0.1571  0.0338 -0.0336
   58PRO      O  230   4.484   6.210   6.201 -0.3121 -0.0278  0.6095
   59VAL      N  231   4.410   6.383   6.323  0.0391 -0.4177  0.6454
   59VAL     HN  232   4.401   6.417   6.417 -1.0295  1.1239 -2.4934
   59VAL     CA  233   4.391   6.474   6.213  0.1623 -0.5462 -0.1132
   59VAL     HA  234   4.355   6.412   6.132 -0.4843  2.1708 -0.1866
   59VAL     CB  235   4.286   6.575   6.243  0.0145 -0.0977  0.4038
   59VAL     HB  236   4.268   6.637   6.153 -1.5910  1.0538 -1.1969
   59VAL    CG1  237   4.148   6.509   6.265  0.1710 -0.7402 -0.0969
   59VAL   HG11  238   4.151   6.454   6.361  0.4548 -0.0836 -2.5129
   59VAL   HG12  239   4.064   6.582   6.269 -1.9849 -1.3675  0.7409
   59VAL   HG13  240   4.122   6.438   6.183  1.8235 -1.1212  0.3727
   59VAL    CG2  241   4.330   6.669   6.365  0.3307 -0.9308  0.4580
   59VAL   HG21  242   4.418   6.723   6.324  1.1270  0.5844  0.6492
   59VAL   HG22  243   4.245   6.733   6.398  1.4694 -1.2404 -2.6142
   59VAL   HG23  244   4.367   6.625   6.460 -0.6703 -0.9030 -0.1985
   59VAL      C  245   4.522   6.532   6.170  0.2347 -0.3930 -0.6442
   59VAL      O  246   4.603   6.569   6.247  0.1247 -0.7226  0.3401
   60ASN      N  247   4.536   6.542   6.040  0.3455 -0.0304  0.2504
   60ASN     HN  248   4.461   6.512   5.981  0.5066 -0.7599 -1.3158
   60ASN     CA  249   4.644   6.577   5.961 -0.7012  0.1800  0.2805
   60ASN     HA  250   4.624   6.548   5.858  2.0374 -1.6338 -0.9068
   60ASN     CB  251   4.667   6.730   5.947 -0.1170  1.0309  0.0796
   60ASN    HB1  252   4.750   6.752   5.876 -0.5555 -1.0831  0.7704
   60ASN    HB2  253   4.695   6.772   6.045  0.1997 -2.8625  0.1612
   60ASN     CG  254   4.538   6.802   5.901 -0.5030 -0.1906  0.3175
   60ASN    OD1  255   4.504   6.784   5.785  0.1148 -0.3319  0.2050
   60ASN    ND2  256   4.477   6.882   5.991 -0.0766 -0.6014  0.1867
   60ASN   HD21  257   4.525   6.891   6.079  1.2259  1.5009 -0.0042
   60ASN   HD22  258   4.387   6.923   5.980  0.2134  1.2900 -2.1185
   60ASN      C  259   4.781   6.511   6.004 -0.1540 -0.2343  0.7682
   60ASN      O  260   4.873   6.587   6.034 -0.5252 -0.1084 -0.2919
   61PRO      N  261   4.797   6.382   6.019  0.1354  0.0173 -0.0143
   61PRO     CD  262   4.723   6.280   5.940 -0.0934 -0.0901  0.3807
   61PRO    HD1  263   4.618   6.279   5.975 -0.0879 -1.4188 -0.3690
   61PRO    HD2  264   4.724   6.296   5.831  0.7484 -0.9989  1.1591
   61PRO     CA  265   4.912   6.319   6.090  0.2322 -0.3221  0.5162
   61PRO     HA  266   4.920   6.348   6.194 -1.7403  0.3498  1.5852
   61PRO     CB  267   4.894   6.163   6.079  0.3719 -0.0587  0.2371
   61PRO    HB1  268   4.856   6.121   6.175 -1.4191 -1.4783 -0.2264
   61PRO    HB2  269   4.990   6.112   6.056  1.9925 -1.9621  1.9365
   61PRO     CG  270   4.792   6.146   5.965  1.0443 -0.6259  0.3831
   61PRO    HG1  271   4.721   6.069   6.002  0.4300 -0.7019  1.5449
   61PRO    HG2  272   4.836   6.102   5.873 -0.7907  1.4686 -1.6740
   61PRO      C  273   5.052   6.358   6.036 -0.1509 -0.8413 -0.3541
   61PRO      O  274   5.076   6.346   5.913  0.0733  0.3429  0.3701
   62LYS      N  275   5.153   6.395   6.116 -0.1097 -0.0122 -0.1851
   62LYS     HN  276   5.139   6.395   6.214 -0.0882  1.6717  0.2439
   62LYS     CA  277   5.288   6.426   6.066 -0.3316  0.3813  0.4664
   62LYS     HA  278   5.267   6.469   5.969  0.5467  0.0029  0.2156
   62LYS     CB  279   5.366   6.522   6.164  0.5114  0.0979 -0.5925
   62LYS    HB1  280   5.467   6.539   6.122 -0.6029  3.3464 -1.5038
   62LYS    HB2  281   5.373   6.466   6.260 -0.5871 -3.1195  0.4090
   62LYS     CG  282   5.307   6.661   6.182  0.0172  0.4670  0.1923
   62LYS    HG1  283   5.373   6.706   6.258 -0.5205 -1.6735  1.9698
   62LYS    HG2  284   5.205   6.673   6.226 -1.6152  0.7053  2.3139
   62LYS     CD  285   5.316   6.739   6.049 -0.0607 -0.6733 -0.0119
   62LYS    HD1  286   5.352   6.843   6.067  0.3287 -2.4749  1.7059
   62LYS    HD2  287   5.395   6.689   5.990  1.1711  0.8993  2.0242
   62LYS     CE  288   5.188   6.748   5.978 -0.7171  0.4177  0.8370
   62LYS    HE1  289   5.109   6.772   6.053 -0.0792 -3.5563 -1.9103
   62LYS    HE2  290   5.152   6.650   5.941 -0.2000 -0.8776 -0.9979
   62LYS     NZ  291   5.178   6.867   5.883 -0.1516  0.1650  0.2500
   62LYS    HZ1  292   5.079   6.891   5.866 -0.7390 -2.7100 -0.8544
   62LYS    HZ2  293   5.217   6.947   5.937 -0.1474  1.1887  2.6444
   62LYS    HZ3  294   5.233   6.865   5.794 -0.1082  0.4339 -1.2550
   62LYS      C  295   5.371   6.302   6.034 -0.1394 -0.1962 -0.0367
   62LYS      O  296   5.374   6.208   6.115  0.2625  0.0278 -0.7911
   63ASN      N  297   5.437   6.302   5.918 -0.3639 -0.1450  0.3783
   63ASN     HN  298   5.433   6.373   5.848 -0.9552  0.6015  1.4166
   63ASN     CA  299   5.545   6.211   5.885 -0.5107  0.5302  0.2973
   63ASN     HA  300   5.582   6.262   5.797  0.4909  2.0073  0.8620
   63ASN     CB  301   5.671   6.201   5.981  0.3462 -0.1568 -1.0204
   63ASN    HB1  302   5.759   6.153   5.934 -3.0884  1.8073 -1.7305
   63ASN    HB2  303   5.641   6.143   6.070 -0.4093 -0.1564  1.1525
   63ASN     CG  304   5.712   6.340   6.017  0.0700  0.1218  0.1492
   63ASN    OD1  305   5.707   6.422   5.926 -0.0807 -0.4352  0.3642
   63ASN    ND2  306   5.733   6.370   6.146 -0.3810  0.5904  0.0482
   63ASN   HD21  307   5.735   6.294   6.212 -1.2205 -1.9584 -1.0006
   63ASN   HD22  308   5.743   6.467   6.169 -0.3547 -0.5826  0.7307
   63ASN      C  309   5.490   6.082   5.840 -0.7842  0.0446 -0.2053
   63ASN      O  310   5.539   5.971   5.868 -0.4012 -0.3410  0.0173
   64VAL      N  311   5.375   6.076   5.764 -0.9661  0.0509  0.3044
   64VAL     HN  312   5.342   6.161   5.724  0.1398  2.5311  0.3016
   64VAL     CA  313   5.295   5.957   5.741  0.1708 -0.5654 -0.5582
   64VAL     HA  314   5.260   5.919   5.837 -0.9233  2.3521  1.6699
   64VAL     CB  315   5.164   5.977   5.662  0.1724  0.2362 -0.7890
   64VAL     HB  316   5.179   6.009   5.556 -0.1075  0.2596 -2.8672
   64VAL    CG1  317   5.078   5.851   5.665 -0.0359 -0.8078  0.7893
   64VAL   HG11  318   4.974   5.860   5.628  0.7384 -1.0161  1.9075
   64VAL   HG12  319   5.134   5.774   5.607 -3.1184  3.5979  1.3769
   64VAL   HG13  320   5.066   5.808   5.767 -0.7392 -1.6355 -0.4001
   64VAL    CG2  321   5.071   6.076   5.736 -0.1892  0.1282 -0.1150
   64VAL   HG21  322   5.098   6.183   5.746  0.2521 -0.7230  0.2686
   64VAL   HG22  323   4.972   6.085   5.686 -1.5252 -2.2677 -0.1851
   64VAL   HG23  324   5.060   6.036   5.839 -0.7008  0.2070  0.3958
   64VAL      C  325   5.382   5.859   5.656  0.4033  0.6998  0.1703
   64VAL      O  326   5.452   5.885   5.555 -0.1060  0.0118 -0.1512
   65VAL      N  327   5.395   5.737   5.707 -0.2165 -0.0011 -0.0741
   65VAL     HN  328   5.361   5.717   5.798 -0.1668  0.9345  1.0684
   65VAL     CA  329   5.462   5.628   5.648  0.4851 -0.4214 -0.4774
   65VAL     HA  330   5.532   5.667   5.576  2.1682 -1.4442 -1.5267
   65VAL     CB  331   5.544   5.541   5.742  0.2165 -0.1925 -0.1680
   65VAL     HB  332   5.484   5.487   5.818  0.2190  0.5994  1.1702
   65VAL    CG1  333   5.621   5.425   5.665  0.2518 -0.4045 -0.0645
   65VAL   HG11  334   5.661   5.356   5.742 -1.7045 -0.0405  0.7691
   65VAL   HG12  335   5.546   5.357   5.618 -1.1957  1.6578  1.2295
   65VAL   HG13  336   5.702   5.459   5.597 -0.5203  2.4214 -1.1480
   65VAL    CG2  337   5.638   5.633   5.812 -0.4621 -0.3109 -0.6457
   65VAL   HG21  338   5.714   5.580   5.874  0.1823  0.3629 -1.0965
   65VAL   HG22  339   5.686   5.703   5.740 -1.5858 -0.0759  0.5451
   65VAL   HG23  340   5.591   5.706   5.880  1.4571  0.1204  1.4836
   65VAL      C  341   5.353   5.546   5.591 -0.2966  0.4286  0.2206
   65VAL      O  342   5.268   5.492   5.661  0.6796 -0.1379  0.5693
   66ALA      N  343   5.356   5.512   5.455  0.0457 -0.7425 -0.2966
   66ALA     HN  344   5.429   5.544   5.396 -1.3553  1.5449  0.1925
   66ALA     CA  345   5.261   5.420   5.392  0.0642 -0.1078 -0.1560
   66ALA     HA  346   5.199   5.384   5.473  1.1673 -0.9135 -1.4625
   66ALA     CB  347   5.190   5.490   5.274 -0.4322  0.5027 -0.3074
   66ALA    HB1  348   5.132   5.417   5.213 -1.5114 -3.7258 -0.5807
   66ALA    HB2  349   5.110   5.557   5.309 -4.5422 -1.2980  0.6513
   66ALA    HB3  350   5.261   5.540   5.204 -1.3805  1.6773  0.4468
   66ALA      C  351   5.325   5.299   5.333  0.5277  0.0411 -0.9003
   66ALA      O  352   5.405   5.301   5.240  0.3624 -0.3698 -0.3384
   67LEU      N  353   5.286   5.185   5.391  0.0124  0.3999 -0.4130
   67LEU     HN  354   5.235   5.193   5.476 -1.2994 -1.3806  3.3230
   67LEU     CA  355   5.330   5.052   5.365  0.4527 -0.2418  0.1168
   67LEU     HA  356   5.414   5.061   5.298 -0.2543  0.4096  1.2648
   67LEU     CB  357   5.392   4.990   5.499 -0.6123  0.0684  0.5032
   67LEU    HB1  358   5.428   4.887   5.476  0.3011 -0.4509 -2.9178
   67LEU    HB2  359   5.314   4.967   5.575 -0.2379  0.6184 -1.4537
   67LEU     CG  360   5.521   5.057   5.556 -0.2239  0.6543 -0.3394
   67LEU     HG  361   5.496   5.165   5.567 -1.1412  0.2991 -0.0632
   67LEU    CD1  362   5.567   4.993   5.681 -0.5767 -0.2764  0.7594
   67LEU   HD11  363   5.662   5.037   5.720 -2.0139 -0.6072  0.7085
   67LEU   HD12  364   5.492   5.016   5.759 -0.8331  0.9912  0.4340
   67LEU   HD13  365   5.573   4.883   5.666 -2.6494 -0.5810 -2.8253
   67LEU    CD2  366   5.629   5.062   5.448 -0.5412 -0.5323  0.6869
   67LEU   HD21  367   5.595   5.117   5.357 -0.2316  1.2220  2.5136
   67LEU   HD22  368   5.724   5.107   5.485  1.9765  1.1702 -2.8241
   67LEU   HD23  369   5.638   4.958   5.411  0.9166 -3.5060 -1.8224
   67LEU      C  370   5.226   4.959   5.307 -0.0244 -0.0340 -0.4572
   67LEU      O  371   5.226   4.839   5.310  0.3106 -0.2616  0.3823
   68ASP      N  372   5.116   5.020   5.254 -0.1435 -0.3030  0.4066
   68ASP     HN  373   5.114   5.119   5.254 -1.8921 -0.6300 -1.6438
   68ASP     CA  374   5.007   4.954   5.185  0.5386  1.3767 -0.4669
   68ASP     HA  375   4.995   4.848   5.207 -0.7277 -1.4921  0.8918
   68ASP     CB  376   4.867   5.019   5.222  0.1185 -1.0932  0.5004
   68ASP    HB1  377   4.869   5.128   5.199  0.0396 -0.4796 -1.1666
   68ASP    HB2  378   4.841   5.020   5.330  2.2597  1.5957 -0.0063
   68ASP     CG  379   4.757   4.952   5.146  1.0965  0.3247  0.1324
   68ASP    OD1  380   4.779   4.841   5.082 -0.1894 -0.2570  0.3158
   68ASP    OD2  381   4.643   5.003   5.146  0.6246 -0.2053 -0.5648
   68ASP      C  382   5.021   4.970   5.033  0.4787  0.2983 -0.1136
   68ASP      O  383   4.991   5.079   4.989 -0.3317 -0.2538 -0.7311
   69ASN      N  384   5.060   4.874   4.950 -0.5893 -0.0534  0.0154
   69ASN     HN  385   5.082   4.788   4.995 -0.8856 -0.9007  0.4588
   69ASN     CA  386   5.084   4.889   4.806  0.1887 -0.2273 -0.3942
   69ASN     HA  387   5.143   4.974   4.775  0.5840 -0.8535 -0.3901
   69ASN     CB  388   5.158   4.760   4.759  0.8507 -0.7049 -0.1706
   69ASN    HB1  389   5.080   4.681   4.759  0.8020 -2.2298 -1.5606
   69ASN    HB2  390   5.235   4.743   4.837 -0.4739 -0.6334  1.8777
   69ASN     CG  391   5.214   4.774   4.613  0.0948  0.4305  0.0830
   69ASN    OD1  392   5.244   4.889   4.577 -0.0416 -0.2206 -0.5058
   69ASN    ND2  393   5.224   4.666   4.538 -0.1043  0.0977  0.1278
   69ASN   HD21  394   5.177   4.581   4.562  0.1246  0.8787 -0.1776
   69ASN   HD22  395   5.269   4.682   4.450  3.3140  1.6713  2.1818
   69ASN      C  396   4.947   4.904   4.737  0.2952 -0.3413 -0.1901
   69ASN      O  397   4.940   4.939   4.623 -0.3427  0.3999  0.8729
   70ARG      N  398   4.835   4.881   4.803 -0.4303 -0.4528  0.4228
   70ARG     HN  399   4.826   4.858   4.900 -1.1877  1.4280 -3.1077
   70ARG     CA  400   4.700   4.895   4.747 -0.5277 -0.4595 -0.4448
   70ARG     HA  401   4.703   4.871   4.642  0.2585  2.4806 -1.2375
   70ARG     CB  402   4.592   4.805   4.808  0.3732  0.7170 -0.1622
   70ARG    HB1  403   4.492   4.812   4.760  1.2506 -0.1022  0.9723
   70ARG    HB2  404   4.580   4.831   4.915  1.5766  0.0893 -1.0699
   70ARG     CG  405   4.624   4.659   4.795  0.0009 -1.8698 -0.5235
   70ARG    HG1  406   4.727   4.646   4.835 -1.0856 -1.7588 -0.9605
   70ARG    HG2  407   4.631   4.622   4.690  1.0438 -0.7802  0.6613
   70ARG     CD  408   4.522   4.570   4.880  0.6594  0.0251  0.5862
   70ARG    HD1  409   4.428   4.562   4.821  0.0575  1.2430  2.5640
   70ARG    HD2  410   4.509   4.611   4.982  0.3848  3.2370 -1.1490
   70ARG     NE  411   4.577   4.427   4.891 -0.4556  0.1592  0.1420
   70ARG     HE  412   4.648   4.385   4.835  0.5449  0.8470 -1.1011
   70ARG     CZ  413   4.511   4.335   4.965 -0.5339 -0.8525  0.2191
   70ARG    NH1  414   4.401   4.345   5.041 -0.1235  0.6717  0.7121
   70ARG   HH11  415   4.348   4.430   5.037 -1.5144  2.1770 -1.6364
   70ARG   HH12  416   4.343   4.265   5.060 -1.1902 -1.2059  2.1422
   70ARG    NH2  417   4.563   4.214   4.956 -0.5095 -0.2959  0.0289
   70ARG   HH21  418   4.622   4.200   4.877  0.5930 -0.5553  1.4090
   70ARG   HH22  419   4.525   4.131   4.997  1.5232  0.6777 -0.0302
   70ARG      C  420   4.654   5.042   4.735  0.0511 -0.0298  0.4872
   70ARG      O  421   4.563   5.069   4.656 -0.2489 -0.2832 -0.0093
   71THR      N  422   4.709   5.143   4.801 -0.2003 -0.0329 -0.1446
   71THR     HN  423   4.789   5.119   4.855  0.2036  1.3577  1.2262
   71THR     CA  424   4.653   5.277   4.819  1.1527  0.6657  0.3213
   71THR     HA  425   4.566   5.291   4.756 -0.8403  3.1395 -0.8076
   71THR     CB  426   4.603   5.299   4.963 -0.3256  0.7047 -0.2328
   71THR     HB  427   4.574   5.405   4.976 -0.1755 -0.6051  1.3059
   71THR    OG1  428   4.699   5.255   5.065  0.0307 -0.4552  0.0926
   71THR    HG1  429   4.681   5.163   5.086 -0.2626  2.3782  2.2977
   71THR    CG2  430   4.479   5.208   4.979  0.3687 -0.1294 -0.9447
   71THR   HG21  431   4.492   5.099   4.966 -0.9521 -0.1726 -1.4441
   71THR   HG22  432   4.434   5.216   5.080  1.1414 -0.4148 -0.4213
   71THR   HG23  433   4.400   5.235   4.905  0.8435  1.3767 -1.9647
   71THR      C  434   4.753   5.385   4.777  1.1030  0.0887 -0.5852
   71THR      O  435   4.743   5.505   4.793 -0.7161  0.4373  0.2299
   72PHE      N  436   4.866   5.347   4.717 -0.3983 -0.1015 -0.6326
   72PHE     HN  437   4.869   5.253   4.682 -0.3384 -1.6790 -2.0314
   72PHE     CA  438   4.969   5.449   4.670 -0.3713 -0.1005  0.6790
   72PHE     HA  439   4.996   5.519   4.747 -0.4951 -1.8772 -0.3034
   72PHE     CB  440   5.105   5.377   4.627 -0.6158  0.4578 -0.3628
   72PHE    HB1  441   5.177   5.459   4.605  0.6813  1.6440 -1.1493
   72PHE    HB2  442   5.078   5.312   4.541 -3.1514 -0.3984  3.2247
   72PHE     CG  443   5.191   5.307   4.730 -0.0780  0.7806 -0.1620
   72PHE    CD1  444   5.171   5.318   4.867 -0.0281  0.2465 -0.6476
   72PHE    HD1  445   5.086   5.378   4.899 -0.1648  2.9545 -2.0684
   72PHE    CE1  446   5.239   5.239   4.956  0.3152 -0.4175  0.0774
   72PHE    HE1  447   5.217   5.250   5.061  1.1864  0.7534  0.1828
   72PHE     CZ  448   5.339   5.159   4.910  0.6069 -0.2259 -0.0925
   72PHE     HZ  449   5.378   5.090   4.984  1.1013 -1.0125  0.8225
   72PHE    CD2  450   5.284   5.217   4.682 -0.4291  0.3161 -0.0695
   72PHE    HD2  451   5.303   5.208   4.576  0.6754  0.0338  1.6619
   72PHE    CE2  452   5.365   5.143   4.775 -0.4630 -0.2557  0.5206
   72PHE    HE2  453   5.436   5.072   4.738  0.3851 -1.9927 -2.0165
   72PHE      C  454   4.921   5.537   4.558  0.5466 -0.0710  0.0976
   72PHE      O  455   4.945   5.653   4.541  0.2398 -0.3445  0.5382
   73GLU      N  456   4.858   5.472   4.458 -0.3924  0.5245  0.6841
   73GLU     HN  457   4.837   5.374   4.457 -1.3689 -0.6644 -2.5541
   73GLU     CA  458   4.796   5.551   4.350  0.0872  0.5129 -0.5147
   73GLU     HA  459   4.876   5.608   4.304  1.8425  1.9150  1.0961
   73GLU     CB  460   4.745   5.463   4.231  0.9390  0.0052 -0.0079
   73GLU    HB1  461   4.688   5.520   4.155 -0.7224  0.2785  1.5317
   73GLU    HB2  462   4.675   5.393   4.281  0.0418 -0.6061  0.5279
   73GLU     CG  463   4.853   5.371   4.164  0.5576 -0.6074  1.3225
   73GLU    HG1  464   4.919   5.339   4.247 -1.7014  0.4971 -2.1126
   73GLU    HG2  465   4.923   5.419   4.092 -0.2260  1.4460 -0.9400
   73GLU     CD  466   4.797   5.244   4.109  0.1011 -0.0830 -0.6553
   73GLU    OE1  467   4.811   5.216   3.986  0.2552  0.1087  0.4476
   73GLU    OE2  468   4.746   5.162   4.197  0.5282  0.3676 -0.6279
   73GLU      C  469   4.683   5.639   4.399 -0.7845  0.0852  0.0311
   73GLU      O  470   4.685   5.758   4.375  0.1227 -0.7818  0.2210
   74THR      N  471   4.589   5.588   4.484 -0.5076  0.0058 -0.1331
   74THR     HN  472   4.589   5.490   4.504  0.4392 -0.9790  0.0991
   74THR     CA  473   4.490   5.667   4.546 -0.2925 -0.2005  0.1488
   74THR     HA  474   4.422   5.707   4.473 -1.6165  0.7827  0.6719
   74THR     CB  475   4.413   5.569   4.641 -0.0847 -0.1406 -0.2982
   74THR     HB  476   4.481   5.513   4.709  0.1815  1.0420  0.3898
   74THR    OG1  477   4.339   5.475   4.569  0.1721 -0.0327 -0.2105
   74THR    HG1  478   4.404   5.411   4.537 -2.3826  0.9986 -0.8170
   74THR    CG2  479   4.312   5.645   4.727 -0.0022  0.2898  0.7128
   74THR   HG21  480   4.259   5.724   4.670  0.8774  0.9921  0.4573
   74THR   HG22  481   4.230   5.581   4.764 -1.6374  0.1168 -0.3579
   74THR   HG23  482   4.365   5.692   4.813 -3.3325 -2.4907  2.3355
   74THR      C  483   4.537   5.783   4.626  0.2541  0.2205  0.1084
   74THR      O  484   4.479   5.894   4.618 -0.4737 -0.4868  0.3483
   75LEU      N  485   4.633   5.763   4.719  0.5524 -0.1900  0.2103
   75LEU     HN  486   4.660   5.668   4.732  1.4806 -2.7621  0.9037
   75LEU     CA  487   4.699   5.870   4.800 -0.5361  0.5306  0.1664
   75LEU     HA  488   4.623   5.923   4.856 -1.4493  3.5057  0.5551
   75LEU     CB  489   4.800   5.802   4.891 -0.2976 -0.5745  0.0895
   75LEU    HB1  490   4.860   5.881   4.940 -1.7010  1.0716 -1.0088
   75LEU    HB2  491   4.868   5.739   4.829  3.4236 -0.3563 -0.4990
   75LEU     CG  492   4.752   5.726   5.016 -0.8306 -0.3477 -0.9102
   75LEU     HG  493   4.674   5.648   4.998  0.3945  0.1715  1.1097
   75LEU    CD1  494   4.865   5.645   5.086  0.4650  0.0071 -0.1330
   75LEU   HD11  495   4.896   5.565   5.015 -0.7409  2.7319 -3.6394
   75LEU   HD12  496   4.952   5.710   5.110  0.0777 -0.6715  0.3742
   75LEU   HD13  497   4.826   5.594   5.176  1.7978 -1.3494 -1.9485
   75LEU    CD2  498   4.689   5.816   5.126  0.6503 -0.0675 -0.1358
   75LEU   HD21  499   4.587   5.846   5.093  0.7682 -1.1838 -0.2070
   75LEU   HD22  500   4.693   5.770   5.227  1.2168 -2.2516 -1.6588
   75LEU   HD23  501   4.755   5.904   5.139  0.7568  1.2090  1.5776
   75LEU      C  502   4.773   5.977   4.713  0.3192  0.0074  0.2056
   75LEU      O  503   4.768   6.101   4.731  0.2139 -0.8972  0.0570
   76SER      N  504   4.836   5.929   4.604 -0.0810  0.9234 -0.2777
   76SER     HN  505   4.844   5.830   4.596  1.1370  1.6494 -0.3876
   76SER     CA  506   4.898   6.019   4.506 -0.3783  0.1363 -0.3464
   76SER     HA  507   4.973   6.077   4.557 -0.6430 -0.2861 -1.4789
   76SER     CB  508   4.980   5.935   4.397 -0.2946 -0.0484 -0.3308
   76SER    HB1  509   4.909   5.869   4.343 -2.5892 -0.0742 -0.8472
   76SER    HB2  510   5.057   5.877   4.452  0.1563  0.8517  0.0182
   76SER     OG  511   5.055   6.015   4.297  0.4285  0.1471  0.3598
   76SER    HG1  512   5.093   6.078   4.358 -0.1886  1.7970  0.8696
   76SER      C  513   4.795   6.107   4.431 -0.3470  0.6025 -0.4384
   76SER      O  514   4.813   6.230   4.424 -0.2380  0.5861 -0.0434
   77ASP      N  515   4.680   6.061   4.386 -0.0454  0.1014  0.2199
   77ASP     HN  516   4.665   5.962   4.379  0.9923 -0.6691  0.5728
   77ASP     CA  517   4.569   6.144   4.338 -0.5581  1.3074 -1.1983
   77ASP     HA  518   4.615   6.210   4.265  0.2392 -1.3647  1.1221
   77ASP     CB  519   4.461   6.054   4.265 -0.1895  0.2219 -0.3817
   77ASP    HB1  520   4.368   6.112   4.246 -1.4958  0.7423 -0.1766
   77ASP    HB2  521   4.450   5.964   4.329  0.1007 -0.1688  0.3036
   77ASP     CG  522   4.506   5.993   4.135 -0.2650  1.0591 -0.4351
   77ASP    OD1  523   4.617   6.029   4.086 -0.2693  0.1183 -0.1899
   77ASP    OD2  524   4.421   5.926   4.069 -0.2914  0.2886 -0.4987
   77ASP      C  525   4.513   6.254   4.427  0.3401  0.2021  0.5361
   77ASP      O  526   4.471   6.361   4.381 -0.3470 -0.5716 -0.3665
   78TRP      N  527   4.519   6.227   4.554 -0.2199  0.2135 -0.3193
   78TRP     HN  528   4.542   6.139   4.595 -1.3239 -0.5700 -1.9043
   78TRP     CA  529   4.463   6.317   4.653  0.7953 -0.1432 -0.0498
   78TRP     HA  530   4.398   6.386   4.602 -0.2284  1.5120 -0.2665
   78TRP     CB  531   4.389   6.236   4.757  0.9524  0.3479 -0.4298
   78TRP    HB1  532   4.353   6.308   4.834 -0.3634  2.9201 -0.4300
   78TRP    HB2  533   4.458   6.175   4.820 -1.1995  0.6004 -2.3325
   78TRP     CG  534   4.279   6.145   4.714 -0.2176 -0.5754 -1.6091
   78TRP    CD1  535   4.202   6.147   4.601 -0.4281  0.7209 -0.0344
   78TRP    HD1  536   4.196   6.226   4.528  0.8155 -0.1923  1.5804
   78TRP    NE1  537   4.102   6.054   4.611  0.0490 -0.0754  0.5448
   78TRP    HE1  538   4.038   6.025   4.543 -0.0546 -1.5283 -2.7505
   78TRP    CE2  539   4.118   5.983   4.729  0.3625 -0.2132 -0.3115
   78TRP    CD2  540   4.236   6.031   4.791 -0.4640  0.0031 -0.6828
   78TRP    CE3  541   4.282   5.974   4.910  0.2748 -0.3342 -0.2662
   78TRP    HE3  542   4.370   6.000   4.968  0.0560 -0.9543 -2.3404
   78TRP    CZ3  543   4.212   5.866   4.957  0.0126 -0.1541 -0.1977
   78TRP    HZ3  544   4.260   5.822   5.044 -1.9648  0.4542 -0.8013
   78TRP    CZ2  545   4.049   5.875   4.785  0.5197  0.9899  0.4691
   78TRP    HZ2  546   3.961   5.844   4.731 -0.2814 -1.8146  1.1553
   78TRP    CH2  547   4.096   5.820   4.903 -0.0185  0.2909 -0.0097
   78TRP    HH2  548   4.052   5.731   4.946  3.0458  1.7555  2.7577
   78TRP      C  549   4.571   6.405   4.716  0.1777 -0.6151 -0.1907
   78TRP      O  550   4.553   6.479   4.811  0.4652  0.1597  0.0805
   79GLY      N  551   4.684   6.409   4.643 -0.2373 -0.8314  0.2462
   79GLY     HN  552   4.685   6.357   4.559  0.0990  0.1064  0.9528
   79GLY     CA  553   4.801   6.487   4.687  0.9373 -0.6384  0.3989
   79GLY    HA1  554   4.879   6.463   4.617  0.2353  1.3605  2.0811
   79GLY    HA2  555   4.765   6.589   4.679 -1.5523 -0.0412 -0.2323
   79GLY      C  556   4.863   6.479   4.826  0.4306  0.7624  0.0613
   79GLY      O  557   4.903   6.582   4.886 -0.2436  0.0209  0.0881
   80ILE      N  558   4.870   6.360   4.885 -0.7344  0.0808 -0.3106
   80ILE     HN  559   4.818   6.283   4.849  1.3022  0.8060 -2.7084
   80ILE     CA  560   4.918   6.333   5.020 -0.1301  0.1258 -0.0787
   80ILE     HA  561   4.876   6.410   5.083 -0.9148  3.7773 -1.5992
   80ILE     CB  562   4.856   6.206   5.084  0.5027 -0.0305  0.3452
   80ILE     HB  563   4.899   6.113   5.041  0.7159  1.0468 -0.5993
   80ILE    CG2  564   4.890   6.202   5.240 -0.3079  0.0406 -0.0218
   80ILE   HG21  565   4.993   6.241   5.248  0.1113 -2.0553 -1.9636
   80ILE   HG22  566   4.820   6.269   5.294 -0.9188 -1.9491  0.3223
   80ILE   HG23  567   4.872   6.100   5.281  2.7477 -0.1566  2.9477
   80ILE    CG1  568   4.703   6.191   5.066 -0.0084 -0.1183  0.3488
   80ILE   HG11  569   4.667   6.103   5.124  0.0765 -2.4602  0.8972
   80ILE   HG12  570   4.683   6.178   4.958 -1.8088 -0.7450 -0.2976
   80ILE     CD  571   4.619   6.307   5.107 -0.2618 -0.0417 -0.3976
   80ILE    HD1  572   4.518   6.303   5.062 -2.5281 -1.3605  0.1438
   80ILE    HD2  573   4.614   6.320   5.218 -1.3287  1.2779  0.7053
   80ILE    HD3  574   4.662   6.401   5.065  1.1632 -0.3149 -0.0710
   80ILE      C  575   5.074   6.340   5.029 -0.6633 -0.3084  0.2775
   80ILE      O  576   5.148   6.289   4.942  0.3627  0.3525  0.0827
   81LYS      N  577   5.126   6.417   5.122  0.0441  0.2668 -0.3039
   81LYS     HN  578   5.065   6.473   5.179 -0.7774  0.8129  0.2317
   81LYS     CA  579   5.268   6.424   5.149  0.1667  0.2179  0.1901
   81LYS     HA  580   5.314   6.418   5.051  2.5226 -1.1800  0.1252
   81LYS     CB  581   5.311   6.562   5.213  0.4450 -0.1636  0.8961
   81LYS    HB1  582   5.420   6.565   5.235  0.5897 -0.7991 -1.9683
   81LYS    HB2  583   5.262   6.573   5.312  3.0729 -3.0603  0.2229
   81LYS     CG  584   5.293   6.680   5.124 -0.1982 -0.5729  0.0508
   81LYS    HG1  585   5.187   6.672   5.090  0.3766  0.4259 -0.1105
   81LYS    HG2  586   5.356   6.668   5.032  1.2394 -4.3606  2.3147
   81LYS     CD  587   5.313   6.815   5.188  0.3130 -0.0187 -0.2171
   81LYS    HD1  588   5.233   6.830   5.263 -0.2528  0.9371  0.0002
   81LYS    HD2  589   5.413   6.806   5.237 -0.0561  0.7080 -1.8219
   81LYS     CE  590   5.298   6.920   5.079 -0.8062 -0.5557 -0.0181
   81LYS    HE1  591   5.193   6.933   5.045 -1.0871  5.0288  0.5787
   81LYS    HE2  592   5.366   6.899   4.993  0.6399 -2.0385  1.9761
   81LYS     NZ  593   5.349   7.048   5.131  0.4942  1.1752  0.3007
   81LYS    HZ1  594   5.279   7.086   5.198 -1.7976 -2.2549 -1.0488
   81LYS    HZ2  595   5.438   7.038   5.184 -1.6649  0.3733  0.6505
   81LYS    HZ3  596   5.365   7.113   5.052  1.7124 -1.8325 -3.0338
   81LYS      C  597   5.315   6.305   5.237 -0.3458 -0.0807 -0.3320
   81LYS      O  598   5.267   6.288   5.349  0.6541  0.0314  0.3216
   82LEU      N  599   5.406   6.218   5.188  0.3479  0.8245 -0.3439
   82LEU     HN  600   5.427   6.225   5.090 -0.5338 -0.8891  0.2659
   82LEU     CA  601   5.451   6.102   5.266 -0.2521 -0.8585  0.0450
   82LEU     HA  602   5.384   6.087   5.349 -0.4805 -0.0050  3.6127
   82LEU     CB  603   5.442   5.967   5.181 -0.1754  0.5789  0.0821
   82LEU    HB1  604   5.505   5.885   5.223  2.1200 -2.5000  0.5251
   82LEU    HB2  605   5.473   5.990   5.077 -1.5179 -0.0058 -2.5027
   82LEU     CG  606   5.303   5.903   5.167 -1.1051  0.0575  0.4731
   82LEU     HG  607   5.279   5.868   5.270 -1.1303  1.4745  0.5860
   82LEU    CD1  608   5.196   6.000   5.134  0.3209  0.0624 -0.4079
   82LEU   HD11  609   5.096   5.953   5.119 -0.7053 -2.5674  1.4746
   82LEU   HD12  610   5.185   6.064   5.224  1.3810  1.5410 -1.9652
   82LEU   HD13  611   5.217   6.069   5.050  1.1958  2.2317 -0.5152
   82LEU    CD2  612   5.294   5.779   5.073 -0.0043 -0.1491  0.3235
   82LEU   HD21  613   5.195   5.730   5.091  1.0549 -2.7378 -1.9842
   82LEU   HD22  614   5.295   5.816   4.968 -2.1130  1.9745  3.9331
   82LEU   HD23  615   5.375   5.705   5.084  1.3508 -0.2183 -0.3787
   82LEU      C  616   5.598   6.113   5.308 -0.2082  0.6276 -0.1570
   82LEU      O  617   5.684   6.150   5.226  0.1700 -0.0946  0.1824
   83ALA      N  618   5.638   6.078   5.433  0.5911  0.0183 -0.9018
   83ALA     HN  619   5.574   6.029   5.492 -2.8520 -1.1293 -0.3379
   83ALA     CA  620   5.777   6.081   5.478 -0.2105 -0.6144  0.7619
   83ALA     HA  621   5.837   6.158   5.432  1.1718 -0.6633 -0.2907
   83ALA     CB  622   5.781   6.104   5.633 -0.3581 -1.0424 -1.0436
   83ALA    HB1  623   5.709   6.184   5.659  2.6149 -3.4835  1.2862
   83ALA    HB2  624   5.741   6.015   5.687 -0.1801  1.0762  2.9603
   83ALA    HB3  625   5.880   6.124   5.678 -0.1060  4.6942 -0.1732
   83ALA      C  626   5.855   5.949   5.453  0.0699  0.5061 -0.4071
   83ALA      O  627   5.979   5.949   5.443 -0.0273  0.0176 -0.9591
   84ALA      N  628   5.787   5.833   5.436  0.2161 -0.0872  0.6241
   84ALA     HN  629   5.690   5.822   5.451  1.0731  0.5363  2.9408
   84ALA     CA  630   5.867   5.712   5.414 -0.6326  0.4297  0.1515
   84ALA     HA  631   5.945   5.732   5.342 -0.0775  2.6089 -3.2139
   84ALA     CB  632   5.915   5.651   5.546  0.1364  0.3333 -0.3205
   84ALA    HB1  633   5.943   5.737   5.610  1.1336 -0.3753 -2.3841
   84ALA    HB2  634   5.845   5.582   5.597  0.3771  1.2519  1.8253
   84ALA    HB3  635   6.009   5.595   5.530  1.4010  0.4557 -0.0676
   84ALA      C  636   5.776   5.607   5.349 -0.3693  0.0749 -0.9298
   84ALA      O  637   5.657   5.599   5.384 -0.1602 -0.0607  0.0849
   85ALA      N  638   5.832   5.525   5.256  0.1552 -0.0708  0.0649
   85ALA     HN  639   5.928   5.533   5.232 -2.1768  0.1994  0.5997
   85ALA     CA  640   5.758   5.443   5.170  0.0844 -0.5317  0.7203
   85ALA     HA  641   5.672   5.403   5.223  0.3588  0.4941  0.9987
   85ALA     CB  642   5.719   5.518   5.036 -0.2344  0.1162  0.6203
   85ALA    HB1  643   5.660   5.607   5.065  0.1413  0.6687  0.5574
   85ALA    HB2  644   5.813   5.541   4.982  1.1417 -2.1575 -1.8475
   85ALA    HB3  645   5.646   5.452   4.984  0.7306  0.8066  1.3502
   85ALA      C  646   5.847   5.328   5.133 -0.2316  0.4284  0.6194
   85ALA      O  647   5.967   5.349   5.144  0.0828  0.1444  0.2586
   86PRO      N  648   5.796   5.209   5.081  0.3124  0.2333 -0.2372
   86PRO     CD  649   5.652   5.177   5.065  1.1442 -0.8045  0.0910
   86PRO    HD1  650   5.592   5.192   5.158  2.8410  1.9369  1.4728
   86PRO    HD2  651   5.601   5.249   4.997 -0.1496 -0.0038  0.9387
   86PRO     CA  652   5.883   5.104   5.029 -0.0174 -0.1893  0.2517
   86PRO     HA  653   5.977   5.100   5.082 -1.1481 -0.3880 -0.3224
   86PRO     CB  654   5.788   4.990   5.043  0.7470  0.1622 -1.0204
   86PRO    HB1  655   5.789   4.981   5.154  0.6036 -0.3962 -0.9521
   86PRO    HB2  656   5.823   4.900   4.989 -0.3335  0.2983 -2.7276
   86PRO     CG  657   5.645   5.034   5.009  0.0406 -0.3801  0.1869
   86PRO    HG1  658   5.567   4.977   5.063 -1.5421 -0.1341  0.6817
   86PRO    HG2  659   5.633   5.034   4.899  2.0583  0.5445 -0.9145
   86PRO      C  660   5.923   5.124   4.889 -0.2645 -0.5629 -0.5017
   86PRO      O  661   5.873   5.063   4.801  0.1759  0.7582  0.2339
   87LYS      N  662   6.021   5.215   4.862 -0.1086 -0.0495  0.2840
   87LYS     HN  663   6.071   5.270   4.929  0.9106 -0.8197  1.2019
   87LYS     CA  664   6.067   5.244   4.726  0.5776 -0.8211 -0.3007
   87LYS     HA  665   5.989   5.297   4.673 -1.8097  0.4221  0.9653
   87LYS     CB  666   6.176   5.350   4.728 -0.6915 -0.3882  0.6518
   87LYS    HB1  667   6.209   5.366   4.623  0.0235  2.7286  0.7506
   87LYS    HB2  668   6.269   5.326   4.784  1.7370  1.5063  3.2902
   87LYS     CG  669   6.126   5.487   4.779 -0.8379  0.2463  0.0553
   87LYS    HG1  670   6.093   5.477   4.885 -0.4295  0.5045  0.8721
   87LYS    HG2  671   6.045   5.532   4.718  2.6382 -2.5738  0.5507
   87LYS     CD  672   6.232   5.602   4.768  0.2514 -0.0126  0.4988
   87LYS    HD1  673   6.326   5.575   4.822 -0.3854  2.7168 -2.3397
   87LYS    HD2  674   6.251   5.617   4.659 -2.1363  1.2126  0.1743
   87LYS     CE  675   6.196   5.745   4.821 -0.0703 -0.3460 -0.6245
   87LYS    HE1  676   6.187   5.746   4.932 -1.6283 -1.9890  0.7149
   87LYS    HE2  677   6.105   5.786   4.773  0.5038 -0.9749  1.3045
   87LYS     NZ  678   6.308   5.838   4.785 -0.6169  0.3618 -0.6167
   87LYS    HZ1  679   6.281   5.937   4.771  0.7766  1.7301  0.2032
   87LYS    HZ2  680   6.380   5.834   4.860 -0.7063 -1.4571 -2.5224
   87LYS    HZ3  681   6.346   5.804   4.694 -0.4782  0.5926  1.2423
   87LYS      C  682   6.110   5.124   4.647  0.4998  0.3373 -0.4251
   87LYS      O  683   6.087   5.124   4.525  0.1927  0.3231  0.1738
   88ASP      N  684   6.157   5.015   4.712  0.3108 -0.6169 -0.2173
   88ASP     HN  685   6.165   5.025   4.810  0.6879 -1.2692 -1.3492
   88ASP     CA  686   6.207   4.896   4.639  0.0743 -0.1747  0.8462
   88ASP     HA  687   6.284   4.927   4.569  0.4606 -2.8281 -1.1088
   88ASP     CB  688   6.273   4.790   4.735 -0.1886  0.2233  0.0019
   88ASP    HB1  689   6.284   4.688   4.693  0.7330 -0.7512  1.9110
   88ASP    HB2  690   6.203   4.779   4.821 -1.2037 -1.3143  0.8735
   88ASP     CG  691   6.409   4.839   4.792 -0.3009 -0.0488 -0.6817
   88ASP    OD1  692   6.478   4.929   4.734 -0.2277  0.1913  0.0720
   88ASP    OD2  693   6.446   4.790   4.902  0.2361 -0.1087  0.6826
   88ASP      C  694   6.106   4.826   4.549 -0.0024 -0.1072 -1.4283
   88ASP      O  695   6.139   4.772   4.443  0.2787 -0.0167 -0.0379
   89ILE      N  696   5.975   4.828   4.582  0.2804 -0.4009 -0.6012
   89ILE     HN  697   5.939   4.865   4.667  0.2407 -3.1350 -1.0425
   89ILE     CA  698   5.870   4.761   4.499 -0.1207  0.0866 -0.1671
   89ILE     HA  699   5.914   4.699   4.423 -1.7789  1.0375 -0.2435
   89ILE     CB  700   5.766   4.686   4.587 -0.3919 -0.2687  0.0707
   89ILE     HB  701   5.683   4.647   4.525 -2.8732 -0.3340  0.0397
   89ILE    CG2  702   5.828   4.565   4.656  1.2165 -0.1272  0.3867
   89ILE   HG21  703   5.921   4.589   4.712  1.4833 -1.6819  2.0336
   89ILE   HG22  704   5.753   4.525   4.728 -0.4443 -2.0247  1.9380
   89ILE   HG23  705   5.872   4.494   4.583  1.4627  2.4478 -2.3090
   89ILE    CG1  706   5.693   4.772   4.702 -0.2434 -0.4224 -0.0542
   89ILE   HG11  707   5.707   4.881   4.689 -2.1963  0.6600 -2.2963
   89ILE   HG12  708   5.733   4.750   4.804  0.7562 -0.1537 -3.0747
   89ILE     CD  709   5.544   4.741   4.705 -0.7934 -0.0669  1.0244
   89ILE    HD1  710   5.496   4.761   4.607 -1.1822  2.4405 -2.1401
   89ILE    HD2  711   5.521   4.633   4.716 -2.0862 -1.0788  0.5834
   89ILE    HD3  712   5.484   4.782   4.789 -0.0339  1.0148  2.1636
   89ILE      C  713   5.797   4.864   4.412 -0.5000 -0.1516 -0.5361
   89ILE      O  714   5.712   4.834   4.334 -0.1611  0.7705 -0.3879
   90MET      N  715   5.834   4.992   4.422  0.7871  0.2833 -0.0820
   90MET     HN  716   5.900   5.014   4.494  0.0888 -1.5164  0.6862
   90MET     CA  717   5.771   5.099   4.349 -0.4039 -0.2609 -0.4454
   90MET     HA  718   5.671   5.068   4.324 -0.4395 -2.6881 -1.1934
   90MET     CB  719   5.767   5.224   4.432 -0.2082 -0.3365 -0.0953
   90MET    HB1  720   5.722   5.297   4.362  0.7916  0.9056 -0.6760
   90MET    HB2  721   5.863   5.259   4.476 -3.2239  0.6479  2.0414
   90MET     CG  722   5.668   5.220   4.555 -0.1890  0.6866 -0.0648
   90MET    HG1  723   5.688   5.128   4.614 -2.4132 -2.9619 -1.5027
   90MET    HG2  724   5.564   5.222   4.516  1.6496 -0.2210 -0.4460
   90MET     SD  725   5.701   5.356   4.674 -0.3454  0.0079 -0.3131
   90MET     CE  726   5.669   5.497   4.561 -0.0741  0.0636 -0.4600
   90MET    HE1  727   5.762   5.511   4.503 -0.9339 -0.7220  0.4772
   90MET    HE2  728   5.593   5.479   4.482 -0.1193  0.0767 -2.1733
   90MET    HE3  729   5.641   5.586   4.621  4.4633  1.7301  0.2588
   90MET      C  730   5.842   5.124   4.219 -0.3254 -0.1229  0.0650
   90MET      O  731   5.964   5.107   4.216 -0.0017 -0.5598 -0.5004
   91PRO      N  732   5.775   5.160   4.107  0.6419 -0.1256  0.6216
   91PRO     CD  733   5.632   5.141   4.091  0.0168 -0.4030 -0.1610
   91PRO    HD1  734   5.595   5.051   4.143 -1.5194 -0.7510 -2.0486
   91PRO    HD2  735   5.583   5.235   4.126  0.9762 -2.0649  1.2262
   91PRO     CA  736   5.837   5.185   3.980  0.2479  0.3768 -0.7847
   91PRO     HA  737   5.888   5.094   3.952  1.6813  0.9590  0.5208
   91PRO     CB  738   5.723   5.214   3.884  0.2557 -0.1047 -0.6660
   91PRO    HB1  739   5.755   5.200   3.779  0.5122 -2.8892  2.6171
   91PRO    HB2  740   5.690   5.319   3.903 -0.1573  2.1153 -3.8786
   91PRO     CG  741   5.610   5.126   3.938 -0.9105  0.2927  0.2088
   91PRO    HG1  742   5.622   5.019   3.908  0.4962  1.4892  0.3156
   91PRO    HG2  743   5.511   5.171   3.917 -0.1435 -2.6587  2.0986
   91PRO      C  744   5.934   5.299   3.985  0.0723 -0.0274  0.3389
   91PRO      O  745   5.891   5.391   4.047 -0.0995  0.0270  0.3357
   92ALA      N  746   6.053   5.296   3.926 -0.0163 -0.1059 -0.4912
   92ALA     HN  747   6.080   5.207   3.892  1.1871  0.5862  2.0431
   92ALA     CA  748   6.156   5.394   3.923  0.3622 -0.4099  0.2858
   92ALA     HA  749   6.191   5.400   4.025  0.3422  0.0528  0.6340
   92ALA     CB  750   6.272   5.350   3.832  0.2038 -0.2518  0.1788
   92ALA    HB1  751   6.308   5.249   3.860 -0.5432 -2.0051  0.1346
   92ALA    HB2  752   6.248   5.341   3.724  2.3982  2.5172  1.3096
   92ALA    HB3  753   6.356   5.422   3.836  1.0300  1.0453 -1.4419
   92ALA      C  754   6.116   5.540   3.890 -0.2654 -0.7968 -0.0178
   92ALA      O  755   6.156   5.638   3.948  0.0121  0.4053  0.5644
   93ASP      N  756   6.014   5.557   3.799 -0.2086  0.2697 -0.2764
   93ASP     HN  757   5.962   5.483   3.758 -0.8712 -1.9034  0.5592
   93ASP     CA  758   5.971   5.694   3.773  0.3734  0.0945  0.6420
   93ASP     HA  759   6.058   5.756   3.789 -0.8749 -0.8291  0.9641
   93ASP     CB  760   5.928   5.700   3.626  0.7125  0.2086  0.0538
   93ASP    HB1  761   5.876   5.794   3.600 -1.5842  0.1834 -0.6733
   93ASP    HB2  762   5.850   5.624   3.603 -1.2063  0.3264 -1.2793
   93ASP     CG  763   6.040   5.688   3.527 -0.1712  0.2855 -0.0959
   93ASP    OD1  764   6.123   5.783   3.504  0.0096 -0.0513 -0.4005
   93ASP    OD2  765   6.049   5.583   3.462  0.3546 -0.2206 -0.0302
   93ASP      C  766   5.857   5.754   3.857 -0.3155 -0.4396 -0.2644
   93ASP      O  767   5.797   5.854   3.817 -0.6262  0.4698  0.3424
   94SER      N  768   5.815   5.687   3.963  0.0833 -0.6432 -0.0917
   94SER     HN  769   5.854   5.595   3.972 -1.3221 -1.6437 -1.5579
   94SER     CA  770   5.725   5.736   4.073 -0.3278 -0.2336  0.1956
   94SER     HA  771   5.636   5.765   4.020 -0.1529  0.6896 -1.0255
   94SER     CB  772   5.696   5.631   4.183 -0.0940  0.3057  0.1034
   94SER    HB1  773   5.793   5.588   4.215  3.0211 -0.0272 -0.9481
   94SER    HB2  774   5.634   5.553   4.133  1.5898  0.5096 -0.1851
   94SER     OG  775   5.611   5.674   4.297  0.5759  0.2135 -0.3488
   94SER    HG1  776   5.537   5.613   4.302 -3.2931  0.0680 -1.2316
   94SER      C  777   5.774   5.864   4.133 -0.0110  0.6027  0.3524
   94SER      O  778   5.884   5.874   4.178  0.0422 -0.2823  0.5439
   95ALA      N  779   5.682   5.964   4.146  0.3422  0.6380 -0.5059
   95ALA     HN  780   5.591   5.960   4.106 -2.6624 -1.1940  3.5045
   95ALA     CA  781   5.716   6.101   4.199 -0.5900  0.4939 -0.6453
   95ALA     HA  782   5.786   6.146   4.132 -0.0587  0.6756  1.1890
   95ALA     CB  783   5.584   6.184   4.189 -0.4806  0.2535 -0.2390
   95ALA    HB1  784   5.510   6.151   4.264  1.9898  0.8883 -1.4891
   95ALA    HB2  785   5.605   6.293   4.201  0.2793 -0.2249 -1.2497
   95ALA    HB3  786   5.541   6.184   4.087 -1.4567 -0.5384 -0.7156
   95ALA      C  787   5.761   6.093   4.343 -0.4676 -0.3945 -0.2917
   95ALA      O  788   5.851   6.167   4.386  0.5276  0.2829  0.5328
   96TYR      N  789   5.698   6.001   4.417  0.3623 -0.0613 -0.7192
   96TYR     HN  790   5.626   5.946   4.374 -1.8623  1.7782  0.8200
   96TYR     CA  791   5.733   5.953   4.550  0.7438  0.3297  0.0757
   96TYR     HA  792   5.744   6.045   4.607  0.9587 -0.3917 -3.1671
   96TYR     CB  793   5.628   5.857   4.608  0.2879  0.1833 -0.2745
   96TYR    HB1  794   5.661   5.806   4.701  0.4197  2.1522 -2.0024
   96TYR    HB2  795   5.615   5.774   4.535 -0.8625 -1.5800 -0.9745
   96TYR     CG  796   5.494   5.924   4.642 -0.5038  0.1797 -0.1261
   96TYR    CD1  797   5.484   6.036   4.726 -0.2091 -0.2731 -0.3653
   96TYR    HD1  798   5.569   6.082   4.774  2.5322 -2.0774  0.1230
   96TYR    CE1  799   5.360   6.085   4.778  0.0456 -0.4767 -0.5003
   96TYR    HE1  800   5.368   6.175   4.837 -0.7331 -0.6644 -3.2761
   96TYR     CZ  801   5.245   6.030   4.734 -0.4028 -0.5277 -0.8079
   96TYR     OH  802   5.123   6.086   4.770  0.3770  0.5210  0.6943
   96TYR     HH  803   5.142   6.158   4.830  0.4697 -0.5206 -2.7341
   96TYR    CD2  804   5.377   5.859   4.618 -0.0667 -0.8214  0.3137
   96TYR    HD2  805   5.378   5.768   4.559  1.5454 -1.5559 -1.3110
   96TYR    CE2  806   5.251   5.906   4.659 -0.0701 -0.4794  0.1391
   96TYR    HE2  807   5.163   5.852   4.627  3.0521 -0.8675  2.0520
   96TYR      C  808   5.873   5.885   4.565  0.5117 -0.6634 -0.2395
   96TYR      O  809   5.948   5.922   4.655  0.1188 -0.1457 -0.0130
   97LYS      N  810   5.907   5.796   4.472 -0.4426 -0.4071  0.2313
   97LYS     HN  811   5.833   5.781   4.406  1.2816 -1.5852 -2.1652
   97LYS     CA  812   6.033   5.730   4.468  0.5058  0.4800 -1.0018
   97LYS     HA  813   6.049   5.695   4.570  0.0536  0.5419 -3.3347
   97LYS     CB  814   6.039   5.609   4.372  0.3023 -0.2017 -0.5254
   97LYS    HB1  815   6.018   5.629   4.264  1.7194 -0.4444 -0.3337
   97LYS    HB2  816   5.963   5.539   4.411  0.6911 -2.2738 -2.0204
   97LYS     CG  817   6.168   5.531   4.369 -0.2553 -0.0440  0.7458
   97LYS    HG1  818   6.223   5.524   4.465 -0.3549 -0.7610  1.0508
   97LYS    HG2  819   6.248   5.577   4.307 -2.0503 -0.2957  1.2926
   97LYS     CD  820   6.143   5.386   4.323 -0.5753  0.0029 -0.9293
   97LYS    HD1  821   6.077   5.345   4.401 -0.9179 -3.1043  0.2439
   97LYS    HD2  822   6.083   5.371   4.231 -1.0908  0.4946  1.1540
   97LYS     CE  823   6.267   5.314   4.301 -0.1461 -0.1370  0.2854
   97LYS    HE1  824   6.337   5.334   4.384 -1.0758  0.5864  1.4227
   97LYS    HE2  825   6.324   5.346   4.211 -2.2889 -1.3407 -0.8783
   97LYS     NZ  826   6.244   5.168   4.296  0.0081 -0.5979  0.2381
   97LYS    HZ1  827   6.286   5.120   4.214 -0.7127 -3.0081  0.8544
   97LYS    HZ2  828   6.281   5.127   4.384  0.6341  0.7656 -2.5741
   97LYS    HZ3  829   6.141   5.150   4.295 -0.0042  1.8176 -0.2486
   97LYS      C  830   6.143   5.824   4.424  0.3299 -0.2294 -0.3504
   97LYS      O  831   6.242   5.829   4.490  0.5477 -0.3797  0.6997
   98LYS      N  832   6.117   5.916   4.329 -0.2910 -0.1757 -1.0598
   98LYS     HN  833   6.039   5.909   4.268 -1.3728 -3.6205 -1.2556
   98LYS     CA  834   6.206   6.023   4.286 -0.0237  0.2774 -0.2813
   98LYS     HA  835   6.300   5.974   4.265 -0.2682  0.3407  2.9137
   98LYS     CB  836   6.155   6.101   4.163  0.5238 -0.3289  0.0346
   98LYS    HB1  837   6.228   6.182   4.140 -2.2820 -1.2906 -1.3541
   98LYS    HB2  838   6.052   6.137   4.181  0.3950 -4.3389 -0.1096
   98LYS     CG  839   6.144   6.008   4.036 -0.3461 -0.4007  0.0215
   98LYS    HG1  840   6.113   5.903   4.055  0.6454 -0.1673  4.2192
   98LYS    HG2  841   6.250   6.002   4.001  0.9835  0.1023 -1.0419
   98LYS     CD  842   6.056   6.058   3.923 -0.3000 -0.0456  0.3158
   98LYS    HD1  843   6.060   5.984   3.840  0.3464 -3.2429  1.1032
   98LYS    HD2  844   5.954   6.079   3.962  1.4642  0.9544 -0.2870
   98LYS     CE  845   6.089   6.202   3.870  0.5812  0.0180 -0.3393
   98LYS    HE1  846   6.071   6.286   3.940  1.1996  1.5941  0.0011
   98LYS    HE2  847   6.027   6.220   3.779  0.3050  0.3104  0.6364
   98LYS     NZ  848   6.230   6.202   3.830  0.0986  0.3184 -0.0554
   98LYS    HZ1  849   6.242   6.110   3.783  2.1695  0.4676 -1.2011
   98LYS    HZ2  850   6.244   6.276   3.757  1.4032 -1.6892  0.0527
   98LYS    HZ3  851   6.300   6.213   3.905  2.6044 -1.9778  0.7808
   98LYS      C  852   6.245   6.122   4.390 -0.1150  0.0982 -0.3740
   98LYS      O  853   6.358   6.167   4.403  0.2018 -0.1745 -0.5593
   99ASP      N  854   6.152   6.154   4.475  1.2564 -0.1881 -0.0627
   99ASP     HN  855   6.061   6.114   4.464  0.7554 -0.2534 -3.3037
   99ASP     CA  856   6.164   6.247   4.582  0.0385 -0.2762  0.7463
   99ASP     HA  857   6.206   6.340   4.546  0.7161 -0.2932  0.2254
   99ASP     CB  858   6.029   6.295   4.635  0.5935 -0.2169  0.0624
   99ASP    HB1  859   5.978   6.210   4.686 -1.3167  0.8002  0.9154
   99ASP    HB2  860   5.967   6.308   4.544 -3.0029 -1.1471 -0.1640
   99ASP     CG  861   6.023   6.416   4.728  0.1481 -0.3069 -0.4735
   99ASP    OD1  862   6.133   6.463   4.768 -0.2208 -0.2299  0.2269
   99ASP    OD2  863   5.918   6.468   4.769 -0.0147  0.5874  0.3880
   99ASP      C  864   6.263   6.201   4.689 -0.4911 -0.7078  0.1537
   99ASP      O  865   6.253   6.101   4.758 -0.2910 -0.4042 -0.1036
  100GLU      N  866   6.371   6.281   4.711 -0.2664  0.6226 -0.0489
  100GLU     HN  867   6.380   6.368   4.664  1.0168 -2.7870 -1.7689
  100GLU     CA  868   6.478   6.250   4.800 -0.4981 -0.1521 -0.3433
  100GLU     HA  869   6.497   6.144   4.792  0.1503  0.4681  0.2668
  100GLU     CB  870   6.599   6.345   4.754  0.5646  1.3985 -0.2387
  100GLU    HB1  871   6.674   6.307   4.827 -1.4872 -0.7025  0.5612
  100GLU    HB2  872   6.580   6.452   4.778  1.1223  1.7573 -1.8290
  100GLU     CG  873   6.644   6.318   4.611 -0.6827 -0.9297  0.2928
  100GLU    HG1  874   6.626   6.216   4.571 -1.4574  2.6369  0.1208
  100GLU    HG2  875   6.754   6.330   4.605  0.7791  0.4794 -0.3202
  100GLU     CD  876   6.578   6.417   4.516  0.7019 -0.4508  0.7631
  100GLU    OE1  877   6.458   6.449   4.520  0.2931 -0.0720 -0.0221
  100GLU    OE2  878   6.664   6.472   4.436 -0.2586 -0.0864 -0.2329
  100GLU      C  879   6.445   6.272   4.947  0.7760  0.2713  0.1081
  100GLU      O  880   6.512   6.233   5.046  0.0425 -0.0721 -0.4012
  101LYS      N  881   6.330   6.333   4.975  0.4605  0.0039 -0.5777
  101LYS     HN  882   6.273   6.351   4.895  1.2503  1.3248  0.4812
  101LYS     CA  883   6.274   6.370   5.102 -0.4428 -0.6247 -0.0773
  101LYS     HA  884   6.353   6.404   5.168 -0.6624  2.2699 -0.0266
  101LYS     CB  885   6.172   6.487   5.094  0.2378  0.0547  0.3010
  101LYS    HB1  886   6.129   6.507   5.194  1.5774 -0.0807 -2.0696
  101LYS    HB2  887   6.087   6.452   5.031  2.4875  0.7442 -1.1739
  101LYS     CG  888   6.241   6.614   5.049 -0.4087 -0.6821  0.0695
  101LYS    HG1  889   6.273   6.615   4.942 -1.6403 -0.4079 -0.0683
  101LYS    HG2  890   6.345   6.616   5.089 -0.3084 -2.1962 -0.8611
  101LYS     CD  891   6.163   6.747   5.068  0.1988  0.0153  0.4868
  101LYS    HD1  892   6.165   6.771   5.177  2.7215 -1.2273  2.4550
  101LYS    HD2  893   6.230   6.818   5.014  1.1078  1.5375  2.0840
  101LYS     CE  894   6.024   6.746   5.003 -0.5930  0.5314  0.4632
  101LYS    HE1  895   5.968   6.842   5.000 -1.9612 -1.7068 -1.7367
  101LYS    HE2  896   5.965   6.659   5.040 -0.4383 -0.3994  2.0600
  101LYS     NZ  897   6.052   6.711   4.865  0.5014 -0.3809 -0.1829
  101LYS    HZ1  898   6.122   6.778   4.828  3.1567  0.4299 -2.2984
  101LYS    HZ2  899   6.074   6.610   4.856  1.8531  0.6476  0.4684
  101LYS    HZ3  900   5.966   6.724   4.807  2.5654 -0.5168 -0.2364
  101LYS      C  901   6.206   6.249   5.168  0.6426 -0.4133 -0.7667
  101LYS      O  902   6.197   6.232   5.287  0.3317  0.2656  0.5828
  102VAL      N  903   6.154   6.162   5.080 -0.0023  0.2979 -0.0401
  102VAL     HN  904   6.170   6.182   4.984 -0.1353 -1.6146 -3.0878
  102VAL     CA  905   6.076   6.047   5.117 -0.2147  0.6320  0.2536
  102VAL     HA  906   6.019   6.059   5.208  0.7617  0.3064 -1.2326
  102VAL     CB  907   5.978   6.002   5.007  0.6829  0.1067 -0.6408
  102VAL     HB  908   6.034   5.961   4.920  0.6370  0.2780  0.0660
  102VAL    CG1  909   5.879   5.900   5.058  0.4499  0.0175 -0.0007
  102VAL   HG11  910   5.930   5.813   5.104 -1.9875 -0.3987 -2.8265
  102VAL   HG12  911   5.816   5.942   5.139 -1.0155  0.8311 -1.8918
  102VAL   HG13  912   5.811   5.871   4.975 -0.1041  0.2396  4.0083
  102VAL    CG2  913   5.901   6.125   4.953  0.2910  0.3155 -0.2299
  102VAL   HG21  914   5.829   6.161   5.029  1.5690 -3.0861 -2.0833
  102VAL   HG22  915   5.963   6.198   4.897  0.0150 -0.3642 -0.0538
  102VAL   HG23  916   5.824   6.085   4.883  0.1658  0.3560 -0.5800
  102VAL      C  917   6.175   5.932   5.149 -0.1026  0.4453 -0.0079
  102VAL      O  918   6.273   5.906   5.071  0.0820 -0.7904 -0.0127
  103GLN      N  919   6.161   5.868   5.262  0.0943  0.5820  0.0972
  103GLN     HN  920   6.098   5.903   5.331  0.4102 -1.9089  0.5997
  103GLN     CA  921   6.254   5.770   5.309 -0.2460 -0.1906 -0.1228
  103GLN     HA  922   6.354   5.779   5.271 -0.5350 -0.7123 -0.0256
  103GLN     CB  923   6.265   5.775   5.465 -0.5005  0.2693  0.0319
  103GLN    HB1  924   6.338   5.702   5.506  1.5298 -0.1579  1.6245
  103GLN    HB2  925   6.169   5.748   5.516  3.0943  4.0447  1.0254
  103GLN     CG  926   6.304   5.916   5.522 -0.2304  0.4693 -0.2186
  103GLN    HG1  927   6.322   5.897   5.630  0.1178  1.4645 -1.1758
  103GLN    HG2  928   6.218   5.985   5.508 -0.5292  1.4578  2.5713
  103GLN     CD  929   6.438   5.969   5.472 -0.3208 -0.4320 -0.0708
  103GLN    OE1  930   6.542   5.937   5.526  0.6097 -0.2550  0.1718
  103GLN    NE2  931   6.433   6.056   5.366 -0.0185 -0.3348 -0.4136
  103GLN   HE21  932   6.344   6.072   5.323 -0.7793  1.3053  2.6152
  103GLN   HE22  933   6.521   6.074   5.320  0.8488 -5.3611 -2.0713
  103GLN      C  934   6.215   5.625   5.258  0.7424 -0.4631 -0.7802
  103GLN      O  935   6.096   5.593   5.241 -0.6030  0.4753  0.2549
  104ASN      N  936   6.322   5.543   5.235  0.3039 -0.3292 -0.0641
  104ASN     HN  937   6.418   5.569   5.248 -1.2378  0.5782  1.7558
  104ASN     CA  938   6.303   5.405   5.189  0.3247  0.0015 -0.3151
  104ASN     HA  939   6.205   5.405   5.144 -2.3684 -0.8296  2.0526
  104ASN     CB  940   6.419   5.363   5.082 -0.2340 -0.1574  0.7434
  104ASN    HB1  941   6.512   5.336   5.136 -1.1012 -1.1546 -1.8163
  104ASN    HB2  942   6.428   5.445   5.007  1.0097 -0.8874 -0.2165
  104ASN     CG  943   6.373   5.232   5.015 -0.0859  0.3898  0.0178
  104ASN    OD1  944   6.256   5.198   5.025 -1.0587  0.0775 -0.0448
  104ASN    ND2  945   6.457   5.175   4.934  0.2905 -0.3801  0.4554
  104ASN   HD21  946   6.551   5.207   4.919 -3.3347 -0.5102 -2.6335
  104ASN   HD22  947   6.430   5.090   4.888  2.3267 -0.7868  1.2893
  104ASN      C  948   6.286   5.306   5.306  0.6219  0.2358 -0.3801
  104ASN      O  949   6.364   5.292   5.396 -0.8235 -0.0025  0.0804
  105ILE      N  950   6.170   5.237   5.306 -0.0740 -0.6917  0.1907
  105ILE     HN  951   6.090   5.264   5.254  0.4435  1.8703  1.5301
  105ILE     CA  952   6.151   5.132   5.408 -0.1287  0.2825  0.4901
  105ILE     HA  953   6.214   5.133   5.495  0.2212 -0.3738 -1.5876
  105ILE     CB  954   6.002   5.127   5.457  0.4346  0.4229 -0.3160
  105ILE     HB  955   5.931   5.110   5.374  1.3704 -2.0769  1.2449
  105ILE    CG2  956   5.979   5.022   5.573 -0.0825  0.4821  0.9095
  105ILE   HG21  957   5.877   5.031   5.616  0.2565 -2.2868  0.8355
  105ILE   HG22  958   5.973   4.922   5.526 -0.6766  1.5661  1.8424
  105ILE   HG23  959   6.055   5.017   5.654 -3.4156  0.8234  1.6628
  105ILE    CG1  960   5.955   5.257   5.523  0.4584 -0.5085  0.2310
  105ILE   HG11  961   5.864   5.233   5.582  0.3104  0.7846 -1.7885
  105ILE   HG12  962   5.932   5.331   5.443  0.6107  0.3560 -0.2072
  105ILE     CD  963   6.058   5.316   5.613 -0.2877 -0.0919 -0.7345
  105ILE    HD1  964   6.011   5.400   5.669 -1.0877  1.9416 -0.9891
  105ILE    HD2  965   6.099   5.233   5.674 -0.7858  0.4299  1.9359
  105ILE    HD3  966   6.148   5.354   5.561  1.9612  2.0325  0.4102
  105ILE      C  967   6.177   4.994   5.335 -0.5473  0.3898 -0.2934
  105ILE      O  968   6.170   4.889   5.396 -0.4732  0.7426  0.0960
  106GLY      N  969   6.223   4.996   5.212 -0.5428 -0.1033  0.6163
  106GLY     HN  970   6.222   5.085   5.166  1.1420  0.8484 -0.2633
  106GLY     CA  971   6.257   4.883   5.131  0.0975 -0.7485  0.2452
  106GLY    HA1  972   6.306   4.915   5.039 -0.0918 -4.3831  1.9478
  106GLY    HA2  973   6.326   4.817   5.181 -0.5982 -1.1308  1.4043
  106GLY      C  974   6.136   4.803   5.094 -0.1874 -0.1009 -0.2319
  106GLY      O  975   6.070   4.836   4.999  0.0266 -0.3822 -0.5403
  107ASN      N  976   6.113   4.688   5.152 -0.6364 -0.3549  0.3572
  107ASN     HN  977   6.156   4.661   5.238  1.0097  0.2367 -0.1655
  107ASN     CA  978   6.031   4.586   5.088 -0.0961 -0.6640 -0.2648
  107ASN     HA  979   5.945   4.635   5.045  0.1648 -0.4278  0.2690
  107ASN     CB  980   6.107   4.512   4.970  0.7589 -0.1605 -0.4044
  107ASN    HB1  981   6.115   4.587   4.888  0.3304 -1.2332 -0.2014
  107ASN    HB2  982   6.046   4.432   4.922 -1.2926  0.0972 -0.8597
  107ASN     CG  983   6.244   4.452   5.013 -0.4925  0.0460 -0.0482
  107ASN    OD1  984   6.246   4.341   5.065  0.5782  0.2824  0.3460
  107ASN    ND2  985   6.357   4.524   4.997  0.0670  0.1141  0.2630
  107ASN   HD21  986   6.350   4.616   4.959 -1.2173  0.5939  0.2032
  107ASN   HD22  987   6.443   4.502   5.042 -0.4903  1.3992  0.7093
  107ASN      C  988   5.985   4.486   5.202  0.8229 -0.1216  0.0936
  107ASN      O  989   6.024   4.503   5.315 -0.2971  0.0315  0.4382
  108HIS      N  990   5.889   4.389   5.181  0.6667  0.1198 -0.4353
  108HIS     HN  991   5.857   4.370   5.089  1.1695  1.7596 -3.6569
  108HIS     CA  992   5.832   4.311   5.285 -0.1146  0.1155  0.0629
  108HIS     HA  993   5.817   4.369   5.375 -1.3539  0.1939  3.4056
  108HIS     CB  994   5.694   4.257   5.241 -0.2217 -0.0232  0.1593
  108HIS    HB1  995   5.614   4.334   5.249  0.5293 -0.2373 -0.5432
  108HIS    HB2  996   5.661   4.167   5.297  1.8511 -0.3373 -0.0693
  108HIS    ND1  997   5.690   4.307   4.996  0.0745  0.4918  0.9126
  108HIS     CG  998   5.698   4.215   5.092 -0.7794 -0.3853  0.7327
  108HIS    CE1  999   5.687   4.235   4.887  0.6246  0.0417  0.2319
  108HIS    HE1 1000   5.691   4.282   4.789 -3.0103 -1.7012  0.5277
  108HIS    NE2 1001   5.697   4.100   4.906 -0.6443 -0.0725 -0.1163
  108HIS    HE2 1002   5.710   4.030   4.836 -1.5492  0.6413  3.1698
  108HIS    CD2 1003   5.699   4.087   5.044 -0.6398  0.3038  0.7186
  108HIS    HD2 1004   5.690   3.996   5.100 -2.1515 -0.4783 -0.7228
  108HIS      C 1005   5.918   4.197   5.322 -0.3078 -1.0034  0.4999
  108HIS      O 1006   5.916   4.159   5.437 -0.2509  0.0975 -0.4984
  109ARG      N 1007   6.007   4.150   5.231 -0.1930  0.2962 -0.3707
  109ARG     HN 1008   6.000   4.174   5.135 -0.3535  3.2552  0.7189
  109ARG     CA 1009   6.112   4.059   5.275  0.5079  0.4964  0.0710
  109ARG     HA 1010   6.067   3.977   5.329  1.0504 -2.5231  1.0532
  109ARG     CB 1011   6.196   4.004   5.162 -0.6651  0.2520 -0.0677
  109ARG    HB1 1012   6.246   4.088   5.108  1.7945 -0.2156  1.2903
  109ARG    HB2 1013   6.127   3.949   5.094 -2.2469  0.7964  0.0730
  109ARG     CG 1014   6.307   3.907   5.201  0.5929 -0.6882  0.7003
  109ARG    HG1 1015   6.372   3.947   5.282 -1.7621  1.6192  0.3521
  109ARG    HG2 1016   6.369   3.890   5.111  0.0329 -0.1465  0.9023
  109ARG     CD 1017   6.246   3.778   5.259  0.1062 -0.0239 -0.0006
  109ARG    HD1 1018   6.179   3.741   5.179 -0.5706  2.2258  2.2970
  109ARG    HD2 1019   6.186   3.810   5.347 -0.4150 -1.2408  0.1899
  109ARG     NE 1020   6.362   3.692   5.298  0.3383 -0.6666  0.4577
  109ARG     HE 1021   6.454   3.731   5.300 -1.0598  0.8442 -1.5360
  109ARG     CZ 1022   6.367   3.564   5.341  0.8739 -0.3545  0.0754
  109ARG    NH1 1023   6.269   3.474   5.347  0.3445 -0.0558  0.3542
  109ARG   HH11 1024   6.176   3.498   5.320 -0.3300  1.5313  0.2198
  109ARG   HH12 1025   6.292   3.382   5.378 -0.0100  0.2109 -0.8904
  109ARG    NH2 1026   6.489   3.522   5.377 -0.1850  0.1864 -0.5915
  109ARG   HH21 1027   6.565   3.586   5.379 -0.6899 -0.7520  1.8665
  109ARG   HH22 1028   6.494   3.423   5.389  1.9275  0.1693 -0.0444
  109ARG      C 1029   6.205   4.119   5.380  0.0088  0.2997  0.0924
  109ARG      O 1030   6.223   4.052   5.484 -0.2461 -0.3284 -0.0312
  110GLU      N 1031   6.251   4.244   5.361 -0.0321  0.0924 -0.3654
  110GLU     HN 1032   6.228   4.296   5.279 -0.2022  3.5721  1.1877
  110GLU     CA 1033   6.327   4.317   5.453  0.5157 -0.7446  0.7759
  110GLU     HA 1034   6.338   4.259   5.544 -2.3140  0.7450  0.0209
  110GLU     CB 1035   6.473   4.331   5.401  0.4912 -0.2575  0.2532
  110GLU    HB1 1036   6.482   4.410   5.324  0.0020  2.2076  0.8842
  110GLU    HB2 1037   6.510   4.243   5.346  0.0162  0.0905 -2.4554
  110GLU     CG 1038   6.577   4.371   5.516 -0.1308 -0.2711  1.0389
  110GLU    HG1 1039   6.548   4.310   5.604  1.9466 -0.2312  0.4257
  110GLU    HG2 1040   6.566   4.481   5.527 -0.3411 -0.3984 -0.8738
  110GLU     CD 1041   6.726   4.339   5.490  0.1427 -0.0008  0.2028
  110GLU    OE1 1042   6.803   4.373   5.581  0.2373 -0.4006 -0.0620
  110GLU    OE2 1043   6.760   4.287   5.380 -0.5762 -0.0263 -0.2505
  110GLU      C 1044   6.282   4.458   5.487 -1.4131  0.3199  0.3942
  110GLU      O 1045   6.320   4.554   5.419  0.6587  0.0912 -0.1210
  111PRO      N 1046   6.196   4.469   5.590 -0.9982 -0.2753 -0.5835
  111PRO     CD 1047   6.134   4.358   5.669  0.7369 -0.0750  0.5153
  111PRO    HD1 1048   6.076   4.296   5.597  1.8334  0.7737  2.0116
  111PRO    HD2 1049   6.218   4.295   5.707 -0.1186  0.8784  0.6851
  111PRO     CA 1050   6.155   4.599   5.641  0.0045 -0.2062  0.3788
  111PRO     HA 1051   6.131   4.662   5.558  1.0130  1.6192  0.6867
  111PRO     CB 1052   6.024   4.560   5.720 -0.2498  0.8750  1.1549
  111PRO    HB1 1053   5.938   4.571   5.649  1.1152  0.8683 -0.0656
  111PRO    HB2 1054   5.995   4.636   5.796 -1.1613  1.7759  0.9117
  111PRO     CG 1055   6.043   4.413   5.777  0.3316 -0.1712  0.3769
  111PRO    HG1 1056   5.945   4.364   5.797 -2.4431 -1.7552 -1.9922
  111PRO    HG2 1057   6.103   4.417   5.871 -0.1467  1.3874  1.1676
  111PRO      C 1058   6.257   4.676   5.722 -0.2600 -0.1070 -0.6501
  111PRO      O 1059   6.308   4.631   5.826  0.4554  1.0163 -0.1847
  112ASN      N 1060   6.284   4.802   5.674 -0.2776  0.5386 -0.5774
  112ASN     HN 1061   6.241   4.838   5.592 -0.0136 -2.4172 -0.3522
  112ASN     CA 1062   6.370   4.896   5.744  0.9057 -0.4003  0.0105
  112ASN     HA 1063   6.449   4.844   5.797  0.2749  1.1010  0.2236
  112ASN     CB 1064   6.442   5.002   5.656 -0.1043  0.2265 -0.1745
  112ASN    HB1 1065   6.513   5.067   5.711 -0.4058  1.1208  1.3780
  112ASN    HB2 1066   6.359   5.064   5.616  0.3563  1.5844 -1.8375
  112ASN     CG 1067   6.524   4.944   5.537  0.5980 -0.1345 -0.1938
  112ASN    OD1 1068   6.583   4.835   5.539  1.2935  0.3246 -0.1409
  112ASN    ND2 1069   6.512   5.013   5.423 -0.2159  0.3138  0.5454
  112ASN   HD21 1070   6.453   5.093   5.418  0.0341 -0.6165  1.9650
  112ASN   HD22 1071   6.557   4.978   5.340 -2.2861 -0.3748 -2.1304
  112ASN      C 1072   6.296   4.961   5.863  0.2650  0.1723 -0.2166
  112ASN      O 1073   6.243   5.073   5.859 -0.2305 -0.3901 -0.2634
  113LEU      N 1074   6.287   4.892   5.976  0.3968  0.2612 -0.6285
  113LEU     HN 1075   6.322   4.799   5.972  0.6352  0.1664 -1.0925
  113LEU     CA 1076   6.221   4.941   6.100 -0.0104  0.0680  0.8216
  113LEU     HA 1077   6.116   4.954   6.080 -2.8607 -0.5738 -1.3489
  113LEU     CB 1078   6.210   4.832   6.208 -0.1537  0.0421  0.2770
  113LEU    HB1 1079   6.140   4.861   6.289  2.3253 -2.4659 -2.0391
  113LEU    HB2 1080   6.313   4.808   6.242 -0.4048 -0.1366  2.1033
  113LEU     CG 1081   6.157   4.694   6.152  0.5416  0.4548  0.1635
  113LEU     HG 1082   6.234   4.654   6.083  0.4180  0.2445 -0.4503
  113LEU    CD1 1083   6.138   4.591   6.263 -0.2519 -0.1258  0.4018
  113LEU   HD11 1084   6.230   4.563   6.318 -0.6359 -1.9574 -2.3083
  113LEU   HD12 1085   6.073   4.631   6.344  3.0442  0.5442  3.1662
  113LEU   HD13 1086   6.101   4.490   6.232 -1.2615  0.8584  2.2783
  113LEU    CD2 1087   6.016   4.709   6.084 -0.0132  0.1026  0.5282
  113LEU   HD21 1088   5.950   4.755   6.160  0.7771  2.7776  0.0925
  113LEU   HD22 1089   6.026   4.771   5.992  2.7712 -0.6876 -1.9244
  113LEU   HD23 1090   5.983   4.605   6.059  2.0104  0.0092 -0.3059
  113LEU      C 1091   6.268   5.070   6.162  0.2106 -0.0224  0.1946
  113LEU      O 1092   6.193   5.164   6.192  0.0107 -0.5104  0.4721
  114GLU      N 1093   6.401   5.081   6.179  0.1042  0.1095  0.4687
  114GLU     HN 1094   6.462   5.009   6.149  1.1004  1.7078 -0.2228
  114GLU     CA 1095   6.473   5.194   6.232 -0.0165 -0.8510 -0.4163
  114GLU     HA 1096   6.442   5.219   6.332 -0.6777 -0.3276  0.7479
  114GLU     CB 1097   6.624   5.156   6.241 -0.1908 -0.0029 -0.3390
  114GLU    HB1 1098   6.623   5.060   6.297  0.5441  1.9034 -0.1321
  114GLU    HB2 1099   6.683   5.237   6.289 -0.0327 -0.3815  2.5460
  114GLU     CG 1100   6.720   5.129   6.115 -0.3473  0.3423 -0.2097
  114GLU    HG1 1101   6.826   5.121   6.148 -0.7714 -2.2502 -1.4688
  114GLU    HG2 1102   6.711   5.219   6.051 -0.8974 -0.5813  2.9632
  114GLU     CD 1103   6.685   5.010   6.039 -0.3235  0.0136  0.2604
  114GLU    OE1 1104   6.739   5.004   5.926  0.9671 -0.8718 -0.2773
  114GLU    OE2 1105   6.609   4.921   6.078 -0.3831  0.0374  0.0391
  114GLU      C 1106   6.453   5.323   6.144  0.5297 -1.8698 -0.0818
  114GLU      O 1107   6.458   5.433   6.202 -0.1424 -0.0020 -0.1860
  115ILE      N 1108   6.420   5.314   6.016 -0.0205 -0.6114  0.2796
  115ILE     HN 1109   6.426   5.219   5.986  0.7552  1.0725 -0.4526
  115ILE     CA 1110   6.387   5.425   5.929 -0.2363 -1.0396 -0.6630
  115ILE     HA 1111   6.441   5.512   5.964  1.3595 -0.7961 -2.7211
  115ILE     CB 1112   6.416   5.388   5.779 -0.6756  0.2743 -0.6074
  115ILE     HB 1113   6.357   5.297   5.753 -2.4431  0.1740 -0.7678
  115ILE    CG2 1114   6.363   5.493   5.682  0.2041  1.1024 -0.0145
  115ILE   HG21 1115   6.390   5.460   5.580 -1.1708 -0.2197  0.0824
  115ILE   HG22 1116   6.254   5.510   5.694  2.4051 -2.4578  1.5772
  115ILE   HG23 1117   6.392   5.599   5.700  0.5357  2.0309 -4.5714
  115ILE    CG1 1118   6.568   5.368   5.764  0.4483  0.5802 -0.7902
  115ILE   HG11 1119   6.611   5.279   5.814 -1.5640  2.5338  1.8154
  115ILE   HG12 1120   6.630   5.451   5.805  1.4281  2.7961  0.9508
  115ILE     CD 1121   6.613   5.356   5.619 -0.1704 -0.3041  0.6464
  115ILE    HD1 1122   6.624   5.449   5.559  3.8029  0.2841  1.5247
  115ILE    HD2 1123   6.717   5.317   5.618 -1.0707 -2.0621  1.0584
  115ILE    HD3 1124   6.540   5.291   5.568 -0.7005  0.0034  0.2324
  115ILE      C 1125   6.245   5.472   5.955 -0.2113 -0.2278  0.2009
  115ILE      O 1126   6.218   5.589   5.961  0.0330 -0.1902 -0.2829
  116ILE      N 1127   6.149   5.383   5.988 -0.0691  0.0145  0.6498
  116ILE     HN 1128   6.169   5.289   5.965  0.5305 -0.1920  1.5348
  116ILE     CA 1129   6.017   5.421   6.036 -0.0346 -0.1807  0.2921
  116ILE     HA 1130   5.969   5.495   5.973  0.1844 -2.1350 -1.4295
  116ILE     CB 1131   5.923   5.303   6.054 -0.0539  1.1449 -0.0455
  116ILE     HB 1132   5.953   5.247   6.145  2.9208 -1.7138 -0.1684
  116ILE    CG2 1133   5.790   5.350   6.095  0.3083  0.0762  0.5312
  116ILE   HG21 1134   5.714   5.269   6.097 -0.5858  1.0205  0.9323
  116ILE   HG22 1135   5.799   5.393   6.197 -1.6481  1.4843 -1.4924
  116ILE   HG23 1136   5.755   5.419   6.015 -0.8181 -2.1655 -0.4485
  116ILE    CG1 1137   5.915   5.204   5.934 -0.4376 -0.4911 -0.3233
  116ILE   HG11 1138   6.014   5.177   5.891 -1.9156 -0.0525  1.9655
  116ILE   HG12 1139   5.854   5.236   5.847 -1.5156  0.4716  0.0788
  116ILE     CD 1140   5.856   5.065   5.979  0.1454  0.2132  0.1316
  116ILE    HD1 1141   5.894   5.042   6.081  1.7848  0.7920  1.0188
  116ILE    HD2 1142   5.749   5.075   6.005 -2.3112  2.2011  0.4729
  116ILE    HD3 1143   5.880   4.993   5.898  1.8565  0.7710 -0.6889
  116ILE      C 1144   6.026   5.496   6.170  1.0574  0.5079 -0.7021
  116ILE      O 1145   5.964   5.600   6.185  0.7634 -0.0928 -0.3249
  117ALA      N 1146   6.105   5.443   6.261 -0.0217  0.2959 -0.5046
  117ALA     HN 1147   6.155   5.356   6.252 -0.0127  1.8509  1.0986
  117ALA     CA 1148   6.131   5.513   6.387 -0.0779 -0.4121  0.6371
  117ALA     HA 1149   6.034   5.535   6.429  1.3874 -0.1293  1.3509
  117ALA     CB 1150   6.207   5.425   6.486  0.0892 -0.4809 -0.1925
  117ALA    HB1 1151   6.168   5.322   6.499  0.6018 -0.4431  1.4054
  117ALA    HB2 1152   6.317   5.436   6.470 -2.6888 -1.0913  0.6843
  117ALA    HB3 1153   6.188   5.468   6.587  1.5465  0.4276  1.2393
  117ALA      C 1154   6.204   5.650   6.370 -0.0837  0.0992  0.3882
  117ALA      O 1155   6.158   5.740   6.432  0.2009 -0.3234  0.3661
  118ALA      N 1156   6.304   5.662   6.282  0.1109 -0.5898  0.1750
  118ALA     HN 1157   6.330   5.581   6.231  1.3159 -0.5318 -1.1508
  118ALA     CA 1158   6.376   5.780   6.273  0.1473  0.1093  0.0844
  118ALA     HA 1159   6.393   5.816   6.373  0.0864 -1.4798 -0.0022
  118ALA     CB 1160   6.511   5.764   6.206  0.2437 -0.3503 -0.6304
  118ALA    HB1 1161   6.569   5.680   6.251 -0.0349  0.1420  0.7577
  118ALA    HB2 1162   6.506   5.734   6.100  0.8924 -1.5748  1.8980
  118ALA    HB3 1163   6.568   5.859   6.208  2.4866 -1.3679  1.8990
  118ALA      C 1164   6.301   5.897   6.204 -0.1345 -0.4138 -0.1991
  118ALA      O 1165   6.338   6.014   6.218  0.5517 -0.0464 -0.3301
  119ALA      N 1166   6.196   5.861   6.127 -0.0173  0.1796 -0.1808
  119ALA     HN 1167   6.175   5.764   6.126 -1.0055 -0.6620 -0.2024
  119ALA     CA 1168   6.098   5.950   6.062 -0.2629  0.4612  0.4120
  119ALA     HA 1169   6.154   6.028   6.013 -0.8278  0.0712 -3.0993
  119ALA     CB 1170   6.005   5.873   5.958 -0.1595 -0.4114 -0.0284
  119ALA    HB1 1171   6.083   5.846   5.884  0.0273 -2.8439 -1.7784
  119ALA    HB2 1172   5.960   5.782   6.003 -0.7189  0.5789  1.0230
  119ALA    HB3 1173   5.934   5.948   5.919  0.9243  0.0051 -3.3037
  119ALA      C 1174   6.015   6.026   6.161 -0.3846 -0.3471  0.6168
  119ALA      O 1175   5.967   6.136   6.124 -0.5391 -0.2065  0.6201
  120ASN      N 1176   5.989   5.968   6.280  0.5223 -0.2831 -0.5423
  120ASN     HN 1177   6.035   5.890   6.322 -0.9741 -2.2684  1.6943
  120ASN     CA 1178   5.894   6.035   6.366  0.0473  0.8240  0.0027
  120ASN     HA 1179   5.894   5.957   6.441 -1.3400 -0.2876  1.0596
  120ASN     CB 1180   5.964   6.163   6.426  0.0900 -0.1262  0.7492
  120ASN    HB1 1181   5.961   6.247   6.353  1.2000 -2.0780 -0.7808
  120ASN    HB2 1182   6.068   6.141   6.460  1.9311 -0.0841  1.5090
  120ASN     CG 1183   5.893   6.214   6.549 -0.1066  0.1685 -0.0724
  120ASN    OD1 1184   5.877   6.334   6.562 -0.2218  0.1909  0.0170
  120ASN    ND2 1185   5.847   6.123   6.636 -0.2605  0.5126  0.1012
  120ASN   HD21 1186   5.888   6.031   6.639 -0.6467  0.1970  0.8283
  120ASN   HD22 1187   5.780   6.158   6.701  1.7308 -1.0220  0.3811
  120ASN      C 1188   5.745   6.052   6.328  0.0031  0.0237  0.0723
  120ASN      O 1189   5.703   6.170   6.320  0.8008  0.1895 -0.3503
  121PRO      N 1190   5.674   5.939   6.303 -0.6426  0.2587 -0.4631
  121PRO     CD 1191   5.729   5.801   6.303  0.9727 -0.0960 -0.1969
  121PRO    HD1 1192   5.794   5.798   6.213  0.0068  3.7816 -0.5279
  121PRO    HD2 1193   5.783   5.769   6.394 -1.9918  1.1874 -2.3397
  121PRO     CA 1194   5.537   5.944   6.252  0.1937  0.1335 -0.4666
  121PRO     HA 1195   5.524   6.027   6.184  1.6342 -2.6148  1.1109
  121PRO     CB 1196   5.520   5.808   6.186 -0.4132 -0.2986 -0.4801
  121PRO    HB1 1197   5.558   5.821   6.082  0.1585 -2.6537 -0.8327
  121PRO    HB2 1198   5.418   5.770   6.166  1.2649  0.2469 -0.0316
  121PRO     CG 1199   5.609   5.716   6.274 -0.1537 -0.4512  0.1381
  121PRO    HG1 1200   5.646   5.621   6.229  0.0717 -0.3872 -0.8002
  121PRO    HG2 1201   5.550   5.679   6.360  0.0307  1.1399  3.3410
  121PRO      C 1202   5.429   5.958   6.356 -0.2530  0.1535  0.3246
  121PRO      O 1203   5.444   5.921   6.472 -0.2310 -0.1365  0.1997
  122GLU      N 1204   5.310   6.009   6.313 -0.5331 -0.3214 -0.0512
  122GLU     HN 1205   5.298   6.071   6.235  1.5607 -0.5718 -1.1960
  122GLU     CA 1206   5.193   6.002   6.402  0.1284  0.6042  0.2120
  122GLU     HA 1207   5.213   5.992   6.507  0.7665 -2.4321 -1.9392
  122GLU     CB 1208   5.107   6.131   6.395  0.5893 -0.0181 -0.9057
  122GLU    HB1 1209   5.019   6.125   6.462  2.0115 -1.4597  2.4615
  122GLU    HB2 1210   5.067   6.160   6.296  1.1826 -0.5991 -0.0876
  122GLU     CG 1211   5.201   6.247   6.428  0.5351  0.9876 -0.5508
  122GLU    HG1 1212   5.265   6.276   6.342  0.5449  0.5947 -1.3450
  122GLU    HG2 1213   5.263   6.220   6.516 -0.6714 -0.8258 -0.1543
  122GLU     CD 1214   5.125   6.370   6.457 -0.2001 -0.8444 -0.1078
  122GLU    OE1 1215   5.037   6.412   6.381  0.4831  0.1624 -0.2187
  122GLU    OE2 1216   5.136   6.422   6.574 -0.4092  0.1975 -0.4242
  122GLU      C 1217   5.101   5.894   6.331 -0.3504  0.4187  0.1198
  122GLU      O 1218   5.008   5.846   6.394 -0.0691  0.0777 -0.2952
  123LEU      N 1219   5.132   5.841   6.210  0.4747  0.3817  0.0077
  123LEU     HN 1220   5.211   5.875   6.160  0.2039 -0.7767 -0.4750
  123LEU     CA 1221   5.063   5.735   6.140  0.7075  0.1373  0.0928
  123LEU     HA 1222   5.007   5.674   6.209 -2.3879  0.1454  1.1566
  123LEU     CB 1223   4.954   5.802   6.045 -0.1917  0.1388  0.1523
  123LEU    HB1 1224   5.010   5.875   5.982  0.4803  2.0999  0.8252
  123LEU    HB2 1225   4.882   5.857   6.110  0.1655  0.2352 -0.7467
  123LEU     CG 1226   4.876   5.706   5.950 -0.3622  0.1500 -0.3440
  123LEU     HG 1227   4.945   5.661   5.876  1.6980 -3.5876 -1.9173
  123LEU    CD1 1228   4.795   5.603   6.021  0.7120  0.5562  0.1022
  123LEU   HD11 1229   4.856   5.517   6.054  0.8516  0.7072 -0.4415
  123LEU   HD12 1230   4.744   5.650   6.107 -0.4360  0.0675  0.7117
  123LEU   HD13 1231   4.715   5.559   5.958  1.2427 -2.2033  1.0793
  123LEU    CD2 1232   4.774   5.796   5.870 -0.3315  0.5684  0.8038
  123LEU   HD21 1233   4.723   5.728   5.798 -2.0004 -0.6940  0.3437
  123LEU   HD22 1234   4.698   5.852   5.930  2.1770  1.0789 -0.9970
  123LEU   HD23 1235   4.835   5.862   5.805 -0.3676  0.6497  0.8614
  123LEU      C 1236   5.152   5.655   6.056 -0.2320  0.8633 -0.8000
  123LEU      O 1237   5.235   5.701   5.977 -0.4372  0.0091  0.1158
  124VAL      N 1238   5.128   5.522   6.062  0.6523  0.6595 -0.2480
  124VAL     HN 1239   5.061   5.489   6.127  0.5459 -1.4420  0.4863
  124VAL     CA 1240   5.174   5.424   5.966 -0.4245  0.7970  0.1946
  124VAL     HA 1241   5.227   5.473   5.885 -2.5058  2.3866  1.7526
  124VAL     CB 1242   5.286   5.329   6.028 -0.4870  0.6545 -0.4286
  124VAL     HB 1243   5.237   5.261   6.100 -0.4959  0.0584  0.4628
  124VAL    CG1 1244   5.337   5.240   5.915 -0.1588 -0.2662  0.1204
  124VAL   HG11 1245   5.253   5.183   5.870 -1.5735  0.9915  0.1988
  124VAL   HG12 1246   5.381   5.290   5.826  0.2292  2.7708 -0.8898
  124VAL   HG13 1247   5.422   5.185   5.960  0.0869 -0.3313 -1.8776
  124VAL    CG2 1248   5.394   5.416   6.092  0.3661 -0.4671 -0.9632
  124VAL   HG21 1249   5.355   5.449   6.191 -0.4603 -0.6842 -2.9505
  124VAL   HG22 1250   5.497   5.376   6.093  0.7328 -2.2129  0.2434
  124VAL   HG23 1251   5.391   5.512   6.036 -0.4075 -0.2883 -0.8802
  124VAL      C 1252   5.060   5.343   5.904  0.0758 -0.1185 -0.2794
  124VAL      O 1253   4.984   5.283   5.980 -0.2397 -0.2457 -0.3323
  125ILE      N 1254   5.047   5.347   5.770 -0.0294 -0.0082 -0.8444
  125ILE     HN 1255   5.119   5.384   5.712  0.6457  0.8281 -1.3822
  125ILE     CA 1256   4.946   5.268   5.706  0.6184  0.3165  0.0385
  125ILE     HA 1257   4.862   5.248   5.771  1.0192 -1.6000  0.7372
  125ILE     CB 1258   4.894   5.353   5.587  0.1659  0.0756 -0.2407
  125ILE     HB 1259   4.976   5.364   5.512  2.7943  0.2966  0.2881
  125ILE    CG2 1260   4.784   5.281   5.510 -0.4323 -0.6481  0.0499
  125ILE   HG21 1261   4.694   5.268   5.573  2.7838 -0.6929 -2.0713
  125ILE   HG22 1262   4.755   5.346   5.424 -0.8275 -1.3973  0.1894
  125ILE   HG23 1263   4.817   5.182   5.471 -1.4515  1.0952 -3.1179
  125ILE    CG1 1264   4.845   5.495   5.631  0.0765  0.4634  0.6409
  125ILE   HG11 1265   4.926   5.540   5.692 -0.2036  2.3181 -1.3093
  125ILE   HG12 1266   4.747   5.491   5.683 -1.3767  0.2172  0.0274
  125ILE     CD 1267   4.831   5.597   5.515 -0.4398  0.6010 -1.1594
  125ILE    HD1 1268   4.752   5.578   5.439  0.9304  1.8441 -2.0610
  125ILE    HD2 1269   4.796   5.693   5.558 -1.0108 -0.0043  1.5535
  125ILE    HD3 1270   4.930   5.618   5.468 -0.3772  0.4885 -1.4507
  125ILE      C 1271   5.012   5.143   5.664  0.1178 -0.2561 -0.2837
  125ILE      O 1272   5.107   5.149   5.588 -0.4432 -0.5572  0.0320
  126VAL      N 1273   4.968   5.029   5.709 -0.0099  0.2408 -0.0684
  126VAL     HN 1274   4.886   5.024   5.765 -2.1113 -0.7483 -0.4739
  126VAL     CA 1275   5.034   4.904   5.676  0.5801  0.4936  0.6462
  126VAL     HA 1276   5.122   4.933   5.620 -1.4830  0.2435 -0.2528
  126VAL     CB 1277   5.062   4.821   5.805  0.0590 -0.1718  0.0084
  126VAL     HB 1278   4.971   4.766   5.837  3.1010  1.3067 -0.6670
  126VAL    CG1 1279   5.175   4.713   5.779  0.0053  0.0091 -0.2860
  126VAL   HG11 1280   5.150   4.664   5.682 -0.8049  0.0176 -0.1568
  126VAL   HG12 1281   5.273   4.763   5.768  1.2955  1.6587  1.8452
  126VAL   HG13 1282   5.176   4.639   5.861  1.4424 -0.8934  0.4898
  126VAL    CG2 1283   5.110   4.903   5.928  0.2300 -0.0489  0.6683
  126VAL   HG21 1284   5.165   4.826   5.987 -1.1009 -0.5945  0.3198
  126VAL   HG22 1285   5.182   4.980   5.893 -1.3321 -0.8569 -1.5341
  126VAL   HG23 1286   5.023   4.949   5.980  0.9929  0.1951 -2.5190
  126VAL      C 1287   4.932   4.826   5.591 -0.1864 -0.2043  0.0034
  126VAL      O 1288   4.818   4.812   5.634 -0.1303 -0.6139  0.1380
  127GLY      N 1289   4.967   4.766   5.476  0.6184  0.8532 -0.7504
  127GLY     HN 1290   5.062   4.764   5.446 -1.2208 -0.8477 -1.1088
  127GLY     CA 1291   4.878   4.672   5.410  0.0988 -0.0995 -0.0093
  127GLY    HA1 1292   4.818   4.620   5.483 -0.4013 -0.2003 -0.4957
  127GLY    HA2 1293   4.823   4.728   5.336  1.3224  0.5471  0.7496
  127GLY      C 1294   4.956   4.569   5.333 -0.0505 -0.2388  0.0772
  127GLY      O 1295   5.069   4.543   5.370 -0.3204  0.0774 -0.4086
  128GLN      N 1296   4.895   4.506   5.230  0.2025  0.1661 -0.7629
  128GLN     HN 1297   4.805   4.546   5.213  2.7746 -1.0564  0.6692
  128GLN     CA 1298   4.931   4.397   5.141 -0.0001  0.0356 -0.2364
  128GLN     HA 1299   4.838   4.342   5.135  0.7897  1.6246 -0.7645
  128GLN     CB 1300   4.950   4.449   4.995 -0.1760  0.3383 -0.2951
  128GLN    HB1 1301   5.030   4.526   5.000  0.2470 -0.6020  2.3859
  128GLN    HB2 1302   4.862   4.513   4.971  1.6651 -1.4678 -0.9815
  128GLN     CG 1303   4.978   4.335   4.892  0.2965 -0.5207 -0.4303
  128GLN    HG1 1304   4.886   4.274   4.888 -1.3894 -1.0057 -0.2053
  128GLN    HG2 1305   5.063   4.269   4.924  0.5295 -0.5288  0.7447
  128GLN     CD 1306   5.021   4.394   4.755 -0.2206  0.1737  0.6435
  128GLN    OE1 1307   5.133   4.444   4.740 -0.4388 -0.2485  0.1848
  128GLN    NE2 1308   4.939   4.379   4.647 -0.5640 -0.3634  0.4930
  128GLN   HE21 1309   4.855   4.324   4.646 -2.9268  0.3052 -1.8380
  128GLN   HE22 1310   4.976   4.427   4.567 -0.2660 -1.6113  0.3682
  128GLN      C 1311   5.040   4.304   5.195 -0.0159 -0.0587 -0.4356
  128GLN      O 1312   5.003   4.232   5.292 -0.3434  0.1220  0.1328
  129ARG      N 1313   5.168   4.302   5.153 -0.8078 -0.1390  0.3355
  129ARG     HN 1314   5.193   4.363   5.078  0.5876 -1.0733  0.6787
  129ARG     CA 1315   5.267   4.199   5.188 -0.5178 -0.2096  0.3134
  129ARG     HA 1316   5.212   4.111   5.217  0.3299 -0.6839 -1.6089
  129ARG     CB 1317   5.369   4.154   5.082  0.3437  0.4054 -0.1872
  129ARG    HB1 1318   5.430   4.081   5.139  0.1752 -0.4281 -1.8904
  129ARG    HB2 1319   5.427   4.243   5.049 -2.7831 -2.8415 -1.0485
  129ARG     CG 1320   5.303   4.087   4.961 -0.3856  0.8534  0.1721
  129ARG    HG1 1321   5.241   4.155   4.898  0.3425  1.4686  1.5641
  129ARG    HG2 1322   5.243   4.003   5.001 -1.1129 -2.0587  2.4542
  129ARG     CD 1323   5.398   4.028   4.865  0.3303 -0.1230 -0.0381
  129ARG    HD1 1324   5.477   3.961   4.905  0.3341  0.2682 -1.1330
  129ARG    HD2 1325   5.457   4.111   4.821 -2.6251 -0.5826 -2.8241
  129ARG     NE 1326   5.319   3.964   4.759 -0.8799  0.1193 -0.5512
  129ARG     HE 1327   5.303   4.013   4.674 -0.1871 -0.8939  1.9298
  129ARG     CZ 1328   5.258   3.845   4.775  0.0180 -0.0158 -0.9337
  129ARG    NH1 1329   5.283   3.762   4.872 -1.2212 -0.6508 -0.0464
  129ARG   HH11 1330   5.343   3.777   4.951  1.3878  1.8954  2.1217
  129ARG   HH12 1331   5.241   3.672   4.861  0.2502  1.4987 -0.2809
  129ARG    NH2 1332   5.167   3.804   4.689 -0.3923 -0.5365  0.4910
  129ARG   HH21 1333   5.129   3.869   4.623 -0.1186  1.9825  0.9137
  129ARG   HH22 1334   5.115   3.720   4.701 -0.1575 -0.5581 -0.5604
  129ARG      C 1335   5.347   4.250   5.308 -0.2855  0.0436  0.0733
  129ARG      O 1336   5.410   4.175   5.377  0.3672 -0.0224  0.4511
  130PHE      N 1337   5.317   4.371   5.347 -0.0936 -0.2530  0.2642
  130PHE     HN 1338   5.243   4.420   5.303  2.6753  3.1152 -1.7671
  130PHE     CA 1339   5.379   4.417   5.476 -0.3086  0.1431  0.1989
  130PHE     HA 1340   5.476   4.372   5.492 -2.6504 -2.6738  1.4289
  130PHE     CB 1341   5.395   4.569   5.470  0.4446  0.7928 -0.5469
  130PHE    HB1 1342   5.397   4.620   5.569 -2.0281 -0.9442  0.6166
  130PHE    HB2 1343   5.319   4.607   5.399 -0.7943  0.3974 -1.6505
  130PHE     CG 1344   5.530   4.608   5.417  0.6013  0.4396 -0.5207
  130PHE    CD1 1345   5.642   4.640   5.503 -0.0526  0.2270  0.0147
  130PHE    HD1 1346   5.627   4.639   5.610 -1.6686  1.2048  1.8650
  130PHE    CE1 1347   5.760   4.685   5.447  0.3265  0.4105 -0.0452
  130PHE    HE1 1348   5.841   4.723   5.508 -3.5124 -0.7220  1.8495
  130PHE     CZ 1349   5.775   4.713   5.311  1.1911  0.5233 -0.0081
  130PHE     HZ 1350   5.869   4.755   5.278  0.2348 -3.2946 -0.0437
  130PHE    CD2 1351   5.549   4.625   5.274 -0.3646 -0.7012 -0.3850
  130PHE    HD2 1352   5.461   4.619   5.212 -2.1963 -0.3168  1.9468
  130PHE    CE2 1353   5.671   4.678   5.225 -0.6961 -0.4826 -0.3004
  130PHE    HE2 1354   5.681   4.680   5.117  0.5600 -1.6158  1.7406
  130PHE      C 1355   5.298   4.380   5.599  0.1054  0.1934 -0.5441
  130PHE      O 1356   5.342   4.392   5.717 -0.3410  0.1936 -0.1571
  131ALA      N 1357   5.177   4.330   5.583  0.5394  0.1973  0.6598
  131ALA     HN 1358   5.138   4.322   5.491 -0.6938 -2.9619  1.2641
  131ALA     CA 1359   5.085   4.302   5.682 -0.6677  0.1447 -0.6503
  131ALA     HA 1360   5.070   4.393   5.739  1.0498  1.3760 -1.8168
  131ALA     CB 1361   4.956   4.260   5.620  0.1016  0.5589  0.2840
  131ALA    HB1 1362   4.916   4.350   5.568  0.4739  0.7238 -0.6350
  131ALA    HB2 1363   4.966   4.174   5.549  1.9622 -0.0610 -0.9710
  131ALA    HB3 1364   4.877   4.248   5.697 -3.8759  0.3308 -1.1663
  131ALA      C 1365   5.125   4.190   5.784 -0.4493  0.4059 -0.0206
  131ALA      O 1366   5.107   4.193   5.905 -0.2835  0.1250  0.1592
  132ASP      N 1367   5.210   4.106   5.733  0.1261  0.1851  0.5878
  132ASP     HN 1368   5.225   4.098   5.635 -1.2163 -0.9723  0.7364
  132ASP     CA 1369   5.284   4.016   5.817  0.2634 -0.8402 -0.1776
  132ASP     HA 1370   5.200   3.960   5.857 -0.5164  1.7130  1.7616
  132ASP     CB 1371   5.371   3.931   5.726 -0.4716 -0.0106  0.1149
  132ASP    HB1 1372   5.415   3.856   5.794  0.3786  0.1519 -1.0605
  132ASP    HB2 1373   5.449   3.996   5.681 -0.1467 -2.5327 -2.8241
  132ASP     CG 1374   5.304   3.845   5.625  0.1127  0.4733  0.3131
  132ASP    OD1 1375   5.179   3.850   5.603 -0.2871  0.1667 -0.4369
  132ASP    OD2 1376   5.383   3.772   5.561 -0.3768 -0.1175  0.1966
  132ASP      C 1377   5.370   4.075   5.928 -0.2360 -0.2162 -0.1899
  132ASP      O 1378   5.400   4.004   6.029 -0.0892  1.2416 -0.6229
  133HIS      N 1379   5.404   4.209   5.917  0.2644  0.1864  0.3237
  133HIS     HN 1380   5.386   4.255   5.831  2.9035  0.4984 -0.3678
  133HIS     CA 1381   5.484   4.279   6.009 -0.6589 -0.4311 -0.0722
  133HIS     HA 1382   5.531   4.211   6.078  1.2965 -1.6085 -1.4415
  133HIS     CB 1383   5.590   4.367   5.939  0.5469  0.0686  0.5724
  133HIS    HB1 1384   5.665   4.405   6.011  1.0180 -0.0667 -1.1886
  133HIS    HB2 1385   5.548   4.450   5.878 -1.0637 -0.9370  0.6189
  133HIS    ND1 1386   5.720   4.153   5.888  0.4896  0.1533 -0.1221
  133HIS     CG 1387   5.668   4.277   5.851  0.5735  0.1647  0.3711
  133HIS    CE1 1388   5.784   4.107   5.788  0.4501 -0.8317 -0.7058
  133HIS    HE1 1389   5.852   4.021   5.789 -1.6452 -0.3417 -0.7732
  133HIS    NE2 1390   5.781   4.196   5.687  0.0211 -0.5905 -0.1633
  133HIS    HE2 1391   5.836   4.192   5.603 -0.4018  0.8902  2.8334
  133HIS    CD2 1392   5.708   4.307   5.726 -0.5874 -0.5148  0.1539
  133HIS    HD2 1393   5.693   4.401   5.673 -0.2083  1.4342 -2.2453
  133HIS      C 1394   5.411   4.379   6.091 -0.4709 -0.2123 -0.3479
  133HIS      O 1395   5.474   4.451   6.170 -0.6184  0.2665  0.1292
  134TYR      N 1396   5.277   4.377   6.084  0.7482 -0.0004 -0.2902
  134TYR     HN 1397   5.244   4.320   6.009  0.6409 -1.4682  1.6094
  134TYR     CA 1398   5.183   4.472   6.144 -0.1341 -0.4279  0.1017
  134TYR     HA 1399   5.203   4.572   6.106 -0.8237  0.8936 -0.9279
  134TYR     CB 1400   5.038   4.434   6.093 -0.3270 -0.4690 -0.7619
  134TYR    HB1 1401   5.020   4.324   6.101 -0.6986 -1.8391 -0.7041
  134TYR    HB2 1402   5.029   4.467   5.987  1.6346  0.1383 -0.6578
  134TYR     CG 1403   4.930   4.493   6.183 -0.6697 -0.7752  0.3401
  134TYR    CD1 1404   4.894   4.631   6.162  0.6237 -0.4635  0.5585
  134TYR    HD1 1405   4.950   4.681   6.085  1.9033  3.3395 -0.2581
  134TYR    CE1 1406   4.790   4.685   6.244  0.0269  0.2711  0.0464
  134TYR    HE1 1407   4.756   4.787   6.235  0.1498  0.3515 -0.2672
  134TYR     CZ 1408   4.736   4.607   6.348 -0.3471 -0.4647 -0.8737
  134TYR     OH 1409   4.644   4.666   6.444  0.3552 -0.1562  0.0654
  134TYR     HH 1410   4.607   4.750   6.414  1.4093 -0.5336  2.5460
  134TYR    CD2 1411   4.874   4.417   6.282  0.2741 -0.4372  0.4470
  134TYR    HD2 1412   4.891   4.313   6.309  3.4287  1.5484  0.6915
  134TYR    CE2 1413   4.774   4.471   6.359 -0.1681 -0.1306 -0.6608
  134TYR    HE2 1414   4.729   4.401   6.427  1.2931 -2.5702 -0.2601
  134TYR      C 1415   5.196   4.496   6.296 -0.2398  0.1873 -0.5144
  134TYR      O 1416   5.216   4.604   6.348 -0.0890  0.3888  0.2126
  135GLU      N 1417   5.212   4.382   6.365  0.0014 -0.1243 -0.1254
  135GLU     HN 1418   5.202   4.295   6.318  1.9194  0.0369  2.8682
  135GLU     CA 1419   5.247   4.373   6.506  0.5942 -0.6921 -0.2309
  135GLU     HA 1420   5.167   4.422   6.560  0.7057  2.4949  1.5018
  135GLU     CB 1421   5.239   4.230   6.547 -0.0028  0.1328 -0.1594
  135GLU    HB1 1422   5.295   4.210   6.640  0.7777 -1.4801  1.0983
  135GLU    HB2 1423   5.302   4.185   6.467 -1.4347  1.5535 -1.4544
  135GLU     CG 1424   5.099   4.175   6.541 -0.2343 -0.2381  0.5114
  135GLU    HG1 1425   5.116   4.068   6.569 -1.1163 -0.2356  1.6053
  135GLU    HG2 1426   5.055   4.172   6.439  1.4449  1.7113 -1.6203
  135GLU     CD 1427   5.010   4.238   6.649  0.6866 -0.4385 -0.1136
  135GLU    OE1 1428   5.061   4.248   6.764  0.1485  0.2630 -0.2025
  135GLU    OE2 1429   4.893   4.276   6.616  0.0492 -0.2717  0.4461
  135GLU      C 1430   5.381   4.431   6.550 -0.2765 -0.7313  0.3636
  135GLU      O 1431   5.402   4.505   6.645 -0.0770 -0.4477 -0.6337
  136GLU      N 1432   5.487   4.400   6.469 -0.2756 -0.7181  0.5858
  136GLU     HN 1433   5.478   4.343   6.388  0.6892  0.0618  1.3264
  136GLU     CA 1434   5.625   4.447   6.487 -0.6930  0.2783 -0.2271
  136GLU     HA 1435   5.660   4.418   6.585 -1.9680  0.7069  1.3093
  136GLU     CB 1436   5.725   4.376   6.394  0.1496  0.1309 -0.6820
  136GLU    HB1 1437   5.823   4.427   6.384 -0.3013 -1.7561 -2.6413
  136GLU    HB2 1438   5.673   4.366   6.296  1.0017 -0.8277  0.1891
  136GLU     CG 1439   5.752   4.231   6.451 -0.2272 -0.3675 -0.1777
  136GLU    HG1 1440   5.655   4.180   6.468 -0.8017 -0.4358 -1.6150
  136GLU    HG2 1441   5.807   4.232   6.547  3.6483  0.9402  1.1531
  136GLU     CD 1442   5.827   4.135   6.361 -0.0782  0.2175 -0.2729
  136GLU    OE1 1443   5.774   4.027   6.321 -0.2009 -0.3761  0.1112
  136GLU    OE2 1444   5.941   4.167   6.324 -0.4170  0.3382 -0.0540
  136GLU      C 1445   5.630   4.594   6.468  0.3676  0.7928 -0.3497
  136GLU      O 1446   5.703   4.667   6.536 -0.0986  0.1742  0.4006
  137ILE      N 1447   5.554   4.654   6.373  0.2574 -0.0128  0.3416
  137ILE     HN 1448   5.511   4.594   6.306 -0.6032  1.9206 -0.6789
  137ILE     CA 1449   5.544   4.800   6.356  0.3281  0.0895  0.0680
  137ILE     HA 1450   5.647   4.831   6.362  1.0133  1.3732  2.4814
  137ILE     CB 1451   5.476   4.838   6.219 -0.2453  0.1964  0.2665
  137ILE     HB 1452   5.368   4.811   6.225 -2.1805 -1.1175  1.3384
  137ILE    CG2 1453   5.479   4.993   6.213 -0.0753 -0.3681  0.9736
  137ILE   HG21 1454   5.586   5.019   6.197 -2.2078  1.3077 -0.6715
  137ILE   HG22 1455   5.416   5.024   6.127 -1.5546  2.6146 -0.6654
  137ILE   HG23 1456   5.432   5.043   6.300  1.9813 -0.6248  2.5487
  137ILE    CG1 1457   5.550   4.764   6.099 -0.5765  0.4102  0.2487
  137ILE   HG11 1458   5.562   4.657   6.127 -0.5532 -1.9199 -1.4089
  137ILE   HG12 1459   5.653   4.805   6.093  0.6768  2.3433 -1.1430
  137ILE     CD 1460   5.466   4.768   5.968  0.6161  0.1688 -0.1880
  137ILE    HD1 1461   5.501   4.706   5.883  0.0213  3.4320 -2.2158
  137ILE    HD2 1462   5.361   4.738   5.987  0.9595 -1.1915  1.6611
  137ILE    HD3 1463   5.447   4.871   5.931  0.0408 -0.8230 -0.6134
  137ILE      C 1464   5.466   4.865   6.471 -0.1806  0.1561 -0.5559
  137ILE      O 1465   5.499   4.963   6.531  0.7198  0.1499 -0.1036
  138LYS      N 1466   5.355   4.801   6.524 -0.3942  1.3183  0.2888
  138LYS     HN 1467   5.319   4.717   6.484 -0.0139  0.0128  0.6769
  138LYS     CA 1468   5.273   4.859   6.630  0.3090 -0.4834 -0.9657
  138LYS     HA 1469   5.248   4.958   6.594 -3.0689 -3.2469 -1.2666
  138LYS     CB 1470   5.146   4.776   6.629  0.5239  0.1894  0.2669
  138LYS    HB1 1471   5.185   4.671   6.631 -2.9584 -1.1723 -0.1205
  138LYS    HB2 1472   5.108   4.802   6.528 -1.7725  0.0963 -1.2176
  138LYS     CG 1473   5.037   4.804   6.735 -0.9693  0.2808  0.3825
  138LYS    HG1 1474   5.017   4.913   6.726 -4.2242 -0.0320 -2.4425
  138LYS    HG2 1475   5.069   4.775   6.838  1.8565  1.1097  1.2122
  138LYS     CD 1476   4.893   4.740   6.710 -0.0289 -0.0761 -0.5179
  138LYS    HD1 1477   4.823   4.773   6.789  1.1842 -0.0542 -0.0681
  138LYS    HD2 1478   4.856   4.787   6.616 -0.7779  0.1589  2.2532
  138LYS     CE 1479   4.900   4.588   6.687  0.1121 -0.5056 -0.1045
  138LYS    HE1 1480   4.972   4.544   6.760  0.5074 -2.6953  1.8975
  138LYS    HE2 1481   4.948   4.571   6.588  2.3441  0.8041 -0.2537
  138LYS     NZ 1482   4.777   4.517   6.694 -0.1143 -0.0128  0.0262
  138LYS    HZ1 1483   4.709   4.558   6.628  0.3764 -0.0856  3.0671
  138LYS    HZ2 1484   4.786   4.416   6.673  0.3136 -1.5796 -0.0649
  138LYS    HZ3 1485   4.737   4.523   6.790  1.1439 -0.9636 -0.7599
  138LYS      C 1486   5.342   4.858   6.772  0.1575 -0.4024 -0.1216
  138LYS      O 1487   5.314   4.939   6.852  0.3795  0.0253  0.8582
  139LYS      N 1488   5.441   4.768   6.790  0.4381  0.1632  0.8553
  139LYS     HN 1489   5.457   4.705   6.715  2.3836  1.8870  1.9708
  139LYS     CA 1490   5.535   4.767   6.905  0.4456  0.3712  0.3492
  139LYS     HA 1491   5.490   4.806   6.995 -2.8324  1.5289  0.2185
  139LYS     CB 1492   5.608   4.629   6.927 -0.6088  0.1718 -0.4115
  139LYS    HB1 1493   5.702   4.639   6.986 -0.2947  1.9782  0.1775
  139LYS    HB2 1494   5.653   4.592   6.832  1.9342  0.0039 -3.7242
  139LYS     CG 1495   5.529   4.519   6.992 -0.0730  0.4513  0.0179
  139LYS    HG1 1496   5.601   4.434   7.005 -1.6465 -1.1777 -2.1726
  139LYS    HG2 1497   5.449   4.471   6.931 -2.1496  0.5777 -0.1740
  139LYS     CD 1498   5.468   4.549   7.134 -0.0339 -0.2695  0.1028
  139LYS    HD1 1499   5.387   4.624   7.131  0.7212  0.4943  3.1323
  139LYS    HD2 1500   5.431   4.452   7.174 -1.2254  1.6201  0.9066
  139LYS     CE 1501   5.573   4.609   7.228  0.2059  0.6647 -0.7010
  139LYS    HE1 1502   5.609   4.704   7.184 -1.6498 -1.1899  1.0928
  139LYS    HE2 1503   5.663   4.546   7.244  1.2612  1.2437 -2.8290
  139LYS     NZ 1504   5.519   4.642   7.363 -0.2883 -0.6576  0.0218
  139LYS    HZ1 1505   5.601   4.660   7.425  1.2256  1.1109  1.6163
  139LYS    HZ2 1506   5.466   4.731   7.368  0.3898  1.2719 -1.5732
  139LYS    HZ3 1507   5.463   4.565   7.406  1.5056 -0.3701 -0.8422
  139LYS      C 1508   5.645   4.880   6.890  0.1809  0.1116 -0.1505
  139LYS      O 1509   5.676   4.944   6.992  0.2255  0.2803  0.3619
  140LEU      N 1510   5.690   4.903   6.764  0.3119  0.3697 -0.2258
  140LEU     HN 1511   5.664   4.847   6.685  0.0090 -0.0376  2.8395
  140LEU     CA 1512   5.799   4.993   6.734 -0.3628  0.1781  0.0930
  140LEU     HA 1513   5.884   4.968   6.796 -1.1163  2.3477  0.8472
  140LEU     CB 1514   5.828   4.972   6.584 -0.0776  0.3206  0.3167
  140LEU    HB1 1515   5.742   4.999   6.520  2.9623 -0.9095  0.8266
  140LEU    HB2 1516   5.859   4.870   6.554 -3.3017  0.2381  1.8362
  140LEU     CG 1517   5.950   5.053   6.529  0.0958 -0.8475 -0.3578
  140LEU     HG 1518   5.952   5.159   6.562 -0.5007 -3.8852 -1.3762
  140LEU    CD1 1519   6.077   4.983   6.567 -0.2069  0.1119  0.7397
  140LEU   HD11 1520   6.162   5.033   6.515  1.2921  0.8275  0.5129
  140LEU   HD12 1521   6.079   4.989   6.678 -1.1151  0.8442  1.0224
  140LEU   HD13 1522   6.085   4.876   6.542  0.0811 -3.7622  0.1443
  140LEU    CD2 1523   5.946   5.050   6.377  0.1842 -0.3255  0.6407
  140LEU   HD21 1524   6.025   5.113   6.330  0.5533 -1.4794  0.9846
  140LEU   HD22 1525   5.958   4.944   6.349 -1.8493  0.3761 -0.8350
  140LEU   HD23 1526   5.846   5.083   6.341 -0.9593  0.1197  1.4716
  140LEU      C 1527   5.769   5.137   6.757 -0.4804 -0.4063 -0.3787
  140LEU      O 1528   5.851   5.223   6.789  0.1922 -0.1387  0.1416
  141VAL      N 1529   5.650   5.180   6.727  0.0614  0.2263 -0.6296
  141VAL     HN 1530   5.576   5.119   6.701 -0.4435  0.5666 -0.2247
  141VAL     CA 1531   5.619   5.320   6.730 -0.2794  0.7194  0.6309
  141VAL     HA 1532   5.694   5.389   6.766  0.1190 -0.1172 -1.0962
  141VAL     CB 1533   5.583   5.386   6.598 -0.1042  0.1348 -0.5479
  141VAL     HB 1534   5.536   5.486   6.611  0.5150 -2.8427  0.9018
  141VAL    CG1 1535   5.715   5.424   6.523 -0.1147  0.2582  0.3835
  141VAL   HG11 1536   5.753   5.338   6.464  0.1232 -1.0013  0.9203
  141VAL   HG12 1537   5.684   5.502   6.449 -3.6211 -1.9265 -0.7480
  141VAL   HG13 1538   5.795   5.454   6.594 -2.0752  3.3418  2.5595
  141VAL    CG2 1539   5.492   5.300   6.508 -0.1617 -0.3920  0.0583
  141VAL   HG21 1540   5.447   5.354   6.422 -1.7930  1.2927 -2.2113
  141VAL   HG22 1541   5.550   5.212   6.474  0.1389  0.2812 -1.2985
  141VAL   HG23 1542   5.401   5.265   6.561  1.6980  0.2433 -0.9672
  141VAL      C 1543   5.494   5.336   6.822 -0.1097  0.1897 -0.1929
  141VAL      O 1544   5.380   5.364   6.776  0.0470 -0.2058 -0.5503
  142PRO      N 1545   5.500   5.334   6.959 -0.8028 -0.5128 -0.2746
  142PRO     CD 1546   5.622   5.309   7.035  0.0457  0.2566  0.1599
  142PRO    HD1 1547   5.641   5.200   7.031 -3.1730  2.7868 -0.5420
  142PRO    HD2 1548   5.708   5.370   7.001 -1.8279  2.6262  0.6147
  142PRO     CA 1549   5.377   5.336   7.042  0.5843 -0.2950 -0.0471
  142PRO     HA 1550   5.306   5.267   6.999  0.0539  1.0912  2.3391
  142PRO     CB 1551   5.429   5.291   7.183  0.7754 -0.0008 -0.4381
  142PRO    HB1 1552   5.434   5.180   7.191 -0.5902 -1.3276 -0.9792
  142PRO    HB2 1553   5.370   5.342   7.262  1.3613 -3.5146 -0.8569
  142PRO     CG 1554   5.582   5.332   7.180 -0.3416  0.2039 -0.9441
  142PRO    HG1 1555   5.648   5.290   7.259 -0.8157  0.5289 -0.1471
  142PRO    HG2 1556   5.595   5.439   7.206 -0.1140  0.6711 -0.0813
  142PRO      C 1557   5.312   5.478   7.057  0.0420  0.2183  0.1122
  142PRO      O 1558   5.214   5.493   7.129  0.6619 -0.3231 -0.2965
  143ASN      N 1559   5.369   5.587   6.996 -0.0917  0.0388 -0.3104
  143ASN     HN 1560   5.451   5.583   6.941  2.5226 -1.1746 -0.5520
  143ASN     CA 1561   5.310   5.720   6.995 -0.7028 -0.6624 -0.0279
  143ASN     HA 1562   5.228   5.722   7.065  1.2145  1.3036  1.1230
  143ASN     CB 1563   5.419   5.825   7.031  0.7497  0.8907 -0.5932
  143ASN    HB1 1564   5.385   5.931   7.028 -0.1668  0.9692  0.9384
  143ASN    HB2 1565   5.501   5.821   6.957  2.1789 -0.9110 -1.1590
  143ASN     CG 1566   5.482   5.796   7.163  0.4060  0.7482 -0.0824
  143ASN    OD1 1567   5.602   5.763   7.169 -0.4465  0.6687  0.2573
  143ASN    ND2 1568   5.411   5.801   7.276  0.0408  0.0207  0.3130
  143ASN   HD21 1569   5.314   5.823   7.284 -1.4939 -1.5575 -1.2833
  143ASN   HD22 1570   5.451   5.758   7.358 -1.2170  0.0458 -0.7686
  143ASN      C 1571   5.243   5.759   6.869 -0.0952 -0.5542 -0.1957
  143ASN      O 1572   5.226   5.881   6.855 -0.0007  0.1048 -0.2997
  144ALA      N 1573   5.212   5.657   6.781 -0.1467  0.0804 -0.1242
  144ALA     HN 1574   5.234   5.563   6.806  1.5793  0.1883  0.9960
  144ALA     CA 1575   5.169   5.676   6.645  0.3547 -0.0284 -0.0851
  144ALA     HA 1576   5.126   5.774   6.637  1.9476  0.3805 -1.0284
  144ALA     CB 1577   5.265   5.655   6.526  0.2643  0.0396  0.2414
  144ALA    HB1 1578   5.221   5.651   6.424  1.1629 -0.6426  1.1333
  144ALA    HB2 1579   5.350   5.726   6.535 -1.4692 -2.8501 -0.2738
  144ALA    HB3 1580   5.315   5.557   6.536 -1.3749 -2.4791 -1.3558
  144ALA      C 1581   5.055   5.575   6.625 -0.4097  0.3611 -0.0088
  144ALA      O 1582   5.057   5.465   6.685  0.4053  0.1357  0.1078
  145ALA      N 1583   4.967   5.606   6.530  0.1560 -0.0402  0.1405
  145ALA     HN 1584   4.980   5.687   6.473  4.2814 -1.2088  1.0863
  145ALA     CA 1585   4.859   5.525   6.476 -0.0234 -0.7652 -0.2000
  145ALA     HA 1586   4.814   5.467   6.555  1.9565 -2.5629 -0.2679
  145ALA     CB 1587   4.747   5.614   6.416 -0.3132  0.4140  0.0420
  145ALA    HB1 1588   4.720   5.695   6.488  1.1367  0.2976  2.5354
  145ALA    HB2 1589   4.786   5.664   6.324 -0.4724  0.9968  0.6658
  145ALA    HB3 1590   4.668   5.545   6.378 -2.5247 -1.6999  1.0562
  145ALA      C 1591   4.903   5.424   6.372  0.8247 -0.2254  0.8351
  145ALA      O 1592   4.966   5.468   6.278 -0.7428  0.0364 -0.4850
  146VAL      N 1593   4.885   5.298   6.390 -0.1968  0.2976 -0.4088
  146VAL     HN 1594   4.828   5.271   6.467  0.8687 -0.5787  2.6010
  146VAL     CA 1595   4.943   5.196   6.302 -0.7922 -0.0987 -0.5691
  146VAL     HA 1596   4.997   5.232   6.216 -0.2912  1.1233  0.7425
  146VAL     CB 1597   5.041   5.105   6.376  0.6987  0.4864  0.0728
  146VAL     HB 1598   5.005   5.069   6.475 -2.4383 -0.4856 -3.0368
  146VAL    CG1 1599   5.081   4.986   6.295 -0.8930 -0.0126  0.3850
  146VAL   HG11 1600   5.109   5.010   6.190  0.7004  1.3210  0.2261
  146VAL   HG12 1601   5.176   4.944   6.335  0.0978  0.3096 -0.7193
  146VAL   HG13 1602   5.006   4.905   6.308 -1.5156  1.6221  0.0204
  146VAL    CG2 1603   5.164   5.192   6.405 -1.2367  0.3786  0.0309
  146VAL   HG21 1604   5.239   5.137   6.466 -1.3922  0.1183  1.9196
  146VAL   HG22 1605   5.222   5.230   6.318  0.5917  0.0422 -1.2128
  146VAL   HG23 1606   5.129   5.281   6.462  0.7927 -0.6752 -3.0731
  146VAL      C 1607   4.825   5.113   6.254  0.2460  0.1033  0.6169
  146VAL      O 1608   4.759   5.052   6.337 -0.3040 -0.0667  0.4488
  147ILE      N 1609   4.789   5.116   6.119 -0.1096  0.1427  0.3961
  147ILE     HN 1610   4.843   5.157   6.046 -2.9121 -0.3469  0.0822
  147ILE     CA 1611   4.662   5.058   6.086  0.2674  0.0895  0.1489
  147ILE     HA 1612   4.619   5.000   6.166  1.4961 -0.7726  1.1452
  147ILE     CB 1613   4.566   5.170   6.042 -0.3572 -0.3184 -0.3158
  147ILE     HB 1614   4.476   5.115   6.008 -1.3442 -1.2825  2.3019
  147ILE    CG2 1615   4.537   5.261   6.160  0.4215 -0.2548 -0.6480
  147ILE   HG21 1616   4.532   5.209   6.258  1.0447 -1.3866 -0.0437
  147ILE   HG22 1617   4.624   5.329   6.169 -1.1015  0.8529  1.2678
  147ILE   HG23 1618   4.446   5.322   6.145  0.5500 -1.8472 -0.7472
  147ILE    CG1 1619   4.615   5.259   5.927 -0.0831 -0.2252  0.0444
  147ILE   HG11 1620   4.657   5.193   5.848  2.6035 -0.1482  0.0696
  147ILE   HG12 1621   4.701   5.324   5.953  0.8567 -1.9805 -0.5650
  147ILE     CD 1622   4.505   5.341   5.858 -0.2553 -0.3214 -0.1681
  147ILE    HD1 1623   4.481   5.422   5.931  0.9249 -0.5272  0.7696
  147ILE    HD2 1624   4.545   5.391   5.767 -2.5041 -0.6554  1.4086
  147ILE    HD3 1625   4.423   5.275   5.822  1.9728  0.0282  0.7983
  147ILE      C 1626   4.682   4.954   5.973  0.4342  0.3373 -0.7243
  147ILE      O 1627   4.754   4.977   5.880 -0.2790  0.5409  0.5210
  148ASP      N 1628   4.613   4.841   5.988  0.4551 -0.0652  0.5399
  148ASP     HN 1629   4.543   4.827   6.057  1.1858 -2.6943 -0.7416
  148ASP     CA 1630   4.609   4.733   5.886  0.3403  0.0347 -0.5695
  148ASP     HA 1631   4.709   4.731   5.847 -1.3682 -0.0588  2.4780
  148ASP     CB 1632   4.585   4.593   5.956  0.5437  0.1310 -0.6867
  148ASP    HB1 1633   4.478   4.591   5.984  1.3265 -1.2916  0.7966
  148ASP    HB2 1634   4.656   4.586   6.041  0.6670  0.6864 -0.1246
  148ASP     CG 1635   4.610   4.473   5.869 -0.6189  0.5258 -0.4906
  148ASP    OD1 1636   4.593   4.482   5.744 -0.8484 -0.4824 -0.3474
  148ASP    OD2 1637   4.651   4.359   5.918 -0.0218 -0.3263  0.2993
  148ASP      C 1638   4.504   4.767   5.785  0.3565  0.2908 -0.2458
  148ASP      O 1639   4.387   4.766   5.825 -0.0513  0.2270  0.2124
  149LEU      N 1640   4.543   4.798   5.655 -0.3503 -0.2124  0.3463
  149LEU     HN 1641   4.639   4.812   5.633 -1.0489  1.3711  0.7620
  149LEU     CA 1642   4.450   4.801   5.547  0.0353 -0.0936 -0.2718
  149LEU     HA 1643   4.349   4.814   5.584  1.7996  0.6511  1.5449
  149LEU     CB 1644   4.465   4.938   5.462 -0.1099  0.5904  0.3523
  149LEU    HB1 1645   4.393   4.939   5.378 -0.0870  0.5218  0.7149
  149LEU    HB2 1646   4.570   4.948   5.426  2.3195  0.9654 -1.4985
  149LEU     CG 1647   4.432   5.065   5.543  0.1157 -0.2642  0.2732
  149LEU     HG 1648   4.508   5.067   5.624 -0.3192 -1.4835  1.5406
  149LEU    CD1 1649   4.456   5.180   5.447 -0.0134  0.3840  0.3789
  149LEU   HD11 1650   4.394   5.169   5.356  2.0952  0.0591  3.1066
  149LEU   HD12 1651   4.437   5.279   5.495  0.2665 -0.4773  0.3265
  149LEU   HD13 1652   4.561   5.179   5.410 -0.4568 -2.3141  1.1481
  149LEU    CD2 1653   4.287   5.074   5.600 -0.4384  0.3290  0.5622
  149LEU   HD21 1654   4.217   5.056   5.516  1.4935  0.3478  3.1500
  149LEU   HD22 1655   4.284   4.990   5.672 -1.5294 -3.3663  1.0242
  149LEU   HD23 1656   4.279   5.174   5.649 -2.3441  0.3133  1.9421
  149LEU      C 1657   4.460   4.685   5.445 -0.2347  0.0425 -0.4747
  149LEU      O 1658   4.423   4.688   5.332 -0.6451 -0.4964 -0.2005
  150ASN      N 1659   4.513   4.566   5.495  0.3186 -0.0343 -0.9107
  150ASN     HN 1660   4.544   4.545   5.587 -1.2526  0.6695  1.6135
  150ASN     CA 1661   4.490   4.437   5.421 -0.0834  0.0008 -0.0129
  150ASN     HA 1662   4.480   4.459   5.316  0.7049  0.7868  2.7433
  150ASN     CB 1663   4.616   4.347   5.450 -0.0790  0.6467 -0.1248
  150ASN    HB1 1664   4.634   4.328   5.558 -1.5492 -2.7767 -0.1730
  150ASN    HB2 1665   4.705   4.399   5.408  1.3917  1.7091  2.7378
  150ASN     CG 1666   4.600   4.214   5.376  0.0327  0.7515  1.0704
  150ASN    OD1 1667   4.489   4.156   5.371 -0.2457  0.0184  0.0914
  150ASN    ND2 1668   4.706   4.182   5.299 -0.9344  0.5923  0.5453
  150ASN   HD21 1669   4.793   4.228   5.316 -0.1983  0.9221 -0.4215
  150ASN   HD22 1670   4.690   4.119   5.223 -1.4321  2.0853 -1.7492
  150ASN      C 1671   4.364   4.371   5.478 -0.4536  0.0726 -0.6034
  150ASN      O 1672   4.366   4.324   5.591  0.6244 -1.0580  0.5139
  151PHE      N 1673   4.260   4.373   5.397 -0.0037  0.7232 -0.9127
  151PHE     HN 1674   4.279   4.398   5.302  0.9456  0.5676  1.8300
  151PHE     CA 1675   4.119   4.344   5.422  0.3928  0.0974 -0.3792
  151PHE     HA 1676   4.112   4.343   5.530  0.2236  0.4676  0.3623
  151PHE     CB 1677   4.030   4.452   5.351 -0.3997  0.1379  0.1710
  151PHE    HB1 1678   3.925   4.422   5.331 -1.0547  0.5890 -0.4914
  151PHE    HB2 1679   4.085   4.485   5.260  0.0746  0.6532  2.4453
  151PHE     CG 1680   4.004   4.581   5.433 -0.2161 -0.0030  0.1838
  151PHE    CD1 1681   3.954   4.556   5.564  0.5362 -0.2786  0.6149
  151PHE    HD1 1682   3.937   4.455   5.598 -2.0724  0.2922 -0.3708
  151PHE    CE1 1683   3.940   4.659   5.652  0.5365 -0.2179  0.2942
  151PHE    HE1 1684   3.896   4.653   5.751 -1.6370  3.7120 -1.1452
  151PHE     CZ 1685   3.964   4.793   5.612  0.3390  0.5764 -0.4608
  151PHE     HZ 1686   3.949   4.873   5.684 -0.5915  3.5442 -2.6958
  151PHE    CD2 1687   4.046   4.712   5.394  0.2267 -0.2504  0.2822
  151PHE    HD2 1688   4.080   4.723   5.292 -0.8052  2.3455 -0.5996
  151PHE    CE2 1689   4.017   4.821   5.483 -0.1129  0.5453 -0.1419
  151PHE    HE2 1690   4.039   4.922   5.452 -3.5124  1.6922  3.1049
  151PHE      C 1691   4.083   4.206   5.378 -0.0515  0.2358  1.0660
  151PHE      O 1692   3.967   4.170   5.377 -0.2384  0.1305 -0.1739
  152ASP      N 1693   4.181   4.121   5.336 -0.0504 -0.2958 -0.1945
  152ASP     HN 1694   4.274   4.155   5.340  2.1903 -1.8420  0.4538
  152ASP     CA 1695   4.157   3.993   5.279 -0.3730 -0.2809  0.6928
  152ASP     HA 1696   4.097   4.001   5.190 -2.9322  0.7120  0.8975
  152ASP     CB 1697   4.291   3.943   5.235  0.9237 -0.4242  0.3604
  152ASP    HB1 1698   4.292   3.833   5.216  3.2443  1.0568  3.4362
  152ASP    HB2 1699   4.366   3.963   5.314 -0.3944 -1.0883 -0.5753
  152ASP     CG 1700   4.339   4.003   5.109  0.4484  0.0834  0.7060
  152ASP    OD1 1701   4.266   4.091   5.056  0.6828  0.4287 -0.4027
  152ASP    OD2 1702   4.448   3.969   5.057 -0.3660 -0.0196 -0.3924
  152ASP      C 1703   4.080   3.897   5.371 -0.1643 -0.2062  0.3867
  152ASP      O 1704   4.011   3.806   5.329 -0.4482  0.2375  0.3264
  153VAL      N 1705   4.103   3.919   5.499  0.0203 -0.2334 -0.3729
  153VAL     HN 1706   4.149   4.005   5.522 -0.3611  0.5299 -1.1688
  153VAL     CA 1707   4.020   3.862   5.606  0.1799  0.1496 -0.1705
  153VAL     HA 1708   3.923   3.844   5.564 -0.2580  0.8900  1.3936
  153VAL     CB 1709   4.077   3.733   5.662 -0.2483 -0.4985 -0.0534
  153VAL     HB 1710   4.115   3.675   5.576  1.3708 -2.2065 -0.8825
  153VAL    CG1 1711   4.189   3.758   5.758  0.1426  0.4124 -0.3637
  153VAL   HG11 1712   4.252   3.667   5.768  0.5084  3.0187 -0.4433
  153VAL   HG12 1713   4.254   3.837   5.715  1.7661 -0.6155 -0.5885
  153VAL   HG13 1714   4.158   3.776   5.863  1.5306 -1.0063  0.3650
  153VAL    CG2 1715   3.959   3.655   5.722 -0.6374 -0.1685 -0.7972
  153VAL   HG21 1716   4.006   3.557   5.741  0.4949  1.4719 -0.7367
  153VAL   HG22 1717   3.917   3.698   5.815  0.1643 -0.8922  0.6690
  153VAL   HG23 1718   3.874   3.646   5.651  0.5982 -2.5548 -1.2480
  153VAL      C 1719   4.019   3.981   5.707 -0.0525 -0.0325 -0.1356
  153VAL      O 1720   4.108   4.065   5.698 -0.1221 -0.2020 -0.1152
  154SER      N 1721   3.922   3.990   5.799 -0.6108 -0.9545  0.7993
  154SER     HN 1722   3.839   3.934   5.792  1.7639 -1.7339  0.1617
  154SER     CA 1723   3.912   4.098   5.895 -0.5924 -0.0070  0.7145
  154SER     HA 1724   4.007   4.131   5.934 -0.8135  0.4969 -4.6784
  154SER     CB 1725   3.851   4.221   5.823  0.4023  0.3243  0.1139
  154SER    HB1 1726   3.910   4.245   5.732  2.1979 -0.6908 -1.1029
  154SER    HB2 1727   3.840   4.313   5.883  0.0797 -0.3410 -1.9553
  154SER     OG 1728   3.719   4.205   5.772 -0.0459 -0.3023  0.2665
  154SER    HG1 1729   3.738   4.197   5.679  1.6584  0.1272  1.0562
  154SER      C 1730   3.831   4.060   6.012 -0.2290  0.1783 -0.0241
  154SER      O 1731   3.771   3.952   6.013 -0.5575 -0.6636  0.9485
  155GLU      N 1732   3.813   4.142   6.118 -0.4551 -0.2720  0.5014
  155GLU     HN 1733   3.863   4.228   6.115 -0.1961 -0.0667 -0.4252
  155GLU     CA 1734   3.717   4.121   6.225 -0.1467 -0.7561  0.2845
  155GLU     HA 1735   3.734   4.024   6.271 -1.2231  2.7362 -0.5550
  155GLU     CB 1736   3.750   4.233   6.325  0.1982  0.1442  0.3989
  155GLU    HB1 1737   3.667   4.255   6.396 -1.1915  0.5022  2.6133
  155GLU    HB2 1738   3.782   4.326   6.274  0.1009 -0.7702 -3.3984
  155GLU     CG 1739   3.865   4.186   6.423 -0.7310 -0.3057  0.5083
  155GLU    HG1 1740   3.885   4.281   6.476  1.1954 -2.1649  1.3875
  155GLU    HG2 1741   3.962   4.154   6.378  1.9523  2.3455 -1.8451
  155GLU     CD 1742   3.832   4.079   6.524 -0.9388 -0.1957 -0.5180
  155GLU    OE1 1743   3.746   4.105   6.611 -0.1988  0.4708  0.4819
  155GLU    OE2 1744   3.919   3.981   6.535  0.0201 -0.1538 -0.3785
  155GLU      C 1745   3.568   4.125   6.192  0.2371  0.2422  0.0192
  155GLU      O 1746   3.485   4.052   6.238  0.1468  0.0190  0.7700
  156LYS      N 1747   3.541   4.212   6.088 -0.2222 -1.0148  0.5126
  156LYS     HN 1748   3.614   4.268   6.048  1.4556 -1.4420  0.4936
  156LYS     CA 1749   3.405   4.226   6.029 -0.3430  0.3968 -0.3363
  156LYS     HA 1750   3.339   4.227   6.115  0.3985  2.6340 -2.1462
  156LYS     CB 1751   3.401   4.347   5.943  1.1911  0.1940  0.1734
  156LYS    HB1 1752   3.460   4.323   5.851 -0.2562  2.9730 -0.0097
  156LYS    HB2 1753   3.452   4.438   5.981  1.5793 -0.0004 -2.0679
  156LYS     CG 1754   3.262   4.399   5.898 -0.0232  0.3095  0.3717
  156LYS    HG1 1755   3.215   4.311   5.849 -2.8834 -0.5669 -2.2321
  156LYS    HG2 1756   3.280   4.481   5.825  0.1592  1.5836 -1.4936
  156LYS     CD 1757   3.191   4.466   6.020  0.3192  0.0508  0.3929
  156LYS    HD1 1758   3.192   4.388   6.100  0.9847 -1.0670 -2.0932
  156LYS    HD2 1759   3.253   4.546   6.065  0.6023 -0.2373  0.7385
  156LYS     CE 1760   3.057   4.539   5.990 -0.4010 -0.0963  0.3322
  156LYS    HE1 1761   3.062   4.596   5.896 -0.0976 -1.8655 -2.9660
  156LYS    HE2 1762   3.030   4.613   6.069 -1.1613 -0.3778  1.3339
  156LYS     NZ 1763   2.942   4.446   5.983  0.4183  0.4097 -0.2456
  156LYS    HZ1 1764   2.954   4.374   6.057  1.1031  0.4066 -0.4513
  156LYS    HZ2 1765   2.865   4.513   6.003  2.3281  1.1804 -0.2150
  156LYS    HZ3 1766   2.920   4.393   5.897  0.2648  0.8959 -0.5384
  156LYS      C 1767   3.372   4.094   5.950  0.0281  0.9157  0.2079
  156LYS      O 1768   3.257   4.057   5.951  0.0517 -0.0059 -0.4412
  157ALA      N 1769   3.463   4.030   5.876 -0.2975  0.0378 -0.6672
  157ALA     HN 1770   3.554   4.068   5.893 -0.8517 -0.0306 -2.3047
  157ALA     CA 1771   3.436   3.919   5.782  0.6776 -0.1322  0.7455
  157ALA     HA 1772   3.340   3.880   5.813 -0.4810 -1.7374  1.0541
  157ALA     CB 1773   3.427   3.982   5.640 -0.3815 -0.0135  0.5666
  157ALA    HB1 1774   3.355   4.066   5.642 -0.4140 -0.4702  0.2098
  157ALA    HB2 1775   3.528   4.026   5.621 -0.6501  0.8579 -1.3726
  157ALA    HB3 1776   3.407   3.890   5.580  2.2892 -0.6982 -0.8864
  157ALA      C 1777   3.545   3.824   5.800 -0.4458 -0.1701  0.6856
  157ALA      O 1778   3.658   3.852   5.760 -0.3684  0.0886 -0.4952
  158THR      N 1779   3.506   3.707   5.850 -0.1172 -0.3326 -0.1828
  158THR     HN 1780   3.409   3.684   5.852  1.8089  0.0461  2.8371
  158THR     CA 1781   3.580   3.586   5.880  0.7183  0.2017  0.4378
  158THR     HA 1782   3.677   3.625   5.907  1.1059  1.4824 -0.0488
  158THR     CB 1783   3.526   3.509   5.995  0.2820 -0.0649  0.3376
  158THR     HB 1784   3.595   3.427   6.024 -3.6995 -1.8310 -0.7904
  158THR    OG1 1785   3.389   3.459   5.981 -0.7045  0.1683  0.6620
  158THR    HG1 1786   3.347   3.522   5.922 -1.6328  0.4761  3.8325
  158THR    CG2 1787   3.527   3.606   6.110 -0.2518  0.1379  0.5742
  158THR   HG21 1788   3.497   3.555   6.204 -0.0860  0.9451  1.5840
  158THR   HG22 1789   3.623   3.659   6.127 -0.2765  2.0471  1.4347
  158THR   HG23 1790   3.447   3.681   6.090 -2.4487  1.4930 -1.4603
  158THR      C 1791   3.604   3.501   5.761  0.1799 -0.7443  0.4195
  158THR      O 1792   3.689   3.411   5.760 -0.5377  0.1702  0.8920
  159LYS      N 1793   3.539   3.531   5.645 -0.3260  0.3168 -0.1458
  159LYS     HN 1794   3.489   3.617   5.642 -0.1440  2.8768  4.6563
  159LYS     CA 1795   3.533   3.439   5.536 -0.2192 -0.2914  0.5814
  159LYS     HA 1796   3.555   3.340   5.574 -0.4365 -1.6117  1.4410
  159LYS     CB 1797   3.394   3.432   5.483 -0.7295  0.0469 -0.5073
  159LYS    HB1 1798   3.399   3.410   5.374 -0.6122 -1.9398  1.7747
  159LYS    HB2 1799   3.344   3.531   5.483  0.4942  0.1633 -2.7063
  159LYS     CG 1800   3.306   3.321   5.545  0.8700 -0.0391  0.2826
  159LYS    HG1 1801   3.200   3.321   5.511  1.2473 -1.3004 -1.5302
  159LYS    HG2 1802   3.299   3.350   5.652  1.7229 -3.5718  0.0057
  159LYS     CD 1803   3.354   3.175   5.517  0.0277  0.2247  0.0892
  159LYS    HD1 1804   3.452   3.158   5.566 -2.5126 -0.4531  3.6161
  159LYS    HD2 1805   3.276   3.109   5.560 -1.4898 -1.3085 -0.0992
  159LYS     CE 1806   3.365   3.130   5.376 -0.0700 -0.3313  0.6555
  159LYS    HE1 1807   3.459   3.156   5.323  0.4267 -0.2171  2.4246
  159LYS    HE2 1808   3.277   3.162   5.316 -2.1830 -0.9907  2.0170
  159LYS     NZ 1809   3.371   2.984   5.378  0.2383  0.5084  0.9399
  159LYS    HZ1 1810   3.441   2.953   5.308 -2.7075 -0.1474  3.9497
  159LYS    HZ2 1811   3.402   2.944   5.469  1.0006  1.4851  1.0556
  159LYS    HZ3 1812   3.275   2.946   5.365 -0.2699 -0.4803  1.7455
  159LYS      C 1813   3.639   3.475   5.431 -0.1744  0.3339  0.0315
  159LYS      O 1814   3.625   3.577   5.362  0.2851  0.1200 -0.0903
  160PRO      N 1815   3.742   3.400   5.409 -0.6364  0.1623  0.3145
  160PRO     CD 1816   3.778   3.281   5.481  0.2795 -0.1959 -0.1878
  160PRO    HD1 1817   3.827   3.299   5.579 -0.9949  0.5885  2.9285
  160PRO    HD2 1818   3.689   3.219   5.508 -0.5488 -2.0143 -1.8299
  160PRO     CA 1819   3.822   3.411   5.288 -0.5428 -0.7515  0.1963
  160PRO     HA 1820   3.865   3.509   5.280  0.9926 -0.9494  1.4115
  160PRO     CB 1821   3.927   3.304   5.315 -0.1285 -0.3836 -0.1427
  160PRO    HB1 1822   4.008   3.349   5.377 -2.3383 -3.2818 -4.7413
  160PRO    HB2 1823   3.975   3.262   5.224 -1.4133 -2.2456 -1.7762
  160PRO     CG 1824   3.858   3.197   5.389  0.2763  0.5667  1.0167
  160PRO    HG1 1825   3.922   3.119   5.436 -0.8403 -0.1017  1.4780
  160PRO    HG2 1826   3.790   3.144   5.320  0.8752 -4.1347 -0.9956
  160PRO      C 1827   3.754   3.396   5.153  0.1644 -0.6439 -1.2842
  160PRO      O 1828   3.683   3.300   5.125  0.4761  0.0588 -0.2076
  161GLY      N 1829   3.790   3.493   5.068 -0.1231 -0.2459 -0.1136
  161GLY     HN 1830   3.863   3.556   5.093 -0.3772  1.9165 -2.4883
  161GLY     CA 1831   3.754   3.492   4.930 -0.0729  0.4922  0.0592
  161GLY    HA1 1832   3.831   3.546   4.877 -1.5629 -0.7753  0.4825
  161GLY    HA2 1833   3.736   3.394   4.887 -0.7514  1.3856  2.6019
  161GLY      C 1834   3.636   3.579   4.900  0.7617  0.5072 -0.7026
  161GLY      O 1835   3.603   3.596   4.781 -0.2968 -0.0193  0.7164
  162GLU      N 1836   3.567   3.627   5.000  0.2772 -0.1233  0.1307
  162GLU     HN 1837   3.580   3.581   5.087  2.5931 -1.3651 -1.2964
  162GLU     CA 1838   3.447   3.713   4.970 -0.5266  0.0869  0.5183
  162GLU     HA 1839   3.421   3.708   4.865 -1.5053  1.9905 -0.1740
  162GLU     CB 1840   3.308   3.662   5.028 -0.9457  0.4527 -0.0035
  162GLU    HB1 1841   3.275   3.562   4.994  0.5832 -0.0284 -4.1483
  162GLU    HB2 1842   3.230   3.738   5.003  2.1242  1.3917  1.3038
  162GLU     CG 1843   3.317   3.642   5.182  0.6853 -0.5493 -0.2873
  162GLU    HG1 1844   3.382   3.718   5.231 -1.1015 -0.7268  2.6474
  162GLU    HG2 1845   3.369   3.544   5.190 -1.8317 -2.0809 -1.2245
  162GLU     CD 1846   3.184   3.630   5.252 -0.4197  0.0814  0.2064
  162GLU    OE1 1847   3.110   3.530   5.234  0.3223 -0.5332 -0.7291
  162GLU    OE2 1848   3.159   3.718   5.340  0.2086  0.4865 -0.0478
  162GLU      C 1849   3.467   3.862   4.999 -0.0765 -0.4620  0.0014
  162GLU      O 1850   3.377   3.942   4.987 -0.4496 -0.0003 -0.3813
  163ASN      N 1851   3.590   3.909   5.037  0.8912 -0.3747 -0.2335
  163ASN     HN 1852   3.674   3.859   5.059 -1.3976  1.0857  2.0231
  163ASN     CA 1853   3.615   4.043   5.085 -0.4987 -0.4684  0.7035
  163ASN     HA 1854   3.521   4.082   5.120 -1.0138  1.2736  2.0823
  163ASN     CB 1855   3.717   4.040   5.205  0.1605 -0.1320 -0.3723
  163ASN    HB1 1856   3.746   4.144   5.229  0.3935 -0.3198 -0.1333
  163ASN    HB2 1857   3.801   3.987   5.155 -3.6078  4.2724 -2.9218
  163ASN     CG 1858   3.652   3.979   5.325 -0.8390  0.1674 -0.1817
  163ASN    OD1 1859   3.527   3.989   5.339 -0.4608  0.0943  0.0472
  163ASN    ND2 1860   3.729   3.909   5.406  0.1943  0.3398 -0.3399
  163ASN   HD21 1861   3.827   3.905   5.388  2.8251  0.1096 -1.1559
  163ASN   HD22 1862   3.689   3.846   5.473 -0.1142 -0.3466  0.9508
  163ASN      C 1863   3.662   4.136   4.982 -0.3098 -0.2500 -0.4921
  163ASN      O 1864   3.659   4.257   4.998 -0.4036  0.0425 -0.2230
  164LEU      N 1865   3.687   4.088   4.862 -1.0492 -0.8498  0.8200
  164LEU     HN 1866   3.668   3.990   4.859 -1.6267 -1.4813 -0.3401
  164LEU     CA 1867   3.735   4.157   4.745  0.0056 -0.2682  0.1220
  164LEU     HA 1868   3.841   4.167   4.757  0.1536  0.0480 -1.2134
  164LEU     CB 1869   3.717   4.076   4.613 -0.4395  0.8396 -0.0214
  164LEU    HB1 1870   3.629   4.010   4.633  0.7086  2.1171  0.7154
  164LEU    HB2 1871   3.793   3.995   4.618  0.1636  0.9602  0.1979
  164LEU     CG 1872   3.730   4.144   4.469 -0.4133  0.0768 -1.0916
  164LEU     HG 1873   3.669   4.235   4.451  2.1852  1.1731 -3.0524
  164LEU    CD1 1874   3.879   4.188   4.450  0.2683 -0.4266 -0.3784
  164LEU   HD11 1875   3.940   4.097   4.469  1.4675 -3.5908  2.3537
  164LEU   HD12 1876   3.896   4.204   4.341  0.6972  0.8464  0.0185
  164LEU   HD13 1877   3.925   4.267   4.514 -1.8652  2.3551 -0.0833
  164LEU    CD2 1878   3.686   4.046   4.359  0.2770 -0.0756  0.5704
  164LEU   HD21 1879   3.690   4.098   4.261 -1.4592 -1.3827  3.1535
  164LEU   HD22 1880   3.741   3.950   4.367  0.4432 -1.1408 -0.5735
  164LEU   HD23 1881   3.580   4.022   4.382 -1.6291  0.2924  0.9854
  164LEU      C 1882   3.687   4.291   4.722 -0.0026 -0.6806 -0.1314
  164LEU      O 1883   3.759   4.388   4.722 -0.0607 -0.3838  0.0872
  165VAL      N 1884   3.556   4.301   4.688  0.7353 -0.0539  0.1794
  165VAL     HN 1885   3.496   4.222   4.683 -0.4090  1.3647  0.1008
  165VAL     CA 1886   3.493   4.431   4.649 -0.8069 -0.2223 -0.4574
  165VAL     HA 1887   3.550   4.482   4.573  2.5261  2.6719 -0.1171
  165VAL     CB 1888   3.353   4.404   4.596  0.1406 -0.0110  0.2543
  165VAL     HB 1889   3.303   4.325   4.656  2.4479  0.4299 -0.0854
  165VAL    CG1 1890   3.267   4.530   4.590 -0.5844  0.0583  0.1646
  165VAL   HG11 1891   3.218   4.551   4.688  1.8789 -2.3537  0.3700
  165VAL   HG12 1892   3.323   4.619   4.555 -2.2110 -0.6311  1.1680
  165VAL   HG13 1893   3.176   4.525   4.526  1.5090  1.5760 -0.3059
  165VAL    CG2 1894   3.375   4.348   4.452 -0.3344 -1.0579  0.0271
  165VAL   HG21 1895   3.442   4.260   4.455  0.7406 -1.0110  0.8486
  165VAL   HG22 1896   3.286   4.319   4.391  0.7084  2.6750  1.6548
  165VAL   HG23 1897   3.435   4.429   4.404 -1.7599 -0.8700  2.3844
  165VAL      C 1898   3.489   4.526   4.769  0.7110 -0.5479  0.1252
  165VAL      O 1899   3.522   4.644   4.762 -0.6720 -0.2743 -0.6920
  166LYS      N 1900   3.442   4.479   4.881  0.3469 -0.3972  0.0181
  166LYS     HN 1901   3.404   4.387   4.876 -1.2602 -0.3815  0.1288
  166LYS     CA 1902   3.424   4.552   5.003 -0.8142 -0.5348 -0.6074
  166LYS     HA 1903   3.351   4.630   4.987 -2.7418 -0.1482  0.6114
  166LYS     CB 1904   3.352   4.452   5.103 -0.3257  1.0872 -0.9282
  166LYS    HB1 1905   3.433   4.376   5.100  1.4369  0.4094  0.1380
  166LYS    HB2 1906   3.258   4.405   5.068  1.4248  0.5284 -0.0536
  166LYS     CG 1907   3.315   4.505   5.248  0.0571 -0.1536  0.1033
  166LYS    HG1 1908   3.399   4.553   5.302 -1.5550  0.6338  2.7088
  166LYS    HG2 1909   3.290   4.414   5.306 -1.1743 -0.7083 -1.2251
  166LYS     CD 1910   3.182   4.590   5.249  0.4699 -0.5222  0.0458
  166LYS    HD1 1911   3.104   4.530   5.200 -0.1692 -0.2098 -2.3118
  166LYS    HD2 1912   3.154   4.595   5.357 -4.0072 -0.5482 -1.9098
  166LYS     CE 1913   3.184   4.730   5.192 -0.7246 -0.3010  0.2278
  166LYS    HE1 1914   3.221   4.744   5.088  1.0309 -0.0964  1.4995
  166LYS    HE2 1915   3.264   4.783   5.249  0.0592  1.9756  1.3405
  166LYS     NZ 1916   3.063   4.807   5.214 -0.6721  0.1783  0.2317
  166LYS    HZ1 1917   2.989   4.768   5.153 -0.9961 -2.1773  0.0573
  166LYS    HZ2 1918   3.041   4.799   5.315  0.8120  1.6058 -1.5426
  166LYS    HZ3 1919   3.076   4.909   5.201  1.1619 -1.0630  1.4623
  166LYS      C 1920   3.543   4.618   5.067  0.0095  0.0308  0.3587
  166LYS      O 1921   3.537   4.731   5.113 -0.2897 -0.0587  0.4214
  167GLY      N 1922   3.660   4.548   5.076 -0.0985 -0.2793 -0.1840
  167GLY     HN 1923   3.660   4.455   5.041  1.7598 -0.0829  1.3021
  167GLY     CA 1924   3.786   4.607   5.123  0.4743 -0.2753  0.4061
  167GLY    HA1 1925   3.768   4.629   5.227  0.0992  2.0629  1.7949
  167GLY    HA2 1926   3.866   4.536   5.115 -2.4973 -1.2595 -0.1284
  167GLY      C 1927   3.830   4.725   5.050 -0.1006 -0.6935 -0.4631
  167GLY      O 1928   3.874   4.827   5.111 -0.8449  0.3910 -0.1239
  168LEU      N 1929   3.812   4.722   4.912  0.4821 -0.1329  1.0070
  168LEU     HN 1930   3.771   4.640   4.873 -1.6250  1.6295 -0.2386
  168LEU     CA 1931   3.855   4.822   4.827 -0.2043 -0.0569 -0.2062
  168LEU     HA 1932   3.961   4.834   4.844  1.9770  1.1623 -2.3910
  168LEU     CB 1933   3.844   4.787   4.679  0.1022  0.4874  0.0490
  168LEU    HB1 1934   3.879   4.878   4.625 -1.1698  0.3288 -0.3325
  168LEU    HB2 1935   3.736   4.771   4.660 -0.1585 -1.2782 -0.0992
  168LEU     CG 1936   3.931   4.671   4.624 -0.0436 -0.0198 -0.5527
  168LEU     HG 1937   3.933   4.592   4.703  0.8896  0.4807  0.3460
  168LEU    CD1 1938   3.865   4.611   4.495  0.1802  0.1519 -0.7216
  168LEU   HD11 1939   3.897   4.669   4.407  1.6367 -1.0916 -1.6388
  168LEU   HD12 1940   3.895   4.504   4.490  0.7196 -1.4101 -0.5256
  168LEU   HD13 1941   3.754   4.616   4.501  0.0954  0.5607  2.1605
  168LEU    CD2 1942   4.081   4.716   4.595  0.5263 -0.2591 -0.6642
  168LEU   HD21 1943   4.124   4.771   4.681 -0.0611  0.3488  1.5566
  168LEU   HD22 1944   4.145   4.631   4.565 -0.8091 -0.1165 -1.8766
  168LEU   HD23 1945   4.083   4.788   4.510 -1.0376  0.5645  0.3970
  168LEU      C 1946   3.776   4.948   4.860  1.4540 -0.4767  0.9553
  168LEU      O 1947   3.834   5.050   4.876 -0.3991 -0.3436  0.0007
  169LYS      N 1948   3.642   4.945   4.874 -0.2537  0.4522 -0.6199
  169LYS     HN 1949   3.590   4.864   4.849 -0.7495 -1.6730  0.9217
  169LYS     CA 1950   3.556   5.048   4.929  0.1908 -0.8190  0.7431
  169LYS     HA 1951   3.572   5.134   4.864  2.5491  0.0504 -0.7014
  169LYS     CB 1952   3.409   5.010   4.921  0.1113  0.5755  1.2317
  169LYS    HB1 1953   3.340   5.088   4.958 -1.2513 -2.7089  3.9170
  169LYS    HB2 1954   3.378   4.928   4.990  0.2810 -0.9164  2.6484
  169LYS     CG 1955   3.362   4.967   4.779  0.4265  0.0235  0.3752
  169LYS    HG1 1956   3.417   4.876   4.747  0.1614 -0.1935 -1.2277
  169LYS    HG2 1957   3.411   5.036   4.708 -1.2450  2.2108  0.2867
  169LYS     CD 1958   3.214   4.951   4.765  0.0608  0.3504 -0.0769
  169LYS    HD1 1959   3.177   4.877   4.839  0.6081  0.0290  2.0685
  169LYS    HD2 1960   3.176   5.049   4.802 -3.1270  0.9512  1.4784
  169LYS     CE 1961   3.160   4.928   4.621  0.0204  0.2938 -0.1963
  169LYS    HE1 1962   3.199   4.831   4.583 -0.6965  0.1846 -2.8028
  169LYS    HE2 1963   3.213   5.000   4.554  1.7246 -0.9396 -0.9285
  169LYS     NZ 1964   3.018   4.948   4.602 -0.3081  0.0798  0.2571
  169LYS    HZ1 1965   2.996   5.039   4.647  2.5997 -0.7629  1.9953
  169LYS    HZ2 1966   3.007   4.963   4.499 -0.1522 -4.1126 -1.3875
  169LYS    HZ3 1967   2.959   4.867   4.631 -1.2173  1.3567 -0.3534
  169LYS      C 1968   3.596   5.100   5.064  0.4190  0.6400  0.0344
  169LYS      O 1969   3.618   5.222   5.085 -0.7644 -0.2461 -0.5572
  170ASP      N 1970   3.614   5.011   5.156  0.0669  1.1116 -0.1019
  170ASP     HN 1971   3.594   4.917   5.129 -0.2562 -0.2290  0.9627
  170ASP     CA 1972   3.645   5.042   5.297  0.0679 -0.7515  0.2202
  170ASP     HA 1973   3.576   5.122   5.318  1.9765 -2.8126  0.4192
  170ASP     CB 1974   3.618   4.921   5.385 -0.5799  0.2146 -0.1267
  170ASP    HB1 1975   3.667   4.937   5.484  1.7917  1.4324 -0.0430
  170ASP    HB2 1976   3.667   4.825   5.357  1.3630 -0.2658  1.2370
  170ASP     CG 1977   3.474   4.899   5.417  0.0543  0.5250  0.1865
  170ASP    OD1 1978   3.439   4.792   5.471 -0.4729 -0.0821 -0.1571
  170ASP    OD2 1979   3.392   4.989   5.390 -0.2117  0.8248  0.1292
  170ASP      C 1980   3.780   5.110   5.317 -0.0070 -0.0215  0.4195
  170ASP      O 1981   3.785   5.201   5.401 -0.2524  0.3237  0.7142
  171SER      N 1982   3.886   5.067   5.251 -0.7259 -0.4431  1.2826
  171SER     HN 1983   3.882   4.985   5.193 -5.1217  0.1461  1.0283
  171SER     CA 1984   4.014   5.130   5.250  0.3054  0.6304  0.9110
  171SER     HA 1985   4.040   5.145   5.354  0.5168  0.7948  0.5540
  171SER     CB 1986   4.127   5.043   5.203 -0.1405  0.0335  0.5471
  171SER    HB1 1987   4.133   4.957   5.272  4.2437  1.4460 -2.3499
  171SER    HB2 1988   4.231   5.083   5.193  1.1695  0.2131 -0.4782
  171SER     OG 1989   4.095   4.984   5.082 -0.1082  0.3827  0.2980
  171SER    HG1 1990   4.026   4.918   5.088 -2.7785 -1.9752  0.0342
  171SER      C 1991   4.007   5.270   5.196 -0.3173  0.0222 -0.4048
  171SER      O 1992   4.058   5.360   5.257 -0.1353 -0.2308  0.5354
  172THR      N 1993   3.930   5.281   5.084 -0.2113 -0.3745  0.6598
  172THR     HN 1994   3.896   5.196   5.044  2.6733  0.3005  3.6758
  172THR     CA 1995   3.908   5.414   5.016 -0.1930 -0.3226  0.0313
  172THR     HA 1996   4.006   5.459   5.003 -0.5192 -0.0079 -3.2158
  172THR     CB 1997   3.844   5.380   4.883  0.2554  0.1073 -0.1559
  172THR     HB 1998   3.740   5.342   4.896  0.7731 -0.8585 -3.2887
  172THR    OG1 1999   3.929   5.302   4.802  0.2899 -0.5629  0.0641
  172THR    HG1 2000   3.914   5.213   4.836 -0.9567  2.7265 -0.2885
  172THR    CG2 2001   3.827   5.511   4.809 -0.5459  0.6214  0.0366
  172THR   HG21 2002   3.791   5.488   4.706 -0.2572  2.7561  0.1165
  172THR   HG22 2003   3.761   5.584   4.860 -0.8898  3.8996 -1.5061
  172THR   HG23 2004   3.923   5.567   4.802 -1.1043 -0.7881 -0.1953
  172THR      C 2005   3.830   5.502   5.110  0.3763  0.1140  0.2211
  172THR      O 2006   3.859   5.625   5.133  0.1347 -0.3401 -0.2094
  173VAL      N 2007   3.726   5.455   5.182 -0.3233 -0.4040 -0.3904
  173VAL     HN 2008   3.696   5.360   5.170 -1.6691 -0.1734  0.7969
  173VAL     CA 2009   3.643   5.531   5.270 -0.2161 -0.1602  0.1794
  173VAL     HA 2010   3.616   5.626   5.226  1.9383  0.6103  2.2274
  173VAL     CB 2011   3.515   5.457   5.300 -0.0054 -0.1339 -0.1306
  173VAL     HB 2012   3.537   5.354   5.335 -2.7842 -1.6777  2.6076
  173VAL    CG1 2013   3.429   5.532   5.403  0.1667  0.6276  0.0877
  173VAL   HG11 2014   3.335   5.474   5.412 -1.0259  0.6330 -3.6122
  173VAL   HG12 2015   3.476   5.540   5.504 -2.3632  0.3380  0.6075
  173VAL   HG13 2016   3.402   5.634   5.370  0.3667 -0.6972  0.1373
  173VAL    CG2 2017   3.427   5.460   5.174  0.0018 -0.0571 -0.8635
  173VAL   HG21 2018   3.481   5.421   5.085  0.5000  0.0958 -3.1708
  173VAL   HG22 2019   3.340   5.391   5.173 -0.8025 -1.2424 -3.0110
  173VAL   HG23 2020   3.379   5.560   5.163  2.2108 -0.7963 -1.4342
  173VAL      C 2021   3.724   5.563   5.391  0.3812  0.3087  0.1569
  173VAL      O 2022   3.729   5.681   5.436 -0.0381  0.0954 -0.1527
  174THR      N 2023   3.802   5.466   5.441 -0.2131 -0.1788 -0.4323
  174THR     HN 2024   3.792   5.372   5.409 -2.4990  1.0771  0.4820
  174THR     CA 2025   3.885   5.484   5.564  0.8748 -0.2771 -0.8830
  174THR     HA 2026   3.819   5.530   5.636 -2.5809  1.6532 -0.0027
  174THR     CB 2027   3.941   5.360   5.642 -0.0905  0.1116 -0.5727
  174THR     HB 2028   3.951   5.274   5.572 -1.9648  0.2148  0.1443
  174THR    OG1 2029   3.846   5.318   5.739  0.5108  0.3100 -0.0822
  174THR    HG1 2030   3.868   5.230   5.769  0.2209 -0.8057  1.9793
  174THR    CG2 2031   4.066   5.380   5.727  0.5434  1.0185 -0.8715
  174THR   HG21 2032   4.113   5.288   5.767 -1.1293 -1.0051  1.9634
  174THR   HG22 2033   4.149   5.428   5.670 -0.5820 -0.7802  1.8046
  174THR   HG23 2034   4.047   5.460   5.802 -2.0787  0.3372 -0.3128
  174THR      C 2035   3.988   5.593   5.544  0.1109  0.1289 -0.2548
  174THR      O 2036   3.991   5.692   5.619  0.2416 -0.6306  0.0672
  175LEU      N 2037   4.074   5.592   5.434  0.0055  0.5479  0.0442
  175LEU     HN 2038   4.061   5.520   5.366 -0.0221 -3.0431 -1.3755
  175LEU     CA 2039   4.174   5.691   5.420 -0.0436 -0.3104  0.2307
  175LEU     HA 2040   4.234   5.692   5.509 -1.2300  0.6311 -1.1848
  175LEU     CB 2041   4.270   5.660   5.305  0.1244  0.1200 -0.0652
  175LEU    HB1 2042   4.337   5.749   5.302  1.5083 -1.6654 -0.6126
  175LEU    HB2 2043   4.212   5.655   5.211  1.3999 -0.6410  2.1270
  175LEU     CG 2044   4.362   5.532   5.322 -0.0737  0.0163 -0.2623
  175LEU     HG 2045   4.302   5.443   5.351 -0.6068  2.0906  2.3204
  175LEU    CD1 2046   4.420   5.504   5.186 -0.2591  0.6005 -0.1586
  175LEU   HD11 2047   4.473   5.593   5.144  1.3352 -0.5615 -0.7303
  175LEU   HD12 2048   4.495   5.423   5.200  1.5075 -0.4808  0.9540
  175LEU   HD13 2049   4.342   5.466   5.117 -0.4332  0.7230 -0.1246
  175LEU    CD2 2050   4.473   5.547   5.426  0.2818  0.1189 -0.0840
  175LEU   HD21 2051   4.564   5.489   5.402 -3.0594 -0.6818 -1.0281
  175LEU   HD22 2052   4.498   5.655   5.431  1.3634  1.9777  1.3915
  175LEU   HD23 2053   4.439   5.517   5.527 -1.3140 -2.6350  0.8556
  175LEU      C 2054   4.116   5.828   5.386 -0.2577 -0.1612 -0.2976
  175LEU      O 2055   4.175   5.932   5.427  0.0615 -0.4605  0.0149
  176GLY      N 2056   3.993   5.823   5.317 -0.0892 -0.1525  0.2706
  176GLY     HN 2057   3.949   5.739   5.288  1.4795  1.6270  2.6972
  176GLY     CA 2058   3.919   5.943   5.289 -0.2078 -0.5656 -0.8839
  176GLY    HA1 2059   3.977   6.006   5.224  0.5005 -0.9333  2.2124
  176GLY    HA2 2060   3.827   5.903   5.249  0.3660  0.5253 -1.2951
  176GLY      C 2061   3.880   6.020   5.416  0.6128  0.0966 -0.8570
  176GLY      O 2062   3.898   6.144   5.427 -0.0897 -0.1112  0.3893
  177LYS      N 2063   3.838   5.944   5.521  0.1930 -0.2567 -0.3720
  177LYS     HN 2064   3.817   5.847   5.516  0.4520  0.4027 -1.6563
  177LYS     CA 2065   3.819   6.002   5.650 -0.0848  0.0177 -0.5187
  177LYS     HA 2066   3.752   6.085   5.634 -1.8298 -3.8369 -1.7698
  177LYS     CB 2067   3.757   5.903   5.746  0.0692 -0.7700  0.5917
  177LYS    HB1 2068   3.761   5.935   5.853  0.4162  0.5694 -0.6149
  177LYS    HB2 2069   3.816   5.810   5.737 -0.4123  0.8220  0.8653
  177LYS     CG 2070   3.607   5.868   5.724 -0.2075  0.4150 -0.3851
  177LYS    HG1 2071   3.581   5.872   5.616 -0.3587  0.6400 -0.9314
  177LYS    HG2 2072   3.542   5.936   5.784  0.2602 -0.6040 -1.8864
  177LYS     CD 2073   3.577   5.722   5.780 -0.0203 -0.1362  0.1302
  177LYS    HD1 2074   3.633   5.652   5.715 -0.8673  0.5162 -1.0374
  177LYS    HD2 2075   3.613   5.724   5.885 -1.0471  0.3283  1.8056
  177LYS     CE 2076   3.428   5.692   5.774  0.1632 -0.6530 -0.6189
  177LYS    HE1 2077   3.411   5.583   5.778  2.5828  1.7736  2.5318
  177LYS    HE2 2078   3.385   5.735   5.681 -1.4438  1.1696  0.5602
  177LYS     NZ 2079   3.355   5.751   5.881  0.2274  0.2629  0.4463
  177LYS    HZ1 2080   3.269   5.697   5.902 -0.4083 -1.3686 -0.5779
  177LYS    HZ2 2081   3.403   5.738   5.973  2.4160 -2.0655 -0.5007
  177LYS    HZ3 2082   3.324   5.848   5.863  0.3963 -1.9970  1.6389
  177LYS      C 2083   3.945   6.057   5.717  0.3379 -1.4857  0.4763
  177LYS      O 2084   3.942   6.162   5.772  0.6419  0.0599  0.5879
  178ILE      N 2085   4.053   5.978   5.709  0.2763 -0.1635  0.0564
  178ILE     HN 2086   4.058   5.893   5.657  1.5125 -2.6881  1.7761
  178ILE     CA 2087   4.183   6.021   5.779 -0.0594  0.7065  1.2068
  178ILE     HA 2088   4.177   6.026   5.886  2.1497  2.1954 -0.1258
  178ILE     CB 2089   4.294   5.911   5.762 -0.6156  0.0154  1.0805
  178ILE     HB 2090   4.293   5.886   5.653 -3.1877 -0.0482 -0.2895
  178ILE    CG2 2091   4.438   5.965   5.786  0.1652 -0.5430  0.2479
  178ILE   HG21 2092   4.510   5.881   5.790  0.0992 -0.0547 -1.8523
  178ILE   HG22 2093   4.480   6.035   5.711  0.3055  0.2861 -1.8135
  178ILE   HG23 2094   4.450   6.004   5.890 -0.8698  1.5924 -0.2486
  178ILE    CG1 2095   4.259   5.783   5.846 -0.3221  0.1343 -0.6213
  178ILE   HG11 2096   4.154   5.763   5.815 -1.4133  0.2915  1.2022
  178ILE   HG12 2097   4.245   5.819   5.950  1.0366 -1.0051  1.2886
  178ILE     CD 2098   4.352   5.667   5.819  0.5698  0.4101  0.7176
  178ILE    HD1 2099   4.357   5.653   5.709 -0.7508 -0.4166 -0.1185
  178ILE    HD2 2100   4.458   5.697   5.835  1.2756 -0.3572  0.6907
  178ILE    HD3 2101   4.326   5.578   5.880 -1.0227 -1.4333  0.1022
  178ILE      C 2102   4.235   6.154   5.726 -0.1061 -0.0029  0.2934
  178ILE      O 2103   4.283   6.243   5.799 -0.4649  0.0340  0.1300
  179PHE      N 2104   4.233   6.174   5.597 -0.0696 -0.2167 -0.3893
  179PHE     HN 2105   4.217   6.094   5.540  2.0181  0.1071  2.1989
  179PHE     CA 2106   4.295   6.295   5.540 -0.1704 -0.4757 -0.9337
  179PHE     HA 2107   4.365   6.344   5.606 -1.5433  0.5233  0.1218
  179PHE     CB 2108   4.375   6.259   5.410 -0.4410  0.0244  0.1846
  179PHE    HB1 2109   4.428   6.346   5.366 -0.9616 -1.3682 -0.0222
  179PHE    HB2 2110   4.320   6.217   5.324 -0.3559 -1.4398 -1.9699
  179PHE     CG 2111   4.488   6.170   5.449 -0.2846  0.1454 -0.2790
  179PHE    CD1 2112   4.596   6.223   5.518  0.8687  0.3885 -0.0522
  179PHE    HD1 2113   4.615   6.328   5.532 -2.1195 -1.3522  2.0708
  179PHE    CE1 2114   4.701   6.139   5.559  0.3439 -1.0186  0.1311
  179PHE    HE1 2115   4.789   6.179   5.608  0.9163 -0.5420 -0.1202
  179PHE     CZ 2116   4.701   6.007   5.531 -0.5757  0.4553 -0.7684
  179PHE     HZ 2117   4.788   5.950   5.559  2.9897  0.1495 -0.7391
  179PHE    CD2 2118   4.492   6.030   5.412 -0.8700 -0.4468  0.6168
  179PHE    HD2 2119   4.411   5.992   5.351 -0.2173  0.5233  0.1828
  179PHE    CE2 2120   4.600   5.952   5.452 -0.0256 -0.1121 -0.2572
  179PHE    HE2 2121   4.599   5.847   5.429  2.6159  0.0511 -1.3737
  179PHE      C 2122   4.192   6.395   5.503 -0.7619  0.3136  0.2684
  179PHE      O 2123   4.221   6.496   5.439 -0.0098 -0.1888 -0.4501
  180ASN      N 2124   4.064   6.375   5.543  0.4522 -0.2443 -0.3040
  180ASN     HN 2125   4.047   6.290   5.593 -0.2729  2.6577  0.1182
  180ASN     CA 2126   3.960   6.472   5.531 -0.1071  0.3240  0.1124
  180ASN     HA 2127   3.873   6.420   5.567  0.4000 -1.1992  0.3191
  180ASN     CB 2128   3.986   6.599   5.616 -0.3226 -0.1916  0.2009
  180ASN    HB1 2129   4.086   6.642   5.595 -1.5263 -1.4816 -1.5380
  180ASN    HB2 2130   3.983   6.565   5.722  2.7746 -0.6776 -0.3012
  180ASN     CG 2131   3.876   6.700   5.593 -0.6291 -0.7129  0.9750
  180ASN    OD1 2132   3.761   6.655   5.591  0.2571  0.0651 -0.3680
  180ASN    ND2 2133   3.920   6.827   5.580  0.0899 -0.1961 -0.0620
  180ASN   HD21 2134   4.019   6.837   5.590  1.6563  2.9701 -3.0155
  180ASN   HD22 2135   3.858   6.901   5.552 -1.3679 -1.8875 -1.4823
  180ASN      C 2136   3.915   6.490   5.381 -0.0095  0.0019  0.1011
  180ASN      O 2137   3.875   6.600   5.338 -0.2122 -0.3494  0.4766
  181LYS      N 2138   3.915   6.388   5.299  0.6059  0.6664 -0.1778
  181LYS     HN 2139   3.945   6.298   5.329  1.2712 -2.3767 -0.4228
  181LYS     CA 2140   3.870   6.414   5.157 -0.0680 -0.3711  0.5438
  181LYS     HA 2141   3.817   6.508   5.153  0.0874  2.4222 -0.2939
  181LYS     CB 2142   3.981   6.420   5.060 -0.2752 -0.3718  0.8701
  181LYS    HB1 2143   3.941   6.422   4.956 -1.0002 -0.4995 -0.0572
  181LYS    HB2 2144   4.042   6.328   5.070  1.0324 -0.9155 -1.2880
  181LYS     CG 2145   4.080   6.531   5.091  0.0913 -0.1929 -0.0274
  181LYS    HG1 2146   4.133   6.515   5.187 -1.3619 -1.5005 -2.1008
  181LYS    HG2 2147   4.025   6.628   5.096 -0.9799  1.0321  0.1503
  181LYS     CD 2148   4.184   6.527   4.985 -0.6068  0.0038  0.0932
  181LYS    HD1 2149   4.244   6.433   4.985  5.5462  0.4959 -0.7209
  181LYS    HD2 2150   4.136   6.535   4.885 -0.7368 -1.8796 -0.0562
  181LYS     CE 2151   4.276   6.642   4.993 -0.0687  0.5276 -0.3832
  181LYS    HE1 2152   4.346   6.625   5.077 -1.0450  1.9457 -1.5422
  181LYS    HE2 2153   4.225   6.732   5.034  1.8667  1.1746  3.4520
  181LYS     NZ 2154   4.351   6.656   4.863  0.1529  0.2730  0.1310
  181LYS    HZ1 2155   4.281   6.639   4.787  1.0459  0.4391 -1.0320
  181LYS    HZ2 2156   4.388   6.752   4.852 -0.5129  2.6935  0.3467
  181LYS    HZ3 2157   4.427   6.585   4.859  0.8103  1.5900  3.7832
  181LYS      C 2158   3.767   6.299   5.122 -0.2542 -0.5114 -0.4966
  181LYS      O 2159   3.783   6.221   5.032 -0.1833 -0.8084  0.0119
  182ASP      N 2160   3.656   6.296   5.204 -1.2583 -0.2456  0.3687
  182ASP     HN 2161   3.662   6.368   5.273  1.6609 -0.0786  1.8177
  182ASP     CA 2162   3.540   6.208   5.195 -0.2503 -0.9249 -1.0018
  182ASP     HA 2163   3.578   6.108   5.211 -0.0243 -1.2708 -1.2356
  182ASP     CB 2164   3.434   6.242   5.295 -0.7516 -0.8525 -0.4549
  182ASP    HB1 2165   3.345   6.177   5.288 -0.8380  0.5310 -1.1408
  182ASP    HB2 2166   3.396   6.347   5.292 -1.9549 -0.9448  0.8687
  182ASP     CG 2167   3.490   6.214   5.438 -0.0065  0.0959  0.0286
  182ASP    OD1 2168   3.507   6.314   5.518 -0.1863  0.1133 -0.0983
  182ASP    OD2 2169   3.512   6.095   5.462  0.2208  0.7532 -0.0593
  182ASP      C 2170   3.482   6.212   5.053  0.0230 -0.3235  0.2632
  182ASP      O 2171   3.458   6.104   4.998  0.2844 -0.5939 -0.3899
  183LYS      N 2172   3.463   6.331   4.995  0.5161 -0.4188 -0.1804
  183LYS     HN 2173   3.477   6.418   5.043 -0.9193 -0.7650  1.1616
  183LYS     CA 2174   3.398   6.346   4.868  0.6030 -0.6417 -0.1644
  183LYS     HA 2175   3.304   6.293   4.875 -0.4103  1.7754  0.3717
  183LYS     CB 2176   3.361   6.501   4.831 -0.0405 -0.3011  0.6458
  183LYS    HB1 2177   3.453   6.557   4.802 -0.3315  1.0516  3.4336
  183LYS    HB2 2178   3.302   6.544   4.915 -0.9532 -2.2026 -1.1125
  183LYS     CG 2179   3.263   6.528   4.705  0.5633  0.5336 -0.5900
  183LYS    HG1 2180   3.183   6.453   4.725  1.0859  1.8026  1.7576
  183LYS    HG2 2181   3.310   6.500   4.608 -1.5739 -0.8897 -1.7844
  183LYS     CD 2182   3.208   6.666   4.686  0.5292  0.1625  0.2742
  183LYS    HD1 2183   3.142   6.666   4.597  0.5487 -2.1471 -0.6035
  183LYS    HD2 2184   3.149   6.686   4.779 -1.9105 -1.2296 -2.4140
  183LYS     CE 2185   3.326   6.767   4.674 -0.0498 -0.0218 -0.7202
  183LYS    HE1 2186   3.392   6.752   4.586 -1.1838 -2.1637 -1.5244
  183LYS    HE2 2187   3.401   6.759   4.756 -2.4560  0.9684  0.1165
  183LYS     NZ 2188   3.273   6.904   4.685  0.6750  0.2038  0.0649
  183LYS    HZ1 2189   3.216   6.913   4.598  1.4494  0.5340 -1.8409
  183LYS    HZ2 2190   3.211   6.913   4.767  0.2129 -1.4918 -0.7480
  183LYS    HZ3 2191   3.348   6.976   4.691 -1.1500 -0.1177 -1.5764
  183LYS      C 2192   3.469   6.279   4.738  0.4195 -0.0282 -1.0810
  183LYS      O 2193   3.402   6.216   4.658 -0.1112  0.3500 -0.0613
  184GLU      N 2194   3.603   6.296   4.727  0.4033 -0.8427  0.3772
  184GLU     HN 2195   3.644   6.362   4.789  1.8439 -0.8678 -0.8833
  184GLU     CA 2196   3.697   6.235   4.634 -0.2235 -0.2954  0.1546
  184GLU     HA 2197   3.653   6.244   4.536 -1.0859 -0.4421 -0.4755
  184GLU     CB 2198   3.840   6.292   4.645 -0.4317 -0.3446  0.2637
  184GLU    HB1 2199   3.907   6.226   4.586  0.2372 -1.5054 -0.2669
  184GLU    HB2 2200   3.870   6.296   4.751 -0.5159 -1.1915  0.8839
  184GLU     CG 2201   3.849   6.441   4.584 -0.1063  0.8298 -0.1226
  184GLU    HG1 2202   3.786   6.438   4.493 -0.3686 -1.3041 -0.1364
  184GLU    HG2 2203   3.950   6.447   4.538 -0.0580  1.8905  3.1500
  184GLU     CD 2204   3.830   6.558   4.673 -0.2848  0.8685 -0.2262
  184GLU    OE1 2205   3.907   6.658   4.671  0.2529 -0.7050 -0.2547
  184GLU    OE2 2206   3.718   6.562   4.736  0.6281 -0.4909  0.4458
  184GLU      C 2207   3.705   6.085   4.655 -0.7370 -0.2234 -0.1896
  184GLU      O 2208   3.722   6.010   4.556 -0.5096  0.2472 -0.7139
  185ALA      N 2209   3.696   6.035   4.778  0.0565 -0.8236 -0.4197
  185ALA     HN 2210   3.695   6.096   4.857  2.6481 -0.1530  1.0538
  185ALA     CA 2211   3.680   5.894   4.812 -0.0105 -0.0144 -0.9052
  185ALA     HA 2212   3.758   5.843   4.757 -0.9584 -2.3834  0.8494
  185ALA     CB 2213   3.696   5.863   4.962 -0.5055  0.2324  0.1320
  185ALA    HB1 2214   3.797   5.895   4.996  0.1050 -2.9302 -0.1137
  185ALA    HB2 2215   3.625   5.918   5.028 -0.7441  0.1723 -1.2951
  185ALA    HB3 2216   3.688   5.754   4.978  2.4733  2.7384 -2.7672
  185ALA      C 2217   3.547   5.850   4.758  0.3614  0.0428 -0.2660
  185ALA      O 2218   3.545   5.740   4.698  0.5869 -0.2287 -0.4328
  186LYS      N 2219   3.434   5.921   4.778 -0.1542  0.0304 -0.7083
  186LYS     HN 2220   3.440   6.006   4.829 -0.7915  2.8578 -1.7917
  186LYS     CA 2221   3.313   5.872   4.718 -0.5119  0.0509 -0.6767
  186LYS     HA 2222   3.297   5.770   4.752  0.7633 -1.4997  3.9331
  186LYS     CB 2223   3.191   5.954   4.763  0.8086 -0.2446 -0.4405
  186LYS    HB1 2224   3.105   5.935   4.696 -0.5765  1.2894  3.3456
  186LYS    HB2 2225   3.222   6.060   4.756 -1.3112 -1.0027  0.5502
  186LYS     CG 2226   3.161   5.933   4.914 -0.4124 -0.8176 -0.6108
  186LYS    HG1 2227   3.256   5.949   4.970 -3.2376 -1.0199  0.6519
  186LYS    HG2 2228   3.134   5.825   4.914  1.3379 -1.9752 -0.4782
  186LYS     CD 2229   3.036   6.020   4.965  0.8455  0.5366 -0.7475
  186LYS    HD1 2230   3.071   6.119   4.929  1.6471 -3.0052  1.2016
  186LYS    HD2 2231   2.947   5.989   4.906  2.8422  1.0095  1.0854
  186LYS     CE 2232   3.020   6.018   5.114 -0.2958 -0.3711  0.2804
  186LYS    HE1 2233   3.113   6.064   5.155  0.2299  0.0147  2.7109
  186LYS    HE2 2234   3.021   5.913   5.149 -0.4252  1.0616 -2.1474
  186LYS     NZ 2235   2.907   6.100   5.168  0.1020  1.7258 -0.0864
  186LYS    HZ1 2236   2.879   6.079   5.266  1.8174  0.1255  0.0853
  186LYS    HZ2 2237   2.933   6.200   5.165 -2.4273 -0.3104 -0.4335
  186LYS    HZ3 2238   2.827   6.087   5.102  1.2752  1.1286 -0.8063
  186LYS      C 2239   3.318   5.856   4.567  0.0774 -0.3389  0.1048
  186LYS      O 2240   3.279   5.756   4.516  0.3623  0.2800 -0.2517
  187GLN      N 2241   3.370   5.957   4.496 -0.3448 -0.5065 -0.4433
  187GLN     HN 2242   3.402   6.041   4.540  1.3754  0.6434  0.5071
  187GLN     CA 2243   3.381   5.969   4.352  0.5163 -0.7139 -0.5569
  187GLN     HA 2244   3.284   5.952   4.310 -0.4400  5.0701  2.5024
  187GLN     CB 2245   3.441   6.099   4.300 -0.5053 -0.2335 -0.5128
  187GLN    HB1 2246   3.489   6.076   4.202 -0.5419 -2.1165 -0.4035
  187GLN    HB2 2247   3.528   6.108   4.368 -1.6075 -2.7951  1.2545
  187GLN     CG 2248   3.336   6.217   4.314  0.1538 -0.4274 -0.1995
  187GLN    HG1 2249   3.296   6.209   4.417 -0.1624 -1.3933  2.2472
  187GLN    HG2 2250   3.253   6.207   4.240  0.6065 -1.6301 -0.8867
  187GLN     CD 2251   3.406   6.353   4.324  0.0233  0.2408 -0.3665
  187GLN    OE1 2252   3.530   6.359   4.329 -0.1942  0.1169 -0.5422
  187GLN    NE2 2253   3.331   6.468   4.325  0.2286  0.5210  0.2680
  187GLN   HE21 2254   3.231   6.470   4.323  0.2807  0.9227 -0.8422
  187GLN   HE22 2255   3.385   6.550   4.346 -2.0610  1.6507  0.8145
  187GLN      C 2256   3.464   5.848   4.296 -0.2909  0.7122  0.7822
  187GLN      O 2257   3.422   5.782   4.203 -0.1961  0.7907 -0.4379
  188LEU      N 2258   3.577   5.806   4.352 -0.1666 -0.5941  0.4053
  188LEU     HN 2259   3.618   5.853   4.430 -0.7578 -3.3053 -0.6699
  188LEU     CA 2260   3.647   5.679   4.322  0.1870 -0.4115 -0.9377
  188LEU     HA 2261   3.685   5.685   4.221  2.6804  3.5503  3.2923
  188LEU     CB 2262   3.787   5.690   4.391  0.4651  0.3662 -0.0638
  188LEU    HB1 2263   3.771   5.729   4.493  0.6998  0.4761  2.6868
  188LEU    HB2 2264   3.850   5.764   4.336  0.7516 -0.0241 -0.3854
  188LEU     CG 2265   3.875   5.570   4.400  0.4884 -1.0186 -0.5798
  188LEU     HG 2266   3.819   5.506   4.472 -0.8522  1.6242  4.0270
  188LEU    CD1 2267   3.908   5.502   4.263 -0.0173 -0.4341  0.6002
  188LEU   HD11 2268   3.815   5.483   4.205 -0.2711  2.8126  0.3558
  188LEU   HD12 2269   3.982   5.553   4.198 -0.6569  0.7240 -1.0130
  188LEU   HD13 2270   3.942   5.397   4.278 -1.4354 -1.0036  2.2880
  188LEU    CD2 2271   4.013   5.590   4.461  0.0222 -1.0220 -0.0690
  188LEU   HD21 2272   4.060   5.496   4.496 -0.7589  2.6233  3.0512
  188LEU   HD22 2273   4.091   5.632   4.394  2.4942 -0.7356  0.1406
  188LEU   HD23 2274   3.992   5.654   4.549 -0.2599  1.1540 -1.9418
  188LEU      C 2275   3.568   5.552   4.339 -0.1774 -0.1242  0.7317
  188LEU      O 2276   3.550   5.465   4.249 -0.0292  0.2788 -0.2011
  189VAL      N 2277   3.504   5.537   4.461 -1.2432 -0.5163  0.1563
  189VAL     HN 2278   3.513   5.604   4.535  1.9476 -1.5426 -0.0772
  189VAL     CA 2279   3.408   5.427   4.471 -0.1560 -0.3437  0.3657
  189VAL     HA 2280   3.467   5.341   4.445 -1.9136 -2.5162 -0.5351
  189VAL     CB 2281   3.359   5.413   4.615 -0.5920  0.0596  0.3044
  189VAL     HB 2282   3.317   5.512   4.643 -0.6083 -1.6802 -2.6383
  189VAL    CG1 2283   3.246   5.314   4.635 -0.0554 -0.5138  0.4140
  189VAL   HG11 2284   3.218   5.309   4.742  1.4187 -2.4250 -1.8904
  189VAL   HG12 2285   3.152   5.340   4.583 -0.7668  1.1629 -0.0808
  189VAL   HG13 2286   3.281   5.215   4.598  2.6722 -1.2923 -1.1367
  189VAL    CG2 2287   3.474   5.385   4.707 -0.6643 -0.6173  0.6373
  189VAL   HG21 2288   3.444   5.340   4.803 -0.1130 -2.0542  0.5139
  189VAL   HG22 2289   3.547   5.310   4.670 -1.5026  0.8621 -2.4063
  189VAL   HG23 2290   3.525   5.478   4.740 -1.4894  1.2586  0.5723
  189VAL      C 2291   3.291   5.428   4.372  0.1809  0.8096 -0.2109
  189VAL      O 2292   3.245   5.323   4.322  0.1494  0.4979 -0.1665
  190ALA      N 2293   3.239   5.545   4.328 -0.3279 -0.4094  0.1872
  190ALA     HN 2294   3.266   5.630   4.371 -1.2973 -1.8434  0.8966
  190ALA     CA 2295   3.137   5.554   4.227  0.4511  0.2359 -0.3070
  190ALA     HA 2296   3.061   5.478   4.239  2.2658 -0.0352 -0.1597
  190ALA     CB 2297   3.087   5.704   4.229 -0.3347  0.1822 -0.0517
  190ALA    HB1 2298   2.997   5.710   4.164 -0.3008 -0.8801 -0.9868
  190ALA    HB2 2299   3.053   5.725   4.333 -0.0484  0.6314 -0.6813
  190ALA    HB3 2300   3.166   5.778   4.201  1.2331  0.5481  1.2839
  190ALA      C 2301   3.194   5.520   4.087  0.6754 -0.0430 -0.2175
  190ALA      O 2302   3.120   5.469   4.005 -0.0854  0.2218 -0.4637
  191ASP      N 2303   3.323   5.545   4.051  0.0575 -0.1699  0.7977
  191ASP     HN 2304   3.377   5.582   4.127  0.0548  1.9756 -1.2816
  191ASP     CA 2305   3.388   5.515   3.921 -0.0017 -0.5001 -0.2439
  191ASP     HA 2306   3.321   5.542   3.840 -0.3359 -0.4193 -1.4515
  191ASP     CB 2307   3.512   5.595   3.891  0.4608  0.3380  0.2816
  191ASP    HB1 2308   3.572   5.558   3.805  0.0401  4.0783 -2.0046
  191ASP    HB2 2309   3.574   5.594   3.983  1.0462  1.8384 -1.2441
  191ASP     CG 2310   3.480   5.741   3.859 -0.2298 -0.3464  0.9656
  191ASP    OD1 2311   3.373   5.769   3.800  0.3433 -0.0647 -1.0224
  191ASP    OD2 2312   3.573   5.826   3.864 -0.0109 -0.6567 -0.1155
  191ASP      C 2313   3.410   5.367   3.918 -0.2369 -0.8779 -0.7049
  191ASP      O 2314   3.403   5.296   3.813  0.6647 -1.1721 -0.2525
  192PHE      N 2315   3.444   5.313   4.037  0.0451 -0.4730  0.0397
  192PHE     HN 2316   3.450   5.365   4.122  2.0121 -2.8688 -0.7694
  192PHE     CA 2317   3.444   5.169   4.043 -0.3769  0.0450 -0.2274
  192PHE     HA 2318   3.504   5.128   3.964 -0.2580 -2.1514  0.0568
  192PHE     CB 2319   3.514   5.135   4.173 -0.4567 -0.7208  0.1303
  192PHE    HB1 2320   3.456   5.187   4.252 -1.5566 -0.1460 -0.8231
  192PHE    HB2 2321   3.618   5.174   4.179  1.5052  1.9416  0.5718
  192PHE     CG 2322   3.530   4.987   4.206 -0.0862 -0.6774  0.3170
  192PHE    CD1 2323   3.609   4.899   4.137 -0.2389  0.2532 -0.1731
  192PHE    HD1 2324   3.652   4.919   4.040  0.4684 -0.3390  1.6678
  192PHE    CE1 2325   3.628   4.765   4.184 -1.0596  0.1882 -0.3400
  192PHE    HE1 2326   3.691   4.697   4.129 -1.1250  1.0267 -0.0823
  192PHE     CZ 2327   3.572   4.719   4.309  0.0678 -0.4971  0.3919
  192PHE     HZ 2328   3.587   4.619   4.349 -2.3773  1.2672 -1.8116
  192PHE    CD2 2329   3.479   4.944   4.328  0.8412 -0.0073 -0.1035
  192PHE    HD2 2330   3.428   5.024   4.379  0.1474  1.8246  2.2977
  192PHE    CE2 2331   3.499   4.818   4.382 -0.5407  0.1189  0.2148
  192PHE    HE2 2332   3.455   4.797   4.479  0.7657 -1.5740  1.2051
  192PHE      C 2333   3.311   5.098   4.035 -0.2261  0.0705  0.6031
  192PHE      O 2334   3.304   5.000   3.959 -1.1635 -0.5731  0.2733
  193ASP      N 2335   3.206   5.144   4.102 -0.6686  0.0462  0.0899
  193ASP     HN 2336   3.218   5.204   4.181  1.0118 -0.4211  0.4055
  193ASP     CA 2337   3.069   5.083   4.088  0.2248  0.6434  0.1549
  193ASP     HA 2338   3.089   4.978   4.097  0.7500  0.7718  1.6964
  193ASP     CB 2339   2.959   5.126   4.183 -0.0251 -0.1488 -0.2170
  193ASP    HB1 2340   2.859   5.093   4.147 -2.1297 -1.4123 -0.0900
  193ASP    HB2 2341   2.957   5.236   4.198  1.7950 -1.7924 -0.5802
  193ASP     CG 2342   2.975   5.047   4.310  0.5092 -0.3174 -0.2626
  193ASP    OD1 2343   3.037   4.938   4.315  0.5098 -0.2860 -1.0063
  193ASP    OD2 2344   2.926   5.098   4.415 -0.1930 -0.1805 -0.4629
  193ASP      C 2345   3.017   5.084   3.949  0.6270 -0.4209  0.9716
  193ASP      O 2346   2.968   4.987   3.893  0.2919 -0.8514  0.0195
  194LYS      N 2347   3.033   5.203   3.883  0.7658  0.0099  0.4582
  194LYS     HN 2348   3.057   5.276   3.947  0.8500  0.1125 -0.3544
  194LYS     CA 2349   3.004   5.232   3.745  0.1078  0.2922 -0.3859
  194LYS     HA 2350   2.897   5.218   3.738  0.9811 -0.0313 -1.5380
  194LYS     CB 2351   3.040   5.384   3.717  0.0710 -0.4455  0.5480
  194LYS    HB1 2352   3.149   5.401   3.735  2.6897  2.0144  0.5805
  194LYS    HB2 2353   3.002   5.428   3.812  1.8878  2.2350 -1.0062
  194LYS     CG 2354   3.000   5.440   3.579 -0.0439 -0.5385 -0.0009
  194LYS    HG1 2355   3.080   5.416   3.505  0.4207  0.4027  0.8461
  194LYS    HG2 2356   2.996   5.549   3.597  2.8559  0.4696  0.6168
  194LYS     CD 2357   2.857   5.398   3.530  0.0549 -0.1413 -0.1345
  194LYS    HD1 2358   2.854   5.289   3.511  0.8791 -1.8718 -1.3653
  194LYS    HD2 2359   2.782   5.420   3.609  2.2802 -2.8892 -1.3914
  194LYS     CE 2360   2.829   5.478   3.402  0.1109 -0.3004  0.2436
  194LYS    HE1 2361   2.888   5.425   3.324 -1.9425 -0.4056  1.7968
  194LYS    HE2 2362   2.865   5.583   3.406  0.6998  1.9221  1.3513
  194LYS     NZ 2363   2.691   5.489   3.367 -0.4544 -0.0522 -0.0573
  194LYS    HZ1 2364   2.646   5.553   3.436  1.0183 -1.5992 -0.6518
  194LYS    HZ2 2365   2.676   5.518   3.268 -1.7930 -0.1634  0.5924
  194LYS    HZ3 2366   2.662   5.390   3.379 -2.0058  0.2172 -2.2655
  194LYS      C 2367   3.080   5.147   3.649 -0.3960  0.4955 -0.3957
  194LYS      O 2368   3.020   5.097   3.555  0.0486 -0.1047 -0.0817
  195SER      N 2369   3.212   5.117   3.679 -0.1328  0.4616 -0.0695
  195SER     HN 2370   3.252   5.173   3.752  0.7546  1.8246  0.1787
  195SER     CA 2371   3.289   5.028   3.601  0.9067  0.4433 -1.3621
  195SER     HA 2372   3.283   5.055   3.496 -0.4551 -0.2268  3.1032
  195SER     CB 2373   3.445   5.044   3.631  0.6218  0.1590 -0.1121
  195SER    HB1 2374   3.487   5.146   3.628 -0.9096 -0.6776  1.9991
  195SER    HB2 2375   3.496   5.000   3.542  0.6339  0.7117  1.5924
  195SER     OG 2376   3.477   4.976   3.753 -0.4996 -0.4020  0.3773
  195SER    HG1 2377   3.413   5.008   3.817 -0.4163  0.2804 -1.1957
  195SER      C 2378   3.240   4.882   3.611 -0.2431  0.4579 -0.0588
  195SER      O 2379   3.245   4.808   3.512  0.5267  0.1335 -0.2036
  196ILE      N 2380   3.186   4.833   3.727 -0.3852 -0.1519  0.4843
  196ILE     HN 2381   3.191   4.888   3.810  1.9888  2.4898 -2.0548
  196ILE     CA 2382   3.129   4.701   3.728 -0.6257 -1.1083 -0.5733
  196ILE     HA 2383   3.200   4.626   3.694  1.6301 -0.4311  1.1437
  196ILE     CB 2384   3.107   4.655   3.876  0.4055 -1.0019  0.3667
  196ILE     HB 2385   3.044   4.733   3.922 -1.0188 -0.5346 -0.6948
  196ILE    CG2 2386   3.038   4.514   3.879 -0.5744 -0.2424 -0.0201
  196ILE   HG21 2387   2.935   4.510   3.837  2.1194 -2.8079  1.3954
  196ILE   HG22 2388   3.101   4.452   3.813  1.6007  0.6197  0.5504
  196ILE   HG23 2389   3.047   4.474   3.983 -0.4777 -0.5805 -1.0097
  196ILE    CG1 2390   3.246   4.652   3.951  0.1357  0.2172 -0.0940
  196ILE   HG11 2391   3.314   4.738   3.933  2.9372 -3.2861  2.4214
  196ILE   HG12 2392   3.301   4.565   3.909 -1.1600 -2.5756 -1.9879
  196ILE     CD 2393   3.228   4.629   4.102  0.3305 -0.6400 -0.1654
  196ILE    HD1 2394   3.169   4.706   4.155 -0.1162  1.0698  0.9810
  196ILE    HD2 2395   3.186   4.528   4.125 -1.6784 -0.6757 -4.2487
  196ILE    HD3 2396   3.320   4.613   4.163  0.9100  0.2518  1.4007
  196ILE      C 2397   3.008   4.692   3.639 -0.4822  0.8650 -0.2354
  196ILE      O 2398   2.993   4.594   3.566 -0.4223 -0.1791 -0.2647
  197GLU      N 2399   2.920   4.796   3.644  0.0726  0.1554 -0.4436
  197GLU     HN 2400   2.942   4.871   3.706 -0.4946  0.3513  1.3628
  197GLU     CA 2401   2.801   4.807   3.559 -0.3125 -0.1275 -0.1419
  197GLU     HA 2402   2.733   4.730   3.593 -0.1500 -2.4172  1.4151
  197GLU     CB 2403   2.717   4.936   3.583  0.0372 -0.4976 -0.4884
  197GLU    HB1 2404   2.638   4.955   3.507  0.8283  0.5409 -2.1443
  197GLU    HB2 2405   2.789   5.020   3.570  2.8903  1.4934  1.4980
  197GLU     CG 2406   2.653   4.953   3.723 -0.8023 -0.2354  0.3117
  197GLU    HG1 2407   2.737   4.945   3.795 -1.8364  0.2447  1.4661
  197GLU    HG2 2408   2.569   4.882   3.740  1.3785  0.1926  0.7409
  197GLU     CD 2409   2.591   5.089   3.739 -0.4347  0.2495 -0.8610
  197GLU    OE1 2410   2.549   5.156   3.640 -0.3982 -0.4767 -0.4488
  197GLU    OE2 2411   2.578   5.128   3.857 -0.0702 -0.0582  0.3667
  197GLU      C 2412   2.833   4.798   3.414  1.0443  0.4819 -0.4965
  197GLU      O 2413   2.764   4.728   3.339 -0.1329 -0.2036 -0.2391
  198LYS      N 2414   2.932   4.872   3.360  0.3635 -0.5846  0.1455
  198LYS     HN 2415   2.983   4.926   3.425 -0.0520 -4.7002  0.1523
  198LYS     CA 2416   2.976   4.859   3.227  0.5978 -0.2323 -0.2421
  198LYS     HA 2417   2.892   4.884   3.165  4.9901  1.8204 -1.7680
  198LYS     CB 2418   3.071   4.970   3.195 -0.2600 -0.6151  0.3438
  198LYS    HB1 2419   3.105   4.965   3.089 -2.0571 -2.0396  2.9847
  198LYS    HB2 2420   3.162   4.966   3.259 -1.4166 -0.1433 -0.1664
  198LYS     CG 2421   3.004   5.106   3.222 -0.5884 -0.0679  0.0118
  198LYS    HG1 2422   2.965   5.110   3.326 -2.3412  0.0335 -0.5712
  198LYS    HG2 2423   2.914   5.122   3.159 -0.2895 -2.9127 -0.9458
  198LYS     CD 2424   3.106   5.219   3.218 -0.1454 -0.6612  0.4513
  198LYS    HD1 2425   3.049   5.315   3.222  0.7180 -0.3045 -0.8578
  198LYS    HD2 2426   3.178   5.206   3.302  1.2806  2.8020  1.2529
  198LYS     CE 2427   3.199   5.236   3.091 -0.2414  0.9748 -0.5348
  198LYS    HE1 2428   3.137   5.262   3.003 -2.4439  0.6288  2.0829
  198LYS    HE2 2429   3.258   5.146   3.064 -0.5281 -0.9601  1.7648
  198LYS     NZ 2430   3.300   5.348   3.112 -0.1670 -0.5756 -0.2575
  198LYS    HZ1 2431   3.257   5.435   3.151 -1.0559  1.2207 -1.0848
  198LYS    HZ2 2432   3.371   5.316   3.180  2.5563  1.9221 -0.4213
  198LYS    HZ3 2433   3.357   5.376   3.030  2.9581 -2.1969 -1.9018
  198LYS      C 2434   3.032   4.732   3.177 -0.0705 -0.1303 -0.7376
  198LYS      O 2435   2.993   4.685   3.068 -0.3368 -0.1648 -0.0872
  199ALA      N 2436   3.119   4.666   3.252 -0.1790 -0.1180 -0.6800
  199ALA     HN 2437   3.140   4.692   3.346 -2.3261 -2.9789  0.3346
  199ALA     CA 2438   3.143   4.529   3.227  0.0553  0.3845 -0.0724
  199ALA     HA 2439   3.169   4.526   3.122 -0.7823 -1.7714 -0.7887
  199ALA     CB 2440   3.266   4.487   3.318 -0.6926 -0.7566 -0.0206
  199ALA    HB1 2441   3.250   4.514   3.424  2.7873  0.8345 -0.1178
  199ALA    HB2 2442   3.274   4.377   3.325 -0.3929 -1.8249 -0.3152
  199ALA    HB3 2443   3.357   4.537   3.276  0.4699  1.9841 -3.0415
  199ALA      C 2444   3.026   4.427   3.244  0.1914  0.1209 -0.3571
  199ALA      O 2445   3.005   4.340   3.161  0.1306 -0.6424 -0.5722
  200LYS      N 2446   2.941   4.444   3.346 -0.2186  0.8335  0.3757
  200LYS     HN 2447   2.948   4.522   3.407 -1.0850 -0.2982 -2.3736
  200LYS     CA 2448   2.826   4.355   3.375  0.6179  0.0823 -0.8240
  200LYS     HA 2449   2.852   4.250   3.374  1.2175 -2.5154 -0.1827
  200LYS     CB 2450   2.756   4.397   3.505 -0.1325 -1.0861 -0.2758
  200LYS    HB1 2451   2.752   4.508   3.510  0.8760 -0.6489  0.4067
  200LYS    HB2 2452   2.821   4.350   3.583 -0.6336 -0.4947  0.0484
  200LYS     CG 2453   2.608   4.344   3.536  0.4232 -0.2373 -0.3807
  200LYS    HG1 2454   2.539   4.395   3.466 -1.8961  0.5358  2.0668
  200LYS    HG2 2455   2.584   4.375   3.641 -1.0571  2.0681  0.6374
  200LYS     CD 2456   2.601   4.195   3.521 -0.0010 -0.0351 -0.0617
  200LYS    HD1 2457   2.615   4.156   3.418  2.6611 -1.9879  0.1169
  200LYS    HD2 2458   2.688   4.154   3.576 -1.2267  3.2950  0.6121
  200LYS     CE 2459   2.477   4.143   3.592  0.1491 -0.3449  0.4864
  200LYS    HE1 2460   2.395   4.173   3.524 -1.3041 -4.4311 -0.2993
  200LYS    HE2 2461   2.454   4.199   3.685 -0.7500  1.0793 -2.0747
  200LYS     NZ 2462   2.483   4.003   3.614  0.1684  0.5808  0.0283
  200LYS    HZ1 2463   2.394   3.951   3.628 -0.5287  0.9841  0.6698
  200LYS    HZ2 2464   2.538   3.955   3.540 -0.5529  0.7713 -2.6305
  200LYS    HZ3 2465   2.533   3.995   3.705 -0.6021  2.1035 -2.2574
  200LYS      C 2466   2.732   4.372   3.246 -0.7439 -0.2022 -0.1732
  200LYS      O 2467   2.674   4.275   3.193 -0.0144 -0.2419 -0.2368
  201SER      N 2468   2.716   4.494   3.205 -1.0110 -0.3090  0.5164
  201SER     HN 2469   2.740   4.574   3.260 -1.7862  0.0613  0.1869
  201SER     CA 2470   2.640   4.536   3.087  0.9098  0.3678  0.4811
  201SER     HA 2471   2.540   4.498   3.100  1.2958  2.1833  0.1838
  201SER     CB 2472   2.632   4.690   3.062 -0.8747 -0.2453  0.1461
  201SER    HB1 2473   2.734   4.731   3.040 -0.2241 -0.9433  0.9872
  201SER    HB2 2474   2.594   4.739   3.154  1.3599  1.2084  1.8070
  201SER     OG 2475   2.535   4.715   2.962  0.7698  0.4322 -0.1540
  201SER    HG1 2476   2.459   4.741   3.016  1.2480 -0.1027  1.0986
  201SER      C 2477   2.673   4.462   2.956  0.2993  0.2804 -0.1997
  201SER      O 2478   2.586   4.422   2.878  0.7244 -0.0085  0.7997
  202ALA      N 2479   2.807   4.445   2.934  0.0639 -0.3922  0.6477
  202ALA     HN 2480   2.878   4.480   2.996  0.8202 -2.4329  0.6012
  202ALA     CA 2481   2.860   4.418   2.800 -0.5959 -0.1597 -0.0038
  202ALA     HA 2482   2.792   4.453   2.723 -2.6357 -0.4887  0.8947
  202ALA     CB 2483   3.002   4.474   2.772  0.1258  0.1863 -0.1794
  202ALA    HB1 2484   3.013   4.583   2.789  0.8319  0.9611 -1.4622
  202ALA    HB2 2485   3.075   4.422   2.839  1.7468  0.4898  1.5625
  202ALA    HB3 2486   3.036   4.443   2.671  2.4287  3.0112  0.2783
  202ALA      C 2487   2.848   4.268   2.785 -0.1028 -0.8736  0.8880
  202ALA      O 2488   2.859   4.220   2.674 -0.3330  0.0685  0.8488
  203TYR      N 2489   2.831   4.195   2.892 -0.0598 -0.5257 -0.8411
  203TYR     HN 2490   2.825   4.244   2.978 -1.2698 -2.4086  3.5995
  203TYR     CA 2491   2.815   4.049   2.898 -0.3768  0.4390  0.0157
  203TYR     HA 2492   2.864   4.000   2.814 -3.0515 -1.1474 -3.8687
  203TYR     CB 2493   2.878   3.999   3.034  0.3134 -0.2396  0.3841
  203TYR    HB1 2494   2.823   4.058   3.111  0.9001 -0.5471  2.3154
  203TYR    HB2 2495   2.986   4.024   3.042 -0.1048 -2.2180 -1.0142
  203TYR     CG 2496   2.868   3.850   3.054  0.6225  0.0958  0.3655
  203TYR    CD1 2497   2.941   3.761   2.974  0.6032  0.1474  0.4510
  203TYR    HD1 2498   3.003   3.805   2.896 -0.7622 -0.2827  0.7058
  203TYR    CE1 2499   2.930   3.619   3.000 -0.2279  0.2317 -0.4312
  203TYR    HE1 2500   2.986   3.548   2.941 -0.0713  0.8652 -0.0126
  203TYR     CZ 2501   2.843   3.573   3.103 -0.0243 -0.6733  0.0027
  203TYR     OH 2502   2.834   3.434   3.133 -0.0675 -0.3190  0.2492
  203TYR     HH 2503   2.861   3.387   3.054  1.4328  1.7555 -3.4709
  203TYR    CD2 2504   2.784   3.798   3.159 -0.1199 -0.2529 -0.3945
  203TYR    HD2 2505   2.731   3.865   3.224  1.9043 -0.0740 -0.2486
  203TYR    CE2 2506   2.770   3.660   3.180  0.4482  0.3504  0.0952
  203TYR    HE2 2507   2.702   3.632   3.259 -0.2580  1.1137 -0.2238
  203TYR      C 2508   2.669   4.011   2.872 -0.6611 -0.3002 -1.0154
  203TYR      O 2509   2.574   4.086   2.907  0.0753 -0.2236 -0.1624
  204ASN      N 2510   2.641   3.900   2.809  0.0323 -0.2736 -0.0122
  204ASN     HN 2511   2.710   3.836   2.777  1.0619 -3.1579 -1.9219
  204ASN     CA 2512   2.508   3.872   2.766  0.0155 -0.6120  1.0771
  204ASN     HA 2513   2.443   3.958   2.759  0.1070  2.1171 -0.1328
  204ASN     CB 2514   2.517   3.806   2.625  0.2389 -0.1239  0.4220
  204ASN    HB1 2515   2.575   3.876   2.561  0.5247  0.6632 -0.1643
  204ASN    HB2 2516   2.413   3.811   2.586  0.3925 -0.7450  1.8626
  204ASN     CG 2517   2.583   3.661   2.621  0.2625 -0.5535 -0.7420
  204ASN    OD1 2518   2.623   3.600   2.717 -0.2210 -0.1965 -0.0479
  204ASN    ND2 2519   2.606   3.619   2.493 -0.3563 -0.7701 -0.6461
  204ASN   HD21 2520   2.555   3.666   2.420 -1.4122 -2.0187  0.0383
  204ASN   HD22 2521   2.655   3.533   2.480 -0.4982  0.6679  2.5205
  204ASN      C 2522   2.436   3.773   2.856 -0.4068 -0.4936 -0.7650
  204ASN      O 2523   2.325   3.732   2.836 -0.1530 -0.5949  0.3790
  205GLY      N 2524   2.504   3.720   2.958 -0.2567 -0.0373 -0.0760
  205GLY     HN 2525   2.597   3.751   2.974  0.9902  0.4797 -1.6294
  205GLY     CA 2526   2.435   3.640   3.057  0.4814 -0.2092 -0.6290
  205GLY    HA1 2527   2.489   3.657   3.149 -0.6909  0.8481 -1.2323
  205GLY    HA2 2528   2.337   3.676   3.084  0.3287  1.7600  0.6030
  205GLY      C 2529   2.429   3.493   3.026  0.2805 -0.4085 -0.1359
  205GLY      O 2530   2.354   3.418   3.084  0.0262  0.1137  0.5261
  206LYS      N 2531   2.509   3.453   2.919 -0.7020 -0.4490 -0.6360
  206LYS     HN 2532   2.561   3.517   2.864 -2.3624 -1.7321  0.9569
  206LYS     CA 2533   2.488   3.320   2.861  0.6286  0.0722 -0.1964
  206LYS     HA 2534   2.434   3.256   2.930 -0.5629 -1.7947  1.0490
  206LYS     CB 2535   2.404   3.328   2.732  0.4316 -0.5872 -0.3853
  206LYS    HB1 2536   2.460   3.390   2.659 -0.4103  2.4050 -3.6256
  206LYS    HB2 2537   2.310   3.385   2.748 -3.6883 -0.8266  0.5486
  206LYS     CG 2538   2.383   3.195   2.662 -0.0581 -0.0850  0.0975
  206LYS    HG1 2539   2.482   3.153   2.634 -0.0841 -1.2825  0.0067
  206LYS    HG2 2540   2.343   3.219   2.561 -0.2426 -0.7297 -0.0073
  206LYS     CD 2541   2.298   3.077   2.721  0.1196  0.1931 -0.3679
  206LYS    HD1 2542   2.347   3.040   2.814  0.4300 -2.5128  1.0827
  206LYS    HD2 2543   2.203   3.129   2.748  1.4343 -0.4720  3.4440
  206LYS     CE 2544   2.275   2.960   2.628  0.4583 -0.0617  0.1609
  206LYS    HE1 2545   2.365   2.929   2.571 -0.2409  1.0175 -0.1679
  206LYS    HE2 2546   2.199   2.981   2.549 -1.1616 -2.1356  0.2171
  206LYS     NZ 2547   2.224   2.841   2.700 -0.4837  0.5492  0.1582
  206LYS    HZ1 2548   2.175   2.778   2.633 -2.5892  0.9210 -2.1486
  206LYS    HZ2 2549   2.299   2.790   2.751 -0.6281  0.5542  2.4739
  206LYS    HZ3 2550   2.160   2.873   2.776  2.7013  0.4091  0.4739
  206LYS      C 2551   2.621   3.247   2.838 -0.5998 -0.1167 -0.7083
  206LYS      O 2552   2.643   3.132   2.879  0.1923 -0.2476 -0.4354
  207ASP      N 2553   2.709   3.310   2.758  0.3096 -0.3842  0.0549
  207ASP     HN 2554   2.692   3.405   2.731  0.4415  1.0875 -0.4307
  207ASP     CA 2555   2.844   3.268   2.721 -0.0378  0.7136  0.7392
  207ASP     HA 2556   2.830   3.190   2.647 -0.5317 -0.3021  1.4601
  207ASP     CB 2557   2.920   3.387   2.658 -0.4255  0.4354  0.3022
  207ASP    HB1 2558   3.024   3.353   2.636  1.5052 -1.3965 -0.8455
  207ASP    HB2 2559   2.932   3.472   2.729 -0.3961  2.5189 -0.1672
  207ASP     CG 2560   2.857   3.434   2.528  0.1168  0.4000 -0.2770
  207ASP    OD1 2561   2.759   3.377   2.474  1.1110  0.0324 -0.6275
  207ASP    OD2 2562   2.917   3.535   2.480  0.4342 -0.6873  0.3802
  207ASP      C 2563   2.931   3.209   2.831 -0.0961 -1.0271 -0.6788
  207ASP      O 2564   2.931   3.260   2.945  0.0843 -0.0103  0.3790
  208LYS      N 2565   3.001   3.090   2.806 -0.0484 -0.2324  0.3887
  208LYS     HN 2566   3.003   3.054   2.713  0.9436  1.5551  1.2093
  208LYS     CA 2567   3.106   3.032   2.891 -0.2418 -0.2017  0.1261
  208LYS     HA 2568   3.053   2.997   2.978  1.7015 -0.0089  0.5976
  208LYS     CB 2569   3.157   2.903   2.829  0.0932 -0.1284 -0.0887
  208LYS    HB1 2570   3.233   2.866   2.902  1.2870  0.8096  1.4097
  208LYS    HB2 2571   3.206   2.922   2.731 -0.6788 -0.6400  0.3038
  208LYS     CG 2572   3.045   2.800   2.822 -1.1064 -0.4079  1.1789
  208LYS    HG1 2573   2.965   2.843   2.759  0.6818  0.9328 -3.7732
  208LYS    HG2 2574   3.001   2.785   2.922 -0.9581 -0.6723 -0.5926
  208LYS     CD 2575   3.089   2.661   2.762 -0.6943 -0.0990  0.3768
  208LYS    HD1 2576   3.193   2.640   2.795 -0.5804  1.8742 -1.2523
  208LYS    HD2 2577   3.023   2.582   2.804  1.1578  1.0887  2.1391
  208LYS     CE 2578   3.082   2.657   2.607  0.2322 -0.4913  0.1763
  208LYS    HE1 2579   3.147   2.734   2.558 -1.2437 -0.3048 -0.5532
  208LYS    HE2 2580   2.977   2.679   2.576  4.0777 -0.8636  1.6389
  208LYS     NZ 2581   3.117   2.529   2.550 -0.3323  0.0669  0.5152
  208LYS    HZ1 2582   3.112   2.531   2.446  0.1338  3.0371 -0.2745
  208LYS    HZ2 2583   3.216   2.509   2.573 -0.5822 -1.3742  0.6382
  208LYS    HZ3 2584   3.056   2.452   2.585  1.3725  1.0577  0.0925
  208LYS      C 2585   3.221   3.127   2.931  0.6756  0.3989  0.5274
  208LYS      O 2586   3.278   3.198   2.849  0.2177  0.1822 -0.2753
  209VAL      N 2587   3.257   3.117   3.054  0.1285  0.4469 -0.1255
  209VAL     HN 2588   3.190   3.085   3.121 -1.8032  0.2299 -1.3541
  209VAL     CA 2589   3.362   3.200   3.103  0.2414  0.5719 -0.6295
  209VAL     HA 2590   3.418   3.251   3.026 -2.6251  1.4552  0.2994
  209VAL     CB 2591   3.320   3.304   3.200  0.3254  0.0715  1.4563
  209VAL     HB 2592   3.264   3.251   3.281  1.2384 -1.6483 -0.4275
  209VAL    CG1 2593   3.436   3.378   3.266 -0.3486 -0.2104 -0.9201
  209VAL   HG11 2594   3.512   3.398   3.187  0.5487  1.0789  2.0214
  209VAL   HG12 2595   3.392   3.473   3.303 -1.7586  1.5523 -0.0900
  209VAL   HG13 2596   3.482   3.316   3.346 -2.4062  0.3912 -1.2147
  209VAL    CG2 2597   3.230   3.410   3.129  0.9700 -0.4291  0.3592
  209VAL   HG21 2598   3.134   3.355   3.115  0.6381  0.3957 -0.1328
  209VAL   HG22 2599   3.202   3.498   3.190 -1.0025  0.7650  0.1191
  209VAL   HG23 2600   3.272   3.447   3.034  2.0131  1.8303 -1.2964
  209VAL      C 2601   3.468   3.106   3.172  0.5338  0.4957  0.5792
  209VAL      O 2602   3.438   3.019   3.251  0.6197 -0.2358  0.1771
  210MET      N 2603   3.593   3.118   3.123  0.4916  0.4302  0.0486
  210MET     HN 2604   3.607   3.183   3.049  1.5045 -0.6644  0.0974
  210MET     CA 2605   3.712   3.035   3.163 -0.5469 -0.2551  0.0230
  210MET     HA 2606   3.696   2.967   3.245  2.0374  0.7604  2.5398
  210MET     CB 2607   3.762   2.954   3.042 -0.2674  0.1535 -0.3938
  210MET    HB1 2608   3.766   3.028   2.960  0.8721 -0.2522 -2.5722
  210MET    HB2 2609   3.682   2.878   3.027 -0.6848  1.3337  0.1748
  210MET     CG 2610   3.896   2.880   3.058  0.3303  0.8874  0.1435
  210MET    HG1 2611   3.975   2.956   3.072 -0.4926  2.4510 -0.0451
  210MET    HG2 2612   3.914   2.841   2.955 -1.2394  0.6769  0.9447
  210MET     SD 2613   3.918   2.758   3.192  0.0366 -0.0031  0.2787
  210MET     CE 2614   3.802   2.637   3.128 -0.2667 -0.7033  0.2359
  210MET    HE1 2615   3.792   2.641   3.017  0.2338  4.0579 -0.0924
  210MET    HE2 2616   3.827   2.532   3.153 -0.3209  3.4504  1.9080
  210MET    HE3 2617   3.703   2.657   3.173 -1.2092  1.3588 -1.3216
  210MET      C 2618   3.833   3.120   3.208  0.4028  0.0447 -0.0479
  210MET      O 2619   3.880   3.211   3.142 -0.1872 -0.1040 -0.3836
  211SER      N 2620   3.889   3.090   3.324 -0.0568 -0.7203 -0.2797
  211SER     HN 2621   3.871   3.010   3.380  0.6757  1.9160 -1.4379
  211SER     CA 2622   3.986   3.174   3.394  0.6873 -0.3293 -0.6420
  211SER     HA 2623   4.007   3.269   3.348  0.3838 -0.5523 -0.0898
  211SER     CB 2624   3.948   3.207   3.534 -0.8568 -0.1250 -0.5505
  211SER    HB1 2625   3.900   3.307   3.536  1.6080  3.0801 -0.0722
  211SER    HB2 2626   4.029   3.221   3.609  0.1507 -1.1524  1.3897
  211SER     OG 2627   3.860   3.118   3.595 -0.1178 -0.1124 -0.2516
  211SER    HG1 2628   3.908   3.040   3.624  0.7282 -0.7898  2.5768
  211SER      C 2629   4.117   3.094   3.401  0.5546 -0.2437 -0.1668
  211SER      O 2630   4.114   2.975   3.441 -0.4524  0.1027  0.3091
  212VAL      N 2631   4.237   3.153   3.371  0.6432 -1.0471  0.0195
  212VAL     HN 2632   4.246   3.248   3.343 -1.5026  5.6858  0.2717
  212VAL     CA 2633   4.371   3.094   3.370 -0.0792 -0.1667 -0.7012
  212VAL     HA 2634   4.355   3.011   3.437  3.0458  1.6050  0.1566
  212VAL     CB 2635   4.416   3.050   3.227 -0.3363 -0.6525 -0.6290
  212VAL     HB 2636   4.522   3.018   3.235  1.2230 -1.1094  0.5860
  212VAL    CG1 2637   4.336   2.918   3.188 -0.6922 -0.5599 -0.1922
  212VAL   HG11 2638   4.364   2.882   3.086 -3.7587  1.5347 -0.2625
  212VAL   HG12 2639   4.353   2.843   3.268 -0.9014  0.5978  1.5363
  212VAL   HG13 2640   4.227   2.935   3.180  0.9985 -0.3877 -1.5860
  212VAL    CG2 2641   4.406   3.163   3.122 -0.5183  0.0117  1.1292
  212VAL   HG21 2642   4.481   3.242   3.145 -1.8426  1.6734 -0.3396
  212VAL   HG22 2643   4.424   3.133   3.017  1.5236  1.8542  0.6466
  212VAL   HG23 2644   4.308   3.213   3.133  0.1968  1.4915 -2.2249
  212VAL      C 2645   4.470   3.189   3.433  0.4440 -0.4933  0.5146
  212VAL      O 2646   4.461   3.310   3.428  0.0587 -0.3148  0.0716
  213ILE      N 2647   4.569   3.131   3.500  0.0324  1.3367 -0.4773
  213ILE     HN 2648   4.557   3.032   3.500  0.3237 -0.1947  1.0520
  213ILE     CA 2649   4.684   3.193   3.566 -0.2460  0.1061  0.9764
  213ILE     HA 2650   4.677   3.300   3.554 -2.3758 -2.6809 -0.5456
  213ILE     CB 2651   4.709   3.158   3.711  0.4567  0.2623  0.1896
  213ILE     HB 2652   4.729   3.049   3.719  0.4052  0.6846  0.9499
  213ILE    CG2 2653   4.824   3.230   3.780  0.0542  0.4628 -0.1692
  213ILE   HG21 2654   4.805   3.337   3.800 -0.3143 -3.3454 -1.4025
  213ILE   HG22 2655   4.847   3.193   3.882 -1.4741 -1.7646 -0.7153
  213ILE   HG23 2656   4.918   3.232   3.720  2.1614  3.0248  1.0526
  213ILE    CG1 2657   4.574   3.174   3.798 -0.4668 -0.6889  1.1693
  213ILE   HG11 2658   4.597   3.152   3.905  1.0994  3.1886  0.5563
  213ILE   HG12 2659   4.509   3.091   3.763  2.1472 -1.0261  0.6637
  213ILE     CD 2660   4.514   3.316   3.801 -0.4514  0.4334  0.4650
  213ILE    HD1 2661   4.461   3.338   3.706 -0.7825 -1.3571 -0.5789
  213ILE    HD2 2662   4.440   3.322   3.884  0.1900  0.5430 -2.4297
  213ILE    HD3 2663   4.580   3.402   3.822  1.2480  1.8408  3.2286
  213ILE      C 2664   4.809   3.151   3.483  0.1398 -0.0812  0.6735
  213ILE      O 2665   4.839   3.027   3.473  0.6582 -0.0354  0.2296
  214VAL      N 2666   4.885   3.233   3.410  0.0678 -0.1299  0.1695
  214VAL     HN 2667   4.852   3.327   3.419  0.7698 -0.7477  2.1373
  214VAL     CA 2668   5.008   3.208   3.343  1.1315  0.7737 -0.4078
  214VAL     HA 2669   5.009   3.100   3.334  1.0948 -2.0231  0.5165
  214VAL     CB 2670   5.016   3.264   3.202  0.0855  0.6020  0.0469
  214VAL     HB 2671   5.100   3.216   3.146 -0.0747 -3.3927 -1.6065
  214VAL    CG1 2672   4.884   3.222   3.128 -0.3177  0.0350  0.0662
  214VAL   HG11 2673   4.799   3.250   3.194  0.7881 -0.3451  1.6106
  214VAL   HG12 2674   4.860   3.262   3.027  0.7076  1.8499 -4.6047
  214VAL   HG13 2675   4.861   3.114   3.122 -0.0737  3.3236 -2.5532
  214VAL    CG2 2676   5.021   3.414   3.208  0.7252  0.3406 -0.0760
  214VAL   HG21 2677   5.041   3.452   3.105  0.7269 -0.0144 -0.6868
  214VAL   HG22 2678   4.930   3.461   3.250  0.5461  0.5419  0.1220
  214VAL   HG23 2679   5.105   3.450   3.272  2.0708 -1.7755  1.9772
  214VAL      C 2680   5.138   3.242   3.428  0.9673  0.1319 -1.0264
  214VAL      O 2681   5.151   3.342   3.501  0.6103  0.1169 -0.0401
  215THR      N 2682   5.233   3.149   3.415  0.4085 -0.1224  0.2378
  215THR     HN 2683   5.228   3.068   3.356  0.9938 -0.6374  0.5947
  215THR     CA 2684   5.354   3.148   3.494  0.7348 -0.7580  0.4511
  215THR     HA 2685   5.386   3.250   3.505  2.0492  0.4029  0.4432
  215THR     CB 2686   5.341   3.084   3.630 -0.1028 -0.3774  0.1355
  215THR     HB 2687   5.336   2.973   3.631  2.5884  1.6536  0.8016
  215THR    OG1 2688   5.232   3.135   3.704  0.1009 -0.1014  0.6455
  215THR    HG1 2689   5.152   3.097   3.667 -2.8569 -2.4234  2.0275
  215THR    CG2 2690   5.481   3.107   3.708 -0.2410 -0.0455 -0.5805
  215THR   HG21 2691   5.474   3.093   3.818  1.7954  1.1183 -0.9879
  215THR   HG22 2692   5.556   3.034   3.669 -1.0149 -0.4084  2.3537
  215THR   HG23 2693   5.509   3.213   3.689  1.5007  2.4357 -0.0601
  215THR      C 2694   5.464   3.078   3.415 -0.4015  0.1934 -0.7664
  215THR      O 2695   5.476   2.958   3.404 -0.7983 -0.2936 -0.1843
  216GLY      N 2696   5.543   3.157   3.344  0.6858 -0.2084 -0.2210
  216GLY     HN 2697   5.517   3.253   3.338  1.4277 -0.6874  1.1493
  216GLY     CA 2698   5.662   3.115   3.266  0.6847  0.3460 -0.3586
  216GLY    HA1 2699   5.702   3.206   3.223 -0.7063 -0.3503  0.2512
  216GLY    HA2 2700   5.739   3.072   3.329 -0.8011 -4.2236  0.3911
  216GLY      C 2701   5.627   3.034   3.154 -0.1645 -0.3291  0.2901
  216GLY      O 2702   5.693   2.934   3.124 -0.8639  0.4888  0.1734
  217GLY      N 2703   5.513   3.067   3.084 -0.5813 -0.2044 -0.0839
  217GLY     HN 2704   5.454   3.139   3.117 -0.6632  1.9820  3.3185
  217GLY     CA 2705   5.464   2.999   2.960  0.0998  0.7256  0.4682
  217GLY    HA1 2706   5.401   3.064   2.902  0.1934  1.1961  0.3913
  217GLY    HA2 2707   5.547   2.953   2.909  1.9286  0.4266 -0.1667
  217GLY      C 2708   5.383   2.878   2.999  0.3220 -0.2346  1.0069
  217GLY      O 2709   5.357   2.797   2.913  0.9563 -0.1180 -0.2237
  218ASN      N 2710   5.339   2.862   3.129  0.3121  0.2305 -0.6287
  218ASN     HN 2711   5.366   2.926   3.200  1.7576 -2.0872  1.9303
  218ASN     CA 2712   5.260   2.755   3.176 -0.3796  0.4053 -0.6813
  218ASN     HA 2713   5.242   2.683   3.098  1.7119 -0.9399  0.4591
  218ASN     CB 2714   5.325   2.681   3.296 -0.5116  0.2629 -0.4880
  218ASN    HB1 2715   5.386   2.752   3.356  0.6099 -1.0069  1.0596
  218ASN    HB2 2716   5.391   2.599   3.259  2.1670  1.8082  0.9097
  218ASN     CG 2717   5.238   2.607   3.393  0.2796 -0.1672  0.3791
  218ASN    OD1 2718   5.241   2.624   3.509  0.3248  0.4343 -0.3554
  218ASN    ND2 2719   5.148   2.528   3.338  0.4734 -0.8716  0.0530
  218ASN   HD21 2720   5.148   2.527   3.238 -2.3070  1.1852 -1.9444
  218ASN   HD22 2721   5.070   2.489   3.387  0.3600  0.7302  0.8397
  218ASN      C 2722   5.119   2.803   3.212  0.6740  0.5603 -0.0917
  218ASN      O 2723   5.099   2.899   3.285  0.6276 -0.0940 -0.9272
  219ILE      N 2724   5.017   2.744   3.144  0.1121  0.2036  0.4487
  219ILE     HN 2725   5.028   2.665   3.083  1.6334 -0.6002  0.1237
  219ILE     CA 2726   4.879   2.794   3.152 -0.4183 -0.3200  0.4343
  219ILE     HA 2727   4.888   2.897   3.184 -2.8240  0.4774  1.3649
  219ILE     CB 2728   4.811   2.780   3.013 -0.5295  0.8969  0.4414
  219ILE     HB 2729   4.811   2.676   2.976 -1.3204 -1.2076 -0.9620
  219ILE    CG2 2730   4.658   2.808   3.024 -0.1937  1.0102  0.1195
  219ILE   HG21 2731   4.609   2.802   2.925  0.3043 -2.0469 -0.4028
  219ILE   HG22 2732   4.590   2.750   3.091 -0.6346 -1.9626 -1.6927
  219ILE   HG23 2733   4.652   2.916   3.053 -2.0243  0.5932 -1.5110
  219ILE    CG1 2734   4.885   2.869   2.906 -0.2242  0.2367 -0.0791
  219ILE   HG11 2735   4.992   2.860   2.935  2.0893 -1.0042  1.2298
  219ILE   HG12 2736   4.857   2.975   2.921 -0.5982  2.4206  1.6930
  219ILE     CD 2737   4.860   2.819   2.763  0.7821  0.9640  0.0116
  219ILE    HD1 2738   4.754   2.786   2.772 -0.9045 -0.1930  3.1323
  219ILE    HD2 2739   4.862   2.906   2.694  1.7793  0.7577 -1.2743
  219ILE    HD3 2740   4.925   2.739   2.722 -1.1163 -1.4435 -1.1286
  219ILE      C 2741   4.797   2.713   3.254  0.5521 -0.1654  1.0253
  219ILE      O 2742   4.746   2.601   3.229  0.1847  0.3663 -0.4814
  220GLY      N 2743   4.778   2.769   3.379  0.4087  0.4763  0.3632
  220GLY     HN 2744   4.840   2.845   3.399  0.1660 -1.0510 -0.2594
  220GLY     CA 2745   4.705   2.704   3.485 -0.2249 -0.1410  0.8450
  220GLY    HA1 2746   4.714   2.597   3.479 -1.6328  0.6259 -0.6794
  220GLY    HA2 2747   4.745   2.743   3.578  1.0157 -0.1697 -2.4242
  220GLY      C 2748   4.568   2.734   3.485 -0.4750  1.4065  0.1006
  220GLY      O 2749   4.521   2.838   3.457  0.3742  0.9276  0.0974
  221PHE      N 2750   4.481   2.639   3.527  0.5226 -0.2390 -0.0032
  221PHE     HN 2751   4.518   2.548   3.549  1.7621 -1.8320  1.5290
  221PHE     CA 2752   4.341   2.669   3.555 -0.5484  0.0715  0.5365
  221PHE     HA 2753   4.302   2.732   3.477  0.5752 -2.0035  0.8203
  221PHE     CB 2754   4.258   2.536   3.554  0.5331 -0.5063 -0.5228
  221PHE    HB1 2755   4.298   2.457   3.621  1.8623 -0.1969 -2.6702
  221PHE    HB2 2756   4.267   2.486   3.455  1.4100  2.2564  1.0928
  221PHE     CG 2757   4.112   2.553   3.588  1.2524 -0.5783  0.6693
  221PHE    CD1 2758   4.021   2.598   3.492 -0.0598 -0.2451 -0.4491
  221PHE    HD1 2759   4.053   2.645   3.400 -0.8732  2.0567  0.1307
  221PHE    CE1 2760   3.881   2.595   3.523  0.3160  0.2349  0.8255
  221PHE    HE1 2761   3.821   2.631   3.441 -1.3976 -0.9831 -0.2792
  221PHE     CZ 2762   3.834   2.545   3.652  0.2170 -0.7703  0.3910
  221PHE     HZ 2763   3.729   2.538   3.676 -0.0732  2.1973  0.2639
  221PHE    CD2 2764   4.067   2.489   3.706  0.0896 -0.5039 -0.1484
  221PHE    HD2 2765   4.146   2.449   3.768  0.4465  0.5797  0.0154
  221PHE    CE2 2766   3.930   2.486   3.737 -0.2007  0.1238  0.0155
  221PHE    HE2 2767   3.904   2.425   3.823  0.6099  2.7891  0.1831
  221PHE      C 2768   4.323   2.764   3.681  1.7039  0.0024  0.5467
  221PHE      O 2769   4.395   2.753   3.780 -0.1358  0.2880  0.1160
  222ALA      N 2770   4.231   2.858   3.675 -0.1270 -0.1735  0.2073
  222ALA     HN 2771   4.189   2.877   3.586  4.0987  1.9703  0.4232
  222ALA     CA 2772   4.180   2.925   3.791  1.1476 -1.3223 -0.2505
  222ALA     HA 2773   4.233   2.888   3.877  2.6825 -2.4110 -0.3653
  222ALA     CB 2774   4.204   3.074   3.781  0.0779  0.0956 -0.4919
  222ALA    HB1 2775   4.173   3.113   3.681 -2.7461  1.6336 -2.0248
  222ALA    HB2 2776   4.152   3.131   3.861 -2.6184 -1.7988 -0.0630
  222ALA    HB3 2777   4.309   3.101   3.803  0.6927  2.7114  1.2728
  222ALA      C 2778   4.029   2.885   3.820 -0.6036  0.3211 -0.3758
  222ALA      O 2779   3.944   2.899   3.734 -0.6223  0.1534  0.7050
  223ALA      N 2780   3.987   2.834   3.941  0.0538 -0.7106  0.3318
  223ALA     HN 2781   4.052   2.814   4.014 -3.0029 -1.3873  0.2835
  223ALA     CA 2782   3.851   2.784   3.963 -0.2547 -0.4905 -0.1880
  223ALA     HA 2783   3.825   2.733   3.871  0.5438  2.1249  3.6685
  223ALA     CB 2784   3.849   2.684   4.075 -0.6771 -0.0415  0.3700
  223ALA    HB1 2785   3.932   2.613   4.055 -0.3852  1.5205 -0.2687
  223ALA    HB2 2786   3.874   2.732   4.172 -0.9922 -0.7843  0.7490
  223ALA    HB3 2787   3.748   2.640   4.093 -1.1629 -0.3439  1.9655
  223ALA      C 2788   3.751   2.901   3.981  0.6386 -0.2137 -0.2311
  223ALA      O 2789   3.791   3.004   4.033  0.0709 -0.0750 -0.2252
  224PRO      N 2790   3.628   2.897   3.943  0.5735 -0.3129  0.1834
  224PRO     CD 2791   3.583   2.808   3.843 -0.1354 -0.7937  0.2410
  224PRO    HD1 2792   3.654   2.816   3.757  2.6092 -2.1459  1.5685
  224PRO    HD2 2793   3.569   2.704   3.880 -2.0036  2.1023 -1.7762
  224PRO     CA 2794   3.523   2.977   4.001  0.5005 -0.7366 -0.5623
  224PRO     HA 2795   3.552   3.079   3.979 -0.8648  3.2172 -1.0006
  224PRO     CB 2796   3.399   2.930   3.927  0.0250  1.0061  1.2642
  224PRO    HB1 2797   3.332   3.017   3.908  2.9595  0.7474 -0.5389
  224PRO    HB2 2798   3.347   2.851   3.984 -0.1068 -1.6841  2.1667
  224PRO     CG 2799   3.448   2.857   3.801  0.8447 -0.1737 -0.1802
  224PRO    HG1 2800   3.451   2.938   3.725  0.0018  2.4898 -1.0681
  224PRO    HG2 2801   3.386   2.776   3.758 -0.3266 -0.6381  1.4004
  224PRO      C 2802   3.516   2.970   4.152 -0.1020 -0.3216 -0.4377
  224PRO      O 2803   3.531   2.868   4.217 -0.0874  0.5812 -0.1178
  225HIS      N 2804   3.491   3.088   4.220 -0.7904 -0.9681  0.3565
  225HIS     HN 2805   3.483   3.174   4.172  0.1878  0.2126 -0.1851
  225HIS     CA 2806   3.475   3.090   4.366  0.5354 -0.1914  0.5667
  225HIS     HA 2807   3.414   3.178   4.382  1.1521 -1.9372 -2.2126
  225HIS     CB 2808   3.388   2.974   4.435  0.1934 -0.6908 -0.5560
  225HIS    HB1 2809   3.379   3.002   4.542  2.0374  0.6497  0.3702
  225HIS    HB2 2810   3.443   2.877   4.430  1.0318 -0.4486 -0.6882
  225HIS    ND1 2811   3.144   3.022   4.442  0.4677  0.5367 -0.6745
  225HIS     CG 2812   3.250   2.962   4.381 -0.8512 -0.6020 -0.3006
  225HIS    CE1 2813   3.039   2.986   4.373 -0.3253 -0.2208 -0.8631
  225HIS    HE1 2814   2.934   3.012   4.384  1.2168  1.2676 -0.5738
  225HIS    NE2 2815   3.070   2.902   4.270 -0.4062 -0.6181 -0.4861
  225HIS    HE2 2816   3.001   2.859   4.211  1.4560 -0.4388  2.9477
  225HIS    CD2 2817   3.205   2.884   4.274  0.3057  0.3877 -0.2838
  225HIS    HD2 2818   3.251   2.823   4.197  2.0829  0.1221  1.8253
  225HIS      C 2819   3.615   3.116   4.429 -0.6076 -1.2501  0.3163
  225HIS      O 2820   3.635   3.221   4.486  0.4154 -0.2327 -0.4157
  226SER      N 2821   3.706   3.018   4.423 -0.1754  0.2259  0.3873
  226SER     HN 2822   3.686   2.934   4.372 -0.6632  2.4357 -0.5071
  226SER     CA 2823   3.826   3.015   4.501  0.2928  0.1898  0.5027
  226SER     HA 2824   3.811   3.094   4.573  3.1027 -0.0680  1.7225
  226SER     CB 2825   3.840   2.871   4.568 -0.3236  0.0827  0.4144
  226SER    HB1 2826   3.751   2.848   4.631  4.2912  0.2699 -0.8308
  226SER    HB2 2827   3.922   2.864   4.642 -0.6091 -0.1339 -1.2137
  226SER     OG 2828   3.859   2.778   4.463  0.0469  0.4469 -0.0055
  226SER    HG1 2829   3.777   2.751   4.420  0.4596  4.1837 -1.2600
  226SER      C 2830   3.960   3.058   4.427  0.0681 -0.1958  0.0755
  226SER      O 2831   4.062   3.082   4.493 -0.4849 -0.3942 -0.4464
  227GLY      N 2832   3.952   3.064   4.291  0.2615  0.1813 -0.4480
  227GLY     HN 2833   3.871   3.022   4.250  2.7477 -0.8274 -0.6387
  227GLY     CA 2834   4.060   3.121   4.210  0.0675  0.0106  0.1837
  227GLY    HA1 2835   4.141   3.049   4.209 -1.6116  1.0529 -1.3829
  227GLY    HA2 2836   4.025   3.133   4.108  0.7148  3.6078 -1.1280
  227GLY      C 2837   4.123   3.256   4.238 -0.0971  0.4504  0.5956
  227GLY      O 2838   4.054   3.355   4.271  0.3470 -0.3143 -0.2832
  228ARG      N 2839   4.256   3.270   4.224 -0.1563  0.0776  0.6851
  228ARG     HN 2840   4.305   3.199   4.173  3.3434  1.1913  2.7067
  228ARG     CA 2841   4.327   3.396   4.255  0.0460 -0.1734  0.1697
  228ARG     HA 2842   4.293   3.427   4.353  3.4313  0.3175 -1.1079
  228ARG     CB 2843   4.486   3.376   4.234 -0.0931 -0.0540 -0.3178
  228ARG    HB1 2844   4.508   3.359   4.126 -0.0443 -0.4770  1.6708
  228ARG    HB2 2845   4.517   3.285   4.289  2.2323  0.0222 -1.5164
  228ARG     CG 2846   4.571   3.491   4.275 -0.3080 -0.2697  0.8838
  228ARG    HG1 2847   4.513   3.540   4.356  3.4551 -2.3722 -0.9463
  228ARG    HG2 2848   4.553   3.566   4.195 -1.7903 -0.5857  3.6127
  228ARG     CD 2849   4.720   3.477   4.299  0.2785  0.3113  0.7966
  228ARG    HD1 2850   4.775   3.572   4.281  2.4067 -2.4274  2.1532
  228ARG    HD2 2851   4.773   3.398   4.240  0.1166  1.1317 -0.8707
  228ARG     NE 2852   4.735   3.426   4.442 -0.7490  0.3592 -0.9746
  228ARG     HE 2853   4.736   3.490   4.519 -1.3508 -0.1133  0.4586
  228ARG     CZ 2854   4.755   3.302   4.485 -0.3740 -0.7729  0.8941
  228ARG    NH1 2855   4.753   3.192   4.408  0.8021  0.0782  0.1622
  228ARG   HH11 2856   4.758   3.188   4.308 -0.1261 -1.6871  1.5426
  228ARG   HH12 2857   4.771   3.113   4.467 -3.7186  1.3881  1.7711
  228ARG    NH2 2858   4.763   3.271   4.610 -0.0773  0.1617  0.4689
  228ARG   HH21 2859   4.781   3.347   4.674 -0.1142 -1.9486  0.0600
  228ARG   HH22 2860   4.760   3.178   4.645 -0.2272 -1.1073  0.7813
  228ARG      C 2861   4.282   3.505   4.153  0.1541  0.0961 -0.0447
  228ARG      O 2862   4.291   3.486   4.031  0.1372 -0.0815  0.7211
  229VAL      N 2863   4.240   3.617   4.205 -0.0775 -0.5787 -0.9329
  229VAL     HN 2864   4.238   3.615   4.305  0.3953 -0.6733  0.0424
  229VAL     CA 2865   4.199   3.735   4.126 -0.1198 -0.1667  0.8058
  229VAL     HA 2866   4.178   3.809   4.202  0.4260  1.3455  2.6029
  229VAL     CB 2867   4.303   3.809   4.043  0.4144  0.2346 -0.0151
  229VAL     HB 2868   4.346   3.746   3.962  1.2968 -1.3031 -0.0611
  229VAL    CG1 2869   4.238   3.942   3.989  0.5573  0.0755  0.2108
  229VAL   HG11 2870   4.317   3.995   3.931 -0.2160  2.1947 -1.9204
  229VAL   HG12 2871   4.167   3.908   3.910 -1.2655 -1.3160 -2.8609
  229VAL   HG13 2872   4.184   3.999   4.068  0.8814  0.3580  1.6274
  229VAL    CG2 2873   4.422   3.861   4.137  0.2923  0.5155  0.0882
  229VAL   HG21 2874   4.472   3.784   4.200  0.4911  2.5276 -2.9589
  229VAL   HG22 2875   4.504   3.901   4.074 -2.9015  3.7773 -1.5118
  229VAL   HG23 2876   4.386   3.946   4.199 -2.2285  1.7240 -0.9754
  229VAL      C 2877   4.060   3.719   4.065  0.4549 -0.5967  0.1176
  229VAL      O 2878   3.965   3.766   4.125  0.5638 -0.0507 -0.4240
  230TRP      N 2879   4.052   3.640   3.953 -0.4901  0.2586  1.2161
  230TRP     HN 2880   4.138   3.607   3.913  1.9471 -1.4578 -1.8899
  230TRP     CA 2881   3.932   3.609   3.883 -0.2356 -0.0695  0.3255
  230TRP     HA 2882   3.894   3.702   3.844  4.2529 -0.1104 -0.3599
  230TRP     CB 2883   3.973   3.521   3.763  0.4735  0.0275  0.2039
  230TRP    HB1 2884   3.880   3.497   3.707 -1.2529  0.0196 -2.6702
  230TRP    HB2 2885   4.002   3.423   3.805 -2.7923  0.1693 -1.4789
  230TRP     CG 2886   4.088   3.562   3.677 -0.0392  0.2389 -0.0885
  230TRP    CD1 2887   4.207   3.509   3.640 -0.9554  0.5014  0.4066
  230TRP    HD1 2888   4.250   3.427   3.696  1.3456 -1.0030 -1.6513
  230TRP    NE1 2889   4.279   3.598   3.559  0.9070  0.0398  0.0810
  230TRP    HE1 2890   4.354   3.587   3.498  1.8292 -0.0185 -4.1110
  230TRP    CE2 2891   4.203   3.702   3.530  0.3060 -0.2294  0.4937
  230TRP    CD2 2892   4.080   3.680   3.597 -0.3806 -0.8506 -0.2963
  230TRP    CE3 2893   3.973   3.769   3.575 -0.0109 -0.5058 -0.1682
  230TRP    HE3 2894   3.874   3.762   3.618  0.4470 -4.8144  0.2840
  230TRP    CZ3 2895   3.990   3.876   3.485  0.2509  0.2812 -0.0700
  230TRP    HZ3 2896   3.908   3.945   3.479  1.4818 -1.3686  1.7441
  230TRP    CZ2 2897   4.220   3.806   3.444 -0.2771 -0.7141 -0.7477
  230TRP    HZ2 2898   4.314   3.819   3.393 -1.0713 -0.3914 -0.3859
  230TRP    CH2 2899   4.113   3.902   3.428  0.0585  0.0239 -0.0947
  230TRP    HH2 2900   4.109   3.972   3.346 -0.3807 -0.3731 -0.3258
  230TRP      C 2901   3.826   3.533   3.953 -0.4438 -0.6928  0.4976
  230TRP      O 2902   3.713   3.528   3.910  0.0910  0.2593  0.8688
  231GLY      N 2903   3.860   3.448   4.057  0.2579 -0.2667 -0.1259
  231GLY     HN 2904   3.956   3.441   4.083 -0.8586  1.7350  0.0568
  231GLY     CA 2905   3.759   3.361   4.115 -0.5596 -0.0228 -0.0980
  231GLY    HA1 2906   3.713   3.308   4.033  1.1358  1.9185 -0.6932
  231GLY    HA2 2907   3.798   3.295   4.191  1.7037  2.2166  2.7270
  231GLY      C 2908   3.647   3.426   4.188  0.7973 -0.0183  0.0728
  231GLY      O 2909   3.533   3.385   4.164 -0.0313  0.2213  0.1953
  232PRO      N 2910   3.658   3.529   4.269 -0.7180  0.4193  0.4165
  232PRO     CD 2911   3.771   3.531   4.359 -0.4047 -0.5666 -0.7550
  232PRO    HD1 2912   3.812   3.432   4.389 -0.2221  1.4934 -2.5750
  232PRO    HD2 2913   3.845   3.589   4.300  1.4464 -2.6072 -0.3693
  232PRO     CA 2914   3.545   3.603   4.325 -0.7246 -0.1979 -0.1434
  232PRO     HA 2915   3.480   3.529   4.369 -1.2649  2.8282  1.7508
  232PRO     CB 2916   3.606   3.681   4.446 -0.2235  0.4747 -0.6175
  232PRO    HB1 2917   3.530   3.693   4.526 -1.4405  0.9348  1.5928
  232PRO    HB2 2918   3.644   3.782   4.418  2.6743 -1.4304  0.0561
  232PRO     CG 2919   3.731   3.603   4.487  0.4158 -0.3618  0.5534
  232PRO    HG1 2920   3.707   3.534   4.571 -0.5519  1.9452 -1.6521
  232PRO    HG2 2921   3.794   3.680   4.536  0.6044  0.6963 -2.2315
  232PRO      C 2922   3.473   3.696   4.220 -1.0119  0.5597 -0.0508
  232PRO      O 2923   3.390   3.773   4.267 -0.5044  0.2221  0.2444
  233MET      N 2924   3.506   3.687   4.091  0.2079 -0.0905  0.2035
  233MET     HN 2925   3.590   3.649   4.053  3.0844 -0.1228 -1.0584
  233MET     CA 2926   3.438   3.776   3.998  0.7438 -0.3658  0.4981
  233MET     HA 2927   3.384   3.855   4.048  0.6135 -1.8076  1.4457
  233MET     CB 2928   3.530   3.845   3.885 -1.1064  0.2659  0.5584
  233MET    HB1 2929   3.465   3.900   3.815  0.0466  0.0900  1.9603
  233MET    HB2 2930   3.573   3.760   3.827 -3.5662 -1.7705 -0.0268
  233MET     CG 2931   3.643   3.935   3.934 -0.1605 -0.5833  0.4541
  233MET    HG1 2932   3.702   3.880   4.010 -0.4325 -0.8689 -1.3185
  233MET    HG2 2933   3.601   4.019   3.993  0.9689  0.3979 -1.3815
  233MET     SD 2934   3.760   3.987   3.799 -0.0827 -0.4802 -0.5224
  233MET     CE 2935   3.867   4.069   3.920 -0.1025 -0.0260 -0.2247
  233MET    HE1 2936   3.804   4.153   3.955 -2.2357 -2.3091 -3.5577
  233MET    HE2 2937   3.895   3.999   4.002  0.0452 -0.1680  0.1298
  233MET    HE3 2938   3.961   4.104   3.872  0.7617 -0.4278  1.6733
  233MET      C 2939   3.324   3.706   3.924 -0.4097 -0.5021 -0.3862
  233MET      O 2940   3.251   3.766   3.842  0.1188  0.1777 -0.3750
  234TYR      N 2941   3.314   3.573   3.945 -0.4198 -0.8036 -0.3207
  234TYR     HN 2942   3.371   3.533   4.016 -3.1785 -1.1474 -1.6791
  234TYR     CA 2943   3.206   3.491   3.887 -0.2410 -0.0154  0.8102
  234TYR     HA 2944   3.203   3.504   3.780  1.0088 -1.3553 -0.3206
  234TYR     CB 2945   3.234   3.341   3.897 -0.7055 -0.6380 -0.7965
  234TYR    HB1 2946   3.140   3.281   3.902  1.8061  1.1236  0.0373
  234TYR    HB2 2947   3.286   3.325   3.994 -2.2317 -0.1753 -0.2926
  234TYR     CG 2948   3.328   3.309   3.780 -0.2154  0.4504 -0.4672
  234TYR    CD1 2949   3.468   3.311   3.802 -0.9481  0.4608  0.6645
  234TYR    HD1 2950   3.506   3.353   3.894 -0.4135 -1.2134 -1.0974
  234TYR    CE1 2951   3.557   3.256   3.708  0.6706 -0.1560 -0.7355
  234TYR    HE1 2952   3.664   3.255   3.723  2.1266 -3.2924 -0.1410
  234TYR     CZ 2953   3.507   3.190   3.591 -0.3840 -0.2843 -0.0651
  234TYR     OH 2954   3.594   3.107   3.509  0.1151  0.1170  0.4542
  234TYR     HH 2955   3.684   3.129   3.536  0.7285 -0.8216 -0.2002
  234TYR    CD2 2956   3.281   3.249   3.661  0.0447  0.0156  0.1028
  234TYR    HD2 2957   3.175   3.234   3.649  2.7667  1.9504  0.2485
  234TYR    CE2 2958   3.369   3.187   3.567 -0.2178 -0.1587  0.4565
  234TYR    HE2 2959   3.344   3.148   3.470 -0.1496  1.3651  2.0330
  234TYR      C 2960   3.068   3.540   3.939 -0.3540 -0.3583 -0.2798
  234TYR      O 2961   2.982   3.577   3.860  0.2429 -0.2069  0.5041
  235GLU      N 2962   3.052   3.552   4.065 -0.4473  0.3786  0.5947
  235GLU     HN 2963   3.126   3.519   4.123 -0.5714 -0.7664  4.0595
  235GLU     CA 2964   2.939   3.610   4.139  0.7341 -0.5872  0.6224
  235GLU     HA 2965   2.847   3.563   4.108 -0.9689  0.1195  0.9398
  235GLU     CB 2966   2.953   3.586   4.298  0.2436  0.8110 -0.6142
  235GLU    HB1 2967   2.932   3.483   4.334 -1.1877 -0.0012 -0.1492
  235GLU    HB2 2968   2.867   3.634   4.349 -0.4128 -0.7174  0.2524
  235GLU     CG 2969   3.086   3.620   4.363 -1.1077  0.7023  0.2534
  235GLU    HG1 2970   3.068   3.657   4.467  2.2564  1.4975  0.0216
  235GLU    HG2 2971   3.139   3.702   4.311 -3.3147  2.4198  1.7761
  235GLU     CD 2972   3.172   3.498   4.364  0.7338 -0.2875  0.2354
  235GLU    OE1 2973   3.206   3.451   4.251  0.0746 -0.2473  0.3785
  235GLU    OE2 2974   3.208   3.445   4.468 -0.2440 -0.3863 -0.1716
  235GLU      C 2975   2.909   3.754   4.109  0.3333  0.4583 -0.0733
  235GLU      O 2976   2.788   3.786   4.089 -0.2609  0.6999 -0.1528
  236ILE      N 2977   3.008   3.838   4.097  0.2849  0.1608 -0.4859
  236ILE     HN 2978   3.104   3.820   4.117 -0.4563 -0.0299 -1.0781
  236ILE     CA 2979   2.987   3.977   4.069 -0.0656 -0.4578  0.7762
  236ILE     HA 2980   2.920   4.014   4.145 -0.5956 -0.6053  0.9149
  236ILE     CB 2981   3.121   4.056   4.075 -0.1864  0.1998  0.0685
  236ILE     HB 2982   3.195   4.011   4.007 -1.2842  0.1463  1.7313
  236ILE    CG2 2983   3.106   4.207   4.037  0.2343 -0.2103 -0.4731
  236ILE   HG21 2984   3.083   4.228   3.930  3.1804 -0.3217  0.8921
  236ILE   HG22 2985   3.037   4.267   4.101  0.7946 -0.1126 -1.6859
  236ILE   HG23 2986   3.200   4.260   4.061  0.8483  2.1005  0.2064
  236ILE    CG1 2987   3.181   4.036   4.220 -0.4462 -0.4619  0.1301
  236ILE   HG11 2988   3.178   3.930   4.252  1.2256 -1.2758 -2.6094
  236ILE   HG12 2989   3.133   4.101   4.296 -2.6584 -0.2832 -1.1781
  236ILE     CD 2990   3.329   4.085   4.223 -0.3996 -0.1855 -0.2700
  236ILE    HD1 2991   3.372   4.049   4.319  1.7397 -0.1486 -0.8895
  236ILE    HD2 2992   3.385   4.042   4.138  4.4121  0.4784  0.8035
  236ILE    HD3 2993   3.337   4.196   4.229  0.3801 -1.0288  0.1552
  236ILE      C 2994   2.923   3.998   3.930  0.4481  0.0642 -0.8541
  236ILE      O 2995   2.834   4.081   3.918 -0.4932  0.4915  0.1704
  237PHE      N 2996   2.974   3.937   3.824  0.1327  0.3954 -0.4845
  237PHE     HN 2997   3.052   3.875   3.834  0.4332  0.7876 -0.2880
  237PHE     CA 2998   2.929   3.954   3.691  0.4645  0.1541  0.2679
  237PHE     HA 2999   2.875   4.046   3.678 -1.7917  2.5009 -0.3611
  237PHE     CB 3000   3.053   3.939   3.596  0.2908  0.1088 -0.4891
  237PHE    HB1 3001   3.026   3.944   3.489  0.6172 -1.7060 -0.8264
  237PHE    HB2 3002   3.102   3.843   3.620 -0.7355 -0.8787  0.1259
  237PHE     CG 3003   3.143   4.063   3.610 -0.2133 -0.0149  0.3585
  237PHE    CD1 3004   3.098   4.197   3.582 -0.4523  0.2067 -0.4683
  237PHE    HD1 3005   2.998   4.209   3.542  1.1945 -0.6696  0.9676
  237PHE    CE1 3006   3.177   4.308   3.604  0.4963 -0.6490 -0.4393
  237PHE    HE1 3007   3.142   4.407   3.575 -0.7066  0.5152 -0.9591
  237PHE     CZ 3008   3.305   4.290   3.663  0.1142 -0.5539  0.8015
  237PHE     HZ 3009   3.366   4.378   3.676 -1.6181 -0.2137  0.1102
  237PHE    CD2 3010   3.279   4.052   3.646 -0.7529 -0.2741  0.0102
  237PHE    HD2 3011   3.318   3.952   3.658  0.0799 -0.6710 -0.5425
  237PHE    CE2 3012   3.362   4.159   3.665 -0.0239 -0.0537 -0.1071
  237PHE    HE2 3013   3.466   4.137   3.684 -1.4486  1.0276  0.6340
  237PHE      C 3014   2.812   3.851   3.653  0.2582 -0.5149  0.5531
  237PHE      O 3015   2.739   3.868   3.553 -0.4768  0.3088  0.0170
  238GLY      N 3016   2.798   3.735   3.731  0.3122 -0.7741  0.5358
  238GLY     HN 3017   2.846   3.731   3.819 -1.4079  1.5896 -1.8347
  238GLY     CA 3018   2.707   3.620   3.706 -0.0803 -0.1172  0.3642
  238GLY    HA1 3019   2.704   3.549   3.788 -1.8445  0.7912 -0.1147
  238GLY    HA2 3020   2.609   3.665   3.700 -0.9875 -1.0870  2.3254
  238GLY      C 3021   2.740   3.543   3.585 -0.1468 -0.3439 -0.5597
  238GLY      O 3022   2.655   3.498   3.510  0.2688  0.6362  0.7997
  239TRP      N 3023   2.867   3.518   3.572 -0.1337 -0.1052 -0.3745
  239TRP     HN 3024   2.932   3.574   3.622  2.1871 -0.0783  1.9070
  239TRP     CA 3025   2.939   3.445   3.464  0.0600  0.8935  0.3346
  239TRP     HA 3026   2.908   3.495   3.374 -1.8662  1.1910 -0.2716
  239TRP     CB 3027   3.094   3.458   3.483 -0.3360 -0.2792 -0.5460
  239TRP    HB1 3028   3.153   3.373   3.444  0.9046  3.1811 -0.8620
  239TRP    HB2 3029   3.097   3.444   3.593  0.1091 -0.6625  2.2790
  239TRP     CG 3030   3.164   3.588   3.450  0.0535  0.0508 -0.5191
  239TRP    CD1 3031   3.112   3.666   3.352 -0.2865 -0.2277 -0.1906
  239TRP    HD1 3032   3.013   3.651   3.313 -0.3926  0.0461  0.1315
  239TRP    NE1 3033   3.207   3.761   3.309  0.0677 -0.2315  0.4386
  239TRP    HE1 3034   3.209   3.818   3.230 -0.5753 -1.0072 -2.9731
  239TRP    CE2 3035   3.322   3.743   3.390 -0.4101 -1.2135 -0.4525
  239TRP    CD2 3036   3.297   3.641   3.476  0.5265 -0.6865  0.0748
  239TRP    CE3 3037   3.392   3.606   3.573  0.3299  0.0047  0.0137
  239TRP    HE3 3038   3.376   3.530   3.648 -0.0235 -2.0391  0.2293
  239TRP    CZ3 3039   3.521   3.664   3.568 -0.0372 -0.1669 -0.0049
  239TRP    HZ3 3040   3.599   3.640   3.639  4.4769  0.2971  1.3103
  239TRP    CZ2 3041   3.452   3.795   3.378  0.3516 -0.3106  0.0043
  239TRP    HZ2 3042   3.458   3.875   3.306 -0.2897 -0.0520 -2.6671
  239TRP    CH2 3043   3.550   3.762   3.471 -0.1189 -0.8108 -0.3977
  239TRP    HH2 3044   3.651   3.801   3.466  0.0715 -1.8811  0.1974
  239TRP      C 3045   2.902   3.296   3.462 -0.3287 -0.4544  0.2953
  239TRP      O 3046   2.895   3.234   3.572  0.7586  0.4248  0.3475
  240THR      N 3047   2.876   3.235   3.352  0.3106 -0.7078 -0.3397
  240THR     HN 3048   2.867   3.294   3.272 -4.1132  0.5617  2.3034
  240THR     CA 3049   2.856   3.088   3.328  0.1349 -0.2454 -0.1997
  240THR     HA 3050   2.795   3.042   3.405  4.4501  2.3988 -0.8170
  240THR     CB 3051   2.788   3.058   3.193  0.3535 -0.5311 -0.8413
  240THR     HB 3052   2.852   3.106   3.115 -1.2649  0.3025  0.5221
  240THR    OG1 3053   2.666   3.133   3.183  0.0015  0.0098  0.0069
  240THR    HG1 3054   2.643   3.132   3.090  2.0870 -0.6233  2.8835
  240THR    CG2 3055   2.754   2.915   3.175 -0.1597 -0.4854  0.0437
  240THR   HG21 3056   2.711   2.892   3.075 -0.1333  0.7553 -1.0772
  240THR   HG22 3057   2.842   2.849   3.191 -2.6145  0.3800 -2.1602
  240THR   HG23 3058   2.679   2.877   3.248  0.3925  0.1434  1.0547
  240THR      C 3059   2.994   3.008   3.331  0.1237 -0.9123  0.4179
  240THR      O 3060   3.068   3.041   3.232  0.0522  0.0889  0.2175
  241PRO      N 3061   3.034   2.925   3.422  0.0023 -0.0826  0.1016
  241PRO     CD 3062   2.972   2.898   3.550  0.3971 -0.0027 -0.9581
  241PRO    HD1 3063   2.921   2.987   3.592  0.0659 -3.7377  0.0440
  241PRO    HD2 3064   2.897   2.817   3.557  3.2031 -0.2003  3.4258
  241PRO     CA 3065   3.162   2.860   3.411 -0.9171 -1.3896  0.1185
  241PRO     HA 3066   3.237   2.938   3.400 -0.8732  0.2993  0.8508
  241PRO     CB 3067   3.168   2.762   3.529  0.1039  0.5808 -0.1175
  241PRO    HB1 3068   3.274   2.743   3.556 -0.4649  1.4277 -1.6812
  241PRO    HB2 3069   3.114   2.665   3.520 -0.9952 -2.0067  0.9972
  241PRO     CG 3070   3.093   2.847   3.640  0.7262 -0.5838 -0.5502
  241PRO    HG1 3071   3.150   2.937   3.672 -0.9308 -0.9456  2.4082
  241PRO    HG2 3072   3.057   2.780   3.721  0.7619  1.1778 -3.7321
  241PRO      C 3073   3.174   2.776   3.279 -0.2228  0.7108  0.1411
  241PRO      O 3074   3.077   2.723   3.233  0.0355  0.3787 -0.1036
  242ALA      N 3075   3.290   2.767   3.224 -1.1668 -0.0956  0.4840
  242ALA     HN 3076   3.354   2.837   3.255  2.1344  0.2123 -0.3837
  242ALA     CA 3077   3.323   2.668   3.117 -0.4729  0.3224  0.2063
  242ALA     HA 3078   3.235   2.649   3.058  0.2940 -3.2591 -1.2639
  242ALA     CB 3079   3.438   2.711   3.017  0.9762 -0.8475  0.1608
  242ALA    HB1 3080   3.526   2.731   3.081 -2.2979  0.4459 -0.0854
  242ALA    HB2 3081   3.469   2.631   2.946  4.1206  2.4789  1.4972
  242ALA    HB3 3082   3.418   2.802   2.956 -0.9636 -1.8964 -1.5279
  242ALA      C 3083   3.362   2.533   3.178 -0.5665 -0.4173 -0.0950
  242ALA      O 3084   3.322   2.425   3.136  0.3645 -0.0596 -0.1515
  243LEU      N 3085   3.425   2.545   3.298  0.1231 -0.1382  0.2331
  243LEU     HN 3086   3.459   2.634   3.326 -0.8126 -2.0712 -2.7706
  243LEU     CA 3087   3.465   2.432   3.379  0.1712  0.7332 -0.2808
  243LEU     HA 3088   3.394   2.354   3.356  2.5464  1.6944 -0.2518
  243LEU     CB 3089   3.610   2.385   3.347 -0.1334  0.1022  0.2338
  243LEU    HB1 3090   3.688   2.439   3.404 -1.0230  0.8877 -0.8528
  243LEU    HB2 3091   3.602   2.402   3.237 -1.5186 -1.7423  2.4405
  243LEU     CG 3092   3.650   2.238   3.350  0.4729  0.5748  0.5330
  243LEU     HG 3093   3.568   2.176   3.306 -2.0989 -0.1845 -0.4576
  243LEU    CD1 3094   3.766   2.203   3.253 -0.0201 -0.9286 -0.3641
  243LEU   HD11 3095   3.794   2.096   3.247 -2.4789  1.2992  2.7723
  243LEU   HD12 3096   3.739   2.230   3.148  0.0358 -1.1701 -1.4335
  243LEU   HD13 3097   3.850   2.268   3.286  0.0606  0.9681 -1.8683
  243LEU    CD2 3098   3.677   2.203   3.497 -0.2264 -0.3558  0.0214
  243LEU   HD21 3099   3.583   2.176   3.550 -1.6929 -0.8139  2.2228
  243LEU   HD22 3100   3.738   2.110   3.489 -0.7975  1.3711  0.0180
  243LEU   HD23 3101   3.730   2.286   3.547 -0.6409  0.8517  1.5022
  243LEU      C 3102   3.461   2.474   3.525  0.5386  0.2303  0.7259
  243LEU      O 3103   3.499   2.586   3.558  0.2128 -0.2025  0.4919
  244GLU      N 3104   3.404   2.385   3.616 -0.5206  0.0144 -0.8711
  244GLU     HN 3105   3.364   2.298   3.588  1.5033  2.2050 -1.3137
  244GLU     CA 3106   3.406   2.398   3.760 -0.2683  0.6145 -0.3744
  244GLU     HA 3107   3.464   2.486   3.784 -1.1356  0.8303 -1.0833
  244GLU     CB 3108   3.261   2.397   3.823 -0.2199  0.5531  0.3645
  244GLU    HB1 3109   3.264   2.366   3.930  0.5015  1.1239  0.2144
  244GLU    HB2 3110   3.199   2.317   3.777 -0.3138 -0.5262 -0.2467
  244GLU     CG 3111   3.189   2.532   3.808  0.5932 -0.1162  0.6017
  244GLU    HG1 3112   3.207   2.566   3.704  0.7916 -0.1671 -3.3577
  244GLU    HG2 3113   3.240   2.612   3.867  2.4593  1.5523  0.3245
  244GLU     CD 3114   3.050   2.536   3.857 -0.1633 -1.4394  0.2980
  244GLU    OE1 3115   3.013   2.586   3.969  0.4491 -0.3764  0.2448
  244GLU    OE2 3116   2.954   2.488   3.781 -0.3367 -0.1940  0.5309
  244GLU      C 3117   3.481   2.271   3.814  0.1578  0.0901  0.2419
  244GLU      O 3118   3.473   2.169   3.758  0.1032  0.1217  0.2649
  245VAL      N 3119   3.547   2.282   3.932 -1.0728  0.4750  0.6805
  245VAL     HN 3120   3.542   2.370   3.979 -0.5706  1.4497 -3.6677
  245VAL     CA 3121   3.607   2.164   4.000 -0.6771 -0.0642  0.2642
  245VAL     HA 3122   3.579   2.078   3.941  0.8172  1.2682 -0.4365
  245VAL     CB 3123   3.760   2.162   3.998  0.1053  0.5262 -0.3323
  245VAL     HB 3124   3.795   2.072   4.052  1.9240  0.6215 -1.8630
  245VAL    CG1 3125   3.806   2.154   3.850  0.6836 -0.2851  0.0843
  245VAL   HG11 3126   3.763   2.064   3.802  0.3173  0.1009  1.5712
  245VAL   HG12 3127   3.767   2.243   3.795 -0.1101  0.3463  1.8753
  245VAL   HG13 3128   3.916   2.142   3.860 -0.4257  0.0480 -1.7862
  245VAL    CG2 3129   3.809   2.290   4.062 -0.3237  0.0792 -0.2300
  245VAL   HG21 3130   3.918   2.302   4.045 -1.8050  0.2116  0.7361
  245VAL   HG22 3131   3.771   2.375   4.001  2.3347  0.1524 -1.4977
  245VAL   HG23 3132   3.785   2.321   4.165  1.9316 -0.3526  1.1877
  245VAL      C 3133   3.557   2.155   4.146 -0.3887  0.1800 -0.4710
  245VAL      O 3134   3.516   2.263   4.195 -0.3184  0.1753 -0.4047
  246SER      N 3135   3.544   2.030   4.200  0.0535  0.2439  0.0670
  246SER     HN 3136   3.575   1.948   4.151 -2.5627 -1.8268 -0.7890
  246SER     CA 3137   3.501   2.033   4.340 -0.9234 -0.0673 -0.5937
  246SER     HA 3138   3.411   2.094   4.343 -1.1243 -0.5178  0.0125
  246SER     CB 3139   3.451   1.895   4.386 -0.8238 -0.0260  0.6240
  246SER    HB1 3140   3.411   1.911   4.488  3.5683  0.1990  1.5936
  246SER    HB2 3141   3.536   1.825   4.403 -2.3014  1.1974 -2.3210
  246SER     OG 3142   3.347   1.849   4.301 -0.5519  0.4033  0.3980
  246SER    HG1 3143   3.386   1.839   4.214  0.5953  1.7284 -0.5725
  246SER      C 3144   3.601   2.083   4.442  0.1721 -0.1690  0.2560
  246SER      O 3145   3.559   2.130   4.549  0.1631  0.0441 -0.2647
  247ASN      N 3146   3.730   2.058   4.421  0.5288  0.8237  0.5014
  247ASN     HN 3147   3.762   2.022   4.333 -1.0917 -3.2310  2.3083
  247ASN     CA 3148   3.838   2.083   4.518  0.5091 -0.1522  0.4321
  247ASN     HA 3149   3.917   2.030   4.467  1.2000  1.2917  1.5904
  247ASN     CB 3150   3.873   2.230   4.541 -0.1779 -0.1415 -0.0304
  247ASN    HB1 3151   3.941   2.243   4.627  1.3697  0.0731 -0.4001
  247ASN    HB2 3152   3.782   2.291   4.562  0.9782 -1.1998 -1.3319
  247ASN     CG 3153   3.945   2.290   4.420  0.6799 -0.4957  0.1466
  247ASN    OD1 3154   4.014   2.230   4.344 -0.4048 -0.0787 -0.2642
  247ASN    ND2 3155   3.927   2.424   4.412  0.3538 -0.1762  0.2429
  247ASN   HD21 3156   3.883   2.473   4.487 -1.9136  0.4384  3.0655
  247ASN   HD22 3157   3.969   2.460   4.329  0.7562 -1.5673 -3.0747
  247ASN      C 3158   3.828   2.010   4.653  0.7657  0.4371  0.3068
  247ASN      O 3159   3.852   2.070   4.757 -0.2418 -0.0953 -0.3532
  248SER      N 3160   3.797   1.883   4.650  0.6156  0.0093 -0.0311
  248SER     HN 3161   3.805   1.824   4.571  0.6483 -3.1651  1.4068
  248SER     CA 3162   3.768   1.817   4.778 -0.1692  0.3344  0.4990
  248SER     HA 3163   3.834   1.850   4.857 -1.5252 -1.1616 -2.4078
  248SER     CB 3164   3.614   1.825   4.815  0.1036  0.0990  0.6224
  248SER    HB1 3165   3.590   1.929   4.845 -1.3386  1.4979  1.2453
  248SER    HB2 3166   3.584   1.758   4.898  0.5122  1.4237  0.4170
  248SER     OG 3167   3.529   1.793   4.704 -0.1737  0.2574 -0.1568
  248SER    HG1 3168   3.442   1.809   4.742 -0.9972  1.8398  0.9415
  248SER      C 3169   3.812   1.670   4.765 -0.4178  0.3490 -0.6715
  248SER      O 3170   3.843   1.632   4.653 -0.6860 -0.1182 -0.2240
  249THR      N 3171   3.811   1.596   4.877 -0.3108 -0.2741 -0.1570
  249THR     HN 3172   3.805   1.652   4.959 -1.2137  2.1046  2.5196
  249THR     CA 3173   3.843   1.455   4.882  0.1327 -0.9553  0.0394
  249THR     HA 3174   3.943   1.441   4.844  0.5974 -0.3506 -0.7773
  249THR     CB 3175   3.831   1.389   5.018  0.2053 -0.2256  0.1974
  249THR     HB 3176   3.834   1.278   5.022 -2.3736 -2.0581 -3.6089
  249THR    OG1 3177   3.705   1.423   5.077 -0.1842  0.6871 -0.6708
  249THR    HG1 3178   3.685   1.344   5.128 -0.0440 -1.0489  0.5847
  249THR    CG2 3179   3.939   1.443   5.112  0.4917  0.2691  0.5070
  249THR   HG21 3180   3.943   1.364   5.190 -0.8738 -1.1590  0.2030
  249THR   HG22 3181   4.040   1.437   5.066 -4.8413  1.8446  2.2274
  249THR   HG23 3182   3.914   1.543   5.155  0.9590 -0.2183 -1.4190
  249THR      C 3183   3.763   1.369   4.786  0.0412 -0.0201 -0.5387
  249THR      O 3184   3.804   1.265   4.732 -0.1651  0.1086  0.5798
  250ALA      N 3185   3.634   1.413   4.766 -0.8972 -0.2418 -0.2627
  250ALA     HN 3186   3.598   1.498   4.803  0.1016  1.0556 -0.7124
  250ALA     CA 3187   3.542   1.332   4.683  0.3027 -0.9907 -0.5177
  250ALA     HA 3188   3.578   1.231   4.687 -0.8673  1.2424  1.1455
  250ALA     CB 3189   3.406   1.347   4.758 -0.9026  0.2812 -1.0646
  250ALA    HB1 3190   3.424   1.309   4.861 -0.7687  1.2460 -1.0696
  250ALA    HB2 3191   3.371   1.452   4.769 -0.2724  1.1180  2.8190
  250ALA    HB3 3192   3.327   1.277   4.724  1.0795 -1.4801 -2.1250
  250ALA      C 3193   3.527   1.374   4.539  0.1685  0.3581 -0.2996
  250ALA      O 3194   3.424   1.341   4.479 -0.4271  0.1469 -0.0893
  251GLY      N 3195   3.625   1.451   4.484  0.4733 -0.0514 -0.1759
  251GLY     HN 3196   3.699   1.478   4.544  1.3701  2.6233  0.0592
  251GLY     CA 3197   3.627   1.492   4.342 -0.8839  0.0524 -0.1288
  251GLY    HA1 3198   3.622   1.405   4.279  2.0928  0.6048  0.4641
  251GLY    HA2 3199   3.540   1.553   4.326 -1.7045  3.8403 -1.0488
  251GLY      C 3200   3.752   1.563   4.299  0.2653  0.5348  0.9443
  251GLY      O 3201   3.847   1.584   4.375  0.1789 -0.0860 -0.2762
  252HIS      N 3202   3.764   1.599   4.170 -0.4266 -0.1548 -0.6340
  252HIS     HN 3203   3.687   1.586   4.107  2.6631  0.6700  0.4452
  252HIS     CA 3204   3.875   1.672   4.108 -0.3565 -0.1203  0.3481
  252HIS     HA 3205   3.961   1.609   4.124 -0.4128 -2.1773 -1.1790
  252HIS     CB 3206   3.846   1.700   3.959 -0.3157  0.5285 -0.5307
  252HIS    HB1 3207   3.939   1.740   3.913  4.4501  1.5340 -2.4725
  252HIS    HB2 3208   3.757   1.763   3.941  3.0827  0.4402 -2.4892
  252HIS    ND1 3209   3.728   1.578   3.782 -0.4108  0.0730  0.5039
  252HIS     CG 3210   3.816   1.572   3.891 -0.7492  0.6262 -0.7988
  252HIS    CE1 3211   3.712   1.453   3.741  0.2994 -0.8098 -0.0797
  252HIS    HE1 3212   3.638   1.435   3.662 -2.2046  0.4875 -2.5027
  252HIS    NE2 3213   3.780   1.365   3.815 -0.2359  0.3761 -0.0904
  252HIS    HE2 3214   3.798   1.269   3.794  0.0141  2.1100  1.0325
  252HIS    CD2 3215   3.849   1.442   3.911  0.6773 -0.2285 -0.6180
  252HIS    HD2 3216   3.895   1.384   3.990 -1.1070  2.7040  1.7098
  252HIS      C 3217   3.911   1.805   4.163  0.3973 -0.0205  0.1506
  252HIS      O 3218   3.832   1.881   4.220 -0.1137 -0.0633  0.6133
  253LYS      N 3219   4.037   1.833   4.162  0.7784 -0.7247 -0.0543
  253LYS     HN 3220   4.097   1.777   4.105  1.0130 -1.6705  2.4999
  253LYS     CA 3221   4.117   1.954   4.210 -0.5232 -0.2946  0.0675
  253LYS     HA 3222   4.052   2.016   4.269 -0.9567  0.4966 -0.3715
  253LYS     CB 3223   4.248   1.921   4.278  1.1030  0.1978 -0.9935
  253LYS    HB1 3224   4.283   2.006   4.341 -0.2319  1.8954  0.6327
  253LYS    HB2 3225   4.321   1.901   4.197 -1.3630 -0.8829 -0.6596
  253LYS     CG 3226   4.243   1.784   4.359 -0.1657  0.1584  0.0084
  253LYS    HG1 3227   4.337   1.756   4.411 -2.0058  1.7560  0.0867
  253LYS    HG2 3228   4.224   1.705   4.283 -0.9990  0.8046 -0.8853
  253LYS     CD 3229   4.145   1.804   4.477  0.4723 -0.2018  0.7178
  253LYS    HD1 3230   4.186   1.889   4.536  1.5454 -1.2069 -2.6038
  253LYS    HD2 3231   4.040   1.833   4.452 -0.8729  2.3477 -0.6199
  253LYS     CE 3232   4.130   1.683   4.571 -0.1811  0.0478  0.6099
  253LYS    HE1 3233   4.061   1.700   4.656 -1.9035 -0.4141 -2.4361
  253LYS    HE2 3234   4.230   1.673   4.619 -0.9817 -0.4654 -1.3381
  253LYS     NZ 3235   4.087   1.563   4.496  0.0468  0.5895  0.3746
  253LYS    HZ1 3236   4.137   1.554   4.406 -1.6762  0.5627  2.2425
  253LYS    HZ2 3237   4.100   1.474   4.549  1.5882 -0.5087 -0.1558
  253LYS    HZ3 3238   3.986   1.570   4.473 -0.0631  0.7393  1.6870
  253LYS      C 3239   4.134   2.034   4.084 -0.0088 -0.2499  0.3431
  253LYS      O 3240   4.139   1.981   3.974 -0.5108  0.5199 -0.4923
  254GLY      N 3241   4.166   2.163   4.101  0.4330 -0.1408 -0.2497
  254GLY     HN 3242   4.155   2.207   4.189 -0.4898 -3.0308  1.9991
  254GLY     CA 3243   4.209   2.246   3.992  0.5011  0.2335  0.4814
  254GLY    HA1 3244   4.134   2.238   3.915  0.3739  1.4552  0.3036
  254GLY    HA2 3245   4.218   2.347   4.030  1.1461 -0.1247  1.6323
  254GLY      C 3246   4.345   2.207   3.927  0.7614 -0.5933 -1.0965
  254GLY      O 3247   4.360   2.245   3.807  0.5217 -0.2885  0.4053
  255ASP      N 3248   4.437   2.132   3.994 -0.0410  0.8795  0.0805
  255ASP     HN 3249   4.427   2.112   4.091  0.3225  0.5376 -0.1652
  255ASP     CA 3250   4.550   2.079   3.927  0.4257 -0.4242  0.3608
  255ASP     HA 3251   4.581   2.145   3.848  1.7931 -1.4974  0.0004
  255ASP     CB 3252   4.663   2.041   4.027  0.0412  0.3191 -0.4266
  255ASP    HB1 3253   4.655   1.939   4.070  0.1229 -0.3992 -2.6413
  255ASP    HB2 3254   4.661   2.107   4.117 -1.2355 -0.4183  1.9095
  255ASP     CG 3255   4.799   2.049   3.962  0.6913 -0.5841  0.6334
  255ASP    OD1 3256   4.818   2.127   3.866 -0.0658 -0.0661  0.2727
  255ASP    OD2 3257   4.900   1.993   4.018  0.2072 -0.0691 -0.6769
  255ASP      C 3258   4.519   1.951   3.843  0.1440 -0.5824 -0.5060
  255ASP      O 3259   4.592   1.914   3.750 -0.2676 -0.2986  0.4128
  256ASP      N 3260   4.410   1.881   3.868  0.4841 -0.3398  0.5337
  256ASP     HN 3261   4.354   1.892   3.950  3.3692 -0.3414  0.0062
  256ASP     CA 3262   4.373   1.771   3.771  0.1975 -0.0472  0.6477
  256ASP     HA 3263   4.454   1.699   3.769  1.0588 -0.7014  0.0007
  256ASP     CB 3264   4.255   1.695   3.830 -0.5387  0.4281  0.1346
  256ASP    HB1 3265   4.230   1.608   3.764 -0.3392  0.1747 -0.8228
  256ASP    HB2 3266   4.163   1.756   3.835  1.5380 -1.3969  0.6403
  256ASP     CG 3267   4.283   1.639   3.969 -0.0753  0.3090  0.0286
  256ASP    OD1 3268   4.397   1.610   4.006  0.0321  0.2530 -0.1085
  256ASP    OD2 3269   4.177   1.595   4.024 -0.0592 -0.0270 -0.0100
  256ASP      C 3270   4.342   1.802   3.629 -0.3195  0.0365  0.6724
  256ASP      O 3271   4.368   1.737   3.533  0.8194  0.1792  0.4986
  257VAL      N 3272   4.281   1.921   3.609 -0.0647 -0.0915  0.2533
  257VAL     HN 3273   4.238   1.972   3.683  0.4939 -1.8339  2.1086
  257VAL     CA 3274   4.266   1.992   3.487  0.2155  0.2790 -1.0776
  257VAL     HA 3275   4.212   1.929   3.417  3.2363 -1.0570  2.3362
  257VAL     CB 3276   4.184   2.119   3.512 -0.5206 -0.4318 -0.5169
  257VAL     HB 3277   4.244   2.182   3.581  2.5856  0.8911  1.5406
  257VAL    CG1 3278   4.167   2.205   3.379  0.0509  0.2744  0.4713
  257VAL   HG11 3279   4.091   2.283   3.403 -0.1384 -0.2570 -1.6538
  257VAL   HG12 3280   4.266   2.247   3.350 -0.8419  0.9498 -0.7950
  257VAL   HG13 3281   4.122   2.140   3.301  3.7639  0.2824  0.3896
  257VAL    CG2 3282   4.044   2.089   3.568  0.5459  0.0590 -0.5564
  257VAL   HG21 3283   4.053   2.039   3.667 -0.5714 -0.2771  0.2730
  257VAL   HG22 3284   3.983   2.181   3.580  0.9430  0.3481  0.2154
  257VAL   HG23 3285   3.999   2.013   3.500  1.1518 -2.3340 -0.5330
  257VAL      C 3286   4.398   2.015   3.421 -0.7762  0.5191 -0.5196
  257VAL      O 3287   4.500   2.055   3.477 -0.7439  0.5898  0.4490
  258SER      N 3288   4.398   1.996   3.281 -0.6406 -0.3158  0.0636
  258SER     HN 3289   4.310   1.972   3.242 -1.2483  0.2665  2.8226
  258SER     CA 3290   4.507   2.010   3.187  0.5457  0.1655  0.6876
  258SER     HA 3291   4.597   2.046   3.235 -3.3764  1.2026 -0.4990
  258SER     CB 3292   4.558   1.871   3.128  0.3440  0.2327  0.0281
  258SER    HB1 3293   4.605   1.802   3.202  2.0330  0.2726  0.9569
  258SER    HB2 3294   4.626   1.896   3.044  1.2113 -0.4484 -1.2673
  258SER     OG 3295   4.444   1.796   3.076 -0.1988 -0.5510  0.1450
  258SER    HG1 3296   4.389   1.766   3.148 -1.0370  2.8331  2.3464
  258SER      C 3297   4.461   2.103   3.072 -0.1468  0.1590  0.6634
  258SER      O 3298   4.343   2.146   3.078 -0.1144  0.5157  0.3290
  259VAL      N 3299   4.548   2.152   2.980 -0.4591  1.2230 -0.4948
  259VAL     HN 3300   4.638   2.111   2.968  3.2224  0.3795  0.0563
  259VAL     CA 3301   4.520   2.247   2.868  0.1883 -0.3864 -0.3753
  259VAL     HA 3302   4.473   2.336   2.906 -1.5313 -0.0113  0.7272
  259VAL     CB 3303   4.652   2.295   2.816  0.4580  0.2580 -0.5475
  259VAL     HB 3304   4.710   2.217   2.762  0.1009  0.4181  0.5101
  259VAL    CG1 3305   4.627   2.404   2.712 -0.5909  0.8354  0.5551
  259VAL   HG11 3306   4.722   2.457   2.687 -0.7034  0.6600 -0.1495
  259VAL   HG12 3307   4.587   2.361   2.618 -1.4681 -1.1402 -3.4791
  259VAL   HG13 3308   4.557   2.484   2.745 -0.2689  0.4194  1.1833
  259VAL    CG2 3309   4.742   2.347   2.929 -0.3841  0.0880  0.6388
  259VAL   HG21 3310   4.784   2.263   2.988 -0.6582  1.5908  0.5857
  259VAL   HG22 3311   4.831   2.407   2.902  2.1707  1.4983  0.1392
  259VAL   HG23 3312   4.680   2.402   3.004 -0.8957 -1.0752 -2.0868
  259VAL      C 3313   4.415   2.184   2.770  0.6042  0.0359 -0.2519
  259VAL      O 3314   4.321   2.251   2.728 -0.2751 -0.3556 -0.3524
  260GLU      N 3315   4.436   2.055   2.737 -0.4353  0.4210  0.5882
  260GLU     HN 3316   4.518   2.010   2.771  0.0811  0.8442  0.2703
  260GLU     CA 3317   4.345   1.966   2.672  0.1838  0.0605 -0.1235
  260GLU     HA 3318   4.343   1.984   2.565  3.0811 -3.5411 -0.0039
  260GLU     CB 3319   4.393   1.818   2.692  0.1305 -0.1587  0.4961
  260GLU    HB1 3320   4.407   1.786   2.797 -1.2467 -1.0925 -0.4619
  260GLU    HB2 3321   4.494   1.817   2.646  3.0960 -0.2224  2.8848
  260GLU     CG 3322   4.309   1.710   2.620 -1.0516 -0.4816 -0.1817
  260GLU    HG1 3323   4.213   1.693   2.673 -2.0520 -3.0524  0.9737
  260GLU    HG2 3324   4.357   1.610   2.625 -0.1874 -0.8349 -1.2454
  260GLU     CD 3325   4.297   1.732   2.474 -0.6599  0.2602  0.0009
  260GLU    OE1 3326   4.183   1.738   2.416  0.3730  0.1847  0.1089
  260GLU    OE2 3327   4.405   1.733   2.409 -0.1236 -0.1087 -0.2559
  260GLU      C 3328   4.211   1.970   2.737 -0.2834 -0.2010  0.1281
  260GLU      O 3329   4.110   1.982   2.668  0.3603 -0.6883  0.0818
  261ALA      N 3330   4.197   1.962   2.871  0.3933  0.4470  0.5829
  261ALA     HN 3331   4.278   1.958   2.928  1.5774 -0.0026  0.4611
  261ALA     CA 3332   4.066   1.968   2.935  0.5210 -0.4022  0.8332
  261ALA     HA 3333   4.006   1.902   2.875 -1.1771 -0.1579  0.8637
  261ALA     CB 3334   4.066   1.906   3.077 -0.3800  1.0790  0.7162
  261ALA    HB1 3335   3.965   1.872   3.109 -1.0911 -0.9502 -0.7553
  261ALA    HB2 3336   4.138   1.822   3.075  0.8388  1.6156 -0.2004
  261ALA    HB3 3337   4.099   1.976   3.156  0.9055  0.4289 -2.1940
  261ALA      C 3338   4.002   2.101   2.938  0.0938  0.0700  0.4543
  261ALA      O 3339   3.883   2.104   2.917  0.3334 -0.6444  0.1691
  262ILE      N 3340   4.077   2.211   2.949 -0.1002  0.5569 -0.3045
  262ILE     HN 3341   4.172   2.201   2.976  0.6599  0.8742  1.1575
  262ILE     CA 3342   4.018   2.343   2.921 -0.6071  0.0532  1.0852
  262ILE     HA 3343   3.949   2.379   2.996  2.5174  3.9709 -1.3583
  262ILE     CB 3344   4.127   2.440   2.931 -0.4966 -0.2222  0.9425
  262ILE     HB 3345   4.222   2.414   2.881 -2.6847 -0.7195 -0.4312
  262ILE    CG2 3346   4.090   2.582   2.867 -0.3746  0.0767  0.0122
  262ILE   HG21 3347   4.063   2.577   2.759 -0.0923 -0.0496  0.7256
  262ILE   HG22 3348   4.007   2.628   2.924 -0.0503 -0.1411  2.7555
  262ILE   HG23 3349   4.178   2.649   2.873  0.7457 -2.0018 -0.2748
  262ILE    CG1 3350   4.166   2.466   3.081  0.2604  0.4856  0.3133
  262ILE   HG11 3351   4.160   2.371   3.137 -1.0477  0.6304  1.4300
  262ILE   HG12 3352   4.090   2.535   3.124 -1.2144 -2.5205 -1.4353
  262ILE     CD 3353   4.305   2.536   3.100  0.2581 -0.9780  0.0999
  262ILE    HD1 3354   4.327   2.562   3.206  0.0370 -1.0232 -0.5307
  262ILE    HD2 3355   4.393   2.472   3.075 -0.9374 -0.2168 -1.8810
  262ILE    HD3 3356   4.311   2.629   3.040  1.1320  0.6825  0.2519
  262ILE      C 3357   3.959   2.347   2.779 -0.2453 -0.0980  0.0323
  262ILE      O 3358   3.846   2.396   2.755 -0.1196  0.3684  0.7552
  263ALA      N 3359   4.041   2.301   2.678 -0.3888 -0.7292 -0.3527
  263ALA     HN 3360   4.135   2.275   2.702 -4.1205  0.8565  0.5754
  263ALA     CA 3361   4.004   2.291   2.536 -0.1853  0.0729  1.0715
  263ALA     HA 3362   3.999   2.394   2.505 -0.5863 -5.3611  0.8828
  263ALA     CB 3363   4.129   2.234   2.467 -0.1300 -0.8475  0.2630
  263ALA    HB1 3364   4.215   2.302   2.487 -1.5975  0.1497 -2.3224
  263ALA    HB2 3365   4.157   2.128   2.483  0.9503 -0.9523  1.2849
  263ALA    HB3 3366   4.118   2.244   2.357  2.2271  0.6814 -1.2500
  263ALA      C 3367   3.879   2.217   2.519 -0.4055  0.2471 -0.7859
  263ALA      O 3368   3.791   2.267   2.444  0.2406  0.5543  0.0588
  264GLN      N 3369   3.854   2.095   2.587  0.2672 -0.4519 -0.3081
  264GLN     HN 3370   3.919   2.058   2.653 -2.1656 -2.6409  0.1624
  264GLN     CA 3371   3.731   2.015   2.575  0.6088  0.6300  0.3125
  264GLN     HA 3372   3.706   1.982   2.475  1.6592  0.2516  3.8961
  264GLN     CB 3373   3.737   1.884   2.659  1.1196  0.0999  0.2337
  264GLN    HB1 3374   3.640   1.829   2.659 -1.3269 -3.2777 -1.4075
  264GLN    HB2 3375   3.760   1.903   2.766  4.1749 -0.4828  1.5993
  264GLN     CG 3376   3.830   1.779   2.589 -0.8085 -0.0840 -0.3705
  264GLN    HG1 3377   3.922   1.836   2.562 -1.3672  2.4748  2.2701
  264GLN    HG2 3378   3.793   1.739   2.492  1.2676  1.7700 -0.7472
  264GLN     CD 3379   3.882   1.660   2.680 -0.6110 -0.1321 -0.7317
  264GLN    OE1 3380   3.853   1.640   2.798 -0.2907 -0.5956 -0.3416
  264GLN    NE2 3381   3.950   1.569   2.612 -0.7312  0.6566  0.2043
  264GLN   HE21 3382   3.945   1.570   2.512  0.2477  2.2212  3.6094
  264GLN   HE22 3383   3.968   1.489   2.669 -0.6493 -1.4880  1.9463
  264GLN      C 3384   3.604   2.089   2.606 -0.3517  0.8746  0.9355
  264GLN      O 3385   3.503   2.075   2.536  0.0554 -0.4004 -0.4376
  265THR      N 3386   3.603   2.183   2.701  0.0646  1.0554 -0.1563
  265THR     HN 3387   3.687   2.186   2.755  0.2034 -0.6710  3.5865
  265THR     CA 3388   3.490   2.272   2.742  0.4910  0.1787 -0.8033
  265THR     HA 3389   3.403   2.209   2.748  4.1831  1.8880  0.6241
  265THR     CB 3390   3.516   2.342   2.873 -0.5686  0.0648  0.1084
  265THR     HB 3391   3.427   2.400   2.904  2.9008  1.2904 -1.3329
  265THR    OG1 3392   3.619   2.437   2.874 -0.4220  1.0163  0.5920
  265THR    HG1 3393   3.707   2.399   2.872  0.6130 -1.3256 -2.0292
  265THR    CG2 3394   3.549   2.243   2.984  0.6157 -0.3219 -0.6106
  265THR   HG21 3395   3.551   2.288   3.085 -0.1145 -0.8183  0.3893
  265THR   HG22 3396   3.482   2.155   2.992 -0.9832  0.0273 -1.5948
  265THR   HG23 3397   3.646   2.192   2.963  1.2736  1.4434  1.6406
  265THR      C 3398   3.449   2.375   2.639  0.5162  0.2728  0.1534
  265THR      O 3399   3.334   2.421   2.645 -0.2945  0.4491  0.3651
  266ASN      N 3400   3.547   2.407   2.552  0.0759  0.0734  0.5882
  266ASN     HN 3401   3.629   2.349   2.551 -0.7913 -0.7289 -1.0437
  266ASN     CA 3402   3.539   2.502   2.434 -0.3614 -0.5941  0.2521
  266ASN     HA 3403   3.634   2.490   2.384 -1.0376  0.4562  0.8084
  266ASN     CB 3404   3.438   2.454   2.330  1.0866  0.2433 -0.8482
  266ASN    HB1 3405   3.335   2.444   2.370 -1.7010 -0.1656  0.5308
  266ASN    HB2 3406   3.476   2.354   2.300  3.3550  3.1238  0.8452
  266ASN     CG 3407   3.442   2.542   2.204  0.0853  0.3202 -0.0837
  266ASN    OD1 3408   3.535   2.624   2.186 -0.0056  0.2514 -0.0871
  266ASN    ND2 3409   3.346   2.516   2.113  0.3913 -0.6783  0.2030
  266ASN   HD21 3410   3.285   2.437   2.118  1.5682  0.1492  3.3810
  266ASN   HD22 3411   3.357   2.549   2.020  0.7622 -0.8183 -0.0961
  266ASN      C 3412   3.518   2.644   2.481  0.5648  0.3561 -0.0647
  266ASN      O 3413   3.407   2.696   2.463  0.5368  0.1382  0.3082
  267PRO      N 3414   3.617   2.716   2.526  0.3760  0.0766 -0.4064
  267PRO     CD 3415   3.744   2.656   2.577 -0.4939  0.0764 -0.1101
  267PRO    HD1 3416   3.724   2.578   2.654 -1.8720  0.1233  0.9020
  267PRO    HD2 3417   3.800   2.620   2.488 -1.6423 -0.4947  1.0164
  267PRO     CA 3418   3.598   2.855   2.583  0.0860  0.1588 -0.3144
  267PRO     HA 3419   3.538   2.846   2.671  0.7864 -0.7996  0.2690
  267PRO     CB 3420   3.744   2.904   2.614 -0.8190  0.5332 -0.2763
  267PRO    HB1 3421   3.736   2.976   2.698 -0.6122  1.7222 -1.4756
  267PRO    HB2 3422   3.794   2.955   2.529 -0.0580 -0.7900 -1.8451
  267PRO     CG 3423   3.818   2.771   2.645  0.2868  0.3305 -0.0331
  267PRO    HG1 3424   3.820   2.753   2.755 -0.3906  0.7967 -1.2646
  267PRO    HG2 3425   3.922   2.780   2.608  0.6083 -0.3867 -2.8182
  267PRO      C 3426   3.540   2.963   2.491 -0.8210 -0.1588 -0.5679
  267PRO      O 3427   3.580   2.969   2.372  0.0787  0.0991  0.5899
  268ASP      N 3428   3.442   3.043   2.536 -0.2823  0.6340 -0.4127
  268ASP     HN 3429   3.411   3.032   2.630  0.3645  1.7262 -2.7627
  268ASP     CA 3430   3.388   3.162   2.469 -0.0507  0.2756 -0.4067
  268ASP     HA 3431   3.405   3.156   2.363  0.1437  2.4665 -0.2799
  268ASP     CB 3432   3.240   3.192   2.505  0.0767  0.5611  0.3614
  268ASP    HB1 3433   3.213   3.284   2.449 -2.7266  2.8755  0.4365
  268ASP    HB2 3434   3.221   3.214   2.612  1.3539  0.9593 -1.4342
  268ASP     CG 3435   3.153   3.083   2.444  0.6976 -0.4184 -0.3643
  268ASP    OD1 3436   3.172   3.055   2.323 -0.0842 -0.5792  0.2335
  268ASP    OD2 3437   3.051   3.049   2.510 -0.0086  0.0398 -0.4606
  268ASP      C 3438   3.470   3.287   2.511  0.2224  0.0614  0.1773
  268ASP      O 3439   3.504   3.374   2.429  0.1282 -0.4568 -0.5084
  269TRP      N 3440   3.514   3.291   2.640  0.1144  0.2839  0.0463
  269TRP     HN 3441   3.493   3.217   2.703  0.6203 -1.9631  1.2489
  269TRP     CA 3442   3.595   3.400   2.697 -0.0566 -0.4921  0.5070
  269TRP     HA 3443   3.635   3.459   2.616 -0.5534 -1.1512  1.9452
  269TRP     CB 3444   3.496   3.490   2.780  0.9264  0.1205  0.0689
  269TRP    HB1 3445   3.552   3.575   2.824  0.3588  0.0531  0.9169
  269TRP    HB2 3446   3.465   3.423   2.863 -0.2951 -1.0609 -3.4338
  269TRP     CG 3447   3.376   3.540   2.707 -0.6310 -0.3850  0.0247
  269TRP    CD1 3448   3.244   3.502   2.720  0.1878 -0.2404 -0.1129
  269TRP    HD1 3449   3.204   3.424   2.783 -0.9339 -0.1322 -1.3975
  269TRP    NE1 3450   3.170   3.574   2.623 -0.2559 -1.1690  0.5338
  269TRP    HE1 3451   3.080   3.559   2.588 -3.1049 -1.8282  4.6375
  269TRP    CE2 3452   3.255   3.664   2.560  0.3686 -0.3817 -0.3887
  269TRP    CD2 3453   3.387   3.649   2.608  0.3448 -0.2062  0.5474
  269TRP    CE3 3454   3.482   3.741   2.580 -1.0048  0.2582  0.4378
  269TRP    HE3 3455   3.570   3.745   2.641 -0.6404  0.3429  0.5831
  269TRP    CZ3 3456   3.450   3.846   2.494 -0.6844  0.0284 -0.5685
  269TRP    HZ3 3457   3.520   3.925   2.471  1.3245 -1.5364  3.4520
  269TRP    CZ2 3458   3.231   3.745   2.457  0.3912  0.4128 -0.2573
  269TRP    HZ2 3459   3.136   3.754   2.407  0.8369 -1.1132  2.3574
  269TRP    CH2 3460   3.325   3.844   2.423 -0.2418  0.3917 -0.2512
  269TRP    HH2 3461   3.307   3.920   2.348  0.0447  2.0381 -0.3003
  269TRP      C 3462   3.705   3.343   2.783 -0.2249  0.5977 -0.2798
  269TRP      O 3463   3.670   3.264   2.874 -0.5933  0.6460  0.5741
  270ILE      N 3464   3.832   3.359   2.752  0.0680  0.2106 -0.2378
  270ILE     HN 3465   3.855   3.424   2.680  0.3370 -1.9673 -0.0054
  270ILE     CA 3466   3.943   3.321   2.835 -0.1027 -0.0284  0.3278
  270ILE     HA 3467   3.915   3.249   2.910  0.2692 -1.6575  1.9380
  270ILE     CB 3468   4.052   3.241   2.757  0.4922 -0.1058  0.4618
  270ILE     HB 3469   4.085   3.312   2.677 -2.8312 -0.1942  0.2013
  270ILE    CG2 3470   4.172   3.217   2.852 -0.3680  0.3528  0.2888
  270ILE   HG21 3471   4.221   3.314   2.876  0.1585 -0.5333 -0.8305
  270ILE   HG22 3472   4.138   3.174   2.949 -2.9227 -1.3356 -2.2158
  270ILE   HG23 3473   4.247   3.154   2.800  3.9760  3.6385 -0.5221
  270ILE    CG1 3474   3.995   3.119   2.694  0.1607  0.3175  1.1675
  270ILE   HG11 3475   3.895   3.129   2.648 -1.4245 -0.6770  2.9097
  270ILE   HG12 3476   3.986   3.044   2.776  0.5209  2.6598 -1.2570
  270ILE     CD 3477   4.085   3.062   2.585  0.3318 -0.3911  0.0544
  270ILE    HD1 3478   4.110   3.147   2.517 -0.6250  0.7523  1.9191
  270ILE    HD2 3479   4.183   3.030   2.626  1.3138  2.7200  2.8861
  270ILE    HD3 3480   4.036   2.984   2.523  2.7792 -0.5507 -0.2430
  270ILE      C 3481   4.001   3.439   2.899 -0.0100 -0.2608 -0.0688
  270ILE      O 3482   4.027   3.540   2.834  0.8188  0.3703  0.4357
  271PHE      N 3483   4.010   3.438   3.032  0.5054 -0.0783  0.7749
  271PHE     HN 3484   3.984   3.356   3.082  0.1558  0.8019  2.0231
  271PHE     CA 3485   4.059   3.540   3.115  0.5843  0.0810  0.2779
  271PHE     HA 3486   4.082   3.629   3.059  0.7761  0.5264  1.1807
  271PHE     CB 3487   3.953   3.578   3.219 -0.2962 -0.0756  0.1353
  271PHE    HB1 3488   3.991   3.645   3.299 -0.1384 -0.6863  0.1070
  271PHE    HB2 3489   3.911   3.490   3.273 -0.8190 -2.0313 -2.4481
  271PHE     CG 3490   3.842   3.649   3.145 -0.6468 -0.1228 -0.3885
  271PHE    CD1 3491   3.723   3.579   3.105 -0.2042 -0.1893  0.6215
  271PHE    HD1 3492   3.715   3.471   3.109 -1.7319  0.3155 -1.2975
  271PHE    CE1 3493   3.609   3.654   3.061 -0.3172  0.4230  0.5813
  271PHE    HE1 3494   3.517   3.605   3.034 -0.5509 -1.3283  0.9129
  271PHE     CZ 3495   3.602   3.791   3.068  0.3592 -0.9603 -0.1730
  271PHE     HZ 3496   3.515   3.850   3.045  1.8516 -1.6764 -0.6019
  271PHE    CD2 3497   3.839   3.787   3.152 -0.2020  0.4433 -1.5536
  271PHE    HD2 3498   3.924   3.843   3.188  1.0890 -0.8302  2.6336
  271PHE    CE2 3499   3.717   3.855   3.104 -0.3477  0.3775 -0.6614
  271PHE    HE2 3500   3.712   3.963   3.105 -2.9147  0.5093 -2.1529
  271PHE      C 3501   4.190   3.503   3.187 -0.4281 -0.3745  0.6720
  271PHE      O 3502   4.206   3.397   3.247 -0.2013  0.2150 -0.0451
  272VAL      N 3503   4.296   3.586   3.165 -0.3684  0.2890  0.3266
  272VAL     HN 3504   4.282   3.680   3.133  0.4242  2.1770 -0.1672
  272VAL     CA 3505   4.437   3.542   3.177 -0.1475 -0.3148  0.3824
  272VAL     HA 3506   4.446   3.441   3.213 -1.0926  1.8408  0.4906
  272VAL     CB 3507   4.515   3.554   3.045  0.0329  0.5745  0.1760
  272VAL     HB 3508   4.553   3.657   3.027  1.5882  1.3334  0.1590
  272VAL    CG1 3509   4.637   3.462   3.061  0.7996  0.2488 -0.0553
  272VAL   HG11 3510   4.696   3.471   2.967 -2.7923 -0.0460  0.5702
  272VAL   HG12 3511   4.699   3.494   3.148  1.7102  0.0251 -0.4425
  272VAL   HG13 3512   4.596   3.360   3.074  0.6897 -0.8202 -1.7411
  272VAL    CG2 3513   4.430   3.522   2.925  0.6536 -0.0317 -0.8965
  272VAL   HG21 3514   4.485   3.541   2.830 -1.2539  1.3927  1.9050
  272VAL   HG22 3515   4.413   3.412   2.927  0.5420  0.0111  1.0239
  272VAL   HG23 3516   4.330   3.571   2.915 -0.7245  0.9170 -0.4398
  272VAL      C 3517   4.498   3.635   3.281 -0.3135 -0.7569  0.5138
  272VAL      O 3518   4.513   3.758   3.258  0.1836 -0.0574  0.1268
  273LEU      N 3519   4.550   3.582   3.398 -0.4741  0.4407 -0.2543
  273LEU     HN 3520   4.534   3.485   3.418  0.6564 -0.1937  0.1022
  273LEU     CA 3521   4.626   3.663   3.489  0.3664  0.0556 -0.0430
  273LEU     HA 3522   4.624   3.764   3.452 -1.8317  0.1895 -0.4360
  273LEU     CB 3523   4.589   3.658   3.638  0.5640  0.0528  0.8038
  273LEU    HB1 3524   4.567   3.552   3.664  0.5582  0.1449 -2.4725
  273LEU    HB2 3525   4.495   3.717   3.646 -3.0626 -0.9665  1.1299
  273LEU     CG 3526   4.679   3.721   3.746  0.0288 -0.9347 -1.5327
  273LEU     HG 3527   4.784   3.685   3.743  1.4791  3.1221  0.6364
  273LEU    CD1 3528   4.693   3.870   3.726 -0.7302  0.2848 -0.6410
  273LEU   HD11 3529   4.729   3.902   3.626 -1.5034  0.7855  2.0419
  273LEU   HD12 3530   4.597   3.921   3.748  2.1808  1.5657  0.8441
  273LEU   HD13 3531   4.758   3.916   3.804  0.3036  0.3557 -1.7890
  273LEU    CD2 3532   4.623   3.679   3.877  0.3273 -0.6356 -0.2748
  273LEU   HD21 3533   4.513   3.692   3.881 -2.2423  0.7272 -0.4318
  273LEU   HD22 3534   4.638   3.570   3.890 -0.3891  2.6719  0.5836
  273LEU   HD23 3535   4.658   3.731   3.969  0.6683 -2.2536 -0.6076
  273LEU      C 3536   4.777   3.626   3.484  0.0248 -0.2959 -0.3485
  273LEU      O 3537   4.801   3.507   3.499 -0.2492  0.0547  0.6889
  274ASP      N 3538   4.869   3.724   3.463  0.5220 -0.3168  0.2913
  274ASP     HN 3539   4.839   3.817   3.447 -1.8527  1.4204  0.7369
  274ASP     CA 3540   5.014   3.700   3.462  0.2143 -0.4783  0.0826
  274ASP     HA 3541   5.023   3.594   3.448  0.2331 -1.3697 -0.1379
  274ASP     CB 3542   5.077   3.783   3.351 -0.1583  0.2260  0.2061
  274ASP    HB1 3543   5.091   3.888   3.384  1.1087  1.5888  1.9075
  274ASP    HB2 3544   5.009   3.776   3.263 -1.5523 -1.0510  1.6776
  274ASP     CG 3545   5.220   3.734   3.322 -0.2111 -0.5448  0.1093
  274ASP    OD1 3546   5.284   3.672   3.410 -0.0616 -0.2827  0.3392
  274ASP    OD2 3547   5.276   3.770   3.215 -0.7792  0.1674  0.1514
  274ASP      C 3548   5.077   3.719   3.601  0.3044 -0.1499  0.2374
  274ASP      O 3549   5.072   3.828   3.658  0.0142  0.7107  0.2261
  275ARG      N 3550   5.132   3.602   3.652 -0.0510  0.1660 -0.1610
  275ARG     HN 3551   5.115   3.522   3.596  0.4624  0.8267 -0.0741
  275ARG     CA 3552   5.205   3.595   3.782 -0.5449  0.6732 -0.0264
  275ARG     HA 3553   5.151   3.661   3.849 -0.0850 -0.0957 -0.5911
  275ARG     CB 3554   5.219   3.442   3.824  0.0124 -0.2327  0.3935
  275ARG    HB1 3555   5.260   3.390   3.735 -1.0016 -1.0712 -2.0369
  275ARG    HB2 3556   5.116   3.405   3.845 -2.0661 -2.4002  1.5916
  275ARG     CG 3557   5.311   3.417   3.944  0.4623  0.1845 -0.2143
  275ARG    HG1 3558   5.287   3.498   4.016  1.2602 -0.2261 -0.5415
  275ARG    HG2 3559   5.417   3.425   3.912  0.6887 -0.5710 -0.2433
  275ARG     CD 3560   5.314   3.279   4.007 -0.1424  0.4939 -0.0481
  275ARG    HD1 3561   5.399   3.274   4.078 -2.1048 -3.6951  1.7020
  275ARG    HD2 3562   5.323   3.196   3.933  2.1571  0.8110  4.1155
  275ARG     NE 3563   5.192   3.262   4.085 -0.1275  0.3078  0.1059
  275ARG     HE 3564   5.190   3.332   4.157 -0.5470  0.1601  1.1553
  275ARG     CZ 3565   5.096   3.169   4.068 -0.0105 -0.5993 -0.2211
  275ARG    NH1 3566   5.091   3.098   3.958  0.1628  0.0451  0.6972
  275ARG   HH11 3567   5.145   3.123   3.877 -1.1708 -1.7664  3.3185
  275ARG   HH12 3568   5.018   3.031   3.944  1.7621 -3.9375  1.0644
  275ARG    NH2 3569   5.027   3.142   4.173 -0.4458  0.7942  0.2042
  275ARG   HH21 3570   5.068   3.169   4.260 -2.6867  0.2709 -1.1088
  275ARG   HH22 3571   4.962   3.066   4.168 -1.7062  0.2961  1.2808
  275ARG      C 3572   5.343   3.658   3.789 -0.0784  0.0805 -0.2226
  275ARG      O 3573   5.378   3.711   3.890 -0.0764 -0.1982 -0.0914
  276ASP      N 3574   5.429   3.641   3.685  0.2224 -0.6105 -0.0620
  276ASP     HN 3575   5.395   3.605   3.599 -1.1098 -1.3767 -0.1946
  276ASP     CA 3576   5.571   3.670   3.704  0.0904  0.2574 -0.2050
  276ASP     HA 3577   5.598   3.656   3.808 -1.7698  1.8384  1.7793
  276ASP     CB 3578   5.662   3.572   3.624  0.2985  0.4052  0.1212
  276ASP    HB1 3579   5.626   3.468   3.642 -2.1273 -0.2363 -0.5226
  276ASP    HB2 3580   5.762   3.579   3.672  0.8918 -2.4537  2.5595
  276ASP     CG 3581   5.663   3.587   3.477  0.8924 -0.5799  0.7539
  276ASP    OD1 3582   5.695   3.703   3.429  0.0968 -0.0967 -0.6294
  276ASP    OD2 3583   5.665   3.491   3.398 -0.5940  0.5623  0.0865
  276ASP      C 3584   5.583   3.814   3.663  0.0291 -0.6345  0.2377
  276ASP      O 3585   5.674   3.883   3.705  0.0830 -0.3970 -0.6652
  277ALA      N 3586   5.481   3.869   3.596 -0.0675  0.9702 -0.2560
  277ALA     HN 3587   5.402   3.814   3.570  2.3685 -0.4173  0.0930
  277ALA     CA 3588   5.480   4.012   3.558  0.2399  0.6295 -0.1508
  277ALA     HA 3589   5.567   4.026   3.495 -0.4535 -0.8889  0.5290
  277ALA     CB 3590   5.361   4.049   3.470  0.0071  0.3525 -0.4559
  277ALA    HB1 3591   5.355   3.976   3.386  0.0937 -1.8969  2.8166
  277ALA    HB2 3592   5.264   4.046   3.524 -0.3772 -1.1008  1.2678
  277ALA    HB3 3593   5.381   4.145   3.418 -1.1835 -0.3240  2.3125
  277ALA      C 3594   5.492   4.110   3.677  0.6093  0.4061  0.0259
  277ALA      O 3595   5.422   4.104   3.776 -0.1913 -0.0410 -0.2833
  278ALA      N 3596   5.583   4.207   3.671 -0.0757  0.4342 -0.1512
  278ALA     HN 3597   5.654   4.191   3.604 -1.6937  1.3070  1.9421
  278ALA     CA 3598   5.578   4.335   3.749  0.6451  0.4780 -0.4721
  278ALA     HA 3599   5.490   4.335   3.812 -1.7123 -4.0065 -2.9340
  278ALA     CB 3600   5.717   4.340   3.827  0.2223  0.2729  0.0491
  278ALA    HB1 3601   5.721   4.272   3.916  0.6159  0.7000 -0.7475
  278ALA    HB2 3602   5.808   4.325   3.765  0.9902 -0.2876 -0.5991
  278ALA    HB3 3603   5.734   4.445   3.859  0.6887 -0.2729 -2.3856
  278ALA      C 3604   5.579   4.446   3.642 -0.4074  0.2650 -0.3806
  278ALA      O 3605   5.565   4.567   3.661  0.5158 -0.5716 -0.6054
  279THR      N 3606   5.598   4.403   3.512  0.0272  0.0088 -0.4543
  279THR     HN 3607   5.630   4.310   3.496  0.1922  0.7814 -0.4055
  279THR     CA 3608   5.560   4.474   3.393 -0.2534 -0.1893 -0.9238
  279THR     HA 3609   5.479   4.543   3.409 -0.9377  0.0225 -0.8693
  279THR     CB 3610   5.672   4.569   3.351 -0.0022 -0.4240 -0.0688
  279THR     HB 3611   5.695   4.635   3.436 -0.8514  3.3191 -0.9248
  279THR    OG1 3612   5.635   4.651   3.230  0.4029  0.0280 -0.3620
  279THR    HG1 3613   5.562   4.701   3.267  1.0525 -0.0776 -3.6325
  279THR    CG2 3614   5.803   4.485   3.323  0.1459 -0.5895  0.4882
  279THR   HG21 3615   5.880   4.561   3.297 -1.0679  1.2911  1.1274
  279THR   HG22 3616   5.839   4.430   3.413  2.3405 -1.2098  2.1098
  279THR   HG23 3617   5.795   4.411   3.242  1.2776 -4.3606 -1.0151
  279THR      C 3618   5.523   4.368   3.277  0.1981 -0.1573  0.5681
  279THR      O 3619   5.553   4.250   3.287  0.1128  0.1391 -0.5231
  280SER      N 3620   5.454   4.417   3.172 -0.8406 -0.7745 -0.8084
  280SER     HN 3621   5.455   4.516   3.158  0.4285 -2.1296  2.1699
  280SER     CA 3622   5.385   4.345   3.069 -0.4547 -0.1084  0.1467
  280SER     HA 3623   5.298   4.308   3.120 -0.9639 -2.6006  0.7064
  280SER     CB 3624   5.346   4.443   2.953  0.3010 -0.2373  0.2476
  280SER    HB1 3625   5.277   4.391   2.883 -1.4555  1.8528 -0.5374
  280SER    HB2 3626   5.439   4.477   2.904  0.3351  0.1311  1.8126
  280SER     OG 3627   5.277   4.567   2.986 -0.2867 -0.0735  0.3649
  280SER    HG1 3628   5.205   4.538   3.043 -1.1584  1.0976  0.2412
  280SER      C 3629   5.451   4.225   2.997 -0.3966  0.3163 -0.1522
  280SER      O 3630   5.575   4.225   2.988  0.0620 -0.1187 -0.1154
  289LYS      N 3631   5.368   4.135   2.938 -1.1022  0.0308  0.6087
  289LYS     HN 3632   5.273   4.161   2.952 -0.7202  0.5989  1.4195
  289LYS     CA 3633   5.389   4.018   2.852 -0.0704 -0.3715  0.1063
  289LYS     HA 3634   5.411   4.063   2.756  2.2550  1.0789 -2.4489
  289LYS     CB 3635   5.517   3.937   2.893  0.7957  0.1369 -0.2409
  289LYS    HB1 3636   5.508   3.908   3.000  1.9802  2.2850 -1.3537
  289LYS    HB2 3637   5.606   4.003   2.887  0.3940  0.0835  1.5772
  289LYS     CG 3638   5.539   3.811   2.806  0.4825  0.0052 -0.9848
  289LYS    HG1 3639   5.558   3.840   2.701  3.0180 -1.0211  0.2176
  289LYS    HG2 3640   5.450   3.745   2.815  0.4965  0.1655  1.2695
  289LYS     CD 3641   5.663   3.733   2.853  0.3776  0.0931  0.5076
  289LYS    HD1 3642   5.751   3.799   2.844 -0.0045 -1.6049 -0.8107
  289LYS    HD2 3643   5.655   3.715   2.962  0.8732 -0.4828  0.0720
  289LYS     CE 3644   5.694   3.610   2.763  0.2250 -0.3304 -1.1350
  289LYS    HE1 3645   5.803   3.590   2.768 -0.8129  2.2584 -0.9719
  289LYS    HE2 3646   5.675   3.645   2.659  0.0736 -0.6421 -0.6053
  289LYS     NZ 3647   5.611   3.497   2.795  0.3099 -0.0431  0.4128
  289LYS    HZ1 3648   5.517   3.519   2.833  1.9738  0.9815  2.1723
  289LYS    HZ2 3649   5.611   3.420   2.724  4.0311 -1.0089 -1.1848
  289LYS    HZ3 3650   5.653   3.446   2.875 -1.8901  1.9099 -0.3963
  289LYS      C 3651   5.260   3.927   2.837 -0.1651  1.0327 -0.4229
  289LYS      O 3652   5.177   3.928   2.930  0.1274  0.8792  0.6457
  290ASP      N 3653   5.239   3.850   2.727  0.5578 -0.2528  0.4993
  290ASP     HN 3654   5.318   3.852   2.667 -0.3241 -0.3597  0.8581
  290ASP     CA 3655   5.129   3.771   2.674 -0.4805 -0.8494 -0.2658
  290ASP     HA 3656   5.050   3.779   2.746  1.5434  2.6598 -2.4047
  290ASP     CB 3657   5.083   3.832   2.540 -0.0823  0.1181 -0.1715
  290ASP    HB1 3658   5.171   3.843   2.474  1.4165 -0.6178 -2.5010
  290ASP    HB2 3659   5.059   3.939   2.554 -2.4544  0.3890 -0.6180
  290ASP     CG 3660   4.967   3.759   2.477  0.2142  0.7231  0.1052
  290ASP    OD1 3661   4.881   3.700   2.544  0.5004 -0.4696 -0.2837
  290ASP    OD2 3662   4.960   3.773   2.358  0.3229  0.1098  0.2203
  290ASP      C 3663   5.188   3.624   2.647  0.0512  0.2601 -0.4192
  290ASP      O 3664   5.307   3.610   2.625  0.4491 -0.9251  0.6279
  291VAL      N 3665   5.101   3.511   2.649 -0.5140  0.2260 -0.6672
  291VAL     HN 3666   5.005   3.529   2.666  1.6055 -0.9945  0.4417
  291VAL     CA 3667   5.124   3.366   2.618  0.1445 -0.6011  0.0631
  291VAL     HA 3668   5.197   3.363   2.539 -1.6809  1.2649  0.1639
  291VAL     CB 3669   5.185   3.294   2.738 -0.7064 -0.5155  0.2552
  291VAL     HB 3670   5.190   3.183   2.730 -0.4128  0.1633 -1.8567
  291VAL    CG1 3671   5.329   3.333   2.765 -0.1609  0.0212 -0.0065
  291VAL   HG11 3672   5.350   3.439   2.791  2.9249  0.2834  0.5520
  291VAL   HG12 3673   5.361   3.270   2.851  1.8197 -3.8558  0.5785
  291VAL   HG13 3674   5.396   3.315   2.678 -2.3588 -1.8329  1.0046
  291VAL    CG2 3675   5.095   3.307   2.864 -0.3241 -0.6812 -0.0588
  291VAL   HG21 3676   5.104   3.221   2.933 -1.3293 -0.8415 -1.8366
  291VAL   HG22 3677   5.132   3.402   2.909  2.2913  1.6957 -0.8726
  291VAL   HG23 3678   4.989   3.319   2.833  2.8571 -4.0251  3.8909
  291VAL      C 3679   5.009   3.284   2.564 -0.1247  0.1122  0.3643
  291VAL      O 3680   5.043   3.181   2.503  0.1271  0.2205 -0.4838
  292ILE      N 3681   4.882   3.308   2.581  0.6895 -0.6525  0.1284
  292ILE     HN 3682   4.862   3.390   2.635  0.3218 -3.4484  1.7648
  292ILE     CA 3683   4.781   3.208   2.549 -0.0942  0.1947  0.1206
  292ILE     HA 3684   4.804   3.113   2.595 -0.4805 -1.6596  1.5920
  292ILE     CB 3685   4.641   3.252   2.597 -0.1527  0.0736  0.2671
  292ILE     HB 3686   4.638   3.363   2.595 -1.0161  0.0415  1.0632
  292ILE    CG2 3687   4.518   3.218   2.513 -0.1114 -0.4112 -0.1065
  292ILE   HG21 3688   4.427   3.250   2.570 -1.2270  1.4858  2.2887
  292ILE   HG22 3689   4.514   3.274   2.417 -0.1462  0.7972  1.6394
  292ILE   HG23 3690   4.514   3.112   2.482 -2.3197 -1.7090 -0.3010
  292ILE    CG1 3691   4.631   3.218   2.743 -0.0918  0.1886  0.5686
  292ILE   HG11 3692   4.556   3.285   2.790 -0.6883  1.7938 -0.6287
  292ILE   HG12 3693   4.731   3.236   2.787 -0.0990 -0.5433 -2.7406
  292ILE     CD 3694   4.587   3.078   2.788 -0.4867 -0.5120  0.6931
  292ILE    HD1 3695   4.588   3.072   2.899 -0.3288 -0.0340 -0.7137
  292ILE    HD2 3696   4.486   3.052   2.749  0.0461  0.8414  1.1035
  292ILE    HD3 3697   4.653   2.995   2.752 -0.0064 -0.3912 -1.5160
  292ILE      C 3698   4.765   3.173   2.409 -0.1465 -0.0006 -0.2495
  292ILE      O 3699   4.759   3.052   2.381 -0.5556 -0.4403 -0.3663
  293SER      N 3700   4.773   3.262   2.312 -0.0065 -0.1701  0.2862
  293SER     HN 3701   4.793   3.359   2.328 -0.3493  3.7278 -2.4211
  293SER     CA 3702   4.738   3.228   2.173 -0.3952  0.5912 -0.0887
  293SER     HA 3703   4.638   3.188   2.164  0.1852  0.0591 -0.6641
  293SER     CB 3704   4.737   3.365   2.089  0.4475 -0.0018  0.2448
  293SER    HB1 3705   4.671   3.442   2.135  1.9250 -0.2088 -1.3758
  293SER    HB2 3706   4.691   3.354   1.988 -0.8038 -0.4516  0.6038
  293SER     OG 3707   4.872   3.425   2.075  0.3123  0.1385  0.4195
  293SER    HG1 3708   4.880   3.468   1.989 -0.9683 -0.2783  2.5786
  293SER      C 3709   4.821   3.124   2.103 -0.3203  0.4068 -0.0565
  293SER      O 3710   4.782   3.081   1.991 -0.0643 -0.1750  0.6152
  294LYS      N 3711   4.942   3.094   2.159  0.1598 -0.0915 -0.0905
  294LYS     HN 3712   4.973   3.144   2.239  1.2345 -0.7805  1.3384
  294LYS     CA 3713   5.042   3.014   2.100  0.5091  0.3340  0.6263
  294LYS     HA 3714   5.026   3.018   1.993 -1.2569 -2.8905 -0.1118
  294LYS     CB 3715   5.188   3.063   2.127  0.6953 -0.2028  0.3791
  294LYS    HB1 3716   5.266   2.988   2.103  1.1974  1.5558 -1.5508
  294LYS    HB2 3717   5.194   3.072   2.237  0.7595  2.5579  2.4673
  294LYS     CG 3718   5.244   3.182   2.052 -0.5422 -0.3132 -0.4592
  294LYS    HG1 3719   5.171   3.266   2.049  0.1464 -1.4623 -3.0845
  294LYS    HG2 3720   5.253   3.136   1.951  1.0270 -1.1816  1.0671
  294LYS     CD 3721   5.376   3.238   2.102 -0.1170  0.5665 -0.0327
  294LYS    HD1 3722   5.433   3.145   2.127  1.0698  0.5419 -0.9414
  294LYS    HD2 3723   5.428   3.293   2.020 -2.3507  4.1066 -0.8475
  294LYS     CE 3724   5.363   3.316   2.236 -0.3417 -0.2887 -0.7862
  294LYS    HE1 3725   5.468   3.325   2.272  1.1037 -0.6311 -2.0486
  294LYS    HE2 3726   5.301   3.261   2.309 -0.5918 -0.7491 -1.1969
  294LYS     NZ 3727   5.299   3.450   2.223 -0.0104 -0.3141 -0.0996
  294LYS    HZ1 3728   5.369   3.507   2.276 -1.2283  1.0538 -0.4023
  294LYS    HZ2 3729   5.297   3.491   2.127  1.0507 -0.4841  1.6569
  294LYS    HZ3 3730   5.206   3.458   2.268 -0.4488 -2.8174  0.9940
  294LYS      C 3731   5.027   2.868   2.142 -0.4386 -0.3830  0.2204
  294LYS      O 3732   5.097   2.784   2.087 -0.5629 -0.2128  0.1174
  295SER      N 3733   4.934   2.830   2.235  0.6046 -0.4469 -0.0061
  295SER     HN 3734   4.876   2.904   2.267 -0.2182  1.5740 -0.2877
  295SER     CA 3735   4.916   2.695   2.288  0.6558  0.0934 -0.1164
  295SER     HA 3736   5.015   2.659   2.311 -1.2543  3.0340  2.4550
  295SER     CB 3737   4.835   2.691   2.421  0.0056 -0.1340  0.4005
  295SER    HB1 3738   4.731   2.729   2.409  2.2005 -0.6303  1.5476
  295SER    HB2 3739   4.888   2.757   2.494 -0.4623 -1.4325  0.5535
  295SER     OG 3740   4.837   2.562   2.487 -0.2874  0.0574 -0.1085
  295SER    HG1 3741   4.922   2.559   2.532  0.6347 -1.0462 -2.1820
  295SER      C 3742   4.848   2.595   2.194 -0.1887 -0.0292  0.1518
  295SER      O 3743   4.737   2.631   2.152  0.0828 -0.1417 -0.2175
  296PRO      N 3744   4.895   2.478   2.154 -0.4093 -0.5347  0.4414
  296PRO     CD 3745   5.025   2.418   2.185 -0.1449 -0.2606 -0.3845
  296PRO    HD1 3746   5.104   2.490   2.215 -2.4062  0.5379 -1.1128
  296PRO    HD2 3747   5.017   2.339   2.264 -0.1651  1.2253 -0.7116
  296PRO     CA 3748   4.828   2.412   2.045 -0.5274 -0.3557  0.0079
  296PRO     HA 3749   4.824   2.484   1.964 -1.7381  0.3887 -0.9271
  296PRO     CB 3750   4.917   2.290   2.013  0.3006  0.7761 -0.1906
  296PRO    HB1 3751   4.898   2.245   1.913  0.2736 -0.8482  0.2142
  296PRO    HB2 3752   4.899   2.214   2.091 -1.2665  0.6230  1.7155
  296PRO     CG 3753   5.058   2.342   2.057  0.0082  0.7079  0.4534
  296PRO    HG1 3754   5.101   2.417   1.986  0.5613 -2.3091  0.8444
  296PRO    HG2 3755   5.130   2.258   2.053  0.8777 -0.5338 -1.4346
  296PRO      C 3756   4.689   2.363   2.075  0.3795  1.0077  0.3089
  296PRO      O 3757   4.605   2.372   1.987  0.4007 -0.2502 -0.0063
  297ALA      N 3758   4.663   2.309   2.194  0.0934  0.4203 -0.1192
  297ALA     HN 3759   4.737   2.287   2.258  4.1998  0.5353  0.7157
  297ALA     CA 3760   4.535   2.263   2.240 -0.2185 -0.4068  0.0825
  297ALA     HA 3761   4.499   2.190   2.169 -0.1150 -1.7719 -3.2719
  297ALA     CB 3762   4.541   2.201   2.384 -0.3646 -0.2075  0.5112
  297ALA    HB1 3763   4.448   2.145   2.408 -0.8486  0.6351  0.3804
  297ALA    HB2 3764   4.628   2.131   2.382 -0.8859 -1.3048  0.5831
  297ALA    HB3 3765   4.560   2.283   2.456  3.5589 -2.6082  2.4764
  297ALA      C 3766   4.424   2.369   2.242  0.9468  0.0715  0.2713
  297ALA      O 3767   4.307   2.339   2.210  0.0994 -0.1082  0.3128
  298LEU      N 3768   4.456   2.502   2.261 -0.0678 -0.6818  0.3245
  298LEU     HN 3769   4.552   2.523   2.275 -3.8102 -1.6888  0.9384
  298LEU     CA 3770   4.348   2.602   2.277 -0.2567  0.2888 -0.2358
  298LEU     HA 3771   4.264   2.547   2.318 -0.6237  1.4824 -0.1296
  298LEU     CB 3772   4.390   2.716   2.365  0.7040  0.1424 -0.7850
  298LEU    HB1 3773   4.302   2.781   2.384  0.5744  0.5228 -0.4985
  298LEU    HB2 3774   4.471   2.772   2.315 -5.0355  0.2924 -0.8153
  298LEU     CG 3775   4.434   2.672   2.506 -0.0857  0.0135  0.6456
  298LEU     HG 3776   4.520   2.602   2.497 -2.0810 -1.2300 -0.2118
  298LEU    CD1 3777   4.476   2.793   2.584  0.1188 -0.0342  0.7039
  298LEU   HD11 3778   4.403   2.876   2.586  0.8491 -0.5237  3.5427
  298LEU   HD12 3779   4.504   2.772   2.689  1.4938  2.3685 -3.2024
  298LEU   HD13 3780   4.574   2.835   2.550 -1.2695 -1.7805  1.2213
  298LEU    CD2 3781   4.322   2.609   2.588 -0.4438 -0.1153 -0.5132
  298LEU   HD21 3782   4.297   2.508   2.549 -0.1123  1.8308 -0.2116
  298LEU   HD22 3783   4.351   2.601   2.695  1.7176 -1.6475  0.5489
  298LEU   HD23 3784   4.233   2.674   2.594  1.3999 -1.3955  0.9450
  298LEU      C 3785   4.303   2.655   2.143 -0.1683  0.3512  0.0320
  298LEU      O 3786   4.211   2.732   2.131 -0.5122  0.0752 -0.0390
  299GLN      N 3787   4.364   2.617   2.033  0.0582 -0.7807 -0.0094
  299GLN     HN 3788   4.443   2.557   2.036 -2.0254  0.5445  0.8859
  299GLN     CA 3789   4.353   2.701   1.915 -0.6655 -0.4390 -0.2042
  299GLN     HA 3790   4.346   2.805   1.942 -0.7872 -1.7038  1.4649
  299GLN     CB 3791   4.483   2.689   1.825  0.5196  0.4450 -0.3726
  299GLN    HB1 3792   4.459   2.690   1.717  1.1508  0.6458  1.0553
  299GLN    HB2 3793   4.533   2.593   1.853 -3.5009  1.1753  1.3395
  299GLN     CG 3794   4.587   2.799   1.851  0.0573 -0.0347 -0.0207
  299GLN    HG1 3795   4.590   2.829   1.958 -1.0993  0.2782 -3.5608
  299GLN    HG2 3796   4.553   2.893   1.803 -1.3640 -1.9553  0.0718
  299GLN     CD 3797   4.722   2.756   1.802  0.6957 -0.9347 -0.4373
  299GLN    OE1 3798   4.736   2.659   1.721 -0.7161  0.3320 -0.1056
  299GLN    NE2 3799   4.835   2.825   1.840  0.0600 -0.0836  0.1137
  299GLN   HE21 3800   4.823   2.900   1.905  0.5175 -0.2764  0.3043
  299GLN   HE22 3801   4.920   2.775   1.825 -0.0438 -0.8574 -1.6057
  299GLN      C 3802   4.229   2.675   1.828 -0.2621  0.8702 -0.8017
  299GLN      O 3803   4.202   2.751   1.736 -0.3486 -0.3475 -0.9810
  300ASN      N 3804   4.148   2.576   1.860 -0.5524 -0.1930 -0.6509
  300ASN     HN 3805   4.189   2.518   1.930 -0.2353 -1.5176 -0.9929
  300ASN     CA 3806   4.019   2.556   1.788  0.0523  0.1955 -0.6646
  300ASN     HA 3807   4.029   2.602   1.691  0.8828  1.0142 -0.1497
  300ASN     CB 3808   3.991   2.404   1.758 -0.3671  0.1581  0.1644
  300ASN    HB1 3809   3.978   2.343   1.850  1.0267 -0.4019 -1.1931
  300ASN    HB2 3810   4.082   2.379   1.701  1.0783  2.4640 -0.1456
  300ASN     CG 3811   3.862   2.374   1.671  0.1358 -0.1842 -0.1535
  300ASN    OD1 3812   3.763   2.295   1.696  0.3263  0.2381  0.1962
  300ASN    ND2 3813   3.866   2.427   1.545  0.1512  0.3183 -0.3822
  300ASN   HD21 3814   3.955   2.454   1.509  0.6334 -0.4851  0.8194
  300ASN   HD22 3815   3.779   2.435   1.495  1.8843 -0.8529  0.0925
  300ASN      C 3816   3.899   2.623   1.862  0.0846  0.0233  0.3846
  300ASN      O 3817   3.791   2.647   1.806 -0.7964  0.2249  0.1623
  301THR      N 3818   3.922   2.660   1.991 -0.1447  0.1564  0.2139
  301THR     HN 3819   4.012   2.645   2.030 -0.0549  2.0337  1.3649
  301THR     CA 3820   3.828   2.707   2.088 -0.5903 -0.3283 -0.5733
  301THR     HA 3821   3.742   2.642   2.083 -1.5838  1.2958 -1.1612
  301THR     CB 3822   3.896   2.708   2.232  0.1199  0.9157 -0.2302
  301THR     HB 3823   3.816   2.732   2.305 -0.3824  0.7496 -0.1708
  301THR    OG1 3824   3.989   2.814   2.239 -0.0464 -0.2403  0.0882
  301THR    HG1 3825   4.070   2.773   2.206 -1.6758  0.8074  1.5756
  301THR    CG2 3826   3.958   2.576   2.274  0.2365  0.0984 -0.2956
  301THR   HG21 3827   3.882   2.495   2.264  1.0047 -0.8908 -1.1252
  301THR   HG22 3828   4.055   2.555   2.223 -1.1120  0.5857 -0.4210
  301THR   HG23 3829   3.985   2.582   2.381  0.4934 -2.8402  0.4775
  301THR      C 3830   3.784   2.841   2.035 -0.3720 -0.0769  0.4525
  301THR      O 3831   3.852   2.912   1.964  0.0069  0.3305 -0.7546
  302THR      N 3832   3.658   2.880   2.063 -0.4479 -0.0149 -0.0202
  302THR     HN 3833   3.608   2.809   2.112  0.5636 -0.6381 -1.0275
  302THR     CA 3834   3.592   3.003   2.017  0.3890  0.8737  0.5363
  302THR     HA 3835   3.600   3.000   1.909  2.3110  2.2878 -0.5023
  302THR     CB 3836   3.449   3.013   2.069 -0.1003  0.4196 -0.8979
  302THR     HB 3837   3.448   3.038   2.177  1.9378  0.2291 -1.0560
  302THR    OG1 3838   3.380   2.890   2.047 -0.3943  0.1232 -0.1332
  302THR    HG1 3839   3.339   2.864   2.130  0.7671  0.0253  1.4616
  302THR    CG2 3840   3.376   3.135   2.000  0.1456  0.3427  0.1656
  302THR   HG21 3841   3.397   3.135   1.891 -0.8303 -2.3283  2.8059
  302THR   HG22 3842   3.267   3.127   2.019 -0.9855  0.2787  2.7723
  302THR   HG23 3843   3.414   3.234   2.033 -0.4257 -0.5517 -0.0138
  302THR      C 3844   3.667   3.129   2.065 -0.1116 -0.7288  0.1262
  302THR      O 3845   3.707   3.211   1.985  0.6115 -0.5706  0.2298
  303ALA      N 3846   3.701   3.142   2.196  0.0784 -0.3985 -0.5162
  303ALA     HN 3847   3.653   3.081   2.259  1.3186  0.6803 -0.6447
  303ALA     CA 3848   3.782   3.251   2.249 -1.0402 -0.5086 -0.4521
  303ALA     HA 3849   3.729   3.341   2.274 -2.0925  2.1135  1.0185
  303ALA     CB 3850   3.810   3.213   2.399 -0.3579  0.5250 -0.0428
  303ALA    HB1 3851   3.713   3.185   2.443  0.7695 -2.4933 -0.3458
  303ALA    HB2 3852   3.868   3.118   2.396  1.4303 -2.3918  3.1237
  303ALA    HB3 3853   3.869   3.276   2.469  0.4596  2.6587 -1.1352
  303ALA      C 3854   3.912   3.282   2.176 -0.2651  0.0282  0.7081
  303ALA      O 3855   3.929   3.390   2.124 -0.2132 -0.0825  0.2891
  304VAL      N 3856   4.008   3.184   2.167 -0.2345  0.5902 -0.3545
  304VAL     HN 3857   4.002   3.100   2.220 -0.9020  1.8355 -0.5185
  304VAL     CA 3858   4.133   3.206   2.097  0.3571  0.3481  0.0269
  304VAL     HA 3859   4.193   3.287   2.135  3.3860 -1.5008 -2.3986
  304VAL     CB 3860   4.212   3.078   2.119  0.3290  0.5644  0.1031
  304VAL     HB 3861   4.157   2.992   2.077 -1.0420 -1.5610  1.3116
  304VAL    CG1 3862   4.358   3.093   2.059 -1.5559 -0.0123  0.0427
  304VAL   HG11 3863   4.410   2.997   2.082  1.5302 -1.1343  1.3674
  304VAL   HG12 3864   4.356   3.119   1.951  0.0271 -1.1989 -1.8693
  304VAL   HG13 3865   4.413   3.174   2.111 -0.6068  0.9859  0.7642
  304VAL    CG2 3866   4.235   3.053   2.269 -0.6334 -0.2195 -0.0662
  304VAL   HG21 3867   4.273   3.144   2.321 -0.9952 -0.6371  0.1826
  304VAL   HG22 3868   4.140   3.025   2.320 -3.3741  0.2206 -1.7314
  304VAL   HG23 3869   4.306   2.971   2.291 -0.3104  0.3417 -0.5882
  304VAL      C 3870   4.118   3.231   1.952  0.6752  0.3025  0.0355
  304VAL      O 3871   4.185   3.318   1.897  0.2333  0.2703  0.6665
  305SER      N 3872   4.030   3.160   1.875 -0.3254 -0.1409 -0.1462
  305SER     HN 3873   3.979   3.094   1.929 -3.2009 -1.2365 -0.9194
  305SER     CA 3874   4.003   3.192   1.737 -0.1658 -0.7666 -0.1818
  305SER     HA 3875   4.097   3.195   1.684  1.3269  1.6353 -0.0700
  305SER     CB 3876   3.918   3.090   1.649 -0.1686  0.2062  0.1361
  305SER    HB1 3877   3.980   3.001   1.626  4.0122 -3.3053  2.9575
  305SER    HB2 3878   3.896   3.130   1.548  1.4590  0.6361  1.3271
  305SER     OG 3879   3.790   3.040   1.701 -0.5733  0.2540  0.7111
  305SER    HG1 3880   3.810   2.997   1.785  1.5213 -0.8029 -0.4727
  305SER      C 3881   3.938   3.334   1.712 -0.5315 -0.5792  0.3182
  305SER      O 3882   3.958   3.386   1.606 -0.1873 -0.1781 -0.1974
  306LYS      N 3883   3.855   3.384   1.807  1.0236 -0.5167 -0.4319
  306LYS     HN 3884   3.826   3.322   1.879 -0.0038 -1.3038 -2.3971
  306LYS     CA 3885   3.792   3.510   1.782 -0.0186 -0.1363 -0.1645
  306LYS     HA 3886   3.805   3.541   1.679 -1.6378  0.1134 -1.1333
  306LYS     CB 3887   3.645   3.501   1.834  0.1650  0.5626 -0.7518
  306LYS    HB1 3888   3.595   3.600   1.836  1.0053  1.4757 -2.1845
  306LYS    HB2 3889   3.633   3.449   1.932 -2.0331 -0.1789 -0.1166
  306LYS     CG 3890   3.546   3.413   1.748 -0.3635 -0.6217 -0.2741
  306LYS    HG1 3891   3.576   3.306   1.749 -0.1389  0.2109  0.1753
  306LYS    HG2 3892   3.559   3.439   1.641 -2.9363 -2.8501 -0.2196
  306LYS     CD 3893   3.393   3.424   1.783  0.0030  0.4519 -0.3462
  306LYS    HD1 3894   3.338   3.342   1.732  0.2906 -2.1780  0.8444
  306LYS    HD2 3895   3.382   3.402   1.892 -1.0247 -0.3360  0.3779
  306LYS     CE 3896   3.321   3.547   1.729  0.2381 -0.0682  0.0285
  306LYS    HE1 3897   3.279   3.533   1.627 -0.3170  2.0454  0.8969
  306LYS    HE2 3898   3.403   3.622   1.731  1.3327 -0.9258 -2.7222
  306LYS     NZ 3899   3.219   3.587   1.820  0.3791 -0.9176 -0.5738
  306LYS    HZ1 3900   3.276   3.623   1.898  1.5982 -0.3837  0.9436
  306LYS    HZ2 3901   3.156   3.657   1.777  1.3511 -0.5828  1.5163
  306LYS    HZ3 3902   3.171   3.502   1.857  0.0240  0.0574 -1.6727
  306LYS      C 3903   3.850   3.629   1.863 -0.3925 -0.1184  0.0266
  306LYS      O 3904   3.802   3.739   1.843 -0.1934 -0.3603 -0.8092
  307LYS      N 3905   3.964   3.605   1.934  0.2140 -0.3777 -0.4288
  307LYS     HN 3906   3.999   3.511   1.925  0.9215  1.0125 -1.5034
  307LYS     CA 3907   4.050   3.703   2.000  0.3195  0.4670  0.8574
  307LYS     HA 3908   4.140   3.660   2.041 -0.3909 -3.8703 -0.4843
  307LYS     CB 3909   4.087   3.821   1.908 -0.5260 -0.7826  0.1431
  307LYS    HB1 3910   4.158   3.888   1.962 -0.2472 -2.1471 -3.2043
  307LYS    HB2 3911   3.996   3.878   1.879 -1.0370 -1.3007 -0.2767
  307LYS     CG 3912   4.145   3.787   1.774 -0.3423 -0.0301 -0.3811
  307LYS    HG1 3913   4.140   3.867   1.697 -0.1082 -1.5646  2.2260
  307LYS    HG2 3914   4.102   3.699   1.722  0.7842  0.5550 -0.0032
  307LYS     CD 3915   4.293   3.739   1.797 -0.0704  0.6893  1.1656
  307LYS    HD1 3916   4.359   3.815   1.843  1.2572  1.3938  0.2534
  307LYS    HD2 3917   4.294   3.661   1.876 -0.3143  1.2602  1.7220
  307LYS     CE 3918   4.361   3.690   1.666  0.1293  0.2788  0.4658
  307LYS    HE1 3919   4.372   3.771   1.590  0.2428 -1.2352  0.2776
  307LYS    HE2 3920   4.312   3.603   1.617 -0.1956 -0.2678  1.6776
  307LYS     NZ 3921   4.495   3.648   1.704 -0.2043 -0.1760 -0.5486
  307LYS    HZ1 3922   4.554   3.628   1.620 -0.9096  0.1786 -1.2382
  307LYS    HZ2 3923   4.533   3.736   1.744 -1.8013  2.5715 -0.5576
  307LYS    HZ3 3924   4.497   3.573   1.777 -0.2014  0.0526 -0.4825
  307LYS      C 3925   3.974   3.754   2.125  0.4500  0.3905  0.4399
  307LYS      O 3926   3.985   3.869   2.167  0.6453  0.1118 -0.3265
  308GLN      N 3927   3.890   3.664   2.182  0.1012  0.1676  1.2290
  308GLN     HN 3928   3.898   3.569   2.154 -0.4520  0.6212 -0.8325
  308GLN     CA 3929   3.801   3.690   2.293 -0.2932 -0.5235 -0.1416
  308GLN     HA 3930   3.796   3.798   2.299  1.9802 -0.0984  1.1556
  308GLN     CB 3931   3.660   3.625   2.269  0.1955 -0.3968 -0.5900
  308GLN    HB1 3932   3.611   3.617   2.368  2.3260 -0.9396 -0.2340
  308GLN    HB2 3933   3.671   3.524   2.223  0.4077  0.7326 -0.1519
  308GLN     CG 3934   3.570   3.712   2.166 -0.6003  0.5818 -0.7796
  308GLN    HG1 3935   3.613   3.736   2.066 -0.8190 -3.3141  0.4107
  308GLN    HG2 3936   3.543   3.805   2.221  0.5145 -0.5594 -4.0426
  308GLN     CD 3937   3.433   3.637   2.140 -0.3642 -0.2781  0.1911
  308GLN    OE1 3938   3.379   3.678   2.032  0.0047 -0.4374  0.5954
  308GLN    NE2 3939   3.393   3.538   2.219 -0.2315  0.5582 -0.1547
  308GLN   HE21 3940   3.440   3.518   2.305  0.7145  1.2009  0.1559
  308GLN   HE22 3941   3.299   3.509   2.202  0.8800 -0.4887 -0.8494
  308GLN      C 3942   3.870   3.635   2.411 -0.3884  0.0303 -0.2427
  308GLN      O 3943   3.822   3.550   2.480 -0.3633  0.1851  0.2094
  309VAL      N 3944   3.995   3.687   2.431 -0.0242  0.0148 -0.2229
  309VAL     HN 3945   4.023   3.759   2.369 -3.6486 -1.0169 -0.6615
  309VAL     CA 3946   4.077   3.651   2.544  0.9129 -0.3606 -0.4232
  309VAL     HA 3947   4.021   3.582   2.606 -0.2066  1.0704 -1.9620
  309VAL     CB 3948   4.214   3.583   2.512  0.9408 -0.4794  0.7178
  309VAL     HB 3949   4.271   3.653   2.448 -1.7456 -0.9036  0.5374
  309VAL    CG1 3950   4.298   3.563   2.642  0.1041  0.6425  0.3902
  309VAL   HG11 3951   4.378   3.490   2.620  1.0225 -0.1775  1.0623
  309VAL   HG12 3952   4.350   3.659   2.663  2.3783 -2.4164 -0.4921
  309VAL   HG13 3953   4.244   3.514   2.726  0.4267  2.0830  2.1538
  309VAL    CG2 3954   4.207   3.464   2.410 -0.8621  0.2821  0.6221
  309VAL   HG21 3955   4.154   3.381   2.461  0.5326 -1.1727  0.5025
  309VAL   HG22 3956   4.151   3.498   2.320 -1.9196 -1.5756 -0.9014
  309VAL   HG23 3957   4.306   3.428   2.375 -0.2814  2.8270 -0.8239
  309VAL      C 3958   4.096   3.791   2.602 -0.4404 -0.3273  0.0223
  309VAL      O 3959   4.115   3.891   2.528 -0.0144 -0.0471 -0.1951
  310ILE      N 3960   4.088   3.804   2.731 -0.9034 -0.0022  0.0156
  310ILE     HN 3961   4.078   3.725   2.791 -0.3854 -0.3577  1.0143
  310ILE     CA 3962   4.103   3.928   2.795 -0.0698 -0.4403  0.0705
  310ILE     HA 3963   4.137   4.010   2.734 -0.0223  2.0499  1.4799
  310ILE     CB 3964   3.969   3.974   2.856 -1.0135 -0.4719  0.6908
  310ILE     HB 3965   3.931   3.885   2.910  1.0914 -0.8233 -2.1795
  310ILE    CG2 3966   3.992   4.084   2.955 -0.3100  0.0053 -0.5606
  310ILE   HG21 3967   3.899   4.120   3.004 -0.4772  0.1137  1.3897
  310ILE   HG22 3968   4.059   4.051   3.038 -1.6741  0.7272 -0.9020
  310ILE   HG23 3969   4.055   4.163   2.911  1.3376  0.6079 -1.0539
  310ILE    CG1 3970   3.871   4.016   2.738  0.0292 -0.5541  0.0402
  310ILE   HG11 3971   3.880   3.936   2.662 -0.3740  2.3715  0.4182
  310ILE   HG12 3972   3.903   4.113   2.693  1.0085  0.0468 -0.7937
  310ILE     CD 3973   3.734   4.029   2.790 -0.3511 -0.4448  0.0557
  310ILE    HD1 3974   3.727   4.110   2.866  3.3052 -0.5262 -1.4648
  310ILE    HD2 3975   3.662   4.047   2.707  1.4564  0.6246 -1.8102
  310ILE    HD3 3976   3.697   3.936   2.837 -1.1616  0.3481 -1.1296
  310ILE      C 3977   4.213   3.906   2.897  0.3417 -0.0766  0.4763
  310ILE      O 3978   4.219   3.796   2.948  0.2325 -0.5111  0.1391
  311TYR      N 3979   4.305   4.007   2.907 -0.3220 -0.2135 -0.3721
  311TYR     HN 3980   4.303   4.092   2.856  0.2368  2.0567  1.0839
  311TYR     CA 3981   4.423   3.988   2.992  0.3893  0.4345  0.2083
  311TYR     HA 3982   4.432   3.892   3.040 -1.7784 -0.7762  1.0671
  311TYR     CB 3983   4.555   4.030   2.919 -0.1426  0.5228 -0.2754
  311TYR    HB1 3984   4.643   4.006   2.984 -0.2996 -0.5507 -0.4516
  311TYR    HB2 3985   4.556   4.141   2.913 -0.9099 -1.1184  0.2020
  311TYR     CG 3986   4.560   3.963   2.777 -0.1879 -0.5751 -0.6360
  311TYR    CD1 3987   4.594   3.833   2.750 -1.0127 -0.5972 -0.1557
  311TYR    HD1 3988   4.633   3.767   2.827  1.0899 -1.5222  0.7623
  311TYR    CE1 3989   4.610   3.790   2.620 -0.1641 -0.1070 -0.0260
  311TYR    HE1 3990   4.637   3.686   2.604 -0.4150 -2.4305  1.2331
  311TYR     CZ 3991   4.574   3.869   2.514  0.1035  0.9069 -0.3448
  311TYR     OH 3992   4.601   3.831   2.383  0.0658  0.4909 -0.4606
  311TYR     HH 3993   4.638   3.742   2.388  0.4060  2.9392  1.7820
  311TYR    CD2 3994   4.522   4.042   2.664  0.1662  0.0362 -0.6329
  311TYR    HD2 3995   4.501   4.144   2.694 -3.0163 -1.0932  0.9746
  311TYR    CE2 3996   4.532   4.003   2.534  0.2496  0.8396  0.0463
  311TYR    HE2 3997   4.515   4.077   2.458  0.5847  0.4409  2.2695
  311TYR      C 3998   4.404   4.083   3.106  0.7790 -0.6550  0.6969
  311TYR      O 3999   4.338   4.183   3.085  0.4388  0.0918 -0.2379
  312ALA      N 4000   4.445   4.046   3.232 -0.6767  0.2052 -0.4762
  312ALA     HN 4001   4.492   3.959   3.242 -0.0402  0.1202  0.0190
  312ALA     CA 4002   4.458   4.148   3.335  0.6570  0.2440 -0.0664
  312ALA     HA 4003   4.361   4.195   3.345 -0.0730  2.3790 -2.5346
  312ALA     CB 4004   4.482   4.081   3.473  0.0484 -0.2772  1.3654
  312ALA    HB1 4005   4.587   4.044   3.474 -0.7336  2.1522 -1.2108
  312ALA    HB2 4006   4.467   4.138   3.568  1.0957  1.9039 -0.7699
  312ALA    HB3 4007   4.421   3.989   3.487  2.1515 -0.6431 -1.6567
  312ALA      C 4008   4.567   4.252   3.308  0.7224 -0.5231  0.9162
  312ALA      O 4009   4.658   4.218   3.241 -0.1149  0.3419 -0.3922
  313PRO      N 4010   4.547   4.375   3.348 -0.3335  0.2918  0.5228
  313PRO     CD 4011   4.423   4.428   3.407 -0.5739 -0.0404  0.2692
  313PRO    HD1 4012   4.347   4.405   3.330  2.0708  0.6682  0.2930
  313PRO    HD2 4013   4.415   4.382   3.508  0.4742 -1.4333  0.7661
  313PRO     CA 4014   4.658   4.474   3.373  0.2834  0.2362  0.4314
  313PRO     HA 4015   4.692   4.524   3.283  2.0380  0.4948  0.1872
  313PRO     CB 4016   4.596   4.584   3.463  0.5742  0.4360  0.4570
  313PRO    HB1 4017   4.638   4.681   3.428  0.7414 -0.6027 -2.1328
  313PRO    HB2 4018   4.608   4.565   3.572 -0.2875  0.3481 -0.4073
  313PRO     CG 4019   4.441   4.578   3.421  0.7996  0.5832 -0.3366
  313PRO    HG1 4020   4.426   4.631   3.324 -1.2450  0.6432 -0.4465
  313PRO    HG2 4021   4.382   4.617   3.507  0.2785 -2.8488  0.8117
  313PRO      C 4022   4.781   4.406   3.431  0.1305  0.2871 -0.4490
  313PRO      O 4023   4.762   4.325   3.528 -0.2678 -0.1304  0.2263
  314GLU      N 4024   4.903   4.440   3.385 -0.3146 -0.4527  0.4881
  314GLU     HN 4025   4.909   4.509   3.313  0.8746  2.3324  0.1578
  314GLU     CA 4026   5.009   4.348   3.407  0.3133  0.0072 -0.0183
  314GLU     HA 4027   4.963   4.250   3.414  1.0386 -1.2264 -0.3668
  314GLU     CB 4028   5.107   4.336   3.290  0.0123  0.0861  0.3511
  314GLU    HB1 4029   5.176   4.254   3.320 -0.5223 -1.1803 -1.5880
  314GLU    HB2 4030   5.166   4.429   3.286  0.4934  0.4169  2.2722
  314GLU     CG 4031   5.022   4.303   3.162  0.2652  0.3133  0.6634
  314GLU    HG1 4032   4.925   4.253   3.184  0.8952 -1.8007 -0.0611
  314GLU    HG2 4033   5.085   4.242   3.095 -1.8867  0.6165  2.0408
  314GLU     CD 4034   4.988   4.429   3.087 -0.4708  0.2405 -0.0973
  314GLU    OE1 4035   5.041   4.543   3.126  0.1609  0.0367  0.2325
  314GLU    OE2 4036   4.917   4.420   2.983  0.3470 -0.3790  0.0607
  314GLU      C 4037   5.090   4.376   3.535 -0.4214  0.5538  0.3436
  314GLU      O 4038   5.180   4.307   3.578  0.6123  0.4315 -0.2443
  315ASP      N 4039   5.039   4.475   3.612 -0.2226  0.2456  0.0488
  315ASP     HN 4040   4.962   4.532   3.584  1.9265 -1.5532 -3.1179
  315ASP     CA 4041   5.083   4.497   3.749  0.3858  0.5499  0.3141
  315ASP     HA 4042   5.177   4.446   3.760 -1.9764  3.1050  1.3600
  315ASP     CB 4043   5.108   4.651   3.788 -0.2899 -0.2410 -0.4920
  315ASP    HB1 4044   5.197   4.693   3.736 -0.4430  2.6498 -0.9034
  315ASP    HB2 4045   5.125   4.646   3.898  0.3980 -0.0733 -0.7767
  315ASP     CG 4046   4.989   4.745   3.753  0.0557 -0.0581 -0.2746
  315ASP    OD1 4047   4.910   4.723   3.657 -0.3530 -0.0275 -0.2574
  315ASP    OD2 4048   4.989   4.847   3.823  0.2408  0.4411  0.8601
  315ASP      C 4049   4.984   4.425   3.847 -0.4146 -0.8706 -0.2141
  315ASP      O 4050   5.001   4.420   3.969  0.2146  0.1466 -0.7656
  316THR      N 4051   4.873   4.361   3.800  0.4303  0.3550  0.0480
  316THR     HN 4052   4.865   4.354   3.701  0.0821  0.6311  0.7141
  316THR     CA 4053   4.761   4.316   3.882  0.3865  0.0168  0.0936
  316THR     HA 4054   4.707   4.396   3.928 -1.8754 -1.3387  3.5580
  316THR     CB 4055   4.654   4.244   3.801 -0.0633  0.0912 -0.8237
  316THR     HB 4056   4.699   4.160   3.744 -1.9966 -0.3639 -0.8162
  316THR    OG1 4057   4.584   4.329   3.711  0.2763 -0.4473  0.0505
  316THR    HG1 4058   4.654   4.357   3.651 -0.4220  1.0820 -0.7174
  316THR    CG2 4059   4.543   4.191   3.893 -0.0052 -0.1905  0.6171
  316THR   HG21 4060   4.469   4.139   3.830  0.0102  1.1239  0.5502
  316THR   HG22 4061   4.573   4.107   3.958  1.4923 -0.3885 -2.2860
  316THR   HG23 4062   4.484   4.270   3.946  0.8662  0.7211 -0.5903
  316THR      C 4063   4.792   4.226   3.998  0.0054  0.4474 -0.0260
  316THR      O 4064   4.741   4.242   4.105  0.6274 -0.0662  0.2989
  317TYR      N 4065   4.885   4.129   3.976 -0.4005 -0.0648 -0.3126
  317TYR     HN 4066   4.933   4.124   3.889  0.7041 -0.2385  1.1496
  317TYR     CA 4067   4.922   4.028   4.072  0.3140  0.6005  0.1542
  317TYR     HA 4068   4.829   3.978   4.094  0.7201  1.0939  0.1753
  317TYR     CB 4069   5.022   3.926   3.997 -0.1597  0.3172 -0.1719
  317TYR    HB1 4070   5.121   3.976   3.981  1.7406 -1.1844 -0.3626
  317TYR    HB2 4071   4.974   3.889   3.904  1.2820 -2.9302 -1.5976
  317TYR     CG 4072   5.041   3.800   4.082 -0.4921 -0.1681  0.3814
  317TYR    CD1 4073   4.964   3.684   4.056  0.4112 -0.0115  0.3012
  317TYR    HD1 4074   4.895   3.683   3.973  1.1493 -0.6562  0.3186
  317TYR    CE1 4075   4.990   3.566   4.124 -0.0642 -0.4179  0.0549
  317TYR    HE1 4076   4.941   3.472   4.103 -1.1509  1.3774  0.1498
  317TYR     CZ 4077   5.083   3.566   4.228 -0.1370 -0.7483  0.0904
  317TYR     OH 4078   5.095   3.449   4.306 -0.9185 -0.5237 -0.2318
  317TYR     HH 4079   5.150   3.470   4.382  0.7449  1.0719 -0.5692
  317TYR    CD2 4080   5.137   3.794   4.180  1.5734  0.3706  0.8632
  317TYR    HD2 4081   5.188   3.881   4.218  0.2683  2.6488 -0.3135
  317TYR    CE2 4082   5.157   3.684   4.258 -0.6440  0.6906  0.1594
  317TYR    HE2 4083   5.248   3.679   4.316 -1.4029  0.3580  0.1988
  317TYR      C 4084   4.990   4.089   4.195  0.0898 -0.0011  0.6687
  317TYR      O 4085   4.962   4.054   4.309  0.3934  0.0854 -0.1638
  318THR      N 4086   5.072   4.193   4.172  0.5868  0.0976  0.1952
  318THR     HN 4087   5.102   4.220   4.081 -1.7114 -3.5563  1.9452
  318THR     CA 4088   5.146   4.260   4.278  0.4063  0.3388 -0.2869
  318THR     HA 4089   5.147   4.197   4.365  0.7944  1.1121 -1.2870
  318THR     CB 4090   5.286   4.318   4.236  0.8766  0.1218  0.6314
  318THR     HB 4091   5.326   4.386   4.314 -0.4901  3.0559 -1.1790
  318THR    OG1 4092   5.303   4.385   4.114  0.0838  0.1142 -0.1701
  318THR    HG1 4093   5.242   4.350   4.049  0.5058 -1.7159 -2.1227
  318THR    CG2 4094   5.386   4.200   4.213  0.9512 -0.1332 -0.0072
  318THR   HG21 4095   5.368   4.121   4.289  0.0129  2.1783 -1.3846
  318THR   HG22 4096   5.368   4.158   4.112  0.6725  0.6434  0.8120
  318THR   HG23 4097   5.489   4.241   4.219 -0.8500  1.7956 -1.7694
  318THR      C 4098   5.070   4.390   4.320 -0.6902 -0.0036 -0.2488
  318THR      O 4099   5.090   4.431   4.432  0.4035 -0.7432  0.0736
  319ASN      N 4100   4.974   4.439   4.242  0.0523  0.0086  0.2469
  319ASN     HN 4101   4.969   4.405   4.149  1.4483  0.1643 -2.6692
  319ASN     CA 4102   4.908   4.571   4.260 -0.0269  0.0548 -0.6930
  319ASN     HA 4103   4.914   4.594   4.366 -3.2436 -0.0388  0.7994
  319ASN     CB 4104   4.975   4.677   4.170 -0.9793 -0.0073 -0.2457
  319ASN    HB1 4105   4.968   4.650   4.063 -3.0802  0.3994  0.3831
  319ASN    HB2 4106   5.082   4.673   4.202  1.0829  0.3592 -0.6131
  319ASN     CG 4107   4.935   4.820   4.198 -0.4731  0.0997 -0.2474
  319ASN    OD1 4108   4.955   4.876   4.307  0.5315 -0.6908  0.4291
  319ASN    ND2 4109   4.871   4.879   4.092 -0.5300  0.4615  0.1300
  319ASN   HD21 4110   4.861   4.828   4.007 -0.7771 -1.4593  0.0839
  319ASN   HD22 4111   4.828   4.967   4.113  0.5270  0.8359 -0.0724
  319ASN      C 4112   4.759   4.559   4.234  0.5383 -0.2997 -0.3783
  319ASN      O 4113   4.709   4.621   4.144 -0.2394 -0.1951 -0.4745
  320GLU      N 4114   4.689   4.478   4.309 -0.6215  0.2142 -0.0559
  320GLU     HN 4115   4.738   4.446   4.390 -0.0556 -0.4705  2.2300
  320GLU     CA 4116   4.550   4.459   4.316 -0.4316 -0.7943 -0.6037
  320GLU     HA 4117   4.510   4.423   4.222 -2.9121  1.3892 -3.1282
  320GLU     CB 4118   4.529   4.334   4.406 -0.6564  0.3792 -0.6108
  320GLU    HB1 4119   4.582   4.245   4.365  0.4838  0.8773  1.9298
  320GLU    HB2 4120   4.418   4.326   4.410 -1.9554  1.3313  0.8539
  320GLU     CG 4121   4.590   4.351   4.548 -0.8259  0.3347 -0.0545
  320GLU    HG1 4122   4.508   4.392   4.610 -0.8311  0.6495  0.2251
  320GLU    HG2 4123   4.679   4.418   4.551  2.1272  1.7560 -0.2386
  320GLU     CD 4124   4.620   4.224   4.623  0.0933 -0.1090  0.2012
  320GLU    OE1 4125   4.706   4.238   4.710  0.0829 -0.1988  0.3345
  320GLU    OE2 4126   4.557   4.115   4.606  0.0133  0.2616  0.0605
  320GLU      C 4127   4.470   4.581   4.375  0.4186 -0.0104  0.1559
  320GLU      O 4128   4.386   4.562   4.457 -0.0101  0.1663  0.2063
  321SER      N 4129   4.490   4.704   4.315  0.0496  0.1803  0.9510
  321SER     HN 4130   4.556   4.719   4.241  2.3478 -0.4216  0.0387
  321SER     CA 4131   4.428   4.824   4.366 -0.0842  0.1458 -0.5269
  321SER     HA 4132   4.418   4.820   4.473 -0.5058  0.7795 -1.0593
  321SER     CB 4133   4.523   4.942   4.347 -0.0764  0.2405 -0.1596
  321SER    HB1 4134   4.623   4.911   4.383 -1.8857 -0.3173 -1.5828
  321SER    HB2 4135   4.494   5.033   4.404  0.4525  0.3823 -1.4681
  321SER     OG 4136   4.545   4.967   4.204 -0.1506  0.6167 -0.1026
  321SER    HG1 4137   4.600   5.046   4.201 -0.1249 -0.3397  2.1349
  321SER      C 4138   4.293   4.854   4.306 -0.3491  0.7214 -0.4837
  321SER      O 4139   4.240   4.792   4.211 -0.1841  0.2022  0.1675
  322ILE      N 4140   4.214   4.958   4.361  0.2055 -0.1273 -0.4184
  322ILE     HN 4141   4.241   5.012   4.440  1.6550  1.8840 -0.1168
  322ILE     CA 4142   4.084   4.995   4.307 -0.2206 -0.2950  0.2951
  322ILE     HA 4143   4.023   4.908   4.291 -0.1065 -0.3252  0.1661
  322ILE     CB 4144   4.007   5.090   4.404  0.1946 -0.3000 -0.0722
  322ILE     HB 4145   4.001   5.032   4.499 -2.5007 -0.9889 -1.7253
  322ILE    CG2 4146   4.091   5.216   4.421  0.2433  0.1492 -0.4515
  322ILE   HG21 4147   4.095   5.269   4.324  1.5462  3.2613 -1.6041
  322ILE   HG22 4148   4.044   5.282   4.496  1.4424  0.2643  4.1691
  322ILE   HG23 4149   4.195   5.196   4.455 -3.3038  1.2460 -0.9985
  322ILE    CG1 4150   3.868   5.113   4.352 -0.0993 -0.8585  0.2525
  322ILE   HG11 4151   3.830   5.011   4.329 -1.0453 -2.1874  0.9209
  322ILE   HG12 4152   3.874   5.162   4.252 -0.4810 -0.0863 -2.5443
  322ILE     CD 4153   3.763   5.190   4.432  0.3662 -0.0485  0.7694
  322ILE    HD1 4154   3.661   5.155   4.406  0.6177 -2.7185 -0.1217
  322ILE    HD2 4155   3.768   5.171   4.542 -1.0698  0.6981 -0.9348
  322ILE    HD3 4156   3.777   5.300   4.423 -0.8856  0.3232 -0.1536
  322ILE      C 4157   4.102   5.058   4.167 -0.8712  0.5838 -0.2313
  322ILE      O 4158   4.021   5.019   4.082 -0.3695  0.2245  0.2893
  323GLN      N 4159   4.204   5.131   4.142  0.0667 -0.1463  0.8743
  323GLN     HN 4160   4.269   5.157   4.214 -0.1886 -0.3247 -1.6102
  323GLN     CA 4161   4.244   5.183   4.004  0.0743 -0.3568 -1.5785
  323GLN     HA 4162   4.160   5.237   3.963  2.1645 -1.0315 -0.8214
  323GLN     CB 4163   4.372   5.273   4.002 -0.3258 -0.6542 -1.0465
  323GLN    HB1 4164   4.410   5.292   3.899 -0.7497  0.5294 -0.4523
  323GLN    HB2 4165   4.452   5.220   4.059  0.0785  0.3473 -1.0281
  323GLN     CG 4166   4.377   5.410   4.072 -0.4684  0.0576 -0.3831
  323GLN    HG1 4167   4.288   5.473   4.047 -0.5923  3.0720  0.3220
  323GLN    HG2 4168   4.470   5.467   4.050  1.7357  0.7005  1.8253
  323GLN     CD 4169   4.365   5.401   4.224  0.2951  0.0615 -0.1794
  323GLN    OE1 4170   4.393   5.297   4.284 -0.0680 -0.2323  0.0748
  323GLN    NE2 4171   4.324   5.510   4.292  0.3296 -0.1250  0.2216
  323GLN   HE21 4172   4.308   5.595   4.241 -0.8983  1.3803 -0.5955
  323GLN   HE22 4173   4.319   5.501   4.391  1.3338  0.4354 -0.8822
  323GLN      C 4174   4.266   5.067   3.909  0.3095 -0.5642 -0.3814
  323GLN      O 4175   4.216   5.057   3.793 -0.4095  0.2864 -0.2908
  324THR      N 4176   4.343   4.970   3.958 -0.5787  0.4865  0.2865
  324THR     HN 4177   4.378   4.980   4.051  1.5352  3.1484 -0.1875
  324THR     CA 4178   4.370   4.851   3.878 -0.4025  0.2043 -0.1061
  324THR     HA 4179   4.416   4.891   3.788  0.3117 -1.3304 -0.3695
  324THR     CB 4180   4.472   4.755   3.953  0.2053 -0.3259 -0.8342
  324THR     HB 4181   4.432   4.731   4.054  1.0124  0.9666 -0.2647
  324THR    OG1 4182   4.595   4.815   3.965 -0.0914  0.3014 -0.0769
  324THR    HG1 4183   4.638   4.773   4.041  0.3632  0.7005 -0.0705
  324THR    CG2 4184   4.490   4.622   3.876 -0.1155  0.4386 -0.1008
  324THR   HG21 4185   4.573   4.568   3.926  0.1123 -3.2570  0.6806
  324THR   HG22 4186   4.394   4.566   3.883  0.1934 -0.1194 -1.4179
  324THR   HG23 4187   4.512   4.640   3.768  1.0183  1.8600  0.1058
  324THR      C 4188   4.240   4.781   3.834 -0.7894  0.0008 -0.2581
  324THR      O 4189   4.213   4.740   3.718  0.3555 -0.3221  0.2370
  325TYR      N 4190   4.149   4.764   3.928 -0.5491 -1.0315 -0.4714
  325TYR     HN 4191   4.165   4.801   4.019  1.7097  2.0749  0.2693
  325TYR     CA 4192   4.023   4.700   3.894  0.0473  0.7371 -0.0789
  325TYR     HA 4193   4.044   4.611   3.837  1.0225 -1.3564 -3.6897
  325TYR     CB 4194   3.943   4.639   4.015  0.8219  0.6066  0.6201
  325TYR    HB1 4195   3.847   4.594   3.983  0.2538  0.5614  2.0369
  325TYR    HB2 4196   3.915   4.721   4.086  0.7070 -0.6964 -0.0833
  325TYR     CG 4197   4.028   4.529   4.072 -0.5064  0.5719  0.2068
  325TYR    CD1 4198   4.048   4.404   3.999  0.1132  0.1703 -0.6717
  325TYR    HD1 4199   4.000   4.398   3.903 -0.6848 -1.9424 -1.0320
  325TYR    CE1 4200   4.119   4.297   4.052 -0.1585  0.5769 -0.3681
  325TYR    HE1 4201   4.138   4.212   3.990 -0.7395  1.5551  1.0123
  325TYR     CZ 4202   4.161   4.308   4.184 -0.7931 -0.3132 -0.5272
  325TYR     OH 4203   4.229   4.198   4.245  0.1090 -0.2368  0.2295
  325TYR     HH 4204   4.274   4.241   4.318 -3.6809  0.7278 -1.1915
  325TYR    CD2 4205   4.084   4.538   4.200  0.7118 -0.4252  0.4639
  325TYR    HD2 4206   4.070   4.626   4.261  1.1242  0.5124  1.6874
  325TYR    CE2 4207   4.154   4.428   4.257 -0.0012 -0.4777 -0.0584
  325TYR    HE2 4208   4.189   4.419   4.359  1.5075 -1.2388  1.9509
  325TYR      C 4209   3.931   4.779   3.804 -0.0498 -0.7227 -0.2755
  325TYR      O 4210   3.879   4.727   3.708 -0.0669 -0.1632 -0.5710
  326ILE      N 4211   3.923   4.915   3.828  1.1653 -0.9176 -0.6819
  326ILE     HN 4212   3.956   4.956   3.912  0.5214 -0.2195  1.8319
  326ILE     CA 4213   3.856   5.004   3.737  0.5179 -0.8239  0.2410
  326ILE     HA 4214   3.752   4.979   3.723  1.2523 -0.2419  1.3847
  326ILE     CB 4215   3.882   5.157   3.785  0.9193  0.6251 -0.4105
  326ILE     HB 4216   3.984   5.166   3.828  0.0768 -0.0972  0.1368
  326ILE    CG2 4217   3.867   5.263   3.672 -0.6398  0.5838 -0.2551
  326ILE   HG21 4218   3.869   5.368   3.708  0.6281 -1.1848 -0.4947
  326ILE   HG22 4219   3.947   5.259   3.596  0.0799  0.5632 -1.1402
  326ILE   HG23 4220   3.771   5.244   3.620  1.5125  0.2868 -1.0919
  326ILE    CG1 4221   3.789   5.198   3.899 -0.2455 -0.2781  0.2935
  326ILE   HG11 4222   3.801   5.117   3.974  1.1133  2.5956  0.2999
  326ILE   HG12 4223   3.682   5.201   3.867 -2.5281 -0.8664 -0.3473
  326ILE     CD 4224   3.832   5.335   3.965 -0.4572 -0.9123 -0.0090
  326ILE    HD1 4225   3.943   5.338   3.962  0.9762 -0.5525  2.9979
  326ILE    HD2 4226   3.795   5.424   3.909 -0.5363 -2.8866  0.3625
  326ILE    HD3 4227   3.799   5.349   4.070  2.5209  1.2129 -0.3103
  326ILE      C 4228   3.915   4.993   3.588  0.0513  0.3651 -0.2554
  326ILE      O 4229   3.837   4.999   3.493  0.0734 -0.0894  0.1659
  327GLU      N 4230   4.052   4.982   3.568  0.2960 -0.4324 -0.1830
  327GLU     HN 4231   4.107   4.984   3.651 -0.4646 -1.5096  0.1107
  327GLU     CA 4232   4.117   4.962   3.434 -0.4338 -0.1931  0.3892
  327GLU     HA 4233   4.082   5.042   3.370  0.4247 -0.7740  1.2798
  327GLU     CB 4234   4.271   4.984   3.461  0.3981  0.5487 -0.0007
  327GLU    HB1 4235   4.296   4.919   3.548 -0.4543 -1.7234 -1.5567
  327GLU    HB2 4236   4.292   5.089   3.490 -1.8735 -1.6020  0.9808
  327GLU     CG 4237   4.339   4.943   3.324  0.2926  0.7893  0.2886
  327GLU    HG1 4238   4.261   4.947   3.245  1.3949  4.1595  1.7540
  327GLU    HG2 4239   4.361   4.834   3.317  0.9459 -0.6022  1.6278
  327GLU     CD 4240   4.459   5.019   3.272 -0.5432 -0.3723  0.6743
  327GLU    OE1 4241   4.535   5.076   3.357 -0.1577 -0.0737 -0.5815
  327GLU    OE2 4242   4.492   5.018   3.147  0.0084  0.1291 -0.4279
  327GLU      C 4243   4.081   4.829   3.379 -0.2107 -0.1540 -0.0542
  327GLU      O 4244   4.044   4.809   3.266  0.2245 -0.3476  0.5041
  328LEU      N 4245   4.082   4.720   3.466 -0.3548 -0.0312 -0.3090
  328LEU     HN 4246   4.104   4.749   3.559 -1.3494 -0.6033 -0.0013
  328LEU     CA 4247   4.034   4.585   3.424 -0.5725 -0.2912 -0.4890
  328LEU     HA 4248   4.104   4.559   3.346 -1.2562 -0.7049 -1.4441
  328LEU     CB 4249   4.050   4.477   3.528  0.4619  0.0326 -0.1147
  328LEU    HB1 4250   4.014   4.514   3.626 -0.0370 -0.0728 -0.1006
  328LEU    HB2 4251   4.158   4.452   3.541 -3.3103  1.3220  1.0511
  328LEU     CG 4252   3.982   4.337   3.492 -0.2834 -0.6857  0.2609
  328LEU     HG 4253   3.876   4.358   3.465  0.6522  0.2829 -1.1199
  328LEU    CD1 4254   4.051   4.264   3.383 -0.5191  0.8384 -0.3308
  328LEU   HD11 4255   4.057   4.334   3.298 -1.4585  1.4611 -0.7049
  328LEU   HD12 4256   4.157   4.238   3.402 -0.1346 -3.0022 -1.7880
  328LEU   HD13 4257   4.009   4.165   3.353 -0.1198 -0.1923  1.1490
  328LEU    CD2 4258   3.973   4.249   3.609  0.4145  0.6147  0.1263
  328LEU   HD21 4259   3.929   4.148   3.592  0.2224  1.7069 -0.2557
  328LEU   HD22 4260   4.075   4.236   3.650  3.6922  0.6716  1.3890
  328LEU   HD23 4261   3.923   4.301   3.693 -2.3551  2.0964 -0.8992
  328LEU      C 4262   3.888   4.589   3.366  0.4972  0.1516 -0.9507
  328LEU      O 4263   3.867   4.556   3.249  0.1605  0.1461  0.1885
  329PHE      N 4264   3.794   4.650   3.442  0.4144  0.2464 -0.5792
  329PHE     HN 4265   3.808   4.685   3.535  0.2776  0.2782  0.8944
  329PHE     CA 4266   3.654   4.645   3.402 -0.7584  0.7761  0.7762
  329PHE     HA 4267   3.627   4.550   3.357 -1.1657 -1.8558 -0.4193
  329PHE     CB 4268   3.571   4.670   3.529 -0.1084 -0.0903 -0.7653
  329PHE    HB1 4269   3.460   4.664   3.521  1.2269  0.0311  0.1208
  329PHE    HB2 4270   3.592   4.769   3.575  1.4241 -0.8866  0.5638
  329PHE     CG 4271   3.599   4.575   3.637 -0.3581  0.1399 -0.0885
  329PHE    CD1 4272   3.640   4.444   3.624 -0.4492  0.3451 -0.3153
  329PHE    HD1 4273   3.663   4.414   3.523 -2.3751 -0.0417  0.0274
  329PHE    CE1 4274   3.631   4.355   3.731  0.5983  0.1630  0.1040
  329PHE    HE1 4275   3.673   4.256   3.722 -1.2882 -1.5968 -0.2917
  329PHE     CZ 4276   3.592   4.398   3.859 -0.4161 -0.3055 -0.1888
  329PHE     HZ 4277   3.590   4.325   3.939 -2.3940  1.9756  4.0529
  329PHE    CD2 4278   3.568   4.619   3.765 -0.2129  0.8892 -0.3759
  329PHE    HD2 4279   3.543   4.724   3.766 -0.2973 -0.3060  2.8408
  329PHE    CE2 4280   3.568   4.536   3.876 -0.0153 -0.2203  0.2353
  329PHE    HE2 4281   3.544   4.574   3.975 -0.2204  0.6202  2.2254
  329PHE      C 4282   3.610   4.746   3.298  0.0624 -0.2735  0.4757
  329PHE      O 4283   3.517   4.728   3.227 -0.4535 -0.0518  0.2841
  330GLY      N 4284   3.694   4.846   3.280 -0.2753 -0.2752  0.2499
  330GLY     HN 4285   3.771   4.861   3.342 -0.7847  1.1383 -1.0296
  330GLY     CA 4286   3.713   4.926   3.157 -0.2948 -0.2066  0.6645
  330GLY    HA1 4287   3.620   4.972   3.128 -1.0990 -0.4156 -0.5854
  330GLY    HA2 4288   3.794   4.996   3.173  1.2509  1.0122  1.2074
  330GLY      C 4289   3.744   4.844   3.036 -0.1514 -0.1651 -0.2707
  330GLY      O 4290   3.662   4.842   2.946 -0.2111  0.1869  1.3435
  331ASN      N 4291   3.861   4.777   3.039  0.2247  0.1105  0.0483
  331ASN     HN 4292   3.918   4.773   3.121  0.6701 -0.6855  0.8564
  331ASN     CA 4293   3.924   4.689   2.932  0.2049 -0.2183 -0.6017
  331ASN     HA 4294   3.929   4.745   2.839 -2.0447  1.2152 -3.2024
  331ASN     CB 4295   4.064   4.635   2.960  0.7992  0.4734 -0.1152
  331ASN    HB1 4296   4.102   4.562   2.885 -1.6039  3.0309  0.0802
  331ASN    HB2 4297   4.048   4.588   3.059 -0.6459  2.8416  1.9000
  331ASN     CG 4298   4.166   4.744   2.980 -0.2302 -0.2681 -0.0483
  331ASN    OD1 4299   4.141   4.864   2.965 -0.3088 -0.4479 -0.0514
  331ASN    ND2 4300   4.286   4.696   3.017 -0.1047 -0.4104  0.2347
  331ASN   HD21 4301   4.302   4.598   3.032  0.4896 -2.8366 -0.0415
  331ASN   HD22 4302   4.360   4.759   3.041 -2.2882  1.2016  0.9767
  331ASN      C 4303   3.835   4.577   2.892  0.2699 -0.0376  0.2684
  331ASN      O 4304   3.805   4.557   2.774  0.0775  0.3151 -0.7179
  332MET      N 4305   3.780   4.506   2.988 -0.1225 -0.3168 -0.5953
  332MET     HN 4306   3.806   4.531   3.081 -2.6231 -0.8529  0.2808
  332MET     CA 4307   3.684   4.397   2.979 -0.2841  0.0225 -0.1862
  332MET     HA 4308   3.726   4.318   2.918 -0.8811 -0.5901  0.5604
  332MET     CB 4309   3.648   4.360   3.132  0.4391 -0.3683  0.1920
  332MET    HB1 4310   3.597   4.438   3.192 -1.2665  0.4096  2.1868
  332MET    HB2 4311   3.747   4.339   3.178  0.5153 -0.8449  2.3508
  332MET     CG 4312   3.566   4.237   3.147  0.5498 -0.3490  0.1367
  332MET    HG1 4313   3.603   4.141   3.107 -0.9368 -2.6953 -1.9033
  332MET    HG2 4314   3.478   4.269   3.088 -0.3715  0.0237 -2.0442
  332MET     SD 4315   3.516   4.192   3.317  0.4573 -0.0165 -0.1001
  332MET     CE 4316   3.674   4.128   3.369  0.5044  0.0151 -0.7049
  332MET    HE1 4317   3.744   4.213   3.383 -2.3841  0.4779 -0.5432
  332MET    HE2 4318   3.662   4.086   3.472  0.3652 -2.8366 -0.8938
  332MET    HE3 4319   3.722   4.050   3.306  1.2003  0.9236 -2.5417
  332MET      C 4320   3.553   4.430   2.904 -0.1104 -0.5186  0.1701
  332MET      O 4321   3.516   4.361   2.811 -0.2741 -0.0091  0.2365
  333ALA      N 4322   3.500   4.548   2.933  0.0445 -0.0510 -0.5769
  333ALA     HN 4323   3.524   4.600   3.014  2.0685  0.3989 -0.3088
  333ALA     CA 4324   3.385   4.603   2.866  0.1204 -0.7368  0.6231
  333ALA     HA 4325   3.306   4.531   2.884 -0.8168 -0.9005  1.9640
  333ALA     CB 4326   3.339   4.732   2.927  0.5255 -0.0291 -0.3014
  333ALA    HB1 4327   3.409   4.817   2.912 -0.8085 -1.3508  4.5371
  333ALA    HB2 4328   3.247   4.762   2.874 -0.0161 -3.8185 -0.8140
  333ALA    HB3 4329   3.316   4.718   3.035  1.1852 -1.3435 -2.5233
  333ALA      C 4330   3.408   4.621   2.719 -0.5692  0.1089 -0.2895
  333ALA      O 4331   3.318   4.598   2.635 -0.7796  0.7656  0.1473
  334LYS      N 4332   3.534   4.665   2.679 -0.5373 -0.0841 -0.2938
  334LYS     HN 4333   3.604   4.685   2.746 -1.3136  0.8226  0.3945
  334LYS     CA 4334   3.571   4.682   2.541  0.4499 -0.2344  0.1974
  334LYS     HA 4335   3.499   4.746   2.491  0.8639 -0.2232  0.0554
  334LYS     CB 4336   3.705   4.747   2.514 -0.4618  0.6844 -0.6243
  334LYS    HB1 4337   3.714   4.785   2.410 -3.3576  1.2220 -1.2656
  334LYS    HB2 4338   3.787   4.679   2.545 -1.3085 -1.1150  2.5318
  334LYS     CG 4339   3.729   4.871   2.606 -0.0107  0.6582 -1.3162
  334LYS    HG1 4340   3.825   4.921   2.582 -0.2377 -1.8453 -0.8178
  334LYS    HG2 4341   3.740   4.836   2.711 -1.3749 -1.3153  1.3607
  334LYS     CD 4342   3.615   4.980   2.615 -0.0114 -0.4583  0.3327
  334LYS    HD1 4343   3.583   5.006   2.512  1.3152  0.1497 -0.9756
  334LYS    HD2 4344   3.526   4.948   2.674 -1.0877  2.0618  1.5508
  334LYS     CE 4345   3.667   5.114   2.667  0.1590  0.4254 -0.2042
  334LYS    HE1 4346   3.589   5.193   2.665  1.1864 -1.6550  0.8090
  334LYS    HE2 4347   3.742   5.142   2.589 -0.5383 -1.6537 -0.2498
  334LYS     NZ 4348   3.732   5.106   2.796  0.5882  0.1006  0.5251
  334LYS    HZ1 4349   3.822   5.055   2.788  2.3167  2.0686 -0.9824
  334LYS    HZ2 4350   3.751   5.205   2.820 -0.0062  3.5658  3.5488
  334LYS    HZ3 4351   3.663   5.068   2.863 -0.8634 -0.8934  1.6294
  334LYS      C 4352   3.572   4.557   2.451 -0.3946 -0.3784  0.8234
  334LYS      O 4353   3.512   4.545   2.348  0.5315 -0.2519  0.2633
  335THR      N 4354   3.644   4.456   2.504  0.5099 -0.2621 -0.4797
  335THR     HN 4355   3.700   4.467   2.585  1.1348  3.2430 -0.7542
  335THR     CA 4356   3.663   4.326   2.432  0.5715  0.3286 -0.2566
  335THR     HA 4357   3.672   4.346   2.326  0.4197  0.2182  0.7205
  335THR     CB 4358   3.788   4.252   2.494 -0.1213 -0.0992 -0.3852
  335THR     HB 4359   3.757   4.201   2.588  0.8285 -0.6418  0.1772
  335THR    OG1 4360   3.901   4.340   2.515  0.3056 -0.2694 -0.0917
  335THR    HG1 4361   3.896   4.362   2.608  2.6054 -1.4652  2.0852
  335THR    CG2 4362   3.834   4.130   2.408 -0.8214 -0.1633 -0.7871
  335THR   HG21 4363   3.752   4.059   2.385 -0.5437 -0.6053 -1.7812
  335THR   HG22 4364   3.865   4.175   2.311 -0.3305  2.5453  0.4070
  335THR   HG23 4365   3.922   4.071   2.443  1.3341  1.2739  0.6435
  335THR      C 4366   3.542   4.238   2.440 -0.2797 -0.6398  0.3082
  335THR      O 4367   3.521   4.146   2.356  0.0473 -0.7844 -0.0366
  336LEU      N 4368   3.445   4.263   2.535  0.0459  0.4425 -0.0102
  336LEU     HN 4369   3.463   4.314   2.618  0.9844  0.6100  0.6655
  336LEU     CA 4370   3.318   4.201   2.535  0.5000 -0.2673  0.0381
  336LEU     HA 4371   3.342   4.096   2.533 -0.8586 -1.1531  1.9380
  336LEU     CB 4372   3.244   4.232   2.673  0.4966 -0.0816 -0.7320
  336LEU    HB1 4373   3.135   4.242   2.653 -0.5271 -1.4869  1.6754
  336LEU    HB2 4374   3.283   4.331   2.705  1.5734 -1.6162  1.8000
  336LEU     CG 4375   3.274   4.127   2.778  0.3370  0.1617 -0.3916
  336LEU     HG 4376   3.379   4.092   2.773 -2.1273  2.8806 -1.2254
  336LEU    CD1 4377   3.237   4.184   2.916 -0.3246  0.0498  0.2520
  336LEU   HD11 4378   3.246   4.107   2.995  3.6663  0.9894  0.3534
  336LEU   HD12 4379   3.295   4.274   2.946  0.2565 -1.1321 -0.4777
  336LEU   HD13 4380   3.130   4.216   2.910 -0.9996 -2.3699 -1.9589
  336LEU    CD2 4381   3.191   3.997   2.746 -0.4211  0.5685  0.4593
  336LEU   HD21 4382   3.217   3.919   2.821  3.5167 -1.8448 -1.4423
  336LEU   HD22 4383   3.083   4.023   2.752 -2.3803 -0.3180 -0.4011
  336LEU   HD23 4384   3.222   3.946   2.653 -0.4833 -0.9531 -0.3864
  336LEU      C 4385   3.230   4.242   2.419 -0.8963  0.1673  0.3156
  336LEU      O 4386   3.141   4.168   2.376 -0.5632  0.4349  0.5907
  337ALA      N 4387   3.235   4.372   2.388  0.5274 -0.2729 -0.0035
  337ALA     HN 4388   3.305   4.422   2.439  0.1920  1.8115  3.9170
  337ALA     CA 4389   3.147   4.444   2.302  0.3186  0.0830  0.1812
  337ALA     HA 4390   3.056   4.387   2.288  0.0932  2.5355  0.8297
  337ALA     CB 4391   3.133   4.567   2.378  0.5893  0.6324 -0.1497
  337ALA    HB1 4392   3.080   4.555   2.474  1.1386 -3.4432 -0.1660
  337ALA    HB2 4393   3.228   4.623   2.396 -2.9349 -1.5042 -0.8873
  337ALA    HB3 4394   3.074   4.637   2.315  0.7903  2.3820  0.6192
  337ALA      C 4395   3.192   4.480   2.163  0.6780  0.8486 -0.1806
  337ALA      O 4396   3.106   4.495   2.073  0.0201 -0.0763  0.1027
  338LYS      N 4397   3.325   4.490   2.138 -0.4405 -0.6092  0.2289
  338LYS     HN 4398   3.395   4.478   2.208  0.0961  0.2374 -2.7000
  338LYS     CA 4399   3.388   4.521   2.011 -0.1726 -0.3626 -0.0495
  338LYS     HA 4400   3.329   4.475   1.934 -1.0792  0.6647  2.1674
  338LYS     CB 4401   3.369   4.671   1.997  0.6842 -0.6182 -0.1429
  338LYS    HB1 4402   3.260   4.684   1.981  0.0529  0.5828  2.4113
  338LYS    HB2 4403   3.414   4.699   1.899  0.6360 -0.8700 -2.0040
  338LYS     CG 4404   3.435   4.759   2.110 -0.4201  0.0103  0.2648
  338LYS    HG1 4405   3.540   4.725   2.122  0.5025 -0.3058 -1.5992
  338LYS    HG2 4406   3.374   4.747   2.202  0.6797  4.6360  0.3704
  338LYS     CD 4407   3.413   4.902   2.054  0.4963 -0.0103 -0.0421
  338LYS    HD1 4408   3.472   4.918   1.961 -0.5101 -0.1109 -0.7721
  338LYS    HD2 4409   3.303   4.914   2.038 -1.4718  0.3674  0.7045
  338LYS     CE 4410   3.459   5.010   2.159 -0.0119 -0.9726 -0.0511
  338LYS    HE1 4411   3.570   5.005   2.168  2.0402 -1.4619  3.8610
  338LYS    HE2 4412   3.420   4.981   2.259 -1.1169 -1.6077  1.3133
  338LYS     NZ 4413   3.415   5.144   2.133 -0.0629  0.1230 -0.3218
  338LYS    HZ1 4414   3.311   5.138   2.140  3.3096  1.4179 -0.1715
  338LYS    HZ2 4415   3.443   5.201   2.215  2.4609  0.6322 -0.5584
  338LYS    HZ3 4416   3.449   5.189   2.046 -1.6214  3.8792  0.3995
  338LYS      C 4417   3.536   4.479   1.998  1.0153 -0.4688 -0.5884
  338LYS    OT1 4418   3.592   4.417   2.088 -0.0472  0.4430  0.5713
  338LYS    OT2 4419   3.593   4.507   1.891 -0.2194  0.4959  0.4357
  339SOL     OW 4420   0.014   0.404   7.064  0.1348  0.0787  0.1356
  339SOL    HW1 4421   0.075   0.340   7.017 -1.7227  1.4397 -2.0565
  339SOL    HW2 4422   0.044   0.413   7.159 -0.9085 -0.1671  1.4206
  340SOL     OW 4423   0.573   0.248   0.088  0.1133 -0.3903 -0.6327
  340SOL    HW1 4424   0.532   0.334   0.057 -2.9042 -0.2134  1.8352
  340SOL    HW2 4425   0.501   0.182   0.109  0.2624  1.4530  0.0484
  341SOL     OW 4426   0.347   2.586   0.705 -0.0505 -0.0255 -0.6123
  341SOL    HW1 4427   0.393   2.503   0.738 -1.2124  1.5566 -1.0575
  341SOL    HW2 4428   0.384   2.611   0.616  1.6534 -1.1045 -2.9617
  342SOL     OW 4429   8.800   1.255   8.759 -0.3016 -0.5811  0.3885
  342SOL    HW1 4430   8.885   1.307   8.760  0.9855 -1.1666 -1.8668
  342SOL    HW2 4431   8.770   1.238   8.853  0.6213 -0.0388 -1.2451
  343SOL     OW 4432   1.584   1.789   8.135 -0.0347  0.0408 -0.2701
  343SOL    HW1 4433   1.572   1.764   8.231 -0.6690 -1.0831 -0.3305
  343SOL    HW2 4434   1.608   1.707   8.082 -1.2549  0.3508 -3.5365
  344SOL     OW 4435   0.860   0.001   1.574 -0.2827  0.2001  0.1703
  344SOL    HW1 4436   0.825   0.020   1.482 -1.1234  0.6002 -4.2133
  344SOL    HW2 4437   0.895   0.086   1.614  1.4248  0.0070  1.4097
  345SOL     OW 4438   2.316   0.281   0.884  0.7537  0.4767  0.1409
  345SOL    HW1 4439   2.300   0.379   0.872 -0.3653  1.4548  2.6474
  345SOL    HW2 4440   2.388   0.252   0.820  0.0283  2.1764  2.1211
  346SOL     OW 4441   7.620   4.520   0.972 -0.1614 -0.5124  0.4546
  346SOL    HW1 4442   7.585   4.610   0.998  3.0993 -0.6842 -0.0353
  346SOL    HW2 4443   7.661   4.525   0.882  1.0804 -2.4749  2.4254
  347SOL     OW 4444   7.897   3.031   8.724  0.4646 -0.3574 -0.3304
  347SOL    HW1 4445   7.913   2.935   8.747  0.5224 -1.0588  2.2950
  347SOL    HW2 4446   7.981   3.083   8.736 -0.0296  2.0533  0.1341
  348SOL     OW 4447   0.426   0.321   7.147 -0.0360 -0.3357  0.3298
  348SOL    HW1 4448   0.382   0.242   7.104 -1.0292  0.0087 -2.0509
  348SOL    HW2 4449   0.414   0.316   7.246  1.8779  1.8914  2.3574
  349SOL     OW 4450   1.346   3.141   2.368 -0.6722 -0.0049  0.1453
  349SOL    HW1 4451   1.341   3.237   2.396  0.4030 -0.6147  0.7764
  349SOL    HW2 4452   1.433   3.125   2.320  1.1884 -5.5528  0.8656
  350SOL     OW 4453   8.832   8.679   8.460  0.4283 -0.2000 -0.1338
  350SOL    HW1 4454   8.902   8.667   8.530  1.8599 -0.4844  0.4545
  350SOL    HW2 4455   8.802   8.590   8.427 -1.5171 -0.5981 -0.1873
  351SOL     OW 4456   1.068   1.490   2.664 -0.0689 -0.4399  0.0159
  351SOL    HW1 4457   1.166   1.471   2.660 -0.2479 -1.6554  0.0315
  351SOL    HW2 4458   1.021   1.438   2.594  1.3732  0.4900 -1.1209
  352SOL     OW 4459   7.700   7.553   3.396 -0.4888 -0.0562  0.0449
  352SOL    HW1 4460   7.777   7.502   3.358  0.2282 -1.9506  1.8856
  352SOL    HW2 4461   7.631   7.567   3.325  0.2852 -0.5140 -0.6678
  353SOL     OW 4462   1.701   0.634   8.322  0.3229  0.1243  0.0561
  353SOL    HW1 4463   1.644   0.691   8.262  0.0314  0.3815 -0.1219
  353SOL    HW2 4464   1.646   0.558   8.358 -0.6907  1.4146  0.1496
  354SOL     OW 4465   0.102   2.487   1.201  0.8042 -0.5140  0.1765
  354SOL    HW1 4466   0.195   2.503   1.236 -2.0937 -0.6188 -2.1783
  354SOL    HW2 4467   0.106   2.471   1.103  0.8059  0.9394  2.3806
  355SOL     OW 4468   0.263   0.994   2.149 -0.4020  0.2025  0.4314
  355SOL    HW1 4469   0.292   0.976   2.056 -0.1546 -0.5764  0.0841
  355SOL    HW2 4470   0.304   1.079   2.182  1.3410  0.4731  1.7747
  356SOL     OW 4471   1.276   0.997   1.039  0.3911  0.2772 -0.0395
  356SOL    HW1 4472   1.349   1.028   1.101 -3.1218 -0.1862  1.5328
  356SOL    HW2 4473   1.308   1.005   0.945  0.3809  0.5903 -0.6035
  357SOL     OW 4474   0.391   0.902   1.222 -0.1832 -0.2241 -0.2467
  357SOL    HW1 4475   0.327   0.934   1.152  2.0498 -0.1724  1.0028
  357SOL    HW2 4476   0.341   0.850   1.291  0.6572 -2.1130 -2.3368
  358SOL     OW 4477   0.518   2.308   0.754 -0.3423  0.3393 -0.3851
  358SOL    HW1 4478   0.564   2.233   0.705 -0.3271  2.4534  1.3291
  358SOL    HW2 4479   0.583   2.350   0.818 -2.0966 -0.9904 -0.4160
  359SOL     OW 4480   0.565   2.747   1.349 -0.3912 -0.6179 -0.1328
  359SOL    HW1 4481   0.665   2.745   1.353 -0.7253  1.8984  0.0633
  359SOL    HW2 4482   0.527   2.701   1.429  4.0247  3.4242 -2.0793
  360SOL     OW 4483   1.037   8.435   2.394 -0.7227 -0.6323 -0.4045
  360SOL    HW1 4484   1.041   8.535   2.388 -0.0293  1.2253  0.9092
  360SOL    HW2 4485   0.966   8.401   2.332  1.4497 -0.3649  0.5966
  361SOL     OW 4486   0.329   0.106   8.331  0.4157  0.6217  0.1359
  361SOL    HW1 4487   0.254   0.135   8.390  1.0324 -1.3349 -0.2316
  361SOL    HW2 4488   0.321   0.008   8.312 -2.7751 -1.4076 -1.6442
  362SOL     OW 4489   2.792   1.382   1.008 -0.3754  0.4112  0.4998
  362SOL    HW1 4490   2.748   1.348   0.925  3.6773 -0.5916  1.6448
  362SOL    HW2 4491   2.758   1.473   1.030 -0.8077 -2.3647  0.5971
  363SOL     OW 4492   0.685   3.164   0.076 -0.4993 -0.4771  0.2449
  363SOL    HW1 4493   0.653   3.135   0.166 -2.4352  1.0423 -0.0018
  363SOL    HW2 4494   0.708   3.261   0.077 -2.2827 -1.7678  0.6306
  364SOL     OW 4495   2.922   2.234   0.143  0.4131  0.4367  0.0426
  364SOL    HW1 4496   2.913   2.143   0.102 -0.4090 -1.5928  1.1791
  364SOL    HW2 4497   2.842   2.253   0.200 -0.6716  0.4781  3.5160
  365SOL     OW 4498   8.838   3.701   1.185 -0.6650  0.2033  0.2589
  365SOL    HW1 4499   8.830   3.676   1.282  2.9399 -0.2700 -0.8278
  365SOL    HW2 4500   8.838   3.800   1.176  1.7045  3.1360 -0.2357
  366SOL     OW 4501   8.522   2.144   2.586  0.2458  0.2738  0.3355
  366SOL    HW1 4502   8.586   2.099   2.648  0.3430 -0.5257  1.7752
  366SOL    HW2 4503   8.439   2.169   2.635  1.5926 -1.7823 -0.5318
  367SOL     OW 4504   0.343   0.984   8.519  0.3402 -0.1050 -0.1602
  367SOL    HW1 4505   0.263   0.938   8.557 -0.0255 -0.2861  0.6957
  367SOL    HW2 4506   0.424   0.927   8.533 -1.2842  1.1280 -1.6347
  368SOL     OW 4507   8.355   1.464   1.484 -0.2992  0.5794  0.3401
  368SOL    HW1 4508   8.316   1.389   1.430 -2.5591 -1.8525 -2.3477
  368SOL    HW2 4509   8.412   1.522   1.426  1.8928 -0.7707  2.0369
  369SOL     OW 4510   1.016   8.164   0.742 -0.0287 -0.0053 -0.0133
  369SOL    HW1 4511   1.109   8.160   0.705 -1.2290  0.0545  0.1409
  369SOL    HW2 4512   0.989   8.259   0.756 -0.0414 -0.3501 -0.2579
  370SOL     OW 4513   0.591   1.697   0.845  0.0854 -0.2736  0.1903
  370SOL    HW1 4514   0.659   1.707   0.918  0.1818  0.3003 -0.9017
  370SOL    HW2 4515   0.612   1.760   0.771  0.0664  1.1923 -0.6520
  371SOL     OW 4516   1.952   3.306   2.582  0.4390  0.2831 -0.6846
  371SOL    HW1 4517   2.008   3.383   2.553  2.1028 -1.0658 -3.9145
  371SOL    HW2 4518   1.939   3.310   2.681 -1.1478  0.9156  1.9959
  372SOL     OW 4519   2.249   4.302   0.686 -0.0378 -0.1235 -0.3563
  372SOL    HW1 4520   2.216   4.210   0.705  0.7271 -1.7352 -0.9386
  372SOL    HW2 4521   2.241   4.321   0.588 -1.9477  1.5002  0.6843
  373SOL     OW 4522   8.839   0.701   0.840 -0.1976 -0.4718  0.1407
  373SOL    HW1 4523   8.823   0.709   0.742 -1.5648 -0.1760  0.6931
  373SOL    HW2 4524   8.837   0.793   0.881 -1.4981  1.2282 -1.7936
  374SOL     OW 4525   2.585   1.412   8.080  0.1197 -0.2348  0.0390
  374SOL    HW1 4526   2.546   1.497   8.116 -0.6640  0.7136 -0.4285
  374SOL    HW2 4527   2.597   1.347   8.155  2.4519  0.2516  0.4157
  375SOL     OW 4528   2.528   3.465   7.282 -0.2619 -0.5890 -0.1822
  375SOL    HW1 4529   2.556   3.375   7.248 -0.5504 -0.2127 -0.4533
  375SOL    HW2 4530   2.544   3.470   7.380  1.1565 -1.9642  1.8158
  376SOL     OW 4531   3.035   7.289   0.664 -0.2001  0.2945  0.8359
  376SOL    HW1 4532   3.011   7.353   0.591 -0.7695  0.1577 -0.6014
  376SOL    HW2 4533   3.131   7.301   0.688 -2.2161 -2.3305 -0.2559
  377SOL     OW 4534   1.084   0.486   1.967 -0.2635  0.8792  0.0428
  377SOL    HW1 4535   1.150   0.559   1.982  1.4556 -1.9367 -0.9268
  377SOL    HW2 4536   1.059   0.445   2.055 -0.5753 -0.0258 -1.5481
  378SOL     OW 4537   3.138   5.307   8.272 -0.0698  0.7247 -0.5428
  378SOL    HW1 4538   3.222   5.266   8.308 -2.2958 -0.1511  0.9627
  378SOL    HW2 4539   3.137   5.300   8.172 -3.1083  2.9559 -2.4140
  379SOL     OW 4540   2.853   0.125   8.417 -0.2454  0.4327 -0.1642
  379SOL    HW1 4541   2.879   0.066   8.340  1.5658 -0.0880 -2.8387
  379SOL    HW2 4542   2.887   0.084   8.502 -0.7790 -2.7939  2.3239
  380SOL     OW 4543   1.695   7.900   4.074  0.1167 -0.5286  0.2806
  380SOL    HW1 4544   1.682   7.966   4.148  0.0117  1.9054 -0.4692
  380SOL    HW2 4545   1.637   7.821   4.089 -0.6579 -0.5831  2.5514
  381SOL     OW 4546   0.461   1.331   1.084 -0.4159 -0.5430 -0.1139
  381SOL    HW1 4547   0.421   1.289   1.165 -0.6352  1.5425 -0.8016
  381SOL    HW2 4548   0.402   1.406   1.053  0.1832  0.7171  1.9504
  382SOL     OW 4549   1.933   1.679   8.044 -0.1804  0.3115  0.0259
  382SOL    HW1 4550   1.847   1.665   7.995  1.0035  1.3310 -0.5694
  382SOL    HW2 4551   1.968   1.770   8.025 -1.5688  2.6729 -1.5137
  383SOL     OW 4552   3.037   1.368   8.013  0.5937 -0.3564 -0.2729
  383SOL    HW1 4553   3.129   1.332   7.996 -0.7915  1.5570 -0.4178
  383SOL    HW2 4554   3.040   1.430   8.091  0.2626  0.7310  2.5505
  384SOL     OW 4555   7.541   0.721   8.679  0.3319  0.4328 -0.3553
  384SOL    HW1 4556   7.448   0.707   8.646  1.0933 -1.5341  1.6078
  384SOL    HW2 4557   7.605   0.717   8.603 -0.0161  0.6129 -1.5792
  385SOL     OW 4558   6.924   3.180   0.600  0.2993  0.0806  0.4734
  385SOL    HW1 4559   6.984   3.257   0.578  1.4505  1.4482  1.8177
  385SOL    HW2 4560   6.968   3.121   0.667 -0.8612 -3.8802  2.8619
  386SOL     OW 4561   0.395   2.244   7.520  0.1369  0.1152 -0.6705
  386SOL    HW1 4562   0.358   2.165   7.569 -1.9518 -0.1235  0.8388
  386SOL    HW2 4563   0.355   2.328   7.557 -1.0070 -0.3969  1.6628
  387SOL     OW 4564   8.413   1.560   2.530 -0.0901 -0.0839  0.0702
  387SOL    HW1 4565   8.379   1.536   2.439 -0.8091  2.8858 -0.1747
  387SOL    HW2 4566   8.500   1.514   2.546  0.1847  0.6878  1.9242
  388SOL     OW 4567   3.180   1.098   8.634 -0.4714 -0.8234  0.2507
  388SOL    HW1 4568   3.193   0.999   8.627 -2.0155  1.8811 -2.0909
  388SOL    HW2 4569   3.084   1.117   8.655  0.2602 -1.5634  0.8261
  389SOL     OW 4570   2.638   8.288   1.144  0.0433  0.7163 -0.1752
  389SOL    HW1 4571   2.608   8.225   1.072 -0.4934 -0.2566 -1.4529
  389SOL    HW2 4572   2.578   8.278   1.224  0.7468 -1.3170  0.2847
  390SOL     OW 4573   0.856   8.629   1.684 -0.3180  0.0293 -0.0109
  390SOL    HW1 4574   0.868   8.721   1.648 -0.9576  2.0276  0.2627
  390SOL    HW2 4575   0.759   8.605   1.684 -0.9417  0.0053  3.3319
  391SOL     OW 4576   0.051   2.283   1.849  0.1576 -0.1413 -0.2118
  391SOL    HW1 4577   0.061   2.241   1.759  3.5405 -2.2807  1.0635
  391SOL    HW2 4578  -0.039   2.326   1.856 -0.9122  0.4711  2.3282
  392SOL     OW 4579   2.558   4.448   1.358 -0.4784 -0.3060 -1.0721
  392SOL    HW1 4580   2.476   4.418   1.406 -0.3495 -0.8962  1.3993
  392SOL    HW2 4581   2.534   4.476   1.265 -0.2367 -1.1992 -1.0639
  393SOL     OW 4582   0.268   2.255   0.821 -0.0957 -0.3274  0.2871
  393SOL    HW1 4583   0.277   2.172   0.876 -1.0619  1.8557  0.9438
  393SOL    HW2 4584   0.359   2.290   0.799  0.0502 -2.7997  1.2509
  394SOL     OW 4585   3.884   2.098   7.693 -0.0266 -0.2688  0.0603
  394SOL    HW1 4586   3.915   2.039   7.767  2.7172  1.0802  0.4744
  394SOL    HW2 4587   3.839   2.179   7.730 -1.8642 -0.3922 -1.4143
  395SOL     OW 4588   2.143   1.743   1.309  0.0574 -0.1734 -0.2720
  395SOL    HW1 4589   2.056   1.693   1.303  2.9581  0.1977  1.9587
  395SOL    HW2 4590   2.197   1.705   1.384  1.9383 -0.9977  1.4206
  396SOL     OW 4591   0.476   0.108   2.442 -0.2281 -0.0416 -0.0456
  396SOL    HW1 4592   0.485   0.106   2.342  1.2999  0.7380  1.6106
  396SOL    HW2 4593   0.412   0.180   2.468 -3.2239 -1.9383  0.7434
  397SOL     OW 4594   2.598   1.817   7.291 -0.0100  0.6196  0.0813
  397SOL    HW1 4595   2.565   1.730   7.328  0.9721  0.3269  0.9467
  397SOL    HW2 4596   2.663   1.858   7.354  2.6025 -1.8510 -0.2472
  398SOL     OW 4597   7.533   2.657   2.369 -0.0029 -0.3863  0.2952
  398SOL    HW1 4598   7.527   2.597   2.289 -1.9201  1.0562 -1.7671
  398SOL    HW2 4599   7.609   2.722   2.357 -1.1626 -0.1600  0.8808
  399SOL     OW 4600   1.772   0.329   6.425  0.5545 -0.4026 -0.1752
  399SOL    HW1 4601   1.833   0.404   6.451 -2.0712  1.7506 -0.5970
  399SOL    HW2 4602   1.705   0.314   6.497 -3.5299 -0.4024  0.0255
  400SOL     OW 4603   2.595   0.432   5.342  0.1474 -0.3073  0.2224
  400SOL    HW1 4604   2.641   0.364   5.286 -1.5348  0.9657  0.8952
  400SOL    HW2 4605   2.633   0.523   5.322  0.6130  3.2865 -0.1151
  401SOL     OW 4606   2.951   8.534   2.710  0.0526  0.3174 -0.1585
  401SOL    HW1 4607   2.882   8.462   2.700 -0.8261 -2.7324  1.4780
  401SOL    HW2 4608   2.914   8.607   2.767 -0.1784  3.2865 -2.2832
  402SOL     OW 4609   1.619   2.468   0.682 -0.8426  0.1265 -0.0788
  402SOL    HW1 4610   1.705   2.491   0.638 -2.2637 -0.5738  0.2090
  402SOL    HW2 4611   1.570   2.552   0.705 -0.3899 -0.0778 -0.2109
  403SOL     OW 4612   2.275   2.530   1.118 -0.0362 -0.5311  0.2418
  403SOL    HW1 4613   2.285   2.435   1.147 -2.5528 -0.6173  0.4985
  403SOL    HW2 4614   2.182   2.562   1.139 -0.8578 -0.1903  2.1767
  404SOL     OW 4615   2.359   2.477   1.994 -0.2145  0.7380  0.0361
  404SOL    HW1 4616   2.374   2.482   1.895 -1.8594  1.6394  1.9030
  404SOL    HW2 4617   2.302   2.398   2.015 -0.0315  0.3246 -0.7006
  405SOL     OW 4618   0.360   8.584   2.367 -0.1423 -0.0155  0.1841
  405SOL    HW1 4619   0.398   8.557   2.455 -0.6467 -0.2896  0.2385
  405SOL    HW2 4620   0.356   8.505   2.306 -1.5053 -0.0033  0.0293
  406SOL     OW 4621   1.320   8.129   1.654 -0.4035  0.1549 -0.2828
  406SOL    HW1 4622   1.418   8.143   1.673  0.8421 -0.6531  0.7623
  406SOL    HW2 4623   1.270   8.212   1.675 -2.4375  0.8565 -0.5937
  407SOL     OW 4624   0.729   7.992   1.067 -0.0617 -0.3580  0.0406
  407SOL    HW1 4625   0.743   7.894   1.085 -0.4724  1.5429  0.4785
  407SOL    HW2 4626   0.631   8.012   1.062  0.2852 -0.2808 -1.1781
  408SOL     OW 4627   7.674   2.255   3.734  0.9785 -0.2160 -0.5396
  408SOL    HW1 4628   7.594   2.315   3.739 -1.0152  0.6398  0.4003
  408SOL    HW2 4629   7.755   2.308   3.708  1.6834 -0.2044  2.5283
  409SOL     OW 4630   7.285   1.015   3.714  0.3970 -0.1859  0.1953
  409SOL    HW1 4631   7.306   0.968   3.800 -1.3936  2.4731  0.9609
  409SOL    HW2 4632   7.316   1.110   3.719  0.0027  5.6858  2.5093
  410SOL     OW 4633   2.337   0.879   7.894  0.4579 -0.0091 -0.2743
  410SOL    HW1 4634   2.255   0.832   7.928  2.5563  0.7707 -1.9976
  410SOL    HW2 4635   2.317   0.920   7.805  0.6148  0.8705  1.6904
  411SOL     OW 4636   0.579   8.849   7.769 -0.4984 -0.3210 -0.4046
  411SOL    HW1 4637   0.511   8.792   7.722  1.9184 -2.0746 -0.2014
  411SOL    HW2 4638   0.537   8.891   7.849  0.0476 -0.0115 -3.3577
  412SOL     OW 4639   1.127   2.983   8.227 -0.3152 -0.3831  0.0143
  412SOL    HW1 4640   1.031   2.975   8.256 -5.0355  1.3507 -1.6876
  412SOL    HW2 4641   1.157   3.078   8.237  1.4292  2.4773  0.3440
  413SOL     OW 4642   0.144   2.792   0.270  0.5672  0.3577 -0.5400
  413SOL    HW1 4643   0.129   2.772   0.173 -1.4194  1.4500 -1.6727
  413SOL    HW2 4644   0.236   2.829   0.283 -3.4106  2.3109  2.8347
  414SOL     OW 4645   1.582   6.640   6.313  0.1888 -0.2612 -0.2297
  414SOL    HW1 4646   1.634   6.677   6.236 -0.4245 -0.4461  0.6772
  414SOL    HW2 4647   1.499   6.595   6.279  0.4227 -0.6633  1.5128
  415SOL     OW 4648   8.411  -0.005   0.940 -0.2276  0.3396  0.0920
  415SOL    HW1 4649   8.487   0.007   1.003 -0.8085  1.8875 -2.4497
  415SOL    HW2 4650   8.430   0.044   0.855  0.5518 -2.4313  2.7746
  416SOL     OW 4651   1.447   2.054   1.367  0.4297  0.1622  0.5520
  416SOL    HW1 4652   1.430   2.117   1.292 -2.4093 -0.5857 -1.1292
  416SOL    HW2 4653   1.506   1.980   1.336  1.8784  1.3431 -1.1060
  417SOL     OW 4654   8.516   3.918   3.171  0.4306 -0.2684  0.3104
  417SOL    HW1 4655   8.605   3.958   3.192 -1.6353  1.0771  0.3420
  417SOL    HW2 4656   8.445   3.986   3.183  0.7684 -2.3956  2.1027
  418SOL     OW 4657   1.188   7.298   8.081 -0.0423  0.3091 -0.2079
  418SOL    HW1 4658   1.281   7.334   8.094  1.5430 -1.0351  0.4217
  418SOL    HW2 4659   1.121   7.366   8.110  0.3038  1.2039 -0.4850
  419SOL     OW 4660   0.501   2.979   7.865 -0.3345 -0.1163  0.2125
  419SOL    HW1 4661   0.570   2.955   7.934  0.2648  0.6772 -0.7491
  419SOL    HW2 4662   0.410   2.978   7.907 -2.0695  0.7604  1.5574
  420SOL     OW 4663   8.882   0.994   7.221  0.3626 -0.3687  0.6710
  420SOL    HW1 4664   8.930   1.081   7.236  0.9500 -1.2244 -0.5078
  420SOL    HW2 4665   8.784   1.008   7.239  0.0213  2.4246  1.7522
  421SOL     OW 4666   2.462   2.976   0.947 -0.0326  0.0226  0.1122
  421SOL    HW1 4667   2.548   3.027   0.947  3.0272  0.9164 -0.6298
  421SOL    HW2 4668   2.386   3.040   0.953 -0.7165  1.1575 -0.7156
  422SOL     OW 4669   0.681   6.811   1.291  0.2917  0.2513 -0.0196
  422SOL    HW1 4670   0.753   6.805   1.360  1.6268 -2.3442 -0.5973
  422SOL    HW2 4671   0.628   6.726   1.291  0.4868  2.7765  1.3854
  423SOL     OW 4672   1.435   1.211   1.605 -0.2693  0.5896  0.0537
  423SOL    HW1 4673   1.453   1.165   1.692 -0.0870 -0.2832  0.1661
  423SOL    HW2 4674   1.402   1.144   1.538  1.5202 -3.8802  0.4593
  424SOL     OW 4675   8.391   1.071   1.394 -0.4656  0.1698  0.1966
  424SOL    HW1 4676   8.378   1.003   1.322 -0.0288  0.7310  1.8070
  424SOL    HW2 4677   8.488   1.084   1.411 -2.4931 -0.3865  1.3688
  425SOL     OW 4678   1.731   8.593   3.559 -0.3195 -0.4466  0.3089
  425SOL    HW1 4679   1.787   8.676   3.555  0.6662  2.8043  0.6023
  425SOL    HW2 4680   1.743   8.550   3.648 -0.2775 -0.0243 -0.0271
  426SOL     OW 4681   1.991   0.346   6.006 -0.1241 -0.5956 -0.6827
  426SOL    HW1 4682   1.925   0.404   5.960  4.6734  0.3296  3.8610
  426SOL    HW2 4683   1.961   0.250   6.001  0.3524  1.4949  1.9380
  427SOL     OW 4684   2.974   8.805   1.308 -0.5850  0.3859  0.7548
  427SOL    HW1 4685   2.983   8.709   1.335 -2.1969 -2.8944  2.3005
  427SOL    HW2 4686   3.009   8.863   1.381 -4.2985 -1.6824  1.6891
  428SOL     OW 4687   8.864   1.909   8.172 -0.4851  0.0305 -0.2336
  428SOL    HW1 4688   8.799   1.922   8.247 -1.0746 -0.6552  2.1139
  428SOL    HW2 4689   8.847   1.977   8.101  1.7233 -1.5932  1.3684
  429SOL     OW 4690   2.173   1.495   1.567 -0.3472  0.3514  0.2078
  429SOL    HW1 4691   2.268   1.467   1.577  0.6271  0.4779 -1.2951
  429SOL    HW2 4692   2.126   1.432   1.505  0.9060 -0.6988 -1.5446
  430SOL     OW 4693   1.727   0.601   0.852  0.6294 -0.7198 -0.1783
  430SOL    HW1 4694   1.808   0.548   0.828  1.9322  0.2177 -1.2653
  430SOL    HW2 4695   1.754   0.679   0.909 -2.1273 -4.2784  0.5651
  431SOL     OW 4696   1.447   0.474   1.456 -0.3580 -0.6520 -0.1948
  431SOL    HW1 4697   1.410   0.565   1.478  0.6646  0.4014  0.3558
  431SOL    HW2 4698   1.476   0.472   1.361  0.0560  0.9434 -2.2113
  432SOL     OW 4699   8.797   1.896   2.062 -0.0839 -0.4589 -0.4789
  432SOL    HW1 4700   8.869   1.938   2.006  1.0288  0.0167  0.3361
  432SOL    HW2 4701   8.708   1.922   2.026 -0.5910 -2.3028  2.7919
  433SOL     OW 4702   3.412   7.659   2.586  0.4496  0.2217  0.0210
  433SOL    HW1 4703   3.408   7.705   2.675 -1.5842 -2.4626  0.1133
  433SOL    HW2 4704   3.492   7.598   2.583 -0.0546 -1.5438  1.5566
  434SOL     OW 4705   1.817   3.806   2.607  0.4744  0.2088  0.2720
  434SOL    HW1 4706   1.816   3.906   2.608  1.2736 -1.1562  0.8876
  434SOL    HW2 4707   1.724   3.771   2.623 -1.1222 -1.2124  1.0004
  435SOL     OW 4708   8.548   2.185   1.655  0.0400  0.0890  0.2315
  435SOL    HW1 4709   8.458   2.204   1.694  5.8906 -0.1182  3.4388
  435SOL    HW2 4710   8.613   2.255   1.683 -3.5569 -1.6330  0.1530
  436SOL     OW 4711   0.062   1.255   0.475  0.1519  0.2767 -0.8223
  436SOL    HW1 4712   0.069   1.156   0.483  0.0558 -1.2017 -1.1199
  436SOL    HW2 4713   0.144   1.291   0.431 -1.4748  1.5800  0.2505
  437SOL     OW 4714   1.548   8.001  -0.011 -0.0560 -0.2181  0.0807
  437SOL    HW1 4715   1.610   7.926  -0.036 -2.2930  0.7978  2.6316
  437SOL    HW2 4716   1.558   8.022   0.086  1.0960 -2.0587  0.1080
  438SOL     OW 4717   7.688   3.420   1.789  0.1467  0.1947 -0.7974
  438SOL    HW1 4718   7.694   3.470   1.875  1.1354  1.2877  0.0899
  438SOL    HW2 4719   7.715   3.325   1.803  1.9033  0.2257 -0.8082
  439SOL     OW 4720   2.409   1.574   8.208 -0.4235  0.1187 -0.5656
  439SOL    HW1 4721   2.342   1.596   8.138  4.0122 -0.9479  1.0373
  439SOL    HW2 4722   2.390   1.627   8.291  0.2209 -2.2226  0.9514
  440SOL     OW 4723   2.089   6.016   8.185  0.0311  0.3893  0.0123
  440SOL    HW1 4724   2.064   6.113   8.177  0.9183 -1.9704 -3.7125
  440SOL    HW2 4725   2.157   5.994   8.115  2.2795  0.3496 -1.6236
  441SOL     OW 4726   1.579   7.725   8.232  0.3967 -0.4807  0.4400
  441SOL    HW1 4727   1.656   7.668   8.205  2.3427  0.5686 -2.8572
  441SOL    HW2 4728   1.582   7.742   8.330 -0.1150  1.3111  0.3990
  442SOL     OW 4729   1.680   4.215   1.147  0.4060 -0.7170  0.2745
  442SOL    HW1 4730   1.640   4.240   1.235 -1.8050 -3.1195 -1.7982
  442SOL    HW2 4731   1.739   4.289   1.116  3.4287 -2.1177 -1.8879
  443SOL     OW 4732   2.247   8.358   1.007  0.4050  0.3612 -0.2908
  443SOL    HW1 4733   2.333   8.336   0.961 -1.6271  0.7227  2.2034
  443SOL    HW2 4734   2.240   8.457   1.019 -0.9156  0.5937 -0.1500
  444SOL     OW 4735   8.832   0.508   7.624 -0.1480  0.1643 -0.0192
  444SOL    HW1 4736   8.763   0.436   7.622 -0.1034 -0.5028  2.7689
  444SOL    HW2 4737   8.911   0.478   7.677  0.6604  3.7198  1.1159
  445SOL     OW 4738   8.049   0.046   8.623 -0.2264 -0.0205  0.1876
  445SOL    HW1 4739   7.980   0.056   8.551  0.1612  1.6811  0.5129
  445SOL    HW2 4740   8.121   0.115   8.610  1.4187  0.2301  1.9698
  446SOL     OW 4741   8.486   2.533   2.501  0.0892  0.2822 -0.4971
  446SOL    HW1 4742   8.475   2.501   2.595 -0.1641  0.2143 -0.9865
  446SOL    HW2 4743   8.481   2.455   2.438  0.6486  1.5701 -1.7894
  447SOL     OW 4744   1.449   1.159   0.377  0.1933 -0.3407 -0.1471
  447SOL    HW1 4745   1.361   1.158   0.330 -2.0531 -1.4745 -0.4328
  447SOL    HW2 4746   1.441   1.212   0.462 -0.3236 -1.2286 -0.4634
  448SOL     OW 4747   0.062   0.967   0.735  0.0119 -0.0912 -0.0966
  448SOL    HW1 4748   0.046   0.925   0.646  3.5167 -1.3273 -2.1808
  448SOL    HW2 4749  -0.012   1.031   0.755 -1.7403 -2.7026 -2.4925
  449SOL     OW 4750   1.051   0.931   1.319 -0.5027 -0.0977  0.0648
  449SOL    HW1 4751   0.971   0.885   1.358 -0.3510  0.4081  0.4888
  449SOL    HW2 4752   1.050   0.922   1.220  0.0686  2.0698  2.0023
  450SOL     OW 4753   1.428   0.582   0.548 -0.3266  0.2949  0.1371
  450SOL    HW1 4754   1.438   0.593   0.647  1.1449 -0.1102  0.8297
  450SOL    HW2 4755   1.413   0.486   0.526  2.3936 -1.2450  1.8060
  451SOL     OW 4756   0.273   7.372   8.339 -0.6648 -0.5665  1.0050
  451SOL    HW1 4757   0.207   7.405   8.271  0.2881 -0.6625  1.9166
  451SOL    HW2 4758   0.366   7.380   8.302 -1.8445  2.6750  2.2260
  452SOL     OW 4759   8.004   5.862   1.695  0.2167  0.8371 -0.6277
  452SOL    HW1 4760   8.021   5.768   1.667  2.4634 -1.1578  0.4110
  452SOL    HW2 4761   8.052   5.924   1.632 -2.0622 -0.6660  0.7101
  453SOL     OW 4762   1.228   6.800   1.989 -0.2617 -0.5778 -0.2709
  453SOL    HW1 4763   1.134   6.807   1.955 -0.2655  0.9400 -0.5527
  453SOL    HW2 4764   1.279   6.737   1.930  0.1326  0.1325 -2.7483
  454SOL     OW 4765   2.796   1.579   3.747 -0.1400  0.5323 -0.3697
  454SOL    HW1 4766   2.775   1.503   3.686 -1.2779  0.0799  2.8178
  454SOL    HW2 4767   2.736   1.656   3.725 -1.0874  1.1311 -0.0886
  455SOL     OW 4768   2.618   6.560   0.175 -0.0326  0.0764 -0.4551
  455SOL    HW1 4769   2.716   6.569   0.193 -1.2215 -3.7297  0.1503
  455SOL    HW2 4770   2.587   6.635   0.117 -2.1013 -1.6367  1.3527
  456SOL     OW 4771   7.002   1.529   0.106 -0.4506  1.1401 -0.2090
  456SOL    HW1 4772   7.067   1.529   0.030 -0.3126 -0.7854 -1.8342
  456SOL    HW2 4773   6.961   1.438   0.114 -0.5586 -0.2185  2.1415
  457SOL     OW 4774   0.557   1.117   0.945 -0.1454  0.5035 -0.6499
  457SOL    HW1 4775   0.499   1.181   0.995 -1.3763  0.3862 -1.2573
  457SOL    HW2 4776   0.499   1.049   0.900  0.0093  1.3959  1.6523
  458SOL     OW 4777   0.743   8.214   3.272  0.2154 -0.1886  0.1685
  458SOL    HW1 4778   0.792   8.297   3.298  0.2290 -0.3294  1.8886
  458SOL    HW2 4779   0.739   8.152   3.350 -0.6237  0.2513  1.0126
  459SOL     OW 4780   1.404   1.600   8.285 -0.6665  0.4962 -0.6809
  459SOL    HW1 4781   1.379   1.593   8.188 -1.2609 -1.0039 -1.1237
  459SOL    HW2 4782   1.341   1.546   8.340  0.5541  3.0187 -0.7435
  460SOL     OW 4783   0.073   8.312   2.053  0.4409 -0.4211  0.7041
  460SOL    HW1 4784   0.030   8.285   1.967  2.1595  0.1985 -0.5341
  460SOL    HW2 4785   0.055   8.243   2.123  0.2180 -0.5515  0.5251
  461SOL     OW 4786   0.862   1.607   6.681  0.6998 -0.5117 -0.2819
  461SOL    HW1 4787   0.950   1.580   6.719 -1.4800  0.4301  0.2766
  461SOL    HW2 4788   0.861   1.706   6.667 -0.2207  0.8231  3.7963
  462SOL     OW 4789   2.599   0.209   8.438 -0.5146  0.0796 -0.2250
  462SOL    HW1 4790   2.696   0.193   8.456  0.9263 -1.8296  4.3562
  462SOL    HW2 4791   2.569   0.290   8.489  3.4058 -2.3647 -1.1714
  463SOL     OW 4792   1.005   0.356   4.557 -0.0395 -0.0808  0.3482
  463SOL    HW1 4793   0.931   0.347   4.490 -0.4008 -0.4266 -1.9098
  463SOL    HW2 4794   1.057   0.440   4.538 -0.0575  0.8011  2.9381
  464SOL     OW 4795   1.585   1.209   3.040  0.6259  0.3572 -0.0972
  464SOL    HW1 4796   1.498   1.167   3.013 -2.9029 -0.5059 -1.2115
  464SOL    HW2 4797   1.575   1.308   3.043  0.0485 -1.2140  0.5852
  465SOL     OW 4798   0.841   7.969   1.331 -0.5924  0.5352  0.5144
  465SOL    HW1 4799   0.830   7.891   1.393  0.3321  1.8747  1.2893
  465SOL    HW2 4800   0.765   7.970   1.265 -1.5015 -0.0665 -1.4190
  466SOL     OW 4801   2.792   6.922   7.175  0.0290  0.0134  0.1233
  466SOL    HW1 4802   2.887   6.894   7.178 -0.6814 -0.0407  1.3812
  466SOL    HW2 4803   2.778   6.999   7.238  0.2109 -0.6807 -1.2490
  467SOL     OW 4804   0.540   1.030   7.382 -0.1219  0.2265  0.0430
  467SOL    HW1 4805   0.619   0.968   7.376  0.9315 -1.1249 -1.1196
  467SOL    HW2 4806   0.464   0.983   7.428 -0.5519 -0.5125  3.4006
  468SOL     OW 4807   0.400   0.157   6.805 -0.0599  0.0779  0.1170
  468SOL    HW1 4808   0.479   0.218   6.794 -3.9892  1.0884 -0.0030
  468SOL    HW2 4809   0.421   0.068   6.765 -1.8237 -0.3659  1.0331
  469SOL     OW 4810   0.659   0.718   7.470 -0.2157  0.7211 -0.2544
  469SOL    HW1 4811   0.676   0.679   7.379 -2.5754 -0.5579 -1.1600
  469SOL    HW2 4812   0.572   0.768   7.468  0.4684  0.7970  1.7522
  470SOL     OW 4813   0.981   7.375   2.421  0.0430 -0.2588 -0.0606
  470SOL    HW1 4814   1.065   7.324   2.408 -1.3553 -0.4753  1.8005
  470SOL    HW2 4815   0.989   7.432   2.502 -2.2142 -0.3021  1.4058
  471SOL     OW 4816   8.495   7.991   3.245  0.3092 -0.0165  0.4484
  471SOL    HW1 4817   8.522   7.904   3.205 -0.1060 -0.2551 -2.5355
  471SOL    HW2 4818   8.410   7.979   3.296  2.9766 -3.4405 -0.3325
  472SOL     OW 4819   0.511   6.390   2.186 -0.5591  0.3438 -0.2247
  472SOL    HW1 4820   0.534   6.486   2.201 -0.0995 -0.2010  0.0756
  472SOL    HW2 4821   0.422   6.371   2.226  1.1279  1.6349  0.1203
  473SOL     OW 4822   1.450   3.370   3.794  0.2831 -0.4127 -0.0597
  473SOL    HW1 4823   1.408   3.287   3.830 -1.4726 -0.4151 -0.6128
  473SOL    HW2 4824   1.512   3.347   3.720  0.8308  0.0647  2.4956
  474SOL     OW 4825   0.797   2.256   1.848 -0.2296 -0.5847  0.9903
  474SOL    HW1 4826   0.755   2.229   1.934 -1.2385  1.0238  2.9818
  474SOL    HW2 4827   0.828   2.175   1.798 -0.2609 -1.2238  1.5681
  475SOL     OW 4828   2.424   8.798   1.009  0.4993 -0.1527 -0.1517
  475SOL    HW1 4829   2.379   8.867   1.066  0.1638  2.2837 -0.6012
  475SOL    HW2 4830   2.517   8.829   0.988  2.2983 -1.6777 -2.0548
  476SOL     OW 4831   8.818   3.506   1.737  0.1144  0.0174 -0.2417
  476SOL    HW1 4832   8.778   3.513   1.828 -0.6719  0.6679 -2.8902
  476SOL    HW2 4833   8.882   3.430   1.735 -0.1602  1.6667  1.3541
  477SOL     OW 4834   8.508   1.707   2.246  0.2320 -0.2907  0.1910
  477SOL    HW1 4835   8.460   1.793   2.229  0.9721 -0.4136 -0.4295
  477SOL    HW2 4836   8.587   1.723   2.305 -0.1803 -0.5142 -0.5409
  478SOL     OW 4837   7.561   1.824   1.295 -0.6818  0.0790  0.0271
  478SOL    HW1 4838   7.603   1.845   1.384  1.3881  0.8434 -1.0999
  478SOL    HW2 4839   7.492   1.753   1.307  0.4747  0.5435 -0.8347
  479SOL     OW 4840   7.647   2.182   6.167 -0.0668 -0.1644 -0.1950
  479SOL    HW1 4841   7.677   2.197   6.073  1.8511  0.2915  2.3204
  479SOL    HW2 4842   7.707   2.115   6.211 -1.2417  2.6801  2.0314
  480SOL     OW 4843   1.270   1.006   8.075 -0.6583 -0.0249  0.2327
  480SOL    HW1 4844   1.352   1.013   8.019 -2.9241 -0.1688 -0.6149
  480SOL    HW2 4845   1.294   0.979   8.168  2.4799  1.2773  2.0702
  481SOL     OW 4846   3.124   1.988   3.241  0.5712 -0.1100 -0.1740
  481SOL    HW1 4847   3.186   2.066   3.242 -1.3812 -1.4264  1.2025
  481SOL    HW2 4848   3.147   1.926   3.316  1.0258  1.1143  0.1804
  482SOL     OW 4849   8.236   5.727   2.123 -0.0982 -0.1203  0.1360
  482SOL    HW1 4850   8.259   5.728   2.026  0.1065  1.4686  0.7310
  482SOL    HW2 4851   8.282   5.803   2.169 -1.5886 -1.1819 -0.1757
  483SOL     OW 4852   0.372   2.924   1.169  0.3753  0.2217  0.2808
  483SOL    HW1 4853   0.326   2.884   1.090 -1.0218 -2.9661  0.8372
  483SOL    HW2 4854   0.418   2.852   1.221 -0.9914  0.4673 -0.5604
  484SOL     OW 4855   0.709   3.405   3.006  0.1019  0.0255 -0.3063
  484SOL    HW1 4856   0.739   3.420   3.100  0.4661  0.8325 -0.7456
  484SOL    HW2 4857   0.611   3.386   3.005 -0.5231  0.5973  0.0691
  485SOL     OW 4858   0.404   3.841   3.076  0.3690 -1.0064 -0.1531
  485SOL    HW1 4859   0.327   3.896   3.044 -0.4719 -1.2463 -1.3786
  485SOL    HW2 4860   0.488   3.870   3.030  1.9985  1.2523 -2.0353
  486SOL     OW 4861   1.556   0.290   1.064  0.3115 -0.0679 -0.1291
  486SOL    HW1 4862   1.617   0.322   0.991  0.1435 -0.8393  0.0023
  486SOL    HW2 4863   1.609   0.237   1.130  0.0635  3.7081  1.6788
  487SOL     OW 4864   1.476   0.062   4.686  0.6117 -0.0413  0.4178
  487SOL    HW1 4865   1.492   0.017   4.599 -0.2543 -0.5945 -1.4812
  487SOL    HW2 4866   1.379   0.085   4.696  1.1464 -1.3311 -0.3700
  488SOL     OW 4867   3.030   0.535   6.004  0.1552 -0.3016 -0.2931
  488SOL    HW1 4868   3.045   0.569   6.097  0.9080 -1.0941 -0.6852
  488SOL    HW2 4869   3.005   0.439   6.007  1.5678  0.8428  1.9964
  489SOL     OW 4870   0.627   2.992   2.313 -0.0245 -0.1237  0.0044
  489SOL    HW1 4871   0.531   2.983   2.338  2.0071  1.5228  5.2217
  489SOL    HW2 4872   0.681   2.920   2.358 -1.7935 -3.4074 -0.0874
  490SOL     OW 4873   2.238   7.999   1.764  0.1304 -0.2595  0.1288
  490SOL    HW1 4874   2.252   8.027   1.669 -1.1603  1.6858 -0.5473
  490SOL    HW2 4875   2.231   7.900   1.769  0.8360 -1.3411  0.8901
  491SOL     OW 4876   2.342   0.941   1.803  0.0406 -0.1275 -0.0026
  491SOL    HW1 4877   2.347   0.845   1.776  0.3200 -2.1767  0.1457
  491SOL    HW2 4878   2.434   0.976   1.817 -3.8960 -0.0931 -1.4834
  492SOL     OW 4879   1.521   3.658   2.410 -0.1932 -0.0818 -0.0555
  492SOL    HW1 4880   1.615   3.635   2.384 -2.3669  1.4038  0.3366
  492SOL    HW2 4881   1.514   3.660   2.510 -0.2763 -1.6982 -0.5535
  493SOL     OW 4882   8.463   8.306   8.607  0.1733 -0.5433  0.0691
  493SOL    HW1 4883   8.509   8.368   8.671  0.2226  1.0918 -1.0512
  493SOL    HW2 4884   8.380   8.350   8.572 -1.8837  0.6202 -1.5291
  494SOL     OW 4885   3.295   1.070   0.165 -0.8594  0.1284  0.2434
  494SOL    HW1 4886   3.241   1.078   0.249  4.2437 -2.1459 -0.6373
  494SOL    HW2 4887   3.261   1.136   0.098  0.5410 -2.1931 -0.0324
  495SOL     OW 4888   1.498   0.468   7.605 -0.0102 -1.1872 -0.0641
  495SOL    HW1 4889   1.439   0.508   7.675  1.7793 -2.5830  1.0298
  495SOL    HW2 4890   1.444   0.449   7.523  1.6916  3.0097 -1.4147
  496SOL     OW 4891   0.697   1.955   8.634  0.0989 -0.1348 -0.2445
  496SOL    HW1 4892   0.604   1.984   8.658 -3.0884  0.5496 -1.0044
  496SOL    HW2 4893   0.693   1.894   8.554 -1.4166  0.7203 -1.3233
  497SOL     OW 4894   1.020   1.886   3.415 -0.4784 -0.3344  0.0423
  497SOL    HW1 4895   0.964   1.822   3.469 -2.8360 -0.4524 -1.1122
  497SOL    HW2 4896   0.967   1.918   3.337  1.2470 -0.7483  1.9370
  498SOL     OW 4897   1.368   4.238   8.674  0.4228  0.7916  0.5086
  498SOL    HW1 4898   1.304   4.202   8.742  0.2959 -1.0679 -0.6895
  498SOL    HW2 4899   1.454   4.188   8.679 -0.7245  0.5312  2.2526
  499SOL     OW 4900   8.579   3.331   0.998  0.6560  0.2927  0.1655
  499SOL    HW1 4901   8.521   3.256   1.029  1.0282 -0.5300 -3.6155
  499SOL    HW2 4902   8.649   3.296   0.936 -1.1268 -0.5633 -3.5335
  500SOL     OW 4903   3.058   1.766   0.292  0.3989 -0.6790 -0.1309
  500SOL    HW1 4904   3.049   1.848   0.349  0.7260 -1.7947  1.0132
  500SOL    HW2 4905   3.050   1.793   0.195  0.4588 -2.7068  0.7420
  501SOL     OW 4906   0.463   8.831   1.649 -0.4707 -0.6210  0.2219
  501SOL    HW1 4907   0.366   8.809   1.657 -0.7749 -0.5852  2.3118
  501SOL    HW2 4908   0.483   8.913   1.703  0.1398  0.3905  0.3833
  502SOL     OW 4909   0.655   2.163   0.561 -0.0560  0.0265 -0.1757
  502SOL    HW1 4910   0.742   2.130   0.597  0.5685  0.0263  2.8720
  502SOL    HW2 4911   0.602   2.087   0.524  0.6318 -1.3785  0.2310
  503SOL     OW 4912   0.077   3.286   1.462 -0.2602  0.4333  0.0243
  503SOL    HW1 4913   0.073   3.261   1.365  1.2729  1.8456 -1.0693
  503SOL    HW2 4914  -0.015   3.283   1.501  0.2446  0.4592  1.2213
  504SOL     OW 4915   3.095   2.032   0.442  0.2109 -0.3896  1.1726
  504SOL    HW1 4916   3.021   2.079   0.490  1.2486 -3.0262 -0.8525
  504SOL    HW2 4917   3.114   2.079   0.355  0.2443  1.3778 -3.1581
  505SOL     OW 4918   6.972   0.483   8.327 -0.1379 -0.2148  0.1432
  505SOL    HW1 4919   7.004   0.548   8.258 -0.3158 -4.2689 -0.9991
  505SOL    HW2 4920   6.949   0.396   8.283 -1.0295 -0.1697  3.1202
  506SOL     OW 4921   1.683   1.259   0.097 -0.6940 -0.5359  0.3982
  506SOL    HW1 4922   1.654   1.351   0.125  1.6251 -0.8507  0.9511
  506SOL    HW2 4923   1.691   1.201   0.178 -0.1256  0.8339 -0.0107
  507SOL     OW 4924   1.896   8.822   3.508 -0.1826  0.0909 -0.3036
  507SOL    HW1 4925   1.821   8.888   3.518 -0.3909 -0.1848 -0.2990
  507SOL    HW2 4926   1.982   8.864   3.536  1.2139 -2.7870 -0.5931
  508SOL     OW 4927   0.260   0.767   7.695 -0.2719  0.0267  0.9225
  508SOL    HW1 4928   0.168   0.802   7.710  2.3618 -5.2261 -0.1151
  508SOL    HW2 4929   0.257   0.667   7.686 -0.9411 -1.4271 -1.5884
  509SOL     OW 4930   1.421   1.825   8.827  0.0774  0.1407 -0.4290
  509SOL    HW1 4931   1.481   1.881   8.770 -0.6735 -0.5382  0.7604
  509SOL    HW2 4932   1.391   1.745   8.775  0.5657  0.2140 -1.7917
  510SOL     OW 4933   2.761   0.159   1.457  0.0769  0.7061  0.3162
  510SOL    HW1 4934   2.818   0.213   1.518 -1.5106 -2.3933 -0.1543
  510SOL    HW2 4935   2.790   0.175   1.362  2.0515 -0.2042  1.0268
  511SOL     OW 4936   8.325   1.393   6.839 -0.0044 -0.2344 -0.0500
  511SOL    HW1 4937   8.375   1.413   6.923 -1.7712  0.7149 -0.7470
  511SOL    HW2 4938   8.314   1.295   6.829 -1.1157 -1.6496 -0.1626
  512SOL     OW 4939   2.347   8.772   8.607  0.3182  0.4648  0.1180
  512SOL    HW1 4940   2.402   8.785   8.525  1.1115 -1.5126  0.9372
  512SOL    HW2 4941   2.334   8.674   8.624  0.4891  1.7501  1.7029
  513SOL     OW 4942   1.966   8.261   1.454 -0.7310 -0.0819 -0.1740
  513SOL    HW1 4943   1.927   8.277   1.364  0.4137 -1.0414 -3.2081
  513SOL    HW2 4944   2.012   8.172   1.456  1.2364 -0.2756 -0.3871
  514SOL     OW 4945   7.647   0.404   3.660 -0.3587  0.3275  0.1910
  514SOL    HW1 4946   7.702   0.371   3.583 -0.2927 -0.3823  0.7053
  514SOL    HW2 4947   7.701   0.469   3.714  2.4609  0.2944 -1.0946
  515SOL     OW 4948   0.598   7.574   2.502 -0.1754 -0.2623 -0.3160
  515SOL    HW1 4949   0.576   7.658   2.452  0.3670  1.2035  0.0007
  515SOL    HW2 4950   0.637   7.507   2.440 -1.7162 -1.9720  1.2048
  516SOL     OW 4951   7.077   8.308   0.661  0.1465  0.0549 -0.1168
  516SOL    HW1 4952   7.003   8.319   0.727  1.4965 -0.9218 -1.4804
  516SOL    HW2 4953   7.159   8.277   0.708 -0.8044  0.6487  0.5134
  517SOL     OW 4954   1.332   0.208   3.239 -0.4304 -0.4158 -0.3177
  517SOL    HW1 4955   1.261   0.276   3.223  1.5438  3.1395 -0.9478
  517SOL    HW2 4956   1.322   0.133   3.173 -0.5645 -1.3280 -1.6310
  518SOL     OW 4957   7.828   0.149   8.458 -0.2692 -0.5713  0.2129
  518SOL    HW1 4958   7.838   0.226   8.394  2.2160 -2.5904  0.5525
  518SOL    HW2 4959   7.798   0.184   8.547  0.4548 -2.2103  0.0211
  519SOL     OW 4960   1.623   8.088   0.249  0.5135 -0.5936 -0.4251
  519SOL    HW1 4961   1.590   8.023   0.317  2.0916 -1.4051 -0.3911
  519SOL    HW2 4962   1.714   8.061   0.217 -0.9099 -1.6016  1.2443
  520SOL     OW 4963   3.134   7.575   1.956  0.1677 -0.5412  0.5200
  520SOL    HW1 4964   3.154   7.643   1.885 -2.5564 -1.8062  1.3502
  520SOL    HW2 4965   3.060   7.516   1.925 -4.0919 -0.0877 -0.0206
  521SOL     OW 4966   8.830   1.934   0.068  0.3042  0.5923  0.0476
  521SOL    HW1 4967   8.849   1.984  -0.016 -0.2741 -0.5852  1.7317
  521SOL    HW2 4968   8.837   1.997   0.146  0.6016 -0.3124 -1.3541
  522SOL     OW 4969   0.126   8.073   1.080 -0.8090 -0.6622  0.0890
  522SOL    HW1 4970   0.178   8.053   0.997  1.2374  0.6309  0.4649
  522SOL    HW2 4971   0.028   8.072   1.060  0.8721 -2.2077  0.0911
  523SOL     OW 4972   1.950   3.527   3.504  0.0614 -0.8122 -0.5060
  523SOL    HW1 4973   1.867   3.582   3.511 -0.8071 -0.6222  2.0605
  523SOL    HW2 4974   2.026   3.577   3.545 -1.0883  1.2509 -2.6393
  524SOL     OW 4975   1.606   2.820   8.579  0.0367 -0.3398 -0.4353
  524SOL    HW1 4976   1.549   2.885   8.529 -2.7785  0.8082 -0.7879
  524SOL    HW2 4977   1.678   2.869   8.627 -0.1539 -2.0694 -1.8528
  525SOL     OW 4978   2.124   1.293   2.484 -0.0597 -0.2371  0.1733
  525SOL    HW1 4979   2.172   1.340   2.410  3.3909 -0.1104  0.5033
  525SOL    HW2 4980   2.130   1.348   2.567  0.5559  1.9029  0.4447
  526SOL     OW 4981   0.663   0.136   8.069 -0.3169 -0.4905  0.7492
  526SOL    HW1 4982   0.644   0.052   8.119  0.2502 -1.3418 -0.5086
  526SOL    HW2 4983   0.726   0.117   7.994  2.5791 -2.6964 -1.7143
  527SOL     OW 4984   8.829   0.224   1.998  0.2424 -0.3152  0.3853
  527SOL    HW1 4985   8.734   0.195   1.996 -0.8308  1.8668 -1.4789
  527SOL    HW2 4986   8.850   0.274   1.914 -0.4023  1.3483  0.6463
  528SOL     OW 4987   1.659   1.580   7.977 -0.3257 -0.5492 -0.3189
  528SOL    HW1 4988   1.670   1.484   8.004  0.2945 -0.8858 -0.8861
  528SOL    HW2 4989   1.593   1.586   7.902 -1.1296  0.9359  1.3281
  529SOL     OW 4990   8.223   3.768   0.801 -0.1079 -0.2807  0.3189
  529SOL    HW1 4991   8.181   3.858   0.810 -0.5083  1.4027 -3.9359
  529SOL    HW2 4992   8.314   3.769   0.842 -0.9867 -1.1221 -1.7922
  530SOL     OW 4993   1.109   0.689   8.611  0.3287  0.2222  0.2353
  530SOL    HW1 4994   1.170   0.636   8.551  1.4369  2.7799 -2.0003
  530SOL    HW2 4995   1.083   0.632   8.690  1.3296 -0.3999  1.5531
  531SOL     OW 4996   0.308   0.281   2.783 -0.1935  0.3175  0.3731
  531SOL    HW1 4997   0.344   0.303   2.874  1.4549 -1.7933 -0.5213
  531SOL    HW2 4998   0.341   0.191   2.755  2.0697  1.0119  0.3789
  532SOL     OW 4999   8.587   1.285   1.256  0.5185  0.5144 -0.2264
  532SOL    HW1 5000   8.666   1.344   1.270  3.3074  2.4285  1.2443
  532SOL    HW2 5001   8.505   1.342   1.246  2.4617 -0.2268  1.2903
  533SOL     OW 5002   8.628   8.129   7.465 -0.6083  0.1713  0.1728
  533SOL    HW1 5003   8.533   8.149   7.440 -1.9369  0.4209 -1.3878
  533SOL    HW2 5004   8.650   8.174   7.552  1.2470 -0.1894  2.0002
  534SOL     OW 5005   1.407   3.928   2.661 -0.0755 -0.4889 -0.8353
  534SOL    HW1 5006   1.460   4.009   2.636  0.5705  2.3202 -1.1752
  534SOL    HW2 5007   1.312   3.940   2.631  2.2030 -1.1685  0.7644
  535SOL     OW 5008   0.564   0.545   3.884 -0.0652 -0.4061  0.7459
  535SOL    HW1 5009   0.472   0.573   3.856  1.1136  3.1221  1.0738
  535SOL    HW2 5010   0.597   0.606   3.956  2.6073 -2.5477  1.1562
  536SOL     OW 5011   7.648   2.665   0.050  0.5929  0.3342 -0.2432
  536SOL    HW1 5012   7.729   2.633   0.100 -0.3676 -0.3410  0.4395
  536SOL    HW2 5013   7.582   2.590   0.044  0.7755 -0.8599 -1.4089
  537SOL     OW 5014   0.449   2.274   2.649  0.1671 -0.4039 -0.4127
  537SOL    HW1 5015   0.375   2.324   2.604  0.5438 -0.3121  1.7522
  537SOL    HW2 5016   0.537   2.313   2.622 -3.2027 -0.5214 -0.7435
  538SOL     OW 5017   0.208   7.844   1.216 -0.3488  0.1422  0.4678
  538SOL    HW1 5018   0.169   7.920   1.163  1.0765  1.9303 -1.2613
  538SOL    HW2 5019   0.147   7.765   1.212 -1.1562  1.1556  1.3642
  539SOL     OW 5020   1.234   6.901   6.844  0.9035  0.2028 -0.1484
  539SOL    HW1 5021   1.191   6.881   6.756 -4.2602 -1.5516 -0.3703
  539SOL    HW2 5022   1.333   6.908   6.833  1.6384  0.1417  1.5633
  540SOL     OW 5023   3.100   2.445   0.787 -0.3736 -0.4203  0.2983
  540SOL    HW1 5024   3.049   2.366   0.754 -0.3421 -0.7025 -0.7230
  540SOL    HW2 5025   3.037   2.509   0.831 -1.7921 -1.5575  1.8271
  541SOL     OW 5026   0.539   6.774   6.560  0.8215 -0.0191  0.1606
  541SOL    HW1 5027   0.447   6.814   6.557  0.1311  1.0722 -0.9832
  541SOL    HW2 5028   0.542   6.701   6.628  0.6807  2.4773  1.2003
  542SOL     OW 5029   0.654   1.287   2.169  0.0083 -0.1760 -0.1610
  542SOL    HW1 5030   0.671   1.207   2.227  2.4326  0.4739  2.8631
  542SOL    HW2 5031   0.556   1.301   2.160  0.3205 -1.7238 -1.5129
  543SOL     OW 5032   1.886   0.987   7.058 -0.0874 -0.2260 -0.7893
  543SOL    HW1 5033   1.909   0.905   7.005 -0.6263  0.0755 -1.3914
  543SOL    HW2 5034   1.802   0.971   7.109 -3.2297  3.2950  0.0315
  544SOL     OW 5035   2.259   8.398   8.472  0.2141  1.0936  0.0960
  544SOL    HW1 5036   2.217   8.479   8.431 -0.2802 -1.0752 -0.4608
  544SOL    HW2 5037   2.188   8.337   8.507  1.2833 -1.0776  0.0424
  545SOL     OW 5038   8.484   3.095   1.050  0.2191 -0.6093  0.0070
  545SOL    HW1 5039   8.484   2.998   1.027 -2.4336 -3.3229  0.3948
  545SOL    HW2 5040   8.402   3.139   1.014  1.7071  0.3259  0.3282
  546SOL     OW 5041   3.494   2.228   0.262  0.0523 -0.3382  0.3681
  546SOL    HW1 5042   3.563   2.173   0.215  1.2496 -1.5485  3.2988
  546SOL    HW2 5043   3.531   2.262   0.348 -0.4717  1.5969 -0.6084
  547SOL     OW 5044   3.077   5.973   8.239  0.2191 -0.0300 -0.2167
  547SOL    HW1 5045   3.003   5.905   8.240 -2.6396 -0.1233 -1.1079
  547SOL    HW2 5046   3.053   6.047   8.177  1.4176 -1.4508  0.7000
  548SOL     OW 5047   3.833   1.294   1.480  0.3579 -0.0502  0.3056
  548SOL    HW1 5048   3.892   1.306   1.560  0.7236 -1.2997 -2.3558
  548SOL    HW2 5049   3.790   1.203   1.483 -0.5414  0.9486 -1.4273
  549SOL     OW 5050   0.265   8.231   5.937 -0.4769 -0.1687 -0.3657
  549SOL    HW1 5051   0.182   8.286   5.926  0.6662  0.6566 -0.3448
  549SOL    HW2 5052   0.282   8.215   6.034  0.5651 -0.9267 -2.5595
  550SOL     OW 5053   6.501   1.365   0.657  0.8882 -0.4890 -0.4193
  550SOL    HW1 5054   6.404   1.391   0.655  1.9322 -0.3681 -1.8557
  550SOL    HW2 5055   6.519   1.306   0.736  3.5939  2.3025  0.4669
  551SOL     OW 5056   0.328   1.891   0.728 -0.0751  0.4378  0.3860
  551SOL    HW1 5057   0.420   1.852   0.720  1.0646  0.0229 -0.4729
  551SOL    HW2 5058   0.320   1.939   0.815 -2.1148  1.1506  4.5220
  552SOL     OW 5059   7.497   0.699   1.474 -0.4988  0.2870  0.0225
  552SOL    HW1 5060   7.486   0.714   1.376 -1.1043 -0.4276  1.0529
  552SOL    HW2 5061   7.541   0.779   1.515 -1.6498 -1.3017 -1.4511
  553SOL     OW 5062   7.912   1.258   0.882 -0.3273  0.3372  0.2725
  553SOL    HW1 5063   7.821   1.287   0.854 -1.9769  0.6941 -0.1311
  553SOL    HW2 5064   7.930   1.292   0.974  2.4799  0.1873 -1.4921
  554SOL     OW 5065   0.067   1.636   2.126 -0.0647 -0.6060 -0.2856
  554SOL    HW1 5066  -0.008   1.701   2.117  0.1815  0.6098 -2.4425
  554SOL    HW2 5067   0.153   1.685   2.136 -3.0673 -1.3024  1.0382
  555SOL     OW 5068   6.957   1.659   4.126 -0.2406  0.2537  0.1659
  555SOL    HW1 5069   6.967   1.577   4.182  0.7851 -1.2718  1.1402
  555SOL    HW2 5070   7.040   1.714   4.133 -1.1743 -3.2078  0.3861
  556SOL     OW 5071   8.668   0.844   3.172  0.8553 -0.3064  0.4460
  556SOL    HW1 5072   8.605   0.766   3.171  1.7535 -0.2979  0.7350
  556SOL    HW2 5073   8.752   0.819   3.124 -1.3490  0.2206 -1.8702
  557SOL     OW 5074   6.542   8.752   4.095 -0.0016 -0.2775  0.0899
  557SOL    HW1 5075   6.546   8.746   4.195  1.7784  1.7736 -2.2094
  557SOL    HW2 5076   6.605   8.686   4.055  0.5020 -0.8596 -0.6591
  558SOL     OW 5077   0.361   1.553   0.973 -0.2979  0.1835  0.8045
  558SOL    HW1 5078   0.445   1.577   0.924 -1.0064 -0.0894  0.2779
  558SOL    HW2 5079   0.343   1.620   1.045  0.3178 -1.0630  0.3876
  559SOL     OW 5080   7.261   1.411   2.799 -0.4619 -0.8050 -0.0923
  559SOL    HW1 5081   7.173   1.424   2.844 -0.8140  0.3441  1.8650
  559SOL    HW2 5082   7.268   1.470   2.719  0.2455  1.1072  0.3196
  560SOL     OW 5083   6.804   1.490   4.731 -0.1677  0.2143 -0.0570
  560SOL    HW1 5084   6.821   1.456   4.824 -0.5147 -0.7448 -1.6033
  560SOL    HW2 5085   6.710   1.469   4.705 -1.8279  1.8484 -2.0040
  561SOL     OW 5086   8.749   0.463   4.620  0.2358  0.0600  0.5282
  561SOL    HW1 5087   8.835   0.458   4.671  0.7443  0.3288 -1.0407
  561SOL    HW2 5088   8.765   0.434   4.525 -0.6912 -1.0812 -0.8687
  562SOL     OW 5089   8.772   7.677   3.566 -0.3383  0.1344  0.4041
  562SOL    HW1 5090   8.736   7.649   3.477 -1.9838 -0.9416 -0.3747
  562SOL    HW2 5091   8.843   7.612   3.594  2.3596  1.3403  2.2014
  563SOL     OW 5092   0.972   0.802   2.946 -0.4775 -0.3280  0.0581
  563SOL    HW1 5093   0.939   0.871   3.012  1.7931 -1.4786  0.5772
  563SOL    HW2 5094   0.977   0.713   2.991 -0.5817  0.6634  1.2315
  564SOL     OW 5095   1.848   3.520   3.839  0.5727  0.4643  0.4403
  564SOL    HW1 5096   1.816   3.545   3.748 -0.7755  1.6871 -0.1616
  564SOL    HW2 5097   1.864   3.421   3.842  2.0241  1.5527  0.8241
  565SOL     OW 5098   8.099   1.232   3.553 -0.1999 -0.1550  0.6003
  565SOL    HW1 5099   8.028   1.255   3.620 -0.3733  0.8694 -1.1032
  565SOL    HW2 5100   8.065   1.249   3.461 -1.9343 -0.5201 -0.2286
  566SOL     OW 5101   8.622   0.091   8.728 -0.2798 -0.2785  0.1055
  566SOL    HW1 5102   8.615  -0.004   8.695 -1.0417  0.1216 -2.6793
  566SOL    HW2 5103   8.585   0.152   8.658  1.8188  1.2129 -0.4586
  567SOL     OW 5104   7.423   8.086   1.186  0.1801  0.6958 -0.9450
  567SOL    HW1 5105   7.479   8.027   1.245 -1.5421 -1.3788 -1.1399
  567SOL    HW2 5106   7.431   8.054   1.091  0.1503 -1.7396 -1.2212
  568SOL     OW 5107   0.473   2.683   2.746  0.3469  0.1979  0.3793
  568SOL    HW1 5108   0.423   2.657   2.663 -1.1365  0.7064 -1.3110
  568SOL    HW2 5109   0.413   2.737   2.806  0.3741  3.1466 -0.6233
  569SOL     OW 5110   0.090   1.989   3.383 -0.7048  0.0674 -0.1774
  569SOL    HW1 5111   0.035   1.918   3.338  2.5287  3.8693  1.3120
  569SOL    HW2 5112   0.055   2.079   3.358 -0.0836 -0.7972 -1.3677
  570SOL     OW 5113   8.267   8.654   0.815  0.3465  0.2773  0.2254
  570SOL    HW1 5114   8.310   8.644   0.725  3.2185 -0.8493 -0.6504
  570SOL    HW2 5115   8.298   8.740   0.857  0.0666 -1.2903 -0.6810
  571SOL     OW 5116   0.517   2.110   4.575 -0.2291  0.4667 -0.2266
  571SOL    HW1 5117   0.562   2.169   4.509 -2.2142 -0.4398  0.2651
  571SOL    HW2 5118   0.489   2.025   4.530  2.7555  1.7573  0.0009
  572SOL     OW 5119   8.343   4.475   1.322 -0.5519  0.2045 -0.1336
  572SOL    HW1 5120   8.339   4.574   1.310 -3.6521 -3.1263 -0.6170
  572SOL    HW2 5121   8.254   4.435   1.299  1.1584  0.8345 -0.0866
  573SOL     OW 5122   8.887   3.037   2.946  0.7373  0.2413  0.1268
  573SOL    HW1 5123   8.897   3.129   2.983 -1.9923 -1.3133 -0.7833
  573SOL    HW2 5124   8.802   2.996   2.979  0.3543  0.2631 -0.9915
  574SOL     OW 5125   1.242   2.029   3.854 -0.5485  0.3945 -0.4129
  574SOL    HW1 5126   1.219   2.012   3.758  0.2950  0.0085  2.8669
  574SOL    HW2 5127   1.159   2.049   3.906  2.3959 -2.3933 -0.5898
  575SOL     OW 5128   2.087   2.418   3.169  0.6766 -0.1589  0.0862
  575SOL    HW1 5129   2.055   2.512   3.179  0.5644  0.3170 -1.5528
  575SOL    HW2 5130   2.142   2.394   3.249  2.7510  1.3842 -2.2866
  576SOL     OW 5131   2.961   0.632   2.360 -0.2004  0.3244 -0.1146
  576SOL    HW1 5132   3.020   0.553   2.347  1.3217 -2.2496 -3.8736
  576SOL    HW2 5133   2.919   0.658   2.273 -1.4270  0.4931 -2.8436
  577SOL     OW 5134   2.020   3.243   3.803 -0.4947  0.2008  0.0752
  577SOL    HW1 5135   2.065   3.306   3.740 -0.7814 -1.9240  1.7055
  577SOL    HW2 5136   2.089   3.185   3.847  0.0232  1.5880  2.2991
  578SOL     OW 5137   2.419   1.793   1.514  0.0302  0.4529  0.4101
  578SOL    HW1 5138   2.448   1.717   1.454  0.3026 -1.6785 -0.0611
  578SOL    HW2 5139   2.387   1.756   1.601 -0.7109 -0.5364 -0.4576
  579SOL     OW 5140   8.398   1.005   5.217  0.3268 -0.7626  0.4671
  579SOL    HW1 5141   8.438   0.916   5.199  0.2158  1.8208 -2.3558
  579SOL    HW2 5142   8.399   1.060   5.133 -3.5328  0.4688  1.4560
  580SOL     OW 5143   0.444   1.203   8.340 -0.2849 -0.3950  0.1918
  580SOL    HW1 5144   0.378   1.149   8.392  1.1158 -0.5436 -0.9236
  580SOL    HW2 5145   0.418   1.203   8.244 -0.7589  1.2612  1.5102
  581SOL     OW 5146   1.477   8.703   3.617  0.5873  0.3312  0.5068
  581SOL    HW1 5147   1.573   8.677   3.607 -0.6440  0.2819  0.1857
  581SOL    HW2 5148   1.432   8.697   3.528  0.3255 -0.6007  0.7109
  582SOL     OW 5149   8.709   0.800   2.459 -0.1509  0.3934  0.5193
  582SOL    HW1 5150   8.650   0.769   2.384 -1.2031  3.2290  0.0231
  582SOL    HW2 5151   8.795   0.834   2.423 -0.8704  0.6952  0.4265
  583SOL     OW 5152   7.654   0.826   4.341  0.0271 -0.0940  0.1967
  583SOL    HW1 5153   7.608   0.838   4.429  0.4267 -1.3394  0.9171
  583SOL    HW2 5154   7.750   0.803   4.357 -1.5894  1.7095  1.0508
  584SOL     OW 5155   0.238   1.704   0.553 -0.2522 -0.4025  0.5011
  584SOL    HW1 5156   0.199   1.758   0.479  0.6138 -1.3700 -1.5583
  584SOL    HW2 5157   0.263   1.764   0.628 -1.3119 -1.2173 -0.1888
  585SOL     OW 5158   2.260   2.253   2.981  0.3692 -0.0358 -0.8629
  585SOL    HW1 5159   2.216   2.296   2.902  0.4798 -0.0301 -0.8614
  585SOL    HW2 5160   2.221   2.290   3.065 -1.3242  4.0067  1.1547
  586SOL     OW 5161   0.170   0.581   6.048  0.5598 -0.5527  0.2244
  586SOL    HW1 5162   0.088   0.631   6.019  2.5384 -2.0734  1.5445
  586SOL    HW2 5163   0.244   0.646   6.065  2.5331  1.4589 -1.1669
  587SOL     OW 5164   1.955   2.139   4.257  0.2107 -0.2865  0.2613
  587SOL    HW1 5165   1.915   2.229   4.274 -0.2075  1.5235  0.7693
  587SOL    HW2 5166   2.036   2.127   4.314 -0.4918 -2.2603 -0.2848
  588SOL     OW 5167   8.534   1.970   3.530  0.2463 -0.0400  0.2656
  588SOL    HW1 5168   8.464   1.934   3.591 -2.1588  1.3913 -0.9108
  588SOL    HW2 5169   8.589   2.039   3.577 -0.3372  2.7914  1.5836
  589SOL     OW 5170   7.799   0.474   1.427 -0.5209  0.4833 -0.1881
  589SOL    HW1 5171   7.794   0.458   1.328  0.1687 -1.0264 -1.7200
  589SOL    HW2 5172   7.730   0.418   1.473  2.3836  0.2584  1.0723
  590SOL     OW 5173   0.927   1.620   1.907 -0.3963 -0.1470  0.4944
  590SOL    HW1 5174   0.851   1.651   1.965 -0.8080  1.0510 -1.6179
  590SOL    HW2 5175   1.009   1.607   1.964  0.0483 -0.0115  0.8941
  591SOL     OW 5176   4.582   8.674   3.746 -0.2403  0.2775  0.0816
  591SOL    HW1 5177   4.504   8.729   3.773 -2.8544 -1.5134  1.0811
  591SOL    HW2 5178   4.648   8.671   3.821 -0.0192 -1.1727 -1.0645
  592SOL     OW 5179   0.047   2.082   5.751 -0.1569 -0.3402 -0.1847
  592SOL    HW1 5180   0.046   2.143   5.830 -0.9391 -2.3782  1.6037
  592SOL    HW2 5181   0.101   2.001   5.772 -1.3342 -0.2086 -0.8958
  593SOL     OW 5182   0.116   6.394   1.878 -0.4508  0.3426  0.3938
  593SOL    HW1 5183   0.165   6.374   1.793 -0.6299 -0.3882  1.9216
  593SOL    HW2 5184   0.163   6.469   1.926 -1.0280 -1.1128 -1.3751
  594SOL     OW 5185   1.418   2.525   2.909 -0.2048 -0.3216  0.4400
  594SOL    HW1 5186   1.481   2.591   2.948  0.0117 -1.2365  0.8656
  594SOL    HW2 5187   1.346   2.504   2.975 -0.3278  2.4461 -0.4232
  595SOL     OW 5188   8.221   2.257   5.370  0.0355  0.4163 -0.1964
  595SOL    HW1 5189   8.134   2.261   5.321 -2.4320  2.0353  0.0829
  595SOL    HW2 5190   8.274   2.179   5.338  2.0916  2.0226  1.8065
  596SOL     OW 5191   7.517   1.057   3.120 -0.0271  0.5677  0.1500
  596SOL    HW1 5192   7.469   1.108   3.049  1.1679  2.1516  1.2433
  596SOL    HW2 5193   7.544   0.968   3.085  1.2397  1.4099 -1.3811
  597SOL     OW 5194   1.033   2.317   0.895 -0.2712 -0.5438  0.2222
  597SOL    HW1 5195   1.025   2.415   0.914  0.6905 -1.8515  1.7486
  597SOL    HW2 5196   1.036   2.303   0.797 -0.3512  2.2550 -2.0386
  598SOL     OW 5197   6.649   2.864   4.443 -0.6794 -0.1356  0.1421
  598SOL    HW1 5198   6.628   2.944   4.385  0.4400  2.3346 -1.2137
  598SOL    HW2 5199   6.690   2.792   4.387 -0.6292  2.0342 -1.9620
  599SOL     OW 5200   0.137   8.864   3.442  0.1841 -0.5251 -0.2047
  599SOL    HW1 5201   0.078   8.924   3.387 -1.2725  0.5728  2.0198
  599SOL    HW2 5202   0.081   8.810   3.505  2.4279  0.2245  2.0203
  600SOL     OW 5203   8.355   2.022   5.293 -0.1600 -0.1357 -0.2245
  600SOL    HW1 5204   8.413   1.943   5.312 -0.5747 -2.3655 -1.2968
  600SOL    HW2 5205   8.263   1.991   5.267  1.0585  0.0948 -1.1739
  601SOL     OW 5206   3.103   2.569   0.068 -0.8858  0.3658  0.1979
  601SOL    HW1 5207   3.115   2.476   0.034  1.3722 -0.7593 -1.8649
  601SOL    HW2 5208   3.005   2.592   0.068 -0.1157 -1.3816 -1.2596
  602SOL     OW 5209   7.210   0.802   2.584 -0.0367 -0.0075 -0.4649
  602SOL    HW1 5210   7.151   0.723   2.566 -1.3728  2.7308  0.4222
  602SOL    HW2 5211   7.306   0.775   2.575 -0.7495 -0.8872 -2.0920
  603SOL     OW 5212   0.127   1.785   1.477  0.1570  0.0263 -0.8655
  603SOL    HW1 5213   0.144   1.769   1.574 -0.0674 -2.0717  0.5754
  603SOL    HW2 5214   0.215   1.801   1.430 -2.1855  1.5776 -0.9366
  604SOL     OW 5215   0.430   1.505   2.208 -0.7517  0.0072 -0.1496
  604SOL    HW1 5216   0.397   1.597   2.184  0.0358  3.6350 -0.6953
  604SOL    HW2 5217   0.519   1.512   2.253  0.8800  0.6434 -0.5430
  605SOL     OW 5218   8.136   4.128   1.425  0.5210  0.6287 -0.2881
  605SOL    HW1 5219   8.201   4.103   1.353  2.1670 -1.2444  0.7085
  605SOL    HW2 5220   8.095   4.045   1.463  1.5678 -1.7185  0.8308
  606SOL     OW 5221   8.411   7.498   0.565 -0.2173 -0.0842 -0.5687
  606SOL    HW1 5222   8.482   7.567   0.579 -1.2576  0.7669 -0.9982
  606SOL    HW2 5223   8.440   7.435   0.493 -0.9394  1.3637 -5.6902
  607SOL     OW 5224   0.596   1.575   2.441  0.2579 -0.3496  0.1284
  607SOL    HW1 5225   0.687   1.600   2.475  1.5450  3.6420  0.3324
  607SOL    HW2 5226   0.589   1.476   2.434  0.1973  1.3686  0.7922
  608SOL     OW 5227   1.389   1.289   0.604 -0.1584  0.0378 -0.3149
  608SOL    HW1 5228   1.399   1.382   0.569 -4.3396 -0.9575 -0.6807
  608SOL    HW2 5229   1.436   1.281   0.692  0.8755  1.7319  2.6523
  609SOL     OW 5230   8.827   8.099   7.015  0.4401 -0.5843  0.0557
  609SOL    HW1 5231   8.834   8.091   6.916  1.0079 -1.4775  0.0691
  609SOL    HW2 5232   8.732   8.116   7.040 -1.2157  2.1345 -1.0386
  610SOL     OW 5233   1.160   4.332   2.564 -0.3617  0.5277 -0.2559
  610SOL    HW1 5234   1.172   4.245   2.516  1.5548 -0.8219  1.3377
  610SOL    HW2 5235   1.062   4.351   2.574  0.6029 -0.2042  2.4167
  611SOL     OW 5236   8.555   0.883   1.567  0.0487  0.5626 -0.4159
  611SOL    HW1 5237   8.610   0.945   1.624 -1.6084  0.4504  1.7903
  611SOL    HW2 5238   8.556   0.791   1.607  0.5739 -2.1314  1.6523
  612SOL     OW 5239   0.920   1.627   2.259 -0.4709  0.5117 -0.2112
  612SOL    HW1 5240   0.859   1.681   2.201 -1.7967 -0.6463  1.3801
  612SOL    HW2 5241   0.971   1.562   2.202 -2.9839  1.6111 -1.6430
  613SOL     OW 5242   0.160   1.229   6.271  0.4425  0.4259 -0.2478
  613SOL    HW1 5243   0.158   1.282   6.186 -2.6032  1.5433 -1.1042
  613SOL    HW2 5244   0.153   1.132   6.251  0.7311 -0.3521 -0.7102
  614SOL     OW 5245   0.032   0.772   3.056 -0.3281  0.5206  0.5293
  614SOL    HW1 5246   0.020   0.678   3.088 -0.3209 -1.3944 -2.3758
  614SOL    HW2 5247   0.112   0.812   3.100 -0.9949 -2.2841  0.2693
  615SOL     OW 5248   8.682   0.497   4.158 -0.3205  0.3630  0.1222
  615SOL    HW1 5249   8.584   0.487   4.173  0.5203 -2.8625  0.8388
  615SOL    HW2 5250   8.709   0.445   4.077  0.0857 -0.3058 -1.6821
  616SOL     OW 5251   8.620   1.511   0.416 -0.7149  0.1858 -0.2719
  616SOL    HW1 5252   8.698   1.521   0.477 -2.3218 -0.0798  2.3738
  616SOL    HW2 5253   8.633   1.569   0.335  0.2827  0.3163 -1.1625
  617SOL     OW 5254   6.938   0.207   1.278  0.0242  0.5467  0.0244
  617SOL    HW1 5255   6.874   0.139   1.241 -1.9430 -2.1705 -0.5010
  617SOL    HW2 5256   6.901   0.244   1.363 -1.0679  0.5674  1.3713
  618SOL     OW 5257   8.176   8.580   3.128 -0.0817 -0.1165 -0.2011
  618SOL    HW1 5258   8.114   8.549   3.199 -0.1027 -1.9626  1.3794
  618SOL    HW2 5259   8.257   8.521   3.126 -2.0798 -1.5587 -2.0955
  619SOL     OW 5260   1.288   0.547   4.784 -0.4987 -0.8837  0.1951
  619SOL    HW1 5261   1.217   0.618   4.779 -1.6712  0.4678 -2.7785
  619SOL    HW2 5262   1.313   0.518   4.692  0.7449  1.3213  1.6878
  620SOL     OW 5263   3.373   0.100   4.667  0.1102 -0.2611 -0.4950
  620SOL    HW1 5264   3.295   0.044   4.695  0.0995  1.0504 -2.2288
  620SOL    HW2 5265   3.384   0.093   4.568 -2.3183  3.2390  0.9384
  621SOL     OW 5266   1.684   8.519   3.283  0.0609 -0.0830  0.0444
  621SOL    HW1 5267   1.704   8.543   3.379 -1.3873  0.5002 -2.4554
  621SOL    HW2 5268   1.687   8.420   3.273 -0.0650  2.1865 -1.1361
  622SOL     OW 5269   1.506   1.203   5.863  0.2704 -0.5943 -0.5697
  622SOL    HW1 5270   1.578   1.138   5.889  1.0798  0.4792  1.4620
  622SOL    HW2 5271   1.547   1.293   5.847 -0.0387 -1.6722 -0.2909
  623SOL     OW 5272   8.474   8.891   1.507  0.6421  0.7186  0.1308
  623SOL    HW1 5273   8.442   8.811   1.455  0.9106  0.4419  0.8349
  623SOL    HW2 5274   8.572   8.904   1.491  1.2742  0.6764  0.5461
  624SOL     OW 5275   0.204   0.480   3.324 -0.0809 -0.6496 -0.9580
  624SOL    HW1 5276   0.117   0.505   3.282  0.3082  1.7723 -0.2513
  624SOL    HW2 5277   0.222   0.540   3.402 -0.2046 -2.7110 -1.7013
  625SOL     OW 5278   0.871   3.204   2.093 -0.2389 -0.1511 -0.1925
  625SOL    HW1 5279   0.852   3.133   2.025  1.7876 -3.2510  1.3790
  625SOL    HW2 5280   0.809   3.192   2.171  2.1795 -0.2400  0.0057
  626SOL     OW 5281   7.791   2.044   2.220  0.5886  0.1375 -0.2431
  626SOL    HW1 5282   7.857   2.106   2.262 -2.0741  1.2958  1.6619
  626SOL    HW2 5283   7.798   2.050   2.121  1.0252 -0.0450 -0.9926
  627SOL     OW 5284   8.477   0.223   2.671 -0.1709  0.2856 -0.3837
  627SOL    HW1 5285   8.422   0.160   2.618 -1.1331  3.1886 -2.5668
  627SOL    HW2 5286   8.560   0.247   2.621 -0.3911 -2.8281  0.2771
  628SOL     OW 5287   1.013   0.943   1.056  1.3413 -0.0236 -0.2661
  628SOL    HW1 5288   0.960   1.027   1.068 -1.2506  0.1529 -0.9185
  628SOL    HW2 5289   1.107   0.966   1.032  1.3224  2.2761 -0.7702
  629SOL     OW 5290   8.325   1.966   3.238  0.1693  0.7195 -0.1498
  629SOL    HW1 5291   8.228   1.980   3.259  0.9694  1.5784 -1.4248
  629SOL    HW2 5292   8.373   2.054   3.247  0.3333 -1.3866 -1.7586
  630SOL     OW 5293   3.770   8.044   3.364 -0.5929 -0.4991  0.1961
  630SOL    HW1 5294   3.734   7.998   3.445  0.2543 -3.9429  1.1597
  630SOL    HW2 5295   3.800   8.136   3.389 -0.6391 -0.4818  3.3932
  631SOL     OW 5296   1.193   2.311   4.556 -0.1182 -0.3646 -0.0386
  631SOL    HW1 5297   1.257   2.238   4.536 -1.7412 -0.2380 -2.4594
  631SOL    HW2 5298   1.102   2.287   4.521 -0.7010 -0.3773  1.6742
  632SOL     OW 5299   2.216   0.225   3.203  0.5368 -0.1360 -0.1784
  632SOL    HW1 5300   2.131   0.213   3.254 -0.8861  1.3683  0.4498
  632SOL    HW2 5301   2.273   0.143   3.212 -0.4717 -1.0516  0.0981
  633SOL     OW 5302   1.252   0.961   1.502  0.1959  0.0188 -0.4363
  633SOL    HW1 5303   1.213   1.006   1.583  1.7526  1.2282 -0.5432
  633SOL    HW2 5304   1.181   0.951   1.433 -0.4999  0.7961 -0.7618
  634SOL     OW 5305   0.189   2.597   6.004 -0.4261 -0.1119  0.5245
  634SOL    HW1 5306   0.123   2.568   5.935  1.6907  3.4915  0.3734
  634SOL    HW2 5307   0.268   2.534   6.003  0.3930 -1.3280 -3.2845
  635SOL     OW 5308   2.274   0.625   4.059  0.2090 -0.5737 -0.3448
  635SOL    HW1 5309   2.295   0.618   4.157 -1.8867  0.1451  3.6436
  635SOL    HW2 5310   2.353   0.594   4.006 -0.3996  1.7354  1.4501
  636SOL     OW 5311   0.620   0.681   4.725 -0.2354 -0.2790  0.0896
  636SOL    HW1 5312   0.661   0.733   4.800 -4.7436 -1.4719  1.0475
  636SOL    HW2 5313   0.679   0.685   4.645  2.4642 -0.6035 -2.7319
  637SOL     OW 5314   1.525   2.563   4.171  0.6512 -0.1992  0.1824
  637SOL    HW1 5315   1.485   2.475   4.145  1.7743 -1.5559  0.2339
  637SOL    HW2 5316   1.540   2.564   4.269 -0.1847 -3.6913 -0.5295
  638SOL     OW 5317   1.406   0.589   3.137 -0.5293 -0.0380  0.6889
  638SOL    HW1 5318   1.360   0.603   3.225 -0.8458 -0.8316  0.2388
  638SOL    HW2 5319   1.343   0.546   3.073  0.5881 -0.3553 -0.2826
  639SOL     OW 5320   0.659   3.292   1.571  0.0622 -0.8613 -0.1319
  639SOL    HW1 5321   0.571   3.245   1.572  0.6221  1.0568  0.0568
  639SOL    HW2 5322   0.727   3.234   1.526 -0.5236  1.1180  0.9191
  640SOL     OW 5323   5.862   2.052   3.716  0.1510 -0.0406  0.7089
  640SOL    HW1 5324   5.880   1.954   3.708  2.1357  1.1987 -2.3948
  640SOL    HW2 5325   5.863   2.094   3.625 -2.3275 -0.1591 -2.0220
  641SOL     OW 5326   1.784   3.319   3.147  0.4140  0.0133  0.0854
  641SOL    HW1 5327   1.846   3.377   3.095  0.6362 -0.3518 -0.3755
  641SOL    HW2 5328   1.824   3.301   3.238  0.5467  1.4641  0.6724
  642SOL     OW 5329   1.280   3.652   2.108 -0.0107 -0.5701 -0.4688
  642SOL    HW1 5330   1.226   3.677   2.027 -0.9420  0.1400  0.0187
  642SOL    HW2 5331   1.308   3.736   2.155 -1.3675 -0.4476  0.0667
  643SOL     OW 5332   1.539   1.566   1.941  0.3558 -0.2366  0.4264
  643SOL    HW1 5333   1.615   1.504   1.920 -0.4495  0.4895 -0.2944
  643SOL    HW2 5334   1.509   1.552   2.035 -1.5838 -1.0519 -1.3478
  644SOL     OW 5335   1.691   1.333   1.622 -0.2298 -0.4467  0.2367
  644SOL    HW1 5336   1.595   1.305   1.619  1.8401 -1.2849 -0.2408
  644SOL    HW2 5337   1.697   1.433   1.614 -0.6624 -3.8852 -1.6118
  645SOL     OW 5338   2.453  -0.007   3.825  0.7040  0.3984  0.3616
  645SOL    HW1 5339   2.403  -0.049   3.901  0.4616 -0.4894 -4.4295
  645SOL    HW2 5340   2.500   0.075   3.857  0.1718 -1.7869 -0.7776
  646SOL     OW 5341   0.074   3.210   1.171  0.0913 -0.2151 -0.0920
  646SOL    HW1 5342   0.162   3.197   1.125 -1.7210  3.5849  0.0658
  646SOL    HW2 5343   0.016   3.130   1.154 -0.9162 -0.8482  1.2269
  647SOL     OW 5344   8.253   3.960   3.433 -0.0600 -0.7453  0.6077
  647SOL    HW1 5345   8.335   3.930   3.482  0.9063  1.3658  2.7861
  647SOL    HW2 5346   8.179   3.894   3.449 -3.3258  0.0319 -1.0228
  648SOL     OW 5347   8.010   2.736   2.321  0.4940  0.0749  0.8405
  648SOL    HW1 5348   7.912   2.739   2.301 -1.7027 -0.1753  0.2823
  648SOL    HW2 5349   8.037   2.820   2.368 -0.9213  2.1177 -1.8471
  649SOL     OW 5350   0.518   0.811   3.019 -0.2447 -0.1618  0.2440
  649SOL    HW1 5351   0.445   0.866   2.977 -1.1749 -0.1797  1.8032
  649SOL    HW2 5352   0.589   0.792   2.951 -1.8749  1.0501  1.2019
  650SOL     OW 5353   7.908   7.532   4.643 -0.1968  0.6476 -0.2651
  650SOL    HW1 5354   7.916   7.477   4.727 -0.4320 -0.8647  1.4758
  650SOL    HW2 5355   7.891   7.471   4.565 -2.0730  0.9333  0.5338
  651SOL     OW 5356   0.663   8.681   5.264  0.6244  0.2486 -0.0013
  651SOL    HW1 5357   0.743   8.727   5.303 -2.0656  0.9704 -1.8963
  651SOL    HW2 5358   0.693   8.622   5.188  1.2188 -0.1336 -0.5389
  652SOL     OW 5359   1.542   2.541   4.784 -0.0550  0.3550  0.1557
  652SOL    HW1 5360   1.512   2.454   4.745  1.5926  1.3101  0.8397
  652SOL    HW2 5361   1.481   2.614   4.753 -0.4118  0.7912 -0.6295
  653SOL     OW 5362   0.112   0.219   4.348 -0.1238 -0.0993 -0.6467
  653SOL    HW1 5363   0.210   0.236   4.359  0.0037 -0.6079  2.1893
  653SOL    HW2 5364   0.084   0.145   4.410  0.9240 -0.7110 -1.7986
  654SOL     OW 5365   1.568   8.595   4.579 -0.2366 -0.2522 -0.1966
  654SOL    HW1 5366   1.613   8.511   4.548 -0.0182  1.1261  1.2839
  654SOL    HW2 5367   1.603   8.673   4.527 -2.6674  0.3533 -0.8405
  655SOL     OW 5368   8.217   8.751   3.447  0.1425 -0.1318 -0.0253
  655SOL    HW1 5369   8.257   8.768   3.356  2.1051 -1.5058 -0.3896
  655SOL    HW2 5370   8.222   8.654   3.468  0.2180 -0.8010  0.7412
  656SOL     OW 5371   2.215   3.885   3.285  0.8913  0.7086 -0.0945
  656SOL    HW1 5372   2.192   3.944   3.207  1.7499 -0.6523 -2.6325
  656SOL    HW2 5373   2.145   3.814   3.294 -0.1624  1.0647 -0.1396
  657SOL     OW 5374   7.204   8.432   2.049  0.2047 -0.5197 -0.5393
  657SOL    HW1 5375   7.275   8.463   1.985  1.8531  0.6453  3.1219
  657SOL    HW2 5376   7.220   8.336   2.071  0.1730 -1.6154 -1.9403
  658SOL     OW 5377   0.649   2.658   3.019 -0.1838  0.5718 -0.8053
  658SOL    HW1 5378   0.705   2.687   2.942  1.0504  1.2632  1.7142
  658SOL    HW2 5379   0.581   2.728   3.039  2.3032 -2.4473  1.3993
  659SOL     OW 5380   1.576   0.924   4.553  0.3477  0.5598 -0.3853
  659SOL    HW1 5381   1.671   0.943   4.576 -2.7159  2.3074  1.2859
  659SOL    HW2 5382   1.518   0.941   4.633  2.2510  2.1231 -1.9239
  660SOL     OW 5383   0.243   1.393   3.301 -0.0115 -0.1996  0.1539
  660SOL    HW1 5384   0.329   1.344   3.297 -0.4704 -0.5418  0.1058
  660SOL    HW2 5385   0.188   1.360   3.378  3.6071  1.3881 -0.4085
  661SOL     OW 5386   1.192   3.589   0.978  0.6683  0.0754 -0.0687
  661SOL    HW1 5387   1.189   3.527   1.056  0.1036  0.1342  1.5048
  661SOL    HW2 5388   1.230   3.541   0.899 -2.7538 -0.9227 -0.0813
  662SOL     OW 5389   7.869   0.368   4.501  0.1616 -0.3303 -0.0849
  662SOL    HW1 5390   7.926   0.296   4.462 -0.1167  0.0369 -1.1749
  662SOL    HW2 5391   7.801   0.398   4.434 -0.3399  1.9216 -1.3825
  663SOL     OW 5392   0.706   0.756   2.197  0.0572  0.5698  0.6974
  663SOL    HW1 5393   0.760   0.703   2.262 -0.3165 -0.2295  1.0233
  663SOL    HW2 5394   0.609   0.741   2.214  0.5778 -2.1594 -1.8461
  664SOL     OW 5395   1.213   0.241   4.004  0.4732  0.0839 -0.0266
  664SOL    HW1 5396   1.160   0.230   3.919  0.0765 -3.2409  1.5476
  664SOL    HW2 5397   1.250   0.333   4.008 -2.9825 -0.5664  0.1574
  665SOL     OW 5398   8.298   7.077   3.549  0.1644  0.4717  0.3218
  665SOL    HW1 5399   8.387   7.096   3.591 -0.1595  0.1214  0.8029
  665SOL    HW2 5400   8.309   7.012   3.475  0.9238 -2.9905 -0.4760
  666SOL     OW 5401   0.702   0.323   2.094 -0.1758  0.1817  0.2327
  666SOL    HW1 5402   0.761   0.294   2.019 -2.7461  1.1964  1.8352
  666SOL    HW2 5403   0.747   0.304   2.181  0.1781  0.2148  2.8519
  667SOL     OW 5404   1.791   0.378   2.734  0.4526 -1.1501 -0.3500
  667SOL    HW1 5405   1.845   0.294   2.737  1.1711 -0.5023  0.8336
  667SOL    HW2 5406   1.765   0.404   2.827 -0.4840  0.2403  1.1280
  668SOL     OW 5407   1.964   1.752   2.170 -0.5337  0.1420 -0.0997
  668SOL    HW1 5408   1.896   1.805   2.221  4.5051  3.6967  0.0802
  668SOL    HW2 5409   1.977   1.664   2.215 -2.6684 -2.4841  0.7797
  669SOL     OW 5410   7.012   0.629   3.794  0.7537  0.0807 -0.4607
  669SOL    HW1 5411   7.061   0.655   3.877  1.2328 -2.2670 -1.3765
  669SOL    HW2 5412   7.014   0.529   3.785  2.3715  0.4992  0.8419
  670SOL     OW 5413   1.657   0.070   5.651 -0.5385  0.2959 -0.2730
  670SOL    HW1 5414   1.713   0.150   5.628  0.7250 -0.1637 -0.5157
  670SOL    HW2 5415   1.653   0.008   5.573 -0.4838  0.8082 -1.8928
  671SOL     OW 5416   8.529   8.281   1.646  0.1489  0.3005 -0.5211
  671SOL    HW1 5417   8.528   8.202   1.585  0.2945  1.1613 -1.8177
  671SOL    HW2 5418   8.516   8.250   1.740 -0.2638  0.5833 -3.0081
  672SOL     OW 5419   8.230   2.407   6.005  0.2091 -0.3572  0.3706
  672SOL    HW1 5420   8.318   2.442   5.974  1.8769  0.8239 -0.4972
  672SOL    HW2 5421   8.218   2.428   6.102 -1.9151 -3.4725 -0.9386
  673SOL     OW 5422   7.373   7.900   1.575  0.0813  0.2373 -0.2945
  673SOL    HW1 5423   7.364   7.810   1.531 -2.0414 -0.5687 -0.1345
  673SOL    HW2 5424   7.443   7.953   1.527 -0.7384 -2.2403 -0.6100
  674SOL     OW 5425   1.917   0.925   2.308 -0.3828  0.5341 -0.5997
  674SOL    HW1 5426   1.821   0.937   2.284  2.5590 -2.6148  1.7743
  674SOL    HW2 5427   1.963   0.873   2.236 -2.7159 -2.4473  1.0690
  675SOL     OW 5428   8.700   0.240   5.829 -0.5542  0.1356  0.0737
  675SOL    HW1 5429   8.729   0.336   5.833  1.5686 -2.5345  0.7579
  675SOL    HW2 5430   8.773   0.182   5.866 -0.9420 -1.5500  1.7752
  676SOL     OW 5431   2.290   2.994   3.191  0.2190  0.8881 -0.5615
  676SOL    HW1 5432   2.314   3.018   3.285 -1.8341 -1.5415  1.0061
  676SOL    HW2 5433   2.205   3.040   3.165  0.9439 -1.8477  0.1629
  677SOL     OW 5434   0.411   3.658   5.549 -0.2140 -0.3544  0.2908
  677SOL    HW1 5435   0.346   3.584   5.569 -0.6925  1.6624 -3.3577
  677SOL    HW2 5436   0.438   3.703   5.634 -0.5101 -0.3597 -1.0605
  678SOL     OW 5437   7.719   1.583   2.268 -0.4879  0.5885 -0.3816
  678SOL    HW1 5438   7.717   1.658   2.203  1.6950  2.4066 -1.9454
  678SOL    HW2 5439   7.813   1.553   2.283 -0.9753 -1.4300 -0.7252
  679SOL     OW 5440   7.723   0.681   1.005  0.7022  0.1922  0.3166
  679SOL    HW1 5441   7.778   0.654   0.926 -1.4478 -1.4824 -0.2608
  679SOL    HW2 5442   7.780   0.682   1.087 -2.5809  1.5578 -1.2398
  680SOL     OW 5443   2.000   1.379   0.712  0.0981  0.2042  0.7402
  680SOL    HW1 5444   1.946   1.310   0.664 -0.9322  0.3023  1.0529
  680SOL    HW2 5445   2.050   1.434   0.645 -0.2216 -1.9019  0.4350
  681SOL     OW 5446   1.107   2.796   3.821 -0.1524 -0.2399  0.3586
  681SOL    HW1 5447   1.072   2.839   3.738  0.9425 -1.0549  0.2344
  681SOL    HW2 5448   1.190   2.845   3.851  0.6617 -2.8827 -0.9698
  682SOL     OW 5449   0.172   1.126   1.339 -0.4968  0.7383 -0.6275
  682SOL    HW1 5450   0.162   1.058   1.267 -0.4513  0.8945  0.8797
  682SOL    HW2 5451   0.254   1.181   1.321  2.1176 -0.4539  0.2862
  683SOL     OW 5452   6.814   7.376   4.828  0.0084  0.1657 -0.4085
  683SOL    HW1 5453   6.841   7.342   4.918 -2.0978  1.4419 -0.2053
  683SOL    HW2 5454   6.744   7.447   4.839  1.9487  0.9483  1.9980
  684SOL     OW 5455   7.142   1.747   2.568  0.0791  0.6805 -0.1429
  684SOL    HW1 5456   7.140   1.792   2.479 -1.5125 -0.2056  1.0656
  684SOL    HW2 5457   7.049   1.726   2.598 -0.9852  1.5594  1.1629
  685SOL     OW 5458   2.916   8.017   0.988  0.3404 -0.8718 -0.2049
  685SOL    HW1 5459   2.909   7.932   0.936  1.8691 -0.5720 -2.4417
  685SOL    HW2 5460   2.839   8.024   1.051 -0.3199  0.0560 -0.5137
  686SOL     OW 5461   0.430   0.548   2.777 -0.6990  0.2169  0.1212
  686SOL    HW1 5462   0.378   0.631   2.795  2.6601 -1.0703 -1.7126
  686SOL    HW2 5463   0.367   0.474   2.753 -0.3023 -1.4876 -0.8592
  687SOL     OW 5464   0.615   2.103   5.475  0.1093  0.0122 -0.2327
  687SOL    HW1 5465   0.573   2.021   5.513 -0.7095  0.0475 -3.3935
  687SOL    HW2 5466   0.698   2.124   5.526  0.3541  2.0906 -1.3516
  688SOL     OW 5467   1.832   1.647   4.202 -0.7291 -0.2483 -0.2524
  688SOL    HW1 5468   1.869   1.732   4.239 -0.0197 -4.0706  1.3116
  688SOL    HW2 5469   1.895   1.611   4.132 -1.1670 -0.8078  1.2397
  689SOL     OW 5470   8.728   3.488   6.757 -0.0349 -0.0926  0.2084
  689SOL    HW1 5471   8.647   3.431   6.747 -0.2243 -0.7835  0.1777
  689SOL    HW2 5472   8.796   3.441   6.814  1.4299  1.7984 -1.7070
  690SOL     OW 5473   5.314   0.067   1.002  0.2215  0.4974 -0.1942
  690SOL    HW1 5474   5.267  -0.010   0.960  0.1002 -1.8821 -0.2024
  690SOL    HW2 5475   5.403   0.037   1.037 -1.3459 -2.6321 -1.4050
  691SOL     OW 5476   1.975   1.363   4.588  0.1778 -0.7626 -0.1707
  691SOL    HW1 5477   2.068   1.400   4.593 -0.6451  2.3507  0.7966
  691SOL    HW2 5478   1.978   1.272   4.546 -2.1442 -1.0066 -1.3274
  692SOL     OW 5479   1.835   1.610   3.223  0.0389 -0.6026 -0.1128
  692SOL    HW1 5480   1.833   1.695   3.170 -1.8041 -0.4644 -1.4729
  692SOL    HW2 5481   1.784   1.539   3.175  0.7600 -1.8792  2.1575
  693SOL     OW 5482   8.740   1.107   3.927  0.5543 -0.5398  0.2691
  693SOL    HW1 5483   8.796   1.024   3.929  0.5252 -1.3201  2.8669
  693SOL    HW2 5484   8.673   1.101   3.853 -1.4015 -0.0692  2.1015
  694SOL     OW 5485   1.007   1.806   3.862 -0.1055  0.3402  0.6367
  694SOL    HW1 5486   1.105   1.798   3.842 -0.6195  0.6698 -1.0021
  694SOL    HW2 5487   0.972   1.891   3.821  2.1010 -1.8743  0.8466
  695SOL     OW 5488   7.686   2.664   3.719  0.4460 -0.2109  0.2685
  695SOL    HW1 5489   7.734   2.749   3.696  0.8421  0.2657  2.1855
  695SOL    HW2 5490   7.591   2.671   3.692 -0.7519  0.9707  1.4104
  696SOL     OW 5491   0.747   8.322   2.543 -0.0499 -0.9455 -0.8565
  696SOL    HW1 5492   0.761   8.396   2.609  3.1060 -2.7711 -1.6351
  696SOL    HW2 5493   0.712   8.360   2.457 -2.1545  1.9692  1.1945
  697SOL     OW 5494   0.980   8.755   6.157 -0.4214  0.6229  0.5909
  697SOL    HW1 5495   0.937   8.771   6.245 -1.4842  0.0302  0.3670
  697SOL    HW2 5496   1.028   8.838   6.128  0.1161 -0.2529  2.4128
  698SOL     OW 5497   0.684   1.638   3.345  0.0470 -0.5549  0.0188
  698SOL    HW1 5498   0.685   1.688   3.258 -1.3654  0.3897  0.0701
  698SOL    HW2 5499   0.592   1.606   3.364  0.8589 -0.9630  0.8569
  699SOL     OW 5500   7.153   0.692   1.438  0.0419 -0.1614 -0.4471
  699SOL    HW1 5501   7.123   0.689   1.533 -0.0117  0.9971  0.6176
  699SOL    HW2 5502   7.204   0.608   1.417 -0.0194  1.1084  1.0436
  700SOL     OW 5503   1.618   8.221   3.484 -0.6540 -0.2334 -0.6520
  700SOL    HW1 5504   1.555   8.262   3.550 -0.4717  2.6699 -0.7156
  700SOL    HW2 5505   1.712   8.246   3.509  1.3588  1.1997 -0.1393
  701SOL     OW 5506   1.263   7.999   1.239  0.1311  0.5576 -0.0427
  701SOL    HW1 5507   1.192   8.055   1.196  0.0799  0.0647  0.1315
  701SOL    HW2 5508   1.246   7.903   1.220 -1.2493 -0.3215  1.1271
  702SOL     OW 5509   2.140   0.783   4.936 -0.2462 -0.1220 -0.0166
  702SOL    HW1 5510   2.133   0.876   4.900 -1.3297 -1.2923 -3.2374
  702SOL    HW2 5511   2.147   0.719   4.860  2.8609  0.0176  0.9761
  703SOL     OW 5512   1.603   0.951   5.078  0.5775  0.1486 -0.0785
  703SOL    HW1 5513   1.566   1.036   5.041 -3.5819 -0.5528  0.0421
  703SOL    HW2 5514   1.682   0.923   5.024  2.0017  0.2045  0.2649
  704SOL     OW 5515   7.294   1.170   4.128  0.1246 -0.3636  0.2216
  704SOL    HW1 5516   7.240   1.248   4.096  1.0300 -1.0895 -2.5879
  704SOL    HW2 5517   7.327   1.189   4.221  0.3672 -1.4278  1.3961
  705SOL     OW 5518   3.209   2.259   2.383 -0.0071  0.0179  0.2412
  705SOL    HW1 5519   3.291   2.216   2.347  2.7884 -2.9861 -1.6555
  705SOL    HW2 5520   3.136   2.190   2.391  3.1712  0.7184 -0.6022
  706SOL     OW 5521   1.563   7.450   1.671  0.3154 -0.1395 -0.0370
  706SOL    HW1 5522   1.660   7.450   1.643 -2.2135 -1.3640  1.0738
  706SOL    HW2 5523   1.529   7.356   1.671 -0.1445 -1.2430  1.7752
  707SOL     OW 5524   3.303   1.576   8.634 -0.1669 -0.3414 -0.1868
  707SOL    HW1 5525   3.335   1.497   8.687  0.7068  2.8150 -1.2271
  707SOL    HW2 5526   3.205   1.567   8.617  1.2626  0.4994  0.3386
  708SOL     OW 5527   5.559   0.711   4.152 -0.5937  0.7083 -0.2710
  708SOL    HW1 5528   5.605   0.790   4.192  1.6809  4.0579  0.3891
  708SOL    HW2 5529   5.513   0.737   4.067  3.6922 -0.0704  0.8749
  709SOL     OW 5530   1.458   2.700   2.645  0.1772  0.4392  0.4445
  709SOL    HW1 5531   1.522   2.776   2.634  0.3506 -0.0007 -0.5715
  709SOL    HW2 5532   1.420   2.675   2.556 -0.6159  0.6090 -1.6314
  710SOL     OW 5533   1.523   1.706   5.557 -0.2952  0.0061  0.1501
  710SOL    HW1 5534   1.490   1.798   5.575 -1.5456 -0.1547  2.3239
  710SOL    HW2 5535   1.590   1.707   5.484 -0.6511  1.4226 -0.5818
  711SOL     OW 5536   7.267   0.048   2.685 -0.3546 -0.4730  0.0733
  711SOL    HW1 5537   7.336   0.055   2.757 -1.1746  0.4966 -1.5508
  711SOL    HW2 5538   7.209  -0.032   2.701  0.5086 -1.6297  0.2061
  712SOL     OW 5539   1.251   1.494   3.792 -0.2472 -0.3447 -0.1075
  712SOL    HW1 5540   1.163   1.498   3.840 -0.3844 -2.4009  1.7607
  712SOL    HW2 5541   1.266   1.581   3.744  0.5752  1.8077 -1.2813
  713SOL     OW 5542   2.428   8.250   3.122  0.3190 -0.4934  0.3114
  713SOL    HW1 5543   2.336   8.263   3.157  1.8555  2.6108  2.4973
  713SOL    HW2 5544   2.492   8.307   3.173 -0.2572  0.1033 -0.7351
  714SOL     OW 5545   1.570   8.728   1.320  0.2558 -0.2715  0.8647
  714SOL    HW1 5546   1.531   8.766   1.236  2.5252 -1.0016  3.0279
  714SOL    HW2 5547   1.664   8.698   1.303  0.3420  2.4413  1.3416
  715SOL     OW 5548   1.379   2.586   8.414  0.2327 -0.1551  0.0897
  715SOL    HW1 5549   1.302   2.647   8.395  1.7202  1.0098  2.9561
  715SOL    HW2 5550   1.380   2.563   8.512 -2.7695 -1.6892  0.0607
  716SOL     OW 5551   6.445   1.875   2.289 -0.1666 -0.4576  0.2746
  716SOL    HW1 5552   6.379   1.908   2.357 -0.6527  1.0045  0.5356
  716SOL    HW2 5553   6.406   1.797   2.240 -2.8669 -1.6802 -0.6100
  717SOL     OW 5554   0.374   3.846   1.369  0.0727  0.0714 -0.0080
  717SOL    HW1 5555   0.411   3.818   1.457 -3.4814  0.0743  0.4772
  717SOL    HW2 5556   0.372   3.767   1.307  0.6459  0.1221  0.5821
  718SOL     OW 5557   1.157   1.824   1.919 -0.4388  0.5095 -0.4850
  718SOL    HW1 5558   1.164   1.735   1.965  0.1140 -1.0649 -1.5736
  718SOL    HW2 5559   1.105   1.813   1.834  2.7896 -0.1954 -0.2667
  719SOL     OW 5560   8.734   1.850   4.427 -0.2492 -0.3699  0.2930
  719SOL    HW1 5561   8.649   1.870   4.378  2.2127  1.6507  0.2132
  719SOL    HW2 5562   8.794   1.796   4.369 -0.4375 -1.2050  0.4987
  720SOL     OW 5563   7.862   8.873   2.598  0.3648 -0.0744 -0.3432
  720SOL    HW1 5564   7.834   8.807   2.529  0.2504 -0.5354 -2.6886
  720SOL    HW2 5565   7.961   8.867   2.611 -1.8996  2.4748  0.4679
  721SOL     OW 5566   1.831   5.389   2.529  0.1025 -0.0180  0.0528
  721SOL    HW1 5567   1.885   5.440   2.463 -1.5437 -0.0079 -3.3169
  721SOL    HW2 5568   1.836   5.291   2.509 -0.2492 -0.9977  0.7639
  722SOL     OW 5569   8.179   1.102   2.252 -0.2199 -0.0013 -0.3879
  722SOL    HW1 5570   8.225   1.073   2.336  2.8546  1.1137 -3.9414
  722SOL    HW2 5571   8.177   1.027   2.187 -0.8977 -1.4271 -1.1202
  723SOL     OW 5572   2.533   2.010   1.416 -0.1413 -0.7360 -0.0359
  723SOL    HW1 5573   2.561   2.003   1.321  1.2639 -0.2937  1.1091
  723SOL    HW2 5574   2.485   1.926   1.443  0.5160  2.6389  1.0556
  724SOL     OW 5575   2.177   3.342   2.272 -0.2122 -0.5824  0.3706
  724SOL    HW1 5576   2.274   3.364   2.274 -0.9518 -0.0284  0.3304
  724SOL    HW2 5577   2.128   3.401   2.336 -0.5647 -0.7308  0.0240
  725SOL     OW 5578   0.687   4.730   2.835  0.0264 -0.4308 -0.2644
  725SOL    HW1 5579   0.593   4.704   2.814 -2.4973 -1.4918  1.9105
  725SOL    HW2 5580   0.728   4.663   2.897 -2.2174  0.9483 -0.8444
  726SOL     OW 5581   6.185   1.715   3.366 -0.0720  0.3580 -0.4559
  726SOL    HW1 5582   6.273   1.707   3.320 -1.6506 -0.3419 -0.5532
  726SOL    HW2 5583   6.114   1.674   3.309 -1.6984  1.7759 -1.4688
  727SOL     OW 5584   7.667   8.093   4.546 -0.0465 -0.7236 -0.0945
  727SOL    HW1 5585   7.567   8.098   4.555 -0.8799 -1.9725  0.9415
  727SOL    HW2 5586   7.691   8.068   4.452 -0.5299  2.2245  0.1273
  728SOL     OW 5587   1.577   7.479   3.371  0.0593  0.4133  0.1644
  728SOL    HW1 5588   1.486   7.442   3.354 -1.5874  1.6423 -3.6713
  728SOL    HW2 5589   1.630   7.479   3.285  1.0816  0.3323 -0.7086
  729SOL     OW 5590   8.437   1.098   4.100  0.3625  0.2299  0.2188
  729SOL    HW1 5591   8.426   1.157   4.020  1.7616 -3.1178  0.9326
  729SOL    HW2 5592   8.461   1.006   4.070 -2.0248  1.8905  3.8187
  730SOL     OW 5593   7.360   0.717   4.644  0.0464  0.1285  0.1322
  730SOL    HW1 5594   7.349   0.739   4.741 -0.8875  0.2106  0.0585
  730SOL    HW2 5595   7.414   0.789   4.600 -1.3890  0.8121  1.9324
  731SOL     OW 5596   6.182   0.996   2.471  0.2986 -0.1960  0.9340
  731SOL    HW1 5597   6.107   1.055   2.500 -0.6703 -1.7185  2.6583
  731SOL    HW2 5598   6.256   0.999   2.538  0.5985 -1.5626 -1.9128
  732SOL     OW 5599   8.563   0.942   2.003 -0.3554  0.3179 -0.1337
  732SOL    HW1 5600   8.661   0.945   1.984  1.2709  0.4512 -0.7448
  732SOL    HW2 5601   8.514   0.919   1.919  3.6413  1.1358 -0.0181
  733SOL     OW 5602   3.081   2.416   3.466  0.3107 -0.0364  0.0511
  733SOL    HW1 5603   3.006   2.455   3.412  0.6008  1.3595  0.1680
  733SOL    HW2 5604   3.077   2.450   3.559  1.0896 -2.9833 -4.2397
  734SOL     OW 5605   1.511   1.899   4.424  0.0093  0.2069 -0.2540
  734SOL    HW1 5606   1.480   1.811   4.389  1.3757 -1.6566 -1.1870
  734SOL    HW2 5607   1.565   1.945   4.353  1.9296  0.7173 -2.9354
  735SOL     OW 5608   1.757   3.036   4.010 -0.3281 -0.1878  0.7123
  735SOL    HW1 5609   1.812   3.020   4.092  0.9668  1.7165  0.9937
  735SOL    HW2 5610   1.818   3.049   3.931  1.8589 -0.3382 -1.7563
  736SOL     OW 5611   8.375   2.017   3.894 -0.3397 -0.1996 -0.0320
  736SOL    HW1 5612   8.418   1.953   3.830 -0.8777  1.1499  0.1835
  736SOL    HW2 5613   8.427   2.102   3.897 -0.2365  0.3957  0.4045
  737SOL     OW 5614   1.782   2.086   6.796  0.1869 -0.6062 -0.0485
  737SOL    HW1 5615   1.716   2.092   6.720 -0.8614 -0.0258 -1.7572
  737SOL    HW2 5616   1.742   2.032   6.870 -0.2954  1.1842  0.4623
  738SOL     OW 5617   8.821   2.572   0.733  0.0464 -0.3822  0.5245
  738SOL    HW1 5618   8.766   2.611   0.659 -0.2689 -0.3967  2.5685
  738SOL    HW2 5619   8.901   2.629   0.749 -1.0102 -1.0250 -0.4203
  739SOL     OW 5620   0.220   0.630   0.891  0.1346 -0.1528  0.5798
  739SOL    HW1 5621   0.124   0.635   0.864  1.6400  0.0502 -0.5122
  739SOL    HW2 5622   0.253   0.536   0.881 -2.2161  0.0034 -0.1672
  740SOL     OW 5623   8.386   8.827   4.001 -0.2410  0.1296  0.2199
  740SOL    HW1 5624   8.435   8.868   3.924  2.3441  0.8854 -0.7510
  740SOL    HW2 5625   8.449   8.811   4.076 -0.5619  0.5050 -0.0567
  741SOL     OW 5626   0.004   8.175   3.522  0.3024 -0.1783  0.1505
  741SOL    HW1 5627   0.045   8.197   3.611 -0.1362  1.8119  0.9878
  741SOL    HW2 5628   0.052   8.098   3.482  1.2269 -1.5005 -2.5172
  742SOL     OW 5629   7.982   8.488   2.785 -0.0805  0.4067 -0.1302
  742SOL    HW1 5630   8.007   8.564   2.845  0.6271 -3.2040 -0.4904
  742SOL    HW2 5631   8.059   8.467   2.725 -0.5735 -4.5117 -0.8673
  743SOL     OW 5632   7.626   1.706   3.707 -0.4225 -0.2657 -0.0939
  743SOL    HW1 5633   7.688   1.785   3.711  3.3959 -0.6728 -0.8738
  743SOL    HW2 5634   7.676   1.624   3.734  1.2582 -1.2385 -1.6534
  744SOL     OW 5635   2.150   0.812   3.404 -0.4588 -0.3518 -0.8265
  744SOL    HW1 5636   2.172   0.830   3.308  3.3885  1.0390 -0.4737
  744SOL    HW2 5637   2.062   0.853   3.426 -1.3187 -0.2575  2.0442
  745SOL     OW 5638   0.831   2.828   2.377  0.2086 -0.5304 -0.2054
  745SOL    HW1 5639   0.886   2.892   2.430 -0.1297  0.8035 -0.9165
  745SOL    HW2 5640   0.891   2.774   2.317 -0.5622 -0.6027  1.6348
  746SOL     OW 5641   2.398   8.606   2.876 -0.9026  0.7876  0.2628
  746SOL    HW1 5642   2.325   8.545   2.844 -0.0271 -0.9147 -1.1711
  746SOL    HW2 5643   2.372   8.701   2.859  1.0468 -4.3496  1.0385
  747SOL     OW 5644   8.554   1.293   3.140 -0.1056 -0.2094 -0.3436
  747SOL    HW1 5645   8.568   1.216   3.078  0.2070  1.3251 -2.6753
  747SOL    HW2 5646   8.501   1.364   3.094 -1.0944  0.5769  1.5014
  748SOL     OW 5647   7.275   2.810   2.434 -0.1234  0.4319  0.1789
  748SOL    HW1 5648   7.308   2.788   2.343  0.2070 -0.1831 -0.9997
  748SOL    HW2 5649   7.254   2.725   2.484 -1.1733  0.7702 -0.0049
  749SOL     OW 5650   6.223   7.845   4.808  0.2194 -1.1384  0.3657
  749SOL    HW1 5651   6.216   7.759   4.757 -2.7616  0.4618 -0.0893
  749SOL    HW2 5652   6.263   7.915   4.748 -1.8023  0.6973  0.8186
  750SOL     OW 5653   2.080   3.531   2.464 -0.3762 -0.3178  0.1765
  750SOL    HW1 5654   2.037   3.609   2.419  0.5700  0.1260 -0.5290
  750SOL    HW2 5655   2.111   3.558   2.555 -2.9376  1.1916  0.4510
  751SOL     OW 5656   0.508   2.287   2.267  0.5173 -0.8132  0.3278
  751SOL    HW1 5657   0.491   2.379   2.234  0.7717  1.4873  0.6803
  751SOL    HW2 5658   0.436   2.260   2.330  0.3801 -1.8067  0.1363
  752SOL     OW 5659   2.337   3.470   3.745 -0.1802  0.3175  0.0702
  752SOL    HW1 5660   2.315   3.456   3.841  0.2350  1.7682 -1.7048
  752SOL    HW2 5661   2.292   3.553   3.712 -0.3409 -0.2270  2.1995
  753SOL     OW 5662   8.385   7.899   6.952 -0.1493 -0.0771  0.4978
  753SOL    HW1 5663   8.399   7.976   6.891  0.7239 -0.3637  0.4240
  753SOL    HW2 5664   8.412   7.924   7.045 -1.5464  0.6862  1.7522
  754SOL     OW 5665   8.308   0.736   0.967 -0.5003 -0.4042 -0.1143
  754SOL    HW1 5666   8.308   0.820   0.912  1.5267  2.1510  1.8126
  754SOL    HW2 5667   8.387   0.680   0.942 -1.2695 -0.8827 -2.6571
  755SOL     OW 5668   6.954   2.063   2.164  0.6688 -0.0737 -0.0106
  755SOL    HW1 5669   7.035   2.005   2.162 -1.6674  0.9127  0.2512
  755SOL    HW2 5670   6.937   2.100   2.073  1.3581  0.6330  0.4235
  756SOL     OW 5671   1.632   7.830   1.502 -0.6336 -0.4902 -0.2634
  756SOL    HW1 5672   1.587   7.871   1.423  1.6297 -1.3011  1.0750
  756SOL    HW2 5673   1.563   7.793   1.564  0.3751 -2.5997  1.4333
  757SOL     OW 5674   1.232   3.480   1.443  0.2798 -0.1310  0.0910
  757SOL    HW1 5675   1.299   3.449   1.375  1.5870 -0.0446  2.4120
  757SOL    HW2 5676   1.274   3.478   1.534 -2.5160  2.8590  1.2249
  758SOL     OW 5677   1.214   1.160   3.577 -0.3022 -0.2765 -0.7396
  758SOL    HW1 5678   1.116   1.140   3.575  2.3202 -1.1543 -0.3317
  758SOL    HW2 5679   1.243   1.170   3.672  0.6135 -0.8482  1.7716
  759SOL     OW 5680   0.143   1.660   8.509  0.0242  0.1541  0.1423
  759SOL    HW1 5681   0.200   1.579   8.498  3.7514  0.1849 -2.4274
  759SOL    HW2 5682   0.200   1.742   8.497 -0.9770  1.0501  1.5693
  760SOL     OW 5683   0.477   1.219   2.510  0.2927 -0.1176 -0.2855
  760SOL    HW1 5684   0.390   1.263   2.532  1.5898  2.7319 -0.0618
  760SOL    HW2 5685   0.546   1.247   2.576 -3.0515  1.1330  1.4446
  761SOL     OW 5686   1.305   8.750   3.880  0.3218 -0.4139 -0.6159
  761SOL    HW1 5687   1.398   8.715   3.877  2.0039 -0.2431  0.2720
  761SOL    HW2 5688   1.303   8.842   3.841 -2.7107  2.0493  3.4493
  762SOL     OW 5689   0.330   3.712   8.779 -0.0391 -0.0352 -0.5118
  762SOL    HW1 5690   0.302   3.796   8.825 -0.2416 -1.5477 -1.1676
  762SOL    HW2 5691   0.362   3.734   8.687 -1.7875  3.0496 -1.6388
  763SOL     OW 5692   7.955   1.603   3.673 -0.3226 -0.1757 -0.0924
  763SOL    HW1 5693   8.027   1.602   3.742  0.8842  1.6511 -0.1963
  763SOL    HW2 5694   7.935   1.509   3.644  3.3252 -2.3183 -0.1033
  764SOL     OW 5695   7.677   0.130   3.113 -0.0264  0.2296 -0.5876
  764SOL    HW1 5696   7.700   0.042   3.072 -0.1559  2.1424  0.7364
  764SOL    HW2 5697   7.657   0.117   3.210  4.2257  0.0104 -0.3861
  765SOL     OW 5698   8.537   1.056   3.747 -0.2570 -0.0997  0.6627
  765SOL    HW1 5699   8.519   1.071   3.650 -1.5803  2.2795 -1.2076
  765SOL    HW2 5700   8.469   1.106   3.801  1.0219  1.2503 -0.6617
  766SOL     OW 5701   4.370   0.933   6.110 -0.0792  0.1537  0.4115
  766SOL    HW1 5702   4.288   0.909   6.161  0.7766  0.8448 -2.8158
  766SOL    HW2 5703   4.422   0.849   6.090  0.5277 -0.9511  0.0108
  767SOL     OW 5704   0.744   0.973   4.016  0.0974  0.6913 -0.2281
  767SOL    HW1 5705   0.651   0.937   4.025 -3.9011 -1.4516 -0.3864
  767SOL    HW2 5706   0.810   0.902   4.041  1.0136  2.1909 -1.1150
  768SOL     OW 5707   1.086   7.995   6.733 -0.4660  0.4331 -0.1455
  768SOL    HW1 5708   1.153   7.935   6.778 -0.5486 -0.6059 -0.9031
  768SOL    HW2 5709   0.995   7.956   6.743 -0.4913  4.0006 -0.0427
  769SOL     OW 5710   0.383   0.910   4.165  0.2201 -0.4526 -0.2730
  769SOL    HW1 5711   0.327   0.828   4.174  0.3452 -1.1181 -0.2007
  769SOL    HW2 5712   0.458   0.906   4.231 -0.6393 -2.4975 -0.7134
  770SOL     OW 5713   4.446   0.421   5.724  0.0548  0.7609  0.1016
  770SOL    HW1 5714   4.377   0.411   5.795  2.5635 -2.1575 -0.7300
  770SOL    HW2 5715   4.410   0.387   5.637  0.0942  2.3632  0.4045
  771SOL     OW 5716   3.524   1.033   7.561 -0.3616  0.0142 -0.8771
  771SOL    HW1 5717   3.522   1.022   7.661 -1.0987 -1.6285 -0.6082
  771SOL    HW2 5718   3.451   0.977   7.521 -1.2192  5.5468  1.5379
  772SOL     OW 5719   4.432   8.564   3.203  0.9953 -0.5338 -0.2933
  772SOL    HW1 5720   4.489   8.634   3.247 -0.8884 -0.0585 -0.8408
  772SOL    HW2 5721   4.488   8.509   3.141 -1.2926 -0.7854 -1.1116
  773SOL     OW 5722   1.800   7.694   7.176 -0.3992  0.2565  0.5328
  773SOL    HW1 5723   1.827   7.779   7.221  0.3220 -0.7027  0.3948
  773SOL    HW2 5724   1.864   7.621   7.200 -0.6603 -2.1994 -1.6731
  774SOL     OW 5725   2.489   0.061   2.769  0.5448  0.4910  0.5875
  774SOL    HW1 5726   2.574   0.019   2.799  0.6672  1.3200  3.9553
  774SOL    HW2 5727   2.503   0.159   2.757 -2.8707 -2.0861  1.2778
  775SOL     OW 5728   8.427   0.525   6.208  0.3088 -0.6744 -0.3151
  775SOL    HW1 5729   8.397   0.434   6.179 -0.3626  0.1178 -0.6316
  775SOL    HW2 5730   8.526   0.524   6.223  2.0928 -0.3077 -1.0162
  776SOL     OW 5731   1.857   2.083   2.969 -0.1235  0.3841 -0.4903
  776SOL    HW1 5732   1.906   2.085   2.882  1.5809  1.0369  0.0636
  776SOL    HW2 5733   1.876   1.997   3.016  0.9797 -1.4612 -0.1914
  777SOL     OW 5734   8.340   1.929   6.894 -0.3980 -0.1788  0.2583
  777SOL    HW1 5735   8.298   1.897   6.979 -2.6684  1.2586 -0.6586
  777SOL    HW2 5736   8.425   1.879   6.878  0.5675  0.3283  0.1070
  778SOL     OW 5737   2.433   0.527   4.955 -0.4383  0.5991  0.1787
  778SOL    HW1 5738   2.379   0.529   5.039  0.8241 -0.9604 -1.7240
  778SOL    HW2 5739   2.445   0.621   4.921  0.8637 -1.5388  1.5610
  779SOL     OW 5740   1.904   2.006   4.853 -0.2897  0.1608 -0.0027
  779SOL    HW1 5741   1.903   1.930   4.918 -0.9561 -1.6849  1.1339
  779SOL    HW2 5742   1.820   2.005   4.800 -2.0984 -1.1237 -0.7972
  780SOL     OW 5743   1.233   0.219   4.355 -0.2962 -0.3735 -0.0681
  780SOL    HW1 5744   1.139   0.213   4.320 -0.9861 -0.3949  1.6793
  780SOL    HW2 5745   1.287   0.144   4.319  1.5163 -1.1107  0.5053
  781SOL     OW 5746   7.945   1.441   2.852  0.4932  0.1273  0.3505
  781SOL    HW1 5747   7.976   1.503   2.780 -0.5233 -0.7691  0.9214
  781SOL    HW2 5748   7.903   1.360   2.811 -1.7452 -0.5955  0.1559
  782SOL     OW 5749   2.602   7.904   7.373 -0.2887 -0.1691 -0.1992
  782SOL    HW1 5750   2.630   8.000   7.378 -2.7808 -2.1029 -0.8941
  782SOL    HW2 5751   2.519   7.897   7.318  0.1408 -1.7138 -0.7348
  783SOL     OW 5752   0.113   8.347   7.052  0.5434  0.4032  0.0867
  783SOL    HW1 5753   0.041   8.388   7.109  1.3620  0.2399  0.7851
  783SOL    HW2 5754   0.078   8.263   7.011  0.3237 -2.5171  1.3730
  784SOL     OW 5755   7.896   5.737   2.854 -0.7759  0.0940  0.5425
  784SOL    HW1 5756   7.984   5.719   2.898 -0.8256  0.4951  1.2459
  784SOL    HW2 5757   7.909   5.744   2.755  1.2087  3.3891 -0.5155
  785SOL     OW 5758   3.760   8.435   3.966  0.1965  0.1395  0.0984
  785SOL    HW1 5759   3.845   8.429   3.913 -2.2357  0.6134 -0.4398
  785SOL    HW2 5760   3.772   8.499   4.041 -3.5569  2.1590  1.7880
  786SOL     OW 5761   2.350   1.411   5.531  0.4895 -0.4443 -0.4959
  786SOL    HW1 5762   2.430   1.411   5.471  4.5663 -1.7782  0.5620
  786SOL    HW2 5763   2.348   1.495   5.584  1.4449  1.3623 -0.2936
  787SOL     OW 5764   3.778   1.453   6.161  0.0748 -0.1185 -0.0927
  787SOL    HW1 5765   3.859   1.399   6.184  2.5950  2.1436 -1.4485
  787SOL    HW2 5766   3.783   1.542   6.205 -0.0493 -0.1874 -1.3029
  788SOL     OW 5767   8.900   4.388   5.857 -0.2013  0.0021 -0.1284
  788SOL    HW1 5768   8.815   4.336   5.863 -0.8634  1.5816  0.5244
  788SOL    HW2 5769   8.880   4.480   5.824 -1.0435 -0.7556 -0.0203
  789SOL     OW 5770   2.242   8.227   4.413 -0.4466  0.6034  0.3333
  789SOL    HW1 5771   2.162   8.184   4.372 -0.8121 -0.8793 -0.3327
  789SOL    HW2 5772   2.283   8.165   4.480  1.5833 -1.9501  1.2645
  790SOL     OW 5773   1.617   3.132   2.275  0.0760  0.3027 -0.6985
  790SOL    HW1 5774   1.668   3.143   2.190  1.5411 -2.1742  0.1153
  790SOL    HW2 5775   1.649   3.200   2.341  1.0597  0.4713  1.4635
  791SOL     OW 5776   1.506   1.954   5.302 -0.2437  0.3801  0.4950
  791SOL    HW1 5777   1.418   1.911   5.321 -1.4220  0.5637 -1.0145
  791SOL    HW2 5778   1.491   2.050   5.278  1.5133  0.2826 -0.0601
  792SOL     OW 5779   0.447   1.738   4.059 -0.2151  0.3338  0.1003
  792SOL    HW1 5780   0.490   1.802   4.122 -2.0303  1.9236  0.3326
  792SOL    HW2 5781   0.513   1.706   3.992  2.1497  0.1110  0.9358
  793SOL     OW 5782   1.527   8.134   4.925 -0.0456  0.1435  0.6079
  793SOL    HW1 5783   1.534   8.228   4.958  0.8797  0.1611 -0.7621
  793SOL    HW2 5784   1.458   8.085   4.978  0.1638  2.4534 -2.1578
  794SOL     OW 5785   7.701   6.904   3.446  0.4014 -0.5077 -0.5938
  794SOL    HW1 5786   7.738   6.880   3.535 -3.5328  1.4332  0.6054
  794SOL    HW2 5787   7.770   6.889   3.376  0.0992  0.3664  0.5241
  795SOL     OW 5788   6.038   7.544   2.917  0.0810  0.3549 -0.8409
  795SOL    HW1 5789   5.964   7.504   2.862 -0.3355  1.0580 -1.5252
  795SOL    HW2 5790   6.123   7.496   2.898  1.8715 -0.0535 -0.9085
  796SOL     OW 5791   2.440   2.200   2.598 -0.1077  0.1507  0.4628
  796SOL    HW1 5792   2.395   2.285   2.625  3.7036 -0.7704 -0.7052
  796SOL    HW2 5793   2.539   2.213   2.598 -1.3174 -3.9827 -3.1111
  797SOL     OW 5794   3.193   1.355   2.695  0.2849 -0.0694  0.0816
  797SOL    HW1 5795   3.261   1.338   2.767  0.1699  1.1094 -1.3464
  797SOL    HW2 5796   3.169   1.452   2.696 -0.7066 -1.0718  0.5914
[truncated: 4,471,922 more chars]
