# Supplementary material for: Structural basis of FatB-mediated iron uptake via tyrosine/histidine direct coordination accompanying long-distance domain reorganization
Source: Nat Commun. 2026 Apr 18;17:5413. doi: 10.1038/s41467-026-72127-y (PMC13279818; doi:10.1038/s41467-026-72127-y)
Supplement: Supplementary file 3 — Supplementary Data 1 [file 41467_2026_72127_MOESM3_ESM.zip › MD_initial_and_final_coordinates/md_afb_33333_final_250ns.gro]

Protein in water t= 250000.00000 step= 125000000
70606
   44LYS      N    1   3.203   2.081   2.944
   44LYS     H1    2   3.297   2.042   2.968
   44LYS     H2    3   3.169   2.038   2.855
   44LYS     H3    4   3.237   2.177   2.925
   44LYS     CA    5   3.098   2.079   3.049
   44LYS     HA    6   3.156   2.079   3.140
   44LYS     CB    7   3.008   2.206   3.035
   44LYS    HB1    8   3.069   2.296   3.060
   44LYS    HB2    9   2.931   2.215   3.114
   44LYS     CG   10   2.956   2.248   2.903
   44LYS    HG1   11   3.032   2.252   2.822
   44LYS    HG2   12   2.918   2.352   2.906
   44LYS     CD   13   2.848   2.154   2.849
   44LYS    HD1   14   2.837   2.197   2.748
   44LYS    HD2   15   2.909   2.062   2.844
   44LYS     CE   16   2.709   2.154   2.924
   44LYS    HE1   17   2.664   2.253   2.947
   44LYS    HE2   18   2.726   2.104   3.022
   44LYS     NZ   19   2.608   2.066   2.863
   44LYS    HZ1   20   2.629   1.971   2.899
   44LYS    HZ2   21   2.513   2.094   2.894
   44LYS    HZ3   22   2.612   2.060   2.759
   44LYS      C   23   3.019   1.956   3.057
   44LYS      O   24   3.024   1.865   2.977
   45THR      N   25   2.942   1.940   3.166
   45THR     HN   26   2.937   2.005   3.242
   45THR     CA   27   2.862   1.822   3.197
   45THR     HA   28   2.926   1.735   3.191
   45THR     CB   29   2.797   1.827   3.337
   45THR     HB   30   2.718   1.751   3.354
   45THR    OG1   31   2.731   1.952   3.348
   45THR    HG1   32   2.798   2.012   3.382
   45THR    CG2   33   2.902   1.831   3.453
   45THR   HG21   34   2.987   1.897   3.423
   45THR   HG22   35   2.848   1.871   3.541
   45THR   HG23   36   2.938   1.730   3.483
   45THR      C   37   2.762   1.775   3.092
   45THR      O   38   2.707   1.847   3.011
   46VAL      N   39   2.740   1.643   3.078
   46VAL     HN   40   2.788   1.581   3.141
   46VAL     CA   41   2.642   1.584   2.987
   46VAL     HA   42   2.630   1.645   2.899
   46VAL     CB   43   2.692   1.445   2.940
   46VAL     HB   44   2.699   1.371   3.022
   46VAL    CG1   45   2.592   1.378   2.841
   46VAL   HG11   46   2.497   1.343   2.886
   46VAL   HG12   47   2.573   1.446   2.756
   46VAL   HG13   48   2.642   1.284   2.807
   46VAL    CG2   49   2.833   1.469   2.882
   46VAL   HG21   50   2.908   1.507   2.955
   46VAL   HG22   51   2.865   1.373   2.834
   46VAL   HG23   52   2.814   1.544   2.803
   46VAL      C   53   2.509   1.561   3.059
   46VAL      O   54   2.510   1.500   3.165
   47GLU      N   55   2.397   1.624   3.011
   47GLU     HN   56   2.410   1.690   2.937
   47GLU     CA   57   2.265   1.611   3.080
   47GLU     HA   58   2.287   1.602   3.185
   47GLU     CB   59   2.171   1.734   3.057
   47GLU    HB1   60   2.066   1.729   3.093
   47GLU    HB2   61   2.156   1.727   2.948
   47GLU     CG   62   2.232   1.867   3.107
   47GLU    HG1   63   2.308   1.845   3.184
   47GLU    HG2   64   2.160   1.934   3.157
   47GLU     CD   65   2.314   1.941   2.999
   47GLU    OE1   66   2.365   2.054   3.034
   47GLU    OE2   67   2.333   1.897   2.879
   47GLU      C   68   2.186   1.482   3.052
   47GLU      O   69   2.149   1.459   2.938
   48ILE      N   70   2.160   1.399   3.157
   48ILE     HN   71   2.192   1.418   3.249
   48ILE     CA   72   2.096   1.267   3.146
   48ILE     HA   73   2.078   1.236   3.044
   48ILE     CB   74   2.187   1.158   3.219
   48ILE     HB   75   2.224   1.209   3.311
   48ILE    CG2   76   2.103   1.037   3.258
   48ILE   HG21   77   2.072   0.980   3.168
   48ILE   HG22   78   2.170   0.964   3.309
   48ILE   HG23   79   2.021   1.050   3.331
   48ILE    CG1   80   2.306   1.128   3.135
   48ILE   HG11   81   2.389   1.067   3.177
   48ILE   HG12   82   2.348   1.226   3.106
   48ILE     CD   83   2.273   1.076   2.996
   48ILE    HD1   84   2.360   1.055   2.930
   48ILE    HD2   85   2.217   0.981   3.009
   48ILE    HD3   86   2.203   1.134   2.931
   48ILE      C   87   1.960   1.275   3.216
   48ILE      O   88   1.951   1.297   3.331
   49THR      N   89   1.850   1.248   3.147
   49THR     HN   90   1.850   1.220   3.052
   49THR     CA   91   1.720   1.229   3.218
   49THR     HA   92   1.709   1.305   3.294
   49THR     CB   93   1.598   1.243   3.125
   49THR     HB   94   1.614   1.342   3.077
   49THR    OG1   95   1.475   1.244   3.194
   49THR    HG1   96   1.409   1.296   3.146
   49THR    CG2   97   1.609   1.137   3.013
   49THR   HG21   98   1.711   1.097   2.998
   49THR   HG22   99   1.530   1.061   3.034
   49THR   HG23  100   1.560   1.181   2.923
   49THR      C  101   1.709   1.104   3.304
   49THR      O  102   1.764   0.995   3.279
   50ASP      N  103   1.634   1.121   3.414
   50ASP     HN  104   1.577   1.201   3.432
   50ASP     CA  105   1.611   1.012   3.506
   50ASP     HA  106   1.614   0.916   3.457
   50ASP     CB  107   1.704   1.032   3.623
   50ASP    HB1  108   1.662   1.101   3.699
   50ASP    HB2  109   1.788   1.094   3.586
   50ASP     CG  110   1.747   0.910   3.686
   50ASP    OD1  111   1.792   0.920   3.808
   50ASP    OD2  112   1.736   0.801   3.628
   50ASP      C  113   1.466   1.018   3.546
   50ASP      O  114   1.393   1.112   3.504
   51ALA      N  115   1.406   0.919   3.617
   51ALA     HN  116   1.454   0.840   3.656
   51ALA     CA  117   1.258   0.921   3.652
   51ALA     HA  118   1.207   0.941   3.560
   51ALA     CB  119   1.210   0.785   3.712
   51ALA    HB1  120   1.254   0.763   3.812
   51ALA    HB2  121   1.100   0.793   3.726
   51ALA    HB3  122   1.250   0.704   3.647
   51ALA      C  123   1.221   1.032   3.747
   51ALA      O  124   1.111   1.092   3.722
   52HIS      N  125   1.308   1.056   3.850
   52HIS     HN  126   1.382   0.993   3.869
   52HIS     CA  127   1.294   1.171   3.935
   52HIS     HA  128   1.222   1.236   3.889
   52HIS     CB  129   1.238   1.134   4.080
   52HIS    HB1  130   1.134   1.102   4.056
   52HIS    HB2  131   1.240   1.228   4.140
   52HIS    ND1  132   1.375   1.069   4.273
   52HIS     CG  133   1.310   1.030   4.158
   52HIS    CE1  134   1.414   0.958   4.325
   52HIS    HE1  135   1.472   0.951   4.417
   52HIS    NE2  136   1.375   0.848   4.257
   52HIS    HE2  137   1.373   0.755   4.293
   52HIS    CD2  138   1.309   0.895   4.148
   52HIS    HD2  139   1.260   0.834   4.074
   52HIS      C  140   1.420   1.247   3.926
   52HIS      O  141   1.524   1.200   3.972
   53GLY      N  142   1.411   1.369   3.873
   53GLY     HN  143   1.329   1.405   3.830
   53GLY     CA  144   1.528   1.460   3.852
   53GLY    HA1  145   1.482   1.555   3.830
   53GLY    HA2  146   1.586   1.476   3.942
   53GLY      C  147   1.617   1.420   3.731
   53GLY      O  148   1.578   1.325   3.661
   54THR      N  149   1.724   1.496   3.706
   54THR     HN  150   1.757   1.556   3.778
   54THR     CA  151   1.816   1.460   3.594
   54THR     HA  152   1.795   1.358   3.566
   54THR     CB  153   1.788   1.547   3.474
   54THR     HB  154   1.707   1.494   3.419
   54THR    OG1  155   1.899   1.563   3.390
   54THR    HG1  156   1.912   1.479   3.346
   54THR    CG2  157   1.736   1.683   3.524
   54THR   HG21  158   1.635   1.674   3.568
   54THR   HG22  159   1.810   1.735   3.589
   54THR   HG23  160   1.741   1.749   3.435
   54THR      C  161   1.956   1.461   3.647
   54THR      O  162   1.992   1.553   3.722
   55VAL      N  163   2.036   1.361   3.608
   55VAL     HN  164   1.993   1.301   3.541
   55VAL     CA  165   2.176   1.338   3.652
   55VAL     HA  166   2.178   1.375   3.753
   55VAL     CB  167   2.226   1.188   3.652
   55VAL     HB  168   2.255   1.154   3.550
   55VAL    CG1  169   2.349   1.179   3.747
   55VAL   HG11  170   2.431   1.235   3.697
   55VAL   HG12  171   2.320   1.208   3.850
   55VAL   HG13  172   2.384   1.074   3.750
   55VAL    CG2  173   2.118   1.095   3.697
   55VAL   HG21  174   2.028   1.080   3.633
   55VAL   HG22  175   2.159   0.994   3.719
   55VAL   HG23  176   2.079   1.124   3.797
   55VAL      C  177   2.266   1.411   3.561
   55VAL      O  178   2.248   1.398   3.439
   56LYS      N  179   2.359   1.492   3.610
   56LYS     HN  180   2.356   1.521   3.705
   56LYS     CA  181   2.444   1.569   3.522
   56LYS     HA  182   2.413   1.562   3.419
   56LYS     CB  183   2.440   1.718   3.556
   56LYS    HB1  184   2.544   1.754   3.542
   56LYS    HB2  185   2.420   1.730   3.664
   56LYS     CG  186   2.347   1.791   3.461
   56LYS    HG1  187   2.383   1.779   3.357
   56LYS    HG2  188   2.364   1.900   3.475
   56LYS     CD  189   2.200   1.750   3.454
   56LYS    HD1  190   2.148   1.802   3.371
   56LYS    HD2  191   2.191   1.640   3.436
   56LYS     CE  192   2.122   1.781   3.577
   56LYS    HE1  193   2.159   1.725   3.666
   56LYS    HE2  194   2.016   1.755   3.561
   56LYS     NZ  195   2.123   1.923   3.602
   56LYS    HZ1  196   2.087   1.982   3.525
   56LYS    HZ2  197   2.060   1.935   3.684
   56LYS    HZ3  198   2.215   1.965   3.627
   56LYS      C  199   2.581   1.498   3.537
   56LYS      O  200   2.634   1.488   3.653
   57VAL      N  201   2.643   1.456   3.423
   57VAL     HN  202   2.610   1.464   3.329
   57VAL     CA  203   2.758   1.363   3.420
   57VAL     HA  204   2.764   1.322   3.520
   57VAL     CB  205   2.732   1.241   3.329
   57VAL     HB  206   2.725   1.290   3.230
   57VAL    CG1  207   2.840   1.137   3.329
   57VAL   HG11  208   2.929   1.193   3.294
   57VAL   HG12  209   2.853   1.104   3.435
   57VAL   HG13  210   2.820   1.057   3.255
   57VAL    CG2  211   2.597   1.172   3.356
   57VAL   HG21  212   2.508   1.238   3.355
   57VAL   HG22  213   2.582   1.110   3.265
   57VAL   HG23  214   2.603   1.113   3.450
   57VAL      C  215   2.891   1.438   3.394
   57VAL      O  216   2.910   1.508   3.296
   58PRO      N  217   2.992   1.416   3.476
   58PRO     CD  218   2.982   1.356   3.611
   58PRO    HD1  219   2.893   1.385   3.670
   58PRO    HD2  220   2.991   1.249   3.582
   58PRO     CA  221   3.123   1.470   3.447
   58PRO     HA  222   3.116   1.578   3.441
   58PRO     CB  223   3.207   1.412   3.566
   58PRO    HB1  224   3.294   1.474   3.597
   58PRO    HB2  225   3.249   1.312   3.542
   58PRO     CG  226   3.109   1.406   3.688
   58PRO    HG1  227   3.092   1.505   3.734
   58PRO    HG2  228   3.152   1.335   3.761
   58PRO      C  229   3.184   1.423   3.313
   58PRO      O  230   3.168   1.309   3.272
   59VAL      N  231   3.257   1.512   3.238
   59VAL     HN  232   3.291   1.602   3.266
   59VAL     CA  233   3.317   1.466   3.118
   59VAL     HA  234   3.252   1.390   3.076
   59VAL     CB  235   3.332   1.575   3.011
   59VAL     HB  236   3.375   1.668   3.055
   59VAL    CG1  237   3.434   1.531   2.900
   59VAL   HG11  238   3.538   1.510   2.935
   59VAL   HG12  239   3.395   1.449   2.837
   59VAL   HG13  240   3.441   1.619   2.832
   59VAL    CG2  241   3.192   1.615   2.946
   59VAL   HG21  242   3.107   1.611   3.017
   59VAL   HG22  243   3.196   1.713   2.894
   59VAL   HG23  244   3.151   1.536   2.880
   59VAL      C  245   3.446   1.400   3.157
   59VAL      O  246   3.526   1.456   3.235
   60ASN      N  247   3.479   1.281   3.111
   60ASN     HN  248   3.416   1.227   3.055
   60ASN     CA  249   3.598   1.214   3.148
   60ASN     HA  250   3.593   1.121   3.093
   60ASN     CB  251   3.725   1.297   3.100
   60ASN    HB1  252   3.748   1.394   3.148
   60ASN    HB2  253   3.714   1.326   2.993
   60ASN     CG  254   3.852   1.217   3.123
   60ASN    OD1  255   3.846   1.097   3.153
   60ASN    ND2  256   3.971   1.279   3.095
   60ASN   HD21  257   3.973   1.376   3.071
   60ASN   HD22  258   4.053   1.224   3.104
   60ASN      C  259   3.599   1.173   3.300
   60ASN      O  260   3.671   1.231   3.378
   61PRO      N  261   3.511   1.082   3.351
   61PRO     CD  262   3.407   1.017   3.276
   61PRO    HD1  263   3.327   1.092   3.259
   61PRO    HD2  264   3.447   0.979   3.180
   61PRO     CA  265   3.498   1.052   3.497
   61PRO     HA  266   3.491   1.144   3.554
   61PRO     CB  267   3.367   0.980   3.503
   61PRO    HB1  268   3.281   1.049   3.511
   61PRO    HB2  269   3.347   0.912   3.589
   61PRO     CG  270   3.352   0.908   3.365
   61PRO    HG1  271   3.250   0.872   3.337
   61PRO    HG2  272   3.422   0.822   3.371
   61PRO      C  273   3.608   0.963   3.552
   61PRO      O  274   3.654   0.866   3.499
   62LYS      N  275   3.669   0.993   3.674
   62LYS     HN  276   3.646   1.073   3.728
   62LYS     CA  277   3.762   0.895   3.726
   62LYS     HA  278   3.839   0.862   3.658
   62LYS     CB  279   3.855   0.965   3.829
   62LYS    HB1  280   3.915   1.042   3.776
   62LYS    HB2  281   3.931   0.892   3.866
   62LYS     CG  282   3.780   1.024   3.954
   62LYS    HG1  283   3.698   0.958   3.991
   62LYS    HG2  284   3.734   1.119   3.919
   62LYS     CD  285   3.882   1.051   4.061
   62LYS    HD1  286   3.921   0.969   4.124
   62LYS    HD2  287   3.968   1.110   4.024
   62LYS     CE  288   3.822   1.141   4.170
   62LYS    HE1  289   3.890   1.156   4.256
   62LYS    HE2  290   3.733   1.104   4.224
   62LYS     NZ  291   3.795   1.282   4.123
   62LYS    HZ1  292   3.881   1.324   4.083
   62LYS    HZ2  293   3.720   1.280   4.051
   62LYS    HZ3  294   3.768   1.342   4.203
   62LYS      C  295   3.699   0.765   3.777
   62LYS      O  296   3.614   0.774   3.864
   63ASN      N  297   3.740   0.645   3.729
   63ASN     HN  298   3.821   0.637   3.672
   63ASN     CA  299   3.684   0.514   3.781
   63ASN     HA  300   3.729   0.446   3.710
   63ASN     CB  301   3.710   0.475   3.928
   63ASN    HB1  302   3.672   0.373   3.952
   63ASN    HB2  303   3.667   0.545   4.004
   63ASN     CG  304   3.862   0.472   3.940
   63ASN    OD1  305   3.933   0.442   3.844
   63ASN    ND2  306   3.912   0.505   4.059
   63ASN   HD21  307   3.850   0.523   4.136
   63ASN   HD22  308   4.004   0.469   4.071
   63ASN      C  309   3.540   0.496   3.755
   63ASN      O  310   3.456   0.517   3.842
   64VAL      N  311   3.505   0.462   3.630
   64VAL     HN  312   3.580   0.461   3.564
   64VAL     CA  313   3.376   0.414   3.589
   64VAL     HA  314   3.297   0.478   3.625
   64VAL     CB  315   3.369   0.403   3.432
   64VAL     HB  316   3.436   0.323   3.393
   64VAL    CG1  317   3.219   0.375   3.388
   64VAL   HG11  318   3.152   0.434   3.454
   64VAL   HG12  319   3.218   0.408   3.282
   64VAL   HG13  320   3.198   0.266   3.385
   64VAL    CG2  321   3.404   0.540   3.380
   64VAL   HG21  322   3.331   0.624   3.388
   64VAL   HG22  323   3.496   0.589   3.418
   64VAL   HG23  324   3.436   0.529   3.274
   64VAL      C  325   3.344   0.275   3.644
   64VAL      O  326   3.423   0.180   3.626
   65VAL      N  327   3.225   0.263   3.703
   65VAL     HN  328   3.168   0.343   3.720
   65VAL     CA  329   3.180   0.132   3.750
   65VAL     HA  330   3.247   0.051   3.726
   65VAL     CB  331   3.134   0.122   3.905
   65VAL     HB  332   3.066   0.207   3.925
   65VAL    CG1  333   3.063   8.861   3.929
   65VAL   HG11  334   3.119   8.784   3.873
   65VAL   HG12  335   3.046   8.844   4.038
   65VAL   HG13  336   2.961   8.844   3.887
   65VAL    CG2  337   3.264   0.126   3.989
   65VAL   HG21  338   3.318   0.222   3.973
   65VAL   HG22  339   3.244   0.115   4.098
   65VAL   HG23  340   3.332   0.045   3.954
   65VAL      C  341   3.064   0.097   3.658
   65VAL      O  342   2.960   0.169   3.656
   66ALA      N  343   3.082   8.864   3.576
   66ALA     HN  344   3.164   8.811   3.593
   66ALA     CA  345   2.995  -0.028   3.467
   66ALA     HA  346   2.921   0.050   3.458
   66ALA     CB  347   3.067   8.835   3.326
   66ALA    HB1  348   3.139   8.751   3.321
   66ALA    HB2  349   3.001   8.812   3.240
   66ALA    HB3  350   3.121   8.932   3.317
   66ALA      C  351   2.917   8.717   3.506
   66ALA      O  352   2.969   8.607   3.502
   67LEU      N  353   2.791   8.731   3.540
   67LEU     HN  354   2.744   8.818   3.556
   67LEU     CA  355   2.698   8.614   3.563
   67LEU     HA  356   2.746   8.518   3.570
   67LEU     CB  357   2.606   8.643   3.690
   67LEU    HB1  358   2.533   8.563   3.718
   67LEU    HB2  359   2.541   8.728   3.661
   67LEU     CG  360   2.671   8.677   3.820
   67LEU     HG  361   2.716   8.778   3.810
   67LEU    CD1  362   2.561   8.693   3.926
   67LEU   HD11  363   2.545   8.595   3.977
   67LEU   HD12  364   2.599   8.766   4.000
   67LEU   HD13  365   2.464   8.724   3.883
   67LEU    CD2  366   2.773   8.569   3.864
   67LEU   HD21  367   2.711   8.484   3.899
   67LEU   HD22  368   2.833   8.535   3.776
   67LEU   HD23  369   2.841   8.600   3.946
   67LEU      C  370   2.593   8.594   3.448
   67LEU      O  371   2.509   8.503   3.465
   68ASP      N  372   2.598   8.672   3.339
   68ASP     HN  373   2.673   8.737   3.330
   68ASP     CA  374   2.507   8.658   3.230
   68ASP     HA  375   2.412   8.625   3.269
   68ASP     CB  376   2.483   8.802   3.170
   68ASP    HB1  377   2.584   8.840   3.146
   68ASP    HB2  378   2.422   8.868   3.235
   68ASP     CG  379   2.391   8.791   3.049
   68ASP    OD1  380   2.279   8.732   3.062
   68ASP    OD2  381   2.416   8.853   2.939
   68ASP      C  382   2.549   8.562   3.128
   68ASP      O  383   2.653   8.596   3.066
   69ASN      N  384   2.483   8.452   3.107
   69ASN     HN  385   2.406   8.420   3.163
   69ASN     CA  386   2.515   8.349   3.006
   69ASN     HA  387   2.622   8.335   3.017
   69ASN     CB  388   2.428   8.228   3.022
   69ASN    HB1  389   2.437   8.158   2.935
   69ASN    HB2  390   2.320   8.244   3.039
   69ASN     CG  391   2.464   8.159   3.153
   69ASN    OD1  392   2.392   8.183   3.253
   69ASN    ND2  393   2.565   8.071   3.156
   69ASN   HD21  394   2.611   8.038   3.073
   69ASN   HD22  395   2.586   8.027   3.244
   69ASN      C  396   2.516   8.397   2.858
   69ASN      O  397   2.597   8.353   2.772
   70ARG      N  398   2.424   8.487   2.826
   70ARG     HN  399   2.353   8.520   2.888
   70ARG     CA  400   2.411   8.544   2.695
   70ARG     HA  401   2.384   8.456   2.638
   70ARG     CB  402   2.301   8.649   2.690
   70ARG    HB1  403   2.315   8.706   2.595
   70ARG    HB2  404   2.317   8.722   2.773
   70ARG     CG  405   2.154   8.596   2.699
   70ARG    HG1  406   2.150   8.526   2.785
   70ARG    HG2  407   2.140   8.533   2.608
   70ARG     CD  408   2.045   8.699   2.699
   70ARG    HD1  409   2.041   8.756   2.604
   70ARG    HD2  410   2.062   8.768   2.785
   70ARG     NE  411   1.918   8.619   2.730
   70ARG     HE  412   1.932   8.521   2.740
   70ARG     CZ  413   1.797   8.670   2.722
   70ARG    NH1  414   1.771   8.798   2.705
   70ARG   HH11  415   1.843   8.867   2.696
   70ARG   HH12  416   1.678   8.820   2.673
   70ARG    NH2  417   1.691   8.594   2.727
   70ARG   HH21  418   1.709   8.496   2.726
   70ARG   HH22  419   1.604   8.638   2.707
   70ARG      C  420   2.539   8.611   2.635
   70ARG      O  421   2.586   8.591   2.527
   71THR      N  422   2.598   8.698   2.722
   71THR     HN  423   2.552   8.709   2.810
   71THR     CA  424   2.696   8.797   2.668
   71THR     HA  425   2.670   8.813   2.565
   71THR     CB  426   2.689   0.068   2.748
   71THR     HB  427   2.775   0.133   2.724
   71THR    OG1  428   2.683   0.050   2.888
   71THR    HG1  429   2.588   0.045   2.904
   71THR    CG2  430   2.559   0.144   2.699
   71THR   HG21  431   2.560   0.244   2.747
   71THR   HG22  432   2.574   0.158   2.590
   71THR   HG23  433   2.471   0.079   2.715
   71THR      C  434   2.844   8.743   2.670
   71THR      O  435   2.927   8.819   2.629
   72PHE      N  436   2.868   8.621   2.714
   72PHE     HN  437   2.789   8.568   2.742
   72PHE     CA  438   2.994   8.555   2.722
   72PHE     HA  439   3.063   8.616   2.779
   72PHE     CB  440   2.973   8.415   2.781
   72PHE    HB1  441   3.069   8.360   2.770
   72PHE    HB2  442   2.895   8.354   2.731
   72PHE     CG  443   2.948   8.410   2.921
   72PHE    CD1  444   3.019   8.494   3.013
   72PHE    HD1  445   3.092   8.566   2.977
   72PHE    CE1  446   3.001   8.492   3.151
   72PHE    HE1  447   3.056   8.551   3.223
   72PHE     CZ  448   2.912   8.402   3.203
   72PHE     HZ  449   2.896   8.392   3.310
   72PHE    CD2  450   2.872   8.310   2.982
   72PHE    HD2  451   2.826   8.236   2.919
   72PHE    CE2  452   2.844   8.308   3.120
   72PHE    HE2  453   2.779   8.233   3.164
   72PHE      C  454   3.074   8.561   2.583
   72PHE      O  455   3.190   8.604   2.571
   73GLU      N  456   3.008   8.515   2.473
   73GLU     HN  457   2.926   8.460   2.480
   73GLU     CA  458   3.064   8.511   2.336
   73GLU     HA  459   3.151   8.447   2.333
   73GLU     CB  460   2.964   8.444   2.239
   73GLU    HB1  461   2.976   8.474   2.132
   73GLU    HB2  462   2.861   8.472   2.270
   73GLU     CG  463   2.963   8.289   2.257
   73GLU    HG1  464   2.974   8.268   2.366
   73GLU    HG2  465   3.058   8.245   2.220
   73GLU     CD  466   2.837   8.225   2.200
   73GLU    OE1  467   2.849   8.142   2.112
   73GLU    OE2  468   2.730   8.258   2.257
   73GLU      C  469   3.102   8.642   2.276
   73GLU      O  470   3.211   8.649   2.222
   74THR      N  471   3.023   8.746   2.293
   74THR     HN  472   2.931   8.725   2.324
   74THR     CA  473   3.063   0.009   2.257
   74THR     HA  474   3.090   0.000   2.153
   74THR     CB  475   2.946   0.103   2.278
   74THR     HB  476   2.918   0.112   2.385
   74THR    OG1  477   2.833   0.066   2.202
   74THR    HG1  478   2.796  -0.002   2.258
   74THR    CG2  479   2.989   0.242   2.230
   74THR   HG21  480   2.904   0.312   2.228
   74THR   HG22  481   3.068   0.286   2.295
   74THR   HG23  482   3.047   0.235   2.135
   74THR      C  483   3.184   0.058   2.340
   74THR      O  484   3.283   0.111   2.286
   75LEU      N  485   3.188   0.034   2.471
   75LEU     HN  486   3.102   0.006   2.512
   75LEU     CA  487   3.304   0.064   2.558
   75LEU     HA  488   3.342   0.163   2.534
   75LEU     CB  489   3.276   0.054   2.714
   75LEU    HB1  490   3.365   0.084   2.773
   75LEU    HB2  491   3.251  -0.053   2.734
   75LEU     CG  492   3.162   0.147   2.756
   75LEU     HG  493   3.074   0.130   2.689
   75LEU    CD1  494   3.111   0.115   2.904
   75LEU   HD11  495   3.014   0.165   2.924
   75LEU   HD12  496   3.083   0.008   2.916
   75LEU   HD13  497   3.190   0.145   2.975
   75LEU    CD2  498   3.191   0.299   2.745
   75LEU   HD21  499   3.202   0.329   2.638
   75LEU   HD22  500   3.107   0.361   2.781
   75LEU   HD23  501   3.287   0.326   2.794
   75LEU      C  502   3.433   8.864   2.524
   75LEU      O  503   3.542   0.047   2.512
   76SER      N  504   3.415   8.736   2.484
   76SER     HN  505   3.322   8.702   2.486
   76SER     CA  506   3.523   8.647   2.429
   76SER     HA  507   3.597   8.635   2.507
   76SER     CB  508   3.477   8.501   2.401
   76SER    HB1  509   3.401   8.498   2.320
   76SER    HB2  510   3.421   8.458   2.487
   76SER     OG  511   3.586   8.417   2.360
   76SER    HG1  512   3.649   8.414   2.432
   76SER      C  513   3.583   8.703   2.298
   76SER      O  514   3.701   8.714   2.277
   77ASP      N  515   3.497   8.742   2.195
   77ASP     HN  516   3.398   8.731   2.200
   77ASP     CA  517   3.546   8.788   2.069
   77ASP     HA  518   3.621   8.719   2.033
   77ASP     CB  519   3.434   8.783   1.963
   77ASP    HB1  520   3.468   8.849   1.880
   77ASP    HB2  521   3.339   8.815   2.012
   77ASP     CG  522   3.404   8.642   1.907
   77ASP    OD1  523   3.474   8.540   1.923
   77ASP    OD2  524   3.300   8.638   1.831
   77ASP      C  525   3.617   0.050   2.072
   77ASP      O  526   3.712   0.086   1.996
   78TRP      N  527   3.576   0.133   2.168
   78TRP     HN  528   3.497   0.106   2.222
   78TRP     CA  529   3.643   0.257   2.193
   78TRP     HA  530   3.683   0.300   2.103
   78TRP     CB  531   3.536   0.355   2.255
   78TRP    HB1  532   3.591   0.445   2.292
   78TRP    HB2  533   3.498   0.304   2.346
   78TRP     CG  534   3.420   0.406   2.168
   78TRP    CD1  535   3.403   0.408   2.032
   78TRP    HD1  536   3.477   0.369   1.963
   78TRP    NE1  537   3.281   0.452   2.002
   78TRP    HE1  538   3.239   0.445   1.914
   78TRP    CE2  539   3.215   0.485   2.120
   78TRP    CD2  540   3.304   0.459   2.228
   78TRP    CE3  541   3.267   0.477   2.362
   78TRP    HE3  542   3.326   0.451   2.449
   78TRP    CZ3  543   3.143   0.534   2.388
   78TRP    HZ3  544   3.110   0.535   2.491
   78TRP    CZ2  545   3.093   0.545   2.140
   78TRP    HZ2  546   3.042   0.581   2.052
   78TRP    CH2  547   3.059   0.560   2.277
   78TRP    HH2  548   2.965   0.599   2.312
   78TRP      C  549   3.762   0.254   2.291
   78TRP      O  550   3.839   0.352   2.308
   79GLY      N  551   3.787   0.136   2.345
   79GLY     HN  552   3.717   0.066   2.343
   79GLY     CA  553   3.895   0.102   2.440
   79GLY    HA1  554   3.892  -0.004   2.459
   79GLY    HA2  555   3.989   0.119   2.390
   79GLY      C  556   3.880   0.180   2.573
   79GLY      O  557   3.980   0.225   2.629
   80ILE      N  558   3.759   0.204   2.613
   80ILE     HN  559   3.680   0.169   2.564
   80ILE     CA  560   3.746   0.279   2.743
   80ILE     HA  561   3.808   0.368   2.742
   80ILE     CB  562   3.608   0.324   2.763
   80ILE     HB  563   3.543   0.235   2.774
   80ILE    CG2  564   3.577   0.406   2.892
   80ILE   HG21  565   3.639   0.499   2.889
   80ILE   HG22  566   3.472   0.440   2.905
   80ILE   HG23  567   3.616   0.361   2.986
   80ILE    CG1  568   3.553   0.392   2.634
   80ILE   HG11  569   3.457   0.441   2.659
   80ILE   HG12  570   3.534   0.323   2.549
   80ILE     CD  571   3.643   0.505   2.578
   80ILE    HD1  572   3.579   0.568   2.511
   80ILE    HD2  573   3.676   0.576   2.657
   80ILE    HD3  574   3.731   0.466   2.523
   80ILE      C  575   3.790   0.200   2.866
   80ILE      O  576   3.755   0.079   2.885
   81LYS      N  577   3.858   0.264   2.960
   81LYS     HN  578   3.878   0.362   2.961
   81LYS     CA  579   3.915   0.198   3.077
   81LYS     HA  580   3.921   0.092   3.054
   81LYS     CB  581   4.051   0.252   3.110
   81LYS    HB1  582   4.092   0.199   3.198
   81LYS    HB2  583   4.053   0.361   3.133
   81LYS     CG  584   4.154   0.227   3.000
   81LYS    HG1  585   4.239   0.295   3.025
   81LYS    HG2  586   4.117   0.256   2.900
   81LYS     CD  587   4.209   0.086   2.986
   81LYS    HD1  588   4.241   0.058   3.088
   81LYS    HD2  589   4.129   0.022   2.943
   81LYS     CE  590   4.326   0.091   2.889
   81LYS    HE1  591   4.412   0.140   2.940
   81LYS    HE2  592   4.301   0.147   2.796
   81LYS     NZ  593   4.372   8.826   2.861
   81LYS    HZ1  594   4.291   8.773   2.821
   81LYS    HZ2  595   4.454   8.817   2.798
   81LYS    HZ3  596   4.398   8.770   2.944
   81LYS      C  597   3.825   0.188   3.203
   81LYS      O  598   3.784   0.286   3.264
   82LEU      N  599   3.797   0.066   3.249
   82LEU     HN  600   3.836  -0.023   3.228
   82LEU     CA  601   3.694   0.046   3.359
   82LEU     HA  602   3.648   0.142   3.377
   82LEU     CB  603   3.582   8.823   3.321
   82LEU    HB1  604   3.518   8.809   3.410
   82LEU    HB2  605   3.633   8.727   3.303
   82LEU     CG  606   3.508   8.847   3.194
   82LEU     HG  607   3.587   8.853   3.115
   82LEU    CD1  608   3.424   8.729   3.165
   82LEU   HD11  609   3.344   8.720   3.242
   82LEU   HD12  610   3.375   8.727   3.065
   82LEU   HD13  611   3.489   8.639   3.175
   82LEU    CD2  612   3.427   0.106   3.206
   82LEU   HD21  613   3.350   0.096   3.286
   82LEU   HD22  614   3.503   0.182   3.233
   82LEU   HD23  615   3.389   0.139   3.107
   82LEU      C  616   3.758   0.006   3.486
   82LEU      O  617   3.863   8.811   3.487
   83ALA      N  618   3.701   0.041   3.605
   83ALA     HN  619   3.623   0.104   3.608
   83ALA     CA  620   3.755   0.016   3.732
   83ALA     HA  621   3.861   0.001   3.720
   83ALA     CB  622   3.726   0.140   3.826
   83ALA    HB1  623   3.786   0.224   3.785
   83ALA    HB2  624   3.618   0.165   3.814
   83ALA    HB3  625   3.739   0.130   3.935
   83ALA      C  626   3.685   8.759   3.784
   83ALA      O  627   3.752   8.667   3.831
   84ALA      N  628   3.546   8.740   3.760
   84ALA     HN  629   3.488   8.810   3.718
   84ALA     CA  630   3.477   8.628   3.806
   84ALA     HA  631   3.541   8.542   3.788
   84ALA     CB  632   3.452   8.652   3.955
   84ALA    HB1  633   3.548   8.684   4.002
   84ALA    HB2  634   3.363   8.715   3.977
   84ALA    HB3  635   3.429   8.549   3.988
   84ALA      C  636   3.356   8.587   3.721
   84ALA      O  637   3.282   8.674   3.678
   85ALA      N  638   3.343   8.457   3.694
   85ALA     HN  639   3.403   8.390   3.737
   85ALA     CA  640   3.240   8.408   3.604
   85ALA     HA  641   3.155   8.471   3.627
   85ALA     CB  642   3.284   8.398   3.450
   85ALA    HB1  643   3.337   8.492   3.422
   85ALA    HB2  644   3.364   8.323   3.433
   85ALA    HB3  645   3.200   8.372   3.381
   85ALA      C  646   3.194   8.273   3.649
   85ALA      O  647   3.276   8.205   3.711
   86PRO      N  648   3.078   8.228   3.623
   86PRO     CD  649   2.962   8.311   3.590
   86PRO    HD1  650   2.943   8.379   3.676
   86PRO    HD2  651   2.970   8.376   3.500
   86PRO     CA  652   3.037   8.098   3.665
   86PRO     HA  653   3.081   8.072   3.761
   86PRO     CB  654   2.888   8.115   3.683
   86PRO    HB1  655   2.869   8.167   3.779
   86PRO    HB2  656   2.831   8.021   3.667
   86PRO     CG  657   2.847   8.214   3.577
   86PRO    HG1  658   2.757   8.276   3.598
   86PRO    HG2  659   2.855   8.170   3.475
   86PRO      C  660   3.077   7.989   3.567
   86PRO      O  661   3.006   7.952   3.471
   87LYS      N  662   3.190   7.929   3.596
   87LYS     HN  663   3.242   7.942   3.680
   87LYS     CA  664   3.257   7.851   3.493
   87LYS     HA  665   3.254   7.904   3.398
   87LYS     CB  666   3.407   7.833   3.533
   87LYS    HB1  667   3.449   7.776   3.447
   87LYS    HB2  668   3.411   7.767   3.622
   87LYS     CG  669   3.480   7.973   3.536
   87LYS    HG1  670   3.418   8.043   3.595
   87LYS    HG2  671   3.485   8.007   3.430
   87LYS     CD  672   3.614   7.956   3.606
   87LYS    HD1  673   3.630   8.059   3.646
   87LYS    HD2  674   3.597   7.879   3.684
   87LYS     CE  675   3.735   7.915   3.519
   87LYS    HE1  676   3.741   7.987   3.435
   87LYS    HE2  677   3.715   7.818   3.470
   87LYS     NZ  678   3.865   7.914   3.589
   87LYS    HZ1  679   3.936   7.909   3.514
   87LYS    HZ2  680   3.878   8.003   3.642
   87LYS    HZ3  681   3.870   7.835   3.656
   87LYS      C  682   3.193   7.714   3.472
   87LYS      O  683   3.199   7.655   3.362
   88ASP      N  684   3.129   7.660   3.577
   88ASP     HN  685   3.130   7.689   3.672
   88ASP     CA  686   3.076   7.522   3.562
   88ASP     HA  687   3.155   7.463   3.518
   88ASP     CB  688   3.047   7.462   3.704
   88ASP    HB1  689   3.008   7.361   3.677
   88ASP    HB2  690   2.962   7.516   3.750
   88ASP     CG  691   3.159   7.465   3.797
   88ASP    OD1  692   3.278   7.467   3.747
   88ASP    OD2  693   3.137   7.465   3.918
   88ASP      C  694   2.943   7.523   3.478
   88ASP      O  695   2.904   7.419   3.421
   89ILE      N  696   2.869   7.638   3.461
   89ILE     HN  697   2.889   7.719   3.516
   89ILE     CA  698   2.748   7.626   3.386
   89ILE     HA  699   2.704   7.528   3.399
   89ILE     CB  700   2.645   7.728   3.436
   89ILE     HB  701   2.555   7.710   3.374
   89ILE    CG2  702   2.620   7.704   3.585
   89ILE   HG21  703   2.527   7.752   3.623
   89ILE   HG22  704   2.610   7.595   3.608
   89ILE   HG23  705   2.701   7.747   3.647
   89ILE    CG1  706   2.679   7.882   3.427
   89ILE   HG11  707   2.673   7.910   3.319
   89ILE   HG12  708   2.773   7.900   3.482
   89ILE     CD  709   2.577   7.972   3.499
   89ILE    HD1  710   2.474   7.933   3.479
   89ILE    HD2  711   2.594   7.962   3.608
   89ILE    HD3  712   2.575   8.080   3.469
   89ILE      C  713   2.772   7.644   3.237
   89ILE      O  714   2.684   7.618   3.155
   90MET      N  715   2.889   7.691   3.198
   90MET     HN  716   2.956   7.718   3.267
   90MET     CA  717   2.925   7.714   3.062
   90MET     HA  718   2.843   7.773   3.026
   90MET     CB  719   3.063   7.793   3.062
   90MET    HB1  720   3.108   7.798   2.960
   90MET    HB2  721   3.137   7.741   3.127
   90MET     CG  722   3.053   7.939   3.105
   90MET    HG1  723   2.986   7.952   3.193
   90MET    HG2  724   3.028   8.003   3.018
   90MET     SD  725   3.222   8.003   3.133
   90MET     CE  726   3.156   8.164   3.182
   90MET    HE1  727   3.091   8.159   3.272
   90MET    HE2  728   3.236   8.237   3.208
   90MET    HE3  729   3.094   8.205   3.099
   90MET      C  730   2.941   7.595   2.968
   90MET      O  731   2.961   7.488   3.022
   91PRO      N  732   2.929   7.605   2.839
   91PRO     CD  733   2.864   7.720   2.775
   91PRO    HD1  734   2.785   7.772   2.835
   91PRO    HD2  735   2.948   7.793   2.771
   91PRO     CA  736   2.961   7.493   2.743
   91PRO     HA  737   2.891   7.411   2.755
   91PRO     CB  738   2.940   7.563   2.611
   91PRO    HB1  739   2.899   7.502   2.528
   91PRO    HB2  740   3.030   7.618   2.576
   91PRO     CG  741   2.831   7.664   2.631
   91PRO    HG1  742   2.732   7.614   2.627
   91PRO    HG2  743   2.826   7.746   2.556
   91PRO      C  744   3.103   7.445   2.761
   91PRO      O  745   3.194   7.522   2.783
   92ALA      N  746   3.123   7.316   2.734
   92ALA     HN  747   3.048   7.256   2.708
   92ALA     CA  748   3.257   7.256   2.767
   92ALA     HA  749   3.284   7.280   2.869
   92ALA     CB  750   3.233   7.109   2.768
   92ALA    HB1  751   3.235   7.071   2.664
   92ALA    HB2  752   3.312   7.052   2.821
   92ALA    HB3  753   3.140   7.081   2.823
   92ALA      C  754   3.374   7.300   2.680
   92ALA      O  755   3.492   7.272   2.716
   93ASP      N  756   3.354   7.369   2.566
   93ASP     HN  757   3.262   7.388   2.532
   93ASP     CA  758   3.465   7.412   2.477
   93ASP     HA  759   3.563   7.392   2.517
   93ASP     CB  760   3.457   7.351   2.330
   93ASP    HB1  761   3.362   7.377   2.280
   93ASP    HB2  762   3.466   7.241   2.341
   93ASP     CG  763   3.574   7.391   2.242
   93ASP    OD1  764   3.695   7.373   2.284
   93ASP    OD2  765   3.557   7.442   2.132
   93ASP      C  766   3.457   7.571   2.478
   93ASP      O  767   3.507   7.645   2.388
   94SER      N  768   3.392   7.631   2.583
   94SER     HN  769   3.331   7.572   2.635
   94SER     CA  770   3.381   7.775   2.611
   94SER     HA  771   3.344   7.826   2.524
   94SER     CB  772   3.279   7.808   2.728
   94SER    HB1  773   3.302   7.748   2.819
   94SER    HB2  774   3.177   7.775   2.699
   94SER     OG  775   3.268   7.941   2.759
   94SER    HG1  776   3.186   7.981   2.728
   94SER      C  777   3.517   7.833   2.644
   94SER      O  778   3.583   7.784   2.734
   95ALA      N  779   3.565   7.931   2.565
   95ALA     HN  780   3.511   7.980   2.496
   95ALA     CA  781   3.690   7.998   2.592
   95ALA     HA  782   3.772   7.931   2.570
   95ALA     CB  783   3.705   8.116   2.495
   95ALA    HB1  784   3.712   8.074   2.393
   95ALA    HB2  785   3.615   8.181   2.493
   95ALA    HB3  786   3.798   8.177   2.498
   95ALA      C  787   3.716   8.048   2.744
   95ALA      O  788   3.822   8.032   2.809
   96TYR      N  789   3.613   8.106   2.806
   96TYR     HN  790   3.527   8.118   2.757
   96TYR     CA  791   3.612   8.155   2.945
   96TYR     HA  792   3.697   8.219   2.966
   96TYR     CB  793   3.484   8.236   2.974
   96TYR    HB1  794   3.444   8.232   3.078
   96TYR    HB2  795   3.393   8.190   2.930
   96TYR     CG  796   3.490   8.376   2.928
   96TYR    CD1  797   3.394   8.434   2.841
   96TYR    HD1  798   3.302   8.384   2.816
   96TYR    CE1  799   3.412   8.573   2.807
   96TYR    HE1  800   3.329   8.625   2.760
   96TYR     CZ  801   3.531   8.643   2.843
   96TYR     OH  802   3.535   8.777   2.819
   96TYR     HH  803   3.625   8.808   2.835
   96TYR    CD2  804   3.595   8.456   2.972
   96TYR    HD2  805   3.664   8.407   3.039
   96TYR    CE2  806   3.623   8.582   2.924
   96TYR    HE2  807   3.711   8.637   2.952
   96TYR      C  808   3.614   8.048   3.049
   96TYR      O  809   3.672   8.074   3.149
   97LYS      N  810   3.557   7.930   3.021
   97LYS     HN  811   3.510   7.906   2.936
   97LYS     CA  812   3.564   7.821   3.109
   97LYS     HA  813   3.549   7.866   3.206
   97LYS     CB  814   3.456   7.717   3.076
   97LYS    HB1  815   3.476   7.684   2.972
   97LYS    HB2  816   3.356   7.765   3.083
   97LYS     CG  817   3.452   7.591   3.164
   97LYS    HG1  818   3.432   7.622   3.269
   97LYS    HG2  819   3.553   7.545   3.153
   97LYS     CD  820   3.332   7.502   3.119
   97LYS    HD1  821   3.235   7.554   3.132
   97LYS    HD2  822   3.347   7.486   3.010
   97LYS     CE  823   3.317   7.371   3.197
   97LYS    HE1  824   3.237   7.305   3.156
   97LYS    HE2  825   3.304   7.388   3.306
   97LYS     NZ  826   3.449   7.306   3.175
   97LYS    HZ1  827   3.512   7.323   3.255
   97LYS    HZ2  828   3.429   7.204   3.179
   97LYS    HZ3  829   3.491   7.328   3.082
   97LYS      C  830   3.703   7.751   3.114
   97LYS      O  831   3.747   7.692   3.217
   98LYS      N  832   3.779   7.760   3.009
   98LYS     HN  833   3.741   7.800   2.926
   98LYS     CA  834   3.919   7.729   2.994
   98LYS     HA  835   3.936   7.635   3.046
   98LYS     CB  836   3.963   7.719   2.845
   98LYS    HB1  837   4.074   7.717   2.841
   98LYS    HB2  838   3.938   7.811   2.789
   98LYS     CG  839   3.898   7.602   2.762
   98LYS    HG1  840   3.789   7.591   2.782
   98LYS    HG2  841   3.941   7.510   2.807
   98LYS     CD  842   3.922   7.610   2.616
   98LYS    HD1  843   3.924   7.716   2.584
   98LYS    HD2  844   4.030   7.584   2.617
   98LYS     CE  845   3.856   7.511   2.520
   98LYS    HE1  846   3.746   7.524   2.528
   98LYS    HE2  847   3.893   7.410   2.549
   98LYS     NZ  848   3.891   7.536   2.375
   98LYS    HZ1  849   3.992   7.520   2.358
   98LYS    HZ2  850   3.824   7.491   2.310
   98LYS    HZ3  851   3.875   7.637   2.357
   98LYS      C  852   4.011   7.816   3.077
   98LYS      O  853   4.099   7.770   3.153
   99ASP      N  854   3.992   7.950   3.072
   99ASP     HN  855   3.912   7.979   3.021
   99ASP     CA  856   4.066   8.051   3.144
   99ASP     HA  857   4.162   8.053   3.094
   99ASP     CB  858   3.990   8.183   3.108
   99ASP    HB1  859   3.892   8.185   3.162
   99ASP    HB2  860   3.981   8.177   2.998
   99ASP     CG  861   4.058   8.313   3.140
   99ASP    OD1  862   4.162   8.321   3.212
   99ASP    OD2  863   4.012   8.413   3.083
   99ASP      C  864   4.106   8.043   3.295
   99ASP      O  865   4.023   8.032   3.385
  100GLU      N  866   4.239   8.060   3.332
  100GLU     HN  867   4.303   8.071   3.257
  100GLU     CA  868   4.284   8.035   3.463
  100GLU     HA  869   4.216   7.973   3.518
  100GLU     CB  870   4.433   7.979   3.462
  100GLU    HB1  871   4.482   7.953   3.559
  100GLU    HB2  872   4.491   8.060   3.412
  100GLU     CG  873   4.445   7.843   3.389
  100GLU    HG1  874   4.381   7.845   3.298
  100GLU    HG2  875   4.397   7.776   3.464
  100GLU     CD  876   4.580   7.788   3.345
  100GLU    OE1  877   4.683   7.848   3.370
  100GLU    OE2  878   4.584   7.679   3.281
  100GLU      C  879   4.298   8.162   3.546
  100GLU      O  880   4.338   8.159   3.660
  101LYS      N  881   4.261   8.285   3.494
  101LYS     HN  882   4.235   8.289   3.398
  101LYS     CA  883   4.259   8.402   3.575
  101LYS     HA  884   4.299   8.379   3.673
  101LYS     CB  885   4.330   8.520   3.506
  101LYS    HB1  886   4.346   8.600   3.582
  101LYS    HB2  887   4.278   8.546   3.411
  101LYS     CG  888   4.483   8.491   3.471
  101LYS    HG1  889   4.511   8.555   3.385
  101LYS    HG2  890   4.491   8.386   3.435
  101LYS     CD  891   4.571   8.512   3.591
  101LYS    HD1  892   4.564   8.617   3.628
  101LYS    HD2  893   4.517   8.460   3.673
  101LYS     CE  894   4.714   8.463   3.564
  101LYS    HE1  895   4.780   8.501   3.646
  101LYS    HE2  896   4.746   8.494   3.463
  101LYS     NZ  897   4.722   8.316   3.573
  101LYS    HZ1  898   4.822   8.289   3.571
  101LYS    HZ2  899   4.686   8.280   3.664
  101LYS    HZ3  900   4.682   8.265   3.492
  101LYS      C  901   4.111   8.442   3.604
  101LYS      O  902   4.084   8.517   3.697
  102VAL      N  903   4.013   8.392   3.531
  102VAL     HN  904   4.036   8.335   3.453
  102VAL     CA  905   3.870   8.403   3.567
  102VAL     HA  906   3.853   8.504   3.603
  102VAL     CB  907   3.785   8.372   3.442
  102VAL     HB  908   3.824   8.276   3.400
  102VAL    CG1  909   3.632   8.343   3.478
  102VAL   HG11  910   3.612   8.251   3.536
  102VAL   HG12  911   3.597   8.439   3.522
  102VAL   HG13  912   3.575   8.319   3.385
  102VAL    CG2  913   3.800   8.499   3.352
  102VAL   HG21  914   3.908   8.512   3.331
  102VAL   HG22  915   3.748   8.479   3.256
  102VAL   HG23  916   3.753   8.590   3.394
  102VAL      C  917   3.839   8.303   3.687
  102VAL      O  918   3.852   8.183   3.667
  103GLN      N  919   3.797   8.358   3.811
  103GLN     HN  920   3.810   8.457   3.819
  103GLN     CA  921   3.748   8.282   3.928
  103GLN     HA  922   3.811   8.199   3.955
  103GLN     CB  923   3.733   8.370   4.058
  103GLN    HB1  924   3.674   8.316   4.134
  103GLN    HB2  925   3.660   8.453   4.047
  103GLN     CG  926   3.868   8.422   4.111
  103GLN    HG1  927   3.847   8.504   4.182
  103GLN    HG2  928   3.927   8.481   4.037
  103GLN     CD  929   3.940   8.313   4.179
  103GLN    OE1  930   3.895   8.197   4.184
  103GLN    NE2  931   4.049   8.344   4.249
  103GLN   HE21  932   4.094   8.433   4.251
  103GLN   HE22  933   4.092   8.267   4.297
  103GLN      C  934   3.614   8.219   3.896
  103GLN      O  935   3.526   8.289   3.840
  104ASN      N  936   3.590   8.097   3.947
  104ASN     HN  937   3.663   8.048   3.994
  104ASN     CA  938   3.456   8.030   3.946
  104ASN     HA  939   3.413   8.034   3.847
  104ASN     CB  940   3.467   7.882   3.980
  104ASN    HB1  941   3.459   7.877   4.091
  104ASN    HB2  942   3.560   7.830   3.946
  104ASN     CG  943   3.339   7.801   3.928
  104ASN    OD1  944   3.258   7.858   3.854
  104ASN    ND2  945   3.321   7.674   3.979
  104ASN   HD21  946   3.335   7.642   4.073
  104ASN   HD22  947   3.252   7.619   3.932
  104ASN      C  948   3.358   8.108   4.045
  104ASN      O  949   3.380   8.124   4.164
  105ILE      N  950   3.240   8.139   3.996
  105ILE     HN  951   3.229   8.146   3.897
  105ILE     CA  952   3.129   8.172   4.079
  105ILE     HA  953   3.166   8.216   4.170
  105ILE     CB  954   3.049   8.284   4.005
  105ILE     HB  955   3.028   8.242   3.905
  105ILE    CG2  956   2.927   8.319   4.088
  105ILE   HG21  957   2.848   8.241   4.088
  105ILE   HG22  958   2.955   8.332   4.195
  105ILE   HG23  959   2.882   8.417   4.061
  105ILE    CG1  960   3.138   8.412   3.984
  105ILE   HG11  961   3.080   8.488   3.928
  105ILE   HG12  962   3.222   8.386   3.917
  105ILE     CD  963   3.196   8.474   4.117
  105ILE    HD1  964   3.117   8.490   4.195
  105ILE    HD2  965   3.270   8.404   4.162
  105ILE    HD3  966   3.233   8.573   4.084
  105ILE      C  967   3.038   8.050   4.112
  105ILE      O  968   2.962   8.048   4.206
  106GLY      N  969   3.057   7.940   4.039
  106GLY     HN  970   3.126   7.946   3.967
  106GLY     CA  971   2.974   7.815   4.041
  106GLY    HA1  972   3.025   7.736   3.987
  106GLY    HA2  973   2.962   7.788   4.145
  106GLY      C  974   2.838   7.832   3.989
  106GLY      O  975   2.798   7.922   3.915
  107ASN      N  976   2.757   7.727   4.022
  107ASN     HN  977   2.799   7.641   4.050
  107ASN     CA  978   2.614   7.715   4.006
  107ASN     HA  979   2.591   7.697   3.902
  107ASN     CB  980   2.560   7.592   4.089
  107ASN    HB1  981   2.605   7.581   4.190
  107ASN    HB2  982   2.591   7.498   4.038
  107ASN     CG  983   2.411   7.582   4.096
  107ASN    OD1  984   2.342   7.618   4.191
  107ASN    ND2  985   2.342   7.524   3.996
  107ASN   HD21  986   2.388   7.470   3.925
  107ASN   HD22  987   2.242   7.526   3.990
  107ASN      C  988   2.526   7.845   4.031
  107ASN      O  989   2.540   7.916   4.136
  108HIS      N  990   2.430   7.867   3.949
  108HIS     HN  991   2.401   7.807   3.876
  108HIS     CA  992   2.342   7.985   3.948
  108HIS     HA  993   2.411   8.068   3.951
  108HIS     CB  994   2.277   7.987   3.812
  108HIS    HB1  995   2.357   7.989   3.736
  108HIS    HB2  996   2.217   8.076   3.780
  108HIS    ND1  997   2.228   7.753   3.750
  108HIS     CG  998   2.183   7.873   3.792
  108HIS    CE1  999   2.124   7.681   3.707
  108HIS    HE1 1000   2.111   7.577   3.678
  108HIS    NE2 1001   2.014   7.752   3.722
  108HIS    HE2 1002   1.929   7.699   3.717
  108HIS    CD2 1003   2.045   7.879   3.777
  108HIS    HD2 1004   1.985   7.962   3.811
  108HIS      C 1005   2.230   8.003   4.060
  108HIS      O 1006   2.188   8.111   4.101
  109ARG      N 1007   2.180   7.891   4.104
  109ARG     HN 1008   2.203   7.804   4.062
  109ARG     CA 1009   2.071   7.887   4.205
  109ARG     HA 1010   1.996   7.963   4.185
  109ARG     CB 1011   1.990   7.749   4.207
  109ARG    HB1 1012   1.910   7.762   4.283
  109ARG    HB2 1013   2.047   7.656   4.228
  109ARG     CG 1014   1.914   7.725   4.078
  109ARG    HG1 1015   1.850   7.637   4.099
  109ARG    HG2 1016   1.976   7.714   3.986
  109ARG     CD 1017   1.813   7.840   4.041
  109ARG    HD1 1018   1.877   7.927   4.013
  109ARG    HD2 1019   1.735   7.855   4.118
  109ARG     NE 1020   1.754   7.800   3.914
  109ARG     HE 1021   1.723   7.705   3.905
  109ARG     CZ 1022   1.682   7.891   3.842
  109ARG    NH1 1023   1.668   8.017   3.880
  109ARG   HH11 1024   1.702   8.046   3.970
  109ARG   HH12 1025   1.600   8.068   3.828
  109ARG    NH2 1026   1.607   7.853   3.737
  109ARG   HH21 1027   1.632   7.769   3.689
  109ARG   HH22 1028   1.583   7.932   3.681
  109ARG      C 1029   2.125   7.920   4.346
  109ARG      O 1030   2.052   7.966   4.432
  110GLU      N 1031   2.259   7.905   4.367
  110GLU     HN 1032   2.315   7.870   4.292
  110GLU     CA 1033   2.327   7.941   4.491
  110GLU     HA 1034   2.279   8.018   4.549
  110GLU     CB 1035   2.331   7.817   4.583
  110GLU    HB1 1036   2.379   7.838   4.680
  110GLU    HB2 1037   2.396   7.742   4.533
  110GLU     CG 1038   2.195   7.748   4.622
  110GLU    HG1 1039   2.133   7.734   4.531
  110GLU    HG2 1040   2.143   7.806   4.701
  110GLU     CD 1041   2.222   7.616   4.679
  110GLU    OE1 1042   2.217   7.595   4.805
  110GLU    OE2 1043   2.258   7.523   4.599
  110GLU      C 1044   2.473   7.977   4.468
  110GLU      O 1045   2.561   7.897   4.499
  111PRO      N 1046   2.497   8.096   4.396
  111PRO     CD 1047   2.391   8.203   4.385
  111PRO    HD1 1048   2.311   8.171   4.315
  111PRO    HD2 1049   2.351   8.231   4.484
  111PRO     CA 1050   2.631   8.150   4.355
  111PRO     HA 1051   2.685   8.072   4.303
  111PRO     CB 1052   2.580   8.260   4.258
  111PRO    HB1 1053   2.548   8.210   4.165
  111PRO    HB2 1054   2.659   8.335   4.235
  111PRO     CG 1055   2.464   8.324   4.335
  111PRO    HG1 1056   2.390   8.384   4.278
  111PRO    HG2 1057   2.506   8.386   4.417
  111PRO      C 1058   2.722   8.183   4.474
  111PRO      O 1059   2.676   8.229   4.579
  112ASN      N 1060   2.851   8.160   4.458
  112ASN     HN 1061   2.888   8.118   4.375
  112ASN     CA 1062   2.948   8.176   4.565
  112ASN     HA 1063   2.913   8.119   4.650
  112ASN     CB 1064   3.088   8.109   4.515
  112ASN    HB1 1065   3.153   8.168   4.447
  112ASN    HB2 1066   3.065   8.013   4.464
  112ASN     CG 1067   3.182   8.071   4.637
  112ASN    OD1 1068   3.157   8.126   4.747
  112ASN    ND2 1069   3.284   7.986   4.620
  112ASN   HD21 1070   3.336   7.954   4.699
  112ASN   HD22 1071   3.294   7.939   4.532
  112ASN      C 1072   2.977   8.325   4.597
  112ASN      O 1073   3.080   8.378   4.556
  113LEU      N 1074   2.885   8.396   4.668
  113LEU     HN 1075   2.798   8.357   4.697
  113LEU     CA 1076   2.896   8.534   4.702
  113LEU     HA 1077   2.883   8.591   4.611
  113LEU     CB 1078   2.783   8.573   4.797
  113LEU    HB1 1079   2.780   8.682   4.819
  113LEU    HB2 1080   2.798   8.512   4.889
  113LEU     CG 1081   2.641   8.536   4.758
  113LEU     HG 1082   2.628   8.426   4.766
  113LEU    CD1 1083   2.541   8.601   4.853
  113LEU   HD11 1084   2.554   8.711   4.848
  113LEU   HD12 1085   2.437   8.577   4.821
  113LEU   HD13 1086   2.538   8.573   4.961
  113LEU    CD2 1087   2.615   8.576   4.616
  113LEU   HD21 1088   2.683   8.519   4.549
  113LEU   HD22 1089   2.511   8.540   4.602
  113LEU   HD23 1090   2.617   8.687   4.608
  113LEU      C 1091   3.022   8.584   4.764
  113LEU      O 1092   3.070   8.691   4.726
  114GLU      N 1093   3.089   8.513   4.860
  114GLU     HN 1094   3.060   8.424   4.892
  114GLU     CA 1095   3.221   8.553   4.909
  114GLU     HA 1096   3.224   8.652   4.952
  114GLU     CB 1097   3.265   8.462   5.023
  114GLU    HB1 1098   3.371   8.483   5.049
  114GLU    HB2 1099   3.272   8.357   4.988
  114GLU     CG 1100   3.176   8.480   5.146
  114GLU    HG1 1101   3.074   8.515   5.120
  114GLU    HG2 1102   3.214   8.566   5.205
  114GLU     CD 1103   3.180   8.355   5.235
  114GLU    OE1 1104   3.290   8.328   5.289
  114GLU    OE2 1105   3.075   8.279   5.241
  114GLU      C 1106   3.324   8.567   4.794
  114GLU      O 1107   3.408   8.659   4.803
  115ILE      N 1108   3.329   8.481   4.694
  115ILE     HN 1109   3.265   8.404   4.685
  115ILE     CA 1110   3.428   8.503   4.588
  115ILE     HA 1111   3.524   8.532   4.627
  115ILE     CB 1112   3.456   8.375   4.514
  115ILE     HB 1113   3.356   8.333   4.489
  115ILE    CG2 1114   3.538   8.396   4.384
  115ILE   HG21 1115   3.485   8.465   4.315
  115ILE   HG22 1116   3.636   8.444   4.407
  115ILE   HG23 1117   3.549   8.301   4.327
  115ILE    CG1 1118   3.525   8.275   4.607
  115ILE   HG11 1119   3.531   8.183   4.545
  115ILE   HG12 1120   3.451   8.251   4.686
  115ILE     CD 1121   3.672   8.290   4.659
  115ILE    HD1 1122   3.690   8.391   4.702
  115ILE    HD2 1123   3.708   8.212   4.729
  115ILE    HD3 1124   3.743   8.287   4.574
  115ILE      C 1125   3.374   8.620   4.494
  115ILE      O 1126   3.457   8.679   4.431
  116ILE      N 1127   3.245   8.659   4.487
  116ILE     HN 1128   3.180   8.607   4.541
  116ILE     CA 1129   3.205   8.790   4.429
  116ILE     HA 1130   3.247   8.795   4.329
  116ILE     CB 1131   3.052   8.806   4.411
  116ILE     HB 1132   3.002   8.808   4.510
  116ILE    CG2 1133   3.033   0.068   4.343
  116ILE   HG21 1134   3.067   0.072   4.238
  116ILE   HG22 1135   2.923   0.086   4.336
  116ILE   HG23 1136   3.080   0.150   4.401
  116ILE    CG1 1137   2.987   8.687   4.337
  116ILE   HG11 1138   3.005   8.597   4.401
  116ILE   HG12 1139   3.025   8.683   4.233
  116ILE     CD 1140   2.836   8.700   4.321
  116ILE    HD1 1141   2.794   8.791   4.272
  116ILE    HD2 1142   2.796   8.615   4.263
  116ILE    HD3 1143   2.792   8.686   4.422
  116ILE      C 1144   3.264   0.033   4.506
  116ILE      O 1145   3.328   0.125   4.452
  117ALA      N 1146   3.257   8.895   4.638
  117ALA     HN 1147   3.205   8.820   4.678
  117ALA     CA 1148   3.320   0.119   4.729
  117ALA     HA 1149   3.277   0.217   4.714
  117ALA     CB 1150   3.283   0.072   4.871
  117ALA    HB1 1151   3.351  -0.009   4.906
  117ALA    HB2 1152   3.297   0.147   4.951
  117ALA    HB3 1153   3.178   0.038   4.884
  117ALA      C 1154   3.470   0.136   4.720
  117ALA      O 1155   3.520   0.248   4.728
  118ALA      N 1156   3.545   8.894   4.710
  118ALA     HN 1157   3.502   8.805   4.720
  118ALA     CA 1158   3.690   0.017   4.689
  118ALA     HA 1159   3.742   0.073   4.766
  118ALA     CB 1160   3.753   8.749   4.696
  118ALA    HB1 1161   3.748   8.724   4.804
  118ALA    HB2 1162   3.697   8.667   4.646
  118ALA    HB3 1163   3.858   8.757   4.662
  118ALA      C 1164   3.724   0.083   4.553
  118ALA      O 1165   3.826   0.153   4.547
  119ALA      N 1166   3.647   0.058   4.441
  119ALA     HN 1167   3.570  -0.002   4.460
  119ALA     CA 1168   3.670   0.099   4.304
  119ALA     HA 1169   3.771   0.070   4.278
  119ALA     CB 1170   3.557   0.040   4.213
  119ALA    HB1 1171   3.457   0.088   4.219
  119ALA    HB2 1172   3.577   0.055   4.105
  119ALA    HB3 1173   3.542  -0.068   4.236
  119ALA      C 1174   3.671   0.246   4.308
  119ALA      O 1175   3.757   0.301   4.248
  120ASN      N 1176   3.585   0.310   4.392
  120ASN     HN 1177   3.516   0.253   4.437
  120ASN     CA 1178   3.589   0.444   4.446
  120ASN     HA 1179   3.528   0.448   4.535
  120ASN     CB 1180   3.731   0.481   4.494
  120ASN    HB1 1181   3.785   0.488   4.397
  120ASN    HB2 1182   3.774   0.401   4.558
  120ASN     CG 1183   3.745   0.615   4.560
  120ASN    OD1 1184   3.647   0.686   4.579
  120ASN    ND2 1185   3.862   0.663   4.608
  120ASN   HD21 1186   3.934   0.594   4.613
  120ASN   HD22 1187   3.867   0.753   4.650
  120ASN      C 1188   3.528   0.535   4.333
  120ASN      O 1189   3.612   0.600   4.271
  121PRO      N 1190   3.400   0.535   4.298
  121PRO     CD 1191   3.293   0.455   4.371
  121PRO    HD1 1192   3.326   0.350   4.387
  121PRO    HD2 1193   3.275   0.480   4.478
  121PRO     CA 1194   3.374   0.572   4.165
  121PRO     HA 1195   3.449   0.543   4.094
  121PRO     CB 1196   3.250   0.483   4.140
  121PRO    HB1 1197   3.280   0.379   4.117
  121PRO    HB2 1198   3.189   0.519   4.054
  121PRO     CG 1199   3.172   0.456   4.275
  121PRO    HG1 1200   3.114   0.362   4.271
  121PRO    HG2 1201   3.111   0.548   4.288
  121PRO      C 1202   3.348   0.718   4.151
  121PRO      O 1203   3.322   0.782   4.251
  122GLU      N 1204   3.346   0.771   4.030
  122GLU     HN 1205   3.393   0.710   3.967
  122GLU     CA 1206   3.285   0.898   4.002
  122GLU     HA 1207   3.225   0.935   4.083
  122GLU     CB 1208   3.399   0.996   3.962
  122GLU    HB1 1209   3.458   0.964   3.874
  122GLU    HB2 1210   3.468   0.994   4.049
  122GLU     CG 1211   3.357   1.147   3.953
  122GLU    HG1 1212   3.312   1.184   4.048
  122GLU    HG2 1213   3.286   1.158   3.867
  122GLU     CD 1214   3.478   1.233   3.924
  122GLU    OE1 1215   3.543   1.284   4.020
  122GLU    OE2 1216   3.510   1.257   3.805
  122GLU      C 1217   3.177   0.885   3.895
  122GLU      O 1218   3.088   0.971   3.884
  123LEU      N 1219   3.168   0.768   3.827
  123LEU     HN 1220   3.238   0.697   3.827
  123LEU     CA 1221   3.049   0.744   3.741
  123LEU     HA 1222   2.973   0.818   3.760
  123LEU     CB 1223   3.078   0.752   3.593
  123LEU    HB1 1224   3.177   0.707   3.572
  123LEU    HB2 1225   3.089   0.861   3.573
  123LEU     CG 1226   2.968   0.697   3.491
  123LEU     HG 1227   2.946   0.590   3.511
  123LEU    CD1 1228   2.829   0.764   3.499
  123LEU   HD11 1229   2.795   0.757   3.605
  123LEU   HD12 1230   2.835   0.873   3.479
  123LEU   HD13 1231   2.758   0.716   3.429
  123LEU    CD2 1232   3.022   0.715   3.347
  123LEU   HD21 1233   3.017   0.826   3.333
  123LEU   HD22 1234   3.125   0.680   3.323
  123LEU   HD23 1235   2.952   0.668   3.275
  123LEU      C 1236   3.013   0.602   3.784
  123LEU      O 1237   3.099   0.515   3.789
  124VAL      N 1238   2.885   0.567   3.807
  124VAL     HN 1239   2.811   0.631   3.787
  124VAL     CA 1240   2.839   0.432   3.811
  124VAL     HA 1241   2.911   0.373   3.757
  124VAL     CB 1242   2.795   0.387   3.946
  124VAL     HB 1243   2.696   0.425   3.979
  124VAL    CG1 1244   2.784   0.236   3.941
  124VAL   HG11 1245   2.686   0.208   3.898
  124VAL   HG12 1246   2.865   0.183   3.887
  124VAL   HG13 1247   2.781   0.196   4.045
  124VAL    CG2 1248   2.895   0.429   4.061
  124VAL   HG21 1249   2.980   0.358   4.044
  124VAL   HG22 1250   2.930   0.533   4.044
  124VAL   HG23 1251   2.854   0.418   4.163
  124VAL      C 1252   2.724   0.430   3.715
  124VAL      O 1253   2.636   0.520   3.701
  125ILE      N 1254   2.723   0.325   3.630
  125ILE     HN 1255   2.795   0.258   3.645
  125ILE     CA 1256   2.627   0.303   3.520
  125ILE     HA 1257   2.549   0.378   3.520
  125ILE     CB 1258   2.676   0.273   3.383
  125ILE     HB 1259   2.723   0.172   3.387
  125ILE    CG2 1260   2.561   0.273   3.277
  125ILE   HG21 1261   2.600   0.221   3.187
  125ILE   HG22 1262   2.472   0.217   3.312
  125ILE   HG23 1263   2.545   0.381   3.253
  125ILE    CG1 1264   2.786   0.374   3.346
  125ILE   HG11 1265   2.873   0.358   3.413
  125ILE   HG12 1266   2.751   0.476   3.372
  125ILE     CD 1267   2.837   0.359   3.200
  125ILE    HD1 1268   2.934   0.409   3.182
  125ILE    HD2 1269   2.846   0.254   3.164
  125ILE    HD3 1270   2.761   0.398   3.128
  125ILE      C 1271   2.550   0.178   3.572
  125ILE      O 1272   2.606   0.070   3.583
  126VAL      N 1273   2.417   0.186   3.596
  126VAL     HN 1274   2.374   0.275   3.580
  126VAL     CA 1275   2.345   0.081   3.668
  126VAL     HA 1276   2.418   0.008   3.700
  126VAL     CB 1277   2.268   0.138   3.784
  126VAL     HB 1278   2.207   0.225   3.751
  126VAL    CG1 1279   2.169   0.033   3.846
  126VAL   HG11 1280   2.225  -0.049   3.896
  126VAL   HG12 1281   2.111   0.095   3.918
  126VAL   HG13 1282   2.100  -0.005   3.768
  126VAL    CG2 1283   2.373   0.184   3.876
  126VAL   HG21 1284   2.459   0.113   3.878
  126VAL   HG22 1285   2.414   0.283   3.846
  126VAL   HG23 1286   2.331   0.204   3.977
  126VAL      C 1287   2.255   0.030   3.555
  126VAL      O 1288   2.164   0.092   3.495
  127GLY      N 1289   2.275   8.773   3.517
  127GLY     HN 1290   2.342   8.717   3.565
  127GLY     CA 1291   2.217   8.696   3.406
  127GLY    HA1 1292   2.219   8.746   3.310
  127GLY    HA2 1293   2.266   8.600   3.415
  127GLY      C 1294   2.069   8.663   3.426
  127GLY      O 1295   2.017   8.684   3.533
  128GLN      N 1296   2.010   8.599   3.325
  128GLN     HN 1297   2.070   8.590   3.246
  128GLN     CA 1298   1.872   8.540   3.328
  128GLN     HA 1299   1.807   8.626   3.342
  128GLN     CB 1300   1.839   8.472   3.194
  128GLN    HB1 1301   1.735   8.436   3.206
  128GLN    HB2 1302   1.919   8.395   3.183
  128GLN     CG 1303   1.838   8.567   3.073
  128GLN    HG1 1304   1.801   8.508   2.986
  128GLN    HG2 1305   1.943   8.595   3.053
  128GLN     CD 1306   1.749   8.690   3.089
  128GLN    OE1 1307   1.628   8.695   3.103
  128GLN    NE2 1308   1.820   8.803   3.095
  128GLN   HE21 1309   1.915   8.809   3.066
  128GLN   HE22 1310   1.767   8.887   3.107
  128GLN      C 1311   1.839   8.447   3.443
  128GLN      O 1312   1.749   8.464   3.519
  129ARG      N 1313   1.937   8.352   3.460
  129ARG     HN 1314   2.009   8.343   3.391
  129ARG     CA 1315   1.928   8.246   3.555
  129ARG     HA 1316   1.827   8.210   3.559
  129ARG     CB 1317   2.015   8.128   3.511
  129ARG    HB1 1318   2.021   8.052   3.591
  129ARG    HB2 1319   2.120   8.160   3.492
  129ARG     CG 1320   1.954   8.062   3.388
  129ARG    HG1 1321   2.025   7.989   3.344
  129ARG    HG2 1322   1.953   8.136   3.304
  129ARG     CD 1323   1.812   8.006   3.400
  129ARG    HD1 1324   1.746   8.089   3.434
  129ARG    HD2 1325   1.817   7.921   3.471
  129ARG     NE 1326   1.764   7.969   3.265
  129ARG     HE 1327   1.837   7.982   3.198
  129ARG     CZ 1328   1.668   7.885   3.228
  129ARG    NH1 1329   1.585   7.846   3.318
  129ARG   HH11 1330   1.577   7.900   3.402
  129ARG   HH12 1331   1.528   7.769   3.291
  129ARG    NH2 1332   1.662   7.845   3.108
  129ARG   HH21 1333   1.710   7.904   3.043
  129ARG   HH22 1334   1.594   7.779   3.077
  129ARG      C 1335   1.975   8.293   3.698
  129ARG      O 1336   1.984   8.219   3.795
  130PHE      N 1337   2.004   8.419   3.712
  130PHE     HN 1338   2.008   8.474   3.628
  130PHE     CA 1339   2.048   8.483   3.834
  130PHE     HA 1340   2.046   8.415   3.918
  130PHE     CB 1341   2.186   8.540   3.817
  130PHE    HB1 1342   2.224   8.582   3.912
  130PHE    HB2 1343   2.192   8.624   3.744
  130PHE     CG 1344   2.296   8.426   3.787
  130PHE    CD1 1345   2.385   8.404   3.898
  130PHE    HD1 1346   2.365   8.457   3.990
  130PHE    CE1 1347   2.497   8.318   3.887
  130PHE    HE1 1348   2.561   8.322   3.974
  130PHE     CZ 1349   2.515   8.247   3.768
  130PHE     HZ 1350   2.603   8.187   3.755
  130PHE    CD2 1351   2.320   8.359   3.666
  130PHE    HD2 1352   2.254   8.370   3.581
  130PHE    CE2 1353   2.428   8.270   3.654
  130PHE    HE2 1354   2.437   8.224   3.557
  130PHE      C 1355   1.956   8.593   3.874
  130PHE      O 1356   1.978   8.660   3.977
  131ALA      N 1357   1.840   8.614   3.809
  131ALA     HN 1358   1.835   8.559   3.726
  131ALA     CA 1359   1.742   8.716   3.830
  131ALA     HA 1360   1.777   8.817   3.822
  131ALA     CB 1361   1.614   8.693   3.734
  131ALA    HB1 1362   1.641   8.708   3.628
  131ALA    HB2 1363   1.578   8.587   3.732
  131ALA    HB3 1364   1.531   8.764   3.754
  131ALA      C 1365   1.673   8.717   3.972
  131ALA      O 1366   1.643   8.821   4.028
  132ASP      N 1367   1.652   8.603   4.032
  132ASP     HN 1368   1.673   8.517   3.987
  132ASP     CA 1369   1.612   8.592   4.171
  132ASP     HA 1370   1.519   8.644   4.184
  132ASP     CB 1371   1.606   8.440   4.197
  132ASP    HB1 1372   1.594   8.424   4.306
  132ASP    HB2 1373   1.703   8.393   4.170
  132ASP     CG 1374   1.481   8.377   4.124
  132ASP    OD1 1375   1.505   8.268   4.068
  132ASP    OD2 1376   1.370   8.434   4.124
  132ASP      C 1377   1.712   8.668   4.266
  132ASP      O 1378   1.672   8.728   4.365
  133HIS      N 1379   1.840   8.676   4.230
  133HIS     HN 1380   1.872   8.635   4.145
  133HIS     CA 1381   1.937   8.726   4.324
  133HIS     HA 1382   1.901   8.727   4.425
  133HIS     CB 1383   2.064   8.639   4.316
  133HIS    HB1 1384   2.127   8.680   4.398
  133HIS    HB2 1385   2.108   8.646   4.214
  133HIS    ND1 1386   1.972   8.453   4.456
  133HIS     CG 1387   2.037   8.495   4.341
  133HIS    CE1 1388   1.973   8.324   4.447
  133HIS    HE1 1389   1.944   8.256   4.527
  133HIS    NE2 1390   2.022   8.279   4.336
  133HIS    HE2 1391   2.033   8.184   4.306
  133HIS    CD2 1392   2.067   8.388   4.262
  133HIS    HD2 1393   2.119   8.386   4.167
  133HIS      C 1394   1.977   0.004   4.296
  133HIS      O 1395   2.071   0.057   4.349
  134TYR      N 1396   1.906   0.066   4.195
  134TYR     HN 1397   1.822   0.022   4.164
  134TYR     CA 1398   1.948   0.189   4.134
  134TYR     HA 1399   2.050   0.180   4.100
  134TYR     CB 1400   1.854   0.227   4.010
  134TYR    HB1 1401   1.747   0.229   4.039
  134TYR    HB2 1402   1.878   0.153   3.930
  134TYR     CG 1403   1.893   0.355   3.942
  134TYR    CD1 1404   1.796   0.442   3.903
  134TYR    HD1 1405   1.694   0.412   3.922
  134TYR    CE1 1406   1.822   0.564   3.844
  134TYR    HE1 1407   1.743   0.638   3.838
  134TYR     CZ 1408   1.954   0.603   3.818
  134TYR     OH 1409   1.988   0.734   3.786
  134TYR     HH 1410   1.915   0.793   3.765
  134TYR    CD2 1411   2.024   0.384   3.899
  134TYR    HD2 1412   2.094   0.306   3.924
  134TYR    CE2 1413   2.055   0.502   3.837
  134TYR    HE2 1414   2.157   0.520   3.807
  134TYR      C 1415   1.957   0.311   4.230
  134TYR      O 1416   2.067   0.371   4.246
  135GLU      N 1417   1.848   0.346   4.308
  135GLU     HN 1418   1.763   0.293   4.308
  135GLU     CA 1419   1.852   0.455   4.407
  135GLU     HA 1420   1.913   0.533   4.365
  135GLU     CB 1421   1.705   0.498   4.449
  135GLU    HB1 1422   1.712   0.574   4.530
  135GLU    HB2 1423   1.652   0.414   4.499
  135GLU     CG 1424   1.633   0.555   4.327
  135GLU    HG1 1425   1.654   0.481   4.247
  135GLU    HG2 1426   1.672   0.653   4.293
  135GLU     CD 1427   1.483   0.558   4.342
  135GLU    OE1 1428   1.428   0.610   4.444
  135GLU    OE2 1429   1.413   0.506   4.246
  135GLU      C 1430   1.924   0.409   4.527
  135GLU      O 1431   1.981   0.495   4.599
  136GLU      N 1432   1.923   0.281   4.557
  136GLU     HN 1433   1.865   0.229   4.495
  136GLU     CA 1434   2.002   0.215   4.664
  136GLU     HA 1435   1.982   0.258   4.761
  136GLU     CB 1436   1.972   0.063   4.668
  136GLU    HB1 1437   2.058   0.015   4.720
  136GLU    HB2 1438   1.975   0.021   4.565
  136GLU     CG 1439   1.834   0.029   4.728
  136GLU    HG1 1440   1.806  -0.076   4.707
  136GLU    HG2 1441   1.758   0.093   4.680
  136GLU     CD 1442   1.822   0.052   4.876
  136GLU    OE1 1443   1.746   0.150   4.919
  136GLU    OE2 1444   1.890   8.854   4.957
  136GLU      C 1445   2.154   0.245   4.656
  136GLU      O 1446   2.222   0.269   4.755
  137ILE      N 1447   2.215   0.240   4.535
  137ILE     HN 1448   2.170   0.226   4.447
  137ILE     CA 1449   2.351   0.263   4.517
  137ILE     HA 1450   2.409   0.217   4.596
  137ILE     CB 1451   2.403   0.200   4.381
  137ILE     HB 1452   2.321   0.224   4.309
  137ILE    CG2 1453   2.537   0.269   4.334
  137ILE   HG21 1454   2.612   0.256   4.415
  137ILE   HG22 1455   2.572   0.206   4.250
  137ILE   HG23 1456   2.526   0.376   4.306
  137ILE    CG1 1457   2.409   0.049   4.395
  137ILE   HG11 1458   2.314   0.007   4.435
  137ILE   HG12 1459   2.487   0.028   4.471
  137ILE     CD 1460   2.446   8.848   4.269
  137ILE    HD1 1461   2.377   8.871   4.185
  137ILE    HD2 1462   2.543   8.868   4.219
  137ILE    HD3 1463   2.448   8.738   4.279
  137ILE      C 1464   2.394   0.408   4.525
  137ILE      O 1465   2.503   0.444   4.571
  138LYS      N 1466   2.302   0.499   4.483
  138LYS     HN 1467   2.225   0.462   4.431
  138LYS     CA 1468   2.314   0.636   4.505
  138LYS     HA 1469   2.398   0.675   4.449
  138LYS     CB 1470   2.183   0.715   4.464
  138LYS    HB1 1471   2.199   0.824   4.482
  138LYS    HB2 1472   2.101   0.688   4.533
  138LYS     CG 1473   2.138   0.686   4.327
  138LYS    HG1 1474   2.113   0.581   4.301
  138LYS    HG2 1475   2.219   0.698   4.252
  138LYS     CD 1476   2.032   0.782   4.271
  138LYS    HD1 1477   1.957   0.793   4.353
  138LYS    HD2 1478   2.066   0.888   4.269
  138LYS     CE 1479   1.987   0.742   4.134
  138LYS    HE1 1480   1.907   0.667   4.148
  138LYS    HE2 1481   2.077   0.705   4.079
  138LYS     NZ 1482   1.931   0.864   4.061
  138LYS    HZ1 1483   1.896   0.823   3.972
  138LYS    HZ2 1484   1.855   0.917   4.108
  138LYS    HZ3 1485   2.021   0.915   4.053
  138LYS      C 1486   2.340   0.670   4.646
  138LYS      O 1487   2.422   0.761   4.672
  139LYS      N 1488   2.271   0.606   4.743
  139LYS     HN 1489   2.208   0.533   4.716
  139LYS     CA 1490   2.290   0.624   4.886
  139LYS     HA 1491   2.277   0.728   4.910
  139LYS     CB 1492   2.185   0.541   4.966
  139LYS    HB1 1493   2.203   0.553   5.075
  139LYS    HB2 1494   2.181   0.431   4.950
  139LYS     CG 1495   2.039   0.588   4.941
  139LYS    HG1 1496   2.029   0.592   4.831
  139LYS    HG2 1497   2.022   0.684   4.993
  139LYS     CD 1498   1.933   0.485   4.985
  139LYS    HD1 1499   1.967   0.384   4.954
  139LYS    HD2 1500   1.911   0.486   5.093
  139LYS     CE 1501   1.801   0.513   4.913
  139LYS    HE1 1502   1.804   0.486   4.805
  139LYS    HE2 1503   1.761   0.616   4.923
  139LYS     NZ 1504   1.691   0.424   4.971
  139LYS    HZ1 1505   1.704   0.326   4.936
  139LYS    HZ2 1506   1.675   0.431   5.073
  139LYS    HZ3 1507   1.598   0.460   4.941
  139LYS      C 1508   2.427   0.584   4.929
  139LYS      O 1509   2.486   0.644   5.019
  140LEU      N 1510   2.479   0.464   4.879
  140LEU     HN 1511   2.426   0.416   4.810
  140LEU     CA 1512   2.616   0.411   4.908
  140LEU     HA 1513   2.616   0.399   5.016
  140LEU     CB 1514   2.632   0.266   4.843
  140LEU    HB1 1515   2.587   0.271   4.742
  140LEU    HB2 1516   2.571   0.195   4.903
  140LEU     CG 1517   2.776   0.210   4.836
  140LEU     HG 1518   2.850   0.287   4.804
  140LEU    CD1 1519   2.802   0.158   4.979
  140LEU   HD11 1520   2.760   0.231   5.051
  140LEU   HD12 1521   2.746   0.063   4.996
  140LEU   HD13 1522   2.912   0.155   4.995
  140LEU    CD2 1523   2.780   0.097   4.740
  140LEU   HD21 1524   2.769   0.141   4.639
  140LEU   HD22 1525   2.875   0.039   4.749
  140LEU   HD23 1526   2.698   0.027   4.764
  140LEU      C 1527   2.731   0.498   4.854
  140LEU      O 1528   2.831   0.517   4.920
  141VAL      N 1529   2.724   0.558   4.738
  141VAL     HN 1530   2.645   0.549   4.678
  141VAL     CA 1531   2.822   0.644   4.681
  141VAL     HA 1532   2.891   0.669   4.760
  141VAL     CB 1533   2.895   0.582   4.565
  141VAL     HB 1534   2.966   0.653   4.517
  141VAL    CG1 1535   2.980   0.465   4.607
  141VAL   HG11 1536   3.011   0.397   4.525
  141VAL   HG12 1537   3.071   0.490   4.665
  141VAL   HG13 1538   2.924   0.386   4.661
  141VAL    CG2 1539   2.815   0.517   4.448
  141VAL   HG21 1540   2.735   0.448   4.484
  141VAL   HG22 1541   2.755   0.597   4.399
  141VAL   HG23 1542   2.859   0.456   4.367
  141VAL      C 1543   2.761   0.775   4.638
  141VAL      O 1544   2.718   0.793   4.524
  142PRO      N 1545   2.754   0.874   4.728
  142PRO     CD 1546   2.789   0.869   4.867
  142PRO    HD1 1547   2.736   0.793   4.927
  142PRO    HD2 1548   2.899   0.856   4.869
  142PRO     CA 1549   2.684   1.003   4.692
  142PRO     HA 1550   2.593   0.978   4.640
  142PRO     CB 1551   2.650   1.059   4.839
  142PRO    HB1 1552   2.552   1.025   4.880
  142PRO    HB2 1553   2.646   1.170   4.838
  142PRO     CG 1554   2.763   1.009   4.922
  142PRO    HG1 1555   2.746   1.004   5.032
  142PRO    HG2 1556   2.853   1.072   4.907
  142PRO      C 1557   2.767   1.104   4.615
  142PRO      O 1558   2.706   1.200   4.576
  143ASN      N 1559   2.899   1.092   4.588
  143ASN     HN 1560   2.953   1.021   4.632
  143ASN     CA 1561   2.980   1.196   4.519
  143ASN     HA 1562   2.933   1.293   4.520
  143ASN     CB 1563   3.113   1.215   4.595
  143ASN    HB1 1564   3.175   1.299   4.556
  143ASN    HB2 1565   3.171   1.121   4.607
  143ASN     CG 1566   3.079   1.256   4.747
  143ASN    OD1 1567   3.090   1.182   4.848
  143ASN    ND2 1568   3.041   1.387   4.760
  143ASN   HD21 1569   3.033   1.459   4.690
  143ASN   HD22 1570   3.046   1.418   4.855
  143ASN      C 1571   3.004   1.157   4.377
  143ASN      O 1572   3.082   1.217   4.304
  144ALA      N 1573   2.943   1.046   4.337
  144ALA     HN 1574   2.908   0.989   4.411
  144ALA     CA 1575   2.961   0.987   4.212
  144ALA     HA 1576   3.046   1.027   4.158
  144ALA     CB 1577   2.978   0.838   4.239
  144ALA    HB1 1578   3.077   0.818   4.286
  144ALA    HB2 1579   2.907   0.784   4.305
  144ALA    HB3 1580   2.984   0.788   4.139
  144ALA      C 1581   2.831   0.999   4.127
  144ALA      O 1582   2.724   0.987   4.193
  145ALA      N 1583   2.834   1.029   3.997
  145ALA     HN 1584   2.924   1.041   3.956
  145ALA     CA 1585   2.708   1.036   3.927
  145ALA     HA 1586   2.635   1.093   3.982
  145ALA     CB 1587   2.742   1.117   3.800
  145ALA    HB1 1588   2.752   1.225   3.826
  145ALA    HB2 1589   2.839   1.087   3.754
  145ALA    HB3 1590   2.667   1.102   3.720
  145ALA      C 1591   2.657   0.897   3.889
  145ALA      O 1592   2.720   0.821   3.817
  146VAL      N 1593   2.545   0.859   3.951
  146VAL     HN 1594   2.501   0.928   4.008
  146VAL     CA 1595   2.478   0.731   3.934
  146VAL     HA 1596   2.549   0.656   3.903
  146VAL     CB 1597   2.426   0.691   4.074
  146VAL     HB 1598   2.360   0.769   4.116
  146VAL    CG1 1599   2.357   0.556   4.054
  146VAL   HG11 1600   2.339   0.502   4.149
  146VAL   HG12 1601   2.261   0.563   3.998
  146VAL   HG13 1602   2.420   0.496   3.985
  146VAL    CG2 1603   2.548   0.676   4.175
  146VAL   HG21 1604   2.576   0.778   4.210
  146VAL   HG22 1605   2.521   0.623   4.268
  146VAL   HG23 1606   2.635   0.622   4.131
  146VAL      C 1607   2.376   0.736   3.822
  146VAL      O 1608   2.272   0.806   3.840
  147ILE      N 1609   2.397   0.665   3.711
  147ILE     HN 1610   2.476   0.605   3.701
  147ILE     CA 1611   2.306   0.679   3.594
  147ILE     HA 1612   2.230   0.750   3.621
  147ILE     CB 1613   2.368   0.726   3.467
  147ILE     HB 1614   2.297   0.727   3.382
  147ILE    CG2 1615   2.400   0.876   3.497
  147ILE   HG21 1616   2.496   0.870   3.553
  147ILE   HG22 1617   2.409   0.944   3.410
  147ILE   HG23 1618   2.323   0.930   3.556
  147ILE    CG1 1619   2.489   0.644   3.408
  147ILE   HG11 1620   2.459   0.539   3.385
  147ILE   HG12 1621   2.575   0.640   3.478
  147ILE     CD 1622   2.533   0.696   3.268
  147ILE    HD1 1623   2.595   0.618   3.218
  147ILE    HD2 1624   2.444   0.716   3.205
  147ILE    HD3 1625   2.586   0.793   3.280
  147ILE      C 1626   2.227   0.555   3.556
  147ILE      O 1627   2.267   0.439   3.577
  148ASP      N 1628   2.110   0.582   3.494
  148ASP     HN 1629   2.086   0.679   3.484
  148ASP     CA 1630   2.030   0.483   3.431
  148ASP     HA 1631   2.074   0.385   3.430
  148ASP     CB 1632   1.889   0.474   3.499
  148ASP    HB1 1633   1.866   0.583   3.506
  148ASP    HB2 1634   1.902   0.430   3.600
  148ASP     CG 1635   1.786   0.397   3.422
  148ASP    OD1 1636   1.665   0.410   3.450
  148ASP    OD2 1637   1.832   0.314   3.343
  148ASP      C 1638   2.021   0.533   3.291
  148ASP      O 1639   1.985   0.644   3.265
  149LEU      N 1640   2.045   0.439   3.202
  149LEU     HN 1641   2.049   0.344   3.231
  149LEU     CA 1642   2.038   0.465   3.064
  149LEU     HA 1643   2.023   0.572   3.056
  149LEU     CB 1644   2.172   0.428   2.996
  149LEU    HB1 1645   2.164   0.402   2.888
  149LEU    HB2 1646   2.209   0.333   3.040
  149LEU     CG 1647   2.287   0.529   2.995
  149LEU     HG 1648   2.289   0.561   3.102
  149LEU    CD1 1649   2.424   0.483   2.957
  149LEU   HD11 1650   2.492   0.571   2.961
  149LEU   HD12 1651   2.459   0.401   3.023
  149LEU   HD13 1652   2.417   0.450   2.851
  149LEU    CD2 1653   2.254   0.651   2.907
  149LEU   HD21 1654   2.262   0.614   2.803
  149LEU   HD22 1655   2.148   0.685   2.920
  149LEU   HD23 1656   2.322   0.737   2.925
  149LEU      C 1657   1.924   0.385   2.992
  149LEU      O 1658   1.925   0.355   2.872
  150ASN      N 1659   1.822   0.347   3.071
  150ASN     HN 1660   1.812   0.364   3.169
  150ASN     CA 1661   1.700   0.288   3.017
  150ASN     HA 1662   1.725   0.217   2.939
  150ASN     CB 1663   1.617   0.224   3.130
  150ASN    HB1 1664   1.575   0.298   3.202
  150ASN    HB2 1665   1.673   0.148   3.188
  150ASN     CG 1666   1.500   0.152   3.061
  150ASN    OD1 1667   1.491   0.137   2.938
  150ASN    ND2 1668   1.419   0.092   3.144
  150ASN   HD21 1669   1.425   0.114   3.241
  150ASN   HD22 1670   1.352   0.028   3.106
  150ASN      C 1671   1.621   0.401   2.941
  150ASN      O 1672   1.540   0.471   2.996
  151PHE      N 1673   1.641   0.405   2.808
  151PHE     HN 1674   1.718   0.356   2.767
  151PHE     CA 1675   1.577   0.497   2.720
  151PHE     HA 1676   1.525   0.577   2.771
  151PHE     CB 1677   1.694   0.554   2.632
  151PHE    HB1 1678   1.649   0.605   2.545
  151PHE    HB2 1679   1.752   0.469   2.589
  151PHE     CG 1680   1.783   0.661   2.697
  151PHE    CD1 1681   1.882   0.714   2.616
  151PHE    HD1 1682   1.902   0.680   2.516
  151PHE    CE1 1683   1.967   0.816   2.659
  151PHE    HE1 1684   2.039   0.866   2.597
  151PHE     CZ 1685   1.953   0.862   2.794
  151PHE     HZ 1686   2.014   0.943   2.830
  151PHE    CD2 1687   1.766   0.703   2.829
  151PHE    HD2 1688   1.703   0.651   2.899
  151PHE    CE2 1689   1.846   0.806   2.878
  151PHE    HE2 1690   1.835   0.841   2.979
  151PHE      C 1691   1.471   0.425   2.630
  151PHE      O 1692   1.420   0.479   2.526
  152ASP      N 1693   1.440   0.297   2.666
  152ASP     HN 1694   1.506   0.247   2.722
  152ASP     CA 1695   1.339   0.212   2.596
  152ASP     HA 1696   1.360   0.226   2.491
  152ASP     CB 1697   1.321   0.067   2.629
  152ASP    HB1 1698   1.248   0.015   2.564
  152ASP    HB2 1699   1.292   0.041   2.734
  152ASP     CG 1700   1.446   8.857   2.616
  152ASP    OD1 1701   1.449   8.737   2.656
  152ASP    OD2 1702   1.548   0.032   2.566
  152ASP      C 1703   1.203   0.276   2.620
  152ASP      O 1704   1.108   0.277   2.539
  153VAL      N 1705   1.184   0.328   2.744
  153VAL     HN 1706   1.262   0.321   2.806
  153VAL     CA 1707   1.076   0.397   2.808
  153VAL     HA 1708   0.985   0.338   2.810
  153VAL     CB 1709   1.119   0.428   2.966
  153VAL     HB 1710   1.033   0.470   3.024
  153VAL    CG1 1711   1.158   0.292   3.029
  153VAL   HG11 1712   1.260   0.258   3.003
  153VAL   HG12 1713   1.155   0.309   3.138
  153VAL   HG13 1714   1.081   0.213   3.015
  153VAL    CG2 1715   1.239   0.523   2.981
  153VAL   HG21 1716   1.208   0.628   2.963
  153VAL   HG22 1717   1.293   0.526   3.078
  153VAL   HG23 1718   1.318   0.490   2.911
  153VAL      C 1719   1.025   0.526   2.749
  153VAL      O 1720   1.099   0.599   2.680
  154SER      N 1721   0.898   0.548   2.783
  154SER     HN 1722   0.841   0.484   2.834
  154SER     CA 1723   0.838   0.686   2.755
  154SER     HA 1724   0.912   0.763   2.764
  154SER     CB 1725   0.794   0.705   2.603
  154SER    HB1 1726   0.746   0.607   2.582
  154SER    HB2 1727   0.886   0.715   2.541
  154SER     OG 1728   0.704   0.810   2.575
  154SER    HG1 1729   0.759   0.888   2.575
  154SER      C 1730   0.732   0.725   2.863
  154SER      O 1731   0.672   0.642   2.930
  155GLU      N 1732   0.710   0.856   2.879
  155GLU     HN 1733   0.762   0.929   2.835
  155GLU     CA 1734   0.596   0.892   2.958
  155GLU     HA 1735   0.584   0.824   3.041
  155GLU     CB 1736   0.632   1.027   3.036
  155GLU    HB1 1737   0.562   1.060   3.116
  155GLU    HB2 1738   0.614   1.106   2.961
  155GLU     CG 1739   0.775   1.011   3.092
  155GLU    HG1 1740   0.851   0.998   3.012
  155GLU    HG2 1741   0.780   0.925   3.162
  155GLU     CD 1742   0.810   1.135   3.177
  155GLU    OE1 1743   0.863   1.237   3.126
  155GLU    OE2 1744   0.788   1.128   3.299
  155GLU      C 1745   0.467   0.915   2.886
  155GLU      O 1746   0.368   0.948   2.948
  156LYS      N 1747   0.463   0.896   2.754
  156LYS     HN 1748   0.549   0.874   2.708
  156LYS     CA 1749   0.347   0.890   2.669
  156LYS     HA 1750   0.268   0.942   2.721
  156LYS     CB 1751   0.381   0.965   2.539
  156LYS    HB1 1752   0.462   0.924   2.476
  156LYS    HB2 1753   0.404   1.066   2.578
  156LYS     CG 1754   0.258   0.985   2.447
  156LYS    HG1 1755   0.226   0.891   2.397
  156LYS    HG2 1756   0.298   1.046   2.363
  156LYS     CD 1757   0.127   1.045   2.515
  156LYS    HD1 1758   0.051   1.052   2.434
  156LYS    HD2 1759   0.076   0.974   2.583
  156LYS     CE 1760   0.146   1.188   2.574
  156LYS    HE1 1761   0.168   1.267   2.499
  156LYS    HE2 1762   0.227   1.194   2.649
  156LYS     NZ 1763   0.022   1.233   2.643
  156LYS    HZ1 1764   0.015   1.167   2.723
  156LYS    HZ2 1765   0.034   1.327   2.686
  156LYS    HZ3 1766  -0.067   1.228   2.590
  156LYS      C 1767   0.313   0.748   2.649
  156LYS      O 1768   0.196   0.717   2.671
  157ALA      N 1769   0.409   0.665   2.603
  157ALA     HN 1770   0.498   0.710   2.593
  157ALA     CA 1771   0.404   0.522   2.581
  157ALA     HA 1772   0.376   0.504   2.479
  157ALA     CB 1773   0.543   0.452   2.566
  157ALA    HB1 1774   0.601   0.443   2.660
  157ALA    HB2 1775   0.519   0.346   2.542
  157ALA    HB3 1776   0.602   0.492   2.481
  157ALA      C 1777   0.312   0.443   2.679
  157ALA      O 1778   0.326   0.449   2.801
  158THR      N 1779   0.218   0.370   2.623
  158THR     HN 1780   0.221   0.361   2.524
  158THR     CA 1781   0.119   0.285   2.694
  158THR     HA 1782   0.120   0.309   2.800
  158THR     CB 1783   8.841   0.314   2.657
  158THR     HB 1784   8.772   0.231   2.682
  158THR    OG1 1785   8.823   0.351   2.519
  158THR    HG1 1786   8.845   0.444   2.507
  158THR    CG2 1787   8.798   0.435   2.747
  158THR   HG21 1788   8.870   0.520   2.745
  158THR   HG22 1789   8.703   0.479   2.711
  158THR   HG23 1790   8.786   0.405   2.853
  158THR      C 1791   0.157   0.138   2.677
  158THR      O 1792   0.085   0.055   2.731
  159LYS      N 1793   0.264   0.106   2.602
  159LYS     HN 1794   0.318   0.182   2.567
  159LYS     CA 1795   0.306   8.838   2.566
  159LYS     HA 1796   0.251   8.770   2.629
  159LYS     CB 1797   0.275   8.790   2.421
  159LYS    HB1 1798   0.342   8.705   2.395
  159LYS    HB2 1799   0.304   8.872   2.352
  159LYS     CG 1800   0.122   8.754   2.400
  159LYS    HG1 1801   0.072   8.835   2.457
  159LYS    HG2 1802   0.114   8.657   2.453
  159LYS     CD 1803   0.078   8.745   2.259
  159LYS    HD1 1804   0.114   8.825   2.190
  159LYS    HD2 1805   0.121   8.647   2.227
  159LYS     CE 1806   8.796   8.739   2.225
  159LYS    HE1 1807   8.749   8.660   2.287
  159LYS    HE2 1808   8.779   8.719   2.117
  159LYS     NZ 1809   8.735  -0.007   2.276
  159LYS    HZ1 1810   8.714  -0.007   2.377
  159LYS    HZ2 1811   8.781   0.077   2.234
  159LYS    HZ3 1812   8.641  -0.003   2.232
  159LYS      C 1813   0.448   8.807   2.597
  159LYS      O 1814   0.525   0.031   2.594
  160PRO      N 1815   0.485   8.680   2.641
  160PRO     CD 1816   0.393   8.577   2.683
  160PRO    HD1 1817   0.326   8.613   2.765
  160PRO    HD2 1818   0.324   8.537   2.606
  160PRO     CA 1819   0.626   8.632   2.643
  160PRO     HA 1820   0.673   8.679   2.728
  160PRO     CB 1821   0.616   8.484   2.652
  160PRO    HB1 1822   0.700   8.447   2.714
  160PRO    HB2 1823   0.619   8.431   2.554
  160PRO     CG 1824   0.483   8.461   2.723
  160PRO    HG1 1825   0.488   8.451   2.833
  160PRO    HG2 1826   0.435   8.368   2.688
  160PRO      C 1827   0.726   8.680   2.535
  160PRO      O 1828   0.693   8.660   2.419
  161GLY      N 1829   0.837   8.742   2.572
  161GLY     HN 1830   0.863   8.758   2.667
  161GLY     CA 1831   0.944   8.785   2.485
  161GLY    HA1 1832   0.995   8.865   2.537
  161GLY    HA2 1833   1.002   8.697   2.460
  161GLY      C 1834   0.907   8.852   2.350
  161GLY      O 1835   0.946   8.814   2.235
  162GLU      N 1836   0.829   0.088   2.354
  162GLU     HN 1837   0.780   0.107   2.439
  162GLU     CA 1838   0.787   0.168   2.236
  162GLU     HA 1839   0.757   0.099   2.159
  162GLU     CB 1840   0.649   0.251   2.263
  162GLU    HB1 1841   0.630   0.296   2.164
  162GLU    HB2 1842   0.651   0.322   2.348
  162GLU     CG 1843   0.514   0.167   2.286
  162GLU    HG1 1844   0.513   0.134   2.392
  162GLU    HG2 1845   0.502   0.076   2.225
  162GLU     CD 1846   0.402   0.275   2.272
  162GLU    OE1 1847   0.313   0.278   2.365
  162GLU    OE2 1848   0.404   0.352   2.174
  162GLU      C 1849   0.894   0.266   2.184
  162GLU      O 1850   0.871   0.326   2.080
  163ASN      N 1851   1.007   0.291   2.253
  163ASN     HN 1852   1.018   0.266   2.349
  163ASN     CA 1853   1.118   0.376   2.212
  163ASN     HA 1854   1.097   0.400   2.109
  163ASN     CB 1855   1.132   0.506   2.298
  163ASN    HB1 1856   1.224   0.551   2.254
  163ASN    HB2 1857   1.144   0.502   2.408
  163ASN     CG 1858   1.009   0.595   2.264
  163ASN    OD1 1859   1.035   0.683   2.179
  163ASN    ND2 1860   0.889   0.578   2.322
  163ASN   HD21 1861   0.878   0.497   2.379
  163ASN   HD22 1862   0.808   0.621   2.284
  163ASN      C 1863   1.246   0.297   2.195
  163ASN      O 1864   1.353   0.351   2.224
  164LEU      N 1865   1.245   0.165   2.165
  164LEU     HN 1866   1.161   0.115   2.143
  164LEU     CA 1867   1.358   0.073   2.159
  164LEU     HA 1868   1.391   0.060   2.261
  164LEU     CB 1869   1.317   8.814   2.088
  164LEU    HB1 1870   1.399   8.760   2.036
  164LEU    HB2 1871   1.247   8.849   2.010
  164LEU     CG 1872   1.240   8.726   2.186
  164LEU     HG 1873   1.174   8.806   2.225
  164LEU    CD1 1874   1.165   8.617   2.113
  164LEU   HD11 1875   1.234   8.545   2.064
  164LEU   HD12 1876   1.110   8.570   2.197
  164LEU   HD13 1877   1.095   8.657   2.037
  164LEU    CD2 1878   1.330   8.664   2.287
  164LEU   HD21 1879   1.255   8.619   2.355
  164LEU   HD22 1880   1.389   8.583   2.237
  164LEU   HD23 1881   1.399   8.736   2.335
  164LEU      C 1882   1.483   0.125   2.080
  164LEU      O 1883   1.590   0.145   2.133
  165VAL      N 1884   1.469   0.146   1.946
  165VAL     HN 1885   1.379   0.126   1.909
  165VAL     CA 1886   1.573   0.186   1.849
  165VAL     HA 1887   1.658   0.120   1.863
  165VAL     CB 1888   1.513   0.169   1.714
  165VAL     HB 1889   1.418   0.225   1.707
  165VAL    CG1 1890   1.604   0.223   1.601
  165VAL   HG11 1891   1.631   0.330   1.615
  165VAL   HG12 1892   1.696   0.161   1.594
  165VAL   HG13 1893   1.558   0.196   1.503
  165VAL    CG2 1894   1.477   8.894   1.691
  165VAL   HG21 1895   1.543   8.815   1.735
  165VAL   HG22 1896   1.376   8.866   1.727
  165VAL   HG23 1897   1.476   8.880   1.581
  165VAL      C 1898   1.620   0.329   1.876
  165VAL      O 1899   1.739   0.359   1.872
  166LYS      N 1900   1.527   0.426   1.906
  166LYS     HN 1901   1.433   0.396   1.895
  166LYS     CA 1902   1.556   0.562   1.952
  166LYS     HA 1903   1.609   0.607   1.869
  166LYS     CB 1904   1.422   0.630   1.983
  166LYS    HB1 1905   1.369   0.570   2.060
  166LYS    HB2 1906   1.355   0.637   1.895
  166LYS     CG 1907   1.443   0.775   2.017
  166LYS    HG1 1908   1.518   0.814   1.945
  166LYS    HG2 1909   1.497   0.783   2.114
  166LYS     CD 1910   1.318   0.856   2.018
  166LYS    HD1 1911   1.270   0.842   1.918
  166LYS    HD2 1912   1.249   0.813   2.094
  166LYS     CE 1913   1.342   1.004   2.047
  166LYS    HE1 1914   1.410   1.051   1.973
  166LYS    HE2 1915   1.397   1.016   2.143
  166LYS     NZ 1916   1.224   1.090   2.057
  166LYS    HZ1 1917   1.174   1.060   2.144
  166LYS    HZ2 1918   1.252   1.190   2.061
  166LYS    HZ3 1919   1.156   1.078   1.980
  166LYS      C 1920   1.645   0.562   2.070
  166LYS      O 1921   1.748   0.636   2.069
  167GLY      N 1922   1.606   0.485   2.174
  167GLY     HN 1923   1.520   0.435   2.167
  167GLY     CA 1924   1.672   0.478   2.301
  167GLY    HA1 1925   1.677   0.578   2.342
  167GLY    HA2 1926   1.607   0.412   2.356
  167GLY      C 1927   1.811   0.425   2.298
  167GLY      O 1928   1.903   0.488   2.359
  168LEU      N 1929   1.832   0.323   2.214
  168LEU     HN 1930   1.757   0.271   2.173
  168LEU     CA 1931   1.969   0.283   2.173
  168LEU     HA 1932   2.021   0.255   2.264
  168LEU     CB 1933   1.959   0.165   2.069
  168LEU    HB1 1934   2.054   0.131   2.024
  168LEU    HB2 1935   1.897   0.205   1.987
  168LEU     CG 1936   1.906   0.031   2.133
  168LEU     HG 1937   1.806   0.053   2.175
  168LEU    CD1 1938   1.880   8.799   2.023
  168LEU   HD11 1939   1.848   8.698   2.054
  168LEU   HD12 1940   1.802   8.841   1.956
  168LEU   HD13 1941   1.976   8.786   1.968
  168LEU    CD2 1942   1.994   8.851   2.250
  168LEU   HD21 1943   2.097   8.821   2.219
  168LEU   HD22 1944   1.988   8.934   2.324
  168LEU   HD23 1945   1.937   8.762   2.284
  168LEU      C 1946   2.053   0.387   2.101
  168LEU      O 1947   2.173   0.403   2.127
  169LYS      N 1948   1.992   0.461   2.003
  169LYS     HN 1949   1.904   0.426   1.971
  169LYS     CA 1950   2.067   0.573   1.941
  169LYS     HA 1951   2.150   0.527   1.890
  169LYS     CB 1952   1.984   0.628   1.829
  169LYS    HB1 1953   2.041   0.715   1.789
  169LYS    HB2 1954   1.883   0.655   1.867
  169LYS     CG 1955   1.973   0.543   1.702
  169LYS    HG1 1956   1.928   0.444   1.722
  169LYS    HG2 1957   2.078   0.528   1.671
  169LYS     CD 1958   1.885   0.615   1.602
  169LYS    HD1 1959   1.781   0.622   1.640
  169LYS    HD2 1960   1.928   0.717   1.591
  169LYS     CE 1961   1.894   0.544   1.471
  169LYS    HE1 1962   1.878   0.435   1.485
  169LYS    HE2 1963   1.990   0.569   1.420
  169LYS     NZ 1964   1.788   0.588   1.380
  169LYS    HZ1 1965   1.697   0.548   1.411
  169LYS    HZ2 1966   1.784   0.692   1.386
  169LYS    HZ3 1967   1.812   0.563   1.282
  169LYS      C 1968   2.110   0.686   2.030
  169LYS      O 1969   2.224   0.729   2.034
  170ASP      N 1970   2.014   0.726   2.111
  170ASP     HN 1971   1.919   0.698   2.101
  170ASP     CA 1972   2.029   0.830   2.211
  170ASP     HA 1973   2.081   0.916   2.171
  170ASP     CB 1974   1.892   0.863   2.280
  170ASP    HB1 1975   1.902   0.900   2.385
  170ASP    HB2 1976   1.843   0.764   2.269
  170ASP     CG 1977   1.808   0.965   2.195
  170ASP    OD1 1978   1.690   0.983   2.226
  170ASP    OD2 1979   1.865   1.019   2.095
  170ASP      C 1980   2.131   0.792   2.319
  170ASP      O 1981   2.212   0.879   2.360
  171SER      N 1982   2.125   0.665   2.364
  171SER     HN 1983   2.051   0.602   2.342
  171SER     CA 1984   2.215   0.623   2.472
  171SER     HA 1985   2.218   0.695   2.553
  171SER     CB 1986   2.167   0.491   2.545
  171SER    HB1 1987   2.072   0.516   2.596
  171SER    HB2 1988   2.242   0.469   2.625
  171SER     OG 1989   2.151   0.384   2.445
  171SER    HG1 1990   2.062   0.398   2.413
  171SER      C 1991   2.357   0.616   2.420
  171SER      O 1992   2.449   0.666   2.491
  172THR      N 1993   2.379   0.575   2.295
  172THR     HN 1994   2.306   0.530   2.244
  172THR     CA 1995   2.502   0.570   2.223
  172THR     HA 1996   2.571   0.510   2.281
  172THR     CB 1997   2.481   0.500   2.086
  172THR     HB 1998   2.403   0.543   2.020
  172THR    OG1 1999   2.443   0.359   2.107
  172THR    HG1 2000   2.350   0.380   2.118
  172THR    CG2 2001   2.616   0.494   2.011
  172THR   HG21 2002   2.650   0.593   1.974
  172THR   HG22 2003   2.694   0.438   2.067
  172THR   HG23 2004   2.615   0.438   1.915
  172THR      C 2005   2.565   0.708   2.204
  172THR      O 2006   2.686   0.721   2.242
  173VAL      N 2007   2.492   0.807   2.156
  173VAL     HN 2008   2.405   0.771   2.122
  173VAL     CA 2009   2.528   0.949   2.147
  173VAL     HA 2010   2.624   0.949   2.097
  173VAL     CB 2011   2.432   1.026   2.064
  173VAL     HB 2012   2.325   1.009   2.091
  173VAL    CG1 2013   2.463   1.182   2.062
  173VAL   HG11 2014   2.384   1.225   1.997
  173VAL   HG12 2015   2.450   1.237   2.157
  173VAL   HG13 2016   2.562   1.205   2.015
  173VAL    CG2 2017   2.450   0.981   1.915
  173VAL   HG21 2018   2.459   0.870   1.911
  173VAL   HG22 2019   2.363   1.017   1.857
  173VAL   HG23 2020   2.543   1.027   1.876
  173VAL      C 2021   2.562   1.016   2.276
  173VAL      O 2022   2.669   1.079   2.287
  174THR      N 2023   2.472   0.995   2.380
  174THR     HN 2024   2.393   0.934   2.375
  174THR     CA 2025   2.494   1.066   2.505
  174THR     HA 2026   2.518   1.169   2.485
  174THR     CB 2027   2.366   1.073   2.597
  174THR     HB 2028   2.285   1.099   2.525
  174THR    OG1 2029   2.369   1.179   2.693
  174THR    HG1 2030   2.447   1.166   2.747
  174THR    CG2 2031   2.344   0.943   2.666
  174THR   HG21 2032   2.409   0.933   2.755
  174THR   HG22 2033   2.241   0.932   2.706
  174THR   HG23 2034   2.369   0.849   2.611
  174THR      C 2035   2.613   1.011   2.577
  174THR      O 2036   2.675   1.081   2.653
  175LEU      N 2037   2.644   0.875   2.560
  175LEU     HN 2038   2.586   0.818   2.502
  175LEU     CA 2039   2.758   0.807   2.617
  175LEU     HA 2040   2.768   0.831   2.721
  175LEU     CB 2041   2.744   0.654   2.596
  175LEU    HB1 2042   2.747   0.619   2.491
  175LEU    HB2 2043   2.642   0.624   2.630
  175LEU     CG 2044   2.838   0.562   2.677
  175LEU     HG 2045   2.941   0.603   2.682
  175LEU    CD1 2046   2.796   0.546   2.820
  175LEU   HD11 2047   2.774   0.634   2.884
  175LEU   HD12 2048   2.707   0.481   2.836
  175LEU   HD13 2049   2.870   0.487   2.879
  175LEU    CD2 2050   2.844   0.424   2.610
  175LEU   HD21 2051   2.914   0.355   2.661
  175LEU   HD22 2052   2.743   0.377   2.612
  175LEU   HD23 2053   2.870   0.424   2.502
  175LEU      C 2054   2.882   0.855   2.549
  175LEU      O 2055   2.985   0.861   2.613
  176GLY      N 2056   2.872   0.883   2.418
  176GLY     HN 2057   2.782   0.882   2.376
  176GLY     CA 2058   2.984   0.942   2.351
  176GLY    HA1 2059   3.071   0.879   2.358
  176GLY    HA2 2060   2.962   0.955   2.246
  176GLY      C 2061   3.026   1.071   2.405
  176GLY      O 2062   3.146   1.110   2.418
  177LYS      N 2063   2.929   1.155   2.445
  177LYS     HN 2064   2.836   1.120   2.455
  177LYS     CA 2065   2.956   1.285   2.497
  177LYS     HA 2066   3.015   1.337   2.422
  177LYS     CB 2067   2.825   1.366   2.502
  177LYS    HB1 2068   2.851   1.456   2.563
  177LYS    HB2 2069   2.759   1.306   2.569
  177LYS     CG 2070   2.766   1.407   2.369
  177LYS    HG1 2071   2.761   1.325   2.294
  177LYS    HG2 2072   2.842   1.470   2.319
  177LYS     CD 2073   2.631   1.475   2.380
  177LYS    HD1 2074   2.567   1.403   2.435
  177LYS    HD2 2075   2.640   1.564   2.446
  177LYS     CE 2076   2.569   1.517   2.242
  177LYS    HE1 2077   2.560   1.437   2.166
  177LYS    HE2 2078   2.630   1.601   2.204
  177LYS     NZ 2079   2.434   1.572   2.271
  177LYS    HZ1 2080   2.435   1.645   2.344
  177LYS    HZ2 2081   2.392   1.619   2.188
  177LYS    HZ3 2082   2.368   1.500   2.306
  177LYS      C 2083   3.026   1.290   2.634
  177LYS      O 2084   3.110   1.374   2.658
  178ILE      N 2085   3.010   1.187   2.719
  178ILE     HN 2086   2.950   1.111   2.697
  178ILE     CA 2087   3.080   1.166   2.843
  178ILE     HA 2088   3.082   1.247   2.913
  178ILE     CB 2089   3.013   1.043   2.920
  178ILE     HB 2090   3.005   0.952   2.856
  178ILE    CG2 2091   3.090   1.000   3.044
  178ILE   HG21 2092   3.192   0.968   3.015
  178ILE   HG22 2093   3.101   1.083   3.116
  178ILE   HG23 2094   3.044   0.911   3.093
  178ILE    CG1 2095   2.864   1.082   2.960
  178ILE   HG11 2096   2.811   1.132   2.875
  178ILE   HG12 2097   2.857   1.158   3.041
  178ILE     CD 2098   2.787   0.961   3.004
  178ILE    HD1 2099   2.835   0.914   3.093
  178ILE    HD2 2100   2.677   0.973   3.006
  178ILE    HD3 2101   2.804   0.896   2.916
  178ILE      C 2102   3.226   1.132   2.818
  178ILE      O 2103   3.309   1.177   2.898
  179PHE      N 2104   3.264   1.051   2.715
  179PHE     HN 2105   3.197   1.018   2.649
  179PHE     CA 2106   3.401   1.003   2.703
  179PHE     HA 2107   3.455   1.030   2.793
  179PHE     CB 2108   3.403   0.853   2.667
  179PHE    HB1 2109   3.506   0.820   2.644
  179PHE    HB2 2110   3.345   0.816   2.579
  179PHE     CG 2111   3.363   0.773   2.788
  179PHE    CD1 2112   3.447   0.747   2.901
  179PHE    HD1 2113   3.550   0.781   2.895
  179PHE    CE1 2114   3.401   0.687   3.018
  179PHE    HE1 2115   3.475   0.675   3.095
  179PHE     CZ 2116   3.268   0.638   3.029
  179PHE     HZ 2117   3.229   0.592   3.119
  179PHE    CD2 2118   3.230   0.733   2.807
  179PHE    HD2 2119   3.167   0.758   2.723
  179PHE    CE2 2120   3.185   0.672   2.926
  179PHE    HE2 2121   3.081   0.644   2.931
  179PHE      C 2122   3.479   1.069   2.591
  179PHE      O 2123   3.590   1.027   2.554
  180ASN      N 2124   3.422   1.176   2.532
  180ASN     HN 2125   3.342   1.207   2.583
  180ASN     CA 2126   3.475   1.247   2.411
  180ASN     HA 2127   3.400   1.324   2.400
  180ASN     CB 2128   3.609   1.328   2.428
  180ASN    HB1 2129   3.621   1.419   2.366
  180ASN    HB2 2130   3.693   1.256   2.419
  180ASN     CG 2131   3.619   1.385   2.570
  180ASN    OD1 2132   3.697   1.349   2.660
  180ASN    ND2 2133   3.532   1.484   2.602
  180ASN   HD21 2134   3.453   1.497   2.542
  180ASN   HD22 2135   3.539   1.533   2.689
  180ASN      C 2136   3.471   1.166   2.280
  180ASN      O 2137   3.556   1.183   2.191
  181LYS      N 2138   3.372   1.072   2.268
  181LYS     HN 2139   3.316   1.065   2.351
  181LYS     CA 2140   3.348   0.976   2.157
  181LYS     HA 2141   3.425   0.992   2.083
  181LYS     CB 2142   3.365   0.829   2.196
  181LYS    HB1 2143   3.338   0.767   2.108
  181LYS    HB2 2144   3.279   0.822   2.267
  181LYS     CG 2145   3.507   0.785   2.247
  181LYS    HG1 2146   3.502   0.677   2.275
  181LYS    HG2 2147   3.540   0.843   2.336
  181LYS     CD 2148   3.624   0.804   2.149
  181LYS    HD1 2149   3.628   0.908   2.110
  181LYS    HD2 2150   3.716   0.794   2.211
  181LYS     CE 2151   3.625   0.706   2.032
  181LYS    HE1 2152   3.541   0.732   1.964
  181LYS    HE2 2153   3.606   0.598   2.050
  181LYS     NZ 2154   3.757   0.712   1.966
  181LYS    HZ1 2155   3.740   0.698   1.865
  181LYS    HZ2 2156   3.795   0.808   1.976
  181LYS    HZ3 2157   3.826   0.640   1.994
  181LYS      C 2158   3.213   1.008   2.088
  181LYS      O 2159   3.152   0.929   2.021
  182ASP      N 2160   3.165   1.135   2.101
  182ASP     HN 2161   3.222   1.208   2.138
  182ASP     CA 2162   3.043   1.188   2.043
  182ASP     HA 2163   2.964   1.124   2.078
  182ASP     CB 2164   3.022   1.332   2.097
  182ASP    HB1 2165   3.013   1.344   2.207
  182ASP    HB2 2166   2.933   1.386   2.058
  182ASP     CG 2167   3.135   1.427   2.050
  182ASP    OD1 2168   3.254   1.392   2.079
  182ASP    OD2 2169   3.111   1.533   1.989
  182ASP      C 2170   3.036   1.183   1.884
  182ASP      O 2171   2.936   1.139   1.826
  183LYS      N 2172   3.142   1.218   1.807
  183LYS     HN 2173   3.222   1.265   1.842
  183LYS     CA 2174   3.138   1.193   1.667
  183LYS     HA 2175   3.049   1.238   1.626
  183LYS     CB 2176   3.254   1.269   1.593
  183LYS    HB1 2177   3.283   1.210   1.503
  183LYS    HB2 2178   3.339   1.265   1.663
  183LYS     CG 2179   3.222   1.410   1.559
  183LYS    HG1 2180   3.188   1.470   1.646
  183LYS    HG2 2181   3.132   1.410   1.494
  183LYS     CD 2182   3.348   1.467   1.484
  183LYS    HD1 2183   3.357   1.417   1.385
  183LYS    HD2 2184   3.330   1.574   1.460
  183LYS     CE 2185   3.494   1.443   1.541
  183LYS    HE1 2186   3.563   1.483   1.463
  183LYS    HE2 2187   3.503   1.332   1.546
  183LYS     NZ 2188   3.522   1.509   1.673
  183LYS    HZ1 2189   3.442   1.487   1.737
  183LYS    HZ2 2190   3.611   1.475   1.713
  183LYS    HZ3 2191   3.527   1.613   1.662
  183LYS      C 2192   3.130   1.043   1.635
  183LYS      O 2193   3.048   1.004   1.551
  184GLU      N 2194   3.206   0.956   1.708
  184GLU     HN 2195   3.278   0.991   1.768
  184GLU     CA 2196   3.205   0.810   1.675
  184GLU     HA 2197   3.213   0.798   1.568
  184GLU     CB 2198   3.324   0.723   1.734
  184GLU    HB1 2199   3.298   0.616   1.751
  184GLU    HB2 2200   3.332   0.759   1.839
  184GLU     CG 2201   3.446   0.744   1.644
  184GLU    HG1 2202   3.477   0.850   1.636
  184GLU    HG2 2203   3.410   0.711   1.544
  184GLU     CD 2204   3.570   0.670   1.685
  184GLU    OE1 2205   3.562   0.548   1.703
  184GLU    OE2 2206   3.677   0.735   1.702
  184GLU      C 2207   3.077   0.743   1.721
  184GLU      O 2208   3.027   0.647   1.658
  185ALA      N 2209   3.009   0.797   1.828
  185ALA     HN 2210   3.052   0.862   1.891
  185ALA     CA 2211   2.877   0.755   1.863
  185ALA     HA 2212   2.874   0.648   1.874
  185ALA     CB 2213   2.851   0.842   1.988
  185ALA    HB1 2214   2.940   0.836   2.054
  185ALA    HB2 2215   2.856   0.952   1.973
  185ALA    HB3 2216   2.758   0.810   2.041
  185ALA      C 2217   2.771   0.792   1.764
  185ALA      O 2218   2.686   0.709   1.734
  186LYS      N 2219   2.782   0.908   1.705
  186LYS     HN 2220   2.860   0.965   1.729
  186LYS     CA 2221   2.689   0.946   1.604
  186LYS     HA 2222   2.588   0.916   1.629
  186LYS     CB 2223   2.703   1.102   1.579
  186LYS    HB1 2224   2.806   1.121   1.541
  186LYS    HB2 2225   2.688   1.164   1.670
  186LYS     CG 2226   2.620   1.143   1.454
  186LYS    HG1 2227   2.514   1.136   1.484
  186LYS    HG2 2228   2.647   1.080   1.367
  186LYS     CD 2229   2.660   1.289   1.417
  186LYS    HD1 2230   2.656   1.346   1.512
  186LYS    HD2 2231   2.768   1.283   1.389
  186LYS     CE 2232   2.576   1.363   1.310
  186LYS    HE1 2233   2.467   1.355   1.333
  186LYS    HE2 2234   2.603   1.332   1.207
  186LYS     NZ 2235   2.629   1.504   1.313
  186LYS    HZ1 2236   2.594   1.569   1.239
  186LYS    HZ2 2237   2.596   1.536   1.407
  186LYS    HZ3 2238   2.733   1.506   1.309
  186LYS      C 2239   2.704   0.866   1.476
  186LYS      O 2240   2.607   0.834   1.406
  187GLN      N 2241   2.825   0.823   1.447
  187GLN     HN 2242   2.898   0.864   1.501
  187GLN     CA 2243   2.871   0.735   1.339
  187GLN     HA 2244   2.816   0.757   1.249
  187GLN     CB 2245   3.024   0.755   1.307
  187GLN    HB1 2246   3.049   0.676   1.233
  187GLN    HB2 2247   3.088   0.739   1.395
  187GLN     CG 2248   3.063   0.894   1.237
  187GLN    HG1 2249   3.168   0.886   1.205
  187GLN    HG2 2250   3.062   0.982   1.305
  187GLN     CD 2251   2.972   0.925   1.121
  187GLN    OE1 2252   2.886   1.016   1.117
  187GLN    NE2 2253   2.995   0.850   1.010
  187GLN   HE21 2254   3.058   0.773   1.012
  187GLN   HE22 2255   2.962   0.886   0.922
  187GLN      C 2256   2.830   0.585   1.357
  187GLN      O 2257   2.789   0.524   1.259
  188LEU      N 2258   2.833   0.522   1.475
  188LEU     HN 2259   2.880   0.579   1.542
  188LEU     CA 2260   2.767   0.397   1.512
  188LEU     HA 2261   2.803   0.315   1.451
  188LEU     CB 2262   2.787   0.361   1.659
  188LEU    HB1 2263   2.742   0.437   1.726
  188LEU    HB2 2264   2.897   0.358   1.677
  188LEU     CG 2265   2.752   0.209   1.698
  188LEU     HG 2266   2.646   0.185   1.676
  188LEU    CD1 2267   2.826   0.102   1.614
  188LEU   HD11 2268   2.784   0.001   1.630
  188LEU   HD12 2269   2.836   0.126   1.505
  188LEU   HD13 2270   2.931   0.095   1.649
  188LEU    CD2 2271   2.783   0.199   1.850
  188LEU   HD21 2272   2.752   0.095   1.876
  188LEU   HD22 2273   2.893   0.200   1.866
  188LEU   HD23 2274   2.721   0.269   1.909
  188LEU      C 2275   2.620   0.402   1.485
  188LEU      O 2276   2.546   0.311   1.448
  189VAL      N 2277   2.561   0.519   1.517
  189VAL     HN 2278   2.614   0.593   1.558
  189VAL     CA 2279   2.423   0.551   1.488
  189VAL     HA 2280   2.364   0.467   1.523
  189VAL     CB 2281   2.386   0.664   1.580
  189VAL     HB 2282   2.475   0.730   1.581
  189VAL    CG1 2283   2.270   0.750   1.535
  189VAL   HG11 2284   2.287   0.799   1.437
  189VAL   HG12 2285   2.173   0.697   1.521
  189VAL   HG13 2286   2.265   0.833   1.609
  189VAL    CG2 2287   2.362   0.607   1.720
  189VAL   HG21 2288   2.342   0.688   1.794
  189VAL   HG22 2289   2.269   0.546   1.719
  189VAL   HG23 2290   2.447   0.545   1.754
  189VAL      C 2291   2.394   0.564   1.340
  189VAL      O 2292   2.298   0.511   1.295
  190ALA      N 2293   2.487   0.609   1.252
  190ALA     HN 2294   2.560   0.665   1.291
  190ALA     CA 2295   2.470   0.598   1.109
  190ALA     HA 2296   2.369   0.624   1.080
  190ALA     CB 2297   2.573   0.683   1.042
  190ALA    HB1 2298   2.673   0.690   1.089
  190ALA    HB2 2299   2.597   0.660   0.936
  190ALA    HB3 2300   2.526   0.784   1.045
  190ALA      C 2301   2.474   0.449   1.066
  190ALA      O 2302   2.388   0.409   0.986
  191ASP      N 2303   2.562   0.364   1.125
  191ASP     HN 2304   2.618   0.406   1.196
  191ASP     CA 2305   2.568   0.224   1.096
  191ASP     HA 2306   2.581   0.211   0.989
  191ASP     CB 2307   2.685   0.146   1.172
  191ASP    HB1 2308   2.675   0.037   1.154
  191ASP    HB2 2309   2.690   0.168   1.281
  191ASP     CG 2310   2.818   0.183   1.105
  191ASP    OD1 2311   2.823   0.180   0.977
  191ASP    OD2 2312   2.919   0.220   1.172
  191ASP      C 2313   2.441   0.148   1.127
  191ASP      O 2314   2.397   0.060   1.054
  192PHE      N 2315   2.376   0.183   1.243
  192PHE     HN 2316   2.416   0.252   1.303
  192PHE     CA 2317   2.244   0.128   1.273
  192PHE     HA 2318   2.242   0.020   1.268
  192PHE     CB 2319   2.224   0.171   1.421
  192PHE    HB1 2320   2.222   0.283   1.422
  192PHE    HB2 2321   2.304   0.131   1.486
  192PHE     CG 2322   2.103   0.121   1.489
  192PHE    CD1 2323   2.052   8.867   1.454
  192PHE    HD1 2324   2.104   8.815   1.374
  192PHE    CE1 2325   1.950   8.812   1.524
  192PHE    HE1 2326   1.908   8.715   1.500
  192PHE     CZ 2327   1.908   8.872   1.641
  192PHE     HZ 2328   1.840   8.815   1.702
  192PHE    CD2 2329   2.055   0.186   1.603
  192PHE    HD2 2330   2.088   0.286   1.629
  192PHE    CE2 2331   1.968   0.121   1.689
  192PHE    HE2 2332   1.943   0.156   1.788
  192PHE      C 2333   2.135   0.170   1.173
  192PHE      O 2334   2.053   0.089   1.127
  193ASP      N 2335   2.140   0.301   1.131
  193ASP     HN 2336   2.213   0.362   1.160
  193ASP     CA 2337   2.058   0.347   1.026
  193ASP     HA 2338   1.966   0.299   1.055
  193ASP     CB 2339   2.072   0.500   1.012
  193ASP    HB1 2340   2.058   0.546   0.912
  193ASP    HB2 2341   2.174   0.528   1.046
  193ASP     CG 2342   1.969   0.571   1.105
  193ASP    OD1 2343   1.852   0.517   1.129
  193ASP    OD2 2344   1.987   0.690   1.138
  193ASP      C 2345   2.067   0.296   0.882
  193ASP      O 2346   1.970   0.280   0.812
  194LYS      N 2347   2.193   0.272   0.830
  194LYS     HN 2348   2.271   0.317   0.871
  194LYS     CA 2349   2.217   0.200   0.700
  194LYS     HA 2350   2.146   0.245   0.632
  194LYS     CB 2351   2.370   0.210   0.667
  194LYS    HB1 2352   2.379   0.152   0.573
  194LYS    HB2 2353   2.423   0.152   0.746
  194LYS     CG 2354   2.433   0.341   0.640
  194LYS    HG1 2355   2.540   0.320   0.620
  194LYS    HG2 2356   2.435   0.419   0.720
  194LYS     CD 2357   2.372   0.405   0.512
  194LYS    HD1 2358   2.380   0.334   0.427
  194LYS    HD2 2359   2.265   0.417   0.537
  194LYS     CE 2360   2.429   0.534   0.463
  194LYS    HE1 2361   2.460   0.598   0.548
  194LYS    HE2 2362   2.355   0.587   0.400
  194LYS     NZ 2363   2.550   0.505   0.383
  194LYS    HZ1 2364   2.631   0.487   0.445
  194LYS    HZ2 2365   2.522   0.423   0.326
  194LYS    HZ3 2366   2.579   0.573   0.309
  194LYS      C 2367   2.172   0.054   0.717
  194LYS      O 2368   2.133   8.850   0.625
  195SER      N 2369   2.188  -0.005   0.836
  195SER     HN 2370   2.224   0.051   0.910
  195SER     CA 2371   2.134   8.732   0.866
  195SER     HA 2372   2.154   8.669   0.781
  195SER     CB 2373   2.186   8.677   1.000
  195SER    HB1 2374   2.122   8.590   1.028
  195SER    HB2 2375   2.149   8.749   1.075
  195SER     OG 2376   2.327   8.668   1.007
  195SER    HG1 2377   2.361   8.743   1.056
  195SER      C 2378   1.981   8.726   0.862
  195SER      O 2379   1.918   8.626   0.818
  196ILE      N 2380   1.906   8.826   0.915
  196ILE     HN 2381   1.953   8.894   0.972
  196ILE     CA 2382   1.762   8.845   0.907
  196ILE     HA 2383   1.706   8.758   0.939
  196ILE     CB 2384   1.712   0.098   0.985
  196ILE     HB 2385   1.782   0.182   0.968
  196ILE    CG2 2386   1.571   0.152   0.958
  196ILE   HG21 2387   1.582   0.216   0.868
  196ILE   HG22 2388   1.483   0.084   0.953
  196ILE   HG23 2389   1.560   0.222   1.042
  196ILE    CG1 2390   1.726   0.053   1.141
  196ILE   HG11 2391   1.817  -0.007   1.160
  196ILE   HG12 2392   1.641  -0.014   1.166
  196ILE     CD 2393   1.727   0.163   1.246
  196ILE    HD1 2394   1.802   0.241   1.221
  196ILE    HD2 2395   1.631   0.209   1.278
  196ILE    HD3 2396   1.767   0.120   1.340
  196ILE      C 2397   1.722   8.864   0.762
  196ILE      O 2398   1.629   8.801   0.717
  197GLU      N 2399   1.805   0.066   0.682
  197GLU     HN 2400   1.884   0.117   0.716
  197GLU     CA 2401   1.784   0.091   0.539
  197GLU     HA 2402   1.686   0.134   0.524
  197GLU     CB 2403   1.905   0.178   0.484
  197GLU    HB1 2404   2.001   0.127   0.507
  197GLU    HB2 2405   1.901   0.264   0.554
  197GLU     CG 2406   1.885   0.218   0.333
  197GLU    HG1 2407   1.797   0.285   0.331
  197GLU    HG2 2408   1.866   0.131   0.266
  197GLU     CD 2409   2.004   0.292   0.271
  197GLU    OE1 2410   2.096   0.339   0.342
  197GLU    OE2 2411   2.014   0.296   0.145
  197GLU      C 2412   1.791   8.834   0.464
  197GLU      O 2413   1.701   8.800   0.390
  198LYS      N 2414   1.893   8.744   0.482
  198LYS     HN 2415   1.963   8.778   0.545
  198LYS     CA 2416   1.907   8.621   0.405
  198LYS     HA 2417   1.898   8.642   0.299
  198LYS     CB 2418   2.034   8.550   0.444
  198LYS    HB1 2419   2.038   8.447   0.401
  198LYS    HB2 2420   2.054   8.537   0.553
  198LYS     CG 2421   2.151   8.629   0.379
  198LYS    HG1 2422   2.155   8.735   0.413
  198LYS    HG2 2423   2.130   8.637   0.270
  198LYS     CD 2424   2.294   8.561   0.406
  198LYS    HD1 2425   2.292   8.454   0.377
  198LYS    HD2 2426   2.372   8.616   0.348
  198LYS     CE 2427   2.335   8.578   0.551
  198LYS    HE1 2428   2.274   8.510   0.614
  198LYS    HE2 2429   2.354   8.682   0.586
  198LYS     NZ 2430   2.476   8.527   0.559
  198LYS    HZ1 2431   2.517   8.548   0.652
  198LYS    HZ2 2432   2.460   8.425   0.544
  198LYS    HZ3 2433   2.547   8.560   0.491
  198LYS      C 2434   1.796   8.528   0.429
  198LYS      O 2435   1.740   8.480   0.337
  199ALA      N 2436   1.755   8.509   0.549
  199ALA     HN 2437   1.808   8.549   0.624
  199ALA     CA 2438   1.638   8.436   0.586
  199ALA     HA 2439   1.642   8.330   0.566
  199ALA     CB 2440   1.631   8.453   0.734
  199ALA    HB1 2441   1.546   8.402   0.783
  199ALA    HB2 2442   1.719   8.413   0.788
  199ALA    HB3 2443   1.624   8.562   0.755
  199ALA      C 2444   1.511   8.487   0.525
  199ALA      O 2445   1.438   8.410   0.464
  200LYS      N 2446   1.486   8.613   0.542
  200LYS     HN 2447   1.544   8.665   0.604
  200LYS     CA 2448   1.374   8.684   0.488
  200LYS     HA 2449   1.284   8.631   0.516
  200LYS     CB 2450   1.368   8.825   0.540
  200LYS    HB1 2451   1.465   8.875   0.520
  200LYS    HB2 2452   1.343   8.824   0.649
  200LYS     CG 2453   1.261   0.042   0.487
  200LYS    HG1 2454   1.167  -0.017   0.495
  200LYS    HG2 2455   1.270   0.055   0.378
  200LYS     CD 2456   1.246   0.167   0.575
  200LYS    HD1 2457   1.203   0.135   0.672
  200LYS    HD2 2458   1.345   0.218   0.582
  200LYS     CE 2459   1.156   0.278   0.514
  200LYS    HE1 2460   1.205   0.300   0.417
  200LYS    HE2 2461   1.159   0.377   0.563
  200LYS     NZ 2462   1.021   0.237   0.496
  200LYS    HZ1 2463   0.998   0.166   0.424
  200LYS    HZ2 2464   0.982   0.206   0.587
  200LYS    HZ3 2465   0.966   0.320   0.464
  200LYS      C 2466   1.365   8.680   0.335
  200LYS      O 2467   1.251   8.676   0.284
  201SER      N 2468   1.478   8.680   0.261
  201SER     HN 2469   1.566   8.681   0.308
  201SER     CA 2470   1.487   8.678   0.120
  201SER     HA 2471   1.410   8.740   0.077
  201SER     CB 2472   1.610   8.749   0.062
  201SER    HB1 2473   1.592   8.857   0.078
  201SER    HB2 2474   1.615   8.725  -0.047
  201SER     OG 2475   1.731   8.710   0.135
  201SER    HG1 2476   1.730   8.757   0.219
  201SER      C 2477   1.479   8.540   0.057
  201SER      O 2478   1.429   8.520   8.819
  202ALA      N 2479   1.537   8.439   0.128
  202ALA     HN 2480   1.580   8.460   0.215
  202ALA     CA 2481   1.533   8.301   0.085
  202ALA     HA 2482   1.579   8.293  -0.012
  202ALA     CB 2483   1.604   8.218   0.188
  202ALA    HB1 2484   1.619   8.110   0.168
  202ALA    HB2 2485   1.702   8.255   0.225
  202ALA    HB3 2486   1.548   8.232   0.283
  202ALA      C 2487   1.392   8.244   0.061
  202ALA      O 2488   1.373   8.167   8.841
  203TYR      N 2489   1.308   8.278   0.154
  203TYR     HN 2490   1.342   8.350   0.214
  203TYR     CA 2491   1.163   8.238   0.170
  203TYR     HA 2492   1.166   8.130   0.167
  203TYR     CB 2493   1.112   8.275   0.301
  203TYR    HB1 2494   1.140   8.380   0.323
  203TYR    HB2 2495   1.160   8.219   0.384
  203TYR     CG 2496   0.963   8.248   0.318
  203TYR    CD1 2497   0.906   8.116   0.323
  203TYR    HD1 2498   0.974   8.033   0.310
  203TYR    CE1 2499   0.771   8.092   0.354
  203TYR    HE1 2500   0.717   7.998   0.350
  203TYR     CZ 2501   0.691   8.200   0.398
  203TYR     OH 2502   0.556   8.191   0.431
  203TYR     HH 2503   0.528   8.100   0.418
  203TYR    CD2 2504   0.886   8.352   0.363
  203TYR    HD2 2505   0.924   8.454   0.363
  203TYR    CE2 2506   0.751   8.327   0.399
  203TYR    HE2 2507   0.687   8.409   0.428
  203TYR      C 2508   1.072   8.273   0.056
  203TYR      O 2509   1.087   8.385   8.870
  204ASN      N 2510   0.976   8.186   0.015
  204ASN     HN 2511   0.958   8.095   0.053
  204ASN     CA 2512   0.901   8.208   8.768
  204ASN     HA 2513   0.954   8.264   8.693
  204ASN     CB 2514   0.854   8.072   8.713
  204ASN    HB1 2515   0.943   8.008   8.697
  204ASN    HB2 2516   0.807   8.087   8.613
  204ASN     CG 2517   0.762   7.990   8.798
  204ASN    OD1 2518   0.718   8.014   0.038
  204ASN    ND2 2519   0.724   7.876   8.738
  204ASN   HD21 2520   0.746   7.866   8.641
  204ASN   HD22 2521   0.653   7.817   8.775
  204ASN      C 2522   0.778   8.293   8.789
  204ASN      O 2523   0.727   8.353   8.697
  205GLY      N 2524   0.727   8.307   0.040
  205GLY     HN 2525   0.768   8.249   0.110
  205GLY     CA 2526   0.625   8.402   0.078
  205GLY    HA1 2527   0.629   8.428   0.183
  205GLY    HA2 2528   0.634   8.493   0.020
  205GLY      C 2529   0.489   8.348   0.052
  205GLY      O 2530   0.401   8.432   0.040
  206LYS      N 2531   0.473   8.217   0.045
  206LYS     HN 2532   0.553   8.157   0.043
  206LYS     CA 2533   0.350   8.152   0.007
  206LYS     HA 2534   0.266   8.216   0.032
  206LYS     CB 2535   0.346   8.128   8.726
  206LYS    HB1 2536   0.273   8.052   8.692
  206LYS    HB2 2537   0.440   8.081   8.689
  206LYS     CG 2538   0.289   8.250   8.645
  206LYS    HG1 2539   0.310   8.229   8.538
  206LYS    HG2 2540   0.346   8.339   8.679
  206LYS     CD 2541   0.144   8.281   8.672
  206LYS    HD1 2542   0.079   8.194   8.697
  206LYS    HD2 2543   0.138   8.336   8.768
  206LYS     CE 2544   0.087   8.367   8.553
  206LYS    HE1 2545   0.118   8.307   8.464
  206LYS    HE2 2546   0.132   8.468   8.559
  206LYS     NZ 2547   8.811   8.381   8.556
  206LYS    HZ1 2548   8.783   8.424   8.466
  206LYS    HZ2 2549   8.767   8.288   8.567
  206LYS    HZ3 2550   8.774   8.442   8.632
  206LYS      C 2551   0.340   8.022   0.081
  206LYS      O 2552   0.232   7.981   0.123
  207ASP      N 2553   0.451   7.950   0.116
  207ASP     HN 2554   0.541   7.964   0.075
  207ASP     CA 2555   0.443   7.829   0.199
  207ASP     HA 2556   0.365   7.769   0.156
  207ASP     CB 2557   0.589   7.757   0.207
  207ASP    HB1 2558   0.592   7.701   0.302
  207ASP    HB2 2559   0.671   7.832   0.201
  207ASP     CG 2560   0.592   7.663   0.088
  207ASP    OD1 2561   0.541   7.696   8.851
  207ASP    OD2 2562   0.654   7.553   0.106
  207ASP      C 2563   0.399   7.865   0.343
  207ASP      O 2564   0.456   7.950   0.407
  208LYS      N 2565   0.291   7.806   0.392
  208LYS     HN 2566   0.239   7.728   0.359
  208LYS     CA 2567   0.253   7.849   0.525
  208LYS     HA 2568   0.269   7.954   0.547
  208LYS     CB 2569   0.108   7.828   0.544
  208LYS    HB1 2570   0.073   7.873   0.639
  208LYS    HB2 2571   0.090   7.719   0.551
  208LYS     CG 2572   8.888   7.871   0.423
  208LYS    HG1 2573   8.790   7.821   0.439
  208LYS    HG2 2574   8.922   7.833   0.324
  208LYS     CD 2575  -0.008   8.018   0.408
  208LYS    HD1 2576  -0.053   8.066   0.498
  208LYS    HD2 2577   0.087   8.066   0.377
  208LYS     CE 2578   8.763   8.046   0.295
  208LYS    HE1 2579   8.734   8.152   0.279
  208LYS    HE2 2580   8.670   7.986   0.302
  208LYS     NZ 2581   8.821   8.015   0.162
  208LYS    HZ1 2582   8.910   8.062   0.134
  208LYS    HZ2 2583   8.833   7.916   0.133
  208LYS    HZ3 2584   8.750   8.042   0.091
  208LYS      C 2585   0.325   7.774   0.638
  208LYS      O 2586   0.349   7.653   0.633
  209VAL      N 2587   0.365   7.849   0.738
  209VAL     HN 2588   0.338   7.945   0.731
  209VAL     CA 2589   0.454   7.803   0.843
  209VAL     HA 2590   0.500   7.708   0.817
  209VAL     CB 2591   0.558   7.912   0.870
  209VAL     HB 2592   0.507   8.001   0.912
  209VAL    CG1 2593   0.664   7.867   0.961
  209VAL   HG11 2594   0.642   7.856   1.070
  209VAL   HG12 2595   0.715   7.777   0.920
  209VAL   HG13 2596   0.744   7.944   0.962
  209VAL    CG2 2597   0.633   7.961   0.742
  209VAL   HG21 2598   0.575   7.945   0.648
  209VAL   HG22 2599   0.669   8.064   0.760
  209VAL   HG23 2600   0.715   7.888   0.724
  209VAL      C 2601   0.372   7.767   0.974
  209VAL      O 2602   0.334   7.863   1.043
  210MET      N 2603   0.360   7.635   1.008
  210MET     HN 2604   0.393   7.561   0.950
  210MET     CA 2605   0.310   7.596   1.138
  210MET     HA 2606   0.240   7.670   1.172
  210MET     CB 2607   0.223   7.465   1.115
  210MET    HB1 2608   0.291   7.383   1.082
  210MET    HB2 2609   0.145   7.471   1.036
  210MET     CG 2610   0.154   7.406   1.243
  210MET    HG1 2611   0.229   7.372   1.318
  210MET    HG2 2612   0.095   7.320   1.203
  210MET     SD 2613   0.034   7.517   1.317
  210MET     CE 2614   8.774   7.398   1.279
  210MET    HE1 2615   8.685   7.439   1.330
  210MET    HE2 2616   8.735   7.380   1.176
  210MET    HE3 2617   8.802   7.296   1.313
  210MET      C 2618   0.416   7.582   1.247
  210MET      O 2619   0.536   7.561   1.215
  211SER      N 2620   0.382   7.596   1.378
  211SER     HN 2621   0.288   7.614   1.404
  211SER     CA 2622   0.485   7.583   1.482
  211SER     HA 2623   0.566   7.525   1.441
  211SER     CB 2624   0.542   7.715   1.531
  211SER    HB1 2625   0.462   7.777   1.576
  211SER    HB2 2626   0.580   7.776   1.447
  211SER     OG 2627   0.655   7.681   1.617
  211SER    HG1 2628   0.690   7.601   1.576
  211SER      C 2629   0.412   7.519   1.591
  211SER      O 2630   0.299   7.552   1.625
  212VAL      N 2631   0.481   7.422   1.651
  212VAL     HN 2632   0.572   7.395   1.619
  212VAL     CA 2633   0.416   7.346   1.764
  212VAL     HA 2634   0.321   7.389   1.795
  212VAL     CB 2635   0.375   7.204   1.723
  212VAL     HB 2636   0.343   7.151   1.816
  212VAL    CG1 2637   0.263   7.213   1.621
  212VAL   HG11 2638   0.300   7.231   1.519
  212VAL   HG12 2639   0.203   7.119   1.625
  212VAL   HG13 2640   0.187   7.287   1.656
  212VAL    CG2 2641   0.500   7.131   1.664
  212VAL   HG21 2642   0.482   7.022   1.665
  212VAL   HG22 2643   0.517   7.174   1.563
  212VAL   HG23 2644   0.593   7.142   1.724
  212VAL      C 2645   0.511   7.336   1.875
  212VAL      O 2646   0.636   7.346   1.854
  213ILE      N 2647   0.461   7.305   1.995
  213ILE     HN 2648   0.364   7.287   2.005
  213ILE     CA 2649   0.535   7.262   2.111
  213ILE     HA 2650   0.641   7.261   2.091
  213ILE     CB 2651   0.512   7.346   2.241
  213ILE     HB 2652   0.401   7.359   2.248
  213ILE    CG2 2653   0.568   7.276   2.363
  213ILE   HG21 2654   0.676   7.249   2.355
  213ILE   HG22 2655   0.568   7.333   2.458
  213ILE   HG23 2656   0.507   7.185   2.384
  213ILE    CG1 2657   0.581   7.479   2.207
  213ILE   HG11 2658   0.548   7.562   2.272
  213ILE   HG12 2659   0.554   7.511   2.104
  213ILE     CD 2660   0.728   7.485   2.217
  213ILE    HD1 2661   0.771   7.584   2.189
  213ILE    HD2 2662   0.753   7.474   2.324
  213ILE    HD3 2663   0.784   7.412   2.154
  213ILE      C 2664   0.489   7.119   2.141
  213ILE      O 2665   0.369   7.094   2.154
  214VAL      N 2666   0.591   7.030   2.152
  214VAL     HN 2667   0.687   7.055   2.160
  214VAL     CA 2668   0.561   6.888   2.170
  214VAL     HA 2669   0.457   6.863   2.184
  214VAL     CB 2670   0.608   6.809   2.056
  214VAL     HB 2671   0.718   6.794   2.053
  214VAL    CG1 2672   0.551   6.668   2.078
  214VAL   HG11 2673   0.575   6.601   1.993
  214VAL   HG12 2674   0.614   6.626   2.160
  214VAL   HG13 2675   0.441   6.674   2.094
  214VAL    CG2 2676   0.547   6.849   1.917
  214VAL   HG21 2677   0.612   6.921   1.863
  214VAL   HG22 2678   0.529   6.770   1.841
  214VAL   HG23 2679   0.443   6.888   1.932
  214VAL      C 2680   0.623   6.840   2.302
  214VAL      O 2681   0.747   6.833   2.318
  215THR      N 2682   0.539   6.798   2.401
  215THR     HN 2683   0.441   6.786   2.382
  215THR     CA 2684   0.571   6.750   2.540
  215THR     HA 2685   0.671   6.711   2.530
  215THR     CB 2686   0.570   6.870   2.642
  215THR     HB 2687   0.660   6.929   2.616
  215THR    OG1 2688   0.572   6.830   2.781
  215THR    HG1 2689   0.663   6.817   2.807
  215THR    CG2 2690   0.449   6.968   2.619
  215THR   HG21 2691   0.350   6.919   2.604
  215THR   HG22 2692   0.443   7.044   2.699
  215THR   HG23 2693   0.468   7.023   2.524
  215THR      C 2694   0.483   6.641   2.583
  215THR      O 2695   0.358   6.639   2.559
  216GLY      N 2696   0.538   6.539   2.646
  216GLY     HN 2697   0.636   6.537   2.660
  216GLY     CA 2698   0.472   6.417   2.700
  216GLY    HA1 2699   0.554   6.360   2.741
  216GLY    HA2 2700   0.396   6.450   2.769
  216GLY      C 2701   0.418   6.329   2.594
  216GLY      O 2702   0.326   6.253   2.626
  217GLY      N 2703   0.467   6.340   2.472
  217GLY     HN 2704   0.544   6.401   2.454
  217GLY     CA 2705   0.421   6.269   2.352
  217GLY    HA1 2706   0.502   6.268   2.281
  217GLY    HA2 2707   0.403   6.166   2.380
  217GLY      C 2708   0.292   6.326   2.286
  217GLY      O 2709   0.227   6.278   2.192
  218ASN      N 2710   0.249   6.443   2.339
  218ASN     HN 2711   0.304   6.473   2.417
  218ASN     CA 2712   0.135   6.526   2.298
  218ASN     HA 2713   0.076   6.463   2.233
  218ASN     CB 2714   0.041   6.563   2.407
  218ASN    HB1 2715  -0.051   6.601   2.357
  218ASN    HB2 2716   0.084   6.643   2.471
  218ASN     CG 2717   0.005   6.440   2.496
  218ASN    OD1 2718   8.852   6.332   2.443
  218ASN    ND2 2719   8.869   6.453   2.633
  218ASN   HD21 2720   8.904   6.539   2.671
  218ASN   HD22 2721   8.819   6.387   2.688
  218ASN      C 2722   0.176   6.651   2.217
  218ASN      O 2723   0.268   6.726   2.243
  219ILE      N 2724   0.100   6.685   2.111
  219ILE     HN 2725   0.023   6.625   2.089
  219ILE     CA 2726   0.130   6.793   2.015
  219ILE     HA 2727   0.236   6.816   2.018
  219ILE     CB 2728   0.125   6.747   1.872
  219ILE     HB 2729   0.021   6.707   1.868
  219ILE    CG2 2730   0.141   6.861   1.767
  219ILE   HG21 2731   0.241   6.908   1.775
  219ILE   HG22 2732   0.118   6.816   1.668
  219ILE   HG23 2733   0.054   6.929   1.783
  219ILE    CG1 2734   0.230   6.631   1.863
  219ILE   HG11 2735   0.194   6.545   1.924
  219ILE   HG12 2736   0.330   6.661   1.900
  219ILE     CD 2737   0.245   6.568   1.722
  219ILE    HD1 2738   0.338   6.509   1.707
  219ILE    HD2 2739   0.162   6.493   1.720
  219ILE    HD3 2740   0.237   6.642   1.640
  219ILE      C 2741   0.043   6.917   2.039
  219ILE      O 2742   8.792   6.902   2.029
  220GLY      N 2743   0.096   7.037   2.066
  220GLY     HN 2744   0.193   7.054   2.085
  220GLY     CA 2745   8.873   7.153   2.084
  220GLY    HA1 2746   8.776   7.124   2.044
  220GLY    HA2 2747   8.875   7.189   2.185
  220GLY      C 2748   0.058   7.259   2.003
  220GLY      O 2749   0.180   7.266   1.985
  221PHE      N 2750   8.845   7.355   1.964
  221PHE     HN 2751   8.753   7.342   1.999
  221PHE     CA 2752   0.001   7.472   1.887
  221PHE     HA 2753   0.057   7.448   1.798
  221PHE     CB 2754   8.740   7.524   1.841
  221PHE    HB1 2755   8.668   7.545   1.923
  221PHE    HB2 2756   8.689   7.459   1.767
  221PHE     CG 2757   8.761   7.666   1.773
  221PHE    CD1 2758   8.838   7.671   1.658
  221PHE    HD1 2759   8.883   7.585   1.610
  221PHE    CE1 2760   8.849   7.792   1.590
  221PHE    HE1 2761   8.892   7.807   1.492
  221PHE     CZ 2762   8.779   7.906   1.629
  221PHE     HZ 2763   8.796   7.994   1.568
  221PHE    CD2 2764   8.705   7.790   1.821
  221PHE    HD2 2765   8.653   7.788   1.916
  221PHE    CE2 2766   8.712   7.912   1.749
  221PHE    HE2 2767   8.660   7.996   1.793
  221PHE      C 2768   0.094   7.570   1.963
  221PHE      O 2769   0.078   7.600   2.082
  222ALA      N 2770   0.191   7.637   1.893
  222ALA     HN 2771   0.219   7.626   1.797
  222ALA     CA 2772   0.272   7.746   1.949
  222ALA     HA 2773   0.250   7.766   2.052
  222ALA     CB 2774   0.421   7.709   1.957
  222ALA    HB1 2775   0.436   7.601   1.981
  222ALA    HB2 2776   0.474   7.713   1.859
  222ALA    HB3 2777   0.477   7.774   2.027
  222ALA      C 2778   0.254   7.872   1.872
  222ALA      O 2779   0.278   7.876   1.752
  223ALA      N 2780   0.202   7.981   1.934
  223ALA     HN 2781   0.178   7.980   2.031
  223ALA     CA 2782   0.154   8.100   1.866
  223ALA     HA 2783   0.084   8.066   1.791
  223ALA     CB 2784   0.074   8.189   1.966
  223ALA    HB1 2785   0.040   8.129   2.053
  223ALA    HB2 2786   0.154   8.259   2.000
  223ALA    HB3 2787  -0.002   8.241   1.905
  223ALA      C 2788   0.262   8.188   1.796
  223ALA      O 2789   0.364   8.220   1.857
  224PRO      N 2790   0.244   8.228   1.677
  224PRO     CD 2791   0.132   8.183   1.588
  224PRO    HD1 2792   0.125   8.072   1.583
  224PRO    HD2 2793   0.045   8.235   1.633
  224PRO     CA 2794   0.319   8.332   1.610
  224PRO     HA 2795   0.410   8.287   1.574
  224PRO     CB 2796   0.229   8.365   1.483
  224PRO    HB1 2797   0.307   8.401   1.412
  224PRO    HB2 2798   0.162   8.450   1.502
  224PRO     CG 2799   0.155   8.236   1.449
  224PRO    HG1 2800   0.220   8.160   1.401
  224PRO    HG2 2801   0.067   8.239   1.382
  224PRO      C 2802   0.352   8.453   1.698
  224PRO      O 2803   0.267   8.505   1.771
  225HIS      N 2804   0.480   8.502   1.698
  225HIS     HN 2805   0.556   8.455   1.653
  225HIS     CA 2806   0.526   8.628   1.752
  225HIS     HA 2807   0.617   8.642   1.696
  225HIS     CB 2808   0.430   8.750   1.734
  225HIS    HB1 2809   0.480   8.842   1.769
  225HIS    HB2 2810   0.333   8.737   1.787
  225HIS    ND1 2811   0.460   8.794   1.492
  225HIS     CG 2812   0.376   8.751   1.593
  225HIS    CE1 2813   0.393   8.782   1.383
  225HIS    HE1 2814   0.420   8.813   1.282
  225HIS    NE2 2815   0.266   8.744   1.406
  225HIS    HE2 2816   0.199   8.735   1.333
  225HIS    CD2 2817   0.258   8.720   1.540
  225HIS    HD2 2818   0.174   8.696   1.604
  225HIS      C 2819   0.563   8.623   1.893
  225HIS      O 2820   0.602   8.723   1.956
  226SER      N 2821   0.552   8.509   1.971
  226SER     HN 2822   0.519   8.426   1.925
  226SER     CA 2823   0.569   8.500   2.112
  226SER     HA 2824   0.635   8.576   2.151
  226SER     CB 2825   0.436   8.500   2.194
  226SER    HB1 2826   0.381   8.407   2.167
  226SER    HB2 2827   0.370   8.584   2.162
  226SER     OG 2828   0.452   8.514   2.337
  226SER    HG1 2829   0.503   8.592   2.361
  226SER      C 2830   0.642   8.364   2.144
  226SER      O 2831   0.622   8.260   2.074
  227GLY      N 2832   0.726   8.362   2.251
  227GLY     HN 2833   0.754   8.445   2.299
  227GLY     CA 2834   0.793   8.234   2.285
  227GLY    HA1 2835   0.800   8.241   2.393
  227GLY    HA2 2836   0.733   8.149   2.256
  227GLY      C 2837   0.931   8.215   2.220
  227GLY      O 2838   0.970   8.282   2.129
  228ARG      N 2839   1.010   8.129   2.297
  228ARG     HN 2840   0.977   8.069   2.370
  228ARG     CA 2841   1.148   8.114   2.264
  228ARG     HA 2842   1.194   8.212   2.258
  228ARG     CB 2843   1.235   8.033   2.368
  228ARG    HB1 2844   1.336   8.017   2.323
  228ARG    HB2 2845   1.196   7.930   2.383
  228ARG     CG 2846   1.246   8.095   2.504
  228ARG    HG1 2847   1.303   8.025   2.569
  228ARG    HG2 2848   1.146   8.103   2.553
  228ARG     CD 2849   1.316   8.234   2.515
  228ARG    HD1 2850   1.326   8.252   2.625
  228ARG    HD2 2851   1.261   8.311   2.457
  228ARG     NE 2852   1.459   8.223   2.455
  228ARG     HE 2853   1.500   8.131   2.458
  228ARG     CZ 2854   1.548   8.314   2.448
  228ARG    NH1 2855   1.526   8.438   2.475
  228ARG   HH11 2856   1.450   8.463   2.536
  228ARG   HH12 2857   1.596   8.504   2.447
  228ARG    NH2 2858   1.662   8.307   2.380
  228ARG   HH21 2859   1.690   8.216   2.351
  228ARG   HH22 2860   1.726   8.382   2.361
  228ARG      C 2861   1.169   8.042   2.125
  228ARG      O 2862   1.089   7.960   2.075
  229VAL      N 2863   1.286   8.079   2.068
  229VAL     HN 2864   1.344   8.148   2.110
  229VAL     CA 2865   1.345   8.009   1.948
  229VAL     HA 2866   1.444   8.048   1.934
  229VAL     CB 2867   1.364   7.862   1.964
  229VAL     HB 2868   1.270   7.810   1.991
  229VAL    CG1 2869   1.419   7.796   1.836
  229VAL   HG11 2870   1.444   7.689   1.856
  229VAL   HG12 2871   1.337   7.788   1.762
  229VAL   HG13 2872   1.493   7.851   1.774
  229VAL    CG2 2873   1.471   7.846   2.070
  229VAL   HG21 2874   1.451   7.887   2.171
  229VAL   HG22 2875   1.486   7.736   2.076
  229VAL   HG23 2876   1.571   7.887   2.045
  229VAL      C 2877   1.275   8.049   1.820
  229VAL      O 2878   1.322   8.127   1.739
  230TRP      N 2879   1.149   8.003   1.798
  230TRP     HN 2880   1.104   7.951   1.871
  230TRP     CA 2881   1.072   8.034   1.679
  230TRP     HA 2882   1.142   8.048   1.598
  230TRP     CB 2883   0.982   7.910   1.635
  230TRP    HB1 2884   0.936   7.933   1.536
  230TRP    HB2 2885   0.892   7.899   1.698
  230TRP     CG 2886   1.042   7.777   1.634
  230TRP    CD1 2887   1.000   7.663   1.691
  230TRP    HD1 2888   0.914   7.657   1.757
  230TRP    NE1 2889   1.088   7.557   1.661
  230TRP    HE1 2890   1.092   7.466   1.698
  230TRP    CE2 2891   1.179   7.599   1.570
  230TRP    CD2 2892   1.162   7.741   1.565
  230TRP    CE3 2893   1.247   7.815   1.480
  230TRP    HE3 2894   1.235   7.921   1.464
  230TRP    CZ3 2895   1.359   7.754   1.429
  230TRP    HZ3 2896   1.422   7.802   1.356
  230TRP    CZ2 2897   1.285   7.532   1.509
  230TRP    HZ2 2898   1.297   7.428   1.533
  230TRP    CH2 2899   1.384   7.621   1.444
  230TRP    HH2 2900   1.473   7.580   1.398
  230TRP      C 2901   0.988   8.153   1.690
  230TRP      O 2902   0.961   8.214   1.588
  231GLY      N 2903   0.939   8.195   1.812
  231GLY     HN 2904   0.959   8.144   1.896
  231GLY     CA 2905   0.848   8.318   1.827
  231GLY    HA1 2906   0.749   8.278   1.816
  231GLY    HA2 2907   0.854   8.370   1.921
  231GLY      C 2908   0.858   8.429   1.722
  231GLY      O 2909   0.764   8.450   1.649
  232PRO      N 2910   0.966   8.512   1.715
  232PRO     CD 2911   1.087   8.491   1.792
  232PRO    HD1 2912   1.066   8.491   1.901
  232PRO    HD2 2913   1.121   8.386   1.779
  232PRO     CA 2914   0.969   8.639   1.650
  232PRO     HA 2915   0.870   8.682   1.658
  232PRO     CB 2916   1.097   8.709   1.704
  232PRO    HB1 2917   1.064   8.756   1.799
  232PRO    HB2 2918   1.146   8.781   1.635
  232PRO     CG 2919   1.192   8.592   1.743
  232PRO    HG1 2920   1.257   8.622   1.828
  232PRO    HG2 2921   1.250   8.559   1.654
  232PRO      C 2922   0.980   8.619   1.498
  232PRO      O 2923   0.941   8.713   1.428
  233MET      N 2924   1.026   8.507   1.441
  233MET     HN 2925   1.040   8.423   1.493
  233MET     CA 2926   1.043   8.484   1.293
  233MET     HA 2927   1.116   8.553   1.253
  233MET     CB 2928   1.088   8.338   1.261
  233MET    HB1 2929   1.112   8.306   1.157
  233MET    HB2 2930   1.006   8.278   1.306
  233MET     CG 2931   1.225   8.317   1.327
  233MET    HG1 2932   1.218   8.336   1.436
  233MET    HG2 2933   1.303   8.383   1.283
  233MET     SD 2934   1.283   8.150   1.307
  233MET     CE 2935   1.445   8.174   1.374
  233MET    HE1 2936   1.500   8.080   1.395
  233MET    HE2 2937   1.506   8.242   1.310
  233MET    HE3 2938   1.432   8.220   1.474
  233MET      C 2939   0.927   8.513   1.210
  233MET      O 2940   0.938   8.537   1.090
  234TYR      N 2941   0.806   8.514   1.264
  234TYR     HN 2942   0.791   8.475   1.355
  234TYR     CA 2943   0.691   8.546   1.189
  234TYR     HA 2944   0.696   8.484   1.100
  234TYR     CB 2945   0.565   8.505   1.268
  234TYR    HB1 2946   0.474   8.560   1.237
  234TYR    HB2 2947   0.578   8.540   1.373
  234TYR     CG 2948   0.548   8.360   1.264
  234TYR    CD1 2949   0.611   8.277   1.361
  234TYR    HD1 2950   0.673   8.329   1.433
  234TYR    CE1 2951   0.581   8.140   1.362
  234TYR    HE1 2952   0.625   8.076   1.438
  234TYR     CZ 2953   0.497   8.086   1.264
  234TYR     OH 2954   0.479   7.947   1.262
  234TYR     HH 2955   0.438   7.933   1.177
  234TYR    CD2 2956   0.455   8.310   1.172
  234TYR    HD2 2957   0.418   8.376   1.096
  234TYR    CE2 2958   0.442   8.167   1.163
  234TYR    HE2 2959   0.394   8.122   1.077
  234TYR      C 2960   0.677   8.694   1.143
  234TYR      O 2961   0.651   8.723   1.028
  235GLU      N 2962   0.719   8.787   1.236
  235GLU     HN 2963   0.749   8.763   1.328
  235GLU     CA 2964   0.719   0.057   1.202
  235GLU     HA 2965   0.648   0.082   1.124
  235GLU     CB 2966   0.683   0.156   1.320
  235GLU    HB1 2967   0.583   0.119   1.352
  235GLU    HB2 2968   0.667   0.257   1.278
  235GLU     CG 2969   0.771   0.163   1.450
  235GLU    HG1 2970   0.869   0.205   1.417
  235GLU    HG2 2971   0.789   0.069   1.506
  235GLU     CD 2972   0.732   0.267   1.556
  235GLU    OE1 2973   0.698   0.219   1.666
  235GLU    OE2 2974   0.730   0.390   1.518
  235GLU      C 2975   0.854   0.097   1.150
  235GLU      O 2976   0.864   0.180   1.058
  236ILE      N 2977   0.958   0.033   1.193
  236ILE     HN 2978   0.956  -0.031   1.270
  236ILE     CA 2979   1.099   0.045   1.148
  236ILE     HA 2980   1.112   0.152   1.148
  236ILE     CB 2981   1.198   8.858   1.248
  236ILE     HB 2982   1.179   8.749   1.257
  236ILE    CG2 2983   1.345   0.011   1.212
  236ILE   HG21 2984   1.403  -0.030   1.297
  236ILE   HG22 2985   1.379  -0.042   1.120
  236ILE   HG23 2986   1.367   0.118   1.195
  236ILE    CG1 2987   1.188   0.045   1.391
  236ILE   HG11 2988   1.279   0.015   1.449
  236ILE   HG12 2989   1.100   0.007   1.446
  236ILE     CD 2990   1.161   0.193   1.397
  236ILE    HD1 2991   1.191   0.229   1.498
  236ILE    HD2 2992   1.230   0.242   1.326
  236ILE    HD3 2993   1.057   0.223   1.374
  236ILE      C 2994   1.128   0.006   1.004
  236ILE      O 2995   1.188   0.084   0.933
  237PHE      N 2996   1.084   8.762   0.960
  237PHE     HN 2997   1.040   8.698   1.023
  237PHE     CA 2998   1.103   8.712   0.819
  237PHE     HA 2999   1.167   8.783   0.768
  237PHE     CB 3000   1.154   8.571   0.795
  237PHE    HB1 3001   1.186   8.559   0.690
  237PHE    HB2 3002   1.074   8.502   0.827
  237PHE     CG 3003   1.273   8.532   0.891
  237PHE    CD1 3004   1.277   8.401   0.937
  237PHE    HD1 3005   1.200   8.332   0.909
  237PHE    CE1 3006   1.384   8.356   1.013
  237PHE    HE1 3007   1.385   8.249   1.029
  237PHE     CZ 3008   1.478   8.443   1.060
  237PHE     HZ 3009   1.559   8.412   1.124
  237PHE    CD2 3010   1.372   8.622   0.929
  237PHE    HD2 3011   1.385   8.725   0.900
  237PHE    CE2 3012   1.474   8.575   1.016
  237PHE    HE2 3013   1.549   8.647   1.042
  237PHE      C 3014   0.974   8.728   0.737
  237PHE      O 3015   0.972   8.694   0.620
  238GLY      N 3016   0.863   8.785   0.802
  238GLY     HN 3017   0.876   8.824   0.893
  238GLY     CA 3018   0.739   8.811   0.725
  238GLY    HA1 3019   0.664   8.849   0.793
  238GLY    HA2 3020   0.761   8.884   0.648
  238GLY      C 3021   0.681   8.681   0.666
  238GLY      O 3022   0.630   8.678   0.551
  239TRP      N 3023   0.693   8.568   0.751
  239TRP     HN 3024   0.737   8.584   0.839
  239TRP     CA 3025   0.613   8.444   0.732
  239TRP     HA 3026   0.632   8.398   0.636
  239TRP     CB 3027   0.659   8.342   0.836
  239TRP    HB1 3028   0.599   8.250   0.818
  239TRP    HB2 3029   0.621   8.382   0.932
  239TRP     CG 3030   0.801   8.302   0.836
  239TRP    CD1 3031   0.884   8.311   0.734
  239TRP    HD1 3032   0.863   8.361   0.641
  239TRP    NE1 3033   0.999   8.231   0.745
  239TRP    HE1 3034   1.066   8.231   0.674
  239TRP    CE2 3035   0.989   8.176   0.868
  239TRP    CD2 3036   0.870   8.227   0.930
  239TRP    CE3 3037   0.833   8.182   1.056
  239TRP    HE3 3038   0.744   8.209   1.110
  239TRP    CZ3 3039   0.921   8.097   1.121
  239TRP    HZ3 3040   0.903   8.079   1.226
  239TRP    CZ2 3041   1.072   8.088   0.937
  239TRP    HZ2 3042   1.164   8.054   0.892
  239TRP    CH2 3043   1.034   8.052   1.065
  239TRP    HH2 3044   1.108   7.997   1.121
  239TRP      C 3045   0.466   8.458   0.740
  239TRP      O 3046   0.416   8.537   0.819
  240THR      N 3047   0.398   8.372   0.657
  240THR     HN 3048   0.439   8.309   0.592
  240THR     CA 3049   0.256   8.367   0.672
  240THR     HA 3050   0.218   8.460   0.713
  240THR     CB 3051   0.191   8.347   0.538
  240THR     HB 3052   0.232   8.255   0.490
  240THR    OG1 3053   0.216   8.463   0.456
  240THR    HG1 3054   0.311   8.473   0.463
  240THR    CG2 3055   0.038   8.333   0.547
  240THR   HG21 3056  -0.006   8.431   0.573
  240THR   HG22 3057  -0.003   8.328   0.444
  240THR   HG23 3058   0.000   8.251   0.612
  240THR      C 3059   0.210   8.249   0.766
  240THR      O 3060   0.236   8.128   0.729
  241PRO      N 3061   0.147   8.271   0.879
  241PRO     CD 3062   0.136   8.403   0.947
  241PRO    HD1 3063   0.239   8.432   0.976
  241PRO    HD2 3064   0.080   8.475   0.885
  241PRO     CA 3065   0.064   8.175   0.949
  241PRO     HA 3066   0.144   8.118   0.995
  241PRO     CB 3067   8.850   8.253   1.054
  241PRO    HB1 3068   8.823   8.211   1.154
  241PRO    HB2 3069   8.752   8.272   1.004
  241PRO     CG 3070   0.049   8.388   1.072
  241PRO    HG1 3071   0.111   8.381   1.164
  241PRO    HG2 3072  -0.019   8.476   1.075
  241PRO      C 3073   8.859   8.068   0.869
  241PRO      O 3074   8.774   8.105   0.796
  242ALA      N 3075   0.009   7.941   0.901
  242ALA     HN 3076   0.076   7.929   0.975
  242ALA     CA 3077   8.790   7.829   0.869
  242ALA     HA 3078   8.762   7.834   0.765
  242ALA     CB 3079   8.857   7.692   0.883
  242ALA    HB1 3080   8.782   7.622   0.841
  242ALA    HB2 3081   8.949   7.673   0.823
  242ALA    HB3 3082   8.883   7.661   0.987
  242ALA      C 3083   8.660   7.826   0.947
  242ALA      O 3084   8.552   7.789   0.896
  243LEU      N 3085   8.665   7.871   1.074
  243LEU     HN 3086   8.753   7.912   1.099
  243LEU     CA 3087   8.547   7.881   1.162
  243LEU     HA 3088   8.459   7.900   1.102
  243LEU     CB 3089   8.530   7.751   1.250
  243LEU    HB1 3090   8.626   7.730   1.303
  243LEU    HB2 3091   8.514   7.671   1.176
  243LEU     CG 3092   8.415   7.749   1.350
  243LEU     HG 3093   8.335   7.811   1.305
  243LEU    CD1 3094   8.366   7.600   1.353
  243LEU   HD11 3095   8.436   7.533   1.407
  243LEU   HD12 3096   8.271   7.592   1.409
  243LEU   HD13 3097   8.343   7.566   1.249
  243LEU    CD2 3098   8.435   7.808   1.490
  243LEU   HD21 3099   8.492   7.903   1.483
  243LEU   HD22 3100   8.333   7.835   1.526
  243LEU   HD23 3101   8.481   7.734   1.558
  243LEU      C 3102   8.570   8.006   1.240
  243LEU      O 3103   8.679   8.020   1.298
  244GLU      N 3104   8.471   8.092   1.235
  244GLU     HN 3105   8.389   8.064   1.186
  244GLU     CA 3106   8.460   8.227   1.281
  244GLU     HA 3107   8.557   8.273   1.266
  244GLU     CB 3108   8.360   8.295   1.187
  244GLU    HB1 3109   8.344   8.403   1.209
  244GLU    HB2 3110   8.261   8.250   1.213
  244GLU     CG 3111   8.396   8.293   1.038
  244GLU    HG1 3112   8.395   8.184   1.014
  244GLU    HG2 3113   8.497   8.331   1.013
  244GLU     CD 3114   8.315   8.372   0.938
  244GLU    OE1 3115   8.377   8.465   0.871
  244GLU    OE2 3116   8.194   8.349   0.911
  244GLU      C 3117   8.426   8.247   1.422
  244GLU      O 3118   8.350   8.173   1.481
  245VAL      N 3119   8.472   8.363   1.481
  245VAL     HN 3120   8.545   8.416   1.439
  245VAL     CA 3121   8.440   8.403   1.615
  245VAL     HA 3122   8.443   8.318   1.681
  245VAL     CB 3123   8.547   8.512   1.665
  245VAL     HB 3124   8.546   8.596   1.592
  245VAL    CG1 3125   8.504   8.553   1.805
  245VAL   HG11 3126   8.572   8.628   1.852
  245VAL   HG12 3127   8.401   8.596   1.809
  245VAL   HG13 3128   8.504   8.468   1.876
  245VAL    CG2 3129   8.678   8.435   1.665
  245VAL   HG21 3130   8.766   8.495   1.697
  245VAL   HG22 3131   8.664   8.347   1.732
  245VAL   HG23 3132   8.701   8.396   1.564
  245VAL      C 3133   8.300   8.457   1.607
  245VAL      O 3134   8.274   8.531   1.511
  246SER      N 3135   8.216   8.411   1.700
  246SER     HN 3136   8.242   8.350   1.774
  246SER     CA 3137   8.080   8.464   1.704
  246SER     HA 3138   8.036   8.450   1.607
  246SER     CB 3139   7.985   8.392   1.798
  246SER    HB1 3140   8.019   8.377   1.902
  246SER    HB2 3141   7.984   8.291   1.750
  246SER     OG 3142   7.851   8.444   1.807
  246SER    HG1 3143   7.795   8.405   1.740
  246SER      C 3144   8.082   8.614   1.739
  246SER      O 3145   8.172   8.668   1.808
  247ASN      N 3146   7.982   8.688   1.694
  247ASN     HN 3147   7.908   8.647   1.642
  247ASN     CA 3148   7.960   8.830   1.708
  247ASN     HA 3149   8.055   8.880   1.703
  247ASN     CB 3150   7.861   0.016   1.600
  247ASN    HB1 3151   7.902   0.009   1.497
  247ASN    HB2 3152   7.843   0.124   1.619
  247ASN     CG 3153   7.724   8.817   1.584
  247ASN    OD1 3154   7.691   8.718   1.652
  247ASN    ND2 3155   7.639   0.001   1.493
  247ASN   HD21 3156   7.674   0.063   1.423
  247ASN   HD22 3157   7.547  -0.036   1.501
  247ASN      C 3158   7.903   8.843   1.853
  247ASN      O 3159   7.901   0.082   1.910
  248SER      N 3160   7.844   8.733   1.908
  248SER     HN 3161   7.859   8.644   1.864
  248SER     CA 3162   7.787   8.713   2.037
  248SER     HA 3163   7.706   8.783   2.054
  248SER     CB 3164   7.744   8.566   2.061
  248SER    HB1 3165   7.839   8.508   2.048
  248SER    HB2 3166   7.669   8.541   1.983
  248SER     OG 3167   7.690   8.542   2.189
  248SER    HG1 3168   7.647   8.456   2.184
  248SER      C 3169   7.895   8.750   2.145
  248SER      O 3170   8.015   8.742   2.124
  249THR      N 3171   7.850   8.797   2.262
  249THR     HN 3172   7.752   8.810   2.272
  249THR     CA 3173   7.927   8.828   2.382
  249THR     HA 3174   8.010   8.888   2.345
  249THR     CB 3175   7.860   0.029   2.494
  249THR     HB 3176   7.898   0.006   2.596
  249THR    OG1 3177   7.721   8.882   2.491
  249THR    HG1 3178   7.715   8.787   2.496
  249THR    CG2 3179   7.872   0.177   2.472
  249THR   HG21 3180   7.829   0.191   2.370
  249THR   HG22 3181   7.819   0.244   2.543
  249THR   HG23 3182   7.973   0.222   2.478
  249THR      C 3183   8.003   8.709   2.437
  249THR      O 3184   8.122   8.727   2.481
  250ALA      N 3185   7.944   8.587   2.445
  250ALA     HN 3186   7.848   8.583   2.416
  250ALA     CA 3187   8.011   8.464   2.484
  250ALA     HA 3188   8.109   8.482   2.525
  250ALA     CB 3189   7.930   8.400   2.593
  250ALA    HB1 3190   7.966   8.297   2.616
  250ALA    HB2 3191   7.940   8.462   2.684
  250ALA    HB3 3192   7.822   8.393   2.567
  250ALA      C 3193   8.021   8.390   2.355
  250ALA      O 3194   8.132   8.389   2.299
  251GLY      N 3195   7.923   8.313   2.312
  251GLY     HN 3196   7.848   8.301   2.377
  251GLY     CA 3197   7.940   8.217   2.198
  251GLY    HA1 3198   7.840   8.180   2.180
  251GLY    HA2 3199   7.987   8.263   2.112
  251GLY      C 3200   8.011   8.090   2.231
  251GLY      O 3201   8.043   8.075   2.345
  252HIS      N 3202   8.039   7.998   2.133
  252HIS     HN 3203   8.021   8.024   2.038
  252HIS     CA 3204   8.107   7.876   2.155
  252HIS     HA 3205   8.048   7.812   2.218
  252HIS     CB 3206   8.116   7.796   2.022
  252HIS    HB1 3207   8.015   7.798   1.975
  252HIS    HB2 3208   8.161   7.695   2.030
  252HIS    ND1 3209   8.132   7.984   1.856
  252HIS     CG 3210   8.198   7.881   1.922
  252HIS    CE1 3211   8.212   8.028   1.759
  252HIS    HE1 3212   8.194   8.105   1.683
  252HIS    NE2 3213   8.325   7.956   1.766
  252HIS    HE2 3214   8.389   7.951   1.690
  252HIS    CD2 3215   8.320   7.866   1.870
  252HIS    HD2 3216   8.398   7.797   1.900
  252HIS      C 3217   8.247   7.879   2.211
  252HIS      O 3218   8.334   7.940   2.148
  253LYS      N 3219   8.273   7.810   2.329
  253LYS     HN 3220   8.198   7.767   2.377
  253LYS     CA 3221   8.409   7.787   2.371
  253LYS     HA 3222   8.461   7.872   2.330
  253LYS     CB 3223   8.423   7.778   2.530
  253LYS    HB1 3224   8.412   7.880   2.572
  253LYS    HB2 3225   8.524   7.762   2.573
  253LYS     CG 3226   8.328   7.681   2.600
  253LYS    HG1 3227   8.329   7.583   2.547
  253LYS    HG2 3228   8.225   7.717   2.578
  253LYS     CD 3229   8.363   7.675   2.750
  253LYS    HD1 3230   8.474   7.680   2.760
  253LYS    HD2 3231   8.325   7.773   2.788
  253LYS     CE 3232   8.291   7.568   2.833
  253LYS    HE1 3233   8.181   7.572   2.814
  253LYS    HE2 3234   8.314   7.575   2.941
  253LYS     NZ 3235   8.347   7.437   2.798
  253LYS    HZ1 3236   8.288   7.399   2.721
  253LYS    HZ2 3237   8.443   7.433   2.758
  253LYS    HZ3 3238   8.328   7.359   2.864
  253LYS      C 3239   8.469   7.669   2.305
  253LYS      O 3240   8.402   7.581   2.253
  254GLY      N 3241   8.596   7.652   2.319
  254GLY     HN 3242   8.639   7.723   2.375
  254GLY     CA 3243   8.677   7.551   2.244
  254GLY    HA1 3244   8.671   7.572   2.138
  254GLY    HA2 3245   8.777   7.574   2.276
  254GLY      C 3246   8.644   7.404   2.256
  254GLY      O 3247   8.652   7.331   2.159
  255ASP      N 3248   8.612   7.363   2.380
  255ASP     HN 3249   8.595   7.427   2.455
  255ASP     CA 3250   8.572   7.228   2.425
  255ASP     HA 3251   8.627   7.153   2.370
  255ASP     CB 3252   8.598   7.193   2.583
  255ASP    HB1 3253   8.686   7.129   2.606
  255ASP    HB2 3254   8.521   7.117   2.606
  255ASP     CG 3255   8.594   7.303   2.679
  255ASP    OD1 3256   8.563   7.424   2.646
  255ASP    OD2 3257   8.644   7.282   2.794
  255ASP      C 3258   8.424   7.204   2.380
  255ASP      O 3259   8.373   7.095   2.380
  256ASP      N 3260   8.351   7.310   2.344
  256ASP     HN 3261   8.385   7.403   2.334
  256ASP     CA 3262   8.207   7.299   2.317
  256ASP     HA 3263   8.159   7.214   2.362
  256ASP     CB 3264   8.132   7.418   2.382
  256ASP    HB1 3265   8.024   7.414   2.359
  256ASP    HB2 3266   8.162   7.517   2.341
  256ASP     CG 3267   8.128   7.412   2.534
  256ASP    OD1 3268   8.188   7.327   2.599
  256ASP    OD2 3269   8.064   7.506   2.592
  256ASP      C 3270   8.182   7.300   2.167
  256ASP      O 3271   8.067   7.307   2.122
  257VAL      N 3272   8.281   7.277   2.087
  257VAL     HN 3273   8.373   7.269   2.122
  257VAL     CA 3274   8.270   7.246   1.947
  257VAL     HA 3275   8.171   7.271   1.912
  257VAL     CB 3276   8.355   7.342   1.862
  257VAL     HB 3277   8.457   7.347   1.905
  257VAL    CG1 3278   8.374   7.298   1.714
  257VAL   HG11 3279   8.426   7.375   1.653
  257VAL   HG12 3280   8.423   7.200   1.694
  257VAL   HG13 3281   8.270   7.279   1.679
  257VAL    CG2 3282   8.293   7.481   1.860
  257VAL   HG21 3283   8.350   7.557   1.801
  257VAL   HG22 3284   8.193   7.482   1.812
  257VAL   HG23 3285   8.286   7.509   1.967
  257VAL      C 3286   8.291   7.106   1.917
  257VAL      O 3287   8.400   7.054   1.952
  258SER      N 3288   8.192   7.041   1.861
  258SER     HN 3289   8.110   7.095   1.839
  258SER     CA 3290   8.197   6.901   1.816
  258SER     HA 3291   8.216   6.842   1.904
  258SER     CB 3292   8.072   6.860   1.739
  258SER    HB1 3293   8.055   6.930   1.654
  258SER    HB2 3294   7.987   6.879   1.808
  258SER     OG 3295   8.070   6.726   1.700
  258SER    HG1 3296   8.020   6.691   1.774
  258SER      C 3297   8.304   6.873   1.707
  258SER      O 3298   8.314   6.947   1.606
  259VAL      N 3299   8.376   6.764   1.721
  259VAL     HN 3300   8.351   6.707   1.799
  259VAL     CA 3301   8.476   6.712   1.621
  259VAL     HA 3302   8.549   6.790   1.608
  259VAL     CB 3303   8.547   6.582   1.675
  259VAL     HB 3304   8.469   6.504   1.672
  259VAL    CG1 3305   8.663   6.546   1.586
  259VAL   HG11 3306   8.744   6.622   1.597
  259VAL   HG12 3307   8.698   6.443   1.610
  259VAL   HG13 3308   8.640   6.546   1.477
  259VAL    CG2 3309   8.595   6.605   1.818
  259VAL   HG21 3310   8.649   6.700   1.837
  259VAL   HG22 3311   8.510   6.611   1.890
  259VAL   HG23 3312   8.666   6.523   1.843
  259VAL      C 3313   8.412   6.678   1.484
  259VAL      O 3314   8.472   6.703   1.380
  260GLU      N 3315   8.292   6.623   1.481
  260GLU     HN 3316   8.242   6.616   1.568
  260GLU     CA 3317   8.214   6.611   1.361
  260GLU     HA 3318   8.273   6.568   1.282
  260GLU     CB 3319   8.087   6.525   1.384
  260GLU    HB1 3320   8.034   6.515   1.287
  260GLU    HB2 3321   8.028   6.587   1.454
  260GLU     CG 3322   8.105   6.373   1.433
  260GLU    HG1 3323   8.147   6.382   1.535
  260GLU    HG2 3324   8.175   6.314   1.371
  260GLU     CD 3325   7.971   6.307   1.435
  260GLU    OE1 3326   7.887   6.324   1.343
  260GLU    OE2 3327   7.938   6.231   1.533
  260GLU      C 3328   8.174   6.743   1.299
  260GLU      O 3329   8.189   6.754   1.181
  261ALA      N 3330   8.147   6.847   1.371
  261ALA     HN 3331   8.135   6.838   1.470
  261ALA     CA 3332   8.124   6.978   1.313
  261ALA     HA 3333   8.045   6.974   1.239
  261ALA     CB 3334   8.090   7.080   1.419
  261ALA    HB1 3335   8.003   7.062   1.485
  261ALA    HB2 3336   8.177   7.101   1.484
  261ALA    HB3 3337   8.051   7.173   1.373
  261ALA      C 3338   8.239   7.040   1.238
  261ALA      O 3339   8.225   7.095   1.129
  262ILE      N 3340   8.358   7.025   1.293
  262ILE     HN 3341   8.365   6.980   1.382
  262ILE     CA 3342   8.491   7.055   1.230
  262ILE     HA 3343   8.493   7.162   1.211
  262ILE     CB 3344   8.602   7.027   1.336
  262ILE     HB 3345   8.603   6.925   1.380
  262ILE    CG2 3346   8.742   7.043   1.267
  262ILE   HG21 3347   8.823   7.040   1.342
  262ILE   HG22 3348   8.754   6.953   1.202
  262ILE   HG23 3349   8.753   7.138   1.212
  262ILE    CG1 3350   8.585   7.126   1.457
  262ILE   HG11 3351   8.479   7.126   1.491
  262ILE   HG12 3352   8.615   7.224   1.415
  262ILE     CD 3353   8.668   7.097   1.585
  262ILE    HD1 3354   8.648   7.172   1.664
  262ILE    HD2 3355   8.638   6.995   1.618
  262ILE    HD3 3356   8.778   7.099   1.568
  262ILE      C 3357   8.516   6.977   1.107
  262ILE      O 3358   8.570   7.027   1.006
  263ALA      N 3359   8.475   6.848   1.112
  263ALA     HN 3360   8.444   6.808   1.197
  263ALA     CA 3361   8.476   6.760   0.995
  263ALA     HA 3362   8.579   6.761   0.963
  263ALA     CB 3363   8.432   6.612   1.028
  263ALA    HB1 3364   8.336   6.623   1.083
  263ALA    HB2 3365   8.425   6.539   0.945
  263ALA    HB3 3366   8.506   6.568   1.099
  263ALA      C 3367   8.395   6.808   0.871
  263ALA      O 3368   8.434   6.809   0.757
  264GLN      N 3369   8.271   6.853   0.899
  264GLN     HN 3370   8.231   6.846   0.990
  264GLN     CA 3371   8.176   6.919   0.818
  264GLN     HA 3372   8.169   6.840   0.744
  264GLN     CB 3373   8.029   6.941   0.889
  264GLN    HB1 3374   7.970   6.996   0.812
  264GLN    HB2 3375   8.035   7.005   0.979
  264GLN     CG 3376   7.963   6.803   0.919
  264GLN    HG1 3377   7.854   6.815   0.936
  264GLN    HG2 3378   8.013   6.757   1.007
  264GLN     CD 3379   7.977   6.705   0.798
  264GLN    OE1 3380   8.018   6.590   0.796
  264GLN    NE2 3381   7.933   6.754   0.680
  264GLN   HE21 3382   7.883   6.841   0.680
  264GLN   HE22 3383   7.965   6.703   0.600
  264GLN      C 3384   8.223   7.055   0.769
  264GLN      O 3385   8.180   7.092   0.657
  265THR      N 3386   8.306   7.130   0.842
  265THR     HN 3387   8.306   7.106   0.938
  265THR     CA 3388   8.371   7.255   0.815
  265THR     HA 3389   8.308   7.331   0.772
  265THR     CB 3390   8.432   7.320   0.939
  265THR     HB 3391   8.522   7.263   0.970
  265THR    OG1 3392   8.330   7.341   1.036
  265THR    HG1 3393   8.286   7.256   1.041
  265THR    CG2 3394   8.486   7.461   0.914
  265THR   HG21 3395   8.415   7.540   0.881
  265THR   HG22 3396   8.532   7.498   1.009
  265THR   HG23 3397   8.561   7.456   0.832
  265THR      C 3398   8.469   7.232   0.706
  265THR      O 3399   8.482   7.317   0.616
  266ASN      N 3400   8.536   7.111   0.710
  266ASN     HN 3401   8.512   7.064   0.794
  266ASN     CA 3402   8.638   7.061   0.624
  266ASN     HA 3403   8.688   6.985   0.684
  266ASN     CB 3404   8.575   6.997   0.497
  266ASN    HB1 3405   8.529   7.076   0.434
  266ASN    HB2 3406   8.491   6.930   0.522
  266ASN     CG 3407   8.678   6.922   0.412
  266ASN    OD1 3408   8.799   6.914   0.429
  266ASN    ND2 3409   8.623   6.875   0.300
  266ASN   HD21 3410   8.529   6.889   0.271
  266ASN   HD22 3411   8.670   6.815   0.235
  266ASN      C 3412   8.758   7.155   0.592
  266ASN      O 3413   8.751   7.222   0.487
  267PRO      N 3414   8.846   7.186   0.678
  267PRO     CD 3415   8.834   7.159   0.822
  267PRO    HD1 3416   8.739   7.198   0.863
  267PRO    HD2 3417   8.849   7.050   0.833
  267PRO     CA 3418   0.068   7.297   0.648
  267PRO     HA 3419   0.016   7.371   0.589
  267PRO     CB 3420   0.102   7.353   0.779
  267PRO    HB1 3421   0.018   7.420   0.810
  267PRO    HB2 3422   0.195   7.412   0.791
  267PRO     CG 3423   0.087   7.233   0.877
  267PRO    HG1 3424   0.091   7.246   0.988
  267PRO    HG2 3425   0.173   7.165   0.858
  267PRO      C 3426   0.194   7.262   0.569
  267PRO      O 3427   0.240   7.146   0.577
  268ASP      N 3428   0.249   7.353   0.490
  268ASP     HN 3429   0.212   7.445   0.486
  268ASP     CA 3430   0.370   7.352   0.413
  268ASP     HA 3431   0.361   7.262   0.354
  268ASP     CB 3432   0.380   7.480   0.325
  268ASP    HB1 3433   0.479   7.484   0.274
  268ASP    HB2 3434   0.377   7.564   0.397
  268ASP     CG 3435   0.263   7.488   0.234
  268ASP    OD1 3436   0.177   7.577   0.251
  268ASP    OD2 3437   0.246   7.407   0.139
  268ASP      C 3438   0.492   7.338   0.501
  268ASP      O 3439   0.580   7.263   0.449
  269TRP      N 3440   0.503   7.394   0.624
  269TRP     HN 3441   0.421   7.439   0.657
  269TRP     CA 3442   0.613   7.366   0.706
  269TRP     HA 3443   0.661   7.278   0.667
  269TRP     CB 3444   0.712   7.490   0.718
  269TRP    HB1 3445   0.792   7.451   0.784
  269TRP    HB2 3446   0.654   7.575   0.758
  269TRP     CG 3447   0.786   7.538   0.594
  269TRP    CD1 3448   0.725   7.597   0.491
  269TRP    HD1 3449   0.618   7.612   0.494
  269TRP    NE1 3450   0.820   7.629   0.395
  269TRP    HE1 3451   0.801   7.669   0.308
  269TRP    CE2 3452   0.944   7.587   0.434
  269TRP    CD2 3453   0.925   7.527   0.559
  269TRP    CE3 3454   1.035   7.468   0.618
  269TRP    HE3 3455   1.036   7.414   0.712
  269TRP    CZ3 3456   1.159   7.467   0.550
  269TRP    HZ3 3457   1.238   7.409   0.596
  269TRP    CZ2 3458   1.068   7.604   0.367
  269TRP    HZ2 3459   1.073   7.644   0.267
  269TRP    CH2 3460   1.174   7.536   0.428
  269TRP    HH2 3461   1.266   7.527   0.372
  269TRP      C 3462   0.560   7.336   0.842
  269TRP      O 3463   0.458   7.395   0.878
  270ILE      N 3464   0.632   7.258   0.919
  270ILE     HN 3465   0.707   7.206   0.879
  270ILE     CA 3466   0.608   7.234   1.057
  270ILE     HA 3467   0.539   7.308   1.094
  270ILE     CB 3468   0.557   7.098   1.101
  270ILE     HB 3469   0.627   7.026   1.054
  270ILE    CG2 3470   0.548   7.089   1.252
  270ILE   HG21 3471   0.504   6.993   1.287
  270ILE   HG22 3472   0.638   7.115   1.311
  270ILE   HG23 3473   0.467   7.156   1.285
  270ILE    CG1 3474   0.418   7.078   1.037
  270ILE   HG11 3475   0.406   7.123   0.936
  270ILE   HG12 3476   0.341   7.129   1.099
  270ILE     CD 3477   0.378   6.927   1.034
  270ILE    HD1 3478   0.429   6.869   0.954
  270ILE    HD2 3479   0.403   6.878   1.131
  270ILE    HD3 3480   0.271   6.920   1.006
  270ILE      C 3481   0.738   7.264   1.129
  270ILE      O 3482   0.832   7.195   1.106
  271PHE      N 3483   0.746   7.363   1.212
  271PHE     HN 3484   0.659   7.411   1.218
  271PHE     CA 3485   0.861   7.397   1.297
  271PHE     HA 3486   0.947   7.347   1.255
  271PHE     CB 3487   0.896   7.548   1.311
  271PHE    HB1 3488   0.974   7.562   1.389
  271PHE    HB2 3489   0.799   7.598   1.329
  271PHE     CG 3490   0.957   7.591   1.182
  271PHE    CD1 3491   1.098   7.605   1.170
  271PHE    HD1 3492   1.160   7.576   1.254
  271PHE    CE1 3493   1.168   7.617   1.046
  271PHE    HE1 3494   1.275   7.632   1.043
  271PHE     CZ 3495   1.091   7.635   0.936
  271PHE     HZ 3496   1.137   7.647   0.839
  271PHE    CD2 3497   0.888   7.599   1.066
  271PHE    HD2 3498   0.781   7.607   1.071
  271PHE    CE2 3499   0.954   7.618   0.941
  271PHE    HE2 3500   0.898   7.635   0.850
  271PHE      C 3501   0.838   7.342   1.439
  271PHE      O 3502   0.754   7.392   1.510
  272VAL      N 3503   0.908   7.232   1.482
  272VAL     HN 3504   0.973   7.198   1.414
  272VAL     CA 3505   0.895   7.171   1.610
  272VAL     HA 3506   0.795   7.197   1.641
  272VAL     CB 3507   0.926   7.019   1.598
  272VAL     HB 3508   1.032   6.990   1.585
  272VAL    CG1 3509   0.866   6.940   1.715
  272VAL   HG11 3510   0.778   6.882   1.679
  272VAL   HG12 3511   0.935   6.868   1.764
  272VAL   HG13 3512   0.843   7.012   1.796
  272VAL    CG2 3513   0.855   6.960   1.473
  272VAL   HG21 3514   0.748   6.987   1.484
  272VAL   HG22 3515   0.900   6.999   1.379
  272VAL   HG23 3516   0.876   6.851   1.469
  272VAL      C 3517   0.982   7.236   1.720
  272VAL      O 3518   1.095   7.280   1.699
  273LEU      N 3519   0.926   7.251   1.843
  273LEU     HN 3520   0.828   7.234   1.852
  273LEU     CA 3521   1.010   7.280   1.957
  273LEU     HA 3522   1.109   7.246   1.931
  273LEU     CB 3523   1.017   7.432   1.994
  273LEU    HB1 3524   0.917   7.481   1.996
  273LEU    HB2 3525   1.064   7.476   1.904
  273LEU     CG 3526   1.096   7.472   2.119
  273LEU     HG 3527   1.049   7.414   2.201
  273LEU    CD1 3528   1.248   7.446   2.115
  273LEU   HD11 3529   1.282   7.341   2.100
  273LEU   HD12 3530   1.306   7.511   2.046
  273LEU   HD13 3531   1.293   7.462   2.215
  273LEU    CD2 3532   1.078   7.623   2.148
  273LEU   HD21 3533   0.971   7.652   2.139
  273LEU   HD22 3534   1.125   7.650   2.244
  273LEU   HD23 3535   1.140   7.669   2.068
  273LEU      C 3536   0.968   7.192   2.070
  273LEU      O 3537   0.851   7.164   2.091
  274ASP      N 3538   1.078   7.145   2.135
  274ASP     HN 3539   1.169   7.167   2.100
  274ASP     CA 3540   1.079   7.072   2.260
  274ASP     HA 3541   0.978   7.059   2.295
  274ASP     CB 3542   1.122   6.925   2.235
  274ASP    HB1 3543   1.221   6.921   2.185
  274ASP    HB2 3544   1.054   6.871   2.166
  274ASP     CG 3545   1.133   6.836   2.355
  274ASP    OD1 3546   1.096   6.882   2.464
  274ASP    OD2 3547   1.173   6.719   2.342
  274ASP      C 3548   1.155   7.149   2.369
  274ASP      O 3549   1.271   7.174   2.361
  275ARG      N 3550   1.086   7.189   2.482
  275ARG     HN 3551   0.995   7.156   2.503
  275ARG     CA 3552   1.148   7.266   2.591
  275ARG     HA 3553   1.234   7.318   2.552
  275ARG     CB 3554   1.061   7.380   2.647
  275ARG    HB1 3555   1.116   7.430   2.729
  275ARG    HB2 3556   0.978   7.330   2.701
  275ARG     CG 3557   1.006   7.480   2.540
  275ARG    HG1 3558   0.945   7.420   2.470
  275ARG    HG2 3559   1.099   7.514   2.489
  275ARG     CD 3560   0.940   7.594   2.604
  275ARG    HD1 3561   0.914   7.669   2.526
  275ARG    HD2 3562   1.010   7.635   2.680
  275ARG     NE 3563   0.820   7.539   2.671
  275ARG     HE 3564   0.827   7.476   2.748
  275ARG     CZ 3565   0.701   7.557   2.624
  275ARG    NH1 3566   0.678   7.640   2.524
  275ARG   HH11 3567   0.747   7.691   2.472
  275ARG   HH12 3568   0.583   7.659   2.499
  275ARG    NH2 3569   0.607   7.484   2.671
  275ARG   HH21 3570   0.625   7.428   2.752
  275ARG   HH22 3571   0.510   7.495   2.650
  275ARG      C 3572   1.192   7.170   2.704
  275ARG      O 3573   1.283   7.203   2.782
  276ASP      N 3574   1.128   7.049   2.717
  276ASP     HN 3575   1.062   7.019   2.648
  276ASP     CA 3576   1.158   6.942   2.812
  276ASP     HA 3577   1.176   6.978   2.912
  276ASP     CB 3578   1.051   6.831   2.823
  276ASP    HB1 3579   1.087   6.736   2.867
  276ASP    HB2 3580   1.014   6.815   2.720
  276ASP     CG 3581   0.920   6.871   2.886
  276ASP    OD1 3582   0.831   6.784   2.896
  276ASP    OD2 3583   0.898   6.989   2.925
  276ASP      C 3584   1.295   6.879   2.778
  276ASP      O 3585   1.370   6.841   2.867
  277ALA      N 3586   1.319   6.862   2.645
  277ALA     HN 3587   1.247   6.880   2.579
  277ALA     CA 3588   1.426   6.789   2.583
  277ALA     HA 3589   1.421   6.799   2.476
  277ALA     CB 3590   1.561   6.855   2.613
  277ALA    HB1 3591   1.649   6.801   2.572
  277ALA    HB2 3592   1.557   6.952   2.560
  277ALA    HB3 3593   1.569   6.864   2.723
  277ALA      C 3594   1.417   6.642   2.617
  277ALA      O 3595   1.500   6.586   2.684
  278ALA      N 3596   1.316   6.576   2.553
  278ALA     HN 3597   1.257   6.619   2.485
  278ALA     CA 3598   1.288   6.434   2.592
  278ALA     HA 3599   1.379   6.375   2.588
  278ALA     CB 3600   1.223   6.434   2.730
  278ALA    HB1 3601   1.217   6.334   2.778
  278ALA    HB2 3602   1.280   6.494   2.805
  278ALA    HB3 3603   1.120   6.474   2.721
  278ALA      C 3604   1.201   6.363   2.496
  278ALA      O 3605   1.187   6.241   2.508
  279THR      N 3606   1.144   6.434   2.399
  279THR     HN 3607   1.168   6.530   2.387
  279THR     CA 3608   1.069   6.377   2.292
  279THR     HA 3609   0.986   6.326   2.339
  279THR     CB 3610   1.004   6.476   2.185
  279THR     HB 3611   1.080   6.529   2.123
  279THR    OG1 3612   0.924   6.575   2.248
  279THR    HG1 3613   0.979   6.625   2.308
  279THR    CG2 3614   0.902   6.424   2.080
  279THR   HG21 3615   0.944   6.339   2.022
  279THR   HG22 3616   0.809   6.385   2.128
  279THR   HG23 3617   0.873   6.504   2.009
  279THR      C 3618   1.156   6.278   2.213
  279THR      O 3619   1.268   6.309   2.174
  280SER      N 3620   1.110   6.156   2.192
  280SER     HN 3621   1.019   6.123   2.217
  280SER     CA 3622   1.186   6.057   2.111
  280SER     HA 3623   1.285   6.050   2.154
  280SER     CB 3624   1.127   5.915   2.129
  280SER    HB1 3625   1.020   5.922   2.100
  280SER    HB2 3626   1.147   5.879   2.232
  280SER     OG 3627   1.200   5.828   2.036
  280SER    HG1 3628   1.293   5.839   2.057
  280SER      C 3629   1.187   6.110   1.967
  280SER      O 3630   1.094   6.178   1.918
  289LYS      N 3631   1.289   6.081   1.887
  289LYS     HN 3632   1.360   6.019   1.921
  289LYS     CA 3633   1.310   6.141   1.757
  289LYS     HA 3634   1.304   6.248   1.768
  289LYS     CB 3635   1.459   6.095   1.708
  289LYS    HB1 3636   1.461   6.132   1.603
  289LYS    HB2 3637   1.467   5.985   1.704
  289LYS     CG 3638   1.571   6.162   1.785
  289LYS    HG1 3639   1.668   6.135   1.738
  289LYS    HG2 3640   1.573   6.115   1.886
  289LYS     CD 3641   1.561   6.316   1.784
  289LYS    HD1 3642   1.556   6.353   1.680
  289LYS    HD2 3643   1.469   6.340   1.840
  289LYS     CE 3644   1.674   6.390   1.867
  289LYS    HE1 3645   1.648   6.356   1.970
  289LYS    HE2 3646   1.667   6.500   1.856
  289LYS     NZ 3647   1.812   6.351   1.831
  289LYS    HZ1 3648   1.836   6.260   1.876
  289LYS    HZ2 3649   1.822   6.338   1.729
  289LYS    HZ3 3650   1.872   6.428   1.867
  289LYS      C 3651   1.209   6.113   1.639
  289LYS      O 3652   1.165   6.000   1.618
  290ASP      N 3653   1.176   6.218   1.564
  290ASP     HN 3654   1.221   6.301   1.598
  290ASP     CA 3655   1.078   6.231   1.457
  290ASP     HA 3656   1.098   6.332   1.424
  290ASP     CB 3657   1.100   6.133   1.341
  290ASP    HB1 3658   1.040   6.148   1.249
  290ASP    HB2 3659   1.083   6.028   1.371
  290ASP     CG 3660   1.244   6.146   1.286
  290ASP    OD1 3661   1.296   6.050   1.229
  290ASP    OD2 3662   1.306   6.254   1.285
  290ASP      C 3663   0.930   6.203   1.519
  290ASP      O 3664   0.857   6.116   1.471
  291VAL      N 3665   0.885   6.284   1.620
  291VAL     HN 3666   0.939   6.340   1.681
  291VAL     CA 3667   0.745   6.285   1.661
  291VAL     HA 3668   0.712   6.184   1.682
  291VAL     CB 3669   0.720   6.373   1.778
  291VAL     HB 3670   0.797   6.339   1.850
  291VAL    CG1 3671   0.743   6.528   1.749
  291VAL   HG11 3672   0.833   6.549   1.687
  291VAL   HG12 3673   0.661   6.561   1.681
  291VAL   HG13 3674   0.770   6.590   1.837
  291VAL    CG2 3675   0.582   6.346   1.846
  291VAL   HG21 3676   0.574   6.424   1.925
  291VAL   HG22 3677   0.495   6.372   1.781
  291VAL   HG23 3678   0.580   6.248   1.897
  291VAL      C 3679   0.648   6.316   1.551
  291VAL      O 3680   0.544   6.254   1.537
  292ILE      N 3681   0.680   6.410   1.458
  292ILE     HN 3682   0.770   6.452   1.462
  292ILE     CA 3683   0.579   6.458   1.361
  292ILE     HA 3684   0.486   6.471   1.414
  292ILE     CB 3685   0.629   6.584   1.298
  292ILE     HB 3686   0.732   6.571   1.260
  292ILE    CG2 3687   0.529   6.642   1.186
  292ILE   HG21 3688   0.567   6.739   1.150
  292ILE   HG22 3689   0.526   6.560   1.112
  292ILE   HG23 3690   0.427   6.652   1.230
  292ILE    CG1 3691   0.646   6.698   1.403
  292ILE   HG11 3692   0.669   6.791   1.346
  292ILE   HG12 3693   0.738   6.684   1.463
  292ILE     CD 3694   0.525   6.726   1.504
  292ILE    HD1 3695   0.492   6.638   1.564
  292ILE    HD2 3696   0.560   6.802   1.578
  292ILE    HD3 3697   0.438   6.763   1.446
  292ILE      C 3698   0.554   6.349   1.257
  292ILE      O 3699   0.440   6.322   1.222
  293SER      N 3700   0.658   6.280   1.209
  293SER     HN 3701   0.745   6.285   1.257
  293SER     CA 3702   0.642   6.194   1.086
  293SER     HA 3703   0.566   6.236   1.021
  293SER     CB 3704   0.773   6.189   0.988
  293SER    HB1 3705   0.768   6.287   0.937
  293SER    HB2 3706   0.763   6.107   0.914
  293SER     OG 3707   0.883   6.178   1.075
  293SER    HG1 3708   0.917   6.266   1.095
  293SER      C 3709   0.595   6.059   1.117
  293SER      O 3710   0.572   5.977   1.029
  294LYS      N 3711   0.600   6.021   1.246
  294LYS     HN 3712   0.627   6.095   1.306
  294LYS     CA 3713   0.552   5.899   1.307
  294LYS     HA 3714   0.563   5.824   1.230
  294LYS     CB 3715   0.645   5.848   1.413
  294LYS    HB1 3716   0.602   5.766   1.474
  294LYS    HB2 3717   0.671   5.933   1.480
  294LYS     CG 3718   0.782   5.784   1.358
  294LYS    HG1 3719   0.826   5.846   1.277
  294LYS    HG2 3720   0.765   5.680   1.322
  294LYS     CD 3721   0.880   5.776   1.478
  294LYS    HD1 3722   0.980   5.770   1.431
  294LYS    HD2 3723   0.889   5.869   1.537
  294LYS     CE 3724   0.845   5.653   1.564
  294LYS    HE1 3725   0.810   5.572   1.498
  294LYS    HE2 3726   0.765   5.675   1.639
  294LYS     NZ 3727   0.956   5.600   1.646
  294LYS    HZ1 3728   1.025   5.557   1.582
  294LYS    HZ2 3729   0.997   5.672   1.709
  294LYS    HZ3 3730   0.923   5.523   1.707
  294LYS      C 3731   0.407   5.903   1.361
  294LYS      O 3732   0.346   5.807   1.411
  295SER      N 3733   0.348   6.023   1.357
  295SER     HN 3734   0.395   6.107   1.333
  295SER     CA 3735   0.211   6.054   1.394
  295SER     HA 3736   0.196   6.005   1.489
  295SER     CB 3737   0.188   6.208   1.412
  295SER    HB1 3738   0.218   6.256   1.316
  295SER    HB2 3739   0.259   6.236   1.492
  295SER     OG 3740   0.051   6.228   1.440
  295SER    HG1 3741   0.034   6.243   1.534
  295SER      C 3742   0.105   5.986   1.302
  295SER      O 3743   0.116   6.007   1.182
  296PRO      N 3744   0.004   5.904   1.342
  296PRO     CD 3745   0.001   5.833   1.473
  296PRO    HD1 3746   0.101   5.793   1.498
  296PRO    HD2 3747  -0.039   5.898   1.554
  296PRO     CA 3748   8.768   5.862   1.257
  296PRO     HA 3749   8.818   5.817   1.172
  296PRO     CB 3750   8.679   5.780   1.346
  296PRO    HB1 3751   8.626   5.697   1.293
  296PRO    HB2 3752   8.608   5.845   1.401
  296PRO     CG 3753   8.777   5.718   1.447
  296PRO    HG1 3754   8.832   5.631   1.405
  296PRO    HG2 3755   8.723   5.699   1.542
  296PRO      C 3756   8.682   5.972   1.200
  296PRO      O 3757   8.627   5.960   1.091
  297ALA      N 3758   8.661   6.081   1.269
  297ALA     HN 3759   8.699   6.084   1.361
  297ALA     CA 3760   8.608   6.214   1.230
  297ALA     HA 3761   8.513   6.196   1.181
  297ALA     CB 3762   8.567   6.300   1.346
  297ALA    HB1 3763   8.557   6.409   1.328
  297ALA    HB2 3764   8.472   6.272   1.396
  297ALA    HB3 3765   8.631   6.282   1.435
  297ALA      C 3766   8.689   6.286   1.120
  297ALA      O 3767   8.639   6.346   1.028
  298LEU      N 3768   8.820   6.300   1.133
  298LEU     HN 3769   8.867   6.245   1.202
  298LEU     CA 3770   8.896   6.396   1.060
  298LEU     HA 3771   8.826   6.473   1.030
  298LEU     CB 3772   0.121   6.483   1.155
  298LEU    HB1 3773   0.175   6.565   1.104
  298LEU    HB2 3774   0.205   6.425   1.199
  298LEU     CG 3775   0.043   6.548   1.270
  298LEU     HG 3776   0.023   6.471   1.348
  298LEU    CD1 3777   0.137   6.642   1.347
  298LEU   HD11 3778   0.176   6.728   1.288
  298LEU   HD12 3779   0.091   6.686   1.438
  298LEU   HD13 3780   0.227   6.589   1.385
  298LEU    CD2 3781   8.790   6.624   1.234
  298LEU   HD21 3782   8.700   6.559   1.232
  298LEU   HD22 3783   8.778   6.694   1.319
  298LEU   HD23 3784   8.815   6.680   1.141
  298LEU      C 3785   0.108   6.333   0.956
  298LEU      O 3786   0.161   6.411   0.874
  299GLN      N 3787   0.139   6.200   0.949
  299GLN     HN 3788   0.086   6.145   1.014
  299GLN     CA 3789   0.228   6.144   0.853
  299GLN     HA 3790   0.322   6.192   0.877
  299GLN     CB 3791   0.245   5.993   0.874
  299GLN    HB1 3792   0.276   5.987   0.981
  299GLN    HB2 3793   0.330   5.969   0.808
  299GLN     CG 3794   0.121   5.899   0.845
  299GLN    HG1 3795   0.069   5.931   0.753
  299GLN    HG2 3796   0.057   5.937   0.928
  299GLN     CD 3797   0.146   5.751   0.855
  299GLN    OE1 3798   0.135   5.670   0.757
  299GLN    NE2 3799   0.177   5.703   0.975
  299GLN   HE21 3800   0.185   5.760   1.058
  299GLN   HE22 3801   0.197   5.606   0.985
  299GLN      C 3802   0.188   6.158   0.704
  299GLN      O 3803   0.265   6.113   0.620
  300ASN      N 3804   0.081   6.227   0.666
  300ASN     HN 3805   0.014   6.253   0.736
  300ASN     CA 3806   0.044   6.262   0.530
  300ASN     HA 3807   0.117   6.218   0.464
  300ASN     CB 3808   8.778   6.209   0.489
  300ASN    HB1 3809   8.766   6.221   0.380
  300ASN    HB2 3810   8.697   6.257   0.549
  300ASN     CG 3811   8.767   6.063   0.530
  300ASN    OD1 3812   8.697   6.033   0.627
  300ASN    ND2 3813   8.833   5.974   0.454
  300ASN   HD21 3814   8.903   6.021   0.401
  300ASN   HD22 3815   8.835   5.875   0.471
  300ASN      C 3816   0.039   6.416   0.511
  300ASN      O 3817   8.861   6.462   0.408
  301THR      N 3818   0.086   6.504   0.604
  301THR     HN 3819   0.130   6.474   0.689
  301THR     CA 3820   0.094   6.649   0.587
  301THR     HA 3821  -0.002   6.671   0.544
  301THR     CB 3822   0.114   6.741   0.706
  301THR     HB 3823   0.137   6.844   0.674
  301THR    OG1 3824   0.234   6.707   0.777
  301THR    HG1 3825   0.217   6.619   0.812
  301THR    CG2 3826   8.863   6.728   0.801
  301THR   HG21 3827   8.857   6.634   0.860
  301THR   HG22 3828   8.862   6.823   0.859
  301THR   HG23 3829   8.770   6.740   0.741
  301THR      C 3830   0.185   6.683   0.472
  301THR      O 3831   0.283   6.613   0.442
  302THR      N 3832   0.167   6.800   0.413
  302THR     HN 3833   0.089   6.858   0.434
  302THR     CA 3834   0.259   6.847   0.304
  302THR     HA 3835   0.261   6.769   0.230
  302THR     CB 3836   0.215   6.980   0.249
  302THR     HB 3837   0.205   7.047   0.337
  302THR    OG1 3838   0.082   6.962   0.194
  302THR    HG1 3839   0.035   6.934   0.272
  302THR    CG2 3840   0.310   7.029   0.141
  302THR   HG21 3841   0.280   7.134   0.123
  302THR   HG22 3842   0.412   7.053   0.178
  302THR   HG23 3843   0.304   6.966   0.050
  302THR      C 3844   0.400   6.865   0.351
  302THR      O 3845   0.489   6.811   0.287
  303ALA      N 3846   0.424   6.936   0.469
  303ALA     HN 3847   0.356   6.992   0.516
  303ALA     CA 3848   0.554   6.934   0.533
  303ALA     HA 3849   0.623   6.976   0.462
  303ALA     CB 3850   0.544   7.009   0.671
  303ALA    HB1 3851   0.480   6.954   0.744
  303ALA    HB2 3852   0.646   7.010   0.714
  303ALA    HB3 3853   0.506   7.113   0.661
  303ALA      C 3854   0.621   6.794   0.557
  303ALA      O 3855   0.738   6.778   0.524
  304VAL      N 3856   0.547   6.692   0.606
  304VAL     HN 3857   0.456   6.704   0.645
  304VAL     CA 3858   0.597   6.555   0.624
  304VAL     HA 3859   0.685   6.566   0.686
  304VAL     CB 3860   0.502   6.469   0.697
  304VAL     HB 3861   0.400   6.487   0.656
  304VAL    CG1 3862   0.518   6.319   0.685
  304VAL   HG11 3863   0.439   6.273   0.748
  304VAL   HG12 3864   0.502   6.278   0.583
  304VAL   HG13 3865   0.618   6.293   0.725
  304VAL    CG2 3866   0.496   6.515   0.847
  304VAL   HG21 3867   0.395   6.494   0.889
  304VAL   HG22 3868   0.574   6.460   0.904
  304VAL   HG23 3869   0.511   6.625   0.854
  304VAL      C 3870   0.643   6.498   0.487
  304VAL      O 3871   0.757   6.451   0.475
  305SER      N 3872   0.562   6.514   0.382
  305SER     HN 3873   0.471   6.554   0.394
  305SER     CA 3874   0.599   6.468   0.250
  305SER     HA 3875   0.622   6.363   0.258
  305SER     CB 3876   0.471   6.501   0.175
  305SER    HB1 3877   0.451   6.610   0.180
  305SER    HB2 3878   0.391   6.437   0.217
  305SER     OG 3879   0.477   6.455   0.041
  305SER    HG1 3880   0.463   6.360   0.051
  305SER      C 3881   0.722   6.534   0.191
  305SER      O 3882   0.820   6.474   0.151
  306LYS      N 3883   0.726   6.670   0.197
  306LYS     HN 3884   0.649   6.723   0.231
  306LYS     CA 3885   0.829   6.750   0.124
  306LYS     HA 3886   0.863   6.692   0.039
  306LYS     CB 3887   0.777   6.888   0.073
  306LYS    HB1 3888   0.862   6.948   0.033
  306LYS    HB2 3889   0.727   6.955   0.146
  306LYS     CG 3890   0.680   6.869   8.833
  306LYS    HG1 3891   0.597   6.802   8.865
  306LYS    HG2 3892   0.722   6.822   8.742
  306LYS     CD 3893   0.613   7.003   8.794
  306LYS    HD1 3894   0.532   6.992   8.719
  306LYS    HD2 3895   0.561   7.048   8.882
  306LYS     CE 3896   0.713   7.108   8.730
  306LYS    HE1 3897   0.779   7.068   8.650
  306LYS    HE2 3898   0.783   7.146   8.808
  306LYS     NZ 3899   0.648   7.228   8.684
  306LYS    HZ1 3900   0.588   7.216   8.600
  306LYS    HZ2 3901   0.584   7.280   8.748
  306LYS    HZ3 3902   0.721   7.299   8.666
  306LYS      C 3903   0.960   6.779   0.203
  306LYS      O 3904   1.047   6.857   0.156
  307LYS      N 3905   0.965   6.711   0.317
  307LYS     HN 3906   0.896   6.654   0.360
  307LYS     CA 3907   1.094   6.728   0.397
  307LYS     HA 3908   1.074   6.668   0.485
  307LYS     CB 3909   1.223   6.671   0.344
  307LYS    HB1 3910   1.304   6.720   0.402
  307LYS    HB2 3911   1.233   6.704   0.238
  307LYS     CG 3912   1.245   6.516   0.343
  307LYS    HG1 3913   1.250   6.467   0.443
  307LYS    HG2 3914   1.344   6.489   0.300
  307LYS     CD 3915   1.138   6.436   0.258
  307LYS    HD1 3916   1.165   6.329   0.272
  307LYS    HD2 3917   1.040   6.446   0.311
  307LYS     CE 3918   1.126   6.464   0.106
  307LYS    HE1 3919   1.225   6.464   0.056
  307LYS    HE2 3920   1.073   6.558   0.082
  307LYS     NZ 3921   1.060   6.349   0.050
  307LYS    HZ1 3922   1.054   6.352  -0.054
  307LYS    HZ2 3923   1.113   6.264   0.074
  307LYS    HZ3 3924   0.967   6.322   0.089
  307LYS      C 3925   1.101   6.865   0.469
  307LYS      O 3926   1.207   6.883   0.528
  308GLN      N 3927   0.984   6.940   0.475
  308GLN     HN 3928   0.898   6.891   0.464
  308GLN     CA 3929   0.976   7.072   0.536
  308GLN     HA 3930   1.077   7.110   0.544
  308GLN     CB 3931   0.896   7.167   0.446
  308GLN    HB1 3932   0.892   7.262   0.503
  308GLN    HB2 3933   0.792   7.129   0.433
  308GLN     CG 3934   0.962   7.178   0.311
  308GLN    HG1 3935   0.955   7.078   0.264
  308GLN    HG2 3936   1.066   7.217   0.318
  308GLN     CD 3937   0.890   7.266   0.213
  308GLN    OE1 3938   0.925   7.272   0.095
  308GLN    NE2 3939   0.779   7.327   0.258
  308GLN   HE21 3940   0.746   7.296   0.347
  308GLN   HE22 3941   0.717   7.377   0.197
  308GLN      C 3942   0.924   7.070   0.680
  308GLN      O 3943   0.838   7.144   0.724
  309VAL      N 3944   0.954   6.961   0.753
  309VAL     HN 3945   1.012   6.893   0.708
  309VAL     CA 3946   0.934   6.948   0.902
  309VAL     HA 3947   0.866   7.022   0.942
  309VAL     CB 3948   0.892   6.810   0.952
  309VAL     HB 3949   0.968   6.733   0.930
  309VAL    CG1 3950   0.868   6.819   1.102
  309VAL   HG11 3951   0.782   6.882   1.133
  309VAL   HG12 3952   0.846   6.714   1.132
  309VAL   HG13 3953   0.951   6.867   1.158
  309VAL    CG2 3954   0.771   6.759   0.877
  309VAL   HG21 3955   0.746   6.658   0.915
  309VAL   HG22 3956   0.689   6.834   0.882
  309VAL   HG23 3957   0.802   6.744   0.772
  309VAL      C 3958   1.080   6.970   0.958
  309VAL      O 3959   1.171   6.898   0.922
  310ILE      N 3960   1.093   7.072   1.041
  310ILE     HN 3961   1.011   7.118   1.075
  310ILE     CA 3962   1.210   7.133   1.085
  310ILE     HA 3963   1.300   7.078   1.061
  310ILE     CB 3964   1.225   7.267   1.026
  310ILE     HB 3965   1.138   7.329   1.057
  310ILE    CG2 3966   1.363   7.320   1.077
  310ILE   HG21 3967   1.390   7.412   1.022
  310ILE   HG22 3968   1.359   7.335   1.187
  310ILE   HG23 3969   1.442   7.242   1.066
  310ILE    CG1 3970   1.226   7.263   0.872
  310ILE   HG11 3971   1.240   7.369   0.841
  310ILE   HG12 3972   1.122   7.238   0.839
  310ILE     CD 3973   1.330   7.180   0.791
  310ILE    HD1 3974   1.330   7.212   0.684
  310ILE    HD2 3975   1.431   7.216   0.818
  310ILE    HD3 3976   1.309   7.071   0.801
  310ILE      C 3977   1.209   7.136   1.238
  310ILE      O 3978   1.106   7.161   1.307
  311TYR      N 3979   1.317   7.099   1.303
  311TYR     HN 3980   1.394   7.061   1.253
  311TYR     CA 3981   1.328   7.077   1.441
  311TYR     HA 3982   1.241   7.110   1.496
  311TYR     CB 3983   1.360   6.927   1.468
  311TYR    HB1 3984   1.401   6.903   1.568
  311TYR    HB2 3985   1.439   6.903   1.394
  311TYR     CG 3986   1.243   6.836   1.448
  311TYR    CD1 3987   1.182   6.775   1.553
  311TYR    HD1 3988   1.218   6.797   1.653
  311TYR    CE1 3989   1.086   6.675   1.533
  311TYR    HE1 3990   1.061   6.615   1.619
  311TYR     CZ 3991   1.052   6.634   1.402
  311TYR     OH 3992   0.960   6.529   1.392
  311TYR     HH 3993   0.949   6.510   1.298
  311TYR    CD2 3994   1.205   6.801   1.317
  311TYR    HD2 3995   1.245   6.849   1.229
  311TYR    CE2 3996   1.113   6.699   1.293
  311TYR    HE2 3997   1.093   6.671   1.190
  311TYR      C 3998   1.435   7.168   1.500
  311TYR      O 3999   1.531   7.212   1.435
  312ALA      N 4000   1.421   7.209   1.629
  312ALA     HN 4001   1.339   7.185   1.679
  312ALA     CA 4002   1.513   7.305   1.697
  312ALA     HA 4003   1.552   7.360   1.613
  312ALA     CB 4004   1.442   7.388   1.803
  312ALA    HB1 4005   1.379   7.469   1.758
  312ALA    HB2 4006   1.365   7.336   1.863
  312ALA    HB3 4007   1.504   7.447   1.873
  312ALA      C 4008   1.610   7.226   1.776
  312ALA      O 4009   1.571   7.142   1.854
  313PRO      N 4010   1.743   7.240   1.747
  313PRO     CD 4011   1.805   7.313   1.635
  313PRO    HD1 4012   1.744   7.294   1.544
  313PRO    HD2 4013   1.789   7.418   1.670
  313PRO     CA 4014   1.852   7.188   1.831
  313PRO     HA 4015   1.840   7.081   1.814
  313PRO     CB 4016   1.985   7.251   1.779
  313PRO    HB1 4017   2.068   7.179   1.798
  313PRO    HB2 4018   1.998   7.354   1.818
  313PRO     CG 4019   1.951   7.285   1.631
  313PRO    HG1 4020   1.976   7.202   1.561
  313PRO    HG2 4021   2.008   7.378   1.610
  313PRO      C 4022   1.836   7.212   1.981
  313PRO      O 4023   1.768   7.312   2.010
  314GLU      N 4024   1.902   7.134   2.065
  314GLU     HN 4025   1.928   7.045   2.029
  314GLU     CA 4026   1.913   7.157   2.211
  314GLU     HA 4027   1.813   7.179   2.245
  314GLU     CB 4028   1.979   7.036   2.283
  314GLU    HB1 4029   2.018   7.068   2.382
  314GLU    HB2 4030   2.069   7.006   2.227
  314GLU     CG 4031   1.885   6.908   2.303
  314GLU    HG1 4032   1.785   6.945   2.335
  314GLU    HG2 4033   1.937   6.850   2.383
  314GLU     CD 4034   1.867   6.819   2.184
  314GLU    OE1 4035   1.964   6.767   2.134
  314GLU    OE2 4036   1.756   6.816   2.127
  314GLU      C 4037   1.991   7.285   2.246
  314GLU      O 4038   1.946   7.364   2.329
  315ASP      N 4039   2.105   7.315   2.184
  315ASP     HN 4040   2.151   7.247   2.128
  315ASP     CA 4041   2.179   7.439   2.200
  315ASP     HA 4042   2.212   7.434   2.303
  315ASP     CB 4043   2.294   7.441   2.099
  315ASP    HB1 4044   2.333   7.542   2.077
  315ASP    HB2 4045   2.261   7.390   2.006
  315ASP     CG 4046   2.421   7.369   2.142
  315ASP    OD1 4047   2.434   7.321   2.258
  315ASP    OD2 4048   2.510   7.350   2.054
  315ASP      C 4049   2.094   7.566   2.173
  315ASP      O 4050   2.094   7.666   2.242
  316THR      N 4051   2.009   7.551   2.069
  316THR     HN 4052   2.044   7.482   2.005
  316THR     CA 4053   1.918   7.661   2.020
  316THR     HA 4054   1.986   7.744   2.006
  316THR     CB 4055   1.864   7.626   1.875
  316THR     HB 4056   1.870   7.517   1.855
  316THR    OG1 4057   1.955   7.681   1.781
  316THR    HG1 4058   2.035   7.631   1.801
  316THR    CG2 4059   1.728   7.694   1.838
  316THR   HG21 4060   1.645   7.667   1.907
  316THR   HG22 4061   1.746   7.802   1.853
  316THR   HG23 4062   1.697   7.676   1.732
  316THR      C 4063   1.818   7.718   2.122
  316THR      O 4064   1.796   7.838   2.131
  317TYR      N 4065   1.742   7.623   2.188
  317TYR     HN 4066   1.740   7.528   2.158
  317TYR     CA 4067   1.662   7.657   2.306
  317TYR     HA 4068   1.615   7.753   2.287
  317TYR     CB 4069   1.545   7.550   2.330
  317TYR    HB1 4070   1.598   7.452   2.330
  317TYR    HB2 4071   1.487   7.552   2.236
  317TYR     CG 4072   1.464   7.571   2.454
  317TYR    CD1 4073   1.492   7.498   2.572
  317TYR    HD1 4074   1.576   7.432   2.583
  317TYR    CE1 4075   1.428   7.524   2.694
  317TYR    HE1 4076   1.462   7.485   2.788
  317TYR     CZ 4077   1.330   7.625   2.704
  317TYR     OH 4078   1.263   7.650   2.822
  317TYR     HH 4079   1.282   7.575   2.879
  317TYR    CD2 4080   1.360   7.667   2.457
  317TYR    HD2 4081   1.328   7.713   2.365
  317TYR    CE2 4082   1.291   7.693   2.579
  317TYR    HE2 4083   1.218   7.772   2.588
  317TYR      C 4084   1.755   7.690   2.431
  317TYR      O 4085   1.738   7.791   2.501
  318THR      N 4086   1.865   7.618   2.454
  318THR     HN 4087   1.881   7.544   2.389
  318THR     CA 4088   1.955   7.637   2.571
  318THR     HA 4089   1.890   7.617   2.656
  318THR     CB 4090   2.067   7.538   2.583
  318THR     HB 4091   2.136   7.552   2.497
  318THR    OG1 4092   2.014   7.404   2.570
  318THR    HG1 4093   1.998   7.388   2.477
  318THR    CG2 4094   2.139   7.544   2.720
  318THR   HG21 4095   2.066   7.523   2.802
  318THR   HG22 4096   2.217   7.465   2.721
  318THR   HG23 4097   2.189   7.641   2.742
  318THR      C 4098   2.026   7.769   2.581
  318THR      O 4099   2.028   7.832   2.686
  319ASN      N 4100   2.081   7.814   2.469
  319ASN     HN 4101   2.065   7.780   2.377
  319ASN     CA 4102   2.168   7.928   2.458
  319ASN     HA 4103   2.203   7.959   2.555
  319ASN     CB 4104   2.285   7.893   2.359
  319ASN    HB1 4105   2.350   7.981   2.338
  319ASN    HB2 4106   2.233   7.847   2.272
  319ASN     CG 4107   2.377   7.782   2.416
  319ASN    OD1 4108   2.385   7.757   2.535
  319ASN    ND2 4109   2.443   7.707   2.324
  319ASN   HD21 4110   2.436   7.725   2.226
  319ASN   HD22 4111   2.508   7.643   2.365
  319ASN      C 4112   2.089   8.048   2.403
  319ASN      O 4113   2.016   8.027   2.306
  320GLU      N 4114   2.099   8.162   2.473
  320GLU     HN 4115   2.147   8.166   2.561
  320GLU     CA 4116   2.017   8.281   2.439
  320GLU     HA 4117   1.935   8.255   2.374
  320GLU     CB 4118   1.952   8.321   2.575
  320GLU    HB1 4119   1.890   8.412   2.559
  320GLU    HB2 4120   2.026   8.331   2.657
  320GLU     CG 4121   1.853   8.215   2.628
  320GLU    HG1 4122   1.913   8.122   2.644
  320GLU    HG2 4123   1.768   8.190   2.562
  320GLU     CD 4124   1.796   8.272   2.752
  320GLU    OE1 4125   1.674   8.265   2.774
  320GLU    OE2 4126   1.871   8.340   2.829
  320GLU      C 4127   2.092   8.396   2.383
  320GLU      O 4128   2.048   8.508   2.378
  321SER      N 4129   2.217   8.376   2.342
  321SER     HN 4130   2.244   8.281   2.351
  321SER     CA 4131   2.299   8.482   2.284
  321SER     HA 4132   2.281   8.564   2.352
  321SER     CB 4133   2.450   8.438   2.289
  321SER    HB1 4134   2.479   8.394   2.387
  321SER    HB2 4135   2.506   8.533   2.272
  321SER     OG 4136   2.485   8.347   2.188
  321SER    HG1 4137   2.578   8.330   2.204
  321SER      C 4138   2.269   8.531   2.143
  321SER      O 4139   2.219   8.455   2.063
  322ILE      N 4140   2.313   8.659   2.112
  322ILE     HN 4141   2.343   8.719   2.186
  322ILE     CA 4142   2.309   8.709   1.977
  322ILE     HA 4143   2.205   8.709   1.950
  322ILE     CB 4144   2.361  -0.015   1.974
  322ILE     HB 4145   2.295   0.044   2.041
  322ILE    CG2 4146   2.504   8.869   2.025
  322ILE   HG21 4147   2.519   8.818   2.123
  322ILE   HG22 4148   2.568   8.819   1.949
  322ILE   HG23 4149   2.552   8.969   2.028
  322ILE    CG1 4150   2.348   0.050   1.831
  322ILE   HG11 4151   2.251   0.010   1.795
  322ILE   HG12 4152   2.429   0.004   1.769
  322ILE     CD 4153   2.352   0.203   1.831
  322ILE    HD1 4154   2.341   0.239   1.726
  322ILE    HD2 4155   2.260   0.236   1.885
  322ILE    HD3 4156   2.447   0.234   1.879
  322ILE      C 4157   2.380   8.620   1.868
  322ILE      O 4158   2.333   8.616   1.752
  323GLN      N 4159   2.499   8.561   1.895
  323GLN     HN 4160   2.531   8.563   1.990
  323GLN     CA 4161   2.563   8.458   1.810
  323GLN     HA 4162   2.572   8.516   1.720
  323GLN     CB 4163   2.702   8.422   1.864
  323GLN    HB1 4164   2.744   8.337   1.806
  323GLN    HB2 4165   2.684   8.391   1.969
  323GLN     CG 4166   2.806   8.540   1.861
  323GLN    HG1 4167   2.770   8.608   1.780
  323GLN    HG2 4168   2.901   8.487   1.836
  323GLN     CD 4169   2.807   8.626   1.988
  323GLN    OE1 4170   2.734   8.600   2.083
  323GLN    NE2 4171   2.869   8.743   1.973
  323GLN   HE21 4172   2.941   8.741   1.903
  323GLN   HE22 4173   2.851   8.826   2.026
  323GLN      C 4174   2.484   8.331   1.781
  323GLN      O 4175   2.478   8.283   1.669
  324THR      N 4176   2.405   8.287   1.878
  324THR     HN 4177   2.392   8.334   1.966
  324THR     CA 4178   2.320   8.175   1.860
  324THR     HA 4179   2.370   8.090   1.817
  324THR     CB 4180   2.259   8.130   1.994
  324THR     HB 4181   2.221   8.219   2.049
  324THR    OG1 4182   2.358   8.082   2.083
  324THR    HG1 4183   2.423   8.153   2.084
  324THR    CG2 4184   2.159   8.016   1.978
  324THR   HG21 4185   2.125   7.981   2.078
  324THR   HG22 4186   2.067   8.055   1.931
  324THR   HG23 4187   2.194   7.934   1.911
  324THR      C 4188   2.213   8.202   1.762
  324THR      O 4189   2.191   8.124   1.664
  325TYR      N 4190   2.150   8.326   1.777
  325TYR     HN 4191   2.162   8.396   1.847
  325TYR     CA 4192   2.046   8.368   1.679
  325TYR     HA 4193   1.982   8.284   1.659
  325TYR     CB 4194   1.945   8.473   1.732
  325TYR    HB1 4195   1.884   8.511   1.647
  325TYR    HB2 4196   2.001   8.552   1.787
  325TYR     CG 4197   1.844   8.419   1.833
  325TYR    CD1 4198   1.879   8.403   1.972
  325TYR    HD1 4199   1.973   8.436   2.014
  325TYR    CE1 4200   1.798   8.326   2.053
  325TYR    HE1 4201   1.830   8.313   2.156
  325TYR     CZ 4202   1.671   8.275   2.010
  325TYR     OH 4203   1.588   8.206   2.095
  325TYR     HH 4204   1.636   8.162   2.165
  325TYR    CD2 4205   1.721   8.374   1.792
  325TYR    HD2 4206   1.696   8.393   1.688
  325TYR    CE2 4207   1.629   8.308   1.882
  325TYR    HE2 4208   1.539   8.263   1.843
  325TYR      C 4209   2.097   8.401   1.542
  325TYR      O 4210   2.038   8.365   1.439
  326ILE      N 4211   2.215   8.466   1.526
  326ILE     HN 4212   2.264   8.499   1.606
  326ILE     CA 4213   2.291   8.473   1.396
  326ILE     HA 4214   2.227   8.535   1.335
  326ILE     CB 4215   2.427   8.552   1.411
  326ILE     HB 4216   2.476   8.503   1.498
  326ILE    CG2 4217   2.500   8.540   1.276
  326ILE   HG21 4218   2.429   8.534   1.191
  326ILE   HG22 4219   2.579   8.618   1.262
  326ILE   HG23 4220   2.547   8.440   1.270
  326ILE    CG1 4221   2.399   8.702   1.444
  326ILE   HG11 4222   2.335   8.699   1.535
  326ILE   HG12 4223   2.327   8.741   1.369
  326ILE     CD 4224   2.513   8.788   1.480
  326ILE    HD1 4225   2.613   8.742   1.460
  326ILE    HD2 4226   2.509   8.888   1.432
  326ILE    HD3 4227   2.513   8.801   1.590
  326ILE      C 4228   2.318   8.335   1.337
  326ILE      O 4229   2.294   8.313   1.218
  327GLU      N 4230   2.360   8.230   1.418
  327GLU     HN 4231   2.377   8.257   1.512
  327GLU     CA 4232   2.381   8.095   1.372
  327GLU     HA 4233   2.458   8.100   1.296
  327GLU     CB 4234   2.448   8.003   1.478
  327GLU    HB1 4235   2.373   7.987   1.558
  327GLU    HB2 4236   2.528   8.065   1.522
  327GLU     CG 4237   2.509   7.878   1.416
  327GLU    HG1 4238   2.574   7.910   1.332
  327GLU    HG2 4239   2.442   7.799   1.375
  327GLU     CD 4240   2.595   7.804   1.515
  327GLU    OE1 4241   2.635   7.687   1.490
  327GLU    OE2 4242   2.633   7.863   1.618
  327GLU      C 4243   2.257   8.029   1.305
  327GLU      O 4244   2.256   7.995   1.189
  328LEU      N 4245   2.147   8.031   1.385
  328LEU     HN 4246   2.169   8.051   1.480
  328LEU     CA 4247   2.010   7.982   1.365
  328LEU     HA 4248   2.020   7.881   1.330
  328LEU     CB 4249   1.925   7.997   1.491
  328LEU    HB1 4250   1.921   8.100   1.534
  328LEU    HB2 4251   1.966   7.934   1.573
  328LEU     CG 4252   1.772   7.965   1.484
  328LEU     HG 4253   1.718   8.023   1.406
  328LEU    CD1 4254   1.740   7.815   1.461
  328LEU   HD11 4255   1.779   7.753   1.544
  328LEU   HD12 4256   1.629   7.806   1.465
  328LEU   HD13 4257   1.775   7.788   1.360
  328LEU    CD2 4258   1.708   8.010   1.619
  328LEU   HD21 4259   1.766   7.969   1.705
  328LEU   HD22 4260   1.707   8.121   1.626
  328LEU   HD23 4261   1.608   7.963   1.625
  328LEU      C 4262   1.948   8.050   1.249
  328LEU      O 4263   1.884   7.993   1.163
  329PHE      N 4264   1.967   8.181   1.239
  329PHE     HN 4265   2.016   8.233   1.310
  329PHE     CA 4266   1.904   8.259   1.133
  329PHE     HA 4267   1.800   8.236   1.120
  329PHE     CB 4268   1.904   8.415   1.163
  329PHE    HB1 4269   1.875   8.467   1.069
  329PHE    HB2 4270   2.003   8.452   1.197
  329PHE     CG 4271   1.795   8.461   1.263
  329PHE    CD1 4272   1.716   8.381   1.342
  329PHE    HD1 4273   1.718   8.274   1.335
  329PHE    CE1 4274   1.629   8.436   1.439
  329PHE    HE1 4275   1.565   8.377   1.503
  329PHE     CZ 4276   1.621   8.574   1.455
  329PHE     HZ 4277   1.545   8.608   1.524
  329PHE    CD2 4278   1.795   8.594   1.288
  329PHE    HD2 4279   1.856   8.657   1.224
  329PHE    CE2 4280   1.697   8.655   1.375
  329PHE    HE2 4281   1.686   8.762   1.386
  329PHE      C 4282   1.979   8.233   1.001
  329PHE      O 4283   1.926   8.232   0.887
  330GLY      N 4284   2.116   8.201   1.016
  330GLY     HN 4285   2.159   8.202   1.106
  330GLY     CA 4286   2.200   8.156   0.904
  330GLY    HA1 4287   2.198   8.230   0.826
  330GLY    HA2 4288   2.294   8.145   0.956
  330GLY      C 4289   2.148   8.023   0.853
  330GLY      O 4290   2.138   7.996   0.736
  331ASN      N 4291   2.114   7.932   0.952
  331ASN     HN 4292   2.127   7.954   1.048
  331ASN     CA 4293   2.044   7.804   0.927
  331ASN     HA 4294   2.105   7.746   0.860
  331ASN     CB 4295   2.036   7.722   1.058
  331ASN    HB1 4296   1.965   7.637   1.051
  331ASN    HB2 4297   1.991   7.778   1.143
  331ASN     CG 4298   2.175   7.665   1.087
  331ASN    OD1 4299   2.262   7.669   0.996
  331ASN    ND2 4300   2.200   7.622   1.215
  331ASN   HD21 4301   2.122   7.621   1.278
  331ASN   HD22 4302   2.291   7.585   1.234
  331ASN      C 4303   1.908   7.811   0.859
  331ASN      O 4304   1.881   7.734   0.763
  332MET      N 4305   1.819   7.906   0.904
  332MET     HN 4306   1.828   7.948   0.994
  332MET     CA 4307   1.705   7.937   0.834
  332MET     HA 4308   1.644   7.849   0.815
  332MET     CB 4309   1.620   8.051   0.909
  332MET    HB1 4310   1.534   8.094   0.853
  332MET    HB2 4311   1.692   8.135   0.920
  332MET     CG 4312   1.559   8.023   1.045
  332MET    HG1 4313   1.529   8.122   1.087
  332MET    HG2 4314   1.641   7.991   1.113
  332MET     SD 4315   1.427   7.904   1.035
  332MET     CE 4316   1.542   7.765   1.080
  332MET    HE1 4317   1.599   7.793   1.171
  332MET    HE2 4318   1.481   7.674   1.097
  332MET    HE3 4319   1.623   7.753   1.005
  332MET      C 4320   1.726   7.981   0.688
  332MET      O 4321   1.680   7.910   0.594
  333ALA      N 4322   1.815   8.077   0.667
  333ALA     HN 4323   1.862   8.118   0.746
  333ALA     CA 4324   1.852   8.120   0.532
  333ALA     HA 4325   1.771   8.173   0.486
  333ALA     CB 4326   1.970   8.216   0.542
  333ALA    HB1 4327   2.002   8.244   0.439
  333ALA    HB2 4328   1.931   8.307   0.592
  333ALA    HB3 4329   2.059   8.175   0.594
  333ALA      C 4330   1.901   8.014   0.434
  333ALA      O 4331   1.856   8.001   0.320
  334LYS      N 4332   1.989   7.926   0.485
  334LYS     HN 4333   2.023   7.934   0.578
  334LYS     CA 4334   2.011   7.801   0.420
  334LYS     HA 4335   2.040   7.822   0.318
  334LYS     CB 4336   2.121   7.723   0.493
  334LYS    HB1 4337   2.134   7.622   0.448
  334LYS    HB2 4338   2.093   7.694   0.597
  334LYS     CG 4339   2.254   7.790   0.484
  334LYS    HG1 4340   2.233   7.894   0.519
  334LYS    HG2 4341   2.268   7.788   0.374
  334LYS     CD 4342   2.365   7.728   0.570
  334LYS    HD1 4343   2.319   7.722   0.671
  334LYS    HD2 4344   2.396   7.624   0.548
  334LYS     CE 4345   2.487   7.817   0.583
  334LYS    HE1 4346   2.561   7.778   0.656
  334LYS    HE2 4347   2.448   7.913   0.623
  334LYS     NZ 4348   2.548   7.825   0.452
  334LYS    HZ1 4349   2.501   7.900   0.397
  334LYS    HZ2 4350   2.650   7.846   0.466
  334LYS    HZ3 4351   2.537   7.744   0.389
  334LYS      C 4352   1.891   7.705   0.400
  334LYS      O 4353   1.862   7.660   0.291
  335THR      N 4354   1.813   7.678   0.504
  335THR     HN 4355   1.844   7.720   0.589
  335THR     CA 4356   1.691   7.595   0.501
  335THR     HA 4357   1.711   7.494   0.467
  335THR     CB 4358   1.638   7.576   0.637
  335THR     HB 4359   1.614   7.675   0.680
  335THR    OG1 4360   1.739   7.517   0.716
  335THR    HG1 4361   1.810   7.582   0.717
  335THR    CG2 4362   1.517   7.482   0.638
  335THR   HG21 4363   1.481   7.460   0.741
  335THR   HG22 4364   1.431   7.527   0.584
  335THR   HG23 4365   1.542   7.388   0.585
  335THR      C 4366   1.584   7.641   0.412
  335THR      O 4367   1.533   7.556   0.339
  336LEU      N 4368   1.543   7.769   0.413
  336LEU     HN 4369   1.593   7.832   0.472
  336LEU     CA 4370   1.423   7.817   0.343
  336LEU     HA 4371   1.346   7.746   0.371
  336LEU     CB 4372   1.394   7.966   0.386
  336LEU    HB1 4373   1.320   8.006   0.314
  336LEU    HB2 4374   1.494   8.011   0.373
  336LEU     CG 4375   1.340   7.972   0.533
  336LEU     HG 4376   1.396   7.901   0.597
  336LEU    CD1 4377   1.354   8.115   0.594
  336LEU   HD11 4378   1.285   8.133   0.680
  336LEU   HD12 4379   1.458   8.130   0.629
  336LEU   HD13 4380   1.327   8.196   0.524
  336LEU    CD2 4381   1.196   7.915   0.549
  336LEU   HD21 4382   1.151   7.947   0.646
  336LEU   HD22 4383   1.138   7.952   0.462
  336LEU   HD23 4384   1.207   7.804   0.549
  336LEU      C 4385   1.446   7.821   0.187
  336LEU      O 4386   1.351   7.821   0.111
  337ALA      N 4387   1.575   7.823   0.142
  337ALA     HN 4388   1.651   7.820   0.207
  337ALA     CA 4389   1.611   7.828   8.878
  337ALA     HA 4390   1.572   7.920   8.837
  337ALA     CB 4391   1.765   7.841   8.868
  337ALA    HB1 4392   1.801   7.935   8.914
  337ALA    HB2 4393   1.805   7.755   8.927
  337ALA    HB3 4394   1.792   7.848   8.761
  337ALA      C 4395   1.564   7.712   8.794
  337ALA      O 4396   1.547   7.606   8.851
  338LYS      N 4397   1.535   7.738   8.665
  338LYS     HN 4398   1.551   7.825   8.619
  338LYS     CA 4399   1.508   7.638   8.569
  338LYS     HA 4400   1.443   7.563   8.613
  338LYS     CB 4401   1.440   7.699   8.448
  338LYS    HB1 4402   1.348   7.742   8.492
  338LYS    HB2 4403   1.397   7.615   8.389
  338LYS     CG 4404   1.516   7.794   8.360
  338LYS    HG1 4405   1.611   7.750   8.324
  338LYS    HG2 4406   1.542   7.887   8.415
  338LYS     CD 4407   1.437   7.845   8.234
  338LYS    HD1 4408   1.349   7.909   8.259
  338LYS    HD2 4409   1.499   7.915   8.174
  338LYS     CE 4410   1.393   7.735   8.137
  338LYS    HE1 4411   1.327   7.775   8.058
  338LYS    HE2 4412   1.332   7.662   8.194
  338LYS     NZ 4413   1.508   7.674   8.071
  338LYS    HZ1 4414   1.478   7.639   7.978
  338LYS    HZ2 4415   1.591   7.737   8.061
  338LYS    HZ3 4416   1.545   7.599   8.133
  338LYS      C 4417   1.635   7.557   8.522
  338LYS    OT1 4418   1.745   7.610   8.531
  338LYS    OT2 4419   1.622   7.441   8.471
  339SOL     OW 4420   4.938   4.098   3.981
  339SOL    HW1 4421   4.882   4.155   3.920
  339SOL    HW2 4422   5.022   4.072   3.935
  340SOL     OW 4423   0.378   7.688   5.653
  340SOL    HW1 4424   0.475   7.664   5.662
  340SOL    HW2 4425   0.334   7.626   5.588
  341SOL     OW 4426   2.647   0.439   6.983
  341SOL    HW1 4427   2.667   0.341   6.991
  341SOL    HW2 4428   2.715   0.491   7.036
  342SOL     OW 4429   0.918   8.871   0.407
  342SOL    HW1 4430   0.949   8.789   0.456
  342SOL    HW2 4431   0.919   8.854   0.309
  343SOL     OW 4432   1.745   7.765   5.729
  343SOL    HW1 4433   1.668   7.768   5.793
  343SOL    HW2 4434   1.718   7.715   5.647
  344SOL     OW 4435   5.524   2.748   5.647
  344SOL    HW1 4436   5.476   2.672   5.604
  344SOL    HW2 4437   5.462   2.826   5.657
  345SOL     OW 4438   1.911   2.450   1.730
  345SOL    HW1 4439   1.852   2.377   1.764
  345SOL    HW2 4440   1.897   2.533   1.785
  346SOL     OW 4441   0.280   7.946   3.697
  346SOL    HW1 4442   0.317   8.039   3.691
  346SOL    HW2 4443   0.290   7.913   3.791
  347SOL     OW 4444   6.167   1.810   1.260
  347SOL    HW1 4445   6.232   1.747   1.217
  347SOL    HW2 4446   6.077   1.768   1.261
  348SOL     OW 4447   3.671   0.109   5.043
  348SOL    HW1 4448   3.608   0.186   5.054
  348SOL    HW2 4449   3.621   0.030   5.008
  349SOL     OW 4450   5.144   3.594   5.754
  349SOL    HW1 4451   5.210   3.669   5.765
  349SOL    HW2 4452   5.095   3.581   5.840
  350SOL     OW 4453   8.747   1.662   1.292
  350SOL    HW1 4454   8.750   1.670   1.392
  350SOL    HW2 4455   8.685   1.732   1.256
  351SOL     OW 4456   3.304   5.999   7.509
  351SOL    HW1 4457   3.300   5.900   7.494
  351SOL    HW2 4458   3.268   6.046   7.428
  352SOL     OW 4459   4.881   8.183   1.692
  352SOL    HW1 4460   4.872   8.282   1.705
  352SOL    HW2 4461   4.970   8.163   1.650
  353SOL     OW 4462   7.627   0.653   4.710
  353SOL    HW1 4463   7.528   0.660   4.719
  353SOL    HW2 4464   7.664   0.737   4.671
  354SOL     OW 4465   5.766   1.727   6.820
  354SOL    HW1 4466   5.753   1.643   6.767
  354SOL    HW2 4467   5.811   1.705   6.906
  355SOL     OW 4468   7.995   4.291   8.423
  355SOL    HW1 4469   7.901   4.272   8.450
  355SOL    HW2 4470   8.055   4.281   8.502
  356SOL     OW 4471   5.844   2.945   2.190
  356SOL    HW1 4472   5.914   3.015   2.203
  356SOL    HW2 4473   5.885   2.855   2.202
  357SOL     OW 4474   0.848   3.472   8.828
  357SOL    HW1 4475   0.792   3.399   8.789
  357SOL    HW2 4476   0.823   3.559   8.785
  358SOL     OW 4477   2.892   3.511   6.381
  358SOL    HW1 4478   2.969   3.575   6.379
  358SOL    HW2 4479   2.887   3.467   6.471
  359SOL     OW 4480   3.228   4.427   2.327
  359SOL    HW1 4481   3.202   4.381   2.412
  359SOL    HW2 4482   3.230   4.361   2.252
  360SOL     OW 4483   3.815   2.958   0.746
  360SOL    HW1 4484   3.753   2.884   0.773
  360SOL    HW2 4485   3.888   2.966   0.814
  361SOL     OW 4486   0.369   7.267   5.654
  361SOL    HW1 4487   0.326   7.193   5.602
  361SOL    HW2 4488   0.446   7.303   5.602
  362SOL     OW 4489   0.988   6.268   4.871
  362SOL    HW1 4490   0.994   6.359   4.831
  362SOL    HW2 4491   1.017   6.271   4.966
  363SOL     OW 4492   1.237   5.463   1.216
  363SOL    HW1 4493   1.169   5.536   1.211
  363SOL    HW2 4494   1.245   5.419   1.126
  364SOL     OW 4495   1.690   1.950   0.713
  364SOL    HW1 4496   1.643   2.016   0.771
  364SOL    HW2 4497   1.645   1.861   0.722
  365SOL     OW 4498   0.541   6.618   7.901
  365SOL    HW1 4499   0.489   6.552   7.846
  365SOL    HW2 4500   0.571   6.575   7.986
  366SOL     OW 4501   6.270   1.531   1.186
  366SOL    HW1 4502   6.203   1.483   1.129
  366SOL    HW2 4503   6.255   1.508   1.282
  367SOL     OW 4504   5.364   5.010   5.562
  367SOL    HW1 4505   5.326   5.101   5.579
  367SOL    HW2 4506   5.316   4.943   5.619
  368SOL     OW 4507   7.862   5.682   7.206
  368SOL    HW1 4508   7.779   5.708   7.157
  368SOL    HW2 4509   7.838   5.639   7.293
  369SOL     OW 4510   3.641   1.501   8.297
  369SOL    HW1 4511   3.661   1.431   8.365
  369SOL    HW2 4512   3.714   1.570   8.298
  370SOL     OW 4513   4.268   3.045   5.623
  370SOL    HW1 4514   4.277   2.980   5.548
  370SOL    HW2 4515   4.335   3.119   5.612
  371SOL     OW 4516   6.415   8.578   3.086
  371SOL    HW1 4517   6.457   8.668   3.100
  371SOL    HW2 4518   6.431   8.548   2.992
  372SOL     OW 4519   7.037   5.343   2.052
  372SOL    HW1 4520   6.972   5.337   2.128
  372SOL    HW2 4521   7.021   5.268   1.988
  373SOL     OW 4522   7.182   0.639   4.907
  373SOL    HW1 4523   7.140   0.697   4.976
  373SOL    HW2 4524   7.172   0.543   4.934
  374SOL     OW 4525   3.562   4.382   6.929
  374SOL    HW1 4526   3.555   4.404   7.026
  374SOL    HW2 4527   3.560   4.467   6.876
  375SOL     OW 4528   2.755   1.790   0.566
  375SOL    HW1 4529   2.701   1.755   0.490
  375SOL    HW2 4530   2.852   1.784   0.544
  376SOL     OW 4531   8.410   5.897   4.888
  376SOL    HW1 4532   8.499   5.864   4.856
  376SOL    HW2 4533   8.386   5.982   4.841
  377SOL     OW 4534   2.112   4.806   1.729
  377SOL    HW1 4535   2.113   4.844   1.636
  377SOL    HW2 4536   2.160   4.867   1.791
  378SOL     OW 4537   5.672   0.884   7.625
  378SOL    HW1 4538   5.756   0.937   7.612
  378SOL    HW2 4539   5.650   0.835   7.541
  379SOL     OW 4540   8.715   2.361   8.138
  379SOL    HW1 4541   8.769   2.303   8.199
  379SOL    HW2 4542   8.730   2.334   8.043
  380SOL     OW 4543   0.389   5.608   4.537
  380SOL    HW1 4544   0.350   5.690   4.578
  380SOL    HW2 4545   0.359   5.602   4.442
  381SOL     OW 4546   0.255   1.006   3.963
  381SOL    HW1 4547   0.303   1.083   4.006
  381SOL    HW2 4548   0.301   0.921   3.987
  382SOL     OW 4549   7.378   8.324   5.092
  382SOL    HW1 4550   7.453   8.381   5.126
  382SOL    HW2 4551   7.334   8.370   5.015
  383SOL     OW 4552   1.581   5.428   1.201
  383SOL    HW1 4553   1.541   5.516   1.228
  383SOL    HW2 4554   1.538   5.354   1.252
  384SOL     OW 4555   0.878   1.546   1.567
  384SOL    HW1 4556   0.793   1.590   1.596
  384SOL    HW2 4557   0.922   1.504   1.646
  385SOL     OW 4558   0.727   3.987   3.606
  385SOL    HW1 4559   0.657   4.001   3.536
  385SOL    HW2 4560   0.685   3.949   3.688
  386SOL     OW 4561   6.615   5.428   4.993
  386SOL    HW1 4562   6.713   5.417   5.009
  386SOL    HW2 4563   6.566   5.429   5.080
  387SOL     OW 4564   6.425   1.393   7.150
  387SOL    HW1 4565   6.515   1.430   7.127
  387SOL    HW2 4566   6.364   1.468   7.175
  388SOL     OW 4567   6.174   8.800   2.526
  388SOL    HW1 4568   6.191   8.837   2.435
  388SOL    HW2 4569   6.216   8.859   2.594
  389SOL     OW 4570   7.762   7.505   7.875
  389SOL    HW1 4571   7.856   7.485   7.847
  389SOL    HW2 4572   7.702   7.504   7.795
  390SOL     OW 4573   2.545   5.400   2.093
  390SOL    HW1 4574   2.465   5.447   2.056
  390SOL    HW2 4575   2.626   5.426   2.041
  391SOL     OW 4576   3.998   5.663   4.718
  391SOL    HW1 4577   3.961   5.711   4.638
  391SOL    HW2 4578   3.960   5.704   4.801
  392SOL     OW 4579   8.575   6.750   5.042
  392SOL    HW1 4580   8.497   6.711   5.092
  392SOL    HW2 4581   8.619   6.678   4.988
  393SOL     OW 4582   6.244   3.747   0.063
  393SOL    HW1 4583   6.153   3.746   0.106
  393SOL    HW2 4584   6.234   3.749  -0.036
  394SOL     OW 4585   1.343   7.110   1.993
  394SOL    HW1 4586   1.428   7.111   1.940
  394SOL    HW2 4587   1.284   7.036   1.960
  395SOL     OW 4588   1.309   2.564   5.109
  395SOL    HW1 4589   1.277   2.469   5.116
  395SOL    HW2 4590   1.344   2.580   5.016
  396SOL     OW 4591   7.064   4.239   6.221
  396SOL    HW1 4592   7.009   4.323   6.217
  396SOL    HW2 4593   7.161   4.263   6.212
  397SOL     OW 4594   1.931   7.355   8.814
  397SOL    HW1 4595   1.884   7.417   8.877
  397SOL    HW2 4596   1.866   7.316   8.750
  398SOL     OW 4597   8.678   5.653   8.337
  398SOL    HW1 4598   8.660   5.555   8.343
  398SOL    HW2 4599   8.711   5.676   8.245
  399SOL     OW 4600   2.134   6.875   0.670
  399SOL    HW1 4601   2.192   6.798   0.644
  399SOL    HW2 4602   2.056   6.881   0.608
  400SOL     OW 4603   0.655   5.184   7.634
  400SOL    HW1 4604   0.607   5.130   7.565
  400SOL    HW2 4605   0.599   5.263   7.659
  401SOL     OW 4606   5.962   6.212   0.750
  401SOL    HW1 4607   5.910   6.126   0.754
  401SOL    HW2 4608   5.900   6.289   0.764
  402SOL     OW 4609   8.873   5.760   4.047
  402SOL    HW1 4610   8.800   5.828   4.059
  402SOL    HW2 4611   8.832   5.670   4.028
  403SOL     OW 4612   7.487   7.422   1.264
  403SOL    HW1 4613   7.546   7.353   1.221
  403SOL    HW2 4614   7.456   7.487   1.194
  404SOL     OW 4615   5.774   4.516   0.123
  404SOL    HW1 4616   5.837   4.563   0.061
  404SOL    HW2 4617   5.696   4.481   0.071
  405SOL     OW 4618   2.493   4.749   7.307
  405SOL    HW1 4619   2.424   4.677   7.298
  405SOL    HW2 4620   2.448   4.836   7.328
  406SOL     OW 4621   5.696   7.543   1.542
  406SOL    HW1 4622   5.733   7.494   1.464
  406SOL    HW2 4623   5.616   7.493   1.578
  407SOL     OW 4624   5.457   3.359   4.048
  407SOL    HW1 4625   5.392   3.348   4.123
  407SOL    HW2 4626   5.548   3.334   4.079
  408SOL     OW 4627   3.865   5.751   0.715
  408SOL    HW1 4628   3.822   5.775   0.628
  408SOL    HW2 4629   3.867   5.652   0.725
  409SOL     OW 4630   5.168   2.233   6.891
  409SOL    HW1 4631   5.149   2.275   6.980
  409SOL    HW2 4632   5.237   2.287   6.843
  410SOL     OW 4633   4.900   5.536   0.689
  410SOL    HW1 4634   4.925   5.441   0.709
  410SOL    HW2 4635   4.801   5.543   0.681
  411SOL     OW 4636   6.889   7.950   8.642
  411SOL    HW1 4637   6.922   7.855   8.647
  411SOL    HW2 4638   6.848   7.976   8.729
  412SOL     OW 4639   7.040   2.474   4.945
  412SOL    HW1 4640   7.078   2.563   4.919
  412SOL    HW2 4641   7.096   2.435   5.018
  413SOL     OW 4642   1.308   1.960   5.395
  413SOL    HW1 4643   1.311   2.058   5.374
  413SOL    HW2 4644   1.227   1.919   5.353
  414SOL     OW 4645   0.612   8.641   5.126
  414SOL    HW1 4646   0.556   8.638   5.209
  414SOL    HW2 4647   0.554   8.624   5.046
  415SOL     OW 4648   2.073   6.920   7.091
  415SOL    HW1 4649   2.034   7.006   7.123
  415SOL    HW2 4650   2.171   6.933   7.073
  416SOL     OW 4651   8.093   2.107   7.066
  416SOL    HW1 4652   8.143   2.136   6.984
  416SOL    HW2 4653   8.015   2.168   7.080
  417SOL     OW 4654   3.061   6.238   8.195
  417SOL    HW1 4655   2.982   6.180   8.177
  417SOL    HW2 4656   3.084   6.233   8.293
  418SOL     OW 4657   5.713   5.740   8.688
  418SOL    HW1 4658   5.751   5.659   8.733
  418SOL    HW2 4659   5.703   5.814   8.756
  419SOL     OW 4660   8.189   5.298   0.954
  419SOL    HW1 4661   8.245   5.341   0.883
  419SOL    HW2 4662   8.200   5.199   0.949
  420SOL     OW 4663   1.690   5.386   8.140
  420SOL    HW1 4664   1.640   5.470   8.161
  420SOL    HW2 4665   1.672   5.318   8.211
  421SOL     OW 4666   8.369   6.080   8.546
  421SOL    HW1 4667   8.293   6.144   8.557
  421SOL    HW2 4668   8.360   6.005   8.612
  422SOL     OW 4669   6.535   3.639   2.612
  422SOL    HW1 4670   6.522   3.650   2.513
  422SOL    HW2 4671   6.563   3.545   2.632
  423SOL     OW 4672   3.184   5.857   5.985
  423SOL    HW1 4673   3.140   5.780   6.031
  423SOL    HW2 4674   3.115   5.911   5.937
  424SOL     OW 4675   0.967   4.738   1.535
  424SOL    HW1 4676   1.011   4.654   1.501
  424SOL    HW2 4677   0.942   4.725   1.631
  425SOL     OW 4678   3.418   3.104   1.505
  425SOL    HW1 4679   3.461   3.015   1.516
  425SOL    HW2 4680   3.409   3.126   1.408
  426SOL     OW 4681   1.854   7.310   2.761
  426SOL    HW1 4682   1.927   7.309   2.693
  426SOL    HW2 4683   1.768   7.282   2.718
  427SOL     OW 4684   1.489   0.910   0.605
  427SOL    HW1 4685   1.403   0.953   0.579
  427SOL    HW2 4686   1.556   0.980   0.627
  428SOL     OW 4687   7.884   4.804   1.281
  428SOL    HW1 4688   7.785   4.800   1.296
  428SOL    HW2 4689   7.901   4.833   1.187
  429SOL     OW 4690   1.832   6.868   8.107
  429SOL    HW1 4691   1.848   6.962   8.136
  429SOL    HW2 4692   1.918   6.829   8.072
  430SOL     OW 4693   8.251   1.839   6.198
  430SOL    HW1 4694   8.231   1.795   6.286
  430SOL    HW2 4695   8.301   1.924   6.214
  431SOL     OW 4696   5.123   3.309   8.639
  431SOL    HW1 4697   5.039   3.272   8.678
  431SOL    HW2 4698   5.114   3.319   8.540
  432SOL     OW 4699   6.597   3.474   1.172
  432SOL    HW1 4700   6.547   3.476   1.258
  432SOL    HW2 4701   6.597   3.565   1.131
  433SOL     OW 4702   2.664   5.859   2.518
  433SOL    HW1 4703   2.656   5.956   2.543
  433SOL    HW2 4704   2.624   5.846   2.427
  434SOL     OW 4705   6.916   3.136   1.176
  434SOL    HW1 4706   6.967   3.069   1.230
  434SOL    HW2 4707   6.974   3.170   1.102
  435SOL     OW 4708   3.477   3.729   4.102
  435SOL    HW1 4709   3.553   3.695   4.158
  435SOL    HW2 4710   3.404   3.661   4.100
  436SOL     OW 4711   2.232   8.166   2.727
  436SOL    HW1 4712   2.319   8.175   2.679
  436SOL    HW2 4713   2.231   8.083   2.781
  437SOL     OW 4714   4.713   8.433   7.386
  437SOL    HW1 4715   4.750   8.391   7.468
  437SOL    HW2 4716   4.705   8.364   7.314
  438SOL     OW 4717   4.777   1.586   2.142
  438SOL    HW1 4718   4.835   1.529   2.200
  438SOL    HW2 4719   4.812   1.584   2.048
  439SOL     OW 4720   6.480   4.360   6.513
  439SOL    HW1 4721   6.435   4.413   6.441
  439SOL    HW2 4722   6.578   4.357   6.495
  440SOL     OW 4723   4.402   0.021   6.278
  440SOL    HW1 4724   4.421   0.052   6.185
  440SOL    HW2 4725   4.480   0.044   6.337
  441SOL     OW 4726   0.676   1.786   6.493
  441SOL    HW1 4727   0.746   1.728   6.450
  441SOL    HW2 4728   0.599   1.729   6.522
  442SOL     OW 4729   4.476   2.502   2.018
  442SOL    HW1 4730   4.540   2.452   2.077
  442SOL    HW2 4731   4.527   2.547   1.944
  443SOL     OW 4732   1.727   4.078   4.018
  443SOL    HW1 4733   1.825   4.067   4.033
  443SOL    HW2 4734   1.682   4.105   4.103
  444SOL     OW 4735   6.114   8.328   3.377
  444SOL    HW1 4736   6.085   8.232   3.368
  444SOL    HW2 4737   6.203   8.340   3.332
  445SOL     OW 4738   6.316   6.981   0.569
  445SOL    HW1 4739   6.377   7.045   0.616
  445SOL    HW2 4740   6.286   6.910   0.633
  446SOL     OW 4741   6.970   7.561   3.265
  446SOL    HW1 4742   6.922   7.583   3.180
  446SOL    HW2 4743   7.064   7.595   3.259
  447SOL     OW 4744   2.839   5.192   8.622
  447SOL    HW1 4745   2.836   5.291   8.610
  447SOL    HW2 4746   2.748   5.157   8.643
  448SOL     OW 4747   7.815   4.394   3.448
  448SOL    HW1 4748   7.790   4.473   3.505
  448SOL    HW2 4749   7.798   4.310   3.499
  449SOL     OW 4750   5.637   3.704   6.317
  449SOL    HW1 4751   5.699   3.691   6.240
  449SOL    HW2 4752   5.548   3.663   6.296
  450SOL     OW 4753   7.264   7.606   4.237
  450SOL    HW1 4754   7.209   7.533   4.196
  450SOL    HW2 4755   7.356   7.604   4.198
  451SOL     OW 4756   2.572   1.348   0.678
  451SOL    HW1 4757   2.505   1.320   0.746
  451SOL    HW2 4758   2.619   1.431   0.709
  452SOL     OW 4759   7.327   0.792   2.986
  452SOL    HW1 4760   7.426   0.780   3.001
  452SOL    HW2 4761   7.288   0.705   2.957
  453SOL     OW 4762   7.840   4.635   1.653
  453SOL    HW1 4763   7.916   4.573   1.633
  453SOL    HW2 4764   7.869   4.704   1.719
  454SOL     OW 4765   6.019   0.810   0.429
  454SOL    HW1 4766   6.034   0.723   0.382
  454SOL    HW2 4767   5.927   0.812   0.467
  455SOL     OW 4768   1.724   1.473   1.190
  455SOL    HW1 4769   1.695   1.432   1.103
  455SOL    HW2 4770   1.691   1.567   1.194
  456SOL     OW 4771   5.517   5.226   5.866
  456SOL    HW1 4772   5.585   5.219   5.939
  456SOL    HW2 4773   5.543   5.167   5.790
  457SOL     OW 4774   1.423   6.918   4.651
  457SOL    HW1 4775   1.458   6.998   4.701
  457SOL    HW2 4776   1.327   6.903   4.675
  458SOL     OW 4777   3.152   3.206   2.808
  458SOL    HW1 4778   3.207   3.128   2.838
  458SOL    HW2 4779   3.147   3.274   2.881
  459SOL     OW 4780   5.585   1.689   0.361
  459SOL    HW1 4781   5.569   1.623   0.435
  459SOL    HW2 4782   5.596   1.640   0.275
  460SOL     OW 4783   7.553   2.730   2.808
  460SOL    HW1 4784   7.515   2.671   2.738
  460SOL    HW2 4785   7.641   2.693   2.839
  461SOL     OW 4786   5.686   2.985   4.501
  461SOL    HW1 4787   5.767   2.940   4.464
  461SOL    HW2 4788   5.633   2.920   4.556
  462SOL     OW 4789   0.519   0.002   5.926
  462SOL    HW1 4790   0.554   0.082   5.974
  462SOL    HW2 4791   0.566  -0.080   5.960
  463SOL     OW 4792   7.550   7.477   5.265
  463SOL    HW1 4793   7.492   7.397   5.252
  463SOL    HW2 4794   7.632   7.469   5.208
  464SOL     OW 4795   8.071   0.959   7.032
  464SOL    HW1 4796   8.115   1.003   6.953
  464SOL    HW2 4797   8.140   0.937   7.100
  465SOL     OW 4798   0.128   5.359   5.531
  465SOL    HW1 4799   0.043   5.308   5.516
  465SOL    HW2 4800   0.206   5.296   5.524
  466SOL     OW 4801   3.995   3.611   2.182
  466SOL    HW1 4802   4.074   3.635   2.126
  466SOL    HW2 4803   4.016   3.628   2.278
  467SOL     OW 4804   8.355   4.392   0.472
  467SOL    HW1 4805   8.355   4.315   0.536
  467SOL    HW2 4806   8.371   4.477   0.523
  468SOL     OW 4807   0.450   5.184   2.819
  468SOL    HW1 4808   0.436   5.096   2.864
  468SOL    HW2 4809   0.362   5.230   2.808
  469SOL     OW 4810   6.703   2.724   7.246
  469SOL    HW1 4811   6.763   2.689   7.318
  469SOL    HW2 4812   6.644   2.651   7.212
  470SOL     OW 4813   6.539   4.861   2.069
  470SOL    HW1 4814   6.627   4.880   2.113
  470SOL    HW2 4815   6.470   4.923   2.105
  471SOL     OW 4816   6.694   3.482   1.515
  471SOL    HW1 4817   6.726   3.442   1.430
  471SOL    HW2 4818   6.636   3.415   1.564
  472SOL     OW 4819   5.624   6.293   4.326
  472SOL    HW1 4820   5.594   6.200   4.305
  472SOL    HW2 4821   5.545   6.349   4.350
  473SOL     OW 4822   5.728   3.154   2.924
  473SOL    HW1 4823   5.828   3.162   2.926
  473SOL    HW2 4824   5.696   3.122   3.013
  474SOL     OW 4825   5.291   6.576   5.155
  474SOL    HW1 4826   5.212   6.599   5.211
  474SOL    HW2 4827   5.260   6.532   5.071
  475SOL     OW 4828   4.584   7.060   8.725
  475SOL    HW1 4829   4.665   7.114   8.702
  475SOL    HW2 4830   4.510   7.081   8.661
  476SOL     OW 4831   7.481   6.932   5.287
  476SOL    HW1 4832   7.459   6.843   5.328
  476SOL    HW2 4833   7.468   7.003   5.356
  477SOL     OW 4834   6.500   1.660   0.580
  477SOL    HW1 4835   6.577   1.677   0.519
  477SOL    HW2 4836   6.427   1.614   0.530
  478SOL     OW 4837   8.160   2.856   5.722
  478SOL    HW1 4838   8.176   2.895   5.813
  478SOL    HW2 4839   8.068   2.818   5.718
  479SOL     OW 4840   7.687   8.443   6.454
  479SOL    HW1 4841   7.784   8.455   6.436
  479SOL    HW2 4842   7.648   8.383   6.384
  480SOL     OW 4843   8.348   3.445   3.926
  480SOL    HW1 4844   8.328   3.485   3.837
  480SOL    HW2 4845   8.270   3.458   3.987
  481SOL     OW 4846   7.540   1.390   2.522
  481SOL    HW1 4847   7.461   1.435   2.480
  481SOL    HW2 4848   7.513   1.346   2.607
  482SOL     OW 4849   5.714   4.088   4.525
  482SOL    HW1 4850   5.784   4.090   4.454
  482SOL    HW2 4851   5.697   4.181   4.559
  483SOL     OW 4852   8.664   6.316   2.849
  483SOL    HW1 4853   8.631   6.248   2.784
  483SOL    HW2 4854   8.755   6.289   2.882
  484SOL     OW 4855   3.936   5.158   3.912
  484SOL    HW1 4856   3.846   5.118   3.932
  484SOL    HW2 4857   3.958   5.227   3.981
  485SOL     OW 4858   4.567   4.410   4.606
  485SOL    HW1 4859   4.582   4.506   4.582
  485SOL    HW2 4860   4.470   4.395   4.625
  486SOL     OW 4861   0.525   3.134   6.875
  486SOL    HW1 4862   0.615   3.173   6.891
  486SOL    HW2 4863   0.507   3.061   6.942
  487SOL     OW 4864   8.435   3.715   4.180
  487SOL    HW1 4865   8.472   3.641   4.125
  487SOL    HW2 4866   8.391   3.783   4.121
  488SOL     OW 4867   0.195   3.046   7.384
  488SOL    HW1 4868   0.117   3.076   7.328
  488SOL    HW2 4869   0.275   3.032   7.325
  489SOL     OW 4870   5.710   3.487   1.445
  489SOL    HW1 4871   5.758   3.487   1.357
  489SOL    HW2 4872   5.612   3.482   1.429
  490SOL     OW 4873   1.935   4.454   2.520
  490SOL    HW1 4874   1.950   4.544   2.480
  490SOL    HW2 4875   2.014   4.429   2.576
  491SOL     OW 4876   5.285   1.403   4.491
  491SOL    HW1 4877   5.344   1.389   4.411
  491SOL    HW2 4878   5.190   1.384   4.466
  492SOL     OW 4879   1.584   2.374   1.165
  492SOL    HW1 4880   1.563   2.329   1.252
  492SOL    HW2 4881   1.637   2.312   1.107
  493SOL     OW 4882   5.614   0.536   4.698
  493SOL    HW1 4883   5.574   0.453   4.658
  493SOL    HW2 4884   5.615   0.609   4.629
  494SOL     OW 4885   6.031   0.259   2.330
  494SOL    HW1 4886   5.958   0.248   2.263
  494SOL    HW2 4887   5.993   0.250   2.422
  495SOL     OW 4888   3.747   3.247   7.216
  495SOL    HW1 4889   3.806   3.276   7.140
  495SOL    HW2 4890   3.681   3.180   7.182
  496SOL     OW 4891   6.254   1.089   1.346
  496SOL    HW1 4892   6.299   1.006   1.379
  496SOL    HW2 4893   6.202   1.130   1.421
  497SOL     OW 4894   7.224   0.565   5.660
  497SOL    HW1 4895   7.193   0.656   5.689
  497SOL    HW2 4896   7.311   0.544   5.704
  498SOL     OW 4897   6.231   0.423   6.900
  498SOL    HW1 4898   6.137   0.458   6.907
  498SOL    HW2 4899   6.294   0.489   6.939
  499SOL     OW 4900   4.020   2.536   1.079
  499SOL    HW1 4901   4.072   2.619   1.100
  499SOL    HW2 4902   3.941   2.530   1.139
  500SOL     OW 4903   8.503   7.006   3.993
  500SOL    HW1 4904   8.505   7.096   4.038
  500SOL    HW2 4905   8.562   7.009   3.912
  501SOL     OW 4906   4.724   5.181   4.328
  501SOL    HW1 4907   4.679   5.271   4.328
  501SOL    HW2 4908   4.672   5.117   4.271
  502SOL     OW 4909   7.765   2.004   5.144
  502SOL    HW1 4910   7.766   2.080   5.078
  502SOL    HW2 4911   7.672   1.992   5.179
  503SOL     OW 4912   6.343   4.979   8.571
  503SOL    HW1 4913   6.372   4.884   8.556
  503SOL    HW2 4914   6.364   5.033   8.489
  504SOL     OW 4915   2.643   4.473   5.522
  504SOL    HW1 4916   2.702   4.397   5.494
  504SOL    HW2 4917   2.620   4.462   5.619
  505SOL     OW 4918   4.913   0.847   5.365
  505SOL    HW1 4919   4.888   0.896   5.281
  505SOL    HW2 4920   4.929   0.913   5.438
  506SOL     OW 4921   6.999   2.556   0.525
  506SOL    HW1 4922   6.999   2.456   0.530
  506SOL    HW2 4923   6.917   2.586   0.475
  507SOL     OW 4924   5.777   6.561   7.953
  507SOL    HW1 4925   5.809   6.476   7.994
  507SOL    HW2 4926   5.785   6.555   7.853
  508SOL     OW 4927   0.229   2.315   1.963
  508SOL    HW1 4928   0.283   2.339   1.883
  508SOL    HW2 4929   0.277   2.344   2.046
  509SOL     OW 4930   1.194   2.149   1.535
  509SOL    HW1 4931   1.154   2.086   1.602
  509SOL    HW2 4932   1.180   2.113   1.443
  510SOL     OW 4933   0.170   2.842   0.522
  510SOL    HW1 4934   0.148   2.894   0.604
  510SOL    HW2 4935   0.247   2.781   0.541
  511SOL     OW 4936   2.911   7.124   2.655
  511SOL    HW1 4937   2.937   7.032   2.625
  511SOL    HW2 4938   2.820   7.146   2.618
  512SOL     OW 4939   7.904   6.702   7.230
  512SOL    HW1 4940   8.000   6.729   7.222
  512SOL    HW2 4941   7.898   6.617   7.283
  513SOL     OW 4942   4.869   5.396   8.694
  513SOL    HW1 4943   4.873   5.485   8.740
  513SOL    HW2 4944   4.782   5.386   8.647
  514SOL     OW 4945   4.195   5.560   4.235
  514SOL    HW1 4946   4.234   5.506   4.310
  514SOL    HW2 4947   4.121   5.617   4.270
  515SOL     OW 4948   2.137   7.547   3.439
  515SOL    HW1 4949   2.048   7.522   3.477
  515SOL    HW2 4950   2.134   7.542   3.340
  516SOL     OW 4951   8.497   4.169   7.665
  516SOL    HW1 4952   8.576   4.221   7.632
  516SOL    HW2 4953   8.522   4.117   7.747
  517SOL     OW 4954   7.603   7.663   1.948
  517SOL    HW1 4955   7.526   7.702   1.898
  517SOL    HW2 4956   7.656   7.736   1.991
  518SOL     OW 4957   1.699   2.346   3.066
  518SOL    HW1 4958   1.660   2.402   2.993
  518SOL    HW2 4959   1.786   2.308   3.035
  519SOL     OW 4960   5.070   2.602   0.287
  519SOL    HW1 4961   5.087   2.583   0.384
  519SOL    HW2 4962   5.045   2.517   0.240
  520SOL     OW 4963   1.875   3.314   2.630
  520SOL    HW1 4964   1.937   3.330   2.552
  520SOL    HW2 4965   1.781   3.310   2.597
  521SOL     OW 4966   6.049   2.110   5.206
  521SOL    HW1 4967   6.139   2.066   5.209
  521SOL    HW2 4968   6.048   2.177   5.132
  522SOL     OW 4969   1.199   1.038   5.479
  522SOL    HW1 4970   1.193   0.939   5.492
  522SOL    HW2 4971   1.248   1.057   5.394
  523SOL     OW 4972   2.143   0.896   5.746
  523SOL    HW1 4973   2.210   0.821   5.746
  523SOL    HW2 4974   2.100   0.902   5.656
  524SOL     OW 4975   8.239   0.951   0.495
  524SOL    HW1 4976   8.205   1.006   0.571
  524SOL    HW2 4977   8.173   0.954   0.419
  525SOL     OW 4978   8.530   1.211   1.476
  525SOL    HW1 4979   8.478   1.262   1.545
  525SOL    HW2 4980   8.613   1.262   1.454
  526SOL     OW 4981   7.385   0.944   1.049
  526SOL    HW1 4982   7.461   0.948   1.115
  526SOL    HW2 4983   7.299   0.966   1.096
  527SOL     OW 4984   0.169   2.982   0.744
  527SOL    HW1 4985   0.234   2.930   0.800
  527SOL    HW2 4986   0.081   2.986   0.792
  528SOL     OW 4987   1.460   5.332   3.017
  528SOL    HW1 4988   1.458   5.432   3.012
  528SOL    HW2 4989   1.512   5.297   2.939
  529SOL     OW 4990   1.136   1.951   2.366
  529SOL    HW1 4991   1.224   1.984   2.399
  529SOL    HW2 4992   1.146   1.912   2.275
  530SOL     OW 4993   2.491   3.613   1.628
  530SOL    HW1 4994   2.414   3.636   1.687
  530SOL    HW2 4995   2.469   3.636   1.533
  531SOL     OW 4996   7.930   3.802   3.203
  531SOL    HW1 4997   7.912   3.812   3.300
  531SOL    HW2 4998   7.848   3.823   3.150
  532SOL     OW 4999   6.750   0.794   3.636
  532SOL    HW1 5000   6.672   0.735   3.618
  532SOL    HW2 5001   6.755   0.865   3.566
  533SOL     OW 5002   0.059   0.399   3.060
  533SOL    HW1 5003   0.097   0.458   2.988
  533SOL    HW2 5004   0.082   0.436   3.149
  534SOL     OW 5005   5.353   3.980   7.945
  534SOL    HW1 5006   5.323   3.991   8.040
  534SOL    HW2 5007   5.287   4.026   7.885
  535SOL     OW 5008   4.311   1.986   3.962
  535SOL    HW1 5009   4.248   1.967   4.037
  535SOL    HW2 5010   4.266   2.047   3.896
  536SOL     OW 5011   6.440   7.504   8.283
  536SOL    HW1 5012   6.419   7.584   8.226
  536SOL    HW2 5013   6.538   7.502   8.301
  537SOL     OW 5014   7.933   3.014   5.451
  537SOL    HW1 5015   7.967   2.945   5.387
  537SOL    HW2 5016   8.010   3.058   5.498
  538SOL     OW 5017   2.683   3.777   7.180
  538SOL    HW1 5018   2.660   3.872   7.202
  538SOL    HW2 5019   2.620   3.742   7.111
  539SOL     OW 5020   3.080   6.811   4.819
  539SOL    HW1 5021   3.000   6.830   4.763
  539SOL    HW2 5022   3.113   6.719   4.801
  540SOL     OW 5023   1.148   1.506   4.572
  540SOL    HW1 5024   1.242   1.483   4.544
  540SOL    HW2 5025   1.128   1.464   4.660
  541SOL     OW 5026   1.062   4.907   2.136
  541SOL    HW1 5027   0.978   4.896   2.083
  541SOL    HW2 5028   1.129   4.958   2.083
  542SOL     OW 5029   0.199   1.168   0.880
  542SOL    HW1 5030   0.227   1.181   0.785
  542SOL    HW2 5031   0.109   1.210   0.894
  543SOL     OW 5032   7.564   6.400   6.871
  543SOL    HW1 5033   7.467   6.378   6.881
  543SOL    HW2 5034   7.575   6.477   6.808
  544SOL     OW 5035   5.774   4.784   6.588
  544SOL    HW1 5036   5.702   4.750   6.649
  544SOL    HW2 5037   5.863   4.771   6.631
  545SOL     OW 5038   3.025   2.137   2.257
  545SOL    HW1 5039   3.086   2.065   2.226
  545SOL    HW2 5040   3.045   2.222   2.208
  546SOL     OW 5041   3.392   7.022   3.449
  546SOL    HW1 5042   3.370   7.104   3.501
  546SOL    HW2 5043   3.347   6.943   3.491
  547SOL     OW 5044   6.761   6.520   6.035
  547SOL    HW1 5045   6.701   6.564   6.102
  547SOL    HW2 5046   6.777   6.425   6.062
  548SOL     OW 5047   8.364   7.791   7.672
  548SOL    HW1 5048   8.433   7.837   7.617
  548SOL    HW2 5049   8.273   7.826   7.648
  549SOL     OW 5050   2.842   6.104   2.570
  549SOL    HW1 5051   2.922   6.126   2.625
  549SOL    HW2 5052   2.840   6.163   2.489
  550SOL     OW 5053   1.300   4.293   7.164
  550SOL    HW1 5054   1.367   4.359   7.129
  550SOL    HW2 5055   1.295   4.215   7.102
  551SOL     OW 5056   7.900   3.567   1.263
  551SOL    HW1 5057   7.972   3.631   1.290
  551SOL    HW2 5058   7.856   3.530   1.345
  552SOL     OW 5059   2.157   7.883   5.870
  552SOL    HW1 5060   2.205   7.896   5.958
  552SOL    HW2 5061   2.205   7.815   5.816
  553SOL     OW 5062   2.195   2.046   6.377
  553SOL    HW1 5063   2.258   1.978   6.416
  553SOL    HW2 5064   2.101   2.018   6.396
  554SOL     OW 5065   6.694   2.449   0.733
  554SOL    HW1 5066   6.624   2.451   0.661
  554SOL    HW2 5067   6.652   2.471   0.821
  555SOL     OW 5068   5.342   0.990   4.751
  555SOL    HW1 5069   5.398   0.930   4.808
  555SOL    HW2 5070   5.343   0.958   4.656
  556SOL     OW 5071   7.998   4.538   0.358
  556SOL    HW1 5072   8.063   4.604   0.394
  556SOL    HW2 5073   8.046   4.473   0.299
  557SOL     OW 5074   2.374   3.493   8.523
  557SOL    HW1 5075   2.328   3.439   8.594
  557SOL    HW2 5076   2.407   3.433   8.450
  558SOL     OW 5077   2.696   2.868   5.537
  558SOL    HW1 5078   2.664   2.848   5.444
  558SOL    HW2 5079   2.656   2.953   5.569
  559SOL     OW 5080   8.502   1.377   2.249
  559SOL    HW1 5081   8.529   1.419   2.163
  559SOL    HW2 5082   8.493   1.448   2.319
  560SOL     OW 5083   7.979   6.167   3.019
  560SOL    HW1 5084   7.949   6.078   2.984
  560SOL    HW2 5085   7.899   6.228   3.027
  561SOL     OW 5086   4.194   2.420   2.638
  561SOL    HW1 5087   4.292   2.424   2.656
  561SOL    HW2 5088   4.176   2.444   2.543
  562SOL     OW 5089   2.503   2.647   5.631
  562SOL    HW1 5090   2.420   2.644   5.577
  562SOL    HW2 5091   2.482   2.623   5.726
  563SOL     OW 5092   0.288   5.244   7.660
  563SOL    HW1 5093   0.372   5.291   7.631
  563SOL    HW2 5094   0.209   5.289   7.618
  564SOL     OW 5095   2.921   1.570   1.814
  564SOL    HW1 5096   2.877   1.645   1.863
  564SOL    HW2 5097   3.014   1.558   1.848
  565SOL     OW 5098   0.292   6.177   6.037
  565SOL    HW1 5099   0.253   6.120   5.965
  565SOL    HW2 5100   0.391   6.182   6.026
  566SOL     OW 5101   0.034   6.195   5.741
  566SOL    HW1 5102   0.060   6.194   5.645
  566SOL    HW2 5103  -0.047   6.137   5.754
  567SOL     OW 5104   2.751   1.070   7.390
  567SOL    HW1 5105   2.701   1.083   7.305
  567SOL    HW2 5106   2.722   0.985   7.433
  568SOL     OW 5107   0.013   2.670   2.699
  568SOL    HW1 5108   0.103   2.629   2.714
  568SOL    HW2 5109  -0.057   2.598   2.700
  569SOL     OW 5110   7.181   4.542   7.105
  569SOL    HW1 5111   7.258   4.596   7.140
  569SOL    HW2 5112   7.191   4.447   7.136
  570SOL     OW 5113   4.633   8.603   2.019
  570SOL    HW1 5114   4.649   8.562   2.109
  570SOL    HW2 5115   4.582   8.540   1.962
  571SOL     OW 5116   3.138   0.202   8.336
  571SOL    HW1 5117   3.185   0.140   8.399
  571SOL    HW2 5118   3.080   0.265   8.389
  572SOL     OW 5119   5.882   0.161   3.814
  572SOL    HW1 5120   5.811   0.108   3.860
  572SOL    HW2 5121   5.970   0.117   3.826
  573SOL     OW 5122   3.506   0.081   5.694
  573SOL    HW1 5123   3.561   0.006   5.657
  573SOL    HW2 5124   3.501   0.154   5.627
  574SOL     OW 5125   6.227   5.483   6.925
  574SOL    HW1 5126   6.303   5.442   6.875
  574SOL    HW2 5127   6.170   5.410   6.964
  575SOL     OW 5128   1.647   3.591   3.355
  575SOL    HW1 5129   1.616   3.566   3.263
  575SOL    HW2 5130   1.739   3.556   3.369
  576SOL     OW 5131   4.149   7.868   7.356
  576SOL    HW1 5132   4.221   7.848   7.290
  576SOL    HW2 5133   4.061   7.873   7.308
  577SOL     OW 5134   7.306   7.185   7.672
  577SOL    HW1 5135   7.323   7.160   7.767
  577SOL    HW2 5136   7.384   7.239   7.637
  578SOL     OW 5137   6.372   4.245   3.390
  578SOL    HW1 5138   6.304   4.180   3.356
  578SOL    HW2 5139   6.462   4.201   3.389
  579SOL     OW 5140   3.803   7.024   8.464
  579SOL    HW1 5141   3.746   7.100   8.433
  579SOL    HW2 5142   3.830   6.968   8.385
  580SOL     OW 5143   7.656   3.236   3.569
  580SOL    HW1 5144   7.744   3.218   3.614
  580SOL    HW2 5145   7.596   3.285   3.631
  581SOL     OW 5146   8.511   3.494   6.063
  581SOL    HW1 5147   8.554   3.441   6.135
  581SOL    HW2 5148   8.579   3.551   6.017
  582SOL     OW 5149   4.795   0.432   0.440
  582SOL    HW1 5150   4.837   0.444   0.530
  582SOL    HW2 5151   4.702   0.397   0.452
  583SOL     OW 5152   5.687   3.026   5.363
  583SOL    HW1 5153   5.588   3.029   5.350
  583SOL    HW2 5154   5.732   3.013   5.274
  584SOL     OW 5155   1.478   6.898   5.818
  584SOL    HW1 5156   1.544   6.830   5.786
  584SOL    HW2 5157   1.527   6.972   5.865
  585SOL     OW 5158   6.322   2.922   2.027
  585SOL    HW1 5159   6.266   2.842   2.006
  585SOL    HW2 5160   6.416   2.893   2.046
  586SOL     OW 5161   4.998   0.729   6.996
  586SOL    HW1 5162   4.993   0.632   6.972
  586SOL    HW2 5163   5.067   0.742   7.067
  587SOL     OW 5164   5.879   2.532   5.654
  587SOL    HW1 5165   5.954   2.599   5.662
  587SOL    HW2 5166   5.829   2.549   5.568
  588SOL     OW 5167   3.124   5.430   3.295
  588SOL    HW1 5168   3.211   5.440   3.343
  588SOL    HW2 5169   3.063   5.505   3.319
  589SOL     OW 5170   7.299   3.829   7.575
  589SOL    HW1 5171   7.334   3.917   7.607
  589SOL    HW2 5172   7.203   3.840   7.547
  590SOL     OW 5173   2.212   6.628   6.477
  590SOL    HW1 5174   2.131   6.613   6.420
  590SOL    HW2 5175   2.289   6.575   6.440
  591SOL     OW 5176   3.406   1.604   2.119
  591SOL    HW1 5177   3.356   1.519   2.103
  591SOL    HW2 5178   3.374   1.645   2.205
  592SOL     OW 5179   1.569   0.217   8.163
  592SOL    HW1 5180   1.498   0.273   8.119
  592SOL    HW2 5181   1.659   0.248   8.135
  593SOL     OW 5182   3.534   7.405   8.218
  593SOL    HW1 5183   3.509   7.455   8.301
  593SOL    HW2 5184   3.452   7.380   8.168
  594SOL     OW 5185   3.891   1.816   5.463
  594SOL    HW1 5186   3.897   1.915   5.447
  594SOL    HW2 5187   3.853   1.772   5.381
  595SOL     OW 5188   5.510   4.856   8.395
  595SOL    HW1 5189   5.589   4.846   8.456
  595SOL    HW2 5190   5.455   4.934   8.425
  596SOL     OW 5191   5.859   7.344   7.507
  596SOL    HW1 5192   5.764   7.334   7.536
  596SOL    HW2 5193   5.917   7.282   7.559
  597SOL     OW 5194   4.168   5.954   1.780
  597SOL    HW1 5195   4.249   5.994   1.737
  597SOL    HW2 5196   4.138   5.874   1.728
  598SOL     OW 5197   4.266   7.879   2.066
  598SOL    HW1 5198   4.362   7.849   2.061
  598SOL    HW2 5199   4.262   7.979   2.056
  599SOL     OW 5200   5.983   2.331   3.413
  599SOL    HW1 5201   5.899   2.370   3.375
  599SOL    HW2 5202   6.062   2.377   3.372
  600SOL     OW 5203   3.609   1.829   1.639
  600SOL    HW1 5204   3.684   1.895   1.649
  600SOL    HW2 5205   3.538   1.850   1.706
  601SOL     OW 5206   4.932   4.785   2.366
  601SOL    HW1 5207   4.983   4.843   2.303
  601SOL    HW2 5208   4.978   4.782   2.454
  602SOL     OW 5209   1.000   4.901   4.545
  602SOL    HW1 5210   1.086   4.924   4.499
  602SOL    HW2 5211   0.928   4.962   4.513
  603SOL     OW 5212   8.489   0.120   5.701
  603SOL    HW1 5213   8.395   0.155   5.705
  603SOL    HW2 5214   8.505   0.059   5.779
  604SOL     OW 5215   0.870   3.068   7.457
  604SOL    HW1 5216   0.875   3.022   7.368
  604SOL    HW2 5217   0.843   3.003   7.527
  605SOL     OW 5218   4.802   6.755   5.559
  605SOL    HW1 5219   4.827   6.838   5.610
  605SOL    HW2 5220   4.805   6.774   5.461
  606SOL     OW 5221   8.594   4.002   7.856
  606SOL    HW1 5222   8.530   3.970   7.926
  606SOL    HW2 5223   8.618   3.925   7.796
  607SOL     OW 5224   2.455   3.691   1.378
  607SOL    HW1 5225   2.403   3.761   1.426
  607SOL    HW2 5226   2.551   3.719   1.374
  608SOL     OW 5227   7.961   4.210   8.150
  608SOL    HW1 5228   7.893   4.260   8.097
  608SOL    HW2 5229   7.991   4.266   8.228
  609SOL     OW 5230   7.438   3.424   6.233
  609SOL    HW1 5231   7.403   3.504   6.281
  609SOL    HW2 5232   7.469   3.451   6.142
  610SOL     OW 5233   8.052   5.809   2.392
  610SOL    HW1 5234   8.097   5.846   2.473
  610SOL    HW2 5235   7.953   5.816   2.402
  611SOL     OW 5236   2.497   6.121   5.811
  611SOL    HW1 5237   2.555   6.052   5.854
  611SOL    HW2 5238   2.553   6.194   5.773
  612SOL     OW 5239   3.036   8.824   0.677
  612SOL    HW1 5240   3.065   8.919   0.671
  612SOL    HW2 5241   3.007   8.804   0.771
  613SOL     OW 5242   6.847   5.681   0.316
  613SOL    HW1 5243   6.785   5.726   0.381
  613SOL    HW2 5244   6.922   5.638   0.365
  614SOL     OW 5245   7.681   3.049   6.579
  614SOL    HW1 5246   7.775   3.017   6.587
  614SOL    HW2 5247   7.679   3.134   6.527
  615SOL     OW 5248   8.639   8.644   2.944
  615SOL    HW1 5249   8.634   8.620   3.041
  615SOL    HW2 5250   8.733   8.628   2.912
  616SOL     OW 5251   1.692   7.992   6.833
  616SOL    HW1 5252   1.601   8.022   6.861
  616SOL    HW2 5253   1.761   8.051   6.876
  617SOL     OW 5254   7.262   4.311   4.140
  617SOL    HW1 5255   7.296   4.346   4.053
  617SOL    HW2 5256   7.339   4.296   4.203
  618SOL     OW 5257   7.386   6.935   6.664
  618SOL    HW1 5258   7.298   6.890   6.652
  618SOL    HW2 5259   7.409   6.985   6.580
  619SOL     OW 5260   7.112   1.536   6.828
  619SOL    HW1 5261   7.189   1.483   6.794
  619SOL    HW2 5262   7.098   1.516   6.925
  620SOL     OW 5263   2.572   7.245   6.369
  620SOL    HW1 5264   2.553   7.324   6.310
  620SOL    HW2 5265   2.493   7.183   6.367
  621SOL     OW 5266   1.050   8.072   4.558
  621SOL    HW1 5267   1.020   7.977   4.556
  621SOL    HW2 5268   1.033   8.110   4.649
  622SOL     OW 5269   5.574   1.119   0.874
  622SOL    HW1 5270   5.599   1.216   0.867
  622SOL    HW2 5271   5.476   1.111   0.893
  623SOL     OW 5272   4.483   2.781   6.198
  623SOL    HW1 5273   4.563   2.839   6.184
  623SOL    HW2 5274   4.400   2.834   6.181
  624SOL     OW 5275   7.222   7.797   4.818
  624SOL    HW1 5276   7.201   7.831   4.726
  624SOL    HW2 5277   7.319   7.771   4.823
  625SOL     OW 5278   0.651   5.790   7.892
  625SOL    HW1 5279   0.575   5.797   7.828
  625SOL    HW2 5280   0.682   5.882   7.917
  626SOL     OW 5281   5.253   1.083   3.120
  626SOL    HW1 5282   5.179   1.136   3.161
  626SOL    HW2 5283   5.341   1.112   3.159
  627SOL     OW 5284   7.890   3.918   0.429
  627SOL    HW1 5285   7.946   3.981   0.375
  627SOL    HW2 5286   7.914   3.926   0.526
  628SOL     OW 5287   4.296   5.334   5.535
  628SOL    HW1 5288   4.350   5.401   5.485
  628SOL    HW2 5289   4.319   5.242   5.503
  629SOL     OW 5290   1.277   6.635   5.901
  629SOL    HW1 5291   1.362   6.640   5.953
  629SOL    HW2 5292   1.237   6.727   5.892
  630SOL     OW 5293   4.857   6.978   5.347
  630SOL    HW1 5294   4.893   7.001   5.256
  630SOL    HW2 5295   4.925   7.001   5.417
  631SOL     OW 5296   4.723   5.651   3.081
  631SOL    HW1 5297   4.695   5.745   3.062
  631SOL    HW2 5298   4.658   5.610   3.144
  632SOL     OW 5299   5.390   2.317   6.157
  632SOL    HW1 5300   5.405   2.294   6.253
  632SOL    HW2 5301   5.437   2.402   6.136
  633SOL     OW 5302   4.345   3.419   5.735
  633SOL    HW1 5303   4.406   3.385   5.806
  633SOL    HW2 5304   4.360   3.368   5.650
  634SOL     OW 5305   5.520   7.290   7.958
  634SOL    HW1 5306   5.520   7.375   8.011
  634SOL    HW2 5307   5.433   7.243   7.971
  635SOL     OW 5308   7.347   3.649   5.326
  635SOL    HW1 5309   7.414   3.588   5.283
  635SOL    HW2 5310   7.256   3.626   5.294
  636SOL     OW 5311   4.074   8.059   5.963
  636SOL    HW1 5312   4.111   8.152   5.965
  636SOL    HW2 5313   4.028   8.040   6.050
  637SOL     OW 5314   4.298   4.579   8.384
  637SOL    HW1 5315   4.240   4.597   8.464
  637SOL    HW2 5316   4.392   4.566   8.413
  638SOL     OW 5317   2.378   3.517   0.657
  638SOL    HW1 5318   2.404   3.550   0.748
  638SOL    HW2 5319   2.458   3.519   0.597
  639SOL     OW 5320   5.762   7.662   4.294
  639SOL    HW1 5321   5.807   7.722   4.360
  639SOL    HW2 5322   5.686   7.614   4.338
  640SOL     OW 5323   4.554   8.610   0.299
  640SOL    HW1 5324   4.597   8.559   0.373
  640SOL    HW2 5325   4.513   8.694   0.336
  641SOL     OW 5326   3.841   7.498   5.715
  641SOL    HW1 5327   3.932   7.539   5.705
  641SOL    HW2 5328   3.798   7.492   5.625
  642SOL     OW 5329   0.514   8.404   6.122
  642SOL    HW1 5330   0.423   8.402   6.164
  642SOL    HW2 5331   0.547   8.311   6.109
  643SOL     OW 5332   4.196   3.769   3.361
  643SOL    HW1 5333   4.207   3.738   3.267
  643SOL    HW2 5334   4.241   3.704   3.423
  644SOL     OW 5335   8.023   7.462   7.797
  644SOL    HW1 5336   8.044   7.365   7.781
  644SOL    HW2 5337   8.026   7.511   7.709
  645SOL     OW 5338   2.239   5.697   8.587
  645SOL    HW1 5339   2.141   5.685   8.571
  645SOL    HW2 5340   2.260   5.676   8.683
  646SOL     OW 5341   4.929   0.242   6.789
  646SOL    HW1 5342   4.901   0.218   6.697
  646SOL    HW2 5343   4.855   0.221   6.853
  647SOL     OW 5344   4.921   4.944   5.255
  647SOL    HW1 5345   4.909   4.885   5.174
  647SOL    HW2 5346   4.869   5.029   5.241
  648SOL     OW 5347   0.995   5.935   4.349
  648SOL    HW1 5348   1.011   5.983   4.436
  648SOL    HW2 5349   0.934   5.857   4.364
  649SOL     OW 5350   4.028   0.749   4.298
  649SOL    HW1 5351   4.035   0.675   4.364
  649SOL    HW2 5352   4.085   0.826   4.328
  650SOL     OW 5353   4.696   1.804   1.215
  650SOL    HW1 5354   4.779   1.748   1.208
  650SOL    HW2 5355   4.639   1.769   1.289
  651SOL     OW 5356   1.875   2.597   2.647
  651SOL    HW1 5357   1.858   2.532   2.721
  651SOL    HW2 5358   1.804   2.667   2.647
  652SOL     OW 5359   6.399   2.475   0.053
  652SOL    HW1 5360   6.345   2.445  -0.026
  652SOL    HW2 5361   6.423   2.395   0.109
  653SOL     OW 5362   5.485   5.511   3.619
  653SOL    HW1 5363   5.503   5.498   3.522
  653SOL    HW2 5364   5.479   5.608   3.640
  654SOL     OW 5365   3.102   2.296   4.123
  654SOL    HW1 5366   3.194   2.257   4.117
  654SOL    HW2 5367   3.072   2.294   4.219
  655SOL     OW 5368   8.349   1.470   3.933
  655SOL    HW1 5369   8.311   1.378   3.929
  655SOL    HW2 5370   8.277   1.537   3.918
  656SOL     OW 5371   8.320   3.512   2.813
  656SOL    HW1 5372   8.313   3.439   2.745
  656SOL    HW2 5373   8.415   3.520   2.844
  657SOL     OW 5374   6.305   4.081   4.421
  657SOL    HW1 5375   6.270   3.987   4.422
  657SOL    HW2 5376   6.287   4.123   4.332
  658SOL     OW 5377   5.818   1.098   4.839
  658SOL    HW1 5378   5.917   1.082   4.840
  658SOL    HW2 5379   5.785   1.095   4.744
  659SOL     OW 5380   7.311   2.840   2.042
  659SOL    HW1 5381   7.311   2.917   2.106
  659SOL    HW2 5382   7.338   2.757   2.091
  660SOL     OW 5383   4.669   1.513   7.214
  660SOL    HW1 5384   4.634   1.545   7.302
  660SOL    HW2 5385   4.600   1.525   7.143
  661SOL     OW 5386   3.272   7.166   4.663
  661SOL    HW1 5387   3.326   7.232   4.714
  661SOL    HW2 5388   3.302   7.073   4.685
  662SOL     OW 5389   8.571   7.661   0.088
  662SOL    HW1 5390   8.493   7.599   0.094
  662SOL    HW2 5391   8.655   7.609   0.076
  663SOL     OW 5392   7.124   4.692   6.892
  663SOL    HW1 5393   7.151   4.632   6.968
  663SOL    HW2 5394   7.129   4.787   6.922
  664SOL     OW 5395   8.114   0.240   7.948
  664SOL    HW1 5396   8.177   0.316   7.933
  664SOL    HW2 5397   8.065   0.253   8.034
  665SOL     OW 5398   3.663   2.900   2.101
  665SOL    HW1 5399   3.570   2.892   2.137
  665SOL    HW2 5400   3.707   2.981   2.140
  666SOL     OW 5401   0.079   4.697   3.156
  666SOL    HW1 5402   0.009   4.633   3.188
  666SOL    HW2 5403   0.037   4.768   3.100
  667SOL     OW 5404   0.798   0.185   7.190
  667SOL    HW1 5405   0.732   0.217   7.121
  667SOL    HW2 5406   0.751   0.169   7.277
  668SOL     OW 5407   1.386   0.472   3.777
  668SOL    HW1 5408   1.399   0.374   3.790
  668SOL    HW2 5409   1.446   0.503   3.702
  669SOL     OW 5410   3.690   5.036   7.144
  669SOL    HW1 5411   3.787   5.044   7.167
  669SOL    HW2 5412   3.667   5.103   7.073
  670SOL     OW 5413   3.756   4.435   5.573
  670SOL    HW1 5414   3.848   4.396   5.567
  670SOL    HW2 5415   3.688   4.362   5.568
  671SOL     OW 5416   3.321   1.726   5.884
  671SOL    HW1 5417   3.224   1.726   5.860
  671SOL    HW2 5418   3.360   1.636   5.865
  672SOL     OW 5419   7.303   3.666   1.063
  672SOL    HW1 5420   7.337   3.648   1.155
  672SOL    HW2 5421   7.285   3.764   1.053
  673SOL     OW 5422   1.730   0.210   2.557
  673SOL    HW1 5423   1.819   0.167   2.545
  673SOL    HW2 5424   1.659   0.140   2.556
  674SOL     OW 5425   0.297   4.218   1.400
  674SOL    HW1 5426   0.320   4.235   1.304
  674SOL    HW2 5427   0.228   4.284   1.430
  675SOL     OW 5428   3.816   2.354   3.462
  675SOL    HW1 5429   3.874   2.432   3.438
  675SOL    HW2 5430   3.723   2.387   3.482
  676SOL     OW 5431   0.607   6.109   4.049
  676SOL    HW1 5432   0.613   6.195   3.998
  676SOL    HW2 5433   0.691   6.096   4.103
  677SOL     OW 5434   6.717   1.847   6.492
  677SOL    HW1 5435   6.649   1.828   6.563
  677SOL    HW2 5436   6.706   1.941   6.459
  678SOL     OW 5437   1.513   0.431   7.745
  678SOL    HW1 5438   1.490   0.334   7.743
  678SOL    HW2 5439   1.521   0.462   7.839
  679SOL     OW 5440   4.016   2.764   8.384
  679SOL    HW1 5441   4.000   2.687   8.322
  679SOL    HW2 5442   4.101   2.749   8.434
  680SOL     OW 5443   2.432   6.061   6.277
  680SOL    HW1 5444   2.520   6.038   6.235
  680SOL    HW2 5445   2.445   6.077   6.375
  681SOL     OW 5446   5.128   2.151   6.442
  681SOL    HW1 5447   5.154   2.057   6.420
  681SOL    HW2 5448   5.204   2.212   6.422
  682SOL     OW 5449   3.544   5.639   0.546
  682SOL    HW1 5450   3.625   5.583   0.526
  682SOL    HW2 5451   3.465   5.602   0.499
  683SOL     OW 5452   7.147   5.419   5.270
  683SOL    HW1 5453   7.115   5.325   5.280
  683SOL    HW2 5454   7.077   5.474   5.225
  684SOL     OW 5455   2.844   6.871   4.683
  684SOL    HW1 5456   2.809   6.961   4.659
  684SOL    HW2 5457   2.771   6.816   4.722
  685SOL     OW 5458   0.543   3.389   3.121
  685SOL    HW1 5459   0.570   3.394   3.025
  685SOL    HW2 5460   0.624   3.394   3.179
  686SOL     OW 5461   5.417   2.232   3.593
  686SOL    HW1 5462   5.342   2.200   3.535
  686SOL    HW2 5463   5.503   2.230   3.542
  687SOL     OW 5464   6.723   6.007   8.452
  687SOL    HW1 5465   6.805   6.064   8.445
  687SOL    HW2 5466   6.747   5.919   8.493
  688SOL     OW 5467   7.971   5.620   5.306
  688SOL    HW1 5468   8.002   5.554   5.238
  688SOL    HW2 5469   8.049   5.673   5.339
  689SOL     OW 5470   5.813   6.959   7.745
  689SOL    HW1 5471   5.740   6.903   7.706
  689SOL    HW2 5472   5.781   7.053   7.757
  690SOL     OW 5473   2.261   2.742   7.482
  690SOL    HW1 5474   2.250   2.779   7.574
  690SOL    HW2 5475   2.207   2.658   7.473
  691SOL     OW 5476   7.299   1.247   6.517
  691SOL    HW1 5477   7.312   1.149   6.505
  691SOL    HW2 5478   7.267   1.288   6.432
  692SOL     OW 5479   5.301   6.415   1.249
  692SOL    HW1 5480   5.331   6.501   1.290
  692SOL    HW2 5481   5.213   6.389   1.289
  693SOL     OW 5482   6.550   4.739   1.849
  693SOL    HW1 5483   6.556   4.802   1.926
  693SOL    HW2 5484   6.478   4.672   1.865
  694SOL     OW 5485   5.803   7.976   2.933
  694SOL    HW1 5486   5.841   8.063   2.968
  694SOL    HW2 5487   5.824   7.968   2.836
  695SOL     OW 5488   4.177   0.264   3.896
  695SOL    HW1 5489   4.177   0.294   3.991
  695SOL    HW2 5490   4.093   0.293   3.851
  696SOL     OW 5491   5.851   2.580   8.037
  696SOL    HW1 5492   5.942   2.617   8.055
  696SOL    HW2 5493   5.835   2.500   8.095
  697SOL     OW 5494   7.866   6.185   3.546
  697SOL    HW1 5495   7.821   6.274   3.541
  697SOL    HW2 5496   7.834   6.127   3.471
  698SOL     OW 5497   6.623   0.752   1.516
  698SOL    HW1 5498   6.676   0.719   1.594
  698SOL    HW2 5499   6.649   0.702   1.434
  699SOL     OW 5500   8.289   1.741   2.498
  699SOL    HW1 5501   8.296   1.823   2.554
  699SOL    HW2 5502   8.230   1.674   2.544
  700SOL     OW 5503   6.933   5.766   2.949
  700SOL    HW1 5504   6.896   5.695   3.009
  700SOL    HW2 5505   6.858   5.821   2.913
  701SOL     OW 5506   0.813   0.700   7.539
  701SOL    HW1 5507   0.844   0.782   7.491
  701SOL    HW2 5508   0.840   0.705   7.635
  702SOL     OW 5509   7.266   2.727   6.024
  702SOL    HW1 5510   7.306   2.640   5.995
  702SOL    HW2 5511   7.203   2.712   6.100
  703SOL     OW 5512   6.403   8.195   5.056
  703SOL    HW1 5513   6.479   8.133   5.074
  703SOL    HW2 5514   6.431   8.263   4.988
  704SOL     OW 5515   1.173   3.643   6.375
  704SOL    HW1 5516   1.195   3.588   6.294
  704SOL    HW2 5517   1.201   3.594   6.457
  705SOL     OW 5518   5.300   8.122   3.282
  705SOL    HW1 5519   5.228   8.188   3.258
  705SOL    HW2 5520   5.359   8.162   3.353
  706SOL     OW 5521   1.930   0.224   8.781
  706SOL    HW1 5522   1.982   0.247   8.864
  706SOL    HW2 5523   1.941   0.297   8.713
  707SOL     OW 5524   3.964   1.441   8.368
  707SOL    HW1 5525   3.904   1.428   8.288
  707SOL    HW2 5526   4.039   1.375   8.364
  708SOL     OW 5527   2.001   5.278   2.792
  708SOL    HW1 5528   2.014   5.183   2.822
  708SOL    HW2 5529   1.932   5.321   2.851
  709SOL     OW 5530   1.469   3.278   2.027
  709SOL    HW1 5531   1.557   3.257   1.985
  709SOL    HW2 5532   1.434   3.364   1.991
  710SOL     OW 5533   5.618   2.488   2.485
  710SOL    HW1 5534   5.556   2.520   2.557
  710SOL    HW2 5535   5.579   2.408   2.440
  711SOL     OW 5536   5.482   2.188   2.887
  711SOL    HW1 5537   5.520   2.128   2.817
  711SOL    HW2 5538   5.395   2.225   2.856
  712SOL     OW 5539   4.872   3.278   7.698
  712SOL    HW1 5540   4.924   3.205   7.741
  712SOL    HW2 5541   4.923   3.314   7.619
  713SOL     OW 5542   6.557   0.989   3.399
  713SOL    HW1 5543   6.620   0.925   3.356
  713SOL    HW2 5544   6.515   1.047   3.329
  714SOL     OW 5545   3.825   2.217   2.588
  714SOL    HW1 5546   3.828   2.157   2.668
  714SOL    HW2 5547   3.872   2.174   2.511
  715SOL     OW 5548   3.308   0.020   7.533
  715SOL    HW1 5549   3.262   0.015   7.622
  715SOL    HW2 5550   3.366   0.101   7.530
  716SOL     OW 5551   7.171   3.623   2.777
  716SOL    HW1 5552   7.181   3.697   2.710
  716SOL    HW2 5553   7.075   3.610   2.799
  717SOL     OW 5554   7.825   1.951   7.166
  717SOL    HW1 5555   7.815   1.880   7.097
  717SOL    HW2 5556   7.822   2.041   7.122
  718SOL     OW 5557   1.198   0.052   7.418
  718SOL    HW1 5558   1.148   0.111   7.354
  718SOL    HW2 5559   1.267   0.106   7.466
  719SOL     OW 5560   4.911   3.763   2.056
  719SOL    HW1 5561   4.925   3.666   2.032
  719SOL    HW2 5562   4.815   3.787   2.042
  720SOL     OW 5563   4.129   8.819   0.120
  720SOL    HW1 5564   4.115   8.730   0.163
  720SOL    HW2 5565   4.081   8.822   0.032
  721SOL     OW 5566   7.308   0.036   7.295
  721SOL    HW1 5567   7.340   0.123   7.257
  721SOL    HW2 5568   7.230   0.003   7.242
  722SOL     OW 5569   0.356   0.376   1.415
  722SOL    HW1 5570   0.388   0.313   1.487
  722SOL    HW2 5571   0.301   0.325   1.349
  723SOL     OW 5572   2.262   2.921   3.077
  723SOL    HW1 5573   2.336   2.988   3.076
  723SOL    HW2 5574   2.177   2.965   3.108
  724SOL     OW 5575   1.469   1.233   5.739
  724SOL    HW1 5576   1.496   1.147   5.782
  724SOL    HW2 5577   1.379   1.222   5.698
  725SOL     OW 5578   5.522   0.766   1.070
  725SOL    HW1 5579   5.617   0.799   1.068
  725SOL    HW2 5580   5.462   0.840   1.099
  726SOL     OW 5581   0.930   3.547   4.803
  726SOL    HW1 5582   0.900   3.524   4.896
  726SOL    HW2 5583   0.859   3.523   4.738
  727SOL     OW 5584   6.195   5.586   5.341
  727SOL    HW1 5585   6.136   5.536   5.403
  727SOL    HW2 5586   6.190   5.545   5.249
  728SOL     OW 5587   4.771   4.547   5.894
  728SOL    HW1 5588   4.856   4.593   5.868
  728SOL    HW2 5589   4.784   4.448   5.888
  729SOL     OW 5590   3.872   7.253   2.900
  729SOL    HW1 5591   3.831   7.165   2.876
  729SOL    HW2 5592   3.909   7.249   2.993
  730SOL     OW 5593   2.569   0.280   0.230
  730SOL    HW1 5594   2.547   0.199   0.285
  730SOL    HW2 5595   2.545   0.262   0.134
  731SOL     OW 5596   5.551   6.197   0.008
  731SOL    HW1 5597   5.544   6.218   0.105
  731SOL    HW2 5598   5.631   6.243  -0.030
  732SOL     OW 5599   2.338   0.709   5.708
  732SOL    HW1 5600   2.422   0.753   5.738
  732SOL    HW2 5601   2.298   0.658   5.784
  733SOL     OW 5602   8.686   3.298   0.783
  733SOL    HW1 5603   8.722   3.208   0.759
  733SOL    HW2 5604   8.762   3.361   0.802
  734SOL     OW 5605   6.167   5.843   2.275
  734SOL    HW1 5606   6.263   5.846   2.303
  734SOL    HW2 5607   6.123   5.930   2.294
  735SOL     OW 5608   6.184   7.829   1.925
  735SOL    HW1 5609   6.128   7.747   1.934
  735SOL    HW2 5610   6.132   7.900   1.877
  736SOL     OW 5611   4.776   7.748   2.308
  736SOL    HW1 5612   4.715   7.824   2.327
  736SOL    HW2 5613   4.827   7.766   2.224
  737SOL     OW 5614   6.788   6.281   8.273
  737SOL    HW1 5615   6.800   6.287   8.174
  737SOL    HW2 5616   6.857   6.219   8.311
  738SOL     OW 5617   2.619   5.503   3.800
  738SOL    HW1 5618   2.534   5.556   3.806
  738SOL    HW2 5619   2.604   5.422   3.744
  739SOL     OW 5620   0.368   2.987   3.760
  739SOL    HW1 5621   0.294   2.980   3.826
  739SOL    HW2 5622   0.413   3.076   3.770
  740SOL     OW 5623   3.584   5.888   2.351
  740SOL    HW1 5624   3.684   5.894   2.340
  740SOL    HW2 5625   3.545   5.836   2.276
  741SOL     OW 5626   7.660   7.701   2.683
  741SOL    HW1 5627   7.625   7.607   2.675
  741SOL    HW2 5628   7.754   7.698   2.714
  742SOL     OW 5629   2.165   4.388   2.648
  742SOL    HW1 5630   2.236   4.452   2.618
  742SOL    HW2 5631   2.200   4.329   2.720
  743SOL     OW 5632   5.399   8.228   6.631
  743SOL    HW1 5633   5.301   8.216   6.611
  743SOL    HW2 5634   5.436   8.300   6.572
  744SOL     OW 5635   5.668   6.530   6.325
  744SOL    HW1 5636   5.646   6.435   6.303
  744SOL    HW2 5637   5.583   6.582   6.337
  745SOL     OW 5638   1.652   4.939   0.915
  745SOL    HW1 5639   1.653   4.842   0.940
  745SOL    HW2 5640   1.739   4.980   0.941
  746SOL     OW 5641   2.965   6.813   7.659
  746SOL    HW1 5642   2.996   6.865   7.738
  746SOL    HW2 5643   2.877   6.849   7.627
  747SOL     OW 5644   2.225   4.931   8.651
  747SOL    HW1 5645   2.227   4.993   8.730
  747SOL    HW2 5646   2.139   4.880   8.652
  748SOL     OW 5647   8.626   2.702   2.074
  748SOL    HW1 5648   8.630   2.801   2.087
  748SOL    HW2 5649   8.697   2.657   2.128
  749SOL     OW 5650   4.770   5.423   1.801
  749SOL    HW1 5651   4.785   5.355   1.729
  749SOL    HW2 5652   4.858   5.458   1.833
  750SOL     OW 5653   0.154   2.444   8.113
  750SOL    HW1 5654   0.121   2.364   8.163
  750SOL    HW2 5655   0.125   2.438   8.018
  751SOL     OW 5656   4.681   5.141   2.488
  751SOL    HW1 5657   4.594   5.150   2.439
  751SOL    HW2 5658   4.669   5.171   2.582
  752SOL     OW 5659   4.865   7.040   6.120
  752SOL    HW1 5660   4.799   7.027   6.046
  752SOL    HW2 5661   4.830   7.107   6.185
  753SOL     OW 5662   2.508   0.206   7.129
  753SOL    HW1 5663   2.605   0.183   7.134
  753SOL    HW2 5664   2.469   0.171   7.044
  754SOL     OW 5665   8.520   5.288   3.978
  754SOL    HW1 5666   8.493   5.258   4.070
  754SOL    HW2 5667   8.451   5.257   3.912
  755SOL     OW 5668   8.383   3.596   4.966
  755SOL    HW1 5669   8.405   3.538   5.044
  755SOL    HW2 5670   8.468   3.631   4.926
  756SOL     OW 5671   0.595   6.928   3.573
  756SOL    HW1 5672   0.601   6.877   3.488
  756SOL    HW2 5673   0.669   6.900   3.634
  757SOL     OW 5674   8.145   6.302   3.539
  757SOL    HW1 5675   8.055   6.261   3.553
  757SOL    HW2 5676   8.136   6.390   3.493
  758SOL     OW 5677   4.556   4.961   3.361
  758SOL    HW1 5678   4.500   4.945   3.442
  758SOL    HW2 5679   4.555   4.880   3.302
  759SOL     OW 5680   3.464   7.840   6.479
  759SOL    HW1 5681   3.392   7.907   6.460
  759SOL    HW2 5682   3.538   7.885   6.530
  760SOL     OW 5683   7.519   8.312   6.312
  760SOL    HW1 5684   7.444   8.317   6.377
  760SOL    HW2 5685   7.497   8.246   6.240
  761SOL     OW 5686   0.196   8.611   7.124
  761SOL    HW1 5687   0.224   8.516   7.129
  761SOL    HW2 5688   0.181   8.637   7.028
  762SOL     OW 5689   3.363   4.278   0.606
  762SOL    HW1 5690   3.294   4.253   0.539
  762SOL    HW2 5691   3.365   4.210   0.679
  763SOL     OW 5692   0.671   0.882   5.557
  763SOL    HW1 5693   0.706   0.965   5.601
  763SOL    HW2 5694   0.748   0.828   5.522
  764SOL     OW 5695   5.042   5.204   5.540
  764SOL    HW1 5696   4.967   5.237   5.598
  764SOL    HW2 5697   5.022   5.224   5.445
  765SOL     OW 5698   5.337   0.527   3.580
  765SOL    HW1 5699   5.417   0.580   3.551
  765SOL    HW2 5700   5.305   0.561   3.668
  766SOL     OW 5701   4.191   2.823   0.516
  766SOL    HW1 5702   4.238   2.911   0.524
  766SOL    HW2 5703   4.094   2.838   0.499
  767SOL     OW 5704   8.440   6.056   0.695
  767SOL    HW1 5705   8.526   6.076   0.647
  767SOL    HW2 5706   8.461   6.024   0.788
  768SOL     OW 5707   2.419   6.928   4.345
  768SOL    HW1 5708   2.432   6.984   4.427
  768SOL    HW2 5709   2.509   6.901   4.309
  769SOL     OW 5710   3.142   4.581   4.236
  769SOL    HW1 5711   3.101   4.669   4.213
  769SOL    HW2 5712   3.196   4.590   4.320
  770SOL     OW 5713   4.110   6.369   5.728
  770SOL    HW1 5714   4.122   6.426   5.809
  770SOL    HW2 5715   4.037   6.407   5.671
  771SOL     OW 5716   3.623   3.127   0.669
  771SOL    HW1 5717   3.702   3.066   0.679
  771SOL    HW2 5718   3.540   3.078   0.696
  772SOL     OW 5719   6.856   7.188   0.937
  772SOL    HW1 5720   6.781   7.253   0.944
  772SOL    HW2 5721   6.943   7.237   0.943
  773SOL     OW 5722   3.768   6.702   6.242
  773SOL    HW1 5723   3.755   6.754   6.326
  773SOL    HW2 5724   3.863   6.711   6.211
  774SOL     OW 5725   1.120   1.312   5.047
  774SOL    HW1 5726   1.134   1.333   5.143
  774SOL    HW2 5727   1.087   1.218   5.038
  775SOL     OW 5728   5.947   2.027   8.697
  775SOL    HW1 5729   5.943   2.093   8.773
  775SOL    HW2 5730   5.870   2.043   8.635
  776SOL     OW 5731   1.381   6.466   1.384
  776SOL    HW1 5732   1.424   6.511   1.307
  776SOL    HW2 5733   1.351   6.374   1.357
  777SOL     OW 5734   5.154   2.200   0.627
  777SOL    HW1 5735   5.187   2.255   0.703
  777SOL    HW2 5736   5.231   2.148   0.588
  778SOL     OW 5737   8.518   8.021   4.570
  778SOL    HW1 5738   8.429   7.975   4.572
  778SOL    HW2 5739   8.514   8.104   4.626
  779SOL     OW 5740   7.696   1.756   4.992
  779SOL    HW1 5741   7.788   1.717   4.987
  779SOL    HW2 5742   7.694   1.829   5.060
  780SOL     OW 5743   3.714   2.962   5.976
  780SOL    HW1 5744   3.617   2.967   5.999
  780SOL    HW2 5745   3.733   2.876   5.928
  781SOL     OW 5746   1.789   2.149   1.326
  781SOL    HW1 5747   1.822   2.075   1.384
  781SOL    HW2 5748   1.854   2.225   1.329
  782SOL     OW 5749   1.179   3.451   3.206
  782SOL    HW1 5750   1.267   3.405   3.215
  782SOL    HW2 5751   1.191   3.549   3.220
  783SOL     OW 5752   5.965   5.392   0.113
  783SOL    HW1 5753   6.055   5.362   0.081
  783SOL    HW2 5754   5.970   5.485   0.148
  784SOL     OW 5755   0.674   1.431   6.906
  784SOL    HW1 5756   0.604   1.443   6.836
  784SOL    HW2 5757   0.668   1.506   6.972
  785SOL     OW 5758   6.639   7.439   6.906
  785SOL    HW1 5759   6.592   7.499   6.970
  785SOL    HW2 5760   6.715   7.394   6.952
  786SOL     OW 5761   6.109   1.886   2.110
  786SOL    HW1 5762   6.083   1.795   2.142
  786SOL    HW2 5763   6.126   1.884   2.011
  787SOL     OW 5764   4.109   0.593   4.990
  787SOL    HW1 5765   4.154   0.618   5.077
  787SOL    HW2 5766   4.048   0.667   4.962
  788SOL     OW 5767   4.038   3.931   5.157
  788SOL    HW1 5768   4.082   4.020   5.165
  788SOL    HW2 5769   4.083   3.865   5.218
  789SOL     OW 5770   2.930   0.414   5.796
  789SOL    HW1 5771   2.987   0.348   5.746
  789SOL    HW2 5772   2.988   0.488   5.830
  790SOL     OW 5773   2.484   5.900   5.524
  790SOL    HW1 5774   2.519   5.902   5.430
  790SOL    HW2 5775   2.561   5.905   5.588
  791SOL     OW 5776   4.999   6.347   0.118
  791SOL    HW1 5777   4.926   6.279   0.104
  791SOL    HW2 5778   5.081   6.318   0.069
  792SOL     OW 5779   0.640   4.096   7.010
  792SOL    HW1 5780   0.593   4.183   6.995
  792SOL    HW2 5781   0.675   4.093   7.104
  793SOL     OW 5782   2.849   0.288   6.585
  793SOL    HW1 5783   2.872   0.325   6.675
  793SOL    HW2 5784   2.857   0.360   6.516
  794SOL     OW 5785   6.893   0.996   2.275
  794SOL    HW1 5786   6.933   1.065   2.215
  794SOL    HW2 5787   6.793   1.007   2.276
  795SOL     OW 5788   4.070   3.864   5.510
  795SOL    HW1 5789   4.095   3.803   5.434
  795SOL    HW2 5790   4.101   3.957   5.490
  796SOL     OW 5791   7.244   3.117   3.492
  796SOL    HW1 5792   7.259   3.148   3.586
  796SOL    HW2 5793   7.331   3.088   3.452
  797SOL     OW 5794   1.225   1.810   3.926
  797SOL    HW1 5795   1.272   1.787   4.011
  797SOL    HW2 5796   1.131   1.778   3.930
  798SOL     OW 5797   7.303   7.593   0.360
  798SOL    HW1 5798   7.278   7.621   0.267
  798SOL    HW2 5799   7.402   7.588   0.368
  799SOL     OW 5800   0.565   6.172   6.056
  799SOL    HW1 5801   0.604   6.235   5.988
  799SOL    HW2 5802   0.583   6.078   6.028
  800SOL     OW 5803   0.801   8.621   7.224
  800SOL    HW1 5804   0.842   8.548   7.278
  800SOL    HW2 5805   0.706   8.598   7.203
  801SOL     OW 5806   8.770   3.051   5.988
  801SOL    HW1 5807   8.808   3.136   6.026
  801SOL    HW2 5808   8.728   3.070   5.899
  802SOL     OW 5809   8.496   1.314   1.043
  802SOL    HW1 5810   8.504   1.259   1.126
  802SOL    HW2 5811   8.411   1.290   0.996
  803SOL     OW 5812   2.786   3.686   6.758
  803SOL    HW1 5813   2.803   3.627   6.837
  803SOL    HW2 5814   2.856   3.757   6.754
  804SOL     OW 5815   0.464   1.830   0.974
  804SOL    HW1 5816   0.427   1.738   0.983
  804SOL    HW2 5817   0.507   1.840   0.884
  805SOL     OW 5818   7.958   8.541   5.060
  805SOL    HW1 5819   7.882   8.487   5.024
  805SOL    HW2 5820   7.936   8.638   5.053
  806SOL     OW 5821   4.480   7.499   8.270
  806SOL    HW1 5822   4.457   7.521   8.175
  806SOL    HW2 5823   4.564   7.547   8.295
  807SOL     OW 5824   3.230   3.510   0.152
  807SOL    HW1 5825   3.277   3.462   0.227
  807SOL    HW2 5826   3.138   3.536   0.183
  808SOL     OW 5827   6.279   8.737   3.511
  808SOL    HW1 5828   6.234   8.788   3.437
  808SOL    HW2 5829   6.268   8.786   3.597
  809SOL     OW 5830   4.030   7.101   2.509
  809SOL    HW1 5831   4.082   7.149   2.438
  809SOL    HW2 5832   3.937   7.083   2.476
  810SOL     OW 5833   3.840   8.814   5.589
  810SOL    HW1 5834   3.853   8.755   5.509
  810SOL    HW2 5835   3.879   8.905   5.569
  811SOL     OW 5836   1.731   6.959   0.065
  811SOL    HW1 5837   1.691   6.876   0.025
  811SOL    HW2 5838   1.687   7.039   0.024
  812SOL     OW 5839   5.535   4.405   2.326
  812SOL    HW1 5840   5.531   4.377   2.230
  812SOL    HW2 5841   5.630   4.417   2.353
  813SOL     OW 5842   5.745   4.910   6.132
  813SOL    HW1 5843   5.691   4.991   6.151
  813SOL    HW2 5844   5.840   4.937   6.112
  814SOL     OW 5845   0.494   0.727   5.682
  814SOL    HW1 5846   0.543   0.652   5.726
  814SOL    HW2 5847   0.561   0.790   5.642
  815SOL     OW 5848   5.944   8.815   6.543
  815SOL    HW1 5849   6.030   8.848   6.504
  815SOL    HW2 5850   5.887   8.777   6.469
  816SOL     OW 5851   6.209   3.199   8.703
  816SOL    HW1 5852   6.148   3.175   8.627
  816SOL    HW2 5853   6.214   3.122   8.766
  817SOL     OW 5854   0.593   5.787   8.799
  817SOL    HW1 5855   0.613   5.817   8.892
  817SOL    HW2 5856   0.650   5.838   8.735
  818SOL     OW 5857   1.854   8.302   5.814
  818SOL    HW1 5858   1.876   8.316   5.910
  818SOL    HW2 5859   1.914   8.232   5.775
  819SOL     OW 5860   2.741   2.654   8.071
  819SOL    HW1 5861   2.652   2.686   8.040
  819SOL    HW2 5862   2.780   2.592   8.003
  820SOL     OW 5863   2.816   8.846   5.369
  820SOL    HW1 5864   2.834   8.796   5.284
  820SOL    HW2 5865   2.768   8.786   5.433
  821SOL     OW 5866   4.206   0.934   4.357
  821SOL    HW1 5867   4.178   1.026   4.384
  821SOL    HW2 5868   4.305   0.925   4.368
  822SOL     OW 5869   7.464   7.219   8.332
  822SOL    HW1 5870   7.428   7.284   8.266
  822SOL    HW2 5871   7.473   7.129   8.288
  823SOL     OW 5872   5.520   6.088   3.431
  823SOL    HW1 5873   5.528   6.151   3.353
  823SOL    HW2 5874   5.597   6.103   3.493
  824SOL     OW 5875   4.656   3.291   5.623
  824SOL    HW1 5876   4.674   3.201   5.663
  824SOL    HW2 5877   4.739   3.346   5.626
  825SOL     OW 5878   0.828   5.348   6.987
  825SOL    HW1 5879   0.738   5.353   7.031
  825SOL    HW2 5880   0.836   5.263   6.935
  826SOL     OW 5881   1.041   1.977   6.307
  826SOL    HW1 5882   0.968   2.044   6.323
  826SOL    HW2 5883   1.014   1.915   6.233
  827SOL     OW 5884   4.431   4.882   1.182
  827SOL    HW1 5885   4.505   4.933   1.225
  827SOL    HW2 5886   4.424   4.791   1.224
  828SOL     OW 5887   6.662   4.221   7.640
  828SOL    HW1 5888   6.705   4.169   7.714
  828SOL    HW2 5889   6.568   4.187   7.626
  829SOL     OW 5890   4.846   1.443   7.046
  829SOL    HW1 5891   4.768   1.465   7.104
  829SOL    HW2 5892   4.931   1.475   7.088
  830SOL     OW 5893   3.837   8.297   8.374
  830SOL    HW1 5894   3.800   8.277   8.283
  830SOL    HW2 5895   3.844   8.212   8.426
  831SOL     OW 5896   5.575   0.391   3.459
  831SOL    HW1 5897   5.592   0.293   3.452
  831SOL    HW2 5898   5.514   0.419   3.385
  832SOL     OW 5899   5.061   1.181   8.514
  832SOL    HW1 5900   5.016   1.113   8.457
  832SOL    HW2 5901   5.066   1.148   8.608
  833SOL     OW 5902   1.835   1.807   6.773
  833SOL    HW1 5903   1.865   1.805   6.678
  833SOL    HW2 5904   1.915   1.810   6.833
  834SOL     OW 5905   2.841   4.121   7.126
  834SOL    HW1 5906   2.755   4.091   7.169
  834SOL    HW2 5907   2.910   4.134   7.197
  835SOL     OW 5908   1.261   5.530   0.713
  835SOL    HW1 5909   1.194   5.599   0.687
  835SOL    HW2 5910   1.273   5.465   0.638
  836SOL     OW 5911   2.160   6.533   6.747
  836SOL    HW1 5912   2.155   6.568   6.653
  836SOL    HW2 5913   2.189   6.437   6.745
  837SOL     OW 5914   2.828   7.685   7.767
  837SOL    HW1 5915   2.866   7.741   7.693
  837SOL    HW2 5916   2.783   7.745   7.834
  838SOL     OW 5917   2.480   7.227   8.073
  838SOL    HW1 5918   2.398   7.267   8.115
  838SOL    HW2 5919   2.453   7.175   7.992
  839SOL     OW 5920   7.049   3.184   0.930
  839SOL    HW1 5921   7.012   3.218   0.844
  839SOL    HW2 5922   7.148   3.170   0.921
  840SOL     OW 5923   8.099   4.068   0.900
  840SOL    HW1 5924   8.064   4.063   0.993
  840SOL    HW2 5925   8.199   4.065   0.902
  841SOL     OW 5926   5.750   2.761   5.482
  841SOL    HW1 5927   5.736   2.851   5.442
  841SOL    HW2 5928   5.681   2.745   5.553
  842SOL     OW 5929   5.577   3.386   3.456
  842SOL    HW1 5930   5.582   3.313   3.389
  842SOL    HW2 5931   5.647   3.455   3.436
  843SOL     OW 5932   5.416   7.666   4.402
  843SOL    HW1 5933   5.403   7.589   4.340
  843SOL    HW2 5934   5.351   7.738   4.380
  844SOL     OW 5935   6.005   2.876   8.391
  844SOL    HW1 5936   5.966   2.877   8.483
  844SOL    HW2 5937   6.088   2.932   8.390
  845SOL     OW 5938   8.765   3.750   1.444
  845SOL    HW1 5939   8.758   3.654   1.470
  845SOL    HW2 5940   8.857   3.785   1.466
  846SOL     OW 5941   6.974   0.665   7.296
  846SOL    HW1 5942   6.875   0.671   7.308
  846SOL    HW2 5943   6.998   0.572   7.269
  847SOL     OW 5944   0.610   3.400   2.850
  847SOL    HW1 5945   0.649   3.362   2.766
  847SOL    HW2 5946   0.510   3.399   2.844
  848SOL     OW 5947   4.056   7.392   8.238
  848SOL    HW1 5948   4.091   7.319   8.181
  848SOL    HW2 5949   3.970   7.427   8.199
  849SOL     OW 5950   2.572   2.669   7.714
  849SOL    HW1 5951   2.507   2.596   7.735
  849SOL    HW2 5952   2.657   2.630   7.680
  850SOL     OW 5953   4.541   5.528   5.053
  850SOL    HW1 5954   4.501   5.585   5.125
  850SOL    HW2 5955   4.487   5.445   5.042
  851SOL     OW 5956   3.711   5.665   3.858
  851SOL    HW1 5957   3.769   5.606   3.914
  851SOL    HW2 5958   3.659   5.609   3.794
  852SOL     OW 5959   2.984   4.801   4.185
  852SOL    HW1 5960   3.051   4.865   4.222
  852SOL    HW2 5961   2.892   4.828   4.214
  853SOL     OW 5962   1.807   5.634   4.387
  853SOL    HW1 5963   1.752   5.615   4.468
  853SOL    HW2 5964   1.848   5.725   4.396
  854SOL     OW 5965   6.334   7.304   8.503
  854SOL    HW1 5966   6.277   7.385   8.509
  854SOL    HW2 5967   6.429   7.331   8.490
  855SOL     OW 5968   2.829   2.530   6.877
  855SOL    HW1 5969   2.780   2.501   6.795
  855SOL    HW2 5970   2.791   2.616   6.910
  856SOL     OW 5971   5.783   7.067   8.872
  856SOL    HW1 5972   5.745   7.132   8.807
  856SOL    HW2 5973   5.834   6.996   8.823
  857SOL     OW 5974   5.029   6.270   8.535
  857SOL    HW1 5975   5.088   6.259   8.456
  857SOL    HW2 5976   4.944   6.314   8.507
  858SOL     OW 5977   0.193   2.867   5.325
  858SOL    HW1 5978   0.278   2.899   5.368
  858SOL    HW2 5979   0.115   2.893   5.382
  859SOL     OW 5980   2.917   5.854   2.929
  859SOL    HW1 5981   2.868   5.775   2.966
  859SOL    HW2 5982   2.852   5.925   2.904
  860SOL     OW 5983   7.819   1.585   7.183
  860SOL    HW1 5984   7.753   1.551   7.250
  860SOL    HW2 5985   7.893   1.633   7.231
  861SOL     OW 5986   4.799   5.657   6.840
  861SOL    HW1 5987   4.823   5.748   6.806
  861SOL    HW2 5988   4.872   5.625   6.901
  862SOL     OW 5989   4.014   0.987   7.671
  862SOL    HW1 5990   4.035   0.915   7.737
  862SOL    HW2 5991   3.931   1.035   7.700
  863SOL     OW 5992   6.273   6.224   8.291
  863SOL    HW1 5993   6.370   6.231   8.316
  863SOL    HW2 5994   6.260   6.148   8.229
  864SOL     OW 5995   3.842   0.585   7.708
  864SOL    HW1 5996   3.796   0.673   7.719
  864SOL    HW2 5997   3.912   0.575   7.779
  865SOL     OW 5998   6.888   1.383   1.796
  865SOL    HW1 5999   6.954   1.341   1.734
  865SOL    HW2 6000   6.854   1.314   1.861
  866SOL     OW 6001   0.496   4.472   5.714
  866SOL    HW1 6002   0.590   4.504   5.722
  866SOL    HW2 6003   0.487   4.383   5.758
  867SOL     OW 6004   3.527   6.934   2.272
  867SOL    HW1 6005   3.515   6.857   2.334
  867SOL    HW2 6006   3.623   6.937   2.242
  868SOL     OW 6007   4.204   1.450   3.434
  868SOL    HW1 6008   4.184   1.485   3.526
  868SOL    HW2 6009   4.165   1.511   3.365
  869SOL     OW 6010   1.808   1.427   5.318
  869SOL    HW1 6011   1.832   1.504   5.259
  869SOL    HW2 6012   1.725   1.448   5.370
  870SOL     OW 6013   6.720   0.874   2.851
  870SOL    HW1 6014   6.673   0.886   2.939
  870SOL    HW2 6015   6.807   0.923   2.852
  871SOL     OW 6016   4.072   2.846   1.088
  871SOL    HW1 6017   4.100   2.808   1.000
  871SOL    HW2 6018   4.021   2.931   1.074
  872SOL     OW 6019   8.321   7.305   5.307
  872SOL    HW1 6020   8.419   7.305   5.330
  872SOL    HW2 6021   8.280   7.390   5.338
  873SOL     OW 6022   7.852   3.962   5.777
  873SOL    HW1 6023   7.898   4.043   5.811
  873SOL    HW2 6024   7.790   3.987   5.703
  874SOL     OW 6025   3.263   1.287   8.133
  874SOL    HW1 6026   3.357   1.313   8.110
  874SOL    HW2 6027   3.259   1.188   8.148
  875SOL     OW 6028   6.237   0.152   4.147
  875SOL    HW1 6029   6.297   0.090   4.097
  875SOL    HW2 6030   6.209   0.227   4.087
  876SOL     OW 6031   4.821   1.068   2.255
  876SOL    HW1 6032   4.920   1.068   2.240
  876SOL    HW2 6033   4.791   0.978   2.284
  877SOL     OW 6034   0.271   2.100   0.224
  877SOL    HW1 6035   0.292   2.028   0.158
  877SOL    HW2 6036   0.206   2.165   0.184
  878SOL     OW 6037   5.268   2.559   3.505
  878SOL    HW1 6038   5.180   2.593   3.538
  878SOL    HW2 6039   5.329   2.636   3.489
  879SOL     OW 6040   5.784   6.899   0.244
  879SOL    HW1 6041   5.791   6.945   0.155
  879SOL    HW2 6042   5.805   6.964   0.317
  880SOL     OW 6043   5.694   6.738   3.608
  880SOL    HW1 6044   5.747   6.655   3.629
  880SOL    HW2 6045   5.646   6.768   3.690
  881SOL     OW 6046   4.235   5.781   7.680
  881SOL    HW1 6047   4.286   5.804   7.764
  881SOL    HW2 6048   4.300   5.751   7.610
  882SOL     OW 6049   2.942   7.332   6.070
  882SOL    HW1 6050   2.853   7.287   6.079
  882SOL    HW2 6051   3.012   7.263   6.054
  883SOL     OW 6052   8.742   7.183   5.295
  883SOL    HW1 6053   8.666   7.118   5.303
  883SOL    HW2 6054   8.707   7.270   5.260
  884SOL     OW 6055   3.638   5.137   2.819
  884SOL    HW1 6056   3.690   5.209   2.772
  884SOL    HW2 6057   3.669   5.130   2.914
  885SOL     OW 6058   3.226   1.027   8.148
  885SOL    HW1 6059   3.294   0.955   8.136
  885SOL    HW2 6060   3.137   0.994   8.116
  886SOL     OW 6061   4.942   3.268   3.644
  886SOL    HW1 6062   4.862   3.327   3.654
  886SOL    HW2 6063   5.024   3.317   3.671
  887SOL     OW 6064   7.890   7.428   5.863
  887SOL    HW1 6065   7.955   7.485   5.913
  887SOL    HW2 6066   7.920   7.333   5.865
  888SOL     OW 6067   4.256   7.861   0.854
  888SOL    HW1 6068   4.287   7.767   0.871
  888SOL    HW2 6069   4.319   7.906   0.792
  889SOL     OW 6070   1.992   4.054   4.037
  889SOL    HW1 6071   2.005   4.151   4.016
  889SOL    HW2 6072   2.070   4.021   4.089
  890SOL     OW 6073   1.776   3.570   3.771
  890SOL    HW1 6074   1.859   3.599   3.819
  890SOL    HW2 6075   1.695   3.604   3.819
  891SOL     OW 6076   8.267   2.602   2.587
  891SOL    HW1 6077   8.241   2.687   2.632
  891SOL    HW2 6078   8.357   2.613   2.544
  892SOL     OW 6079   5.002   0.521   4.549
  892SOL    HW1 6080   4.979   0.425   4.532
  892SOL    HW2 6081   4.929   0.579   4.514
  893SOL     OW 6082   3.767   6.829   6.471
  893SOL    HW1 6083   3.852   6.820   6.522
  893SOL    HW2 6084   3.746   6.926   6.458
  894SOL     OW 6085   1.277   1.034   0.537
  894SOL    HW1 6086   1.223   1.047   0.620
  894SOL    HW2 6087   1.261   1.110   0.474
  895SOL     OW 6088   2.608   5.739   3.393
  895SOL    HW1 6089   2.677   5.762   3.462
  895SOL    HW2 6090   2.527   5.796   3.407
  896SOL     OW 6091   4.274   1.000   8.872
  896SOL    HW1 6092   4.372   1.002   8.851
  896SOL    HW2 6093   4.221   0.993   8.788
  897SOL     OW 6094   5.157   1.416   6.846
  897SOL    HW1 6095   5.108   1.362   6.778
  897SOL    HW2 6096   5.146   1.514   6.825
  898SOL     OW 6097   5.963   3.066   0.633
  898SOL    HW1 6098   5.966   2.972   0.666
  898SOL    HW2 6099   5.906   3.070   0.551
  899SOL     OW 6100   5.997   4.174   0.175
  899SOL    HW1 6101   5.911   4.134   0.206
  899SOL    HW2 6102   6.033   4.121   0.098
  900SOL     OW 6103   0.385   2.009   5.905
  900SOL    HW1 6104   0.310   1.950   5.936
  900SOL    HW2 6105   0.450   1.954   5.851
  901SOL     OW 6106   2.172   6.483   5.210
  901SOL    HW1 6107   2.075   6.462   5.196
  901SOL    HW2 6108   2.184   6.530   5.298
  902SOL     OW 6109   1.702   6.236   2.864
  902SOL    HW1 6110   1.623   6.290   2.893
  902SOL    HW2 6111   1.781   6.260   2.920
  903SOL     OW 6112   2.701   6.618   5.695
  903SOL    HW1 6113   2.626   6.650   5.637
  903SOL    HW2 6114   2.788   6.634   5.649
  904SOL     OW 6115   4.432   7.367   5.276
  904SOL    HW1 6116   4.384   7.325   5.353
  904SOL    HW2 6117   4.481   7.449   5.307
  905SOL     OW 6118   1.939   5.134   5.237
  905SOL    HW1 6119   1.882   5.213   5.256
  905SOL    HW2 6120   1.919   5.099   5.145
  906SOL     OW 6121   6.888   1.567   5.486
  906SOL    HW1 6122   6.910   1.661   5.514
  906SOL    HW2 6123   6.839   1.569   5.399
  907SOL     OW 6124   5.839   8.634   5.220
  907SOL    HW1 6125   5.894   8.644   5.137
  907SOL    HW2 6126   5.757   8.691   5.213
  908SOL     OW 6127   2.662   2.678   0.968
  908SOL    HW1 6128   2.742   2.650   0.915
  908SOL    HW2 6129   2.691   2.706   1.060
  909SOL     OW 6130   5.397   0.679   1.685
  909SOL    HW1 6131   5.371   0.700   1.779
  909SOL    HW2 6132   5.468   0.609   1.685
  910SOL     OW 6133   5.472   8.478   6.831
  910SOL    HW1 6134   5.548   8.491   6.769
  910SOL    HW2 6135   5.412   8.407   6.796
  911SOL     OW 6136   3.624   2.465   8.839
  911SOL    HW1 6137   3.544   2.503   8.884
  911SOL    HW2 6138   3.595   2.396   8.772
  912SOL     OW 6139   8.054   5.009   2.540
  912SOL    HW1 6140   8.123   5.059   2.593
  912SOL    HW2 6141   7.993   5.074   2.495
  913SOL     OW 6142   4.291   3.746   0.817
  913SOL    HW1 6143   4.231   3.703   0.885
  913SOL    HW2 6144   4.238   3.772   0.737
  914SOL     OW 6145   0.701   6.601   7.656
  914SOL    HW1 6146   0.630   6.565   7.717
  914SOL    HW2 6147   0.776   6.535   7.650
  915SOL     OW 6148   8.238   4.058   7.076
  915SOL    HW1 6149   8.192   4.102   7.153
  915SOL    HW2 6150   8.268   3.967   7.103
  916SOL     OW 6151   2.630   3.369   6.732
  916SOL    HW1 6152   2.596   3.343   6.822
  916SOL    HW2 6153   2.589   3.457   6.705
  917SOL     OW 6154   0.616   0.125   4.163
  917SOL    HW1 6155   0.703   0.168   4.139
  917SOL    HW2 6156   0.634   0.036   4.204
  918SOL     OW 6157   6.517   8.227   5.494
  918SOL    HW1 6158   6.598   8.276   5.462
  918SOL    HW2 6159   6.509   8.236   5.593
  919SOL     OW 6160   3.811   2.166   0.193
  919SOL    HW1 6161   3.849   2.094   0.250
  919SOL    HW2 6162   3.794   2.247   0.248
  920SOL     OW 6163   4.647   0.398   6.854
  920SOL    HW1 6164   4.699   0.340   6.916
  920SOL    HW2 6165   4.662   0.494   6.877
  921SOL     OW 6166   0.445   2.517   4.420
  921SOL    HW1 6167   0.473   2.593   4.362
  921SOL    HW2 6168   0.386   2.455   4.367
  922SOL     OW 6169   0.635   2.851   7.260
  922SOL    HW1 6170   0.725   2.893   7.255
  922SOL    HW2 6171   0.618   2.819   7.353
  923SOL     OW 6172   0.107   8.722   0.037
  923SOL    HW1 6173   0.076   8.691   0.126
  923SOL    HW2 6174   0.207   8.716   0.031
  924SOL     OW 6175   2.712   5.833   5.700
  924SOL    HW1 6176   2.786   5.887   5.659
  924SOL    HW2 6177   2.751   5.751   5.743
  925SOL     OW 6178   3.448   1.919   6.231
  925SOL    HW1 6179   3.442   1.997   6.169
  925SOL    HW2 6180   3.454   1.952   6.325
  926SOL     OW 6181   8.695   8.702   6.978
  926SOL    HW1 6182   8.745   8.720   6.894
  926SOL    HW2 6183   8.641   8.619   6.968
  927SOL     OW 6184   1.339   5.070   4.674
  927SOL    HW1 6185   1.329   5.169   4.667
  927SOL    HW2 6186   1.397   5.037   4.599
  928SOL     OW 6187   4.669   5.015   4.828
  928SOL    HW1 6188   4.644   5.107   4.797
  928SOL    HW2 6189   4.769   5.008   4.830
  929SOL     OW 6190   1.946   2.765   6.716
  929SOL    HW1 6191   1.881   2.738   6.646
  929SOL    HW2 6192   1.985   2.854   6.694
  930SOL     OW 6193   4.853   7.564   1.733
  930SOL    HW1 6194   4.949   7.578   1.706
  930SOL    HW2 6195   4.805   7.515   1.660
  931SOL     OW 6196   5.568   5.986   8.350
  931SOL    HW1 6197   5.557   6.071   8.402
  931SOL    HW2 6198   5.657   5.985   8.306
  932SOL     OW 6199   7.469   3.825   3.402
  932SOL    HW1 6200   7.526   3.744   3.397
  932SOL    HW2 6201   7.490   3.877   3.485
  933SOL     OW 6202   0.053   0.139   0.051
  933SOL    HW1 6203   0.049   0.039   0.053
  933SOL    HW2 6204   0.132   0.170   0.104
  934SOL     OW 6205   2.361   3.474   1.280
  934SOL    HW1 6206   2.347   3.401   1.347
  934SOL    HW2 6207   2.391   3.557   1.326
  935SOL     OW 6208   0.267   1.018   8.174
  935SOL    HW1 6209   0.311   1.101   8.207
  935SOL    HW2 6210   0.185   1.000   8.229
  936SOL     OW 6211   7.508   0.298   0.858
  936SOL    HW1 6212   7.512   0.215   0.803
  936SOL    HW2 6213   7.601   0.333   0.873
  937SOL     OW 6214   1.119   4.445   3.751
  937SOL    HW1 6215   1.197   4.474   3.806
  937SOL    HW2 6216   1.057   4.391   3.808
  938SOL     OW 6217   8.605   6.558   5.438
  938SOL    HW1 6218   8.576   6.542   5.532
  938SOL    HW2 6219   8.639   6.652   5.428
  939SOL     OW 6220   6.196   8.368   5.164
  939SOL    HW1 6221   6.278   8.310   5.159
  939SOL    HW2 6222   6.202   8.426   5.245
  940SOL     OW 6223   5.745   6.621   4.610
  940SOL    HW1 6224   5.759   6.690   4.681
  940SOL    HW2 6225   5.652   6.585   4.617
  941SOL     OW 6226   2.776   0.237   0.732
  941SOL    HW1 6227   2.739   0.155   0.687
  941SOL    HW2 6228   2.788   0.219   0.829
  942SOL     OW 6229   0.075   1.114   0.315
  942SOL    HW1 6230   0.167   1.149   0.304
  942SOL    HW2 6231   0.071   1.058   0.398
  943SOL     OW 6232   4.255   3.126   2.506
  943SOL    HW1 6233   4.339   3.077   2.482
  943SOL    HW2 6234   4.248   3.210   2.452
  944SOL     OW 6235   6.156   7.491   5.960
  944SOL    HW1 6236   6.247   7.485   5.919
  944SOL    HW2 6237   6.088   7.457   5.895
  945SOL     OW 6238   4.960   5.280   0.761
  945SOL    HW1 6239   4.931   5.188   0.790
  945SOL    HW2 6240   4.988   5.333   0.840
  946SOL     OW 6241   1.210   1.458   5.791
  946SOL    HW1 6242   1.208   1.371   5.742
  946SOL    HW2 6243   1.276   1.519   5.747
  947SOL     OW 6244   5.683   2.328   1.913
  947SOL    HW1 6245   5.706   2.373   2.000
  947SOL    HW2 6246   5.584   2.317   1.907
  948SOL     OW 6247   4.911   1.541   2.425
  948SOL    HW1 6248   4.817   1.523   2.396
  948SOL    HW2 6249   4.911   1.584   2.515
  949SOL     OW 6250   5.176   5.420   1.394
  949SOL    HW1 6251   5.146   5.452   1.484
  949SOL    HW2 6252   5.250   5.479   1.361
  950SOL     OW 6253   5.501   0.906   5.779
  950SOL    HW1 6254   5.583   0.866   5.738
  950SOL    HW2 6255   5.512   0.912   5.878
  951SOL     OW 6256   6.145   7.214   8.057
  951SOL    HW1 6257   6.233   7.228   8.103
  951SOL    HW2 6258   6.134   7.280   7.984
  952SOL     OW 6259   6.033   8.270   0.272
  952SOL    HW1 6260   6.065   8.331   0.345
  952SOL    HW2 6261   5.938   8.293   0.248
  953SOL     OW 6262   1.063   8.601   5.273
  953SOL    HW1 6263   0.984   8.654   5.302
  953SOL    HW2 6264   1.096   8.545   5.349
  954SOL     OW 6265   2.192   5.307   1.509
  954SOL    HW1 6266   2.288   5.281   1.507
  954SOL    HW2 6267   2.145   5.259   1.583
  955SOL     OW 6268   1.208   4.670   3.407
  955SOL    HW1 6269   1.235   4.716   3.322
  955SOL    HW2 6270   1.290   4.652   3.463
  956SOL     OW 6271   2.857   0.466   0.994
  956SOL    HW1 6272   2.848   0.486   1.092
  956SOL    HW2 6273   2.834   0.370   0.978
  957SOL     OW 6274   2.710   6.686   7.472
  957SOL    HW1 6275   2.702   6.619   7.399
  957SOL    HW2 6276   2.731   6.640   7.558
  958SOL     OW 6277   2.206   8.530   8.702
  958SOL    HW1 6278   2.140   8.572   8.640
  958SOL    HW2 6279   2.190   8.563   8.795
  959SOL     OW 6280   2.131   6.247   2.584
  959SOL    HW1 6281   2.203   6.191   2.544
  959SOL    HW2 6282   2.046   6.232   2.533
  960SOL     OW 6283   3.620   4.690   1.541
  960SOL    HW1 6284   3.615   4.599   1.581
  960SOL    HW2 6285   3.558   4.695   1.462
  961SOL     OW 6286   0.300   4.918   4.361
  961SOL    HW1 6287   0.255   5.005   4.382
  961SOL    HW2 6288   0.326   4.873   4.446
  962SOL     OW 6289   5.267   2.814   4.165
  962SOL    HW1 6290   5.254   2.787   4.070
  962SOL    HW2 6291   5.304   2.737   4.217
  963SOL     OW 6292   0.225   6.020   2.058
  963SOL    HW1 6293   0.174   6.040   1.974
  963SOL    HW2 6294   0.244   6.106   2.107
  964SOL     OW 6295   8.701   4.325   2.867
  964SOL    HW1 6296   8.619   4.305   2.814
  964SOL    HW2 6297   8.695   4.418   2.903
  965SOL     OW 6298   2.042   5.436   6.006
  965SOL    HW1 6299   2.118   5.469   6.061
  965SOL    HW2 6300   2.066   5.440   5.909
  966SOL     OW 6301   2.521   2.175   5.963
  966SOL    HW1 6302   2.480   2.257   6.004
  966SOL    HW2 6303   2.460   2.140   5.892
  967SOL     OW 6304   6.529   7.832   3.691
  967SOL    HW1 6305   6.580   7.908   3.649
  967SOL    HW2 6306   6.591   7.755   3.705
  968SOL     OW 6307   8.149   0.560   2.857
  968SOL    HW1 6308   8.184   0.568   2.950
  968SOL    HW2 6309   8.082   0.486   2.854
  969SOL     OW 6310   3.336   7.421   5.006
  969SOL    HW1 6311   3.242   7.435   4.975
  969SOL    HW2 6312   3.350   7.468   5.093
  970SOL     OW 6313   5.681   7.703   3.200
  970SOL    HW1 6314   5.698   7.619   3.252
  970SOL    HW2 6315   5.582   7.714   3.188
  971SOL     OW 6316   0.441   6.559   5.219
  971SOL    HW1 6317   0.491   6.495   5.277
  971SOL    HW2 6318   0.438   6.524   5.125
  972SOL     OW 6319   3.803   0.237   1.630
  972SOL    HW1 6320   3.884   0.182   1.611
  972SOL    HW2 6321   3.723   0.195   1.589
  973SOL     OW 6322   2.908   1.286   5.234
  973SOL    HW1 6323   2.992   1.329   5.268
  973SOL    HW2 6324   2.931   1.226   5.157
  974SOL     OW 6325   2.250   4.183   4.807
  974SOL    HW1 6326   2.157   4.146   4.802
  974SOL    HW2 6327   2.262   4.250   4.733
  975SOL     OW 6328   1.436   2.683   0.440
  975SOL    HW1 6329   1.438   2.750   0.514
  975SOL    HW2 6330   1.363   2.705   0.376
  976SOL     OW 6331   3.645   4.494   2.894
  976SOL    HW1 6332   3.593   4.484   2.809
  976SOL    HW2 6333   3.658   4.404   2.936
  977SOL     OW 6334   8.436   6.297   4.298
  977SOL    HW1 6335   8.382   6.332   4.375
  977SOL    HW2 6336   8.532   6.320   4.312
  978SOL     OW 6337   5.103   6.990   1.497
  978SOL    HW1 6338   5.092   6.890   1.501
  978SOL    HW2 6339   5.023   7.034   1.537
  979SOL     OW 6340   5.597   5.306   5.064
  979SOL    HW1 6341   5.568   5.333   4.972
  979SOL    HW2 6342   5.616   5.208   5.065
  980SOL     OW 6343   0.551   4.433   1.089
  980SOL    HW1 6344   0.546   4.521   1.042
  980SOL    HW2 6345   0.590   4.446   1.180
  981SOL     OW 6346   1.589   6.828   7.770
  981SOL    HW1 6347   1.596   6.821   7.671
  981SOL    HW2 6348   1.596   6.737   7.811
  982SOL     OW 6349   2.208   6.387   4.845
  982SOL    HW1 6350   2.169   6.475   4.869
  982SOL    HW2 6351   2.268   6.397   4.765
  983SOL     OW 6352   6.395   1.512   8.052
  983SOL    HW1 6353   6.400   1.419   8.015
  983SOL    HW2 6354   6.467   1.525   8.120
  984SOL     OW 6355   1.100   4.232   8.812
  984SOL    HW1 6356   1.186   4.182   8.800
  984SOL    HW2 6357   1.023   4.174   8.786
  985SOL     OW 6358   8.364   8.494   3.932
  985SOL    HW1 6359   8.353   8.474   4.029
  985SOL    HW2 6360   8.405   8.416   3.886
  986SOL     OW 6361   3.249   1.791   0.380
  986SOL    HW1 6362   3.321   1.723   0.369
  986SOL    HW2 6363   3.287   1.874   0.421
  987SOL     OW 6364   7.343   3.305   7.782
  987SOL    HW1 6365   7.331   3.232   7.714
  987SOL    HW2 6366   7.341   3.394   7.736
  988SOL     OW 6367   2.687   7.543   8.381
  988SOL    HW1 6368   2.732   7.555   8.293
  988SOL    HW2 6369   2.600   7.593   8.382
  989SOL     OW 6370   0.903   3.534   0.565
  989SOL    HW1 6371   0.927   3.438   0.547
  989SOL    HW2 6372   0.924   3.556   0.660
  990SOL     OW 6373   8.029   7.946   0.271
  990SOL    HW1 6374   8.074   7.875   0.217
  990SOL    HW2 6375   8.090   7.975   0.345
  991SOL     OW 6376   2.126   6.387   1.875
  991SOL    HW1 6377   2.225   6.383   1.864
  991SOL    HW2 6378   2.083   6.319   1.815
  992SOL     OW 6379   7.493   5.036   5.589
  992SOL    HW1 6380   7.457   4.996   5.504
  992SOL    HW2 6381   7.574   5.090   5.568
  993SOL     OW 6382   7.176   6.153   7.478
  993SOL    HW1 6383   7.212   6.125   7.389
  993SOL    HW2 6384   7.076   6.148   7.477
  994SOL     OW 6385   7.358   8.699   0.133
  994SOL    HW1 6386   7.350   8.607   0.095
  994SOL    HW2 6387   7.405   8.758   0.068
  995SOL     OW 6388   7.908   0.501   8.131
  995SOL    HW1 6389   7.934   0.406   8.151
  995SOL    HW2 6390   7.808   0.509   8.130
  996SOL     OW 6391   3.371   0.143   0.062
  996SOL    HW1 6392   3.393   0.058   0.014
  996SOL    HW2 6393   3.424   0.218   0.022
  997SOL     OW 6394   8.450   6.300   5.587
  997SOL    HW1 6395   8.379   6.329   5.651
  997SOL    HW2 6396   8.443   6.353   5.503
  998SOL     OW 6397   5.974   8.206   8.792
  998SOL    HW1 6398   6.037   8.163   8.856
  998SOL    HW2 6399   6.016   8.290   8.757
  999SOL     OW 6400   0.081   3.601   2.141
  999SOL    HW1 6401   0.141   3.575   2.065
  999SOL    HW2 6402  -0.003   3.547   2.136
 1000SOL     OW 6403   5.300   6.825   7.487
 1000SOL    HW1 6404   5.235   6.766   7.535
 1000SOL    HW2 6405   5.388   6.778   7.479
 1001SOL     OW 6406   7.198   6.114   1.096
 1001SOL    HW1 6407   7.294   6.122   1.121
 1001SOL    HW2 6408   7.188   6.120   0.997
 1002SOL     OW 6409   5.215   2.458   1.587
 1002SOL    HW1 6410   5.279   2.496   1.520
 1002SOL    HW2 6411   5.150   2.529   1.614
 1003SOL     OW 6412   5.172   4.356   2.753
 1003SOL    HW1 6413   5.234   4.356   2.674
 1003SOL    HW2 6414   5.163   4.263   2.788
 1004SOL     OW 6415   0.558   4.886   0.635
 1004SOL    HW1 6416   0.471   4.881   0.684
 1004SOL    HW2 6417   0.550   4.950   0.558
 1005SOL     OW 6418   4.172   6.673   8.229
 1005SOL    HW1 6419   4.196   6.585   8.269
 1005SOL    HW2 6420   4.210   6.747   8.285
 1006SOL     OW 6421   4.474   6.539   6.151
 1006SOL    HW1 6422   4.507   6.445   6.151
 1006SOL    HW2 6423   4.551   6.602   6.149
 1007SOL     OW 6424   2.132   7.357   4.828
 1007SOL    HW1 6425   2.167   7.446   4.799
 1007SOL    HW2 6426   2.113   7.358   4.926
 1008SOL     OW 6427   7.893   0.285   3.990
 1008SOL    HW1 6428   7.976   0.236   3.965
 1008SOL    HW2 6429   7.897   0.311   4.086
 1009SOL     OW 6430   7.852   6.382   0.769
 1009SOL    HW1 6431   7.889   6.292   0.790
 1009SOL    HW2 6432   7.926   6.449   0.767
 1010SOL     OW 6433   5.080   4.950   2.219
 1010SOL    HW1 6434   5.177   4.930   2.232
 1010SOL    HW2 6435   5.069   5.007   2.138
 1011SOL     OW 6436   4.279   4.944   8.262
 1011SOL    HW1 6437   4.212   5.013   8.233
 1011SOL    HW2 6438   4.264   4.860   8.210
 1012SOL     OW 6439   6.000   3.960   1.135
 1012SOL    HW1 6440   5.997   3.915   1.045
 1012SOL    HW2 6441   6.096   3.976   1.160
 1013SOL     OW 6442   7.294   1.769   4.245
 1013SOL    HW1 6443   7.340   1.685   4.274
 1013SOL    HW2 6444   7.356   1.846   4.259
 1014SOL     OW 6445   2.441   7.568   5.343
 1014SOL    HW1 6446   2.459   7.624   5.423
 1014SOL    HW2 6447   2.351   7.592   5.305
 1015SOL     OW 6448   1.335   1.332   6.695
 1015SOL    HW1 6449   1.322   1.374   6.606
 1015SOL    HW2 6450   1.309   1.397   6.767
 1016SOL     OW 6451   0.660   7.887   7.635
 1016SOL    HW1 6452   0.716   7.813   7.672
 1016SOL    HW2 6453   0.629   7.863   7.544
 1017SOL     OW 6454   6.614   0.991   1.658
 1017SOL    HW1 6455   6.660   0.954   1.738
 1017SOL    HW2 6456   6.612   0.922   1.586
 1018SOL     OW 6457   0.439   5.452   6.101
 1018SOL    HW1 6458   0.512   5.384   6.109
 1018SOL    HW2 6459   0.431   5.482   6.006
 1019SOL     OW 6460   5.176   5.967   7.740
 1019SOL    HW1 6461   5.256   5.998   7.791
 1019SOL    HW2 6462   5.105   5.937   7.804
 1020SOL     OW 6463   5.035   1.750   7.457
 1020SOL    HW1 6464   5.029   1.847   7.477
 1020SOL    HW2 6465   4.969   1.700   7.513
 1021SOL     OW 6466   2.847   4.245   1.827
 1021SOL    HW1 6467   2.830   4.188   1.747
 1021SOL    HW2 6468   2.845   4.342   1.801
 1022SOL     OW 6469   0.868   3.625   0.846
 1022SOL    HW1 6470   0.819   3.653   0.928
 1022SOL    HW2 6471   0.949   3.572   0.872
 1023SOL     OW 6472   6.150   3.591   3.167
 1023SOL    HW1 6473   6.066   3.550   3.201
 1023SOL    HW2 6474   6.215   3.603   3.242
 1024SOL     OW 6475   5.981   6.567   2.727
 1024SOL    HW1 6476   6.056   6.502   2.735
 1024SOL    HW2 6477   5.908   6.527   2.671
 1025SOL     OW 6478   4.704   5.894   1.295
 1025SOL    HW1 6479   4.704   5.961   1.222
 1025SOL    HW2 6480   4.744   5.808   1.262
 1026SOL     OW 6481   8.456   1.928   1.699
 1026SOL    HW1 6482   8.548   1.920   1.736
 1026SOL    HW2 6483   8.448   2.014   1.648
 1027SOL     OW 6484   4.894   4.763   5.040
 1027SOL    HW1 6485   4.934   4.672   5.053
 1027SOL    HW2 6486   4.801   4.754   5.006
 1028SOL     OW 6487   6.639   1.564   3.435
 1028SOL    HW1 6488   6.583   1.644   3.454
 1028SOL    HW2 6489   6.621   1.493   3.504
 1029SOL     OW 6490   0.668   8.476   3.867
 1029SOL    HW1 6491   0.637   8.564   3.902
 1029SOL    HW2 6492   0.732   8.434   3.932
 1030SOL     OW 6493   6.350   0.724   2.759
 1030SOL    HW1 6494   6.403   0.681   2.685
 1030SOL    HW2 6495   6.369   0.677   2.845
 1031SOL     OW 6496   4.490   2.982   3.720
 1031SOL    HW1 6497   4.467   3.074   3.752
 1031SOL    HW2 6498   4.426   2.916   3.759
 1032SOL     OW 6499   4.484   6.804   6.843
 1032SOL    HW1 6500   4.460   6.898   6.816
 1032SOL    HW2 6501   4.583   6.796   6.851
 1033SOL     OW 6502   0.239   2.084   6.809
 1033SOL    HW1 6503   0.294   2.102   6.727
 1033SOL    HW2 6504   0.211   2.172   6.849
 1034SOL     OW 6505   8.081   5.814   4.972
 1034SOL    HW1 6506   8.171   5.787   5.005
 1034SOL    HW2 6507   8.020   5.831   5.050
 1035SOL     OW 6508   0.024   2.214   7.494
 1035SOL    HW1 6509   0.078   2.134   7.467
 1035SOL    HW2 6510  -0.024   2.194   7.579
 1036SOL     OW 6511   0.458   1.500   4.690
 1036SOL    HW1 6512   0.469   1.443   4.772
 1036SOL    HW2 6513   0.367   1.540   4.689
 1037SOL     OW 6514   2.085   4.274   2.186
 1037SOL    HW1 6515   2.122   4.206   2.122
 1037SOL    HW2 6516   2.055   4.228   2.269
 1038SOL     OW 6517   4.832   5.590   7.567
 1038SOL    HW1 6518   4.822   5.687   7.589
 1038SOL    HW2 6519   4.749   5.541   7.594
 1039SOL     OW 6520   6.250   6.338   0.184
 1039SOL    HW1 6521   6.287   6.423   0.146
 1039SOL    HW2 6522   6.240   6.347   0.283
 1040SOL     OW 6523   8.130   3.896   8.005
 1040SOL    HW1 6524   8.176   3.873   7.919
 1040SOL    HW2 6525   8.156   3.988   8.033
 1041SOL     OW 6526   8.050   1.301   5.517
 1041SOL    HW1 6527   8.016   1.395   5.524
 1041SOL    HW2 6528   8.135   1.292   5.569
 1042SOL     OW 6529   2.290   8.485   7.675
 1042SOL    HW1 6530   2.253   8.576   7.658
 1042SOL    HW2 6531   2.389   8.487   7.667
 1043SOL     OW 6532   4.209   4.603   0.179
 1043SOL    HW1 6533   4.245   4.515   0.211
 1043SOL    HW2 6534   4.160   4.648   0.253
 1044SOL     OW 6535   2.145   6.715   3.569
 1044SOL    HW1 6536   2.201   6.794   3.594
 1044SOL    HW2 6537   2.065   6.746   3.516
 1045SOL     OW 6538   4.400   2.702   6.459
 1045SOL    HW1 6539   4.465   2.668   6.527
 1045SOL    HW2 6540   4.444   2.705   6.370
 1046SOL     OW 6541   2.495   6.556   7.101
 1046SOL    HW1 6542   2.449   6.641   7.127
 1046SOL    HW2 6543   2.585   6.553   7.144
 1047SOL     OW 6544   8.527   4.185   3.274
 1047SOL    HW1 6545   8.606   4.230   3.318
 1047SOL    HW2 6546   8.555   4.149   3.185
 1048SOL     OW 6547   7.812   4.673   2.352
 1048SOL    HW1 6548   7.907   4.695   2.373
 1048SOL    HW2 6549   7.799   4.670   2.252
 1049SOL     OW 6550   4.062   6.955   0.196
 1049SOL    HW1 6551   4.054   7.051   0.172
 1049SOL    HW2 6552   4.001   6.900   0.139
 1050SOL     OW 6553   2.391   1.206   7.389
 1050SOL    HW1 6554   2.346   1.252   7.465
 1050SOL    HW2 6555   2.479   1.250   7.370
 1051SOL     OW 6556   3.570   7.824   7.583
 1051SOL    HW1 6557   3.602   7.799   7.674
 1051SOL    HW2 6558   3.470   7.818   7.579
 1052SOL     OW 6559   3.818   4.682   4.802
 1052SOL    HW1 6560   3.764   4.727   4.872
 1052SOL    HW2 6561   3.836   4.587   4.829
 1053SOL     OW 6562   8.773   4.761   3.900
 1053SOL    HW1 6563   8.778   4.697   3.824
 1053SOL    HW2 6564   8.802   4.852   3.869
 1054SOL     OW 6565   5.607   7.331   6.834
 1054SOL    HW1 6566   5.537   7.262   6.850
 1054SOL    HW2 6567   5.689   7.287   6.798
 1055SOL     OW 6568   0.795   7.350   8.371
 1055SOL    HW1 6569   0.821   7.384   8.461
 1055SOL    HW2 6570   0.742   7.420   8.322
 1056SOL     OW 6571   4.694   0.618   6.125
 1056SOL    HW1 6572   4.595   0.629   6.128
 1056SOL    HW2 6573   4.729   0.603   6.218
 1057SOL     OW 6574   4.195   1.766   6.336
 1057SOL    HW1 6575   4.112   1.739   6.386
 1057SOL    HW2 6576   4.253   1.821   6.395
 1058SOL     OW 6577   7.215   2.480   6.760
 1058SOL    HW1 6578   7.262   2.568   6.768
 1058SOL    HW2 6579   7.271   2.408   6.802
 1059SOL     OW 6580   1.022   0.725   0.623
 1059SOL    HW1 6581   1.045   0.768   0.711
 1059SOL    HW2 6582   1.092   0.747   0.556
 1060SOL     OW 6583   4.922   2.111   8.803
 1060SOL    HW1 6584   5.020   2.127   8.803
 1060SOL    HW2 6585   4.888   2.108   8.897
 1061SOL     OW 6586   1.409   0.740   2.396
 1061SOL    HW1 6587   1.493   0.793   2.396
 1061SOL    HW2 6588   1.426   0.650   2.437
 1062SOL     OW 6589   3.028   3.169   2.207
 1062SOL    HW1 6590   2.946   3.183   2.152
 1062SOL    HW2 6591   3.052   3.072   2.208
 1063SOL     OW 6592   7.482   6.816   4.797
 1063SOL    HW1 6593   7.496   6.717   4.799
 1063SOL    HW2 6594   7.484   6.852   4.890
 1064SOL     OW 6595   0.879   5.747   5.940
 1064SOL    HW1 6596   0.848   5.741   5.845
 1064SOL    HW2 6597   0.861   5.838   5.976
 1065SOL     OW 6598   7.140   2.766   6.513
 1065SOL    HW1 6599   7.096   2.786   6.601
 1065SOL    HW2 6600   7.176   2.850   6.474
 1066SOL     OW 6601   1.442   4.914   7.781
 1066SOL    HW1 6602   1.427   4.992   7.843
 1066SOL    HW2 6603   1.505   4.850   7.824
 1067SOL     OW 6604   6.973   8.766   7.482
 1067SOL    HW1 6605   6.885   8.728   7.513
 1067SOL    HW2 6606   7.016   8.702   7.418
 1068SOL     OW 6607   4.950   5.641   6.566
 1068SOL    HW1 6608   4.899   5.606   6.644
 1068SOL    HW2 6609   5.042   5.601   6.565
 1069SOL     OW 6610   3.032   6.139   4.481
 1069SOL    HW1 6611   3.017   6.189   4.566
 1069SOL    HW2 6612   2.958   6.073   4.468
 1070SOL     OW 6613   8.542   6.927   2.118
 1070SOL    HW1 6614   8.639   6.931   2.092
 1070SOL    HW2 6615   8.487   6.972   2.047
 1071SOL     OW 6616   3.739   5.496   0.452
 1071SOL    HW1 6617   3.757   5.472   0.356
 1071SOL    HW2 6618   3.772   5.422   0.511
 1072SOL     OW 6619   3.824   4.542   5.841
 1072SOL    HW1 6620   3.869   4.481   5.906
 1072SOL    HW2 6621   3.821   4.498   5.751
 1073SOL     OW 6622   6.927   2.563   2.621
 1073SOL    HW1 6623   6.887   2.631   2.559
 1073SOL    HW2 6624   6.902   2.472   2.590
 1074SOL     OW 6625   4.602   0.063   0.122
 1074SOL    HW1 6626   4.674   0.033   0.060
 1074SOL    HW2 6627   4.513   0.050   0.078
 1075SOL     OW 6628   5.899   0.233   7.908
 1075SOL    HW1 6629   5.799   0.238   7.909
 1075SOL    HW2 6630   5.929   0.199   7.819
 1076SOL     OW 6631   5.925   4.402   0.316
 1076SOL    HW1 6632   5.978   4.320   0.291
 1076SOL    HW2 6633   5.887   4.443   0.233
 1077SOL     OW 6634   0.900   8.000   2.538
 1077SOL    HW1 6635   0.811   8.034   2.568
 1077SOL    HW2 6636   0.958   7.985   2.617
 1078SOL     OW 6637   6.278   7.045   6.857
 1078SOL    HW1 6638   6.262   7.029   6.759
 1078SOL    HW2 6639   6.366   7.092   6.868
 1079SOL     OW 6640   3.126   1.482   5.566
 1079SOL    HW1 6641   3.061   1.556   5.547
 1079SOL    HW2 6642   3.145   1.431   5.481
 1080SOL     OW 6643   2.413   6.651   3.473
 1080SOL    HW1 6644   2.385   6.696   3.388
 1080SOL    HW2 6645   2.332   6.629   3.527
 1081SOL     OW 6646   6.442   5.979   3.089
 1081SOL    HW1 6647   6.485   5.925   3.163
 1081SOL    HW2 6648   6.403   6.062   3.128
 1082SOL     OW 6649   5.768   3.986   8.374
 1082SOL    HW1 6650   5.850   3.956   8.422
 1082SOL    HW2 6651   5.762   3.942   8.285
 1083SOL     OW 6652   8.059   6.362   5.662
 1083SOL    HW1 6653   8.050   6.362   5.761
 1083SOL    HW2 6654   8.098   6.449   5.632
 1084SOL     OW 6655   7.616   2.060   3.137
 1084SOL    HW1 6656   7.711   2.087   3.127
 1084SOL    HW2 6657   7.568   2.128   3.192
 1085SOL     OW 6658   7.120   2.995   0.687
 1085SOL    HW1 6659   7.195   3.043   0.643
 1085SOL    HW2 6660   7.129   3.003   0.787
 1086SOL     OW 6661   5.215   6.957   2.164
 1086SOL    HW1 6662   5.247   6.895   2.092
 1086SOL    HW2 6663   5.126   6.926   2.198
 1087SOL     OW 6664   3.634   4.431   1.558
 1087SOL    HW1 6665   3.636   4.362   1.630
 1087SOL    HW2 6666   3.723   4.437   1.514
 1088SOL     OW 6667   4.881   5.029   3.203
 1088SOL    HW1 6668   4.865   5.105   3.265
 1088SOL    HW2 6669   4.949   4.967   3.244
 1089SOL     OW 6670   7.689   4.953   6.254
 1089SOL    HW1 6671   7.653   5.012   6.181
 1089SOL    HW2 6672   7.618   4.887   6.281
 1090SOL     OW 6673   7.365   5.845   4.108
 1090SOL    HW1 6674   7.415   5.930   4.124
 1090SOL    HW2 6675   7.282   5.845   4.163
 1091SOL     OW 6676   5.969   3.497   7.005
 1091SOL    HW1 6677   5.951   3.499   6.907
 1091SOL    HW2 6678   5.912   3.427   7.048
 1092SOL     OW 6679   8.845   2.602   6.265
 1092SOL    HW1 6680   8.828   2.533   6.195
 1092SOL    HW2 6681   8.805   2.689   6.236
 1093SOL     OW 6682   0.970   2.579   1.466
 1093SOL    HW1 6683   0.974   2.547   1.560
 1093SOL    HW2 6684   0.940   2.505   1.407
 1094SOL     OW 6685   3.988   5.571   8.619
 1094SOL    HW1 6686   4.073   5.609   8.656
 1094SOL    HW2 6687   3.953   5.631   8.547
 1095SOL     OW 6688   0.655   0.112   0.425
 1095SOL    HW1 6689   0.689   0.198   0.387
 1095SOL    HW2 6690   0.728   0.043   0.420
 1096SOL     OW 6691   0.192   7.509   8.790
 1096SOL    HW1 6692   0.239   7.443   8.731
 1096SOL    HW2 6693   0.215   7.490   8.886
 1097SOL     OW 6694   3.239   2.693   2.366
 1097SOL    HW1 6695   3.283   2.609   2.399
 1097SOL    HW2 6696   3.245   2.763   2.438
 1098SOL     OW 6697   5.051   8.326   7.748
 1098SOL    HW1 6698   4.993   8.407   7.748
 1098SOL    HW2 6699   5.036   8.274   7.663
 1099SOL     OW 6700   5.608   6.599   5.795
 1099SOL    HW1 6701   5.622   6.512   5.748
 1099SOL    HW2 6702   5.664   6.602   5.878
 1100SOL     OW 6703   0.782   1.764   5.326
 1100SOL    HW1 6704   0.771   1.716   5.413
 1100SOL    HW2 6705   0.693   1.795   5.293
 1101SOL     OW 6706   1.795   2.279   8.036
 1101SOL    HW1 6707   1.815   2.204   8.099
 1101SOL    HW2 6708   1.731   2.342   8.079
 1102SOL     OW 6709   5.965   7.514   1.684
 1102SOL    HW1 6710   5.884   7.500   1.627
 1102SOL    HW2 6711   6.045   7.474   1.639
 1103SOL     OW 6712   5.430   6.648   6.326
 1103SOL    HW1 6713   5.361   6.713   6.297
 1103SOL    HW2 6714   5.400   6.602   6.410
 1104SOL     OW 6715   6.024   4.163   0.612
 1104SOL    HW1 6716   5.942   4.133   0.564
 1104SOL    HW2 6717   6.075   4.084   0.644
 1105SOL     OW 6718   7.103   2.123   8.034
 1105SOL    HW1 6719   7.198   2.101   8.054
 1105SOL    HW2 6720   7.067   2.058   7.967
 1106SOL     OW 6721   3.213   1.398   5.052
 1106SOL    HW1 6722   3.293   1.448   5.018
 1106SOL    HW2 6723   3.200   1.316   4.997
 1107SOL     OW 6724   1.124   5.453   1.485
 1107SOL    HW1 6725   1.189   5.471   1.411
 1107SOL    HW2 6726   1.155   5.373   1.537
 1108SOL     OW 6727   7.377   0.193   4.608
 1108SOL    HW1 6728   7.420   0.103   4.597
 1108SOL    HW2 6729   7.436   0.252   4.664
 1109SOL     OW 6730   0.264   0.578   4.552
 1109SOL    HW1 6731   0.337   0.577   4.620
 1109SOL    HW2 6732   0.253   0.486   4.514
 1110SOL     OW 6733   6.903   7.981   1.288
 1110SOL    HW1 6734   6.982   8.000   1.346
 1110SOL    HW2 6735   6.860   8.067   1.261
 1111SOL     OW 6736   7.100   7.230   7.491
 1111SOL    HW1 6737   7.167   7.213   7.563
 1111SOL    HW2 6738   7.146   7.236   7.402
 1112SOL     OW 6739   8.465   7.552   4.270
 1112SOL    HW1 6740   8.393   7.611   4.234
 1112SOL    HW2 6741   8.552   7.578   4.228
 1113SOL     OW 6742   2.129   6.843   5.620
 1113SOL    HW1 6743   2.069   6.861   5.542
 1113SOL    HW2 6744   2.223   6.868   5.597
 1114SOL     OW 6745   5.854   5.694   1.108
 1114SOL    HW1 6746   5.831   5.670   1.203
 1114SOL    HW2 6747   5.773   5.686   1.051
 1115SOL     OW 6748   5.360   5.397   6.180
 1115SOL    HW1 6749   5.374   5.439   6.090
 1115SOL    HW2 6750   5.408   5.451   6.249
 1116SOL     OW 6751   3.077   0.239   5.673
 1116SOL    HW1 6752   3.120   0.166   5.727
 1116SOL    HW2 6753   3.051   0.204   5.583
 1117SOL     OW 6754   2.443   6.777   5.307
 1117SOL    HW1 6755   2.381   6.854   5.299
 1117SOL    HW2 6756   2.528   6.806   5.350
 1118SOL     OW 6757   1.231   4.026   4.363
 1118SOL    HW1 6758   1.248   4.108   4.308
 1118SOL    HW2 6759   1.211   3.950   4.302
 1119SOL     OW 6760   3.701   3.444   3.332
 1119SOL    HW1 6761   3.705   3.403   3.241
 1119SOL    HW2 6762   3.794   3.458   3.366
 1120SOL     OW 6763   1.818   5.372   1.071
 1120SOL    HW1 6764   1.737   5.357   1.127
 1120SOL    HW2 6765   1.805   5.455   1.017
 1121SOL     OW 6766   7.564   5.576   7.287
 1121SOL    HW1 6767   7.579   5.629   7.204
 1121SOL    HW2 6768   7.637   5.509   7.297
 1122SOL     OW 6769   1.807   3.076   5.725
 1122SOL    HW1 6770   1.819   3.166   5.683
 1122SOL    HW2 6771   1.867   3.068   5.805
 1123SOL     OW 6772   1.095   2.283   1.754
 1123SOL    HW1 6773   1.148   2.253   1.675
 1123SOL    HW2 6774   1.121   2.229   1.835
 1124SOL     OW 6775   6.086   3.196   1.455
 1124SOL    HW1 6776   5.994   3.169   1.484
 1124SOL    HW2 6777   6.080   3.247   1.369
 1125SOL     OW 6778   0.554   1.350   3.868
 1125SOL    HW1 6779   0.620   1.354   3.793
 1125SOL    HW2 6780   0.468   1.392   3.839
 1126SOL     OW 6781   2.550   5.912   0.820
 1126SOL    HW1 6782   2.578   5.968   0.741
 1126SOL    HW2 6783   2.600   5.825   0.817
 1127SOL     OW 6784   7.070   6.124   4.210
 1127SOL    HW1 6785   7.097   6.042   4.261
 1127SOL    HW2 6786   7.117   6.125   4.122
 1128SOL     OW 6787   2.787   1.142   0.093
 1128SOL    HW1 6788   2.857   1.072   0.096
 1128SOL    HW2 6789   2.792   1.191   0.006
 1129SOL     OW 6790   4.909   3.197   4.756
 1129SOL    HW1 6791   4.963   3.280   4.769
 1129SOL    HW2 6792   4.964   3.117   4.780
 1130SOL     OW 6793   6.945   1.590   0.658
 1130SOL    HW1 6794   7.035   1.588   0.701
 1130SOL    HW2 6795   6.955   1.615   0.561
 1131SOL     OW 6796   1.196   5.386   2.850
 1131SOL    HW1 6797   1.134   5.388   2.771
 1131SOL    HW2 6798   1.179   5.304   2.904
 1132SOL     OW 6799   5.869   7.035   0.494
 1132SOL    HW1 6800   5.809   7.114   0.483
 1132SOL    HW2 6801   5.958   7.054   0.454
 1133SOL     OW 6802   7.004   7.477   5.113
 1133SOL    HW1 6803   6.931   7.409   5.110
 1133SOL    HW2 6804   7.093   7.431   5.115
 1134SOL     OW 6805   1.880   6.620   3.863
 1134SOL    HW1 6806   1.830   6.599   3.780
 1134SOL    HW2 6807   1.846   6.706   3.902
 1135SOL     OW 6808   7.458   5.130   1.475
 1135SOL    HW1 6809   7.461   5.037   1.512
 1135SOL    HW2 6810   7.551   5.162   1.457
 1136SOL     OW 6811   6.834   6.807   2.558
 1136SOL    HW1 6812   6.820   6.714   2.593
 1136SOL    HW2 6813   6.893   6.804   2.478
 1137SOL     OW 6814   6.664   7.204   0.367
 1137SOL    HW1 6815   6.570   7.224   0.338
 1137SOL    HW2 6816   6.728   7.235   0.298
 1138SOL     OW 6817   5.513   4.514   0.796
 1138SOL    HW1 6818   5.442   4.449   0.770
 1138SOL    HW2 6819   5.479   4.607   0.785
 1139SOL     OW 6820   6.591   8.439   4.625
 1139SOL    HW1 6821   6.678   8.402   4.659
 1139SOL    HW2 6822   6.603   8.534   4.597
 1140SOL     OW 6823   4.337   6.642   7.248
 1140SOL    HW1 6824   4.357   6.740   7.247
 1140SOL    HW2 6825   4.319   6.611   7.154
 1141SOL     OW 6826   2.896   7.909   6.132
 1141SOL    HW1 6827   2.821   7.843   6.135
 1141SOL    HW2 6828   2.922   7.927   6.037
 1142SOL     OW 6829   0.478   8.008   8.389
 1142SOL    HW1 6830   0.419   7.929   8.409
 1142SOL    HW2 6831   0.545   7.982   8.320
 1143SOL     OW 6832   8.453   4.289   1.397
 1143SOL    HW1 6833   8.541   4.253   1.365
 1143SOL    HW2 6834   8.465   4.336   1.484
 1144SOL     OW 6835   6.133   4.642   2.263
 1144SOL    HW1 6836   6.067   4.586   2.214
 1144SOL    HW2 6837   6.226   4.617   2.235
 1145SOL     OW 6838   7.363   3.823   0.376
 1145SOL    HW1 6839   7.432   3.787   0.439
 1145SOL    HW2 6840   7.350   3.921   0.395
 1146SOL     OW 6841   6.274   2.965   5.891
 1146SOL    HW1 6842   6.330   3.045   5.914
 1146SOL    HW2 6843   6.182   2.994   5.866
 1147SOL     OW 6844   6.976   0.344   7.383
 1147SOL    HW1 6845   7.023   0.346   7.471
 1147SOL    HW2 6846   6.878   0.333   7.397
 1148SOL     OW 6847   3.105   7.851   4.924
 1148SOL    HW1 6848   3.187   7.907   4.938
 1148SOL    HW2 6849   3.056   7.842   5.011
 1149SOL     OW 6850   3.810   0.955   7.234
 1149SOL    HW1 6851   3.828   0.856   7.237
 1149SOL    HW2 6852   3.742   0.974   7.163
 1150SOL     OW 6853   8.355   6.277   6.824
 1150SOL    HW1 6854   8.287   6.310   6.758
 1150SOL    HW2 6855   8.367   6.179   6.814
 1151SOL     OW 6856   5.203   4.126   5.612
 1151SOL    HW1 6857   5.216   4.222   5.588
 1151SOL    HW2 6858   5.127   4.118   5.677
 1152SOL     OW 6859   6.276   4.138   2.307
 1152SOL    HW1 6860   6.177   4.143   2.298
 1152SOL    HW2 6861   6.299   4.093   2.393
 1153SOL     OW 6862   6.413   6.009   5.281
 1153SOL    HW1 6863   6.362   6.077   5.228
 1153SOL    HW2 6864   6.453   5.942   5.219
 1154SOL     OW 6865   4.175   6.081   8.421
 1154SOL    HW1 6866   4.191   6.154   8.487
 1154SOL    HW2 6867   4.080   6.051   8.427
 1155SOL     OW 6868   8.499   7.390   5.540
 1155SOL    HW1 6869   8.588   7.381   5.584
 1155SOL    HW2 6870   8.433   7.331   5.586
 1156SOL     OW 6871   0.590   2.090   4.065
 1156SOL    HW1 6872   0.502   2.054   4.033
 1156SOL    HW2 6873   0.663   2.026   4.040
 1157SOL     OW 6874   1.895   4.021   3.246
 1157SOL    HW1 6875   1.895   4.095   3.178
 1157SOL    HW2 6876   1.801   3.994   3.265
 1158SOL     OW 6877   0.472   6.041   7.252
 1158SOL    HW1 6878   0.515   6.122   7.212
 1158SOL    HW2 6879   0.539   5.992   7.307
 1159SOL     OW 6880   6.675   3.758   1.806
 1159SOL    HW1 6881   6.586   3.736   1.847
 1159SOL    HW2 6882   6.664   3.764   1.706
 1160SOL     OW 6883   0.195   1.935   0.651
 1160SOL    HW1 6884   0.217   1.898   0.561
 1160SOL    HW2 6885   0.238   2.025   0.661
 1161SOL     OW 6886   7.072   4.919   8.321
 1161SOL    HW1 6887   7.009   4.985   8.362
 1161SOL    HW2 6888   7.086   4.843   8.383
 1162SOL     OW 6889   2.243   3.341   0.462
 1162SOL    HW1 6890   2.310   3.293   0.405
 1162SOL    HW2 6891   2.291   3.392   0.534
 1163SOL     OW 6892   3.540   4.762   7.118
 1163SOL    HW1 6893   3.444   4.790   7.124
 1163SOL    HW2 6894   3.597   4.843   7.105
 1164SOL     OW 6895   1.452   4.917   2.673
 1164SOL    HW1 6896   1.526   4.850   2.664
 1164SOL    HW2 6897   1.419   4.917   2.768
 1165SOL     OW 6898   2.662   7.753   5.960
 1165SOL    HW1 6899   2.679   7.685   5.888
 1165SOL    HW2 6900   2.568   7.743   5.994
 1166SOL     OW 6901   0.188   3.826   3.635
 1166SOL    HW1 6902   0.151   3.799   3.723
 1166SOL    HW2 6903   0.129   3.895   3.593
 1167SOL     OW 6904   0.887   6.672   6.428
 1167SOL    HW1 6905   0.797   6.716   6.422
 1167SOL    HW2 6906   0.890   6.593   6.367
 1168SOL     OW 6907   2.200   4.625   1.478
 1168SOL    HW1 6908   2.223   4.629   1.576
 1168SOL    HW2 6909   2.102   4.607   1.467
 1169SOL     OW 6910   4.033   3.664   2.448
 1169SOL    HW1 6911   3.950   3.719   2.442
 1169SOL    HW2 6912   4.104   3.716   2.496
 1170SOL     OW 6913   7.353   1.417   0.766
 1170SOL    HW1 6914   7.401   1.403   0.680
 1170SOL    HW2 6915   7.392   1.358   0.837
 1171SOL     OW 6916   6.909   7.104   4.161
 1171SOL    HW1 6917   6.880   7.075   4.070
 1171SOL    HW2 6918   6.837   7.159   4.203
 1172SOL     OW 6919   6.821   3.545   5.306
 1172SOL    HW1 6920   6.765   3.549   5.223
 1172SOL    HW2 6921   6.766   3.510   5.382
 1173SOL     OW 6922   1.483   3.413   0.293
 1173SOL    HW1 6923   1.572   3.458   0.284
 1173SOL    HW2 6924   1.411   3.482   0.285
 1174SOL     OW 6925   3.361   6.533   0.170
 1174SOL    HW1 6926   3.405   6.453   0.129
 1174SOL    HW2 6927   3.430   6.602   0.190
 1175SOL     OW 6928   3.620   7.723   7.839
 1175SOL    HW1 6929   3.711   7.705   7.877
 1175SOL    HW2 6930   3.558   7.650   7.868
 1176SOL     OW 6931   3.309   4.951   1.520
 1176SOL    HW1 6932   3.214   4.958   1.552
 1176SOL    HW2 6933   3.337   5.038   1.480
 1177SOL     OW 6934   1.019   5.109   7.925
 1177SOL    HW1 6935   0.946   5.173   7.947
 1177SOL    HW2 6936   1.006   5.074   7.832
 1178SOL     OW 6937   0.422   0.123   0.569
 1178SOL    HW1 6938   0.513   0.125   0.528
 1178SOL    HW2 6939   0.376   0.210   0.552
 1179SOL     OW 6940   2.072   1.752   8.264
 1179SOL    HW1 6941   2.070   1.771   8.166
 1179SOL    HW2 6942   2.067   1.838   8.315
 1180SOL     OW 6943   4.484   5.634   2.632
 1180SOL    HW1 6944   4.416   5.707   2.636
 1180SOL    HW2 6945   4.497   5.595   2.723
 1181SOL     OW 6946   6.968   5.396   0.911
 1181SOL    HW1 6947   6.941   5.405   1.006
 1181SOL    HW2 6948   7.013   5.308   0.896
 1182SOL     OW 6949   4.649   8.210   3.831
 1182SOL    HW1 6950   4.697   8.123   3.838
 1182SOL    HW2 6951   4.612   8.235   3.920
 1183SOL     OW 6952   5.497   6.746   1.765
 1183SOL    HW1 6953   5.532   6.818   1.705
 1183SOL    HW2 6954   5.486   6.661   1.712
 1184SOL     OW 6955   5.169   8.804   4.941
 1184SOL    HW1 6956   5.248   8.764   4.893
 1184SOL    HW2 6957   5.151   8.896   4.906
 1185SOL     OW 6958   6.343   7.359   0.745
 1185SOL    HW1 6959   6.401   7.285   0.710
 1185SOL    HW2 6960   6.320   7.421   0.670
 1186SOL     OW 6961   1.271   4.676   0.736
 1186SOL    HW1 6962   1.248   4.762   0.781
 1186SOL    HW2 6963   1.257   4.601   0.800
 1187SOL     OW 6964   1.183   5.535   6.860
 1187SOL    HW1 6965   1.252   5.531   6.932
 1187SOL    HW2 6966   1.207   5.471   6.787
 1188SOL     OW 6967   4.780   4.574   8.825
 1188SOL    HW1 6968   4.847   4.602   8.894
 1188SOL    HW2 6969   4.740   4.486   8.852
 1189SOL     OW 6970   1.825   5.152   3.992
 1189SOL    HW1 6971   1.922   5.161   3.974
 1189SOL    HW2 6972   1.806   5.180   4.087
 1190SOL     OW 6973   0.809   7.052   7.153
 1190SOL    HW1 6974   0.716   7.019   7.134
 1190SOL    HW2 6975   0.837   7.115   7.082
 1191SOL     OW 6976   7.642   6.594   7.955
 1191SOL    HW1 6977   7.735   6.562   7.941
 1191SOL    HW2 6978   7.595   6.599   7.867
 1192SOL     OW 6979   3.992   2.946   6.653
 1192SOL    HW1 6980   3.997   3.009   6.575
 1192SOL    HW2 6981   3.984   2.852   6.620
 1193SOL     OW 6982   3.650   4.214   7.835
 1193SOL    HW1 6983   3.667   4.131   7.781
 1193SOL    HW2 6984   3.722   4.281   7.816
 1194SOL     OW 6985   6.987   2.465   6.921
 1194SOL    HW1 6986   7.063   2.499   6.867
 1194SOL    HW2 6987   6.908   2.524   6.909
 1195SOL     OW 6988   5.621   1.981   0.129
 1195SOL    HW1 6989   5.675   2.058   0.098
 1195SOL    HW2 6990   5.662   1.940   0.210
 1196SOL     OW 6991   8.011   0.738   6.620
 1196SOL    HW1 6992   7.957   0.767   6.699
 1196SOL    HW2 6993   7.960   0.755   6.536
 1197SOL     OW 6994   5.973   5.940   5.255
 1197SOL    HW1 6995   6.064   5.910   5.282
 1197SOL    HW2 6996   5.908   5.924   5.330
 1198SOL     OW 6997   6.917   3.839   0.341
 1198SOL    HW1 6998   6.979   3.846   0.263
 1198SOL    HW2 6999   6.868   3.926   0.352
 1199SOL     OW 7000   3.840   3.051   3.177
 1199SOL    HW1 7001   3.881   3.059   3.268
 1199SOL    HW2 7002   3.779   3.128   3.161
 1200SOL     OW 7003   2.366   7.796   2.054
 1200SOL    HW1 7004   2.345   7.891   2.073
 1200SOL    HW2 7005   2.392   7.786   1.958
 1201SOL     OW 7006   2.708   6.363   1.791
 1201SOL    HW1 7007   2.717   6.298   1.866
 1201SOL    HW2 7008   2.760   6.330   1.712
 1202SOL     OW 7009   3.264   5.592   2.893
 1202SOL    HW1 7010   3.216   5.677   2.870
 1202SOL    HW2 7011   3.307   5.601   2.983
 1203SOL     OW 7012   4.316   3.575   7.461
 1203SOL    HW1 7013   4.221   3.594   7.488
 1203SOL    HW2 7014   4.327   3.477   7.448
 1204SOL     OW 7015   2.541   0.759   6.297
 1204SOL    HW1 7016   2.563   0.790   6.389
 1204SOL    HW2 7017   2.454   0.710   6.299
 1205SOL     OW 7018   4.089   2.132   4.598
 1205SOL    HW1 7019   4.047   2.046   4.625
 1205SOL    HW2 7020   4.075   2.147   4.501
 1206SOL     OW 7021   2.008   2.466   3.910
 1206SOL    HW1 7022   2.070   2.451   3.833
 1206SOL    HW2 7023   1.983   2.562   3.916
 1207SOL     OW 7024   6.009   2.588   4.538
 1207SOL    HW1 7025   5.970   2.611   4.449
 1207SOL    HW2 7026   6.030   2.672   4.588
 1208SOL     OW 7027   4.839   8.137   8.629
 1208SOL    HW1 7028   4.820   8.053   8.679
 1208SOL    HW2 7029   4.755   8.169   8.585
 1209SOL     OW 7030   7.645   0.332   2.812
 1209SOL    HW1 7031   7.664   0.285   2.898
 1209SOL    HW2 7032   7.676   0.426   2.818
 1210SOL     OW 7033   0.487   6.591   6.133
 1210SOL    HW1 7034   0.580   6.617   6.104
 1210SOL    HW2 7035   0.492   6.520   6.202
 1211SOL     OW 7036   4.680   0.744   3.431
 1211SOL    HW1 7037   4.633   0.657   3.418
 1211SOL    HW2 7038   4.730   0.743   3.518
 1212SOL     OW 7039   0.854   6.804   3.655
 1212SOL    HW1 7040   0.923   6.838   3.592
 1212SOL    HW2 7041   0.872   6.840   3.747
 1213SOL     OW 7042   4.312   3.461   1.106
 1213SOL    HW1 7043   4.387   3.521   1.137
 1213SOL    HW2 7044   4.248   3.515   1.052
 1214SOL     OW 7045   1.499   1.242   6.358
 1214SOL    HW1 7046   1.412   1.290   6.369
 1214SOL    HW2 7047   1.533   1.213   6.447
 1215SOL     OW 7048   2.618   3.179   5.579
 1215SOL    HW1 7049   2.637   3.139   5.669
 1215SOL    HW2 7050   2.658   3.270   5.574
 1216SOL     OW 7051   6.735   2.452   6.365
 1216SOL    HW1 7052   6.771   2.462   6.272
 1216SOL    HW2 7053   6.778   2.519   6.425
 1217SOL     OW 7054   3.428   8.507   6.734
 1217SOL    HW1 7055   3.344   8.561   6.735
 1217SOL    HW2 7056   3.447   8.472   6.826
 1218SOL     OW 7057   2.942   0.093   6.892
 1218SOL    HW1 7058   2.919   0.188   6.869
 1218SOL    HW2 7059   3.034   0.089   6.930
 1219SOL     OW 7060   0.044   2.008   5.967
 1219SOL    HW1 7061  -0.037   2.063   5.945
 1219SOL    HW2 7062   0.074   1.959   5.885
 1220SOL     OW 7063   3.083   3.772   4.186
 1220SOL    HW1 7064   3.159   3.829   4.215
 1220SOL    HW2 7065   3.053   3.713   4.262
 1221SOL     OW 7066   7.842   1.699   1.300
 1221SOL    HW1 7067   7.799   1.634   1.362
 1221SOL    HW2 7068   7.885   1.649   1.225
 1222SOL     OW 7069   6.786   4.852   3.321
 1222SOL    HW1 7070   6.699   4.881   3.280
 1222SOL    HW2 7071   6.767   4.787   3.394
 1223SOL     OW 7072   4.594   2.030   3.096
 1223SOL    HW1 7073   4.501   2.003   3.067
 1223SOL    HW2 7074   4.629   1.963   3.160
 1224SOL     OW 7075   2.714   4.800   7.161
 1224SOL    HW1 7076   2.770   4.722   7.135
 1224SOL    HW2 7077   2.626   4.768   7.197
 1225SOL     OW 7078   6.977   1.115   0.642
 1225SOL    HW1 7079   6.900   1.177   0.626
 1225SOL    HW2 7080   6.958   1.026   0.599
 1226SOL     OW 7081   0.929   0.834   6.640
 1226SOL    HW1 7082   0.993   0.872   6.707
 1226SOL    HW2 7083   0.974   0.827   6.550
 1227SOL     OW 7084   6.321   3.519   2.038
 1227SOL    HW1 7085   6.251   3.450   2.022
 1227SOL    HW2 7086   6.289   3.583   2.108
 1228SOL     OW 7087   8.694   6.996   3.753
 1228SOL    HW1 7088   8.682   7.069   3.686
 1228SOL    HW2 7089   8.791   6.973   3.760
 1229SOL     OW 7090   1.179   1.864   2.104
 1229SOL    HW1 7091   1.138   1.949   2.071
 1229SOL    HW2 7092   1.248   1.832   2.039
 1230SOL     OW 7093   7.256   2.904   4.579
 1230SOL    HW1 7094   7.227   2.999   4.589
 1230SOL    HW2 7095   7.176   2.844   4.582
 1231SOL     OW 7096   4.956   1.796   8.873
 1231SOL    HW1 7097   4.975   1.877   8.818
 1231SOL    HW2 7098   4.860   1.770   8.861
 1232SOL     OW 7099   1.677   3.324   3.171
 1232SOL    HW1 7100   1.593   3.269   3.175
 1232SOL    HW2 7101   1.654   3.417   3.141
 1233SOL     OW 7102   0.085   0.172   2.024
 1233SOL    HW1 7103   0.182   0.155   2.003
 1233SOL    HW2 7104   0.077   0.224   2.109
 1234SOL     OW 7105   2.242   4.053   3.460
 1234SOL    HW1 7106   2.160   4.074   3.406
 1234SOL    HW2 7107   2.224   3.972   3.516
 1235SOL     OW 7108   7.376   1.370   2.776
 1235SOL    HW1 7109   7.387   1.456   2.826
 1235SOL    HW2 7110   7.349   1.297   2.840
 1236SOL     OW 7111   7.624   1.781   3.159
 1236SOL    HW1 7112   7.599   1.876   3.141
 1236SOL    HW2 7113   7.652   1.771   3.255
 1237SOL     OW 7114   6.941   8.564   0.992
 1237SOL    HW1 7115   6.962   8.587   1.087
 1237SOL    HW2 7116   6.842   8.567   0.978
 1238SOL     OW 7117   6.989   5.675   5.910
 1238SOL    HW1 7118   7.060   5.621   5.866
 1238SOL    HW2 7119   6.971   5.758   5.857
 1239SOL     OW 7120   3.168   4.094   3.521
 1239SOL    HW1 7121   3.266   4.107   3.535
 1239SOL    HW2 7122   3.117   4.164   3.572
 1240SOL     OW 7123   2.827   3.088   6.328
 1240SOL    HW1 7124   2.834   3.166   6.265
 1240SOL    HW2 7125   2.806   3.121   6.420
 1241SOL     OW 7126   5.974   3.829   0.197
 1241SOL    HW1 7127   5.923   3.829   0.283
 1241SOL    HW2 7128   5.911   3.853   0.122
 1242SOL     OW 7129   5.217   7.485   8.774
 1242SOL    HW1 7130   5.276   7.524   8.703
 1242SOL    HW2 7131   5.253   7.397   8.803
 1243SOL     OW 7132   0.098   7.908   6.687
 1243SOL    HW1 7133   0.017   7.891   6.631
 1243SOL    HW2 7134   0.103   8.005   6.710
 1244SOL     OW 7135   7.579   0.187   5.249
 1244SOL    HW1 7136   7.627   0.204   5.335
 1244SOL    HW2 7137   7.640   0.208   5.172
 1245SOL     OW 7138   2.610   0.672   5.251
 1245SOL    HW1 7139   2.600   0.761   5.295
 1245SOL    HW2 7140   2.581   0.678   5.156
 1246SOL     OW 7141   6.119   6.626   1.703
 1246SOL    HW1 7142   6.189   6.676   1.652
 1246SOL    HW2 7143   6.148   6.616   1.798
 1247SOL     OW 7144   6.272   8.503   2.025
 1247SOL    HW1 7145   6.217   8.584   2.006
 1247SOL    HW2 7146   6.292   8.455   1.939
 1248SOL     OW 7147   1.620   8.589   6.037
 1248SOL    HW1 7148   1.559   8.524   5.993
 1248SOL    HW2 7149   1.682   8.541   6.099
 1249SOL     OW 7150   3.664   5.664   3.329
 1249SOL    HW1 7151   3.633   5.596   3.263
 1249SOL    HW2 7152   3.764   5.664   3.333
 1250SOL     OW 7153   6.799   1.300   0.304
 1250SOL    HW1 7154   6.828   1.214   0.262
 1250SOL    HW2 7155   6.879   1.358   0.319
 1251SOL     OW 7156   7.899   0.640   4.765
 1251SOL    HW1 7157   7.943   0.556   4.733
 1251SOL    HW2 7158   7.801   0.625   4.773
 1252SOL     OW 7159   4.455   0.674   2.363
 1252SOL    HW1 7160   4.355   0.665   2.368
 1252SOL    HW2 7161   4.496   0.585   2.346
 1253SOL     OW 7162   4.678   0.831   4.559
 1253SOL    HW1 7163   4.657   0.928   4.544
 1253SOL    HW2 7164   4.724   0.821   4.647
 1254SOL     OW 7165   8.509   5.872   2.667
 1254SOL    HW1 7166   8.570   5.952   2.672
 1254SOL    HW2 7167   8.429   5.888   2.725
 1255SOL     OW 7168   1.199   4.600   2.724
 1255SOL    HW1 7169   1.233   4.507   2.712
 1255SOL    HW2 7170   1.259   4.650   2.786
 1256SOL     OW 7171   6.107   8.488   2.741
 1256SOL    HW1 7172   6.167   8.543   2.683
 1256SOL    HW2 7173   6.159   8.414   2.783
 1257SOL     OW 7174   6.501   1.918   8.540
 1257SOL    HW1 7175   6.510   2.007   8.583
 1257SOL    HW2 7176   6.409   1.882   8.554
 1258SOL     OW 7177   2.067   4.463   8.256
 1258SOL    HW1 7178   1.977   4.507   8.245
 1258SOL    HW2 7179   2.112   4.455   8.167
 1259SOL     OW 7180   0.547   4.674   0.955
 1259SOL    HW1 7181   0.586   4.647   0.868
 1259SOL    HW2 7182   0.616   4.724   1.009
 1260SOL     OW 7183   6.089   1.905   1.010
 1260SOL    HW1 7184   6.106   1.866   1.101
 1260SOL    HW2 7185   5.994   1.935   1.005
 1261SOL     OW 7186   8.541   0.329   7.126
 1261SOL    HW1 7187   8.456   0.291   7.162
 1261SOL    HW2 7188   8.587   0.259   7.069
 1262SOL     OW 7189   6.210   4.682   1.248
 1262SOL    HW1 7190   6.206   4.584   1.227
 1262SOL    HW2 7191   6.254   4.695   1.336
 1263SOL     OW 7192   2.704   4.857   2.338
 1263SOL    HW1 7193   2.744   4.805   2.262
 1263SOL    HW2 7194   2.775   4.876   2.406
 1264SOL     OW 7195   0.581   5.327   7.134
 1264SOL    HW1 7196   0.506   5.333   7.069
 1264SOL    HW2 7197   0.597   5.231   7.157
 1265SOL     OW 7198   6.514   8.733   1.512
 1265SOL    HW1 7199   6.432   8.754   1.459
 1265SOL    HW2 7200   6.563   8.818   1.533
 1266SOL     OW 7201   7.447   8.428   3.138
 1266SOL    HW1 7202   7.432   8.393   3.231
 1266SOL    HW2 7203   7.540   8.462   3.130
 1267SOL     OW 7204   0.087   3.904   8.727
 1267SOL    HW1 7205   0.133   3.987   8.758
 1267SOL    HW2 7206  -0.008   3.903   8.760
 1268SOL     OW 7207   0.696   7.237   4.966
 1268SOL    HW1 7208   0.677   7.228   4.869
 1268SOL    HW2 7209   0.652   7.162   5.016
 1269SOL     OW 7210   4.553   6.263   6.947
 1269SOL    HW1 7211   4.503   6.293   7.029
 1269SOL    HW2 7212   4.529   6.323   6.870
 1270SOL     OW 7213   8.521   3.547   6.533
 1270SOL    HW1 7214   8.545   3.604   6.455
 1270SOL    HW2 7215   8.594   3.552   6.601
 1271SOL     OW 7216   5.876   4.450   3.400
 1271SOL    HW1 7217   5.862   4.441   3.302
 1271SOL    HW2 7218   5.925   4.535   3.420
 1272SOL     OW 7219   7.134   1.826   8.766
 1272SOL    HW1 7220   7.094   1.898   8.709
 1272SOL    HW2 7221   7.228   1.809   8.736
 1273SOL     OW 7222   1.565   1.721   0.699
 1273SOL    HW1 7223   1.481   1.759   0.658
 1273SOL    HW2 7224   1.542   1.674   0.784
 1274SOL     OW 7225   2.750   6.732   2.305
 1274SOL    HW1 7226   2.823   6.679   2.348
 1274SOL    HW2 7227   2.776   6.754   2.211
 1275SOL     OW 7228   2.827   7.752   1.964
 1275SOL    HW1 7229   2.857   7.756   1.869
 1275SOL    HW2 7230   2.756   7.683   1.974
 1276SOL     OW 7231   0.261   3.508   4.544
 1276SOL    HW1 7232   0.185   3.565   4.515
 1276SOL    HW2 7233   0.267   3.427   4.485
 1277SOL     OW 7234   6.973   8.283   5.145
 1277SOL    HW1 7235   7.023   8.200   5.168
 1277SOL    HW2 7236   6.879   8.276   5.178
 1278SOL     OW 7237   3.748   3.247   6.028
 1278SOL    HW1 7238   3.753   3.301   6.112
 1278SOL    HW2 7239   3.712   3.157   6.049
 1279SOL     OW 7240   6.293   2.537   4.884
 1279SOL    HW1 7241   6.277   2.438   4.878
 1279SOL    HW2 7242   6.390   2.555   4.896
 1280SOL     OW 7243   7.510   6.062   8.279
 1280SOL    HW1 7244   7.505   6.101   8.187
 1280SOL    HW2 7245   7.493   5.963   8.274
 1281SOL     OW 7246   4.029   6.839   6.602
 1281SOL    HW1 7247   4.112   6.854   6.549
 1281SOL    HW2 7248   4.037   6.885   6.690
 1282SOL     OW 7249   1.292   8.888   8.502
 1282SOL    HW1 7250   1.314   8.912   8.407
 1282SOL    HW2 7251   1.269   8.790   8.506
 1283SOL     OW 7252   6.901   6.703   7.303
 1283SOL    HW1 7253   6.849   6.708   7.217
 1283SOL    HW2 7254   6.838   6.710   7.380
 1284SOL     OW 7255   3.397   0.862   8.797
 1284SOL    HW1 7256   3.330   0.892   8.865
 1284SOL    HW2 7257   3.392   0.921   8.717
 1285SOL     OW 7258   6.733   6.695   5.259
 1285SOL    HW1 7259   6.795   6.619   5.281
 1285SOL    HW2 7260   6.740   6.766   5.328
 1286SOL     OW 7261   3.401   3.456   8.616
 1286SOL    HW1 7262   3.377   3.401   8.697
 1286SOL    HW2 7263   3.498   3.444   8.595
 1287SOL     OW 7264   4.493   1.620   2.449
 1287SOL    HW1 7265   4.452   1.704   2.484
 1287SOL    HW2 7266   4.566   1.643   2.384
 1288SOL     OW 7267   8.586   3.851   2.681
 1288SOL    HW1 7268   8.600   3.868   2.778
 1288SOL    HW2 7269   8.536   3.927   2.640
 1289SOL     OW 7270   4.312   5.422   0.288
 1289SOL    HW1 7271   4.250   5.423   0.366
 1289SOL    HW2 7272   4.274   5.363   0.217
 1290SOL     OW 7273   6.583   0.927   3.068
 1290SOL    HW1 7274   6.501   0.898   3.117
 1290SOL    HW2 7275   6.620   1.010   3.110
 1291SOL     OW 7276   8.816   5.334   2.642
 1291SOL    HW1 7277   8.814   5.345   2.543
 1291SOL    HW2 7278   8.818   5.424   2.686
 1292SOL     OW 7279   8.207   6.846   0.074
 1292SOL    HW1 7280   8.166   6.759   0.045
 1292SOL    HW2 7281   8.306   6.841   0.062
 1293SOL     OW 7282   1.857   0.308   6.243
 1293SOL    HW1 7283   1.863   0.254   6.160
 1293SOL    HW2 7284   1.761   0.317   6.271
 1294SOL     OW 7285   5.293   3.503   0.970
 1294SOL    HW1 7286   5.212   3.470   1.019
 1294SOL    HW2 7287   5.283   3.485   0.872
 1295SOL     OW 7288   5.113   3.791   1.283
 1295SOL    HW1 7289   5.184   3.778   1.214
 1295SOL    HW2 7290   5.138   3.868   1.342
 1296SOL     OW 7291   0.080   4.092   0.792
 1296SOL    HW1 7292   0.058   4.063   0.885
 1296SOL    HW2 7293   0.155   4.158   0.795
 1297SOL     OW 7294   1.253   5.863   7.821
 1297SOL    HW1 7295   1.170   5.918   7.811
 1297SOL    HW2 7296   1.239   5.774   7.777
 1298SOL     OW 7297   7.846   5.611   2.227
 1298SOL    HW1 7298   7.890   5.644   2.143
 1298SOL    HW2 7299   7.782   5.680   2.261
 1299SOL     OW 7300   5.080   6.706   7.071
 1299SOL    HW1 7301   5.099   6.681   7.166
 1299SOL    HW2 7302   5.124   6.641   7.009
 1300SOL     OW 7303   7.644   5.635   3.562
 1300SOL    HW1 7304   7.693   5.553   3.590
 1300SOL    HW2 7305   7.653   5.648   3.463
 1301SOL     OW 7306   1.265   4.855   6.781
 1301SOL    HW1 7307   1.212   4.815   6.706
 1301SOL    HW2 7308   1.346   4.799   6.798
 1302SOL     OW 7309   0.014   0.083   3.638
 1302SOL    HW1 7310   0.013   0.087   3.538
 1302SOL    HW2 7311   0.107   0.098   3.671
 1303SOL     OW 7312   5.631   8.169   4.087
 1303SOL    HW1 7313   5.659   8.261   4.060
 1303SOL    HW2 7314   5.700   8.131   4.148
 1304SOL     OW 7315   7.981   0.904   0.293
 1304SOL    HW1 7316   7.995   0.947   0.204
 1304SOL    HW2 7317   7.891   0.862   0.297
 1305SOL     OW 7318   3.907   5.216   5.198
 1305SOL    HW1 7319   3.845   5.153   5.245
 1305SOL    HW2 7320   3.853   5.282   5.146
 1306SOL     OW 7321   8.704   4.961   1.685
 1306SOL    HW1 7322   8.633   4.915   1.739
 1306SOL    HW2 7323   8.747   4.895   1.623
 1307SOL     OW 7324   8.736   6.798   5.415
 1307SOL    HW1 7325   8.789   6.851   5.481
 1307SOL    HW2 7326   8.797   6.757   5.347
 1308SOL     OW 7327   3.759   4.870   2.807
 1308SOL    HW1 7328   3.716   4.823   2.730
 1308SOL    HW2 7329   3.716   4.960   2.819
 1309SOL     OW 7330   4.897   5.822   4.549
 1309SOL    HW1 7331   4.817   5.881   4.552
 1309SOL    HW2 7332   4.899   5.764   4.631
 1310SOL     OW 7333   6.445   6.667   4.419
 1310SOL    HW1 7334   6.515   6.674   4.489
 1310SOL    HW2 7335   6.477   6.711   4.335
 1311SOL     OW 7336   8.840   4.716   6.033
 1311SOL    HW1 7337   8.897   4.795   6.055
 1311SOL    HW2 7338   8.797   4.730   5.943
 1312SOL     OW 7339   6.953   6.800   4.770
 1312SOL    HW1 7340   6.902   6.845   4.843
 1312SOL    HW2 7341   6.922   6.705   4.760
 1313SOL     OW 7342   5.177   8.260   0.054
 1313SOL    HW1 7343   5.258   8.294   0.006
 1313SOL    HW2 7344   5.205   8.210   0.136
 1314SOL     OW 7345   0.335   4.709   1.737
 1314SOL    HW1 7346   0.405   4.779   1.755
 1314SOL    HW2 7347   0.249   4.737   1.779
 1315SOL     OW 7348   0.828   7.134   3.705
 1315SOL    HW1 7349   0.871   7.202   3.765
 1315SOL    HW2 7350   0.845   7.043   3.741
 1316SOL     OW 7351   8.605   1.555   6.810
 1316SOL    HW1 7352   8.509   1.565   6.835
 1316SOL    HW2 7353   8.621   1.601   6.723
 1317SOL     OW 7354   1.595   5.187   0.036
 1317SOL    HW1 7355   1.579   5.098   0.080
 1317SOL    HW2 7356   1.688   5.190  -0.001
 1318SOL     OW 7357   3.227   1.693   7.448
 1318SOL    HW1 7358   3.195   1.712   7.541
 1318SOL    HW2 7359   3.162   1.731   7.382
 1319SOL     OW 7360   4.246   0.404   8.080
 1319SOL    HW1 7361   4.286   0.433   7.993
 1319SOL    HW2 7362   4.290   0.453   8.155
 1320SOL     OW 7363   7.253   7.354   6.242
 1320SOL    HW1 7364   7.163   7.321   6.215
 1320SOL    HW2 7365   7.288   7.299   6.318
 1321SOL     OW 7366   1.451   7.053   3.596
 1321SOL    HW1 7367   1.451   6.956   3.573
 1321SOL    HW2 7368   1.381   7.072   3.664
 1322SOL     OW 7369   8.821   4.366   8.569
 1322SOL    HW1 7370   8.778   4.285   8.529
 1322SOL    HW2 7371   8.794   4.375   8.664
 1323SOL     OW 7372   7.709   2.997   3.415
 1323SOL    HW1 7373   7.679   3.080   3.461
 1323SOL    HW2 7374   7.777   2.950   3.471
 1324SOL     OW 7375   6.509   4.212   3.807
 1324SOL    HW1 7376   6.551   4.252   3.725
 1324SOL    HW2 7377   6.523   4.272   3.885
 1325SOL     OW 7378   5.039   4.477   2.000
 1325SOL    HW1 7379   5.097   4.539   1.948
 1325SOL    HW2 7380   5.046   4.385   1.963
 1326SOL     OW 7381   8.800   3.203   8.092
 1326SOL    HW1 7382   8.796   3.296   8.129
 1326SOL    HW2 7383   8.864   3.200   8.015
 1327SOL     OW 7384   4.749   5.502   0.990
 1327SOL    HW1 7385   4.845   5.475   0.998
 1327SOL    HW2 7386   4.692   5.421   0.978
 1328SOL     OW 7387   8.518   8.602   4.962
 1328SOL    HW1 7388   8.556   8.530   4.904
 1328SOL    HW2 7389   8.591   8.668   4.983
 1329SOL     OW 7390   1.624   2.151   4.248
 1329SOL    HW1 7391   1.712   2.111   4.273
 1329SOL    HW2 7392   1.612   2.238   4.297
 1330SOL     OW 7393   3.897   1.159   0.196
 1330SOL    HW1 7394   3.856   1.103   0.124
 1330SOL    HW2 7395   3.997   1.156   0.187
 1331SOL     OW 7396   6.632   7.050   4.640
 1331SOL    HW1 7397   6.710   7.007   4.595
 1331SOL    HW2 7398   6.569   6.979   4.672
 1332SOL     OW 7399   5.580   7.057   0.933
 1332SOL    HW1 7400   5.650   7.116   0.893
 1332SOL    HW2 7401   5.624   6.985   0.987
 1333SOL     OW 7402   5.058   8.583   1.398
 1333SOL    HW1 7403   5.006   8.507   1.358
 1333SOL    HW2 7404   5.022   8.669   1.363
 1334SOL     OW 7405   3.808   7.952   4.091
 1334SOL    HW1 7406   3.818   8.044   4.128
 1334SOL    HW2 7407   3.858   7.887   4.148
 1335SOL     OW 7408   3.735   2.702   5.910
 1335SOL    HW1 7409   3.736   2.692   5.810
 1335SOL    HW2 7410   3.783   2.625   5.952
 1336SOL     OW 7411   1.794   6.109   1.459
 1336SOL    HW1 7412   1.703   6.092   1.421
 1336SOL    HW2 7413   1.800   6.204   1.489
 1337SOL     OW 7414   3.081   0.887   4.688
 1337SOL    HW1 7415   3.141   0.856   4.614
 1337SOL    HW2 7416   3.135   0.904   4.770
 1338SOL     OW 7417   3.293   4.367   6.591
 1338SOL    HW1 7418   3.302   4.280   6.641
 1338SOL    HW2 7419   3.384   4.398   6.563
 1339SOL     OW 7420   5.308   7.628   5.054
 1339SOL    HW1 7421   5.255   7.666   4.978
 1339SOL    HW2 7422   5.265   7.543   5.085
 1340SOL     OW 7423   4.931   5.196   4.915
 1340SOL    HW1 7424   4.931   5.256   4.835
 1340SOL    HW2 7425   4.996   5.122   4.900
 1341SOL     OW 7426   5.801   1.723   2.599
 1341SOL    HW1 7427   5.713   1.718   2.646
 1341SOL    HW2 7428   5.864   1.780   2.651
 1342SOL     OW 7429   0.173   1.982   3.557
 1342SOL    HW1 7430   0.115   2.054   3.518
 1342SOL    HW2 7431   0.130   1.943   3.638
 1343SOL     OW 7432   5.050   4.414   7.685
 1343SOL    HW1 7433   4.993   4.332   7.680
 1343SOL    HW2 7434   5.081   4.427   7.780
 1344SOL     OW 7435   1.723   7.692   3.549
 1344SOL    HW1 7436   1.702   7.603   3.588
 1344SOL    HW2 7437   1.736   7.683   3.450
 1345SOL     OW 7438   7.331   5.147   5.774
 1345SOL    HW1 7439   7.372   5.096   5.698
 1345SOL    HW2 7440   7.395   5.218   5.805
 1346SOL     OW 7441   8.853   4.925   2.373
 1346SOL    HW1 7442   8.843   4.981   2.292
 1346SOL    HW2 7443   8.868   4.983   2.453
 1347SOL     OW 7444   3.625   4.206   0.471
 1347SOL    HW1 7445   3.663   4.297   0.488
 1347SOL    HW2 7446   3.536   4.198   0.516
 1348SOL     OW 7447   0.334   0.372   0.379
 1348SOL    HW1 7448   0.331   0.462   0.334
 1348SOL    HW2 7449   0.294   0.303   0.318
 1349SOL     OW 7450   3.188   2.488   6.196
 1349SOL    HW1 7451   3.266   2.549   6.182
 1349SOL    HW2 7452   3.108   2.525   6.148
 1350SOL     OW 7453   5.040   4.549   7.014
 1350SOL    HW1 7454   4.973   4.563   7.086
 1350SOL    HW2 7455   4.993   4.535   6.927
 1351SOL     OW 7456   7.654   6.589   5.014
 1351SOL    HW1 7457   7.588   6.605   5.088
 1351SOL    HW2 7458   7.739   6.554   5.053
 1352SOL     OW 7459   1.992   0.966   0.295
 1352SOL    HW1 7460   1.905   1.009   0.318
 1352SOL    HW2 7461   1.975   0.872   0.265
 1353SOL     OW 7462   0.029   7.803   4.327
 1353SOL    HW1 7463  -0.017   7.852   4.402
 1353SOL    HW2 7464   0.122   7.778   4.355
 1354SOL     OW 7465   6.964   2.510   4.570
 1354SOL    HW1 7466   6.865   2.517   4.574
 1354SOL    HW2 7467   6.991   2.415   4.588
 1355SOL     OW 7468   3.529   1.824   3.206
 1355SOL    HW1 7469   3.446   1.828   3.261
 1355SOL    HW2 7470   3.594   1.761   3.249
 1356SOL     OW 7471   4.658   0.375   0.141
 1356SOL    HW1 7472   4.729   0.306   0.126
 1356SOL    HW2 7473   4.695   0.449   0.196
 1357SOL     OW 7474   4.794   3.483   5.293
 1357SOL    HW1 7475   4.870   3.546   5.277
 1357SOL    HW2 7476   4.828   3.399   5.335
 1358SOL     OW 7477   8.282   2.605   5.695
 1358SOL    HW1 7478   8.249   2.562   5.778
 1358SOL    HW2 7479   8.258   2.702   5.695
 1359SOL     OW 7480   6.006   6.935   8.739
 1359SOL    HW1 7481   6.008   6.849   8.687
 1359SOL    HW2 7482   5.983   7.010   8.677
 1360SOL     OW 7483   1.538   4.685   6.800
 1360SOL    HW1 7484   1.620   4.721   6.843
 1360SOL    HW2 7485   1.551   4.679   6.701
 1361SOL     OW 7486   7.362   6.118   0.319
 1361SOL    HW1 7487   7.262   6.115   0.307
 1361SOL    HW2 7488   7.406   6.078   0.239
 1362SOL     OW 7489   1.585   6.808   7.500
 1362SOL    HW1 7490   1.529   6.725   7.509
 1362SOL    HW2 7491   1.672   6.784   7.458
 1363SOL     OW 7492   7.374   5.617   4.589
 1363SOL    HW1 7493   7.463   5.627   4.544
 1363SOL    HW2 7494   7.384   5.559   4.670
 1364SOL     OW 7495   2.684   6.509   1.406
 1364SOL    HW1 7496   2.739   6.547   1.480
 1364SOL    HW2 7497   2.737   6.509   1.321
 1365SOL     OW 7498   3.323   5.013   5.140
 1365SOL    HW1 7499   3.260   5.090   5.154
 1365SOL    HW2 7500   3.275   4.927   5.157
 1366SOL     OW 7501   1.413   6.435   7.864
 1366SOL    HW1 7502   1.433   6.363   7.931
 1366SOL    HW2 7503   1.496   6.485   7.841
 1367SOL     OW 7504   7.561   5.788   0.364
 1367SOL    HW1 7505   7.466   5.757   0.362
 1367SOL    HW2 7506   7.622   5.709   0.372
 1368SOL     OW 7507   7.642   4.289   5.247
 1368SOL    HW1 7508   7.722   4.345   5.268
 1368SOL    HW2 7509   7.659   4.194   5.274
 1369SOL     OW 7510   4.621   5.455   6.758
 1369SOL    HW1 7511   4.600   5.470   6.661
 1369SOL    HW2 7512   4.673   5.532   6.793
 1370SOL     OW 7513   2.812   3.531   2.713
 1370SOL    HW1 7514   2.844   3.625   2.701
 1370SOL    HW2 7515   2.712   3.530   2.718
 1371SOL     OW 7516   4.637   5.284   4.704
 1371SOL    HW1 7517   4.708   5.215   4.685
 1371SOL    HW2 7518   4.680   5.373   4.719
 1372SOL     OW 7519   4.288   2.983   8.075
 1372SOL    HW1 7520   4.323   3.068   8.035
 1372SOL    HW2 7521   4.225   2.940   8.011
 1373SOL     OW 7522   6.217   2.622   4.167
 1373SOL    HW1 7523   6.290   2.625   4.235
 1373SOL    HW2 7524   6.239   2.554   4.097
 1374SOL     OW 7525   1.508   5.364   2.676
 1374SOL    HW1 7526   1.435   5.305   2.642
 1374SOL    HW2 7527   1.484   5.459   2.660
 1375SOL     OW 7528   2.390   4.524   2.556
 1375SOL    HW1 7529   2.486   4.499   2.572
 1375SOL    HW2 7530   2.384   4.586   2.478
 1376SOL     OW 7531   3.027   5.461   0.931
 1376SOL    HW1 7532   3.023   5.364   0.907
 1376SOL    HW2 7533   3.093   5.475   1.004
 1377SOL     OW 7534   8.825   7.920   6.021
 1377SOL    HW1 7535   8.839   7.948   6.116
 1377SOL    HW2 7536   8.774   7.834   6.019
 1378SOL     OW 7537   8.192   8.473   7.519
 1378SOL    HW1 7538   8.111   8.433   7.477
 1378SOL    HW2 7539   8.178   8.571   7.532
 1379SOL     OW 7540   6.604   5.989   7.993
 1379SOL    HW1 7541   6.620   5.944   8.081
 1379SOL    HW2 7542   6.535   5.938   7.942
 1380SOL     OW 7543   4.488   8.114   1.272
 1380SOL    HW1 7544   4.435   8.110   1.187
 1380SOL    HW2 7545   4.500   8.021   1.308
 1381SOL     OW 7546   4.670   4.482   0.553
 1381SOL    HW1 7547   4.767   4.507   0.549
 1381SOL    HW2 7548   4.619   4.535   0.485
 1382SOL     OW 7549   7.433   0.416   5.080
 1382SOL    HW1 7550   7.486   0.332   5.067
 1382SOL    HW2 7551   7.479   0.492   5.034
 1383SOL     OW 7552   2.353   0.944   0.898
 1383SOL    HW1 7553   2.292   0.935   0.976
 1383SOL    HW2 7554   2.305   0.990   0.823
 1384SOL     OW 7555   4.837   7.681   0.156
 1384SOL    HW1 7556   4.809   7.591   0.187
 1384SOL    HW2 7557   4.760   7.745   0.161
 1385SOL     OW 7558   1.009   2.884   3.054
 1385SOL    HW1 7559   0.977   2.799   3.096
 1385SOL    HW2 7560   0.934   2.951   3.055
 1386SOL     OW 7561   8.641   5.819   6.558
 1386SOL    HW1 7562   8.624   5.739   6.616
 1386SOL    HW2 7563   8.601   5.804   6.468
 1387SOL     OW 7564   5.723   0.743   6.493
 1387SOL    HW1 7565   5.778   0.659   6.492
 1387SOL    HW2 7566   5.656   0.738   6.567
 1388SOL     OW 7567   7.716   1.680   8.707
 1388SOL    HW1 7568   7.683   1.594   8.747
 1388SOL    HW2 7569   7.661   1.756   8.741
 1389SOL     OW 7570   6.468   1.296   1.412
 1389SOL    HW1 7571   6.499   1.374   1.356
 1389SOL    HW2 7572   6.418   1.232   1.355
 1390SOL     OW 7573   0.114   8.566   5.951
 1390SOL    HW1 7574   0.051   8.519   6.013
 1390SOL    HW2 7575   0.173   8.627   6.003
 1391SOL     OW 7576   6.190   3.386   4.743
 1391SOL    HW1 7577   6.193   3.342   4.654
 1391SOL    HW2 7578   6.177   3.317   4.814
 1392SOL     OW 7579   2.798   6.313   2.395
 1392SOL    HW1 7580   2.867   6.384   2.408
 1392SOL    HW2 7581   2.707   6.352   2.407
 1393SOL     OW 7582   7.131   0.541   6.314
 1393SOL    HW1 7583   7.042   0.497   6.304
 1393SOL    HW2 7584   7.199   0.472   6.340
 1394SOL     OW 7585   4.175   4.891   0.921
 1394SOL    HW1 7586   4.192   4.977   0.970
 1394SOL    HW2 7587   4.194   4.814   0.982
 1395SOL     OW 7588   5.972   2.290   2.007
 1395SOL    HW1 7589   5.950   2.223   2.077
 1395SOL    HW2 7590   5.973   2.382   2.047
 1396SOL     OW 7591   6.595   0.031   8.277
 1396SOL    HW1 7592   6.605   0.120   8.233
 1396SOL    HW2 7593   6.678   0.009   8.327
 1397SOL     OW 7594   2.796   5.670   6.238
 1397SOL    HW1 7595   2.889   5.647   6.267
 1397SOL    HW2 7596   2.737   5.677   6.318
 1398SOL     OW 7597   8.299   6.859   5.730
 1398SOL    HW1 7598   8.200   6.872   5.721
 1398SOL    HW2 7599   8.345   6.906   5.655
 1399SOL     OW 7600   4.802   8.519   8.622
 1399SOL    HW1 7601   4.773   8.427   8.594
 1399SOL    HW2 7602   4.811   8.576   8.540
 1400SOL     OW 7603   0.432   4.759   4.534
 1400SOL    HW1 7604   0.378   4.698   4.592
 1400SOL    HW2 7605   0.480   4.705   4.464
 1401SOL     OW 7606   0.410   7.413   7.739
 1401SOL    HW1 7607   0.395   7.442   7.644
 1401SOL    HW2 7608   0.507   7.398   7.755
 1402SOL     OW 7609   4.648   4.153   1.995
 1402SOL    HW1 7610   4.730   4.164   2.051
 1402SOL    HW2 7611   4.583   4.226   2.016
 1403SOL     OW 7612   0.508   2.404   6.004
 1403SOL    HW1 7613   0.588   2.457   5.973
 1403SOL    HW2 7614   0.435   2.413   5.936
 1404SOL     OW 7615   8.459   2.956   3.987
 1404SOL    HW1 7616   8.552   2.952   3.951
 1404SOL    HW2 7617   8.444   3.045   4.030
 1405SOL     OW 7618   8.373   4.358   5.038
 1405SOL    HW1 7619   8.421   4.270   5.044
 1405SOL    HW2 7620   8.436   4.428   5.003
 1406SOL     OW 7621   8.437   1.219   6.142
 1406SOL    HW1 7622   8.398   1.271   6.065
 1406SOL    HW2 7623   8.528   1.255   6.163
 1407SOL     OW 7624   7.267   3.042   4.142
 1407SOL    HW1 7625   7.360   3.065   4.114
 1407SOL    HW2 7626   7.203   3.102   4.094
 1408SOL     OW 7627   2.943   7.091   1.095
 1408SOL    HW1 7628   3.001   7.014   1.121
 1408SOL    HW2 7629   2.998   7.174   1.091
 1409SOL     OW 7630   0.823   5.763   3.725
 1409SOL    HW1 7631   0.733   5.720   3.722
 1409SOL    HW2 7632   0.851   5.773   3.820
 1410SOL     OW 7633   1.385   2.733   4.190
 1410SOL    HW1 7634   1.460   2.681   4.148
 1410SOL    HW2 7635   1.415   2.771   4.277
 1411SOL     OW 7636   6.114   8.462   3.772
 1411SOL    HW1 7637   6.055   8.460   3.691
 1411SOL    HW2 7638   6.207   8.435   3.745
 1412SOL     OW 7639   6.291   0.784   5.874
 1412SOL    HW1 7640   6.361   0.720   5.906
 1412SOL    HW2 7641   6.206   0.770   5.925
 1413SOL     OW 7642   7.189   6.570   6.251
 1413SOL    HW1 7643   7.262   6.620   6.297
 1413SOL    HW2 7644   7.116   6.549   6.317
 1414SOL     OW 7645   1.445   8.721   7.193
 1414SOL    HW1 7646   1.484   8.783   7.125
 1414SOL    HW2 7647   1.360   8.682   7.157
 1415SOL     OW 7648   6.962   0.313   5.947
 1415SOL    HW1 7649   6.938   0.355   5.860
 1415SOL    HW2 7650   6.894   0.339   6.016
 1416SOL     OW 7651   3.092   4.496   7.567
 1416SOL    HW1 7652   3.061   4.437   7.641
 1416SOL    HW2 7653   3.014   4.525   7.511
 1417SOL     OW 7654   6.259   2.695   5.892
 1417SOL    HW1 7655   6.283   2.792   5.888
 1417SOL    HW2 7656   6.341   2.641   5.910
 1418SOL     OW 7657   0.069   0.641   3.512
 1418SOL    HW1 7658  -0.010   0.644   3.574
 1418SOL    HW2 7659   0.114   0.730   3.511
 1419SOL     OW 7660   5.501   0.180   5.366
 1419SOL    HW1 7661   5.440   0.153   5.292
 1419SOL    HW2 7662   5.509   0.105   5.431
 1420SOL     OW 7663   3.864   5.461   6.052
 1420SOL    HW1 7664   3.938   5.431   5.992
 1420SOL    HW2 7665   3.884   5.433   6.146
 1421SOL     OW 7666   0.252   0.465   7.088
 1421SOL    HW1 7667   0.264   0.399   7.014
 1421SOL    HW2 7668   0.155   0.489   7.095
 1422SOL     OW 7669   7.788   5.742   8.779
 1422SOL    HW1 7670   7.797   5.827   8.831
 1422SOL    HW2 7671   7.878   5.699   8.771
 1423SOL     OW 7672   0.131   8.192   3.915
 1423SOL    HW1 7673   0.053   8.162   3.970
 1423SOL    HW2 7674   0.132   8.292   3.911
 1424SOL     OW 7675   2.079   5.445   5.389
 1424SOL    HW1 7676   2.073   5.366   5.451
 1424SOL    HW2 7677   2.094   5.528   5.443
 1425SOL     OW 7678   8.176   6.180   6.144
 1425SOL    HW1 7679   8.151   6.262   6.091
 1425SOL    HW2 7680   8.249   6.204   6.209
 1426SOL     OW 7681   7.725   5.824   4.676
 1426SOL    HW1 7682   7.758   5.806   4.768
 1426SOL    HW2 7683   7.702   5.921   4.666
 1427SOL     OW 7684   3.508   3.519   1.563
 1427SOL    HW1 7685   3.605   3.497   1.553
 1427SOL    HW2 7686   3.470   3.470   1.641
 1428SOL     OW 7687   3.013   7.495   1.427
 1428SOL    HW1 7688   3.065   7.561   1.482
 1428SOL    HW2 7689   2.969   7.430   1.488
 1429SOL     OW 7690   6.640   6.535   3.401
 1429SOL    HW1 7691   6.698   6.517   3.322
 1429SOL    HW2 7692   6.697   6.550   3.482
 1430SOL     OW 7693   6.054   6.476   4.129
 1430SOL    HW1 7694   5.985   6.418   4.171
 1430SOL    HW2 7695   6.123   6.501   4.197
 1431SOL     OW 7696   7.978   4.504   2.930
 1431SOL    HW1 7697   7.904   4.558   2.889
 1431SOL    HW2 7698   8.003   4.544   3.018
 1432SOL     OW 7699   5.680   4.261   2.799
 1432SOL    HW1 7700   5.642   4.351   2.782
 1432SOL    HW2 7701   5.645   4.196   2.731
 1433SOL     OW 7702   2.626   0.679   6.782
 1433SOL    HW1 7703   2.620   0.591   6.830
 1433SOL    HW2 7704   2.593   0.752   6.841
 1434SOL     OW 7705   5.298   5.758   8.854
 1434SOL    HW1 7706   5.267   5.835   8.910
 1434SOL    HW2 7707   5.283   5.778   8.758
 1435SOL     OW 7708   5.351   8.445   8.800
 1435SOL    HW1 7709   5.259   8.457   8.765
 1435SOL    HW2 7710   5.375   8.524   8.857
 1436SOL     OW 7711   5.452   3.628   1.490
 1436SOL    HW1 7712   5.355   3.604   1.483
 1436SOL    HW2 7713   5.478   3.635   1.586
 1437SOL     OW 7714   2.347   1.560   7.228
 1437SOL    HW1 7715   2.279   1.602   7.289
 1437SOL    HW2 7716   2.303   1.487   7.176
 1438SOL     OW 7717   4.710   1.620   1.722
 1438SOL    HW1 7718   4.704   1.549   1.653
 1438SOL    HW2 7719   4.619   1.635   1.763
 1439SOL     OW 7720   8.067   0.625   5.749
 1439SOL    HW1 7721   8.087   0.622   5.847
 1439SOL    HW2 7722   8.121   0.698   5.707
 1440SOL     OW 7723   0.042   2.601   8.303
 1440SOL    HW1 7724  -0.049   2.626   8.270
 1440SOL    HW2 7725   0.086   2.541   8.237
 1441SOL     OW 7726   1.330   4.328   4.677
 1441SOL    HW1 7727   1.333   4.317   4.776
 1441SOL    HW2 7728   1.423   4.330   4.641
 1442SOL     OW 7729   7.331   8.856   2.626
 1442SOL    HW1 7730   7.280   8.786   2.676
 1442SOL    HW2 7731   7.405   8.891   2.684
 1443SOL     OW 7732   4.433   8.467   0.103
 1443SOL    HW1 7733   4.504   8.507   0.045
 1443SOL    HW2 7734   4.448   8.493   0.198
 1444SOL     OW 7735   7.090   4.407   1.740
 1444SOL    HW1 7736   7.162   4.420   1.672
 1444SOL    HW2 7737   7.048   4.317   1.728
 1445SOL     OW 7738   2.018   5.648   3.223
 1445SOL    HW1 7739   1.983   5.562   3.186
 1445SOL    HW2 7740   2.044   5.708   3.147
 1446SOL     OW 7741   6.783   0.033   1.164
 1446SOL    HW1 7742   6.788   0.097   1.087
 1446SOL    HW2 7743   6.717  -0.039   1.143
 1447SOL     OW 7744   8.756   8.452   2.128
 1447SOL    HW1 7745   8.811   8.503   2.062
 1447SOL    HW2 7746   8.697   8.388   2.079
 1448SOL     OW 7747   6.313   8.089   3.985
 1448SOL    HW1 7748   6.365   8.047   4.059
 1448SOL    HW2 7749   6.318   8.189   3.993
 1449SOL     OW 7750   8.480   6.719   5.878
 1449SOL    HW1 7751   8.577   6.741   5.867
 1449SOL    HW2 7752   8.425   6.778   5.819
 1450SOL     OW 7753   2.502   4.067   1.724
 1450SOL    HW1 7754   2.476   4.069   1.628
 1450SOL    HW2 7755   2.558   3.986   1.742
 1451SOL     OW 7756   4.245   0.392   8.836
 1451SOL    HW1 7757   4.226   0.469   8.897
 1451SOL    HW2 7758   4.183   0.396   8.757
 1452SOL     OW 7759   5.041   7.170   4.427
 1452SOL    HW1 7760   5.065   7.074   4.442
 1452SOL    HW2 7761   4.945   7.184   4.454
 1453SOL     OW 7762   2.807   8.127   2.626
 1453SOL    HW1 7763   2.814   8.068   2.545
 1453SOL    HW2 7764   2.777   8.218   2.597
 1454SOL     OW 7765   5.247   5.213   1.238
 1454SOL    HW1 7766   5.206   5.262   1.315
 1454SOL    HW2 7767   5.322   5.156   1.272
 1455SOL     OW 7768   6.033   4.403   6.692
 1455SOL    HW1 7769   5.937   4.376   6.677
 1455SOL    HW2 7770   6.091   4.359   6.623
 1456SOL     OW 7771   6.861   8.414   4.329
 1456SOL    HW1 7772   6.908   8.343   4.276
 1456SOL    HW2 7773   6.807   8.371   4.402
 1457SOL     OW 7774   3.880   8.575   1.292
 1457SOL    HW1 7775   3.924   8.665   1.293
 1457SOL    HW2 7776   3.906   8.526   1.209
 1458SOL     OW 7777   4.134   6.571   4.779
 1458SOL    HW1 7778   4.123   6.670   4.776
 1458SOL    HW2 7779   4.226   6.547   4.748
 1459SOL     OW 7780   6.781   2.502   8.131
 1459SOL    HW1 7781   6.802   2.493   8.229
 1459SOL    HW2 7782   6.707   2.568   8.119
 1460SOL     OW 7783   6.294   6.827   0.160
 1460SOL    HW1 7784   6.356   6.859   0.232
 1460SOL    HW2 7785   6.265   6.905   0.104
 1461SOL     OW 7786   7.702   1.493   1.421
 1461SOL    HW1 7787   7.616   1.518   1.377
 1461SOL    HW2 7788   7.731   1.403   1.388
 1462SOL     OW 7789   6.476   8.496   1.192
 1462SOL    HW1 7790   6.488   8.480   1.290
 1462SOL    HW2 7791   6.380   8.480   1.167
 1463SOL     OW 7792   5.687   3.046   1.746
 1463SOL    HW1 7793   5.772   3.041   1.797
 1463SOL    HW2 7794   5.632   3.122   1.780
 1464SOL     OW 7795   8.692   0.403   8.695
 1464SOL    HW1 7796   8.743   0.484   8.667
 1464SOL    HW2 7797   8.706   0.387   8.793
 1465SOL     OW 7798   3.645   2.726   4.332
 1465SOL    HW1 7799   3.730   2.770   4.301
 1465SOL    HW2 7800   3.570   2.792   4.330
 1466SOL     OW 7801   4.749   3.740   8.299
 1466SOL    HW1 7802   4.740   3.729   8.398
 1466SOL    HW2 7803   4.838   3.781   8.279
 1467SOL     OW 7804   1.943   8.455   0.142
 1467SOL    HW1 7805   1.854   8.476   0.182
 1467SOL    HW2 7806   1.971   8.528   0.080
 1468SOL     OW 7807   1.807   5.003   4.347
 1468SOL    HW1 7808   1.727   4.963   4.302
 1468SOL    HW2 7809   1.812   4.971   4.442
 1469SOL     OW 7810   2.329   0.541   5.299
 1469SOL    HW1 7811   2.422   0.563   5.271
 1469SOL    HW2 7812   2.307   0.448   5.271
 1470SOL     OW 7813   8.531   6.582   4.462
 1470SOL    HW1 7814   8.545   6.488   4.495
 1470SOL    HW2 7815   8.599   6.642   4.503
 1471SOL     OW 7816   4.980   8.531   0.469
 1471SOL    HW1 7817   5.022   8.516   0.379
 1471SOL    HW2 7818   5.024   8.471   0.536
 1472SOL     OW 7819   3.520   3.047   7.415
 1472SOL    HW1 7820   3.593   3.001   7.465
 1472SOL    HW2 7821   3.435   3.041   7.467
 1473SOL     OW 7822   5.298   1.913   1.124
 1473SOL    HW1 7823   5.361   1.990   1.108
 1473SOL    HW2 7824   5.244   1.931   1.206
 1474SOL     OW 7825   5.942   5.500   7.168
 1474SOL    HW1 7826   5.897   5.419   7.130
 1474SOL    HW2 7827   5.943   5.573   7.100
 1475SOL     OW 7828   0.054   8.035   8.426
 1475SOL    HW1 7829   0.089   7.971   8.494
 1475SOL    HW2 7830   0.118   8.042   8.349
 1476SOL     OW 7831   5.196   7.698   4.086
 1476SOL    HW1 7832   5.281   7.651   4.061
 1476SOL    HW2 7833   5.157   7.655   4.168
 1477SOL     OW 7834   8.722   7.098   6.496
 1477SOL    HW1 7835   8.780   7.024   6.464
 1477SOL    HW2 7836   8.773   7.184   6.493
 1478SOL     OW 7837   2.466   0.798   0.697
 1478SOL    HW1 7838   2.423   0.834   0.780
 1478SOL    HW2 7839   2.397   0.780   0.628
 1479SOL     OW 7840   1.986   7.485   3.133
 1479SOL    HW1 7841   2.018   7.393   3.113
 1479SOL    HW2 7842   2.064   7.548   3.135
 1480SOL     OW 7843   5.743   0.803   0.514
 1480SOL    HW1 7844   5.655   0.827   0.555
 1480SOL    HW2 7845   5.784   0.726   0.563
 1481SOL     OW 7846   1.939   4.360   6.336
 1481SOL    HW1 7847   1.972   4.340   6.244
 1481SOL    HW2 7848   1.915   4.457   6.343
 1482SOL     OW 7849   3.763   3.889   5.975
 1482SOL    HW1 7850   3.793   3.886   5.880
 1482SOL    HW2 7851   3.705   3.969   5.989
 1483SOL     OW 7852   2.444   1.621   7.700
 1483SOL    HW1 7853   2.456   1.613   7.799
 1483SOL    HW2 7854   2.530   1.651   7.658
 1484SOL     OW 7855   6.245   0.549   3.884
 1484SOL    HW1 7856   6.186   0.476   3.918
 1484SOL    HW2 7857   6.238   0.628   3.944
 1485SOL     OW 7858   0.395   1.396   5.911
 1485SOL    HW1 7859   0.472   1.387   5.849
 1485SOL    HW2 7860   0.371   1.306   5.948
 1486SOL     OW 7861   8.192   2.442   7.411
 1486SOL    HW1 7862   8.223   2.361   7.460
 1486SOL    HW2 7863   8.111   2.479   7.457
 1487SOL     OW 7864   8.520   5.944   7.550
 1487SOL    HW1 7865   8.470   5.963   7.634
 1487SOL    HW2 7866   8.589   6.015   7.535
 1488SOL     OW 7867   6.595   6.750   8.154
 1488SOL    HW1 7868   6.560   6.657   8.147
 1488SOL    HW2 7869   6.648   6.760   8.238
 1489SOL     OW 7870   6.892   1.377   4.241
 1489SOL    HW1 7871   6.868   1.392   4.337
 1489SOL    HW2 7872   6.989   1.395   4.227
 1490SOL     OW 7873   0.233   2.890   2.282
 1490SOL    HW1 7874   0.272   2.814   2.230
 1490SOL    HW2 7875   0.283   2.901   2.368
 1491SOL     OW 7876   0.069   1.633   3.335
 1491SOL    HW1 7877   0.004   1.673   3.400
 1491SOL    HW2 7878   0.065   1.534   3.342
 1492SOL     OW 7879   5.944   1.081   1.461
 1492SOL    HW1 7880   5.913   1.054   1.552
 1492SOL    HW2 7881   6.004   1.160   1.468
 1493SOL     OW 7882   4.795   6.719   4.212
 1493SOL    HW1 7883   4.876   6.669   4.181
 1493SOL    HW2 7884   4.747   6.664   4.281
 1494SOL     OW 7885   5.159   6.268   7.231
 1494SOL    HW1 7886   5.186   6.184   7.278
 1494SOL    HW2 7887   5.062   6.287   7.249
 1495SOL     OW 7888   3.983   6.982   7.827
 1495SOL    HW1 7889   4.053   7.001   7.896
 1495SOL    HW2 7890   4.003   6.894   7.783
 1496SOL     OW 7891   4.177   0.917   0.268
 1496SOL    HW1 7892   4.212   0.854   0.337
 1496SOL    HW2 7893   4.220   0.898   0.180
 1497SOL     OW 7894   8.001   6.277   1.994
 1497SOL    HW1 7895   8.081   6.217   2.002
 1497SOL    HW2 7896   7.967   6.299   2.085
 1498SOL     OW 7897   4.285   4.950   4.392
 1498SOL    HW1 7898   4.301   4.852   4.401
 1498SOL    HW2 7899   4.344   5.000   4.456
 1499SOL     OW 7900   3.555   0.091   1.606
 1499SOL    HW1 7901   3.510   0.164   1.659
 1499SOL    HW2 7902   3.486   0.031   1.566
 1500SOL     OW 7903   6.158   3.968   0.780
 1500SOL    HW1 7904   6.222   4.001   0.850
 1500SOL    HW2 7905   6.198   3.888   0.734
 1501SOL     OW 7906   7.203   8.038   3.349
 1501SOL    HW1 7907   7.285   7.983   3.330
 1501SOL    HW2 7908   7.140   8.031   3.272
 1502SOL     OW 7909   7.919   1.757   0.849
 1502SOL    HW1 7910   7.950   1.836   0.901
 1502SOL    HW2 7911   7.922   1.778   0.751
 1503SOL     OW 7912   2.302   5.775   4.219
 1503SOL    HW1 7913   2.225   5.837   4.233
 1503SOL    HW2 7914   2.273   5.681   4.236
 1504SOL     OW 7915   4.395   4.396   0.246
 1504SOL    HW1 7916   4.464   4.324   0.246
 1504SOL    HW2 7917   4.421   4.466   0.314
 1505SOL     OW 7918   2.367   6.862   1.642
 1505SOL    HW1 7919   2.267   6.860   1.646
 1505SOL    HW2 7920   2.399   6.957   1.648
 1506SOL     OW 7921   5.556   7.317   4.997
 1506SOL    HW1 7922   5.500   7.296   4.917
 1506SOL    HW2 7923   5.532   7.255   5.072
 1507SOL     OW 7924   3.055   6.793   6.692
 1507SOL    HW1 7925   3.063   6.751   6.602
 1507SOL    HW2 7926   3.147   6.806   6.730
 1508SOL     OW 7927   6.458   4.952   2.480
 1508SOL    HW1 7928   6.421   4.929   2.390
 1508SOL    HW2 7929   6.382   4.963   2.545
 1509SOL     OW 7930   4.652   5.073   5.396
 1509SOL    HW1 7931   4.597   5.073   5.313
 1509SOL    HW2 7932   4.690   4.981   5.410
 1510SOL     OW 7933   8.686   6.077   3.182
 1510SOL    HW1 7934   8.613   6.144   3.169
 1510SOL    HW2 7935   8.683   6.010   3.107
 1511SOL     OW 7936   1.362   0.479   0.256
 1511SOL    HW1 7937   1.336   0.551   0.192
 1511SOL    HW2 7938   1.451   0.441   0.230
 1512SOL     OW 7939   6.021   7.829   6.257
 1512SOL    HW1 7940   6.035   7.731   6.240
 1512SOL    HW2 7941   6.109   7.875   6.261
 1513SOL     OW 7942   5.036   7.581   4.289
 1513SOL    HW1 7943   5.091   7.517   4.343
 1513SOL    HW2 7944   4.957   7.532   4.250
 1514SOL     OW 7945   6.635   0.188   2.294
 1514SOL    HW1 7946   6.657   0.279   2.258
 1514SOL    HW2 7947   6.574   0.140   2.231
 1515SOL     OW 7948   8.475   1.894   3.155
 1515SOL    HW1 7949   8.476   1.886   3.255
 1515SOL    HW2 7950   8.562   1.865   3.118
 1516SOL     OW 7951   2.898   6.026   5.658
 1516SOL    HW1 7952   2.876   6.116   5.620
 1516SOL    HW2 7953   2.997   6.013   5.659
 1517SOL     OW 7954   5.661   4.589   7.492
 1517SOL    HW1 7955   5.735   4.595   7.424
 1517SOL    HW2 7956   5.652   4.677   7.539
 1518SOL     OW 7957   6.712   5.866   0.095
 1518SOL    HW1 7958   6.755   5.816   0.170
 1518SOL    HW2 7959   6.642   5.809   0.052
 1519SOL     OW 7960   5.734   1.670   2.138
 1519SOL    HW1 7961   5.650   1.721   2.119
 1519SOL    HW2 7962   5.782   1.714   2.214
 1520SOL     OW 7963   4.306   1.737   3.558
 1520SOL    HW1 7964   4.361   1.718   3.640
 1520SOL    HW2 7965   4.211   1.753   3.585
 1521SOL     OW 7966   0.746   4.983   1.593
 1521SOL    HW1 7967   0.829   4.938   1.559
 1521SOL    HW2 7968   0.770   5.073   1.629
 1522SOL     OW 7969   6.614   4.862   6.100
 1522SOL    HW1 7970   6.652   4.946   6.062
 1522SOL    HW2 7971   6.521   4.879   6.132
 1523SOL     OW 7972   4.627   5.598   4.800
 1523SOL    HW1 7973   4.569   5.564   4.874
 1523SOL    HW2 7974   4.569   5.633   4.726
 1524SOL     OW 7975   5.988   2.546   0.708
 1524SOL    HW1 7976   5.960   2.462   0.755
 1524SOL    HW2 7977   6.080   2.534   0.670
 1525SOL     OW 7978   5.375   2.927   2.249
 1525SOL    HW1 7979   5.376   3.026   2.235
 1525SOL    HW2 7980   5.464   2.897   2.281
 1526SOL     OW 7981   6.730   4.476   2.452
 1526SOL    HW1 7982   6.724   4.507   2.546
 1526SOL    HW2 7983   6.786   4.393   2.448
 1527SOL     OW 7984   8.103   2.961   6.689
 1527SOL    HW1 7985   8.123   2.904   6.769
 1527SOL    HW2 7986   8.074   2.903   6.613
 1528SOL     OW 7987   4.822   5.939   0.552
 1528SOL    HW1 7988   4.892   5.892   0.606
 1528SOL    HW2 7989   4.748   5.875   0.532
 1529SOL     OW 7990   6.963   4.769   2.189
 1529SOL    HW1 7991   7.060   4.745   2.188
 1529SOL    HW2 7992   6.908   4.686   2.176
 1530SOL     OW 7993   6.311   7.566   3.354
 1530SOL    HW1 7994   6.229   7.536   3.305
 1530SOL    HW2 7995   6.296   7.657   3.392
 1531SOL     OW 7996   5.918   1.180   4.136
 1531SOL    HW1 7997   5.907   1.276   4.163
 1531SOL    HW2 7998   5.929   1.175   4.037
 1532SOL     OW 7999   2.313   4.466   6.121
 1532SOL    HW1 8000   2.217   4.445   6.104
 1532SOL    HW2 8001   2.366   4.449   6.038
 1533SOL     OW 8002   0.462   8.550   0.394
 1533SOL    HW1 8003   0.459   8.617   0.320
 1533SOL    HW2 8004   0.525   8.581   0.465
 1534SOL     OW 8005   8.822   5.870   6.046
 1534SOL    HW1 8006   8.896   5.931   6.019
 1534SOL    HW2 8007   8.817   5.793   5.982
 1535SOL     OW 8008   0.252   2.997   3.201
 1535SOL    HW1 8009   0.230   2.998   3.103
 1535SOL    HW2 8010   0.264   3.091   3.233
 1536SOL     OW 8011   6.518   8.363   2.648
 1536SOL    HW1 8012   6.458   8.283   2.650
 1536SOL    HW2 8013   6.571   8.363   2.564
 1537SOL     OW 8014   2.602   3.625   8.649
 1537SOL    HW1 8015   2.620   3.707   8.596
 1537SOL    HW2 8016   2.520   3.580   8.614
 1538SOL     OW 8017   2.670   7.267   4.118
 1538SOL    HW1 8018   2.682   7.210   4.036
 1538SOL    HW2 8019   2.715   7.355   4.105
 1539SOL     OW 8020   6.979   1.274   7.505
 1539SOL    HW1 8021   6.932   1.195   7.467
 1539SOL    HW2 8022   6.981   1.348   7.437
 1540SOL     OW 8023   4.629   2.390   1.032
 1540SOL    HW1 8024   4.623   2.456   0.958
 1540SOL    HW2 8025   4.721   2.393   1.073
 1541SOL     OW 8026   2.552   0.183   5.225
 1541SOL    HW1 8027   2.574   0.269   5.270
 1541SOL    HW2 8028   2.584   0.107   5.281
 1542SOL     OW 8029   1.270   2.545   6.739
 1542SOL    HW1 8030   1.230   2.453   6.741
 1542SOL    HW2 8031   1.366   2.540   6.712
 1543SOL     OW 8032   6.922   3.366   8.867
 1543SOL    HW1 8033   6.955   3.434   8.933
 1543SOL    HW2 8034   6.887   3.412   8.786
 1544SOL     OW 8035   8.236   3.529   5.675
 1544SOL    HW1 8036   8.199   3.556   5.764
 1544SOL    HW2 8037   8.175   3.560   5.603
 1545SOL     OW 8038   2.256   7.226   1.475
 1545SOL    HW1 8039   2.213   7.135   1.473
 1545SOL    HW2 8040   2.284   7.250   1.382
 1546SOL     OW 8041   2.628   5.774   4.558
 1546SOL    HW1 8042   2.622   5.775   4.458
 1546SOL    HW2 8043   2.549   5.726   4.596
 1547SOL     OW 8044   4.246   4.252   5.682
 1547SOL    HW1 8045   4.204   4.191   5.748
 1547SOL    HW2 8046   4.335   4.283   5.717
 1548SOL     OW 8047   5.479   1.110   6.943
 1548SOL    HW1 8048   5.450   1.015   6.930
 1548SOL    HW2 8049   5.536   1.138   6.866
 1549SOL     OW 8050   8.169   3.133   2.076
 1549SOL    HW1 8051   8.177   3.111   2.173
 1549SOL    HW2 8052   8.079   3.172   2.057
 1550SOL     OW 8053   7.136   1.560   0.886
 1550SOL    HW1 8054   7.181   1.615   0.956
 1550SOL    HW2 8055   7.204   1.521   0.825
 1551SOL     OW 8056   5.640   2.506   3.628
 1551SOL    HW1 8057   5.615   2.570   3.700
 1551SOL    HW2 8058   5.647   2.413   3.666
 1552SOL     OW 8059   1.615   7.045   6.503
 1552SOL    HW1 8060   1.674   7.105   6.450
 1552SOL    HW2 8061   1.566   6.983   6.441
 1553SOL     OW 8062   4.171   5.945   7.289
 1553SOL    HW1 8063   4.217   5.976   7.373
 1553SOL    HW2 8064   4.081   5.908   7.312
 1554SOL     OW 8065   1.155   4.356   0.538
 1554SOL    HW1 8066   1.061   4.367   0.570
 1554SOL    HW2 8067   1.170   4.415   0.458
 1555SOL     OW 8068   1.697   2.223   6.000
 1555SOL    HW1 8069   1.638   2.250   6.076
 1555SOL    HW2 8070   1.647   2.235   5.914
 1556SOL     OW 8071   6.999   2.382   7.999
 1556SOL    HW1 8072   7.022   2.289   8.030
 1556SOL    HW2 8073   6.924   2.418   8.054
 1557SOL     OW 8074   1.180   1.466   1.638
 1557SOL    HW1 8075   1.203   1.466   1.541
 1557SOL    HW2 8076   1.187   1.559   1.674
 1558SOL     OW 8077   7.357   8.782   3.504
 1558SOL    HW1 8078   7.421   8.706   3.510
 1558SOL    HW2 8079   7.286   8.762   3.437
 1559SOL     OW 8080   3.422   8.249   2.203
 1559SOL    HW1 8081   3.493   8.304   2.248
 1559SOL    HW2 8082   3.360   8.309   2.153
 1560SOL     OW 8083   2.962   5.481   0.005
 1560SOL    HW1 8084   3.020   5.465   0.085
 1560SOL    HW2 8085   2.920   5.571   0.012
 1561SOL     OW 8086   5.259   5.939   2.313
 1561SOL    HW1 8087   5.293   5.847   2.333
 1561SOL    HW2 8088   5.330   5.991   2.266
 1562SOL     OW 8089   3.745   4.236   1.199
 1562SOL    HW1 8090   3.769   4.279   1.113
 1562SOL    HW2 8091   3.663   4.180   1.187
 1563SOL     OW 8092   4.483   1.125   8.201
 1563SOL    HW1 8093   4.535   1.207   8.176
 1563SOL    HW2 8094   4.516   1.047   8.148
 1564SOL     OW 8095   0.036   4.724   5.571
 1564SOL    HW1 8096   0.054   4.630   5.543
 1564SOL    HW2 8097   0.122   4.765   5.603
 1565SOL     OW 8098   8.783   0.847   5.207
 1565SOL    HW1 8099   8.867   0.815   5.251
 1565SOL    HW2 8100   8.807   0.900   5.126
 1566SOL     OW 8101   7.282   3.097   7.551
 1566SOL    HW1 8102   7.187   3.095   7.582
 1566SOL    HW2 8103   7.285   3.099   7.451
 1567SOL     OW 8104   8.327   3.222   6.343
 1567SOL    HW1 8105   8.401   3.199   6.280
 1567SOL    HW2 8106   8.239   3.213   6.297
 1568SOL     OW 8107   2.906   2.031   1.358
 1568SOL    HW1 8108   2.955   2.028   1.271
 1568SOL    HW2 8109   2.912   2.123   1.397
 1569SOL     OW 8110   5.627   5.396   0.783
 1569SOL    HW1 8111   5.611   5.450   0.700
 1569SOL    HW2 8112   5.725   5.384   0.798
 1570SOL     OW 8113   8.348   5.417   4.518
 1570SOL    HW1 8114   8.382   5.428   4.424
 1570SOL    HW2 8115   8.396   5.341   4.562
 1571SOL     OW 8116   6.730   1.775   8.649
 1571SOL    HW1 8117   6.652   1.816   8.602
 1571SOL    HW2 8118   6.698   1.735   8.735
 1572SOL     OW 8119   4.950   1.017   7.050
 1572SOL    HW1 8120   4.917   1.024   7.144
 1572SOL    HW2 8121   4.960   0.920   7.026
 1573SOL     OW 8122   3.376   7.827   6.868
 1573SOL    HW1 8123   3.296   7.773   6.894
 1573SOL    HW2 8124   3.449   7.812   6.934
 1574SOL     OW 8125   8.345   1.794   0.271
 1574SOL    HW1 8126   8.359   1.695   0.263
 1574SOL    HW2 8127   8.267   1.822   0.215
 1575SOL     OW 8128   0.440   2.093   8.423
 1575SOL    HW1 8129   0.348   2.134   8.429
 1575SOL    HW2 8130   0.499   2.135   8.493
 1576SOL     OW 8131   0.976   7.711   6.069
 1576SOL    HW1 8132   0.932   7.631   6.029
 1576SOL    HW2 8133   0.917   7.791   6.057
 1577SOL     OW 8134   8.494   0.729   8.164
 1577SOL    HW1 8135   8.497   0.769   8.073
 1577SOL    HW2 8136   8.520   0.798   8.232
 1578SOL     OW 8137   6.339   0.405   5.316
 1578SOL    HW1 8138   6.411   0.390   5.383
 1578SOL    HW2 8139   6.379   0.412   5.225
 1579SOL     OW 8140   5.894   3.398   6.386
 1579SOL    HW1 8141   5.979   3.350   6.365
 1579SOL    HW2 8142   5.847   3.420   6.301
 1580SOL     OW 8143   2.302   0.614   6.202
 1580SOL    HW1 8144   2.242   0.567   6.267
 1580SOL    HW2 8145   2.256   0.619   6.114
 1581SOL     OW 8146   7.654   7.611   3.486
 1581SOL    HW1 8147   7.729   7.653   3.436
 1581SOL    HW2 8148   7.685   7.524   3.526
 1582SOL     OW 8149   7.216   3.144   6.015
 1582SOL    HW1 8150   7.118   3.129   5.999
 1582SOL    HW2 8151   7.233   3.152   6.113
 1583SOL     OW 8152   1.515   0.808   4.808
 1583SOL    HW1 8153   1.579   0.846   4.875
 1583SOL    HW2 8154   1.424   0.846   4.824
 1584SOL     OW 8155   1.137   4.743   6.527
 1584SOL    HW1 8156   1.041   4.768   6.511
 1584SOL    HW2 8157   1.147   4.644   6.514
 1585SOL     OW 8158   6.109   6.884   6.337
 1585SOL    HW1 8159   6.049   6.813   6.374
 1585SOL    HW2 8160   6.058   6.968   6.323
 1586SOL     OW 8161   0.711   7.954   7.166
 1586SOL    HW1 8162   0.675   8.004   7.088
 1586SOL    HW2 8163   0.705   8.011   7.248
 1587SOL     OW 8164   4.616   4.116   0.900
 1587SOL    HW1 8165   4.606   4.198   0.844
 1587SOL    HW2 8166   4.694   4.062   0.867
 1588SOL     OW 8167   2.535   2.689   3.498
 1588SOL    HW1 8168   2.498   2.617   3.440
 1588SOL    HW2 8169   2.589   2.753   3.443
 1589SOL     OW 8170   6.272   7.882   7.788
 1589SOL    HW1 8171   6.191   7.834   7.755
 1589SOL    HW2 8172   6.344   7.815   7.808
 1590SOL     OW 8173   6.090   6.693   0.320
 1590SOL    HW1 8174   6.156   6.755   0.277
 1590SOL    HW2 8175   6.017   6.671   0.255
 1591SOL     OW 8176   8.184   0.201   3.590
 1591SOL    HW1 8177   8.168   0.115   3.637
 1591SOL    HW2 8178   8.096   0.245   3.570
 1592SOL     OW 8179   7.369   4.817   3.929
 1592SOL    HW1 8180   7.404   4.741   3.983
 1592SOL    HW2 8181   7.444   4.878   3.905
 1593SOL     OW 8182   5.199   6.732   8.578
 1593SOL    HW1 8183   5.197   6.812   8.638
 1593SOL    HW2 8184   5.189   6.649   8.633
 1594SOL     OW 8185   5.300   1.657   8.255
 1594SOL    HW1 8186   5.203   1.634   8.254
 1594SOL    HW2 8187   5.353   1.577   8.282
 1595SOL     OW 8188   3.211   2.566   8.030
 1595SOL    HW1 8189   3.196   2.545   8.127
 1595SOL    HW2 8190   3.199   2.665   8.016
 1596SOL     OW 8191   1.474   5.302   5.373
 1596SOL    HW1 8192   1.398   5.278   5.434
 1596SOL    HW2 8193   1.553   5.328   5.429
 1597SOL     OW 8194   1.025   6.005   3.622
 1597SOL    HW1 8195   1.008   6.015   3.721
 1597SOL    HW2 8196   0.938   5.986   3.576
 1598SOL     OW 8197   3.865   3.260   2.729
 1598SOL    HW1 8198   3.895   3.206   2.807
 1598SOL    HW2 8199   3.870   3.358   2.751
 1599SOL     OW 8200   7.988   4.165   3.957
 1599SOL    HW1 8201   7.949   4.255   3.936
 1599SOL    HW2 8202   8.085   4.175   3.979
 1600SOL     OW 8203   3.202   3.744   8.821
 1600SOL    HW1 8204   3.265   3.680   8.865
 1600SOL    HW2 8205   3.133   3.693   8.770
 1601SOL     OW 8206   6.824   1.179   1.938
 1601SOL    HW1 8207   6.844   1.092   1.895
 1601SOL    HW2 8208   6.881   1.191   2.019
 1602SOL     OW 8209   7.647   1.158   2.833
 1602SOL    HW1 8210   7.669   1.254   2.817
 1602SOL    HW2 8211   7.588   1.125   2.759
 1603SOL     OW 8212   8.211   7.133   5.124
 1603SOL    HW1 8213   8.256   7.200   5.182
 1603SOL    HW2 8214   8.278   7.068   5.089
 1604SOL     OW 8215   1.801   4.591   8.223
 1604SOL    HW1 8216   1.738   4.514   8.215
 1604SOL    HW2 8217   1.829   4.621   8.131
 1605SOL     OW 8218   7.996   4.154   1.155
 1605SOL    HW1 8219   8.045   4.171   1.241
 1605SOL    HW2 8220   7.905   4.118   1.176
 1606SOL     OW 8221   1.627   0.529   7.989
 1606SOL    HW1 8222   1.538   0.575   7.989
 1606SOL    HW2 8223   1.700   0.598   7.978
 1607SOL     OW 8224   2.323   5.185   6.738
 1607SOL    HW1 8225   2.389   5.212   6.668
 1607SOL    HW2 8226   2.372   5.142   6.814
 1608SOL     OW 8227   2.581   2.689   2.264
 1608SOL    HW1 8228   2.630   2.704   2.350
 1608SOL    HW2 8229   2.624   2.742   2.191
 1609SOL     OW 8230   4.773   3.812   5.546
 1609SOL    HW1 8231   4.791   3.911   5.542
 1609SOL    HW2 8232   4.860   3.763   5.551
 1610SOL     OW 8233   7.355   4.835   3.268
 1610SOL    HW1 8234   7.427   4.777   3.307
 1610SOL    HW2 8235   7.280   4.842   3.334
 1611SOL     OW 8236   4.657   4.187   7.556
 1611SOL    HW1 8237   4.689   4.095   7.581
 1611SOL    HW2 8238   4.628   4.236   7.638
 1612SOL     OW 8239   5.469   5.504   3.345
 1612SOL    HW1 8240   5.505   5.450   3.268
 1612SOL    HW2 8241   5.492   5.601   3.331
 1613SOL     OW 8242   1.840   0.846   0.991
 1613SOL    HW1 8243   1.893   0.778   1.041
 1613SOL    HW2 8244   1.865   0.843   0.894
 1614SOL     OW 8245   8.841   3.619   0.104
 1614SOL    HW1 8246   8.897   3.563   0.043
 1614SOL    HW2 8247   8.794   3.560   0.170
 1615SOL     OW 8248   2.762   7.143   3.866
 1615SOL    HW1 8249   2.755   7.047   3.837
 1615SOL    HW2 8250   2.858   7.170   3.869
 1616SOL     OW 8251   3.864   8.722   0.304
 1616SOL    HW1 8252   3.766   8.710   0.285
 1616SOL    HW2 8253   3.887   8.819   0.303
 1617SOL     OW 8254   3.081   8.440   8.728
 1617SOL    HW1 8255   3.134   8.410   8.807
 1617SOL    HW2 8256   2.988   8.462   8.758
 1618SOL     OW 8257   8.677   8.096   2.561
 1618SOL    HW1 8258   8.700   8.157   2.638
 1618SOL    HW2 8259   8.647   8.151   2.483
 1619SOL     OW 8260   2.158   7.679   7.632
 1619SOL    HW1 8261   2.167   7.617   7.553
 1619SOL    HW2 8262   2.086   7.645   7.692
 1620SOL     OW 8263   4.621   3.300   6.661
 1620SOL    HW1 8264   4.635   3.377   6.724
 1620SOL    HW2 8265   4.523   3.279   6.657
 1621SOL     OW 8266   3.126   5.875   2.013
 1621SOL    HW1 8267   3.217   5.898   2.048
 1621SOL    HW2 8268   3.072   5.833   2.085
 1622SOL     OW 8269   2.456   6.307   1.356
 1622SOL    HW1 8270   2.433   6.314   1.258
 1622SOL    HW2 8271   2.521   6.379   1.380
 1623SOL     OW 8272   7.627   4.298   7.348
 1623SOL    HW1 8273   7.543   4.245   7.335
 1623SOL    HW2 8274   7.697   4.263   7.286
 1624SOL     OW 8275   7.884   8.077   0.610
 1624SOL    HW1 8276   7.786   8.094   0.620
 1624SOL    HW2 8277   7.934   8.131   0.678
 1625SOL     OW 8278   6.734   4.633   3.954
 1625SOL    HW1 8279   6.829   4.605   3.947
 1625SOL    HW2 8280   6.710   4.691   3.876
 1626SOL     OW 8281   0.586   4.535   8.822
 1626SOL    HW1 8282   0.532   4.587   8.756
 1626SOL    HW2 8283   0.588   4.583   8.910
 1627SOL     OW 8284   4.635   0.736   5.381
 1627SOL    HW1 8285   4.732   0.745   5.358
 1627SOL    HW2 8286   4.579   0.754   5.301
 1628SOL     OW 8287   6.738   6.686   8.834
 1628SOL    HW1 8288   6.710   6.777   8.803
 1628SOL    HW2 8289   6.658   6.625   8.835
 1629SOL     OW 8290   2.074   8.065   5.205
 1629SOL    HW1 8291   2.063   8.013   5.121
 1629SOL    HW2 8292   2.123   8.150   5.186
 1630SOL     OW 8293   2.106   8.411   6.913
 1630SOL    HW1 8294   2.019   8.451   6.883
 1630SOL    HW2 8295   2.146   8.467   6.986
 1631SOL     OW 8296   5.671   1.717   1.321
 1631SOL    HW1 8297   5.684   1.632   1.372
 1631SOL    HW2 8298   5.602   1.705   1.250
 1632SOL     OW 8299   1.833   4.054   7.466
 1632SOL    HW1 8300   1.891   4.007   7.532
 1632SOL    HW2 8301   1.782   4.127   7.512
 1633SOL     OW 8302   7.902   5.156   6.865
 1633SOL    HW1 8303   7.851   5.073   6.888
 1633SOL    HW2 8304   7.928   5.152   6.768
 1634SOL     OW 8305   3.022   5.006   7.096
 1634SOL    HW1 8306   2.974   5.089   7.126
 1634SOL    HW2 8307   3.068   4.965   7.175
 1635SOL     OW 8308   1.136   0.417   5.887
 1635SOL    HW1 8309   1.111   0.475   5.964
 1635SOL    HW2 8310   1.059   0.359   5.862
 1636SOL     OW 8311   2.881   4.359   3.232
 1636SOL    HW1 8312   2.787   4.393   3.231
 1636SOL    HW2 8313   2.919   4.368   3.324
 1637SOL     OW 8314   7.128   6.700   4.552
 1637SOL    HW1 8315   7.120   6.780   4.492
 1637SOL    HW2 8316   7.110   6.727   4.646
 1638SOL     OW 8317   5.241   2.030   3.416
 1638SOL    HW1 8318   5.301   1.954   3.440
 1638SOL    HW2 8319   5.216   2.023   3.319
 1639SOL     OW 8320   1.786   2.618   8.340
 1639SOL    HW1 8321   1.688   2.636   8.351
 1639SOL    HW2 8322   1.831   2.700   8.304
 1640SOL     OW 8323   2.049   2.559   7.403
 1640SOL    HW1 8324   1.956   2.537   7.433
 1640SOL    HW2 8325   2.049   2.574   7.304
 1641SOL     OW 8326   8.380   5.181   5.000
 1641SOL    HW1 8327   8.303   5.239   4.973
 1641SOL    HW2 8328   8.461   5.238   5.014
 1642SOL     OW 8329   3.170   5.650   8.662
 1642SOL    HW1 8330   3.207   5.714   8.594
 1642SOL    HW2 8331   3.077   5.678   8.687
 1643SOL     OW 8332   2.156   3.685   8.470
 1643SOL    HW1 8333   2.238   3.630   8.457
 1643SOL    HW2 8334   2.180   3.773   8.511
 1644SOL     OW 8335   3.920   4.827   2.464
 1644SOL    HW1 8336   3.927   4.925   2.482
 1644SOL    HW2 8337   3.969   4.806   2.379
 1645SOL     OW 8338   2.560   3.835   3.072
 1645SOL    HW1 8339   2.495   3.908   3.092
 1645SOL    HW2 8340   2.619   3.863   2.996
 1646SOL     OW 8341   4.886   2.184   5.054
 1646SOL    HW1 8342   4.860   2.181   5.151
 1646SOL    HW2 8343   4.985   2.176   5.045
 1647SOL     OW 8344   5.411   7.889   3.207
 1647SOL    HW1 8345   5.368   7.972   3.244
 1647SOL    HW2 8346   5.390   7.812   3.267
 1648SOL     OW 8347   7.446   7.036   2.044
 1648SOL    HW1 8348   7.393   6.952   2.035
 1648SOL    HW2 8349   7.466   7.072   1.953
 1649SOL     OW 8350   0.163   1.962   7.925
 1649SOL    HW1 8351   0.224   1.892   7.887
 1649SOL    HW2 8352   0.192   2.052   7.894
 1650SOL     OW 8353   0.348   4.758   7.653
 1650SOL    HW1 8354   0.298   4.752   7.567
 1650SOL    HW2 8355   0.317   4.686   7.715
 1651SOL     OW 8356   0.682   6.139   2.096
 1651SOL    HW1 8357   0.744   6.120   2.172
 1651SOL    HW2 8358   0.588   6.117   2.123
 1652SOL     OW 8359   7.216   6.922   7.600
 1652SOL    HW1 8360   7.163   6.901   7.682
 1652SOL    HW2 8361   7.241   7.019   7.601
 1653SOL     OW 8362   7.104   3.398   3.580
 1653SOL    HW1 8363   7.108   3.411   3.679
 1653SOL    HW2 8364   7.070   3.306   3.560
 1654SOL     OW 8365   6.958   6.805   8.815
 1654SOL    HW1 8366   7.040   6.752   8.794
 1654SOL    HW2 8367   6.877   6.746   8.808
 1655SOL     OW 8368   2.599   6.301   7.519
 1655SOL    HW1 8369   2.508   6.271   7.493
 1655SOL    HW2 8370   2.660   6.296   7.440
 1656SOL     OW 8371   6.419   7.112   8.690
 1656SOL    HW1 8372   6.499   7.052   8.686
 1656SOL    HW2 8373   6.385   7.128   8.598
 1657SOL     OW 8374   5.956   6.232   6.060
 1657SOL    HW1 8375   6.034   6.173   6.078
 1657SOL    HW2 8376   5.920   6.214   5.969
 1658SOL     OW 8377   3.813   2.111   3.622
 1658SOL    HW1 8378   3.795   2.208   3.607
 1658SOL    HW2 8379   3.744   2.056   3.575
 1659SOL     OW 8380   7.453   3.523   5.981
 1659SOL    HW1 8381   7.423   3.454   5.914
 1659SOL    HW2 8382   7.467   3.610   5.935
 1660SOL     OW 8383   2.427   1.738   4.646
 1660SOL    HW1 8384   2.354   1.698   4.702
 1660SOL    HW2 8385   2.516   1.714   4.685
 1661SOL     OW 8386   8.347   4.737   0.889
 1661SOL    HW1 8387   8.310   4.679   0.816
 1661SOL    HW2 8388   8.446   4.725   0.894
 1662SOL     OW 8389   1.211   5.651   0.323
 1662SOL    HW1 8390   1.183   5.734   0.372
 1662SOL    HW2 8391   1.237   5.581   0.389
 1663SOL     OW 8392   1.814   4.237   4.418
 1663SOL    HW1 8393   1.839   4.149   4.458
 1663SOL    HW2 8394   1.897   4.287   4.392
 1664SOL     OW 8395   8.343   1.912   5.848
 1664SOL    HW1 8396   8.265   1.894   5.788
 1664SOL    HW2 8397   8.347   1.843   5.920
 1665SOL     OW 8398   3.341   7.007   1.750
 1665SOL    HW1 8399   3.382   7.088   1.792
 1665SOL    HW2 8400   3.370   7.000   1.654
 1666SOL     OW 8401   5.935   1.040   1.747
 1666SOL    HW1 8402   5.894   1.123   1.786
 1666SOL    HW2 8403   6.029   1.031   1.779
 1667SOL     OW 8404   8.835   3.564   2.911
 1667SOL    HW1 8405   8.899   3.629   2.869
 1667SOL    HW2 8406   8.825   3.587   3.008
 1668SOL     OW 8407   8.483   1.589   2.406
 1668SOL    HW1 8408   8.485   1.520   2.479
 1668SOL    HW2 8409   8.406   1.651   2.421
 1669SOL     OW 8410   2.746   2.775   6.978
 1669SOL    HW1 8411   2.662   2.750   7.027
 1669SOL    HW2 8412   2.807   2.824   7.040
 1670SOL     OW 8413   6.961   6.366   2.435
 1670SOL    HW1 8414   7.058   6.376   2.458
 1670SOL    HW2 8415   6.950   6.369   2.336
 1671SOL     OW 8416   7.377   3.733   3.686
 1671SOL    HW1 8417   7.318   3.802   3.729
 1671SOL    HW2 8418   7.465   3.730   3.734
 1672SOL     OW 8419   0.426   1.508   6.830
 1672SOL    HW1 8420   0.367   1.430   6.807
 1672SOL    HW2 8421   0.384   1.561   6.904
 1673SOL     OW 8422   8.271   4.242   3.982
 1673SOL    HW1 8423   8.302   4.317   3.924
 1673SOL    HW2 8424   8.348   4.207   4.036
 1674SOL     OW 8425   7.288   7.019   3.963
 1674SOL    HW1 8426   7.233   6.953   4.014
 1674SOL    HW2 8427   7.304   7.099   4.019
 1675SOL     OW 8428   3.969   5.342   2.926
 1675SOL    HW1 8429   3.920   5.316   2.843
 1675SOL    HW2 8430   3.904   5.372   2.995
 1676SOL     OW 8431   1.272   6.922   3.974
 1676SOL    HW1 8432   1.302   6.935   4.069
 1676SOL    HW2 8433   1.342   6.872   3.923
 1677SOL     OW 8434   3.203   6.488   8.266
 1677SOL    HW1 8435   3.193   6.493   8.366
 1677SOL    HW2 8436   3.150   6.410   8.232
 1678SOL     OW 8437   1.770   4.682   4.384
 1678SOL    HW1 8438   1.736   4.678   4.290
 1678SOL    HW2 8439   1.694   4.677   4.448
 1679SOL     OW 8440   8.607   1.025   2.294
 1679SOL    HW1 8441   8.531   1.017   2.229
 1679SOL    HW2 8442   8.628   0.935   2.332
 1680SOL     OW 8443   3.913   4.166   3.984
 1680SOL    HW1 8444   3.901   4.114   3.900
 1680SOL    HW2 8445   3.883   4.260   3.970
 1681SOL     OW 8446   8.192   8.223   0.008
 1681SOL    HW1 8447   8.173   8.256   0.100
 1681SOL    HW2 8448   8.273   8.164   0.010
 1682SOL     OW 8449   2.038   4.217   2.447
 1682SOL    HW1 8450   1.977   4.296   2.457
 1682SOL    HW2 8451   2.094   4.208   2.529
 1683SOL     OW 8452   2.484   3.671   7.036
 1683SOL    HW1 8453   2.386   3.683   7.051
 1683SOL    HW2 8454   2.513   3.585   7.078
 1684SOL     OW 8455   4.090   0.381   8.613
 1684SOL    HW1 8456   4.079   0.430   8.526
 1684SOL    HW2 8457   4.024   0.306   8.617
 1685SOL     OW 8458   6.486   3.569   8.064
 1685SOL    HW1 8459   6.390   3.593   8.049
 1685SOL    HW2 8460   6.514   3.498   8.000
 1686SOL     OW 8461   3.131   7.490   1.184
 1686SOL    HW1 8462   3.208   7.551   1.204
 1686SOL    HW2 8463   3.070   7.486   1.263
 1687SOL     OW 8464   5.198   5.052   3.645
 1687SOL    HW1 8465   5.283   5.095   3.616
 1687SOL    HW2 8466   5.218   4.978   3.709
 1688SOL     OW 8467   2.628   7.921   8.598
 1688SOL    HW1 8468   2.686   8.002   8.592
 1688SOL    HW2 8469   2.536   7.943   8.565
 1689SOL     OW 8470   5.730   6.607   6.045
 1689SOL    HW1 8471   5.821   6.581   6.078
 1689SOL    HW2 8472   5.660   6.573   6.107
 1690SOL     OW 8473   2.803   8.642   7.249
 1690SOL    HW1 8474   2.746   8.561   7.265
 1690SOL    HW2 8475   2.839   8.639   7.156
 1691SOL     OW 8476   1.265   7.973   4.391
 1691SOL    HW1 8477   1.275   8.034   4.313
 1691SOL    HW2 8478   1.227   8.023   4.469
 1692SOL     OW 8479   1.557   4.524   7.291
 1692SOL    HW1 8480   1.628   4.594   7.281
 1692SOL    HW2 8481   1.540   4.480   7.203
 1693SOL     OW 8482   6.718   2.252   6.597
 1693SOL    HW1 8483   6.797   2.191   6.608
 1693SOL    HW2 8484   6.734   2.314   6.521
 1694SOL     OW 8485   5.509   4.517   3.145
 1694SOL    HW1 8486   5.439   4.548   3.081
 1694SOL    HW2 8487   5.532   4.421   3.125
 1695SOL     OW 8488   1.894   5.155   6.437
 1695SOL    HW1 8489   1.843   5.189   6.516
 1695SOL    HW2 8490   1.926   5.063   6.455
 1696SOL     OW 8491   7.401   2.882   8.834
 1696SOL    HW1 8492   7.436   2.791   8.810
 1696SOL    HW2 8493   7.458   2.951   8.791
 1697SOL     OW 8494   4.604   8.307   8.584
 1697SOL    HW1 8495   4.566   8.306   8.677
 1697SOL    HW2 8496   4.554   8.241   8.527
 1698SOL     OW 8497   8.660   0.518   4.597
 1698SOL    HW1 8498   8.659   0.582   4.674
 1698SOL    HW2 8499   8.674   0.568   4.512
 1699SOL     OW 8500   2.033   8.296   5.427
 1699SOL    HW1 8501   1.957   8.345   5.468
 1699SOL    HW2 8502   2.000   8.208   5.391
 1700SOL     OW 8503   6.448   1.783   3.465
 1700SOL    HW1 8504   6.467   1.868   3.515
 1700SOL    HW2 8505   6.362   1.744   3.498
 1701SOL     OW 8506   4.296   3.468   0.726
 1701SOL    HW1 8507   4.328   3.515   0.644
 1701SOL    HW2 8508   4.366   3.472   0.797
 1702SOL     OW 8509   7.076   8.154   8.308
 1702SOL    HW1 8510   7.056   8.071   8.257
 1702SOL    HW2 8511   7.009   8.165   8.381
 1703SOL     OW 8512   5.842   3.485   1.204
 1703SOL    HW1 8513   5.862   3.582   1.193
 1703SOL    HW2 8514   5.926   3.432   1.189
 1704SOL     OW 8515   1.419   4.739   2.033
 1704SOL    HW1 8516   1.358   4.748   1.954
 1704SOL    HW2 8517   1.365   4.744   2.117
 1705SOL     OW 8518   4.753   6.798   5.026
 1705SOL    HW1 8519   4.677   6.790   5.090
 1705SOL    HW2 8520   4.839   6.799   5.076
 1706SOL     OW 8521   6.279   0.602   1.652
 1706SOL    HW1 8522   6.214   0.541   1.698
 1706SOL    HW2 8523   6.254   0.610   1.556
 1707SOL     OW 8524   6.380   0.302   5.799
 1707SOL    HW1 8525   6.312   0.341   5.738
 1707SOL    HW2 8526   6.441   0.374   5.831
 1708SOL     OW 8527   1.467   2.196   0.776
 1708SOL    HW1 8528   1.380   2.149   0.790
 1708SOL    HW2 8529   1.479   2.217   0.678
 1709SOL     OW 8530   1.935   0.016   8.340
 1709SOL    HW1 8531   1.944   0.043   8.244
 1709SOL    HW2 8532   2.016   0.046   8.391
 1710SOL     OW 8533   7.673   0.208   2.060
 1710SOL    HW1 8534   7.608   0.168   2.124
 1710SOL    HW2 8535   7.765   0.178   2.082
 1711SOL     OW 8536   2.571   4.583   8.806
 1711SOL    HW1 8537   2.501   4.560   8.738
 1711SOL    HW2 8538   2.655   4.532   8.785
 1712SOL     OW 8539   0.710   2.193   6.030
 1712SOL    HW1 8540   0.623   2.242   6.031
 1712SOL    HW2 8541   0.784   2.258   6.047
 1713SOL     OW 8542   7.023   6.431   6.405
 1713SOL    HW1 8543   7.091   6.368   6.444
 1713SOL    HW2 8544   6.931   6.394   6.420
 1714SOL     OW 8545   4.496   4.882   0.702
 1714SOL    HW1 8546   4.494   4.929   0.790
 1714SOL    HW2 8547   4.436   4.929   0.638
 1715SOL     OW 8548   8.859   1.059   5.594
 1715SOL    HW1 8549   8.827   1.152   5.614
 1715SOL    HW2 8550   8.781   0.999   5.580
 1716SOL     OW 8551   5.933   0.992   5.717
 1716SOL    HW1 8552   5.946   0.959   5.811
 1716SOL    HW2 8553   5.902   1.087   5.719
 1717SOL     OW 8554   8.001   7.276   6.742
 1717SOL    HW1 8555   8.100   7.274   6.728
 1717SOL    HW2 8556   7.978   7.339   6.815
 1718SOL     OW 8557   4.550   1.000   8.848
 1718SOL    HW1 8558   4.553   0.907   8.886
 1718SOL    HW2 8559   4.630   1.013   8.789
 1719SOL     OW 8560   6.936   6.703   8.149
 1719SOL    HW1 8561   6.906   6.667   8.061
 1719SOL    HW2 8562   7.033   6.685   8.162
 1720SOL     OW 8563   6.864   4.600   4.715
 1720SOL    HW1 8564   6.829   4.592   4.622
 1720SOL    HW2 8565   6.880   4.509   4.753
 1721SOL     OW 8566   6.719   2.782   6.446
 1721SOL    HW1 8567   6.760   2.871   6.466
 1721SOL    HW2 8568   6.786   2.709   6.462
 1722SOL     OW 8569   6.834   4.124   8.123
 1722SOL    HW1 8570   6.764   4.192   8.104
 1722SOL    HW2 8571   6.862   4.130   8.219
 1723SOL     OW 8572   8.193   0.806   0.893
 1723SOL    HW1 8573   8.163   0.822   0.987
 1723SOL    HW2 8574   8.291   0.821   0.886
 1724SOL     OW 8575   4.386   3.520   6.738
 1724SOL    HW1 8576   4.484   3.533   6.755
 1724SOL    HW2 8577   4.348   3.602   6.694
 1725SOL     OW 8578   1.957   6.513   4.129
 1725SOL    HW1 8579   1.908   6.534   4.044
 1725SOL    HW2 8580   2.055   6.528   4.116
 1726SOL     OW 8581   2.683   2.220   1.178
 1726SOL    HW1 8582   2.624   2.194   1.255
 1726SOL    HW2 8583   2.777   2.194   1.199
 1727SOL     OW 8584   0.661   1.065   3.718
 1727SOL    HW1 8585   0.722   1.143   3.703
 1727SOL    HW2 8586   0.715   0.981   3.716
 1728SOL     OW 8587   8.490   2.059   3.618
 1728SOL    HW1 8588   8.459   1.972   3.656
 1728SOL    HW2 8589   8.580   2.047   3.576
 1729SOL     OW 8590   7.604   3.780   7.815
 1729SOL    HW1 8591   7.624   3.703   7.876
 1729SOL    HW2 8592   7.595   3.746   7.721
 1730SOL     OW 8593   6.382   3.106   2.717
 1730SOL    HW1 8594   6.425   3.048   2.786
 1730SOL    HW2 8595   6.314   3.165   2.761
 1731SOL     OW 8596   4.290   2.223   7.765
 1731SOL    HW1 8597   4.191   2.212   7.770
 1731SOL    HW2 8598   4.327   2.163   7.695
 1732SOL     OW 8599   3.880   8.859   1.066
 1732SOL    HW1 8600   3.948   8.930   1.049
 1732SOL    HW2 8601   3.875   8.797   0.988
 1733SOL     OW 8602   4.742   1.385   3.518
 1733SOL    HW1 8603   4.736   1.322   3.440
 1733SOL    HW2 8604   4.652   1.426   3.535
 1734SOL     OW 8605   2.533   4.789   3.974
 1734SOL    HW1 8606   2.530   4.694   4.003
 1734SOL    HW2 8607   2.446   4.834   3.997
 1735SOL     OW 8608   7.661   8.827   3.115
 1735SOL    HW1 8609   7.654   8.764   3.192
 1735SOL    HW2 8610   7.755   8.859   3.106
 1736SOL     OW 8611   1.855   6.739   1.466
 1736SOL    HW1 8612   1.821   6.762   1.557
 1736SOL    HW2 8613   1.779   6.737   1.402
 1737SOL     OW 8614   4.357   6.742   0.542
 1737SOL    HW1 8615   4.282   6.681   0.517
 1737SOL    HW2 8616   4.417   6.696   0.608
 1738SOL     OW 8617   7.755   2.455   1.967
 1738SOL    HW1 8618   7.758   2.412   2.058
 1738SOL    HW2 8619   7.791   2.548   1.973
 1739SOL     OW 8620   0.721   1.057   0.991
 1739SOL    HW1 8621   0.624   1.039   0.974
 1739SOL    HW2 8622   0.739   1.053   1.090
 1740SOL     OW 8623   5.293   5.938   5.369
 1740SOL    HW1 8624   5.289   6.003   5.293
 1740SOL    HW2 8625   5.380   5.948   5.416
 1741SOL     OW 8626   3.785   3.809   5.433
 1741SOL    HW1 8627   3.786   3.726   5.489
 1741SOL    HW2 8628   3.874   3.855   5.439
 1742SOL     OW 8629   5.531   6.600   0.040
 1742SOL    HW1 8630   5.576   6.630  -0.044
 1742SOL    HW2 8631   5.561   6.657   0.116
 1743SOL     OW 8632   4.944   7.789   3.281
 1743SOL    HW1 8633   4.988   7.790   3.371
 1743SOL    HW2 8634   4.850   7.823   3.289
 1744SOL     OW 8635   2.120   6.489   3.398
 1744SOL    HW1 8636   2.131   6.574   3.449
 1744SOL    HW2 8637   2.196   6.479   3.333
 1745SOL     OW 8638   7.628   2.601   3.178
 1745SOL    HW1 8639   7.698   2.622   3.246
 1745SOL    HW2 8640   7.669   2.599   3.087
 1746SOL     OW 8641   6.227   1.774   8.665
 1746SOL    HW1 8642   6.268   1.683   8.666
 1746SOL    HW2 8643   6.207   1.801   8.571
 1747SOL     OW 8644   8.578   5.183   4.227
 1747SOL    HW1 8645   8.655   5.135   4.268
 1747SOL    HW2 8646   8.569   5.274   4.269
 1748SOL     OW 8647   0.208   2.079   4.907
 1748SOL    HW1 8648   0.295   2.031   4.896
 1748SOL    HW2 8649   0.222   2.177   4.891
 1749SOL     OW 8650   8.770   6.825   8.403
 1749SOL    HW1 8651   8.713   6.797   8.326
 1749SOL    HW2 8652   8.723   6.895   8.456
 1750SOL     OW 8653   4.962   4.265   8.036
 1750SOL    HW1 8654   4.868   4.285   8.062
 1750SOL    HW2 8655   5.001   4.343   7.988
 1751SOL     OW 8656   3.683   2.369   0.357
 1751SOL    HW1 8657   3.673   2.449   0.297
 1751SOL    HW2 8658   3.706   2.400   0.449
 1752SOL     OW 8659   3.857   3.164   4.583
 1752SOL    HW1 8660   3.855   3.256   4.621
 1752SOL    HW2 8661   3.816   3.165   4.491
 1753SOL     OW 8662   4.455   0.723   6.084
 1753SOL    HW1 8663   4.402   0.741   6.167
 1753SOL    HW2 8664   4.394   0.725   6.004
 1754SOL     OW 8665   7.030   0.796   6.684
 1754SOL    HW1 8666   7.043   0.701   6.654
 1754SOL    HW2 8667   6.981   0.847   6.613
 1755SOL     OW 8668   0.882   4.480   8.047
 1755SOL    HW1 8669   0.906   4.556   7.987
 1755SOL    HW2 8670   0.921   4.395   8.011
 1756SOL     OW 8671   7.615   4.558   5.464
 1756SOL    HW1 8672   7.516   4.547   5.452
 1756SOL    HW2 8673   7.639   4.540   5.560
 1757SOL     OW 8674   2.023   8.622   4.873
 1757SOL    HW1 8675   1.966   8.702   4.885
 1757SOL    HW2 8676   2.082   8.609   4.953
 1758SOL     OW 8677   3.968   5.984   2.554
 1758SOL    HW1 8678   3.965   5.990   2.654
 1758SOL    HW2 8679   3.997   6.071   2.516
 1759SOL     OW 8680   2.368   1.097   4.533
 1759SOL    HW1 8681   2.337   1.050   4.615
 1759SOL    HW2 8682   2.440   1.043   4.489
 1760SOL     OW 8683   2.519   7.079   7.133
 1760SOL    HW1 8684   2.510   7.176   7.157
 1760SOL    HW2 8685   2.616   7.054   7.137
 1761SOL     OW 8686   4.069   7.058   0.770
 1761SOL    HW1 8687   4.118   6.976   0.800
 1761SOL    HW2 8688   4.033   7.106   0.850
 1762SOL     OW 8689   0.657   6.251   6.620
 1762SOL    HW1 8690   0.582   6.306   6.583
 1762SOL    HW2 8691   0.620   6.177   6.676
 1763SOL     OW 8692   5.443   2.861   0.720
 1763SOL    HW1 8693   5.406   2.770   0.742
 1763SOL    HW2 8694   5.372   2.915   0.675
 1764SOL     OW 8695   4.365   0.964   5.369
 1764SOL    HW1 8696   4.327   0.893   5.428
 1764SOL    HW2 8697   4.442   1.008   5.415
 1765SOL     OW 8698   5.742   6.679   1.320
 1765SOL    HW1 8699   5.686   6.597   1.333
 1765SOL    HW2 8700   5.776   6.711   1.408
 1766SOL     OW 8701   7.777   5.579   2.863
 1766SOL    HW1 8702   7.779   5.678   2.876
 1766SOL    HW2 8703   7.803   5.533   2.948
 1767SOL     OW 8704   8.309   0.840   2.893
 1767SOL    HW1 8705   8.381   0.828   2.824
 1767SOL    HW2 8706   8.257   0.755   2.902
 1768SOL     OW 8707   3.949   1.305   2.699
 1768SOL    HW1 8708   3.854   1.318   2.673
 1768SOL    HW2 8709   3.959   1.218   2.747
 1769SOL     OW 8710   0.138   8.167   2.909
 1769SOL    HW1 8711   0.229   8.207   2.922
 1769SOL    HW2 8712   0.101   8.198   2.821
 1770SOL     OW 8713   2.563   4.230   5.201
 1770SOL    HW1 8714   2.652   4.269   5.226
 1770SOL    HW2 8715   2.577   4.152   5.141
 1771SOL     OW 8716   5.942   5.122   4.003
 1771SOL    HW1 8717   5.916   5.136   3.907
 1771SOL    HW2 8718   5.865   5.146   4.062
 1772SOL     OW 8719   7.758   2.282   1.352
 1772SOL    HW1 8720   7.768   2.372   1.395
 1772SOL    HW2 8721   7.822   2.217   1.394
 1773SOL     OW 8722   6.332   8.715   5.186
 1773SOL    HW1 8723   6.415   8.693   5.237
 1773SOL    HW2 8724   6.253   8.715   5.248
 1774SOL     OW 8725   3.240   8.260   6.339
 1774SOL    HW1 8726   3.164   8.303   6.291
 1774SOL    HW2 8727   3.297   8.330   6.381
 1775SOL     OW 8728   2.681   4.635   7.529
 1775SOL    HW1 8729   2.772   4.635   7.489
 1775SOL    HW2 8730   2.615   4.671   7.463
 1776SOL     OW 8731   3.650   0.756   8.734
 1776SOL    HW1 8732   3.574   0.821   8.729
 1776SOL    HW2 8733   3.664   0.728   8.829
 1777SOL     OW 8734   7.540   8.555   6.155
 1777SOL    HW1 8735   7.523   8.492   6.232
 1777SOL    HW2 8736   7.491   8.522   6.074
 1778SOL     OW 8737  -0.020   3.067   3.758
 1778SOL    HW1 8738  -0.010   3.165   3.778
 1778SOL    HW2 8739   0.042   3.014   3.816
 1779SOL     OW 8740   6.633   0.375   5.194
 1779SOL    HW1 8741   6.705   0.373   5.124
 1779SOL    HW2 8742   6.650   0.303   5.262
 1780SOL     OW 8743   2.610   4.834   3.717
 1780SOL    HW1 8744   2.636   4.745   3.677
 1780SOL    HW2 8745   2.572   4.819   3.808
 1781SOL     OW 8746   5.573   3.842   7.502
 1781SOL    HW1 8747   5.662   3.831   7.459
 1781SOL    HW2 8748   5.526   3.754   7.506
 1782SOL     OW 8749   2.065   1.399   7.376
 1782SOL    HW1 8750   2.078   1.498   7.367
 1782SOL    HW2 8751   2.064   1.358   7.285
 1783SOL     OW 8752   1.819   2.913   8.741
 1783SOL    HW1 8753   1.829   2.825   8.696
 1783SOL    HW2 8754   1.782   2.900   8.833
 1784SOL     OW 8755   7.424   2.765   3.237
 1784SOL    HW1 8756   7.416   2.777   3.336
 1784SOL    HW2 8757   7.477   2.683   3.217
 1785SOL     OW 8758   5.198   6.590   8.318
 1785SOL    HW1 8759   5.200   6.646   8.401
 1785SOL    HW2 8760   5.247   6.504   8.334
 1786SOL     OW 8761   7.291   5.461   2.697
 1786SOL    HW1 8762   7.297   5.548   2.649
 1786SOL    HW2 8763   7.274   5.387   2.631
 1787SOL     OW 8764   8.455   8.275   6.382
 1787SOL    HW1 8765   8.481   8.325   6.465
 1787SOL    HW2 8766   8.537   8.240   6.338
 1788SOL     OW 8767   7.275   6.303   0.050
 1788SOL    HW1 8768   7.322   6.220   0.081
 1788SOL    HW2 8769   7.336   6.381   0.060
 1789SOL     OW 8770   7.596   2.293   8.436
 1789SOL    HW1 8771   7.651   2.376   8.426
 1789SOL    HW2 8772   7.654   2.213   8.422
 1790SOL     OW 8773   6.946   4.737   4.370
 1790SOL    HW1 8774   6.983   4.790   4.446
 1790SOL    HW2 8775   6.904   4.653   4.405
 1791SOL     OW 8776   4.692   7.551   2.845
 1791SOL    HW1 8777   4.761   7.575   2.913
 1791SOL    HW2 8778   4.731   7.486   2.780
 1792SOL     OW 8779   4.948   7.741   6.349
 1792SOL    HW1 8780   4.919   7.836   6.361
 1792SOL    HW2 8781   5.038   7.738   6.307
 1793SOL     OW 8782   1.772   0.314   7.686
 1793SOL    HW1 8783   1.847   0.381   7.686
 1793SOL    HW2 8784   1.687   0.359   7.712
 1794SOL     OW 8785   0.879   7.257   4.201
 1794SOL    HW1 8786   0.972   7.258   4.238
 1794SOL    HW2 8787   0.818   7.306   4.263
 1795SOL     OW 8788  -0.001   2.599   3.989
 1795SOL    HW1 8789   0.092   2.615   3.955
 1795SOL    HW2 8790  -0.040   2.521   3.941
 1796SOL     OW 8791   5.902   5.767   1.443
 1796SOL    HW1 8792   5.809   5.729   1.439
 1796SOL    HW2 8793   5.897   5.867   1.442
 1797SOL     OW 8794   7.501   8.252   0.720
 1797SOL    HW1 8795   7.571   8.275   0.788
 1797SOL    HW2 8796   7.478   8.155   0.728
 1798SOL     OW 8797   5.989   2.292   8.831
 1798SOL    HW1 8798   6.005   2.379   8.877
 1798SOL    HW2 8799   5.891   2.274   8.828
 1799SOL     OW 8800   6.623   4.438   1.429
 1799SOL    HW1 8801   6.706   4.464   1.479
 1799SOL    HW2 8802   6.647   4.418   1.334
 1800SOL     OW 8803   7.153   4.512   3.011
 1800SOL    HW1 8804   7.074   4.572   3.019
 1800SOL    HW2 8805   7.237   4.565   3.025
 1801SOL     OW 8806   5.434   3.170   0.556
 1801SOL    HW1 8807   5.471   3.089   0.511
 1801SOL    HW2 8808   5.353   3.145   0.609
 1802SOL     OW 8809   0.947   2.051   0.824
 1802SOL    HW1 8810   0.918   2.104   0.904
 1802SOL    HW2 8811   0.892   2.078   0.745
 1803SOL     OW 8812   4.746   0.749   7.368
 1803SOL    HW1 8813   4.730   0.707   7.457
 1803SOL    HW2 8814   4.736   0.680   7.296
 1804SOL     OW 8815   4.312   2.926   1.222
 1804SOL    HW1 8816   4.249   2.901   1.149
 1804SOL    HW2 8817   4.262   2.939   1.307
 1805SOL     OW 8818   4.765   0.564   1.297
 1805SOL    HW1 8819   4.795   0.496   1.230
 1805SOL    HW2 8820   4.674   0.539   1.330
 1806SOL     OW 8821   6.634   3.781   3.544
 1806SOL    HW1 8822   6.727   3.787   3.509
 1806SOL    HW2 8823   6.628   3.707   3.611
 1807SOL     OW 8824   2.634   4.558   5.766
 1807SOL    HW1 8825   2.647   4.656   5.774
 1807SOL    HW2 8826   2.721   4.511   5.786
 1808SOL     OW 8827   6.512   2.455   6.660
 1808SOL    HW1 8828   6.433   2.425   6.713
 1808SOL    HW2 8829   6.572   2.378   6.642
 1809SOL     OW 8830   2.533   2.183   7.031
 1809SOL    HW1 8831   2.550   2.115   6.960
 1809SOL    HW2 8832   2.598   2.169   7.106
 1810SOL     OW 8833   6.575   5.409   0.317
 1810SOL    HW1 8834   6.607   5.406   0.411
 1810SOL    HW2 8835   6.638   5.464   0.262
 1811SOL     OW 8836   8.654   5.288   2.168
 1811SOL    HW1 8837   8.594   5.329   2.099
 1811SOL    HW2 8838   8.700   5.208   2.129
 1812SOL     OW 8839   6.317   6.467   7.071
 1812SOL    HW1 8840   6.224   6.467   7.036
 1812SOL    HW2 8841   6.338   6.378   7.111
 1813SOL     OW 8842   0.831   7.288   4.642
 1813SOL    HW1 8843   0.766   7.227   4.687
 1813SOL    HW2 8844   0.832   7.376   4.690
 1814SOL     OW 8845   5.600   8.804   5.479
 1814SOL    HW1 8846   5.690   8.836   5.447
 1814SOL    HW2 8847   5.605   8.786   5.578
 1815SOL     OW 8848   3.794   5.866   4.128
 1815SOL    HW1 8849   3.703   5.883   4.165
 1815SOL    HW2 8850   3.799   5.899   4.034
 1816SOL     OW 8851   0.012   6.683   7.196
 1816SOL    HW1 8852   0.101   6.671   7.239
 1816SOL    HW2 8853  -0.047   6.604   7.217
 1817SOL     OW 8854   8.243   0.985   0.002
 1817SOL    HW1 8855   8.276   1.029   0.085
 1817SOL    HW2 8856   8.319   0.942  -0.046
 1818SOL     OW 8857   3.680   7.918   6.631
 1818SOL    HW1 8858   3.755   7.961   6.583
 1818SOL    HW2 8859   3.715   7.844   6.688
 1819SOL     OW 8860   2.559   5.213   1.023
 1819SOL    HW1 8861   2.643   5.254   1.058
 1819SOL    HW2 8862   2.581   5.149   0.949
 1820SOL     OW 8863   4.698   0.677   7.617
 1820SOL    HW1 8864   4.658   0.768   7.619
 1820SOL    HW2 8865   4.628   0.609   7.638
 1821SOL     OW 8866   8.296   6.546   7.399
 1821SOL    HW1 8867   8.242   6.590   7.470
 1821SOL    HW2 8868   8.327   6.616   7.334
 1822SOL     OW 8869   0.139   5.853   4.368
 1822SOL    HW1 8870   0.154   5.943   4.327
 1822SOL    HW2 8871   0.182   5.850   4.458
 1823SOL     OW 8872   0.491   2.577   3.234
 1823SOL    HW1 8873   0.466   2.672   3.218
 1823SOL    HW2 8874   0.417   2.531   3.282
 1824SOL     OW 8875   0.878   4.859   8.246
 1824SOL    HW1 8876   0.801   4.907   8.202
 1824SOL    HW2 8877   0.963   4.885   8.201
 1825SOL     OW 8878   6.907   0.226   8.091
 1825SOL    HW1 8879   6.951   0.138   8.110
 1825SOL    HW2 8880   6.962   0.278   8.025
 1826SOL     OW 8881   7.031   8.805   3.709
 1826SOL    HW1 8882   7.046   8.707   3.719
 1826SOL    HW2 8883   7.118   8.853   3.718
 1827SOL     OW 8884   5.264   5.462   3.870
 1827SOL    HW1 8885   5.252   5.472   3.771
 1827SOL    HW2 8886   5.327   5.387   3.889
 1828SOL     OW 8887   1.146   5.682   3.341
[truncated: 2,777,387 more chars]
