# Supplementary material for: Structural basis of FatB-mediated iron uptake via tyrosine/histidine direct coordination accompanying long-distance domain reorganization
Source: Nat Commun. 2026 Apr 18;17:5413. doi: 10.1038/s41467-026-72127-y (PMC13279818; doi:10.1038/s41467-026-72127-y)
Supplement: Supplementary file 3 — Supplementary Data 1 [file 41467_2026_72127_MOESM3_ESM.zip › MD_initial_and_final_coordinates/md_afb_33333_start.gro]

Protein in water
70606
   44LYS      N    1   4.366   6.603   6.879 -0.7751  0.1292 -0.2837
   44LYS     H1    2   4.449   6.616   6.817 -2.2829 -1.0898 -0.9409
   44LYS     H2    3   4.361   6.690   6.936 -0.2211  0.8808 -0.9061
   44LYS     H3    4   4.378   6.530   6.951 -0.8734 -0.5705 -0.3929
   44LYS     CA    5   4.244   6.596   6.799  0.2717  0.3248 -0.3055
   44LYS     HA    6   4.166   6.597   6.873  1.1362  1.3956 -1.7304
   44LYS     CB    7   4.224   6.725   6.717 -0.0419 -0.4912 -0.1457
   44LYS    HB1    8   4.232   6.704   6.609  1.4781  0.2807 -0.6370
   44LYS    HB2    9   4.309   6.789   6.749  1.6244  1.2594  1.4675
   44LYS     CG   10   4.091   6.792   6.750  0.3542 -0.3661 -0.2316
   44LYS    HG1   11   4.099   6.899   6.720  1.8733  0.7738  2.9745
   44LYS    HG2   12   4.085   6.778   6.860 -0.4157 -2.2365  0.0320
   44LYS     CD   13   3.958   6.733   6.689  0.0440 -0.6661  0.3219
   44LYS    HD1   14   3.921   6.635   6.725  1.7170 -0.1212 -0.5307
   44LYS    HD2   15   3.877   6.801   6.722  2.1155 -0.0022  0.3247
   44LYS     CE   16   3.964   6.746   6.536 -0.4302 -0.8111 -0.5042
   44LYS    HE1   17   4.012   6.662   6.482  1.1708 -1.6676 -0.5885
   44LYS    HE2   18   4.008   6.845   6.514 -0.6391  2.0961  0.4493
   44LYS     NZ   19   3.826   6.750   6.478  0.5621 -0.1823 -0.5909
   44LYS    HZ1   20   3.767   6.664   6.475 -3.3413  0.5243  3.6196
   44LYS    HZ2   21   3.786   6.833   6.526  1.3768  0.1861 -1.3549
   44LYS    HZ3   22   3.837   6.781   6.379  0.5379  0.6294 -0.6590
   44LYS      C   23   4.244   6.472   6.713 -0.2229  0.4224  0.1089
   44LYS      O   24   4.338   6.443   6.637 -0.6499 -0.5827  0.3377
   45THR      N   25   4.135   6.385   6.714 -0.0602 -0.3232 -0.2251
   45THR     HN   26   4.049   6.420   6.751  0.2870  3.4131 -0.0999
   45THR     CA   27   4.142   6.248   6.658  0.1295 -0.2759 -0.4668
   45THR     HA   28   4.214   6.266   6.579 -0.1055  0.9125  1.2673
   45THR     CB   29   4.173   6.142   6.761  0.5887 -0.7309 -0.0341
   45THR     HB   30   4.134   6.042   6.732  0.5014 -1.0534 -3.3016
   45THR    OG1   31   4.109   6.175   6.880 -0.8197 -0.5277  0.3508
   45THR    HG1   32   4.170   6.235   6.924  4.4723 -2.9449 -0.0077
   45THR    CG2   33   4.324   6.134   6.778 -0.0479 -0.2242 -0.2118
   45THR   HG21   34   4.368   6.235   6.791 -2.1248  0.9368 -0.1269
   45THR   HG22   35   4.349   6.072   6.867  1.4276  0.7975  0.0460
   45THR   HG23   36   4.375   6.092   6.689 -2.0209 -0.6861  0.2591
   45THR      C   37   4.012   6.206   6.582 -0.0469 -0.4374  0.1769
   45THR      O   38   3.904   6.244   6.614 -0.2675 -0.5781  0.0512
   46VAL      N   39   4.026   6.125   6.478 -0.5279 -0.0227 -0.5458
   46VAL     HN   40   4.114   6.087   6.449  0.5346 -1.8840  2.2110
   46VAL     CA   41   3.914   6.059   6.415  0.6266 -0.4038 -0.0714
   46VAL     HA   42   3.816   6.085   6.453 -1.8050  0.8642 -0.7025
   46VAL     CB   43   3.916   6.076   6.263 -0.2966 -0.5055 -0.5106
   46VAL     HB   44   3.828   6.022   6.222 -1.5943  0.1435 -1.2313
   46VAL    CG1   45   3.883   6.219   6.235 -0.6265 -0.4521 -0.0035
   46VAL   HG11   46   3.901   6.242   6.128 -1.2486  2.6132  1.5217
   46VAL   HG12   47   3.773   6.239   6.239 -1.6318  1.9752  0.8365
   46VAL   HG13   48   3.942   6.286   6.302  1.2626 -1.9821 -3.5876
   46VAL    CG2   49   4.046   6.042   6.191  0.0250 -0.9038  0.2729
   46VAL   HG21   50   4.129   6.114   6.206  0.7808  0.6461  0.9064
   46VAL   HG22   51   4.082   5.940   6.215 -0.5678  2.0717 -2.4132
   46VAL   HG23   52   4.039   6.041   6.080 -1.3709  0.0579 -0.2826
   46VAL      C   53   3.927   5.911   6.448 -0.4627  0.6178  0.1841
   46VAL      O   54   4.038   5.853   6.440  0.2755  0.1847 -0.1958
   47GLU      N   55   3.812   5.844   6.487 -0.2979  0.6391 -0.4901
   47GLU     HN   56   3.726   5.891   6.473  1.0893 -2.2893  0.0332
   47GLU     CA   57   3.808   5.699   6.499  0.1499 -0.1449 -0.0673
   47GLU     HA   58   3.901   5.661   6.539  0.9932 -1.9558  1.1814
   47GLU     CB   59   3.701   5.663   6.612  0.4774 -0.2338  0.0561
   47GLU    HB1   60   3.656   5.565   6.586 -0.9187  2.0856 -1.5185
   47GLU    HB2   61   3.614   5.729   6.593  2.4564  0.0543  0.4936
   47GLU     CG   62   3.745   5.673   6.763  0.1567 -0.2330  0.5434
   47GLU    HG1   63   3.792   5.772   6.779 -1.3440 -0.3893  0.8481
   47GLU    HG2   64   3.829   5.606   6.790 -0.1557  2.6277  1.3740
   47GLU     CD   65   3.634   5.645   6.857  0.5683  0.1236 -0.2478
   47GLU    OE1   66   3.590   5.531   6.854  0.4489 -0.0582 -0.4538
   47GLU    OE2   67   3.577   5.733   6.932 -0.0507 -0.0489 -0.4476
   47GLU      C   68   3.779   5.631   6.367 -0.1545 -0.5797 -0.0400
   47GLU      O   69   3.673   5.642   6.307 -0.1622 -0.2674 -0.4727
   48ILE      N   70   3.869   5.539   6.319  0.1135  0.3953  0.3907
   48ILE     HN   71   3.953   5.516   6.367  2.4946 -0.9761  0.0850
   48ILE     CA   72   3.842   5.479   6.191 -0.1219 -0.4815 -0.2026
   48ILE     HA   73   3.738   5.488   6.165 -0.6848  1.8319 -1.0507
   48ILE     CB   74   3.936   5.531   6.079 -0.0242 -0.4583  0.4319
   48ILE     HB   75   3.912   5.461   5.996 -1.7272  0.5012  2.2649
   48ILE    CG2   76   3.879   5.673   6.052 -1.1478 -0.0179 -0.6235
   48ILE   HG21   77   3.928   5.716   5.962  1.3240  0.4318  0.6169
   48ILE   HG22   78   3.768   5.673   6.043  0.6200  0.5172 -0.5572
   48ILE   HG23   79   3.905   5.745   6.133 -1.5569 -2.5710 -1.8583
   48ILE    CG1   80   4.089   5.526   6.097 -0.0271 -0.0585  0.0444
   48ILE   HG11   81   4.120   5.562   6.198  0.8649 -0.1202 -1.3826
   48ILE   HG12   82   4.128   5.594   6.019 -1.8781 -0.0607 -1.8382
   48ILE     CD   83   4.148   5.380   6.078  0.3238  0.1690 -0.2388
   48ILE    HD1   84   4.108   5.337   5.984  0.5861  0.8522 -0.2536
   48ILE    HD2   85   4.258   5.387   6.068  1.3333  0.6740  0.7229
   48ILE    HD3   86   4.119   5.314   6.163  0.2091  1.0311  2.5390
   48ILE      C   87   3.863   5.329   6.209 -0.5686 -0.5649  0.2279
   48ILE      O   88   3.907   5.274   6.315 -0.0036 -0.1959  0.1783
   49THR      N   89   3.802   5.249   6.116 -0.1053 -0.7790  0.6067
   49THR     HN   90   3.756   5.294   6.040 -3.0822  0.6445  1.4201
   49THR     CA   91   3.793   5.102   6.115  0.2961  0.4609 -0.1227
   49THR     HA   92   3.806   5.064   6.215 -0.8129  1.0611 -1.0229
   49THR     CB   93   3.653   5.062   6.074 -0.0437 -0.3902  0.6110
   49THR     HB   94   3.613   5.131   5.997 -1.6715  2.0914 -0.2067
   49THR    OG1   95   3.565   5.077   6.183 -0.1360  0.2891  0.2645
   49THR    HG1   96   3.479   5.097   6.145 -3.2223  0.1679 -1.3741
   49THR    CG2   97   3.631   4.911   6.029 -0.4388  0.1029  0.8342
   49THR   HG21   98   3.670   4.893   5.927 -1.0526 -0.5093 -1.2832
   49THR   HG22   99   3.677   4.835   6.096  3.0457  1.6027 -0.8231
   49THR   HG23  100   3.525   4.881   6.030 -2.6383  0.0175  1.8683
   49THR      C  101   3.889   5.041   6.017  0.5457  0.3144  0.1063
   49THR      O  102   3.890   5.084   5.899 -0.0396 -0.2020 -0.2875
   50ASP      N  103   3.980   4.957   6.071  0.3302 -0.2518 -0.2427
   50ASP     HN  104   3.973   4.935   6.167 -2.1845 -3.4323  3.2894
   50ASP     CA  105   4.083   4.887   6.001  0.2710 -0.2987 -0.4975
   50ASP     HA  106   4.086   4.915   5.897 -0.4344 -1.0447 -2.0275
   50ASP     CB  107   4.227   4.922   6.067  0.4580 -0.6537  0.6387
   50ASP    HB1  108   4.226   5.031   6.088 -1.4952  3.4797  0.6213
   50ASP    HB2  109   4.302   4.910   5.986 -0.6724  0.5930  2.1822
   50ASP     CG  110   4.288   4.843   6.181 -1.4229  0.9746 -0.5055
   50ASP    OD1  111   4.217   4.780   6.261 -0.1934 -0.6921  0.4117
   50ASP    OD2  112   4.412   4.866   6.197  0.5611  0.5132 -0.2214
   50ASP      C  113   4.049   4.738   6.003  0.4411  0.1166 -0.3726
   50ASP      O  114   3.931   4.701   6.022  0.1127 -0.1025 -0.3598
   51ALA      N  115   4.141   4.641   5.974 -0.2293 -0.1505  0.0341
   51ALA     HN  116   4.236   4.668   5.962  1.2613 -1.0688  2.2918
   51ALA     CA  117   4.108   4.500   5.979  0.7388  0.2786  0.3810
   51ALA     HA  118   4.016   4.486   5.924 -2.0319 -0.4000  1.1116
   51ALA     CB  119   4.197   4.412   5.891  0.3634 -0.4923  0.2623
   51ALA    HB1  120   4.297   4.391   5.936  0.2166 -0.3244 -3.4292
   51ALA    HB2  121   4.147   4.316   5.866 -1.7869 -0.6105 -0.3402
   51ALA    HB3  122   4.222   4.451   5.790 -1.4270  0.1972 -0.1216
   51ALA      C  123   4.086   4.438   6.118 -1.2494  0.1284  0.1641
   51ALA      O  124   4.021   4.336   6.123 -0.2903 -0.3738 -0.2746
   52HIS      N  125   4.128   4.507   6.226 -0.1357 -0.0332  0.0200
   52HIS     HN  126   4.175   4.594   6.214  2.8509  1.6467 -0.3452
   52HIS     CA  127   4.124   4.442   6.360  0.2383 -0.0058  0.0633
   52HIS     HA  128   4.098   4.339   6.341  1.5121 -2.5325  0.1441
   52HIS     CB  129   4.274   4.432   6.412  0.5820 -0.5325  0.8209
   52HIS    HB1  130   4.270   4.376   6.507  1.1996  0.8286 -1.1494
   52HIS    HB2  131   4.318   4.529   6.444  0.1358  0.1481 -1.0507
   52HIS    ND1  132   4.372   4.234   6.304 -0.6729  0.4376 -0.3419
   52HIS     CG  133   4.361   4.368   6.311 -0.2582 -0.7488 -0.2854
   52HIS    CE1  134   4.465   4.209   6.209  0.1847 -0.1897 -0.8837
   52HIS    HE1  135   4.499   4.109   6.183 -1.9697 -1.3135  1.8265
   52HIS    NE2  136   4.510   4.327   6.157 -0.4906 -0.2385  0.0855
   52HIS    HE2  137   4.567   4.333   6.075 -0.8819 -1.0522 -1.8353
   52HIS    CD2  138   4.449   4.428   6.221 -0.3911 -0.4625  0.0965
   52HIS    HD2  139   4.471   4.532   6.200  0.4550 -2.3117  1.6496
   52HIS      C  140   4.027   4.511   6.457 -0.0279 -0.1474  0.2793
   52HIS      O  141   4.010   4.481   6.572  0.4086 -0.0475  0.1553
   53GLY      N  142   3.958   4.619   6.409  0.2335 -0.1907 -0.0734
   53GLY     HN  143   3.981   4.665   6.324 -1.1659  1.3913 -0.7172
   53GLY     CA  144   3.853   4.686   6.476  0.4118  0.3430  0.4400
   53GLY    HA1  145   3.762   4.665   6.422 -1.3893  0.6843 -1.7112
   53GLY    HA2  146   3.844   4.666   6.582  1.1497 -1.7384 -0.4404
   53GLY      C  147   3.876   4.832   6.457 -0.2285  0.2784  0.1262
   53GLY      O  148   3.919   4.886   6.355 -0.4042 -0.0751 -0.1737
   54THR      N  149   3.842   4.912   6.558  0.5835  0.1627  0.4488
   54THR     HN  150   3.828   4.879   6.651  0.2831  0.3231  1.9865
   54THR     CA  151   3.850   5.061   6.546  0.2459 -0.0802 -0.6698
   54THR     HA  152   3.836   5.096   6.444 -1.6334  0.0969  0.7047
   54THR     CB  153   3.726   5.120   6.624  0.4482 -0.9755  0.4712
   54THR     HB  154   3.721   5.078   6.727 -0.3730  3.5440 -2.4992
   54THR    OG1  155   3.601   5.089   6.565 -0.0794 -0.2682  0.9540
   54THR    HG1  156   3.600   4.993   6.554  3.6706  1.5506 -0.1774
   54THR    CG2  157   3.729   5.277   6.635 -0.5440 -0.7037  0.3211
   54THR   HG21  158   3.752   5.331   6.541 -0.2170  3.0196  1.5121
   54THR   HG22  159   3.642   5.329   6.682 -1.3600 -2.7519  1.5773
   54THR   HG23  160   3.817   5.296   6.700 -0.1378 -0.5375  0.3225
   54THR      C  161   3.980   5.120   6.602 -0.2742 -0.8552 -0.1526
   54THR      O  162   4.021   5.074   6.711  0.0271  0.6369 -0.3836
   55VAL      N  163   4.042   5.219   6.536 -0.0907 -0.0741  0.6763
   55VAL     HN  164   4.014   5.258   6.449  1.8357 -0.5901  0.7422
   55VAL     CA  165   4.164   5.278   6.576  0.1726  0.0133 -0.2408
   55VAL     HA  166   4.181   5.269   6.683 -0.2830  0.9434 -3.0758
   55VAL     CB  167   4.278   5.214   6.504 -0.6416 -0.4937  0.3682
   55VAL     HB  168   4.275   5.106   6.527 -1.5100 -1.4456  0.6070
   55VAL    CG1  169   4.257   5.220   6.358  0.2011 -0.0050 -0.5000
   55VAL   HG11  170   4.157   5.185   6.325  1.3807 -1.0286 -2.4741
   55VAL   HG12  171   4.284   5.314   6.306  0.7602 -0.5518 -0.7734
   55VAL   HG13  172   4.337   5.154   6.316 -1.2175  3.2495 -3.0661
   55VAL    CG2  173   4.415   5.281   6.529 -0.5931 -0.2429  0.4064
   55VAL   HG21  174   4.451   5.272   6.634  1.3199 -1.3989  0.1158
   55VAL   HG22  175   4.487   5.222   6.469 -2.1870  0.2807 -1.3797
   55VAL   HG23  176   4.419   5.389   6.502  1.2833 -0.3448  0.5806
   55VAL      C  177   4.163   5.433   6.551  0.0200 -0.5916  0.0490
   55VAL      O  178   4.112   5.483   6.447  0.7105 -0.5695 -0.7168
   56LYS      N  179   4.204   5.500   6.663  0.6602  0.1545  0.5399
   56LYS     HN  180   4.241   5.458   6.745  1.6872  2.2183  0.1390
   56LYS     CA  181   4.225   5.646   6.658 -0.1932 -0.4111 -0.4302
   56LYS     HA  182   4.137   5.693   6.615 -1.4847 -1.4354 -1.8826
   56LYS     CB  183   4.264   5.689   6.804  0.1900  0.3393 -0.4595
   56LYS    HB1  184   4.294   5.795   6.797 -1.8384 -0.0458 -1.6820
   56LYS    HB2  185   4.358   5.638   6.834 -1.5834  2.0735 -0.3176
   56LYS     CG  186   4.152   5.673   6.915 -0.3257 -0.4490 -0.3596
   56LYS    HG1  187   4.210   5.659   7.009  1.2659 -1.3703  1.2378
   56LYS    HG2  188   4.104   5.575   6.894  1.0988  2.8008  2.0301
   56LYS     CD  189   4.051   5.782   6.928 -0.4363  0.6363 -0.3061
   56LYS    HD1  190   4.055   5.840   6.833  0.3462  2.7798 -3.2718
   56LYS    HD2  191   3.948   5.740   6.931 -2.6217  0.0707  0.6184
   56LYS     CE  192   4.067   5.860   7.060  0.1352 -0.1907  1.0215
   56LYS    HE1  193   4.172   5.894   7.067  0.5346  0.1766  0.0864
   56LYS    HE2  194   4.043   5.798   7.149 -1.3925 -1.0179  1.1104
   56LYS     NZ  195   3.987   5.989   7.064  0.8515  0.6984  0.1013
   56LYS    HZ1  196   4.010   6.038   7.153  2.9795 -0.1540 -0.7666
   56LYS    HZ2  197   4.010   6.042   6.977  0.1580 -0.4971  1.1138
   56LYS    HZ3  198   3.885   5.967   7.070  1.1724 -0.2608  1.2156
   56LYS      C  199   4.339   5.684   6.564 -0.3074 -0.7477  0.1511
   56LYS      O  200   4.447   5.634   6.576 -0.1795 -0.9781 -0.5328
   57VAL      N  201   4.311   5.775   6.468 -0.2892  0.0860 -0.0023
   57VAL     HN  202   4.218   5.812   6.470  0.9814  1.0112 -1.4732
   57VAL     CA  203   4.409   5.836   6.388 -0.4588 -0.0716  0.1861
   57VAL     HA  204   4.501   5.786   6.412  1.3825  0.7175 -0.9223
   57VAL     CB  205   4.385   5.807   6.237 -0.8260 -0.8732  0.2215
   57VAL     HB  206   4.286   5.847   6.205 -0.5648 -1.8252 -0.6443
   57VAL    CG1  207   4.487   5.875   6.149 -0.0625 -0.0032  0.1136
   57VAL   HG11  208   4.466   5.849   6.043  0.7718  0.4114  0.5388
   57VAL   HG12  209   4.477   5.986   6.144 -0.5410  2.1938  0.9785
   57VAL   HG13  210   4.594   5.862   6.177  0.1946  2.6777 -0.5480
   57VAL    CG2  211   4.385   5.653   6.231  0.0959  0.1283 -0.4478
   57VAL   HG21  212   4.386   5.623   6.124  0.2536  0.8214 -2.5051
   57VAL   HG22  213   4.475   5.615   6.284  1.7035  1.8262 -1.1229
   57VAL   HG23  214   4.299   5.601   6.279 -1.1301  1.3369 -0.0445
   57VAL      C  215   4.413   5.985   6.405  0.1958 -0.5121 -0.4406
   57VAL      O  216   4.303   6.046   6.397  0.3533 -0.3784 -0.4114
   58PRO      N  217   4.520   6.053   6.438 -0.1562 -0.5990 -0.1040
   58PRO     CD  218   4.641   5.994   6.478 -0.2201  0.2146  0.2710
   58PRO    HD1  219   4.622   5.927   6.565 -2.0748 -2.8795  0.5737
   58PRO    HD2  220   4.703   5.948   6.398  0.3049 -1.5449  0.5012
   58PRO     CA  221   4.528   6.198   6.431 -0.5316 -0.3831 -0.5063
   58PRO     HA  222   4.463   6.234   6.509 -1.9074 -1.7698 -2.1927
   58PRO     CB  223   4.670   6.231   6.458  0.3563  0.1176  0.2817
   58PRO    HB1  224   4.686   6.326   6.513 -0.9082 -0.5751  1.8002
   58PRO    HB2  225   4.740   6.236   6.372  2.9609 -1.4861 -1.0277
   58PRO     CG  226   4.713   6.112   6.540  0.0361  0.0649 -0.1353
   58PRO    HG1  227   4.669   6.124   6.642 -2.0887 -0.2798 -1.2566
   58PRO    HG2  228   4.823   6.098   6.546 -0.8374 -0.3043  0.1305
   58PRO      C  229   4.466   6.266   6.303  0.2325  0.2108 -0.5721
   58PRO      O  230   4.484   6.210   6.201  0.4125  0.2827 -0.1400
   59VAL      N  231   4.410   6.383   6.323  0.6018 -0.3131 -0.3808
   59VAL     HN  232   4.401   6.417   6.417  0.5903  2.7605  1.2270
   59VAL     CA  233   4.391   6.474   6.213 -0.6614 -0.4123  1.0278
   59VAL     HA  234   4.355   6.412   6.132 -0.7023 -0.2820 -2.2099
   59VAL     CB  235   4.286   6.575   6.243  0.4507 -0.5498  0.1111
   59VAL     HB  236   4.268   6.637   6.153  1.4947  0.5734 -0.2278
   59VAL    CG1  237   4.148   6.509   6.265  0.2254  0.0828  0.6186
   59VAL   HG11  238   4.151   6.454   6.361  0.3862  1.1794 -1.8235
   59VAL   HG12  239   4.064   6.582   6.269  3.8702 -1.7296 -1.6155
   59VAL   HG13  240   4.122   6.438   6.183 -0.5555  0.0363  1.7500
   59VAL    CG2  241   4.330   6.669   6.365  0.4911  0.1207  0.5998
   59VAL   HG21  242   4.418   6.723   6.324  1.4488  3.7495  0.2754
   59VAL   HG22  243   4.245   6.733   6.398 -0.0311  0.6302  1.1228
   59VAL   HG23  244   4.367   6.625   6.460  1.2464 -0.7667  0.7146
   59VAL      C  245   4.522   6.532   6.170  0.2030 -0.0029 -0.1093
   59VAL      O  246   4.603   6.569   6.247 -0.5986 -0.3152  0.3216
   60ASN      N  247   4.536   6.542   6.040  0.5366 -0.7054  0.5846
   60ASN     HN  248   4.461   6.512   5.981 -2.7173 -1.7349  1.7965
   60ASN     CA  249   4.644   6.577   5.961  0.6155 -0.4717 -1.0054
   60ASN     HA  250   4.624   6.548   5.858 -0.6503  1.1305  1.6860
   60ASN     CB  251   4.667   6.730   5.947 -0.0974 -0.7365  0.4398
   60ASN    HB1  252   4.750   6.752   5.876  0.6619  0.2444  1.1548
   60ASN    HB2  253   4.695   6.772   6.045  0.5163 -0.5022  1.0326
   60ASN     CG  254   4.538   6.802   5.901 -0.0339 -1.0345  0.5081
   60ASN    OD1  255   4.504   6.784   5.785 -0.6754  0.0820 -0.3075
   60ASN    ND2  256   4.477   6.882   5.991 -0.1049 -0.0451  0.8103
   60ASN   HD21  257   4.525   6.891   6.079  1.0490  0.9812  1.2143
   60ASN   HD22  258   4.387   6.923   5.980 -0.6060 -0.9674 -0.8911
   60ASN      C  259   4.781   6.511   6.004 -0.3218  0.2608  0.4562
   60ASN      O  260   4.873   6.587   6.034 -0.4651  0.5986  0.9199
   61PRO      N  261   4.797   6.382   6.019 -0.1543  0.2129  0.2185
   61PRO     CD  262   4.723   6.280   5.940 -0.3303  0.0982  0.5153
   61PRO    HD1  263   4.618   6.279   5.975  1.0622  1.0726 -0.2682
   61PRO    HD2  264   4.724   6.296   5.831 -3.6871  1.6454  0.7891
   61PRO     CA  265   4.912   6.319   6.090 -0.1900 -0.5504 -0.9918
   61PRO     HA  266   4.920   6.348   6.194  1.2643 -0.5166  0.4825
   61PRO     CB  267   4.894   6.163   6.079  0.0157 -0.1340 -0.0309
   61PRO    HB1  268   4.856   6.121   6.175 -0.1574  0.6349 -4.3750
   61PRO    HB2  269   4.990   6.112   6.056  0.9294 -1.7104  1.7667
   61PRO     CG  270   4.792   6.146   5.965 -0.0082 -0.8577 -0.1023
   61PRO    HG1  271   4.721   6.069   6.002 -1.4794  0.3546 -0.3321
   61PRO    HG2  272   4.836   6.102   5.873  1.5244 -2.5298 -1.0676
   61PRO      C  273   5.052   6.358   6.036  0.4160 -0.6475 -0.5301
   61PRO      O  274   5.076   6.346   5.913 -0.0099 -0.3663  0.0381
   62LYS      N  275   5.153   6.395   6.116 -0.4137 -0.2528 -0.5081
   62LYS     HN  276   5.139   6.395   6.214  1.3723 -0.7183 -3.8299
   62LYS     CA  277   5.288   6.426   6.066 -0.5693 -0.7240 -0.2922
   62LYS     HA  278   5.267   6.469   5.969 -0.9776  2.7560  1.9090
   62LYS     CB  279   5.366   6.522   6.164  0.1622  0.1136  0.2744
   62LYS    HB1  280   5.467   6.539   6.122  1.3464 -0.4288  0.8501
   62LYS    HB2  281   5.373   6.466   6.260 -1.8509 -2.1307  1.1875
   62LYS     CG  282   5.307   6.661   6.182  0.3378 -0.0108  0.3171
   62LYS    HG1  283   5.373   6.706   6.258 -1.1198  0.5660  0.4310
   62LYS    HG2  284   5.205   6.673   6.226 -1.8176 -0.6428  0.9882
   62LYS     CD  285   5.316   6.739   6.049 -0.0224 -0.1148  0.0013
   62LYS    HD1  286   5.352   6.843   6.067  1.3066 -2.3404 -6.4348
   62LYS    HD2  287   5.395   6.689   5.990 -2.0018  0.4894  3.0039
   62LYS     CE  288   5.188   6.748   5.978 -0.0303 -0.1464  0.5194
   62LYS    HE1  289   5.109   6.772   6.053 -1.4010 -2.7858  0.0667
   62LYS    HE2  290   5.152   6.650   5.941  0.5681 -1.3238 -0.5878
   62LYS     NZ  291   5.178   6.867   5.883  0.2487 -0.1146  0.3289
   62LYS    HZ1  292   5.079   6.891   5.866 -1.7624 -1.7693 -0.9314
   62LYS    HZ2  293   5.217   6.947   5.937  0.9049  0.0637 -2.7765
   62LYS    HZ3  294   5.233   6.865   5.794  0.4671 -0.6355  0.3792
   62LYS      C  295   5.371   6.302   6.034 -0.2887  0.1152  0.2613
   62LYS      O  296   5.374   6.208   6.115 -0.1144  0.2057 -0.7718
   63ASN      N  297   5.437   6.302   5.918  0.1548  0.0205 -0.3035
   63ASN     HN  298   5.433   6.373   5.848  0.5095 -1.2605 -4.4616
   63ASN     CA  299   5.545   6.211   5.885  0.6433 -0.3270 -0.5087
   63ASN     HA  300   5.582   6.262   5.797 -0.4257  0.4735  0.1997
   63ASN     CB  301   5.671   6.201   5.981  0.0961 -0.2958 -0.2273
   63ASN    HB1  302   5.759   6.153   5.934 -1.4634 -0.8160 -2.2248
   63ASN    HB2  303   5.641   6.143   6.070  1.5360  0.2230  2.5127
   63ASN     CG  304   5.712   6.340   6.017  0.0063 -0.0293  0.7304
   63ASN    OD1  305   5.707   6.422   5.926 -0.0012  0.5165 -0.1673
   63ASN    ND2  306   5.733   6.370   6.146  0.0062 -0.0038 -0.3603
   63ASN   HD21  307   5.735   6.294   6.212  0.7010 -2.2817  2.1028
   63ASN   HD22  308   5.743   6.467   6.169 -2.1669 -3.3039  0.8392
   63ASN      C  309   5.490   6.082   5.840  0.3035 -0.3839  0.4621
   63ASN      O  310   5.539   5.971   5.868 -0.2563 -0.4045 -0.0727
   64VAL      N  311   5.375   6.076   5.764 -0.0749 -0.2521  0.0866
   64VAL     HN  312   5.342   6.161   5.724  0.7193  2.4732 -1.3608
   64VAL     CA  313   5.295   5.957   5.741 -0.3529  0.3288 -0.1481
   64VAL     HA  314   5.260   5.919   5.837  3.0426 -0.6107  0.6605
   64VAL     CB  315   5.164   5.977   5.662 -0.4146  0.0724  0.1573
   64VAL     HB  316   5.179   6.009   5.556 -0.5410 -1.8177  1.8384
   64VAL    CG1  317   5.078   5.851   5.665 -0.2741 -0.6645 -1.1383
   64VAL   HG11  318   4.974   5.860   5.628 -0.6388 -1.8356 -1.6009
   64VAL   HG12  319   5.134   5.774   5.607 -0.7994  1.2614  0.9832
   64VAL   HG13  320   5.066   5.808   5.767  1.8248  0.6377 -3.2002
   64VAL    CG2  321   5.071   6.076   5.736 -0.2390 -0.6074  0.2602
   64VAL   HG21  322   5.098   6.183   5.746 -1.5269  1.9896 -0.1452
   64VAL   HG22  323   4.972   6.085   5.686  0.3516 -2.2803  0.3085
   64VAL   HG23  324   5.060   6.036   5.839 -0.7119  2.5627 -1.1072
   64VAL      C  325   5.382   5.859   5.656  0.1163  0.0292 -0.5699
   64VAL      O  326   5.452   5.885   5.555 -0.0765 -0.1775  0.4747
   65VAL      N  327   5.395   5.737   5.707  1.1381  0.6570 -0.7318
   65VAL     HN  328   5.361   5.717   5.798  2.6613 -0.3947  2.0514
   65VAL     CA  329   5.462   5.628   5.648 -0.3583 -0.0497  0.0669
   65VAL     HA  330   5.532   5.667   5.576  2.7109 -0.2769 -1.1115
   65VAL     CB  331   5.544   5.541   5.742  0.8660 -0.5372  0.2068
   65VAL     HB  332   5.484   5.487   5.818 -0.8903 -1.2774 -2.2735
   65VAL    CG1  333   5.621   5.425   5.665 -0.2944 -0.0548  0.4591
   65VAL   HG11  334   5.661   5.356   5.742  3.2443 -1.4909 -1.4139
   65VAL   HG12  335   5.546   5.357   5.618 -0.1673 -0.3175  1.3369
   65VAL   HG13  336   5.702   5.459   5.597  0.2072 -0.3645  1.0703
   65VAL    CG2  337   5.638   5.633   5.812 -0.0497  0.0482 -0.1880
   65VAL   HG21  338   5.714   5.580   5.874 -0.7928  0.2617  1.4372
   65VAL   HG22  339   5.686   5.703   5.740  0.2072 -0.9625 -0.2682
   65VAL   HG23  340   5.591   5.706   5.880  3.9552 -0.3890 -0.1488
   65VAL      C  341   5.353   5.546   5.591  1.0196  0.3130 -0.1297
   65VAL      O  342   5.268   5.492   5.661 -0.3210  0.2618  0.5489
   66ALA      N  343   5.356   5.512   5.455  0.8032  0.4222 -0.3678
   66ALA     HN  344   5.429   5.544   5.396  0.5293  0.6322  1.2335
   66ALA     CA  345   5.261   5.420   5.392 -0.3771  0.0915 -0.3140
   66ALA     HA  346   5.199   5.384   5.473 -0.3362  1.3328  0.7159
   66ALA     CB  347   5.190   5.490   5.274 -0.2436 -0.4288 -0.7680
   66ALA    HB1  348   5.132   5.417   5.213 -0.2374 -1.0202  1.0218
   66ALA    HB2  349   5.110   5.557   5.309 -3.1210 -0.5065 -1.5560
   66ALA    HB3  350   5.261   5.540   5.204  0.3258 -0.9823  2.4547
   66ALA      C  351   5.325   5.299   5.333  0.3945 -0.1471  0.0910
   66ALA      O  352   5.405   5.301   5.240 -0.3601 -0.4618  0.9989
   67LEU      N  353   5.286   5.185   5.391  0.4001 -0.0254  0.1928
   67LEU     HN  354   5.235   5.193   5.476  1.1095 -0.4579 -1.4258
   67LEU     CA  355   5.330   5.052   5.365 -0.1180  0.2153  0.4309
   67LEU     HA  356   5.414   5.061   5.298  0.0575  0.8935  1.4416
   67LEU     CB  357   5.392   4.990   5.499 -0.0656  0.3345 -0.3092
   67LEU    HB1  358   5.428   4.887   5.476 -1.8280  1.5898 -1.9481
   67LEU    HB2  359   5.314   4.967   5.575 -3.6909  0.0977  0.7899
   67LEU     CG  360   5.521   5.057   5.556 -0.6365  0.1120 -0.4544
   67LEU     HG  361   5.496   5.165   5.567 -0.0860 -0.4699 -1.7696
   67LEU    CD1  362   5.567   4.993   5.681  0.4053 -0.4517  0.5978
   67LEU   HD11  363   5.662   5.037   5.720  0.8865 -0.8260 -2.3520
   67LEU   HD12  364   5.492   5.016   5.759  1.1547 -1.0140  1.6479
   67LEU   HD13  365   5.573   4.883   5.666 -0.2060 -0.6451 -1.8221
   67LEU    CD2  366   5.629   5.062   5.448 -0.5831  0.2078 -0.2256
   67LEU   HD21  367   5.595   5.117   5.357 -1.9426 -1.3341 -2.5034
   67LEU   HD22  368   5.724   5.107   5.485  0.2773 -0.3705  2.0213
   67LEU   HD23  369   5.638   4.958   5.411 -3.7062 -0.7944  0.3144
   67LEU      C  370   5.226   4.959   5.307 -0.0938  0.2225  0.5390
   67LEU      O  371   5.226   4.839   5.310  0.2692  0.4137 -0.2475
   68ASP      N  372   5.116   5.020   5.254 -0.1598 -0.1658 -0.8182
   68ASP     HN  373   5.114   5.119   5.254  0.4001  1.2412  3.7072
   68ASP     CA  374   5.007   4.954   5.185  0.1977  0.2610  1.1432
   68ASP     HA  375   4.995   4.848   5.207  1.2015 -0.9636 -0.2227
   68ASP     CB  376   4.867   5.019   5.222  0.0759 -0.2183 -0.4771
   68ASP    HB1  377   4.869   5.128   5.199  1.8817  0.0064 -0.9266
   68ASP    HB2  378   4.841   5.020   5.330 -2.1738  1.4978  0.7641
   68ASP     CG  379   4.757   4.952   5.146 -0.2232  0.6470 -0.7217
   68ASP    OD1  380   4.779   4.841   5.082 -0.2157 -0.4133 -0.3357
   68ASP    OD2  381   4.643   5.003   5.146  0.1639  0.4911 -0.1861
   68ASP      C  382   5.021   4.970   5.033 -0.2805  0.2657  0.3543
   68ASP      O  383   4.991   5.079   4.989  0.1560  0.1675 -0.1698
   69ASN      N  384   5.060   4.874   4.950 -0.7259  0.5074 -0.5776
   69ASN     HN  385   5.082   4.788   4.995  1.0932 -2.6275 -1.4885
   69ASN     CA  386   5.084   4.889   4.806  0.0650 -0.2588 -0.2465
   69ASN     HA  387   5.143   4.974   4.775  0.2431  0.4599 -0.2765
   69ASN     CB  388   5.158   4.760   4.759 -0.1905  0.0470  0.1265
   69ASN    HB1  389   5.080   4.681   4.759 -1.2084 -1.1171 -2.5478
   69ASN    HB2  390   5.235   4.743   4.837 -2.1004  2.4128 -0.2816
   69ASN     CG  391   5.214   4.774   4.613  0.0652 -0.3885 -0.1102
   69ASN    OD1  392   5.244   4.889   4.577  0.4116 -0.3716  0.2359
   69ASN    ND2  393   5.224   4.666   4.538  0.3209 -0.4247 -0.1789
   69ASN   HD21  394   5.177   4.581   4.562  0.5318 -0.6959 -0.4070
   69ASN   HD22  395   5.269   4.682   4.450  0.3039  0.4154 -1.4848
   69ASN      C  396   4.947   4.904   4.737  0.2629 -0.7702 -0.1868
   69ASN      O  397   4.940   4.939   4.623 -0.5448  0.1530  0.6015
   70ARG      N  398   4.835   4.881   4.803 -0.0221  0.0591 -0.2133
   70ARG     HN  399   4.826   4.858   4.900  0.4455  1.1518  2.4021
   70ARG     CA  400   4.700   4.895   4.747  0.9237 -0.0481  0.6677
   70ARG     HA  401   4.703   4.871   4.642  0.5985 -1.3510 -0.0322
   70ARG     CB  402   4.592   4.805   4.808  0.2076 -0.1958 -0.4505
   70ARG    HB1  403   4.492   4.812   4.760 -2.1099  0.4224 -0.6716
   70ARG    HB2  404   4.580   4.831   4.915 -1.7338 -1.1499  3.2894
   70ARG     CG  405   4.624   4.659   4.795  0.0023  0.7106  0.2142
   70ARG    HG1  406   4.727   4.646   4.835 -3.0871 -1.5673  1.8771
   70ARG    HG2  407   4.631   4.622   4.690  1.3148  1.9412  0.0703
   70ARG     CD  408   4.522   4.570   4.880  0.3489 -0.1195  0.1368
   70ARG    HD1  409   4.428   4.562   4.821  0.7569  2.4159  0.2806
   70ARG    HD2  410   4.509   4.611   4.982 -2.0487  2.3037 -0.3024
   70ARG     NE  411   4.577   4.427   4.891  0.2424 -0.2950 -0.4552
   70ARG     HE  412   4.648   4.385   4.835  0.2558 -1.4303  2.9051
   70ARG     CZ  413   4.511   4.335   4.965  0.4094 -0.8114 -0.3977
   70ARG    NH1  414   4.401   4.345   5.041 -0.2759  0.2310 -0.4019
   70ARG   HH11  415   4.348   4.430   5.037  1.3378  0.4944  0.8646
   70ARG   HH12  416   4.343   4.265   5.060  2.9427  1.6791 -0.1706
   70ARG    NH2  417   4.563   4.214   4.956 -0.4195 -0.2772 -0.5421
   70ARG   HH21  418   4.622   4.200   4.877  0.6068  0.4104  1.4634
   70ARG   HH22  419   4.525   4.131   4.997 -1.8124 -1.8408  0.5654
   70ARG      C  420   4.654   5.042   4.735 -0.2696  0.0046 -0.2813
   70ARG      O  421   4.563   5.069   4.656 -0.1642 -0.3413 -0.3654
   71THR      N  422   4.709   5.143   4.801  0.1156  0.0217 -0.7920
   71THR     HN  423   4.789   5.119   4.855 -0.1397  1.1870 -0.7989
   71THR     CA  424   4.653   5.277   4.819 -0.0633 -0.3670 -0.1493
   71THR     HA  425   4.566   5.291   4.756  0.8941 -1.7411 -2.1238
   71THR     CB  426   4.603   5.299   4.963  0.0608  0.3589  0.4310
   71THR     HB  427   4.574   5.405   4.976 -2.5243  0.6980  0.3432
   71THR    OG1  428   4.699   5.255   5.065 -0.0184  0.3001 -0.0990
   71THR    HG1  429   4.681   5.163   5.086  0.9701 -0.9385 -3.0408
   71THR    CG2  430   4.479   5.208   4.979  0.3324  0.2215  0.2886
   71THR   HG21  431   4.492   5.099   4.966  0.9730  0.7161  0.3151
   71THR   HG22  432   4.434   5.216   5.080 -0.9875  3.8526 -0.6430
   71THR   HG23  433   4.400   5.235   4.905  0.7669 -1.8504 -0.1148
   71THR      C  434   4.753   5.385   4.777 -0.5014  0.6394 -0.2241
   71THR      O  435   4.743   5.505   4.793 -0.2448  0.1364  0.7139
   72PHE      N  436   4.866   5.347   4.717  0.3776  0.1934  0.2859
   72PHE     HN  437   4.869   5.253   4.682 -0.3357 -1.0119  2.1969
   72PHE     CA  438   4.969   5.449   4.670  0.1095 -0.6270 -0.1851
   72PHE     HA  439   4.996   5.519   4.747  2.5022  2.0908 -0.4474
   72PHE     CB  440   5.105   5.377   4.627  0.5064 -0.8585  0.4132
   72PHE    HB1  441   5.177   5.459   4.605  4.5615  0.0372  2.7550
   72PHE    HB2  442   5.078   5.312   4.541  0.0409  0.7798 -1.3341
   72PHE     CG  443   5.191   5.307   4.730 -0.0434  0.2434  0.6270
   72PHE    CD1  444   5.171   5.318   4.867  0.1673 -0.2844 -0.0105
   72PHE    HD1  445   5.086   5.378   4.899  0.6003  2.4774  1.3606
   72PHE    CE1  446   5.239   5.239   4.956  0.6013 -0.1545  0.4046
   72PHE    HE1  447   5.217   5.250   5.061 -0.1011 -2.0020  3.3180
   72PHE     CZ  448   5.339   5.159   4.910 -0.3582  0.4093  0.0874
   72PHE     HZ  449   5.378   5.090   4.984  1.6846  2.4824  0.7328
   72PHE    CD2  450   5.284   5.217   4.682 -0.0840  0.0540 -0.3570
   72PHE    HD2  451   5.303   5.208   4.576 -0.4277 -0.6373 -0.8239
   72PHE    CE2  452   5.365   5.143   4.775  1.0673 -0.5319 -0.5581
   72PHE    HE2  453   5.436   5.072   4.738 -1.0592 -0.8229  2.2163
   72PHE      C  454   4.921   5.537   4.558  0.4106  0.8363 -0.1547
   72PHE      O  455   4.945   5.653   4.541  0.3630 -0.1426 -0.0385
   73GLU      N  456   4.858   5.472   4.458  0.1932 -0.3085 -0.4081
   73GLU     HN  457   4.837   5.374   4.457  0.7300  3.3568  3.5268
   73GLU     CA  458   4.796   5.551   4.350  0.3497  0.0830  0.8466
   73GLU     HA  459   4.876   5.608   4.304  1.6215 -0.8448  1.4179
   73GLU     CB  460   4.745   5.463   4.231 -0.3209 -0.7319  0.7777
   73GLU    HB1  461   4.688   5.520   4.155  0.6469 -0.5184 -1.0078
   73GLU    HB2  462   4.675   5.393   4.281 -0.1388  3.5289 -0.6071
   73GLU     CG  463   4.853   5.371   4.164  0.3474  0.0292 -0.3997
   73GLU    HG1  464   4.919   5.339   4.247 -1.1501  1.3122  0.5889
   73GLU    HG2  465   4.923   5.419   4.092  0.8401 -0.6714  1.3473
   73GLU     CD  466   4.797   5.244   4.109  0.3607 -0.5004  0.7284
   73GLU    OE1  467   4.811   5.216   3.986 -0.1226 -0.5376 -0.2205
   73GLU    OE2  468   4.746   5.162   4.197 -0.2352  0.3981 -0.8091
   73GLU      C  469   4.683   5.639   4.399 -0.4426 -0.0228 -0.4321
   73GLU      O  470   4.685   5.758   4.375  0.4679  0.2846  0.5058
   74THR      N  471   4.589   5.588   4.484 -0.0309 -0.3599  0.5032
   74THR     HN  472   4.589   5.490   4.504 -1.1665  0.4229  0.6655
   74THR     CA  473   4.490   5.667   4.546  0.6244 -0.3507  0.1048
   74THR     HA  474   4.422   5.707   4.473  1.2353 -0.3843  0.0669
   74THR     CB  475   4.413   5.569   4.641  0.1606 -0.3402  0.1850
   74THR     HB  476   4.481   5.513   4.709 -0.7953 -0.8045 -1.3780
   74THR    OG1  477   4.339   5.475   4.569  0.2427  0.0845 -0.3687
   74THR    HG1  478   4.404   5.411   4.537 -2.1326 -0.0323  1.7527
   74THR    CG2  479   4.312   5.645   4.727 -0.3197  0.5141  0.3149
   74THR   HG21  480   4.259   5.724   4.670 -0.0032  0.0517  1.8600
   74THR   HG22  481   4.230   5.581   4.764 -0.6284 -0.9692 -2.1226
   74THR   HG23  482   4.365   5.692   4.813  0.8587  2.9481  1.5571
   74THR      C  483   4.537   5.783   4.626 -0.1950 -0.2181  0.6442
   74THR      O  484   4.479   5.894   4.618  0.0451  0.4579 -0.0931
   75LEU      N  485   4.633   5.763   4.719  0.5642  0.1127  0.1714
   75LEU     HN  486   4.660   5.668   4.732 -1.9338  1.3262  0.6364
   75LEU     CA  487   4.699   5.870   4.800 -0.5767 -0.6296  0.3690
   75LEU     HA  488   4.623   5.923   4.856  0.7683  0.9359 -0.7047
   75LEU     CB  489   4.800   5.802   4.891  0.6103 -0.0142 -0.3077
   75LEU    HB1  490   4.860   5.881   4.940  1.7904  0.7301 -1.9522
   75LEU    HB2  491   4.868   5.739   4.829 -0.0044 -1.3479 -0.9698
   75LEU     CG  492   4.752   5.726   5.016 -0.3487 -0.4228 -0.6797
   75LEU     HG  493   4.674   5.648   4.998  2.1847 -3.3419 -2.0182
   75LEU    CD1  494   4.865   5.645   5.086 -0.0805 -0.2474 -0.2236
   75LEU   HD11  495   4.896   5.565   5.015 -0.1518 -1.5241 -1.3822
   75LEU   HD12  496   4.952   5.710   5.110  0.3221  0.4263 -1.6175
   75LEU   HD13  497   4.826   5.594   5.176  1.6355  0.2232  2.6139
   75LEU    CD2  498   4.689   5.816   5.126  0.1860 -0.0814 -0.0331
   75LEU   HD21  499   4.587   5.846   5.093  0.9996 -1.5940 -1.1957
   75LEU   HD22  500   4.693   5.770   5.227 -1.4328  1.3821  1.7758
   75LEU   HD23  501   4.755   5.904   5.139  0.1114  0.2400  0.3326
   75LEU      C  502   4.773   5.977   4.713 -0.3404  0.9424 -0.0009
   75LEU      O  503   4.768   6.101   4.731  0.0196 -0.2040 -0.2014
   76SER      N  504   4.836   5.929   4.604  0.9403  0.5671  0.2569
   76SER     HN  505   4.844   5.830   4.596 -1.2609  2.2354 -1.6459
   76SER     CA  506   4.898   6.019   4.506 -0.1127 -0.5814  0.1320
   76SER     HA  507   4.973   6.077   4.557 -1.4401  1.8505  0.4228
   76SER     CB  508   4.980   5.935   4.397 -0.1754  0.3750  0.5155
   76SER    HB1  509   4.909   5.869   4.343 -0.4595  2.8186 -0.3238
   76SER    HB2  510   5.057   5.877   4.452 -2.9106 -1.1805 -0.0034
   76SER     OG  511   5.055   6.015   4.297  0.1805 -0.0852  0.2359
   76SER    HG1  512   5.093   6.078   4.358 -1.6521 -1.2532 -0.3316
   76SER      C  513   4.795   6.107   4.431 -1.0192 -0.1720  0.0650
   76SER      O  514   4.813   6.230   4.424 -0.5918  0.2720  0.1572
   77ASP      N  515   4.680   6.061   4.386  0.4225  0.1722 -0.1355
   77ASP     HN  516   4.665   5.962   4.379  0.9305  0.0953  0.5972
   77ASP     CA  517   4.569   6.144   4.338  0.1715 -0.6462  0.1226
   77ASP     HA  518   4.615   6.210   4.265 -0.4610 -1.4104 -1.0669
   77ASP     CB  519   4.461   6.054   4.265 -0.0987 -0.8706 -0.4274
   77ASP    HB1  520   4.368   6.112   4.246  1.5190  0.0830 -0.1307
   77ASP    HB2  521   4.450   5.964   4.329  1.8597  1.2854 -2.3534
   77ASP     CG  522   4.506   5.993   4.135 -0.2698 -0.2053 -0.3065
   77ASP    OD1  523   4.617   6.029   4.086 -0.2939 -0.6648  0.2048
   77ASP    OD2  524   4.421   5.926   4.069  0.3360  0.8194 -0.3855
   77ASP      C  525   4.513   6.254   4.427 -0.2082  0.8252  0.2654
   77ASP      O  526   4.471   6.361   4.381 -0.0058 -0.8037  0.0745
   78TRP      N  527   4.519   6.227   4.554  0.8520 -0.5909  0.0232
   78TRP     HN  528   4.542   6.139   4.595 -4.0649  0.1532  0.1255
   78TRP     CA  529   4.463   6.317   4.653  0.1765  0.0442 -0.0539
   78TRP     HA  530   4.398   6.386   4.602 -0.5642  1.3835 -0.5043
   78TRP     CB  531   4.389   6.236   4.757 -0.1444  0.0908 -0.0638
   78TRP    HB1  532   4.353   6.308   4.834  0.2385  0.8813 -1.8424
   78TRP    HB2  533   4.458   6.175   4.820 -1.0820  0.9750 -1.5865
   78TRP     CG  534   4.279   6.145   4.714 -0.8231  0.3221  0.0172
   78TRP    CD1  535   4.202   6.147   4.601  0.3670 -0.5501  1.2088
   78TRP    HD1  536   4.196   6.226   4.528  2.2781  0.3049  2.2307
   78TRP    NE1  537   4.102   6.054   4.611 -0.2971 -0.0020  0.3594
   78TRP    HE1  538   4.038   6.025   4.543  1.7973  0.3509  1.2130
   78TRP    CE2  539   4.118   5.983   4.729  0.5585  0.5435 -0.3429
   78TRP    CD2  540   4.236   6.031   4.791 -0.3467 -0.2272  0.5086
   78TRP    CE3  541   4.282   5.974   4.910  0.3042  0.4563 -0.4051
   78TRP    HE3  542   4.370   6.000   4.968  1.5133 -0.6433  2.1816
   78TRP    CZ3  543   4.212   5.866   4.957 -0.3068  0.2944 -0.7657
   78TRP    HZ3  544   4.260   5.822   5.044 -1.3219  0.4278  3.6162
   78TRP    CZ2  545   4.049   5.875   4.785  0.0605  0.0279  0.8114
   78TRP    HZ2  546   3.961   5.844   4.731 -1.2622 -0.8331  1.1936
   78TRP    CH2  547   4.096   5.820   4.903  0.6562 -0.0118  0.3487
   78TRP    HH2  548   4.052   5.731   4.946 -1.6677  1.9031 -0.3071
   78TRP      C  549   4.571   6.405   4.716  0.1266  0.1858 -0.5596
   78TRP      O  550   4.553   6.479   4.811 -0.1805  0.4387 -0.0325
   79GLY      N  551   4.684   6.409   4.643 -0.2231 -0.0124 -0.2321
   79GLY     HN  552   4.685   6.357   4.559  0.7629  0.8884  0.5915
   79GLY     CA  553   4.801   6.487   4.687  0.2415 -0.6876  0.2369
   79GLY    HA1  554   4.879   6.463   4.617  1.7039 -1.3125 -1.8477
   79GLY    HA2  555   4.765   6.589   4.679 -1.2826 -1.5808 -0.6848
   79GLY      C  556   4.863   6.479   4.826 -0.2732 -0.3435 -0.6581
   79GLY      O  557   4.903   6.582   4.886 -0.8065 -0.4633 -0.0773
   80ILE      N  558   4.870   6.360   4.885  0.5341 -0.1760  0.6440
   80ILE     HN  559   4.818   6.283   4.849 -1.2218  0.6896 -2.9638
   80ILE     CA  560   4.918   6.333   5.020 -0.1944 -0.4463 -0.5218
   80ILE     HA  561   4.876   6.410   5.083 -2.4503 -0.4553 -2.7652
   80ILE     CB  562   4.856   6.206   5.084 -0.7950  0.8405  0.0313
   80ILE     HB  563   4.899   6.113   5.041  1.1613 -2.7149  1.0299
   80ILE    CG2  564   4.890   6.202   5.240  0.1037  0.1810 -0.0828
   80ILE   HG21  565   4.993   6.241   5.248 -0.3399 -1.3393 -2.8663
   80ILE   HG22  566   4.820   6.269   5.294 -3.9645  0.9265  0.5824
   80ILE   HG23  567   4.872   6.100   5.281 -2.3411 -3.3396 -0.5137
   80ILE    CG1  568   4.703   6.191   5.066 -0.0156 -0.3234  0.1226
   80ILE   HG11  569   4.667   6.103   5.124  1.4875  1.4786 -1.2490
   80ILE   HG12  570   4.683   6.178   4.958 -0.7253  1.0260  0.1818
   80ILE     CD  571   4.619   6.307   5.107  0.0840 -0.3386  0.1276
   80ILE    HD1  572   4.518   6.303   5.062 -1.8845 -0.7979  1.8484
   80ILE    HD2  573   4.614   6.320   5.218 -3.0773  1.1727 -1.5981
   80ILE    HD3  574   4.662   6.401   5.065  0.3413 -2.4467  2.1671
   80ILE      C  575   5.074   6.340   5.029 -0.4288  0.6150  0.4000
   80ILE      O  576   5.148   6.289   4.942 -0.6457 -0.1280 -0.7272
   81LYS      N  577   5.126   6.417   5.122  0.0724 -0.2114 -0.1575
   81LYS     HN  578   5.065   6.473   5.179  3.1213  0.0163 -1.0603
   81LYS     CA  579   5.268   6.424   5.149  0.7553  0.3499 -0.3352
   81LYS     HA  580   5.314   6.418   5.051 -0.3205  1.0138 -0.7504
   81LYS     CB  581   5.311   6.562   5.213  0.3052 -0.6690  0.2952
   81LYS    HB1  582   5.420   6.565   5.235 -0.6627 -2.4395  1.2293
   81LYS    HB2  583   5.262   6.573   5.312 -0.2320 -0.6959  0.0614
   81LYS     CG  584   5.293   6.680   5.124  0.6692 -0.0524 -0.2046
   81LYS    HG1  585   5.187   6.672   5.090  1.8496  0.5650  0.1591
   81LYS    HG2  586   5.356   6.668   5.032  1.1353 -1.9843  1.2153
   81LYS     CD  587   5.313   6.815   5.188  0.6847 -0.2786 -0.3373
   81LYS    HD1  588   5.233   6.830   5.263 -0.6669  0.2949  2.1609
   81LYS    HD2  589   5.413   6.806   5.237 -2.8364 -0.3990  1.6268
   81LYS     CE  590   5.298   6.920   5.079 -0.0358  0.3316  0.8804
   81LYS    HE1  591   5.193   6.933   5.045  2.0362 -4.8861  2.8153
   81LYS    HE2  592   5.366   6.899   4.993 -0.1917 -3.2371  0.7245
   81LYS     NZ  593   5.349   7.048   5.131  1.0993  0.1823 -0.4163
   81LYS    HZ1  594   5.279   7.086   5.198  3.1620 -1.3118  1.3197
   81LYS    HZ2  595   5.438   7.038   5.184 -0.3936  1.1199 -0.1803
   81LYS    HZ3  596   5.365   7.113   5.052 -0.3616 -0.5434 -1.7410
   81LYS      C  597   5.315   6.305   5.237  0.5252  0.5954 -0.3158
   81LYS      O  598   5.267   6.288   5.349  0.4456  0.8572  0.2585
   82LEU      N  599   5.406   6.218   5.188 -0.2042 -0.2679  0.0062
   82LEU     HN  600   5.427   6.225   5.090  0.9162 -0.0010  1.8465
   82LEU     CA  601   5.451   6.102   5.266 -0.0185  0.3320 -0.2601
   82LEU     HA  602   5.384   6.087   5.349  0.3125 -1.0993 -0.1955
   82LEU     CB  603   5.442   5.967   5.181  0.3470  0.4839  0.9464
   82LEU    HB1  604   5.505   5.885   5.223  0.9277 -1.3033 -0.1774
   82LEU    HB2  605   5.473   5.990   5.077  0.1288  3.0930 -0.7321
   82LEU     CG  606   5.303   5.903   5.167  0.1290  0.0799  1.0438
   82LEU     HG  607   5.279   5.868   5.270  0.8158 -1.9907  0.9207
   82LEU    CD1  608   5.196   6.000   5.134  0.0457 -0.0066 -0.1563
   82LEU   HD11  609   5.096   5.953   5.119 -1.2355  2.4543  1.8465
   82LEU   HD12  610   5.185   6.064   5.224 -0.7146  0.5228 -0.0070
   82LEU   HD13  611   5.217   6.069   5.050  0.4605  0.5961  1.9121
   82LEU    CD2  612   5.294   5.779   5.073 -0.7931  0.2739  0.6357
   82LEU   HD21  613   5.195   5.730   5.091 -0.4197 -1.2472 -0.2794
   82LEU   HD22  614   5.295   5.816   4.968  1.9298  0.5086 -2.2539
   82LEU   HD23  615   5.375   5.705   5.084 -0.8858 -0.0910  0.0339
   82LEU      C  616   5.598   6.113   5.308 -0.0140  0.7190  0.3839
   82LEU      O  617   5.684   6.150   5.226  0.1854 -0.0212 -0.0778
   83ALA      N  618   5.638   6.078   5.433 -0.6067  0.6837 -0.8645
   83ALA     HN  619   5.574   6.029   5.492  3.3740  0.3999  0.8666
   83ALA     CA  620   5.777   6.081   5.478 -0.4321  0.2552  0.4862
   83ALA     HA  621   5.837   6.158   5.432 -0.7127  1.0434 -1.6224
   83ALA     CB  622   5.781   6.104   5.633 -0.3162  0.2144 -0.0114
   83ALA    HB1  623   5.709   6.184   5.659  0.4340 -1.1882  0.2228
   83ALA    HB2  624   5.741   6.015   5.687 -0.8242 -0.6832 -0.9524
   83ALA    HB3  625   5.880   6.124   5.678 -0.6914  1.9320 -0.5223
   83ALA      C  626   5.855   5.949   5.453  0.6704  0.4684 -0.3889
   83ALA      O  627   5.979   5.949   5.443 -0.0328  0.0597  0.2649
   84ALA      N  628   5.787   5.833   5.436 -0.6585  0.0168 -0.5653
   84ALA     HN  629   5.690   5.822   5.451 -3.1709 -1.2243 -0.7321
   84ALA     CA  630   5.867   5.712   5.414 -0.8048  0.6247  0.3571
   84ALA     HA  631   5.945   5.732   5.342  1.8802  0.6169 -2.8378
   84ALA     CB  632   5.915   5.651   5.546 -0.1893 -0.1251 -0.1860
   84ALA    HB1  633   5.943   5.737   5.610 -1.0595  1.5695  1.5029
   84ALA    HB2  634   5.845   5.582   5.597  1.0991  0.0656 -3.7553
   84ALA    HB3  635   6.009   5.595   5.530 -0.3446  0.2023 -0.5157
   84ALA      C  636   5.776   5.607   5.349  0.8102  0.6592 -0.4572
   84ALA      O  637   5.657   5.599   5.384 -0.0294  0.0948 -0.2731
   85ALA      N  638   5.832   5.525   5.256  0.0666  0.6542  0.1839
   85ALA     HN  639   5.928   5.533   5.232 -1.4831  0.5663  2.4162
   85ALA     CA  640   5.758   5.443   5.170 -1.1396 -0.7900  0.0417
   85ALA     HA  641   5.672   5.403   5.223  0.4548  0.3568  0.9982
   85ALA     CB  642   5.719   5.518   5.036 -0.2216  0.0657  0.1859
   85ALA    HB1  643   5.660   5.607   5.065 -0.3624  1.3508 -0.3194
   85ALA    HB2  644   5.813   5.541   4.982 -1.4133 -0.6261 -2.7529
   85ALA    HB3  645   5.646   5.452   4.984  0.0399 -0.0321 -0.9469
   85ALA      C  646   5.847   5.328   5.133  0.0906 -0.0841 -0.0656
   85ALA      O  647   5.967   5.349   5.144  0.3428  0.1534 -0.4120
   86PRO      N  648   5.796   5.209   5.081 -0.1105 -0.0596 -0.2009
   86PRO     CD  649   5.652   5.177   5.065 -0.2599 -0.1884 -0.2187
   86PRO    HD1  650   5.592   5.192   5.158  3.1935  2.4691 -0.7461
   86PRO    HD2  651   5.601   5.249   4.997  1.2550 -0.8254  0.6010
   86PRO     CA  652   5.883   5.104   5.029 -0.2840 -0.6665 -0.3214
   86PRO     HA  653   5.977   5.100   5.082  2.6493  2.1073  3.2454
   86PRO     CB  654   5.788   4.990   5.043 -0.1691  0.2259  0.0997
   86PRO    HB1  655   5.789   4.981   5.154 -0.7689  0.9614  4.5898
   86PRO    HB2  656   5.823   4.900   4.989  0.1793 -0.3547  1.7406
   86PRO     CG  657   5.645   5.034   5.009 -0.3870 -0.7269  0.1079
   86PRO    HG1  658   5.567   4.977   5.063 -0.5285  0.9431  0.0387
   86PRO    HG2  659   5.633   5.034   4.899 -1.6096 -2.1199 -1.1338
   86PRO      C  660   5.923   5.124   4.889  0.1502  0.0102  0.1714
   86PRO      O  661   5.873   5.063   4.801  0.4093 -0.4094  0.0494
   87LYS      N  662   6.021   5.215   4.862  0.0662 -0.2666 -0.1833
   87LYS     HN  663   6.071   5.270   4.929  1.6081 -1.1113  0.1347
   87LYS     CA  664   6.067   5.244   4.726  0.3775  0.3197  0.4741
   87LYS     HA  665   5.989   5.297   4.673 -1.1994  0.3566  0.4865
   87LYS     CB  666   6.176   5.350   4.728 -0.2666  0.3028 -0.1297
   87LYS    HB1  667   6.209   5.366   4.623 -0.0287  0.0081  0.8618
   87LYS    HB2  668   6.269   5.326   4.784 -3.2901 -1.4921 -0.0861
   87LYS     CG  669   6.126   5.487   4.779  0.0741 -0.3737  0.0067
   87LYS    HG1  670   6.093   5.477   4.885 -1.3825  0.3170 -0.9266
   87LYS    HG2  671   6.045   5.532   4.718 -0.2401 -2.9603 -1.5017
   87LYS     CD  672   6.232   5.602   4.768 -0.1940  0.1375 -0.0647
   87LYS    HD1  673   6.326   5.575   4.822 -2.8702  1.2976 -0.1568
   87LYS    HD2  674   6.251   5.617   4.659 -2.0538 -0.1074 -2.5461
   87LYS     CE  675   6.196   5.745   4.821 -0.2102  0.2531 -0.0531
   87LYS    HE1  676   6.187   5.746   4.932 -0.4978  0.8779  0.4470
   87LYS    HE2  677   6.105   5.786   4.773 -4.0127  0.4121 -1.0262
   87LYS     NZ  678   6.308   5.838   4.785 -0.3353 -0.0569  0.2391
   87LYS    HZ1  679   6.281   5.937   4.771 -1.4760 -1.8654 -1.6496
   87LYS    HZ2  680   6.380   5.834   4.860  1.1999 -1.3306  0.0067
   87LYS    HZ3  681   6.346   5.804   4.694 -1.1435  0.9926  1.7965
   87LYS      C  682   6.110   5.124   4.647  0.3175 -0.2778 -0.3356
   87LYS      O  683   6.087   5.124   4.525 -0.0066 -0.2985  0.4356
   88ASP      N  684   6.157   5.015   4.712 -0.6091 -0.0476 -0.5201
   88ASP     HN  685   6.165   5.025   4.810 -0.2627  0.4459 -2.7914
   88ASP     CA  686   6.207   4.896   4.639  0.0319 -0.5384  0.8648
   88ASP     HA  687   6.284   4.927   4.569 -0.6946  1.9187 -0.5880
   88ASP     CB  688   6.273   4.790   4.735 -0.1219  0.0330 -0.4820
   88ASP    HB1  689   6.284   4.688   4.693 -1.2055  0.1858 -0.2115
   88ASP    HB2  690   6.203   4.779   4.821  2.9194  0.2434  0.9567
   88ASP     CG  691   6.409   4.839   4.792  0.8059  0.3813 -0.2520
   88ASP    OD1  692   6.478   4.929   4.734  0.6762 -0.1384 -0.2593
   88ASP    OD2  693   6.446   4.790   4.902 -0.4143  0.6628  0.3766
   88ASP      C  694   6.106   4.826   4.549 -0.2049  0.9988 -1.0848
   88ASP      O  695   6.139   4.772   4.443 -0.0739 -0.2328  0.0129
   89ILE      N  696   5.975   4.828   4.582  0.0024  0.4524 -0.7247
   89ILE     HN  697   5.939   4.865   4.667  0.5064 -0.9474 -0.7375
   89ILE     CA  698   5.870   4.761   4.499 -0.9524 -0.0813  0.2595
   89ILE     HA  699   5.914   4.699   4.423 -1.4526  0.0738  0.8017
   89ILE     CB  700   5.766   4.686   4.587  0.4060  0.6750  0.0685
   89ILE     HB  701   5.683   4.647   4.525 -1.6330  1.8121  0.9410
   89ILE    CG2  702   5.828   4.565   4.656 -0.0406  1.0236  0.5834
   89ILE   HG21  703   5.921   4.589   4.712  0.5298 -1.9553  0.7487
   89ILE   HG22  704   5.753   4.525   4.728 -4.7290  0.9573  3.0145
   89ILE   HG23  705   5.872   4.494   4.583 -0.1612  0.4959 -0.4232
   89ILE    CG1  706   5.693   4.772   4.702  0.3321 -0.1217 -1.0968
   89ILE   HG11  707   5.707   4.881   4.689  2.5378  2.4993 -0.1293
   89ILE   HG12  708   5.733   4.750   4.804  1.4740 -0.6814 -2.1119
   89ILE     CD  709   5.544   4.741   4.705 -0.5093  0.0823  0.1295
   89ILE    HD1  710   5.496   4.761   4.607  0.7884 -1.4093  1.8151
   89ILE    HD2  711   5.521   4.633   4.716  0.5173  3.6390  2.3426
   89ILE    HD3  712   5.484   4.782   4.789  1.1098  0.7250 -0.4327
   89ILE      C  713   5.797   4.864   4.412 -0.4314 -0.2800 -0.4116
   89ILE      O  714   5.712   4.834   4.334  0.5031  0.2329 -0.4348
   90MET      N  715   5.834   4.992   4.422  0.1026  0.4409  0.7619
   90MET     HN  716   5.900   5.014   4.494  0.5689  0.8314  1.9753
   90MET     CA  717   5.771   5.099   4.349 -0.5060  0.3814  0.0155
   90MET     HA  718   5.671   5.068   4.324  1.3107  1.0407 -1.5105
   90MET     CB  719   5.767   5.224   4.432  0.2826 -0.9058  0.5187
   90MET    HB1  720   5.722   5.297   4.362  2.0908 -1.3210 -0.9490
   90MET    HB2  721   5.863   5.259   4.476  0.4766 -3.0868 -0.0613
   90MET     CG  722   5.668   5.220   4.555  0.2844 -0.3683  0.4729
   90MET    HG1  723   5.688   5.128   4.614  0.1795 -1.2628 -0.9937
   90MET    HG2  724   5.564   5.222   4.516 -0.9949 -0.8210 -0.5888
   90MET     SD  725   5.701   5.356   4.674  0.3470 -0.2316  0.0194
   90MET     CE  726   5.669   5.497   4.561  0.2326 -0.2299 -0.5263
   90MET    HE1  727   5.762   5.511   4.503  2.7227 -0.2595  0.7883
   90MET    HE2  728   5.593   5.479   4.482 -1.5346  1.1915  2.2974
   90MET    HE3  729   5.641   5.586   4.621  0.4490  1.1069  0.8273
   90MET      C  730   5.842   5.124   4.219 -0.6942 -0.1362 -0.5211
   90MET      O  731   5.964   5.107   4.216 -0.1013  0.1668  0.4845
   91PRO      N  732   5.775   5.160   4.107 -0.1962 -0.1374 -0.5975
   91PRO     CD  733   5.632   5.141   4.091  0.2255  0.0493 -0.4247
   91PRO    HD1  734   5.595   5.051   4.143 -1.9150  0.0047  0.2082
   91PRO    HD2  735   5.583   5.235   4.126  0.4088  0.3332  0.7234
   91PRO     CA  736   5.837   5.185   3.980  0.4558 -0.7141  0.0817
   91PRO     HA  737   5.888   5.094   3.952  1.1632  0.4166 -0.7772
   91PRO     CB  738   5.723   5.214   3.884  0.6206  0.1823  0.7960
   91PRO    HB1  739   5.755   5.200   3.779  0.1660  3.1682 -1.9034
   91PRO    HB2  740   5.690   5.319   3.903  0.9440  0.8983  1.3067
   91PRO     CG  741   5.610   5.126   3.938  0.1799  0.7076 -0.3770
   91PRO    HG1  742   5.622   5.019   3.908 -0.7090 -0.3084  3.2744
   91PRO    HG2  743   5.511   5.171   3.917 -2.9000  1.2089  0.4183
   91PRO      C  744   5.934   5.299   3.985 -0.3262 -0.0347 -0.0190
   91PRO      O  745   5.891   5.391   4.047 -0.3927  0.0957 -0.0830
   92ALA      N  746   6.053   5.296   3.926  0.3432  0.2159  0.3339
   92ALA     HN  747   6.080   5.207   3.892  1.2553 -2.3216  0.4423
   92ALA     CA  748   6.156   5.394   3.923  0.2243 -0.4178 -0.1157
   92ALA     HA  749   6.191   5.400   4.025 -1.5081  3.2234  3.4396
   92ALA     CB  750   6.272   5.350   3.832  0.4767 -0.3896  0.0276
   92ALA    HB1  751   6.308   5.249   3.860 -1.2188  2.4422  2.5670
   92ALA    HB2  752   6.248   5.341   3.724 -0.7562 -0.8356  1.4844
   92ALA    HB3  753   6.356   5.422   3.836  2.4378 -0.6206  1.2437
   92ALA      C  754   6.116   5.540   3.890  0.0696  0.3482  0.7495
   92ALA      O  755   6.156   5.638   3.948  0.6291 -0.2420 -0.3230
   93ASP      N  756   6.014   5.557   3.799  0.1884  0.3763 -0.1093
   93ASP     HN  757   5.962   5.483   3.758 -1.7673 -0.6258  2.1117
   93ASP     CA  758   5.971   5.694   3.773 -0.4913 -0.3063 -0.1514
   93ASP     HA  759   6.058   5.756   3.789  0.7060  0.8997  0.8130
   93ASP     CB  760   5.928   5.700   3.626  0.0823 -0.1030 -0.0616
   93ASP    HB1  761   5.876   5.794   3.600 -2.1028 -2.5988  0.0989
   93ASP    HB2  762   5.850   5.624   3.603  1.2109  1.5754 -1.1360
   93ASP     CG  763   6.040   5.688   3.527  0.0255  0.0479  0.3030
   93ASP    OD1  764   6.123   5.783   3.504  0.1137 -0.0823  0.1792
   93ASP    OD2  765   6.049   5.583   3.462  0.1271 -0.1236 -0.0253
   93ASP      C  766   5.857   5.754   3.857  0.5043 -0.4347  0.6059
   93ASP      O  767   5.797   5.854   3.817 -0.1384  0.4179 -0.1007
   94SER      N  768   5.815   5.687   3.963 -0.5048  0.4347  0.0582
   94SER     HN  769   5.854   5.595   3.972  0.8506  0.9941  2.1237
   94SER     CA  770   5.725   5.736   4.073  0.3007  0.3207 -0.3323
   94SER     HA  771   5.636   5.765   4.020 -1.0924  1.6826  2.2065
   94SER     CB  772   5.696   5.631   4.183  0.4132  0.4725  0.5470
   94SER    HB1  773   5.793   5.588   4.215  2.5943 -0.3515  1.5946
   94SER    HB2  774   5.634   5.553   4.133 -1.8586  0.4524  0.7916
   94SER     OG  775   5.611   5.674   4.297 -0.4934  0.1186 -0.0565
   94SER    HG1  776   5.537   5.613   4.302 -0.1364 -2.6333  2.6694
   94SER      C  777   5.774   5.864   4.133  0.0949  0.5383  0.8736
   94SER      O  778   5.884   5.874   4.178  0.1577 -0.2007  0.4112
   95ALA      N  779   5.682   5.964   4.146 -0.0762  0.8828  0.3155
   95ALA     HN  780   5.591   5.960   4.106 -2.7249 -0.3719  2.8814
   95ALA     CA  781   5.716   6.101   4.199  0.7845  0.2141  0.4080
   95ALA     HA  782   5.786   6.146   4.132  0.7906 -2.0505 -0.9180
   95ALA     CB  783   5.584   6.184   4.189  1.3421  0.0314  0.5971
   95ALA    HB1  784   5.510   6.151   4.264 -1.8954 -0.0802 -0.9559
   95ALA    HB2  785   5.605   6.293   4.201 -0.9509  3.4157  1.1843
   95ALA    HB3  786   5.541   6.184   4.087  0.4363 -1.7398 -2.4675
   95ALA      C  787   5.761   6.093   4.343  0.2403  0.8152 -0.1923
   95ALA      O  788   5.851   6.167   4.386 -0.2718 -0.3296  0.3135
   96TYR      N  789   5.698   6.001   4.417  0.4522  0.2585  0.0236
   96TYR     HN  790   5.626   5.946   4.374  1.1686  0.0774 -1.3290
   96TYR     CA  791   5.733   5.953   4.550  0.6309 -0.1801  0.2917
   96TYR     HA  792   5.744   6.045   4.607  1.5445  0.5822  1.1334
   96TYR     CB  793   5.628   5.857   4.608  0.2720 -1.1102 -0.0790
   96TYR    HB1  794   5.661   5.806   4.701  0.7135 -1.4115 -0.4274
   96TYR    HB2  795   5.615   5.774   4.535  0.7119  1.6297 -1.1658
   96TYR     CG  796   5.494   5.924   4.642  0.5860  0.5164 -0.3142
   96TYR    CD1  797   5.484   6.036   4.726  0.2803  0.1951 -0.2523
   96TYR    HD1  798   5.569   6.082   4.774 -1.2739  1.2402 -0.3993
   96TYR    CE1  799   5.360   6.085   4.778 -0.1289  0.4337 -0.2004
   96TYR    HE1  800   5.368   6.175   4.837 -1.7938  0.8645  0.2994
   96TYR     CZ  801   5.245   6.030   4.734 -0.1390  0.6708  0.0958
   96TYR     OH  802   5.123   6.086   4.770 -0.2840  0.6669  0.2263
   96TYR     HH  803   5.142   6.158   4.830  1.3185 -0.0388 -1.2274
   96TYR    CD2  804   5.377   5.859   4.618  0.1969  0.1554  0.8804
   96TYR    HD2  805   5.378   5.768   4.559  0.8792  0.5271 -2.7085
   96TYR    CE2  806   5.251   5.906   4.659  0.5361 -0.5222  0.3975
   96TYR    HE2  807   5.163   5.852   4.627  1.7676 -0.1509 -1.3535
   96TYR      C  808   5.873   5.885   4.565 -0.4054 -0.5905 -0.4797
   96TYR      O  809   5.948   5.922   4.655  0.1406  0.3531 -0.5418
   97LYS      N  810   5.907   5.796   4.472  0.0687 -0.1105 -0.4623
   97LYS     HN  811   5.833   5.781   4.406 -0.1125  1.5983 -2.2131
   97LYS     CA  812   6.033   5.730   4.468  0.1542 -0.3214  0.2618
   97LYS     HA  813   6.049   5.695   4.570  2.6744 -1.7981 -0.1414
   97LYS     CB  814   6.039   5.609   4.372 -0.9958  0.4739  0.7826
   97LYS    HB1  815   6.018   5.629   4.264 -0.5722 -0.8034 -2.3653
   97LYS    HB2  816   5.963   5.539   4.411  1.2843 -0.7183 -2.7984
   97LYS     CG  817   6.168   5.531   4.369 -0.1920 -0.7475  0.1827
   97LYS    HG1  818   6.223   5.524   4.465  2.4299  1.1085 -0.2018
   97LYS    HG2  819   6.248   5.577   4.307  2.3338 -2.2104  0.5007
   97LYS     CD  820   6.143   5.386   4.323 -0.1136 -0.6156  0.4559
   97LYS    HD1  821   6.077   5.345   4.401  1.9734  1.3159  0.7897
   97LYS    HD2  822   6.083   5.371   4.231  1.9105  2.9260 -0.6475
   97LYS     CE  823   6.267   5.314   4.301  0.4378  0.4230 -0.5843
   97LYS    HE1  824   6.337   5.334   4.384 -1.4556 -1.6359 -0.6864
   97LYS    HE2  825   6.324   5.346   4.211  3.0568 -1.4252  1.6903
   97LYS     NZ  826   6.244   5.168   4.296 -0.6280 -0.1452  0.7293
   97LYS    HZ1  827   6.286   5.120   4.214  0.1355  0.1454  1.0356
   97LYS    HZ2  828   6.281   5.127   4.384 -0.5941 -0.6370  2.1696
   97LYS    HZ3  829   6.141   5.150   4.295 -2.2402  0.1425 -1.8743
   97LYS      C  830   6.143   5.824   4.424  0.1581  0.3104  0.4799
   97LYS      O  831   6.242   5.829   4.490  0.4612 -0.2952 -0.4538
   98LYS      N  832   6.117   5.916   4.329  0.3286  0.4669  0.6409
   98LYS     HN  833   6.039   5.909   4.268 -1.5963  3.8012  1.3903
   98LYS     CA  834   6.206   6.023   4.286 -0.1430 -0.5606 -0.2751
   98LYS     HA  835   6.300   5.974   4.265 -0.1033 -0.4268 -3.6663
   98LYS     CB  836   6.155   6.101   4.163  0.5512  0.3529  0.4162
   98LYS    HB1  837   6.228   6.182   4.140 -0.4637  1.1035 -0.3886
   98LYS    HB2  838   6.052   6.137   4.181 -1.2244  0.6542  1.3125
   98LYS     CG  839   6.144   6.008   4.036 -0.5036  0.3287 -0.4248
   98LYS    HG1  840   6.113   5.903   4.055  0.4925 -0.6909  1.7420
   98LYS    HG2  841   6.250   6.002   4.001 -1.3433 -0.8249  0.2842
   98LYS     CD  842   6.056   6.058   3.923 -0.7708 -0.5492  0.2610
   98LYS    HD1  843   6.060   5.984   3.840 -3.0405 -1.2331  0.7392
   98LYS    HD2  844   5.954   6.079   3.962 -1.2309  0.4828  2.4938
   98LYS     CE  845   6.089   6.202   3.870  0.2271 -0.5651  0.1275
   98LYS    HE1  846   6.071   6.286   3.940  0.5346 -0.1719  2.0207
   98LYS    HE2  847   6.027   6.220   3.779 -1.1081  1.5400 -0.1479
   98LYS     NZ  848   6.230   6.202   3.830  0.0659 -0.3771 -0.0552
   98LYS    HZ1  849   6.242   6.110   3.783  0.3295  1.9243  0.6724
   98LYS    HZ2  850   6.244   6.276   3.757  2.3003  0.4871  1.4582
   98LYS    HZ3  851   6.300   6.213   3.905  0.3223 -2.8718 -2.7856
   98LYS      C  852   6.245   6.122   4.390  0.5269  0.4458  0.5051
   98LYS      O  853   6.358   6.167   4.403  0.1803 -0.0611 -0.0837
   99ASP      N  854   6.152   6.154   4.475 -0.1824 -1.0346 -0.5302
   99ASP     HN  855   6.061   6.114   4.464 -1.1583 -2.0951 -1.3797
   99ASP     CA  856   6.164   6.247   4.582  0.7708 -0.4911  0.9333
   99ASP     HA  857   6.206   6.340   4.546  0.1650 -1.4834  1.3074
   99ASP     CB  858   6.029   6.295   4.635  0.6214  0.5320  0.0725
   99ASP    HB1  859   5.978   6.210   4.686 -0.7980 -0.0491 -1.3594
   99ASP    HB2  860   5.967   6.308   4.544 -0.1508  1.1765  0.5432
   99ASP     CG  861   6.023   6.416   4.728 -0.4530  0.3211 -0.1987
   99ASP    OD1  862   6.133   6.463   4.768  0.0093  0.8018  0.5886
   99ASP    OD2  863   5.918   6.468   4.769 -0.4102 -0.0108  0.0065
   99ASP      C  864   6.263   6.201   4.689 -0.8787  0.0143  0.4082
   99ASP      O  865   6.253   6.101   4.758 -0.2261 -0.3782  0.1862
  100GLU      N  866   6.371   6.281   4.711  0.0646 -0.1132 -0.3929
  100GLU     HN  867   6.380   6.368   4.664 -0.5502  2.7937 -0.4617
  100GLU     CA  868   6.478   6.250   4.800 -0.1178  0.1112  0.3695
  100GLU     HA  869   6.497   6.144   4.792 -0.1951  1.3637  0.4992
  100GLU     CB  870   6.599   6.345   4.754  0.2968  0.4866  0.4295
  100GLU    HB1  871   6.674   6.307   4.827 -1.3267 -0.1397 -0.8102
  100GLU    HB2  872   6.580   6.452   4.778  0.1073  0.6309  2.5249
  100GLU     CG  873   6.644   6.318   4.611  0.0493  0.5335 -0.5664
  100GLU    HG1  874   6.626   6.216   4.571 -2.4527 -1.0649 -0.0120
  100GLU    HG2  875   6.754   6.330   4.605  0.9559 -2.6631  2.2918
  100GLU     CD  876   6.578   6.417   4.516 -0.2133  0.5485  0.0696
  100GLU    OE1  877   6.458   6.449   4.520  0.0477  0.5783 -0.8366
  100GLU    OE2  878   6.664   6.472   4.436 -0.6937  0.4843 -0.1021
  100GLU      C  879   6.445   6.272   4.947 -0.5247 -0.5024 -0.2399
  100GLU      O  880   6.512   6.233   5.046 -0.4907  0.0124  0.3813
  101LYS      N  881   6.330   6.333   4.975  0.3687 -0.1158 -0.2457
  101LYS     HN  882   6.273   6.351   4.895  0.7402 -0.8216 -0.8552
  101LYS     CA  883   6.274   6.370   5.102  0.5841 -0.3847 -0.4970
  101LYS     HA  884   6.353   6.404   5.168  0.2981 -0.9799  0.8775
  101LYS     CB  885   6.172   6.487   5.094 -0.4062  0.3147  0.2587
  101LYS    HB1  886   6.129   6.507   5.194 -1.7664 -0.5700 -0.8647
  101LYS    HB2  887   6.087   6.452   5.031 -0.1646 -0.4744  0.3134
  101LYS     CG  888   6.241   6.614   5.049 -0.2274  0.0253  0.1570
  101LYS    HG1  889   6.273   6.615   4.942  0.2288  0.8606  0.3073
  101LYS    HG2  890   6.345   6.616   5.089 -0.1603  0.9498  0.5416
  101LYS     CD  891   6.163   6.747   5.068 -0.0139  0.0319 -0.1887
  101LYS    HD1  892   6.165   6.771   5.177  0.1670  0.9472  1.8227
  101LYS    HD2  893   6.230   6.818   5.014  0.7143  2.0096 -0.6206
  101LYS     CE  894   6.024   6.746   5.003  0.0348  0.8163  0.3862
  101LYS    HE1  895   5.968   6.842   5.000 -0.1067 -3.3351 -1.7593
  101LYS    HE2  896   5.965   6.659   5.040 -0.6412 -0.6373  1.5186
  101LYS     NZ  897   6.052   6.711   4.865  0.2700  0.1422  0.2462
  101LYS    HZ1  898   6.122   6.778   4.828 -0.3112 -0.4121 -0.2765
  101LYS    HZ2  899   6.074   6.610   4.856  1.6306 -3.5237  1.1614
  101LYS    HZ3  900   5.966   6.724   4.807 -0.4947  3.9083 -0.3664
  101LYS      C  901   6.206   6.249   5.168  1.3531  0.2142 -0.2183
  101LYS      O  902   6.197   6.232   5.287 -0.2784  0.2762 -0.4062
  102VAL      N  903   6.154   6.162   5.080 -0.2640  0.3265 -0.0021
  102VAL     HN  904   6.170   6.182   4.984 -0.1424  0.7236  2.2676
  102VAL     CA  905   6.076   6.047   5.117 -0.1717  0.3366  0.3790
  102VAL     HA  906   6.019   6.059   5.208  2.8736  0.2709 -0.5636
  102VAL     CB  907   5.978   6.002   5.007  1.0538  1.1992  0.1058
  102VAL     HB  908   6.034   5.961   4.920  1.6550 -1.4079  1.5861
  102VAL    CG1  909   5.879   5.900   5.058 -0.7972  0.3168 -0.0697
  102VAL   HG11  910   5.930   5.813   5.104 -2.7358  0.6156  0.1344
  102VAL   HG12  911   5.816   5.942   5.139  3.3861  0.0613  0.9064
  102VAL   HG13  912   5.811   5.871   4.975 -1.8566 -0.3227 -1.1463
  102VAL    CG2  913   5.901   6.125   4.953  0.1773  0.5554 -0.3487
  102VAL   HG21  914   5.829   6.161   5.029 -1.0598 -1.0303  0.2471
  102VAL   HG22  915   5.963   6.198   4.897  1.7257  0.1556 -0.1863
  102VAL   HG23  916   5.824   6.085   4.883 -1.5959  2.0267 -0.2614
  102VAL      C  917   6.175   5.932   5.149 -0.8398  0.2394 -0.3517
  102VAL      O  918   6.273   5.906   5.071  0.1338 -0.2285 -0.9776
  103GLN      N  919   6.161   5.868   5.262  0.2115  0.1660  0.1478
  103GLN     HN  920   6.098   5.903   5.331 -1.0795 -1.9700  0.4638
  103GLN     CA  921   6.254   5.770   5.309  0.5064  0.0485 -0.5319
  103GLN     HA  922   6.354   5.779   5.271  0.1762  2.4414  0.7066
  103GLN     CB  923   6.265   5.775   5.465 -0.6515 -0.2573  0.0737
  103GLN    HB1  924   6.338   5.702   5.506 -0.8617 -2.0052 -1.1476
  103GLN    HB2  925   6.169   5.748   5.516 -1.0025  1.8338  2.4711
  103GLN     CG  926   6.304   5.916   5.522 -0.4671  1.2158 -0.0374
  103GLN    HG1  927   6.322   5.897   5.630  1.7537 -3.1849 -0.1385
  103GLN    HG2  928   6.218   5.985   5.508 -2.2843 -0.0039  3.1885
  103GLN     CD  929   6.438   5.969   5.472  0.0692 -0.4697 -0.1490
  103GLN    OE1  930   6.542   5.937   5.526  0.0377 -0.1782  0.1205
  103GLN    NE2  931   6.433   6.056   5.366  0.1615 -0.4178  0.3497
  103GLN   HE21  932   6.344   6.072   5.323  1.4306  0.8411 -2.4194
  103GLN   HE22  933   6.521   6.074   5.320  1.4916  5.3452  3.6405
  103GLN      C  934   6.215   5.625   5.258 -0.3223 -0.5558 -0.0760
  103GLN      O  935   6.096   5.593   5.241  0.3227  0.3541  0.1611
  104ASN      N  936   6.322   5.543   5.235 -0.5730 -0.6112  0.5429
  104ASN     HN  937   6.418   5.569   5.248 -2.5455 -0.9054  0.2454
  104ASN     CA  938   6.303   5.405   5.189  0.0829 -0.7586 -0.3376
  104ASN     HA  939   6.205   5.405   5.144  1.5079 -0.7218  0.9691
  104ASN     CB  940   6.419   5.363   5.082  0.5536 -0.3983 -0.4439
  104ASN    HB1  941   6.512   5.336   5.136  2.0385  1.6117  1.2693
  104ASN    HB2  942   6.428   5.445   5.007  0.6798 -2.4371 -0.6388
  104ASN     CG  943   6.373   5.232   5.015 -0.5423  0.1373 -0.3278
  104ASN    OD1  944   6.256   5.198   5.025  0.4488  0.4936  0.1228
  104ASN    ND2  945   6.457   5.175   4.934  0.4954  0.0944 -0.5368
  104ASN   HD21  946   6.551   5.207   4.919  3.1162  3.7372  0.9668
  104ASN   HD22  947   6.430   5.090   4.888 -0.0448  1.5882 -0.0351
  104ASN      C  948   6.286   5.306   5.306  0.7776  0.0569  0.4530
  104ASN      O  949   6.364   5.292   5.396 -0.7281 -0.2151 -0.1147
  105ILE      N  950   6.170   5.237   5.306 -0.0332 -0.3249  0.4597
  105ILE     HN  951   6.090   5.264   5.254 -0.0106  2.6046  1.8895
  105ILE     CA  952   6.151   5.132   5.408 -0.3706  0.0818 -0.0727
  105ILE     HA  953   6.214   5.133   5.495  0.0806  1.0323 -0.6136
  105ILE     CB  954   6.002   5.127   5.457 -1.0537  0.0286  1.3946
  105ILE     HB  955   5.931   5.110   5.374  1.2177  1.2125  1.0581
  105ILE    CG2  956   5.979   5.022   5.573 -0.1912 -0.2175 -0.0100
  105ILE   HG21  957   5.877   5.031   5.616  0.3221 -0.2593  0.0746
  105ILE   HG22  958   5.973   4.922   5.526 -0.1156  0.8822 -0.7182
  105ILE   HG23  959   6.055   5.017   5.654  2.8736 -0.8797  0.2204
  105ILE    CG1  960   5.955   5.257   5.523  0.4343  0.7325 -0.8810
  105ILE   HG11  961   5.864   5.233   5.582  0.5841 -0.5551 -0.0402
  105ILE   HG12  962   5.932   5.331   5.443 -1.0948  0.0401  2.5373
  105ILE     CD  963   6.058   5.316   5.613 -0.3551 -0.3101  0.2805
  105ILE    HD1  964   6.011   5.400   5.669 -0.2586  3.4632 -2.0713
  105ILE    HD2  965   6.099   5.233   5.674 -0.5305 -1.2143  1.2884
  105ILE    HD3  966   6.148   5.354   5.561  0.8607 -2.3491 -0.0043
  105ILE      C  967   6.177   4.994   5.335 -0.5160 -0.5487  0.1198
  105ILE      O  968   6.170   4.889   5.396 -0.0517  0.7999  0.2978
  106GLY      N  969   6.223   4.996   5.212 -0.8178  0.4232  0.7863
  106GLY     HN  970   6.222   5.085   5.166  0.0498 -1.8518  1.3272
  106GLY     CA  971   6.257   4.883   5.131  0.1304  0.0840  0.0945
  106GLY    HA1  972   6.306   4.915   5.039  0.7164  0.1643 -0.3203
  106GLY    HA2  973   6.326   4.817   5.181 -0.3505  1.3525  2.0191
  106GLY      C  974   6.136   4.803   5.094 -0.3465  0.6900 -0.8148
  106GLY      O  975   6.070   4.836   4.999 -0.0056 -0.1685  0.7908
  107ASN      N  976   6.113   4.688   5.152 -0.2890  0.1520 -0.1350
  107ASN     HN  977   6.156   4.661   5.238  0.8246 -0.2940 -0.4765
  107ASN     CA  978   6.031   4.586   5.088  1.0256 -0.3417  0.2276
  107ASN     HA  979   5.945   4.635   5.045 -0.4539 -1.7244 -0.7894
  107ASN     CB  980   6.107   4.512   4.970 -0.0111  0.0766  0.1092
  107ASN    HB1  981   6.115   4.587   4.888  1.6791  0.7271  2.2169
  107ASN    HB2  982   6.046   4.432   4.922 -0.5359  0.2208 -2.3088
  107ASN     CG  983   6.244   4.452   5.013 -0.1745 -0.5634 -0.4954
  107ASN    OD1  984   6.246   4.341   5.065 -0.2695 -0.0770 -0.2638
  107ASN    ND2  985   6.357   4.524   4.997 -0.1731  0.1945  0.3497
  107ASN   HD21  986   6.350   4.616   4.959  1.8733 -1.0271  0.5355
  107ASN   HD22  987   6.443   4.502   5.042  1.3680 -1.8776 -1.8704
  107ASN      C  988   5.985   4.486   5.202  0.5653 -0.0724 -0.0480
  107ASN      O  989   6.024   4.503   5.315  0.9590  0.9068  0.0069
  108HIS      N  990   5.889   4.389   5.181 -0.0544  0.6183  0.6636
  108HIS     HN  991   5.857   4.370   5.089 -0.8120  0.9168  0.7170
  108HIS     CA  992   5.832   4.311   5.285  0.2274 -0.5838 -0.2380
  108HIS     HA  993   5.817   4.369   5.375  2.2284 -2.9861  2.4530
  108HIS     CB  994   5.694   4.257   5.241 -0.1926  0.4351 -0.5691
  108HIS    HB1  995   5.614   4.334   5.249 -0.2471 -1.8552  0.4173
  108HIS    HB2  996   5.661   4.167   5.297 -1.0017  1.1912  2.1461
  108HIS    ND1  997   5.690   4.307   4.996 -0.4261  1.0056  0.7241
  108HIS     CG  998   5.698   4.215   5.092  0.3147 -0.3178  1.3371
  108HIS    CE1  999   5.687   4.235   4.887  0.5221 -0.0202  0.7162
  108HIS    HE1 1000   5.691   4.282   4.789  0.6279 -1.0519 -1.8429
  108HIS    NE2 1001   5.697   4.100   4.906  0.1117 -0.6747 -0.0228
  108HIS    HE2 1002   5.710   4.030   4.836  2.0644 -1.5606  2.0368
  108HIS    CD2 1003   5.699   4.087   5.044 -0.1680 -0.6272  0.1400
  108HIS    HD2 1004   5.690   3.996   5.100  1.6753  0.0341  0.0448
  108HIS      C 1005   5.918   4.197   5.322  0.4924 -0.0239  0.4577
  108HIS      O 1006   5.916   4.159   5.437 -0.6848  0.2364 -0.3500
  109ARG      N 1007   6.007   4.150   5.231  0.1664  0.5578 -0.1208
  109ARG     HN 1008   6.000   4.174   5.135  0.6753  1.7724 -0.5909
  109ARG     CA 1009   6.112   4.059   5.275  0.0039  0.7670  0.3480
  109ARG     HA 1010   6.067   3.977   5.329 -0.5489  1.0651 -1.8757
  109ARG     CB 1011   6.196   4.004   5.162 -0.1280  0.2711  0.0360
  109ARG    HB1 1012   6.246   4.088   5.108  2.4548  0.2319 -2.7719
  109ARG    HB2 1013   6.127   3.949   5.094 -0.9622 -1.7853 -1.1419
  109ARG     CG 1014   6.307   3.907   5.201 -0.1885 -0.1553 -0.8819
  109ARG    HG1 1015   6.372   3.947   5.282  2.1043 -0.1185  0.1255
  109ARG    HG2 1016   6.369   3.890   5.111 -1.1332 -3.5823 -1.5131
  109ARG     CD 1017   6.246   3.778   5.259  0.2510  0.2833 -0.9239
  109ARG    HD1 1018   6.179   3.741   5.179 -1.4140  0.4087 -3.4968
  109ARG    HD2 1019   6.186   3.810   5.347 -1.6962  0.0245 -1.5529
  109ARG     NE 1020   6.362   3.692   5.298  0.5127 -0.1510  0.4026
  109ARG     HE 1021   6.454   3.731   5.300 -0.2928  2.5664 -2.4360
  109ARG     CZ 1022   6.367   3.564   5.341 -0.0016  0.3713 -0.6542
  109ARG    NH1 1023   6.269   3.474   5.347 -0.5496 -0.5928  0.3887
  109ARG   HH11 1024   6.176   3.498   5.320 -3.2627  0.7556 -3.3259
  109ARG   HH12 1025   6.292   3.382   5.378  0.7593 -0.8403 -1.2566
  109ARG    NH2 1026   6.489   3.522   5.377 -0.2937  0.4745 -0.4696
  109ARG   HH21 1027   6.565   3.586   5.379 -0.0443  1.1613 -0.2147
  109ARG   HH22 1028   6.494   3.423   5.389 -1.2091  0.4194  0.9221
  109ARG      C 1029   6.205   4.119   5.380 -0.5737  0.4870 -0.9776
  109ARG      O 1030   6.223   4.052   5.484 -0.0284 -0.8164 -0.5748
  110GLU      N 1031   6.251   4.244   5.361  0.1402 -0.3142 -0.4519
  110GLU     HN 1032   6.228   4.296   5.279  1.0792 -1.3947  1.9753
  110GLU     CA 1033   6.327   4.317   5.453 -0.0151  0.2912  0.2794
  110GLU     HA 1034   6.338   4.259   5.544  0.6872  0.1034  2.6522
  110GLU     CB 1035   6.473   4.331   5.401 -0.3099  1.0898 -1.0557
  110GLU    HB1 1036   6.482   4.410   5.324 -1.6346 -0.1835  0.5182
  110GLU    HB2 1037   6.510   4.243   5.346 -0.9500 -0.2350  0.6864
  110GLU     CG 1038   6.577   4.371   5.516  0.3175  0.1503 -0.4265
  110GLU    HG1 1039   6.548   4.310   5.604  0.6592 -0.1915  1.0830
  110GLU    HG2 1040   6.566   4.481   5.527  1.5586  0.8302  1.1671
  110GLU     CD 1041   6.726   4.339   5.490  0.2441 -0.6027  0.3236
  110GLU    OE1 1042   6.803   4.373   5.581  0.3859  0.0793  0.3577
  110GLU    OE2 1043   6.760   4.287   5.380 -0.1339  0.0169 -0.3322
  110GLU      C 1044   6.282   4.458   5.487  0.3479  0.4989  0.0101
  110GLU      O 1045   6.320   4.554   5.419  0.0335 -0.4862 -0.3961
  111PRO      N 1046   6.196   4.469   5.590 -0.3429 -0.1616  0.6353
  111PRO     CD 1047   6.134   4.358   5.669  0.6183 -0.2991  0.0918
  111PRO    HD1 1048   6.076   4.296   5.597 -5.3460  1.6314  0.7788
  111PRO    HD2 1049   6.218   4.295   5.707  0.7491  2.6008  1.3016
  111PRO     CA 1050   6.155   4.599   5.641 -0.5014  0.0546  0.1611
  111PRO     HA 1051   6.131   4.662   5.558  0.3211 -0.6498  0.8423
  111PRO     CB 1052   6.024   4.560   5.720 -0.4633 -0.1610 -0.1049
  111PRO    HB1 1053   5.938   4.571   5.649  2.3137  2.1312 -2.1832
  111PRO    HB2 1054   5.995   4.636   5.796 -0.3995 -1.5916 -2.0166
  111PRO     CG 1055   6.043   4.413   5.777  0.0852  0.4208 -0.1740
  111PRO    HG1 1056   5.945   4.364   5.797  0.5441  2.0294  1.0323
  111PRO    HG2 1057   6.103   4.417   5.871  1.6795 -3.1556 -1.0540
  111PRO      C 1058   6.257   4.676   5.722  0.4361  0.5921 -0.0660
  111PRO      O 1059   6.308   4.631   5.826  0.2515  0.2709 -1.0352
  112ASN      N 1060   6.284   4.802   5.674 -0.2006  0.3703  0.3214
  112ASN     HN 1061   6.241   4.838   5.592  0.2468  1.4121  3.0130
  112ASN     CA 1062   6.370   4.896   5.744 -0.6893  0.1297 -0.2962
  112ASN     HA 1063   6.449   4.844   5.797  1.2547  0.2868  0.5521
  112ASN     CB 1064   6.442   5.002   5.656 -0.4215 -0.4808 -0.1394
  112ASN    HB1 1065   6.513   5.067   5.711  2.1078 -0.3148 -1.8959
  112ASN    HB2 1066   6.359   5.064   5.616 -1.2649  1.3421 -1.0818
  112ASN     CG 1067   6.524   4.944   5.537 -0.4273  0.0437 -0.3650
  112ASN    OD1 1068   6.583   4.835   5.539  0.1483  0.0810  0.3069
  112ASN    ND2 1069   6.512   5.013   5.423 -0.0500  0.2091 -0.2261
  112ASN   HD21 1070   6.453   5.093   5.418 -0.4975 -0.6906  1.0335
  112ASN   HD22 1071   6.557   4.978   5.340  1.7790  3.9299 -0.1455
  112ASN      C 1072   6.296   4.961   5.863 -0.0729 -0.6332  0.6098
  112ASN      O 1073   6.243   5.073   5.859 -0.1243  0.1221  0.5996
  113LEU      N 1074   6.287   4.892   5.976  0.0453 -0.3297  1.0092
  113LEU     HN 1075   6.322   4.799   5.972  2.5117  1.9805  2.8521
  113LEU     CA 1076   6.221   4.941   6.100 -0.4874  0.0368  0.0744
  113LEU     HA 1077   6.116   4.954   6.080 -0.1736  0.1885 -0.8483
  113LEU     CB 1078   6.210   4.832   6.208 -0.4985 -0.2803  0.1952
  113LEU    HB1 1079   6.140   4.861   6.289  5.1085 -0.4976  2.4107
  113LEU    HB2 1080   6.313   4.808   6.242  0.8998  2.3476 -1.8405
  113LEU     CG 1081   6.157   4.694   6.152 -0.3410  0.2354  0.3124
  113LEU     HG 1082   6.234   4.654   6.083 -0.8469 -1.0540 -0.1370
  113LEU    CD1 1083   6.138   4.591   6.263 -0.2602 -0.1343 -0.3537
  113LEU   HD11 1084   6.230   4.563   6.318  0.1447  0.3238 -0.7196
  113LEU   HD12 1085   6.073   4.631   6.344  0.3969  0.6068 -0.4068
  113LEU   HD13 1086   6.101   4.490   6.232  2.0017  3.4312 -2.7765
  113LEU    CD2 1087   6.016   4.709   6.084  0.2593 -0.0776 -0.1713
  113LEU   HD21 1088   5.950   4.755   6.160  0.7279 -1.6314 -2.7551
  113LEU   HD22 1089   6.026   4.771   5.992  2.4243  1.2969  0.4415
  113LEU   HD23 1090   5.983   4.605   6.059 -0.7961  0.6414  0.0296
  113LEU      C 1091   6.268   5.070   6.162  0.3751 -0.5410 -0.7482
  113LEU      O 1092   6.193   5.164   6.192 -0.6225 -0.4919 -0.3506
  114GLU      N 1093   6.401   5.081   6.179  0.6684 -0.0914  0.4269
  114GLU     HN 1094   6.462   5.009   6.149 -2.0165  3.1738  0.8979
  114GLU     CA 1095   6.473   5.194   6.232  0.0892 -0.5228 -0.8372
  114GLU     HA 1096   6.442   5.219   6.332  0.2834 -0.5365 -1.9779
  114GLU     CB 1097   6.624   5.156   6.241 -0.0061  0.6492  0.3556
  114GLU    HB1 1098   6.623   5.060   6.297 -2.3529 -0.6719 -0.1230
  114GLU    HB2 1099   6.683   5.237   6.289  0.8172  2.4749 -0.7329
  114GLU     CG 1100   6.720   5.129   6.115 -0.8874  0.1812  0.1364
  114GLU    HG1 1101   6.826   5.121   6.148  0.2939 -0.6412 -1.8851
  114GLU    HG2 1102   6.711   5.219   6.051  0.3405 -1.9611 -1.8405
  114GLU     CD 1103   6.685   5.010   6.039  0.5971  0.0120  0.1422
  114GLU    OE1 1104   6.739   5.004   5.926  0.0121  0.2855 -0.2657
  114GLU    OE2 1105   6.609   4.921   6.078  0.0238  0.6929 -0.0745
  114GLU      C 1106   6.453   5.323   6.144 -0.3867 -0.6281  0.0125
  114GLU      O 1107   6.458   5.433   6.202  0.7373  0.1972 -0.1337
  115ILE      N 1108   6.420   5.314   6.016 -0.9683  0.3589  0.0177
  115ILE     HN 1109   6.426   5.219   5.986  0.3959 -0.8056 -2.6866
  115ILE     CA 1110   6.387   5.425   5.929  0.7997  0.5010  0.1751
  115ILE     HA 1111   6.441   5.512   5.964  0.8045 -0.9975  0.8001
  115ILE     CB 1112   6.416   5.388   5.779  0.0821 -0.4139  0.4994
  115ILE     HB 1113   6.357   5.297   5.753  0.6782  2.1674 -0.7353
  115ILE    CG2 1114   6.363   5.493   5.682 -0.1649 -0.3908  0.0448
  115ILE   HG21 1115   6.390   5.460   5.580  0.3551  0.3300  0.4305
  115ILE   HG22 1116   6.254   5.510   5.694  1.1639 -0.5357  1.6588
  115ILE   HG23 1117   6.392   5.599   5.700 -0.1508 -0.1854  2.1905
  115ILE    CG1 1118   6.568   5.368   5.764  0.4700 -0.2076 -0.5485
  115ILE   HG11 1119   6.611   5.279   5.814  1.5064  1.7233 -1.5393
  115ILE   HG12 1120   6.630   5.451   5.805 -1.6894  0.1300  1.2616
  115ILE     CD 1121   6.613   5.356   5.619 -0.6926  0.4552  0.0344
  115ILE    HD1 1122   6.624   5.449   5.559  0.2417 -0.2296 -0.2414
  115ILE    HD2 1123   6.717   5.317   5.618 -0.7349  2.4270 -0.7596
  115ILE    HD3 1124   6.540   5.291   5.568  3.4580 -2.7519  1.9417
  115ILE      C 1125   6.245   5.472   5.955  0.7126  0.9102  0.1247
  115ILE      O 1126   6.218   5.589   5.961 -0.0035  0.1455  0.4243
  116ILE      N 1127   6.149   5.383   5.988 -0.0674  0.2898  0.2384
  116ILE     HN 1128   6.169   5.289   5.965 -0.2676  0.9311  1.4085
  116ILE     CA 1129   6.017   5.421   6.036  0.7867 -0.0654 -0.1404
  116ILE     HA 1130   5.969   5.495   5.973  0.5283 -1.3668  0.4966
  116ILE     CB 1131   5.923   5.303   6.054 -0.3685 -0.6036  0.3628
  116ILE     HB 1132   5.953   5.247   6.145  2.7931 -0.5756  0.4724
  116ILE    CG2 1133   5.790   5.350   6.095 -0.6550  0.6792  0.3525
  116ILE   HG21 1134   5.714   5.269   6.097  3.3320 -0.1753  0.7384
  116ILE   HG22 1135   5.799   5.393   6.197  0.1399 -0.2332  0.1777
  116ILE   HG23 1136   5.755   5.419   6.015 -1.7596 -0.2576 -1.7077
  116ILE    CG1 1137   5.915   5.204   5.934 -0.4814 -0.1627  0.2786
  116ILE   HG11 1138   6.014   5.177   5.891  0.9120 -3.0917  3.0859
  116ILE   HG12 1139   5.854   5.236   5.847 -0.9905 -0.9735 -0.9504
  116ILE     CD 1140   5.856   5.065   5.979 -0.4908 -0.9063  0.8883
  116ILE    HD1 1141   5.894   5.042   6.081  2.8621  2.9192 -1.9450
  116ILE    HD2 1142   5.749   5.075   6.005 -2.2416  1.3013  3.4265
  116ILE    HD3 1143   5.880   4.993   5.898  2.6857  4.4297 -0.1856
  116ILE      C 1144   6.026   5.496   6.170 -0.3162  0.3546 -0.2936
  116ILE      O 1145   5.964   5.600   6.185  0.1343 -0.1492  0.6361
  117ALA      N 1146   6.105   5.443   6.261  0.3266 -0.9913 -0.0883
  117ALA     HN 1147   6.155   5.356   6.252  1.4996 -1.9543  0.0414
  117ALA     CA 1148   6.131   5.513   6.387  0.4246 -0.6359 -0.5379
  117ALA     HA 1149   6.034   5.535   6.429 -1.5891  3.7132  0.7175
  117ALA     CB 1150   6.207   5.425   6.486  0.0537 -1.0097  0.7261
  117ALA    HB1 1151   6.168   5.322   6.499 -0.6666  2.3236  0.0395
  117ALA    HB2 1152   6.317   5.436   6.470 -1.1170  0.8858 -1.6110
  117ALA    HB3 1153   6.188   5.468   6.587 -1.1470 -0.2476  1.1359
  117ALA      C 1154   6.204   5.650   6.370  0.2568  0.1231 -0.6850
  117ALA      O 1155   6.158   5.740   6.432 -0.1169 -0.3284 -0.7288
  118ALA      N 1156   6.304   5.662   6.282 -0.4177 -0.2378  0.6359
  118ALA     HN 1157   6.330   5.581   6.231  1.7694  0.0610  1.7384
  118ALA     CA 1158   6.376   5.780   6.273  0.2764 -0.3470  0.2787
  118ALA     HA 1159   6.393   5.816   6.373  0.0300 -0.9963 -0.5109
  118ALA     CB 1160   6.511   5.764   6.206  0.5071  0.6085  0.1667
  118ALA    HB1 1161   6.569   5.680   6.251  0.4789  2.3835  0.2715
  118ALA    HB2 1162   6.506   5.734   6.100 -1.5292  1.1587  0.2955
  118ALA    HB3 1163   6.568   5.859   6.208  1.1055 -0.6530 -0.4130
  118ALA      C 1164   6.301   5.897   6.204 -0.1779 -0.1764 -0.2102
  118ALA      O 1165   6.338   6.014   6.218  0.2615 -0.3050  0.3832
  119ALA      N 1166   6.196   5.861   6.127  0.3466  0.6176  0.0919
  119ALA     HN 1167   6.175   5.764   6.126 -2.3024 -0.3057  2.2467
  119ALA     CA 1168   6.098   5.950   6.062  0.5306  0.8656  0.6147
  119ALA     HA 1169   6.154   6.028   6.013 -1.8017 -1.4932 -2.1461
  119ALA     CB 1170   6.005   5.873   5.958  0.3747  0.4872 -0.3505
  119ALA    HB1 1171   6.083   5.846   5.884 -0.7411  0.6138  0.7374
  119ALA    HB2 1172   5.960   5.782   6.003  1.3329  0.4921  1.3494
  119ALA    HB3 1173   5.934   5.948   5.919 -0.8917 -0.7699  3.6918
  119ALA      C 1174   6.015   6.026   6.161  0.0539 -0.5652  0.0151
  119ALA      O 1175   5.967   6.136   6.124 -0.0915 -0.0626 -0.6852
  120ASN      N 1176   5.989   5.968   6.280 -0.6015  0.6577  0.2219
  120ASN     HN 1177   6.035   5.890   6.322 -0.1250  0.2712 -2.2879
  120ASN     CA 1178   5.894   6.035   6.366 -0.3044  0.1507  0.4912
  120ASN     HA 1179   5.894   5.957   6.441 -2.4358 -2.0870 -1.6935
  120ASN     CB 1180   5.964   6.163   6.426 -0.0046  0.6078 -0.0098
  120ASN    HB1 1181   5.961   6.247   6.353 -1.1834 -2.0893 -1.0651
  120ASN    HB2 1182   6.068   6.141   6.460  0.6996 -2.0986  2.0021
  120ASN     CG 1183   5.893   6.214   6.549  0.0061 -0.1827  0.3232
  120ASN    OD1 1184   5.877   6.334   6.562  0.0123  0.5622  0.1303
  120ASN    ND2 1185   5.847   6.123   6.636  0.0301  0.5194 -0.4883
  120ASN   HD21 1186   5.888   6.031   6.639 -0.1615 -3.1924  0.8454
  120ASN   HD22 1187   5.780   6.158   6.701 -2.5393  4.2743 -0.1192
  120ASN      C 1188   5.745   6.052   6.328 -0.3262 -0.8989  0.1063
  120ASN      O 1189   5.703   6.170   6.320  0.0211  0.3199 -0.1052
  121PRO      N 1190   5.674   5.939   6.303 -0.3084  0.3478 -0.0231
  121PRO     CD 1191   5.729   5.801   6.303  0.0454  0.2123 -0.3965
  121PRO    HD1 1192   5.794   5.798   6.213 -0.6845  1.1100 -0.1471
  121PRO    HD2 1193   5.783   5.769   6.394  0.9899 -3.7491 -0.7084
  121PRO     CA 1194   5.537   5.944   6.252  0.3504  0.6440  0.3566
  121PRO     HA 1195   5.524   6.027   6.184  0.5443  1.8529  0.3178
  121PRO     CB 1196   5.520   5.808   6.186 -0.5136  0.4161 -0.0313
  121PRO    HB1 1197   5.558   5.821   6.082 -0.4730 -1.2764  0.6563
  121PRO    HB2 1198   5.418   5.770   6.166 -2.7141  0.0493 -2.3131
  121PRO     CG 1199   5.609   5.716   6.274 -0.8421 -0.5994 -0.2450
  121PRO    HG1 1200   5.646   5.621   6.229 -1.0541 -2.8964  1.1039
  121PRO    HG2 1201   5.550   5.679   6.360  1.1899 -0.9805 -0.3881
  121PRO      C 1202   5.429   5.958   6.356  0.6536  0.2925 -0.1870
  121PRO      O 1203   5.444   5.921   6.472 -0.3777  0.8215 -0.0398
  122GLU      N 1204   5.310   6.009   6.313  0.4261 -0.1596  0.4969
  122GLU     HN 1205   5.298   6.071   6.235 -0.0190 -1.6450  0.9041
  122GLU     CA 1206   5.193   6.002   6.402 -0.0824 -0.1561  0.9739
  122GLU     HA 1207   5.213   5.992   6.507  0.7247  0.6843 -0.6519
  122GLU     CB 1208   5.107   6.131   6.395  0.1491 -0.0206  0.4454
  122GLU    HB1 1209   5.019   6.125   6.462 -1.0268  0.4959 -0.0185
  122GLU    HB2 1210   5.067   6.160   6.296  0.4548  0.6018  0.6613
  122GLU     CG 1211   5.201   6.247   6.428 -0.7464 -0.2915 -0.5242
  122GLU    HG1 1212   5.265   6.276   6.342  0.6346 -1.1458  1.2556
  122GLU    HG2 1213   5.263   6.220   6.516 -1.0230  0.7586 -0.3839
  122GLU     CD 1214   5.125   6.370   6.457 -0.7540 -0.4032  0.3153
  122GLU    OE1 1215   5.037   6.412   6.381 -0.5275 -0.1587 -0.4659
  122GLU    OE2 1216   5.136   6.422   6.574  0.4277  0.0263 -0.7872
  122GLU      C 1217   5.101   5.894   6.331 -0.0420  1.2133 -0.7778
  122GLU      O 1218   5.008   5.846   6.394 -0.6867  0.7980  0.3359
  123LEU      N 1219   5.132   5.841   6.210  0.5252  0.0534 -0.0254
  123LEU     HN 1220   5.211   5.875   6.160  0.5387 -2.1410  0.2740
  123LEU     CA 1221   5.063   5.735   6.140 -0.8926  0.0921 -0.0904
  123LEU     HA 1222   5.007   5.674   6.209  2.5924  1.3293 -0.0207
  123LEU     CB 1223   4.954   5.802   6.045 -0.6440 -0.1095 -0.3541
  123LEU    HB1 1224   5.010   5.875   5.982  0.4595 -0.6167  0.4903
  123LEU    HB2 1225   4.882   5.857   6.110 -1.5009 -0.0718  0.9465
  123LEU     CG 1226   4.876   5.706   5.950  0.0365 -0.0851  0.7511
  123LEU     HG 1227   4.945   5.661   5.876  0.3081 -0.1830  1.1585
  123LEU    CD1 1228   4.795   5.603   6.021  0.0478  0.0847 -0.2664
  123LEU   HD11 1229   4.856   5.517   6.054 -0.6180  1.3902  1.7460
  123LEU   HD12 1230   4.744   5.650   6.107  0.3511  2.3609  1.3849
  123LEU   HD13 1231   4.715   5.559   5.958  1.0659 -1.4876  1.5194
  123LEU    CD2 1232   4.774   5.796   5.870 -0.6926 -0.6797 -0.0462
  123LEU   HD21 1233   4.723   5.728   5.798  0.1042  0.0204 -2.4352
  123LEU   HD22 1234   4.698   5.852   5.930  1.0011  1.4182 -0.8695
  123LEU   HD23 1235   4.835   5.862   5.805  3.3118  1.1692  0.7454
  123LEU      C 1236   5.152   5.655   6.056  0.8492  0.3489 -0.3374
  123LEU      O 1237   5.235   5.701   5.977 -0.5275 -0.6542  0.5441
  124VAL      N 1238   5.128   5.522   6.062  0.1767  0.0770 -0.0496
  124VAL     HN 1239   5.061   5.489   6.127 -1.2059  1.2333  2.4217
  124VAL     CA 1240   5.174   5.424   5.966  0.6425  0.2082 -0.1809
  124VAL     HA 1241   5.227   5.473   5.885  0.6089 -1.3886  0.0922
  124VAL     CB 1242   5.286   5.329   6.028 -0.3207 -0.4179 -0.3973
  124VAL     HB 1243   5.237   5.261   6.100 -1.6706 -2.0123  3.3202
  124VAL    CG1 1244   5.337   5.240   5.915  0.8245  0.8223 -0.4025
  124VAL   HG11 1245   5.253   5.183   5.870 -1.1997  0.4014  2.3875
  124VAL   HG12 1246   5.381   5.290   5.826 -4.1528  0.5686  0.4320
  124VAL   HG13 1247   5.422   5.185   5.960 -0.9639  0.0651  0.3614
  124VAL    CG2 1248   5.394   5.416   6.092 -0.2244  0.0294 -1.0993
  124VAL   HG21 1249   5.355   5.449   6.191 -0.4718  0.4810 -0.1073
  124VAL   HG22 1250   5.497   5.376   6.093 -1.6513  2.1513  0.5788
  124VAL   HG23 1251   5.391   5.512   6.036  1.7170 -0.4719 -1.4773
  124VAL      C 1252   5.060   5.343   5.904 -0.4569 -0.5711 -0.0425
  124VAL      O 1253   4.984   5.283   5.980  0.6498  0.0335  0.2870
  125ILE      N 1254   5.047   5.347   5.770 -1.2021  0.0142 -0.0671
  125ILE     HN 1255   5.119   5.384   5.712  0.6224  0.8242  0.0727
  125ILE     CA 1256   4.946   5.268   5.706  0.3328  0.3277 -0.0635
  125ILE     HA 1257   4.862   5.248   5.771 -0.2889  0.3618  1.3156
  125ILE     CB 1258   4.894   5.353   5.587 -0.1572  1.0335  0.4425
  125ILE     HB 1259   4.976   5.364   5.512 -1.2856  1.3672 -2.1863
  125ILE    CG2 1260   4.784   5.281   5.510  0.0978 -0.0147 -0.2699
  125ILE   HG21 1261   4.694   5.268   5.573 -0.9325  0.5243  1.7442
  125ILE   HG22 1262   4.755   5.346   5.424 -3.3436  2.2009 -0.3602
  125ILE   HG23 1263   4.817   5.182   5.471 -0.3493 -0.7610  1.8407
  125ILE    CG1 1264   4.845   5.495   5.631  0.5998 -0.3043  0.4688
  125ILE   HG11 1265   4.926   5.540   5.692 -0.8580  0.8305 -0.3019
  125ILE   HG12 1266   4.747   5.491   5.683 -3.0343 -0.7400 -1.3427
  125ILE     CD 1267   4.831   5.597   5.515 -0.0372 -0.4325  0.0530
  125ILE    HD1 1268   4.752   5.578   5.439 -1.1124 -2.0260 -3.4528
  125ILE    HD2 1269   4.796   5.693   5.558 -1.8332  1.2452  3.3885
  125ILE    HD3 1270   4.930   5.618   5.468  0.3630  2.4004 -0.0984
  125ILE      C 1271   5.012   5.143   5.664 -0.1381  0.1071 -0.1645
  125ILE      O 1272   5.107   5.149   5.588  0.0809  0.3055 -0.8020
  126VAL      N 1273   4.968   5.029   5.709  0.0065 -0.1188  0.4775
  126VAL     HN 1274   4.886   5.024   5.765 -1.5204 -0.2854  0.5817
  126VAL     CA 1275   5.034   4.904   5.676  0.4100  0.0511  0.8859
  126VAL     HA 1276   5.122   4.933   5.620  1.4640 -1.1678 -0.8231
  126VAL     CB 1277   5.062   4.821   5.805  0.2456  0.3087  0.1213
  126VAL     HB 1278   4.971   4.766   5.837 -0.6430  1.1851  0.6740
  126VAL    CG1 1279   5.175   4.713   5.779  0.1853  0.3129  0.5858
  126VAL   HG11 1280   5.150   4.664   5.682  1.2015 -0.8354  2.5921
  126VAL   HG12 1281   5.273   4.763   5.768  2.4613  0.3855 -1.0833
  126VAL   HG13 1282   5.176   4.639   5.861  0.4363  2.6247 -4.1902
  126VAL    CG2 1283   5.110   4.903   5.928  0.4169  0.2153  0.6631
  126VAL   HG21 1284   5.165   4.826   5.987  1.5426  0.3858  1.9232
  126VAL   HG22 1285   5.182   4.980   5.893  2.4878 -1.2023  2.4506
  126VAL   HG23 1286   5.023   4.949   5.980 -0.5957  2.0026  0.1530
  126VAL      C 1287   4.932   4.826   5.591 -0.3742  0.1953 -0.2404
  126VAL      O 1288   4.818   4.812   5.634 -0.4751 -0.3510 -0.0082
  127GLY      N 1289   4.967   4.766   5.476 -0.0439  0.5542 -0.0233
  127GLY     HN 1290   5.062   4.764   5.446  0.3049 -1.0259 -0.9518
  127GLY     CA 1291   4.878   4.672   5.410 -0.1979  0.3209  0.4034
  127GLY    HA1 1292   4.818   4.620   5.483 -0.2803 -1.0117 -1.5439
  127GLY    HA2 1293   4.823   4.728   5.336 -0.8673 -0.5265 -1.4010
  127GLY      C 1294   4.956   4.569   5.333 -0.5720 -0.0476  0.5843
  127GLY      O 1295   5.069   4.543   5.370  0.1249  0.0350 -0.1033
  128GLN      N 1296   4.895   4.506   5.230  0.3784  0.5478 -0.2339
  128GLN     HN 1297   4.805   4.546   5.213  0.7132 -2.1205  0.9313
  128GLN     CA 1298   4.931   4.397   5.141  0.3433 -0.0230  0.0301
  128GLN     HA 1299   4.838   4.342   5.135  2.1517  0.0741 -2.0822
  128GLN     CB 1300   4.950   4.449   4.995  0.3276 -0.8825  0.7921
  128GLN    HB1 1301   5.030   4.526   5.000 -0.9829 -0.6110  4.1117
  128GLN    HB2 1302   4.862   4.513   4.971 -2.1669 -1.2674 -1.4635
  128GLN     CG 1303   4.978   4.335   4.892  0.0042 -0.5201  1.0602
  128GLN    HG1 1304   4.886   4.274   4.888 -0.6299  1.6950 -1.7800
  128GLN    HG2 1305   5.063   4.269   4.924  3.9902  1.0428 -0.9490
  128GLN     CD 1306   5.021   4.394   4.755 -0.3888  0.5145 -1.1818
  128GLN    OE1 1307   5.133   4.444   4.740 -0.0256  0.1419  0.4554
  128GLN    NE2 1308   4.939   4.379   4.647  1.0063 -0.0250 -0.7070
  128GLN   HE21 1309   4.855   4.324   4.646 -2.3375  0.2300  0.7913
  128GLN   HE22 1310   4.976   4.427   4.567  0.1269  0.5961 -1.1510
  128GLN      C 1311   5.040   4.304   5.195 -0.6427  0.5995  0.0897
  128GLN      O 1312   5.003   4.232   5.292 -0.4967  0.2522  0.0419
  129ARG      N 1313   5.168   4.302   5.153 -0.3957  0.3664 -0.0079
  129ARG     HN 1314   5.193   4.363   5.078 -0.2518 -1.2426 -1.3625
  129ARG     CA 1315   5.267   4.199   5.188 -0.1232  0.2044 -1.2770
  129ARG     HA 1316   5.212   4.111   5.217 -1.3391  0.1633  0.5503
  129ARG     CB 1317   5.369   4.154   5.082  1.2608 -0.1794  0.7424
  129ARG    HB1 1318   5.430   4.081   5.139  0.0558  2.2067 -2.5925
  129ARG    HB2 1319   5.427   4.243   5.049  2.7466  0.7223  1.8007
  129ARG     CG 1320   5.303   4.087   4.961  0.4894  0.3477  0.5195
  129ARG    HG1 1321   5.241   4.155   4.898  1.6936 -0.4944  0.8105
  129ARG    HG2 1322   5.243   4.003   5.001  0.1305 -2.3159  0.7274
  129ARG     CD 1323   5.398   4.028   4.865 -0.0749  0.1661 -0.7280
  129ARG    HD1 1324   5.477   3.961   4.905 -1.1539  2.1513  1.3627
  129ARG    HD2 1325   5.457   4.111   4.821 -1.6924  0.0517  2.0969
  129ARG     NE 1326   5.319   3.964   4.759  0.5818 -0.2922 -0.5926
  129ARG     HE 1327   5.303   4.013   4.674  0.2336  1.8051 -0.6048
  129ARG     CZ 1328   5.258   3.845   4.775  0.5816 -0.0026  0.1405
  129ARG    NH1 1329   5.283   3.762   4.872  0.3413 -0.5115  0.2594
  129ARG   HH11 1330   5.343   3.777   4.951 -1.2940 -3.4507  0.1100
  129ARG   HH12 1331   5.241   3.672   4.861  0.2295 -0.3212 -0.5342
  129ARG    NH2 1332   5.167   3.804   4.689 -1.1487 -0.9853  0.5679
  129ARG   HH21 1333   5.129   3.869   4.623 -0.7005 -0.0287  2.1829
  129ARG   HH22 1334   5.115   3.720   4.701 -0.2735 -1.8088  0.2921
  129ARG      C 1335   5.347   4.250   5.308 -0.0326  0.5552  0.3187
  129ARG      O 1336   5.410   4.175   5.377 -0.0664 -0.4794  0.3506
  130PHE      N 1337   5.317   4.371   5.347 -0.2247 -0.5902 -0.0585
  130PHE     HN 1338   5.243   4.420   5.303 -0.0503 -0.8901  0.7061
  130PHE     CA 1339   5.379   4.417   5.476 -0.4101  0.0021 -0.5158
  130PHE     HA 1340   5.476   4.372   5.492 -2.3123 -2.0567 -0.1699
  130PHE     CB 1341   5.395   4.569   5.470  0.0504  0.1852  0.4236
  130PHE    HB1 1342   5.397   4.620   5.569  0.4570 -1.6596 -0.4866
  130PHE    HB2 1343   5.319   4.607   5.399  0.3847  0.9958 -1.6392
  130PHE     CG 1344   5.530   4.608   5.417  0.1151  1.1883  0.1043
  130PHE    CD1 1345   5.642   4.640   5.503 -0.3026  0.6762 -0.0384
  130PHE    HD1 1346   5.627   4.639   5.610  3.8223  1.7620  1.1104
  130PHE    CE1 1347   5.760   4.685   5.447 -0.6195 -0.8183 -0.1378
  130PHE    HE1 1348   5.841   4.723   5.508 -2.1374 -0.3372  1.7388
  130PHE     CZ 1349   5.775   4.713   5.311 -0.8903  0.2917 -0.0165
  130PHE     HZ 1350   5.869   4.755   5.278  4.0211  1.3345  0.3575
  130PHE    CD2 1351   5.549   4.625   5.274 -0.0270  0.5921  0.1201
  130PHE    HD2 1352   5.461   4.619   5.212  0.2773  2.2752 -2.7353
  130PHE    CE2 1353   5.671   4.678   5.225 -0.8112 -0.9510 -0.3665
  130PHE    HE2 1354   5.681   4.680   5.117 -0.1233 -0.9417 -0.7447
  130PHE      C 1355   5.298   4.380   5.599  0.7515  0.4463  0.6773
  130PHE      O 1356   5.342   4.392   5.717 -0.0258  0.2766 -0.1709
  131ALA      N 1357   5.177   4.330   5.583  0.4849  0.3188 -0.4639
  131ALA     HN 1358   5.138   4.322   5.491  0.8359  0.8997 -0.7758
  131ALA     CA 1359   5.085   4.302   5.682 -0.0857  0.1866  0.2971
  131ALA     HA 1360   5.070   4.393   5.739  0.9672 -0.0568  3.0614
  131ALA     CB 1361   4.956   4.260   5.620 -0.2522 -0.2000  0.4135
  131ALA    HB1 1362   4.916   4.350   5.568 -0.0441 -1.2348  1.4690
  131ALA    HB2 1363   4.966   4.174   5.549 -1.8586 -0.5070 -1.3166
  131ALA    HB3 1364   4.877   4.248   5.697  1.3185  0.8461  0.9281
  131ALA      C 1365   5.125   4.190   5.784  0.4367 -0.4684  0.0247
  131ALA      O 1366   5.107   4.193   5.905 -0.7229  0.0340  0.4838
  132ASP      N 1367   5.210   4.106   5.733 -0.2426  0.8979  0.6556
  132ASP     HN 1368   5.225   4.098   5.635 -1.5093 -0.1009 -0.1568
  132ASP     CA 1369   5.284   4.016   5.817  0.2717  0.2377  0.2470
  132ASP     HA 1370   5.200   3.960   5.857 -0.6706  0.7670  0.7240
  132ASP     CB 1371   5.371   3.931   5.726  0.3866 -0.1031  0.3206
  132ASP    HB1 1372   5.415   3.856   5.794  2.0290  0.8085  1.7900
  132ASP    HB2 1373   5.449   3.996   5.681  1.2991 -0.7397  1.5232
  132ASP     CG 1374   5.304   3.845   5.625 -0.2788 -0.2048 -0.2702
  132ASP    OD1 1375   5.179   3.850   5.603  0.1159 -0.0433  0.3358
  132ASP    OD2 1376   5.383   3.772   5.561 -0.3607 -0.1300 -0.0721
  132ASP      C 1377   5.370   4.075   5.928 -0.0861  0.3825 -0.1098
  132ASP      O 1378   5.400   4.004   6.029  0.3590  0.8686 -0.0350
  133HIS      N 1379   5.404   4.209   5.917  0.7136 -0.2046  0.1525
  133HIS     HN 1380   5.386   4.255   5.831  0.5869  0.3197 -0.0893
  133HIS     CA 1381   5.484   4.279   6.009  0.0120  0.2549 -0.2093
  133HIS     HA 1382   5.531   4.211   6.078  0.9003  0.0943  0.2906
  133HIS     CB 1383   5.590   4.367   5.939 -0.0349  0.7140 -0.4864
  133HIS    HB1 1384   5.665   4.405   6.011  3.1730 -4.3395  2.2072
  133HIS    HB2 1385   5.548   4.450   5.878 -0.2564 -3.0984 -1.8501
  133HIS    ND1 1386   5.720   4.153   5.888 -0.6603  0.3723 -0.2382
  133HIS     CG 1387   5.668   4.277   5.851  0.0960  0.1587  0.2358
  133HIS    CE1 1388   5.784   4.107   5.788 -0.2146 -0.0620 -0.3955
  133HIS    HE1 1389   5.852   4.021   5.789 -1.4093  0.3766 -0.5327
  133HIS    NE2 1390   5.781   4.196   5.687 -0.3684  0.5135 -0.1692
  133HIS    HE2 1391   5.836   4.192   5.603  1.7240  1.4078  1.3732
  133HIS    CD2 1392   5.708   4.307   5.726 -0.0378 -0.7115  1.1071
  133HIS    HD2 1393   5.693   4.401   5.673 -0.7529 -1.2804  1.0715
  133HIS      C 1394   5.411   4.379   6.091  0.0911  0.2992 -0.1268
  133HIS      O 1395   5.474   4.451   6.170  0.0822  0.2020 -0.0590
  134TYR      N 1396   5.277   4.377   6.084 -0.0677  0.1898 -0.3128
  134TYR     HN 1397   5.244   4.320   6.009 -2.2166 -0.5199 -0.6217
  134TYR     CA 1398   5.183   4.472   6.144  0.1072 -0.7832 -0.7805
  134TYR     HA 1399   5.203   4.572   6.106 -0.0388  0.6252 -0.9010
  134TYR     CB 1400   5.038   4.434   6.093 -0.3175  0.3151  0.4130
  134TYR    HB1 1401   5.020   4.324   6.101  3.0395  0.6018 -1.8114
  134TYR    HB2 1402   5.029   4.467   5.987 -0.0756  0.0965  0.3548
  134TYR     CG 1403   4.930   4.493   6.183 -0.3528  0.1481 -0.3142
  134TYR    CD1 1404   4.894   4.631   6.162  0.0504  0.7579  1.1820
  134TYR    HD1 1405   4.950   4.681   6.085  1.2749  2.5839  0.3200
  134TYR    CE1 1406   4.790   4.685   6.244  0.0081 -0.3855  0.2355
  134TYR    HE1 1407   4.756   4.787   6.235  0.5983 -0.7540 -1.0087
  134TYR     CZ 1408   4.736   4.607   6.348  0.5381 -0.0251 -0.3575
  134TYR     OH 1409   4.644   4.666   6.444 -0.1369 -0.3617 -0.4984
  134TYR     HH 1410   4.607   4.750   6.414  2.1227 -2.8164 -0.3137
  134TYR    CD2 1411   4.874   4.417   6.282  0.5371  0.2932 -0.0532
  134TYR    HD2 1412   4.891   4.313   6.309 -0.0703 -0.5607  0.1400
  134TYR    CE2 1413   4.774   4.471   6.359 -0.1928  0.2944 -0.0253
  134TYR    HE2 1414   4.729   4.401   6.427  1.7078  0.6962  0.9422
  134TYR      C 1415   5.196   4.496   6.296 -0.1566 -0.0371  1.0746
  134TYR      O 1416   5.216   4.604   6.348  0.2198  0.2972 -0.1894
  135GLU      N 1417   5.212   4.382   6.365 -0.0200 -0.6543 -0.3118
  135GLU     HN 1418   5.202   4.295   6.318 -0.6104  1.2834 -1.5447
  135GLU     CA 1419   5.247   4.373   6.506 -0.4131  0.5526 -0.4412
  135GLU     HA 1420   5.167   4.422   6.560  2.0257 -0.5895  0.3693
  135GLU     CB 1421   5.239   4.230   6.547 -0.1525  0.1023  0.3771
  135GLU    HB1 1422   5.295   4.210   6.640 -0.2262  0.7097  0.1192
  135GLU    HB2 1423   5.302   4.185   6.467 -0.1942 -0.9248 -1.5447
  135GLU     CG 1424   5.099   4.175   6.541 -0.6174  0.1941 -0.0510
  135GLU    HG1 1425   5.116   4.068   6.569 -1.3195  1.7023  0.6957
  135GLU    HG2 1426   5.055   4.172   6.439 -1.6778  0.0389  0.2610
  135GLU     CD 1427   5.010   4.238   6.649  0.0987 -0.9224  0.5677
  135GLU    OE1 1428   5.061   4.248   6.764  0.0893 -0.2768  1.1580
  135GLU    OE2 1429   4.893   4.276   6.616  0.6312 -0.2171  0.1915
  135GLU      C 1430   5.381   4.431   6.550 -0.3789 -0.1320 -0.7893
  135GLU      O 1431   5.402   4.505   6.645  0.2295  0.4318 -0.2604
  136GLU      N 1432   5.487   4.400   6.469  0.5606  0.1194  0.2764
  136GLU     HN 1433   5.478   4.343   6.388  3.0015  1.0180 -0.8824
  136GLU     CA 1434   5.625   4.447   6.487 -0.2819 -0.3784 -0.3103
  136GLU     HA 1435   5.660   4.418   6.585 -0.0441  1.4236  0.0659
  136GLU     CB 1436   5.725   4.376   6.394 -0.4568 -0.0701  0.6727
  136GLU    HB1 1437   5.823   4.427   6.384 -1.0451  0.8757 -3.7637
  136GLU    HB2 1438   5.673   4.366   6.296 -2.2343  1.0047  1.2897
  136GLU     CG 1439   5.752   4.231   6.451  0.1986 -0.4885 -0.0121
  136GLU    HG1 1440   5.655   4.180   6.468 -1.7254  1.0216 -0.2843
  136GLU    HG2 1441   5.807   4.232   6.547  0.9553 -1.7257  1.4638
  136GLU     CD 1442   5.827   4.135   6.361  0.2131  0.1490  0.1885
  136GLU    OE1 1443   5.774   4.027   6.321  0.1875  0.2523 -0.3260
  136GLU    OE2 1444   5.941   4.167   6.324  0.0296  0.5319  0.4353
  136GLU      C 1445   5.630   4.594   6.468  0.1162  0.0367 -0.1909
  136GLU      O 1446   5.703   4.667   6.536 -0.2259 -0.1003 -0.0853
  137ILE      N 1447   5.554   4.654   6.373 -0.5120  0.2641 -0.2196
  137ILE     HN 1448   5.511   4.594   6.306  0.4043  3.2936 -1.8670
  137ILE     CA 1449   5.544   4.800   6.356 -0.7380 -0.2485  0.7119
  137ILE     HA 1450   5.647   4.831   6.362  1.7288  0.5892  1.2322
  137ILE     CB 1451   5.476   4.838   6.219 -0.1128  0.0371 -0.5185
  137ILE     HB 1452   5.368   4.811   6.225  0.2553  1.0614  1.7203
  137ILE    CG2 1453   5.479   4.993   6.213 -0.4021  1.4647  0.0885
  137ILE   HG21 1454   5.586   5.019   6.197 -2.0436  1.9001 -2.8305
  137ILE   HG22 1455   5.416   5.024   6.127 -1.4589  2.8271 -0.3061
  137ILE   HG23 1456   5.432   5.043   6.300 -1.3384  1.4430 -0.6240
  137ILE    CG1 1457   5.550   4.764   6.099 -0.8564  0.1295 -0.9709
  137ILE   HG11 1458   5.562   4.657   6.127 -1.4835  1.4233 -0.3548
  137ILE   HG12 1459   5.653   4.805   6.093 -2.5828  0.5532  4.5729
  137ILE     CD 1460   5.466   4.768   5.968  0.6851  0.6881  0.1659
  137ILE    HD1 1461   5.501   4.706   5.883 -0.0689 -0.1188 -1.5358
  137ILE    HD2 1462   5.361   4.738   5.987 -1.4252 -2.5783  1.3135
  137ILE    HD3 1463   5.447   4.871   5.931  1.6893 -0.0475 -0.7292
  137ILE      C 1464   5.466   4.865   6.471  0.8656 -0.2061  0.0345
  137ILE      O 1465   5.499   4.963   6.531 -0.2091 -0.0581  0.4573
  138LYS      N 1466   5.355   4.801   6.524 -0.3282  0.1881  0.3966
  138LYS     HN 1467   5.319   4.717   6.484  0.1394  0.4371 -0.1346
  138LYS     CA 1468   5.273   4.859   6.630 -0.2490 -0.7860 -0.2013
  138LYS     HA 1469   5.248   4.958   6.594 -3.3097 -1.0815  2.9171
  138LYS     CB 1470   5.146   4.776   6.629 -0.8413  0.7011  0.0562
  138LYS    HB1 1471   5.185   4.671   6.631  0.1706 -1.2078 -0.8739
  138LYS    HB2 1472   5.108   4.802   6.528  0.3543 -0.4875 -0.2702
  138LYS     CG 1473   5.037   4.804   6.735  0.4322  0.6660  0.1242
  138LYS    HG1 1474   5.017   4.913   6.726  3.4911 -1.8205  1.0224
  138LYS    HG2 1475   5.069   4.775   6.838  0.7990  1.7325 -1.4810
  138LYS     CD 1476   4.893   4.740   6.710 -0.1547 -0.1247 -0.3048
  138LYS    HD1 1477   4.823   4.773   6.789 -1.1164 -0.0889 -0.3351
  138LYS    HD2 1478   4.856   4.787   6.616  1.0424  1.1097  0.1458
  138LYS     CE 1479   4.900   4.588   6.687 -0.3320 -0.0174 -0.1065
  138LYS    HE1 1480   4.972   4.544   6.760  1.3141 -3.6220 -0.2081
  138LYS    HE2 1481   4.948   4.571   6.588 -0.9599 -0.3050 -0.8162
  138LYS     NZ 1482   4.777   4.517   6.694  0.3181  0.4427  0.1554
  138LYS    HZ1 1483   4.709   4.558   6.628  2.0553 -2.1526  3.2293
  138LYS    HZ2 1484   4.786   4.416   6.673 -0.7849 -0.4323  0.4388
  138LYS    HZ3 1485   4.737   4.523   6.790  1.2713 -0.3195 -1.5568
  138LYS      C 1486   5.342   4.858   6.772 -0.3205 -0.6413  0.7873
  138LYS      O 1487   5.314   4.939   6.852 -0.1554  0.5835  0.4412
  139LYS      N 1488   5.441   4.768   6.790 -0.5627 -0.1909  0.3511
  139LYS     HN 1489   5.457   4.705   6.715 -0.2046 -3.2351  2.0714
  139LYS     CA 1490   5.535   4.767   6.905  0.6952 -0.6056 -0.1351
  139LYS     HA 1491   5.490   4.806   6.995  3.6597  1.9647 -1.6065
  139LYS     CB 1492   5.608   4.629   6.927 -0.1143 -1.2351  0.0435
  139LYS    HB1 1493   5.702   4.639   6.986 -2.0358 -0.7464 -0.0811
  139LYS    HB2 1494   5.653   4.592   6.832  2.0329 -1.5641 -1.7370
  139LYS     CG 1495   5.529   4.519   6.992 -0.2624 -0.2326 -0.0871
  139LYS    HG1 1496   5.601   4.434   7.005  0.0895 -0.4129  0.6698
  139LYS    HG2 1497   5.449   4.471   6.931 -4.0787 -2.4355 -2.2009
  139LYS     CD 1498   5.468   4.549   7.134 -0.2666 -0.3247  0.2763
  139LYS    HD1 1499   5.387   4.624   7.131  0.0144  1.0470 -0.9481
  139LYS    HD2 1500   5.431   4.452   7.174 -0.6861 -0.9208  3.6094
  139LYS     CE 1501   5.573   4.609   7.228 -0.4233 -0.1711  0.2899
  139LYS    HE1 1502   5.609   4.704   7.184 -1.2876  1.4049 -0.7558
  139LYS    HE2 1503   5.663   4.546   7.244 -1.8403 -1.9388 -0.1245
  139LYS     NZ 1504   5.519   4.642   7.363 -0.0801  0.0643  0.6500
  139LYS    HZ1 1505   5.601   4.660   7.425 -0.5877  0.4471 -0.6724
  139LYS    HZ2 1506   5.466   4.731   7.368 -0.1347 -1.8899 -0.6167
  139LYS    HZ3 1507   5.463   4.565   7.406  0.4523  0.8553  1.3996
  139LYS      C 1508   5.645   4.880   6.890  0.0032  0.4289 -0.3076
  139LYS      O 1509   5.676   4.944   6.992  0.4192  0.4201  0.6241
  140LEU      N 1510   5.690   4.903   6.764 -0.3638  0.0176  0.2084
  140LEU     HN 1511   5.664   4.847   6.685 -1.5196 -2.7790 -2.5990
  140LEU     CA 1512   5.799   4.993   6.734 -0.4470 -0.1658 -0.3610
  140LEU     HA 1513   5.884   4.968   6.796 -1.5987  1.1271  0.5737
  140LEU     CB 1514   5.828   4.972   6.584 -0.0593 -0.6348  0.0887
  140LEU    HB1 1515   5.742   4.999   6.520 -0.6606 -0.0309  2.1219
  140LEU    HB2 1516   5.859   4.870   6.554 -1.6622 -0.6997  0.6125
  140LEU     CG 1517   5.950   5.053   6.529  0.0595 -0.4870 -0.1054
  140LEU     HG 1518   5.952   5.159   6.562 -0.2828  0.1573 -0.9249
  140LEU    CD1 1519   6.077   4.983   6.567  0.2382  0.3779  0.1841
  140LEU   HD11 1520   6.162   5.033   6.515 -2.9147 -0.6490 -1.1842
  140LEU   HD12 1521   6.079   4.989   6.678  0.8108  2.1630  3.3500
  140LEU   HD13 1522   6.085   4.876   6.542  0.3150 -0.5395  1.2345
  140LEU    CD2 1523   5.946   5.050   6.377 -0.4374  0.0403  0.1918
  140LEU   HD21 1524   6.025   5.113   6.330  1.0364  0.3913 -1.2411
  140LEU   HD22 1525   5.958   4.944   6.349  1.3782 -3.4751 -2.8971
  140LEU   HD23 1526   5.846   5.083   6.341 -2.6383 -0.0304 -0.8902
  140LEU      C 1527   5.769   5.137   6.757 -0.7722 -0.4119  0.1748
  140LEU      O 1528   5.851   5.223   6.789  0.2487  0.0038 -0.5477
  141VAL      N 1529   5.650   5.180   6.727  0.0560  0.3894 -0.4242
  141VAL     HN 1530   5.576   5.119   6.701  1.3326  0.9553  2.4498
  141VAL     CA 1531   5.619   5.320   6.730 -0.8031 -0.4511  0.3472
  141VAL     HA 1532   5.694   5.389   6.766  0.9794  0.5099 -1.1273
  141VAL     CB 1533   5.583   5.386   6.598  0.3827  0.0950  0.4498
  141VAL     HB 1534   5.536   5.486   6.611 -0.9700  0.3568  3.2474
  141VAL    CG1 1535   5.715   5.424   6.523 -0.2972 -0.2498  0.5483
  141VAL   HG11 1536   5.753   5.338   6.464 -0.8013  0.1358 -1.3584
  141VAL   HG12 1537   5.684   5.502   6.449  1.7209  0.0346  0.1228
  141VAL   HG13 1538   5.795   5.454   6.594 -3.8202  2.1786 -0.2836
  141VAL    CG2 1539   5.492   5.300   6.508 -0.2609 -0.8158 -1.0217
  141VAL   HG21 1540   5.447   5.354   6.422  1.5823  0.8322 -2.0559
  141VAL   HG22 1541   5.550   5.212   6.474  2.2154  1.6656 -1.2060
  141VAL   HG23 1542   5.401   5.265   6.561 -0.0982  4.4047 -2.7440
  141VAL      C 1543   5.494   5.336   6.822 -0.3331  0.1329 -0.5239
  141VAL      O 1544   5.380   5.364   6.776  0.7825  0.1488  0.4670
  142PRO      N 1545   5.500   5.334   6.959  0.2291  0.4405 -0.3995
  142PRO     CD 1546   5.622   5.309   7.035 -0.4673  0.5765  0.2543
  142PRO    HD1 1547   5.641   5.200   7.031 -2.1921 -0.4378 -0.5991
  142PRO    HD2 1548   5.708   5.370   7.001 -0.7007  1.8121 -3.9303
  142PRO     CA 1549   5.377   5.336   7.042 -0.7072  0.0312  0.1791
  142PRO     HA 1550   5.306   5.267   6.999 -1.0768  0.3059 -1.6409
  142PRO     CB 1551   5.429   5.291   7.183 -0.7638 -0.9479  0.2817
  142PRO    HB1 1552   5.434   5.180   7.191  0.4605 -0.9014  0.2710
  142PRO    HB2 1553   5.370   5.342   7.262 -5.1064 -2.2280  1.0198
  142PRO     CG 1554   5.582   5.332   7.180  1.1177 -0.1506  0.7459
  142PRO    HG1 1555   5.648   5.290   7.259  0.8229  2.1300  0.9876
  142PRO    HG2 1556   5.595   5.439   7.206  0.2178  0.8444 -3.6072
  142PRO      C 1557   5.312   5.478   7.057  0.0544  0.2213  0.5211
  142PRO      O 1558   5.214   5.493   7.129 -0.3734 -0.1317 -0.1359
  143ASN      N 1559   5.369   5.587   6.996 -0.3358  0.3906 -0.1288
  143ASN     HN 1560   5.451   5.583   6.941 -1.8162 -1.4018 -0.4813
  143ASN     CA 1561   5.310   5.720   6.995  0.0713  0.2015  0.3893
  143ASN     HA 1562   5.228   5.722   7.065 -1.3886  0.7015  2.1111
  143ASN     CB 1563   5.419   5.825   7.031  0.7711 -0.1253 -0.3679
  143ASN    HB1 1564   5.385   5.931   7.028  0.5077  0.3514  1.7522
  143ASN    HB2 1565   5.501   5.821   6.957 -0.7013 -0.6933 -1.2553
  143ASN     CG 1566   5.482   5.796   7.163 -0.3987 -0.4866 -0.3108
  143ASN    OD1 1567   5.602   5.763   7.169 -0.6627  0.1024 -0.3766
  143ASN    ND2 1568   5.411   5.801   7.276  0.2898 -0.0546 -0.3445
  143ASN   HD21 1569   5.314   5.823   7.284  1.1807  3.3111 -1.4818
  143ASN   HD22 1570   5.451   5.758   7.358 -0.8875  0.7087 -0.5299
  143ASN      C 1571   5.243   5.759   6.869 -0.0868 -0.0804 -0.6468
  143ASN      O 1572   5.226   5.881   6.855  0.4279 -0.3136  0.3400
  144ALA      N 1573   5.212   5.657   6.781  0.3238 -0.8645 -0.2285
  144ALA     HN 1574   5.234   5.563   6.806 -0.0987  1.2571  1.2840
  144ALA     CA 1575   5.169   5.676   6.645 -0.5006  0.2818 -0.2007
  144ALA     HA 1576   5.126   5.774   6.637 -1.0014  0.9093 -0.2685
  144ALA     CB 1577   5.265   5.655   6.526  0.4545 -0.4641  0.2174
  144ALA    HB1 1578   5.221   5.651   6.424  3.8653  0.9556  0.2776
  144ALA    HB2 1579   5.350   5.726   6.535  3.5141 -0.3838 -0.5569
  144ALA    HB3 1580   5.315   5.557   6.536  1.1737 -0.0106  1.0147
  144ALA      C 1581   5.055   5.575   6.625 -0.0613  0.1542 -0.3389
  144ALA      O 1582   5.057   5.465   6.685 -0.2541 -0.2517  0.7390
  145ALA      N 1583   4.967   5.606   6.530 -0.8360  0.3204  0.3333
  145ALA     HN 1584   4.980   5.687   6.473  1.1746  1.0569  1.5797
  145ALA     CA 1585   4.859   5.525   6.476 -0.1089  0.1102  0.3505
  145ALA     HA 1586   4.814   5.467   6.555 -0.6109 -0.4521  0.0619
  145ALA     CB 1587   4.747   5.614   6.416  0.3232  0.0456  0.3671
  145ALA    HB1 1588   4.720   5.695   6.488 -0.3757 -0.4508  1.4416
  145ALA    HB2 1589   4.786   5.664   6.324 -0.5152  1.1424 -2.2824
  145ALA    HB3 1590   4.668   5.545   6.378 -1.5719 -3.4297 -1.6739
  145ALA      C 1591   4.903   5.424   6.372  0.6422 -0.1488  0.2725
  145ALA      O 1592   4.966   5.468   6.278  1.0360 -0.2076  0.2183
  146VAL      N 1593   4.885   5.298   6.390 -0.2048  0.3585 -0.8096
  146VAL     HN 1594   4.828   5.271   6.467  0.8056 -0.9735  0.9902
  146VAL     CA 1595   4.943   5.196   6.302 -0.0115  0.6940  0.5264
  146VAL     HA 1596   4.997   5.232   6.216 -0.0922  1.3578  1.4252
  146VAL     CB 1597   5.041   5.105   6.376 -0.0400  0.0582 -0.4233
  146VAL     HB 1598   5.005   5.069   6.475  2.2337 -0.9151 -0.7850
  146VAL    CG1 1599   5.081   4.986   6.295 -0.2350 -0.2416 -0.1809
  146VAL   HG11 1600   5.109   5.010   6.190 -1.7426  1.7898  0.0688
  146VAL   HG12 1601   5.176   4.944   6.335 -0.9834  1.1657  3.6767
  146VAL   HG13 1602   5.006   4.905   6.308 -0.6922 -2.5342 -0.6115
  146VAL    CG2 1603   5.164   5.192   6.405  0.5055 -0.6998  0.4533
  146VAL   HG21 1604   5.239   5.137   6.466  1.3614 -1.9219 -2.3159
  146VAL   HG22 1605   5.222   5.230   6.318 -0.9538  0.4947  0.7570
  146VAL   HG23 1606   5.129   5.281   6.462 -3.2009 -0.8924 -1.4897
  146VAL      C 1607   4.825   5.113   6.254  0.9971 -0.6872  0.0674
  146VAL      O 1608   4.759   5.052   6.337  0.0609 -0.0301  0.5719
  147ILE      N 1609   4.789   5.116   6.119 -0.3994  0.1708  0.0874
  147ILE     HN 1610   4.843   5.157   6.046  0.9228  0.8935  1.1544
  147ILE     CA 1611   4.662   5.058   6.086 -0.8330 -0.5024  0.3112
  147ILE     HA 1612   4.619   5.000   6.166  2.4299 -2.3729 -0.3730
  147ILE     CB 1613   4.566   5.170   6.042 -0.5418 -0.0903 -0.3063
  147ILE     HB 1614   4.476   5.115   6.008 -0.9365 -2.2491  0.6031
  147ILE    CG2 1615   4.537   5.261   6.160 -1.0141 -0.1276 -0.2974
  147ILE   HG21 1616   4.532   5.209   6.258  1.3008  0.7497  0.4706
  147ILE   HG22 1617   4.624   5.329   6.169  1.8448  3.9695  0.1030
  147ILE   HG23 1618   4.446   5.322   6.145 -0.8405 -4.5159 -1.0528
  147ILE    CG1 1619   4.615   5.259   5.927  0.0059 -0.3609 -0.3839
  147ILE   HG11 1620   4.657   5.193   5.848 -1.1808  2.2170 -4.9873
  147ILE   HG12 1621   4.701   5.324   5.953  0.9492  1.2993 -0.6266
  147ILE     CD 1622   4.505   5.341   5.858 -0.2243 -0.0271 -0.5091
  147ILE    HD1 1623   4.481   5.422   5.931  2.3309 -0.5759 -0.8466
  147ILE    HD2 1624   4.545   5.391   5.767  1.9277 -1.1060 -0.4357
  147ILE    HD3 1625   4.423   5.275   5.822  0.1406 -0.6640  0.3518
  147ILE      C 1626   4.682   4.954   5.973  0.2333 -0.3472 -0.7373
  147ILE      O 1627   4.754   4.977   5.880  0.0223  0.2384  0.5615
  148ASP      N 1628   4.613   4.841   5.988  0.6547 -0.1999  1.0300
  148ASP     HN 1629   4.543   4.827   6.057  0.6169  1.2637  0.1859
  148ASP     CA 1630   4.609   4.733   5.886  0.2012  0.2878 -0.1856
  148ASP     HA 1631   4.709   4.731   5.847  1.8472  1.8709  2.0407
  148ASP     CB 1632   4.585   4.593   5.956  0.5517 -0.1428  0.1699
  148ASP    HB1 1633   4.478   4.591   5.984  1.4629 -0.8326 -0.0967
  148ASP    HB2 1634   4.656   4.586   6.041  1.2840 -0.9159  0.1825
  148ASP     CG 1635   4.610   4.473   5.869 -0.2429 -0.0688  0.3021
  148ASP    OD1 1636   4.593   4.482   5.744  0.1590  0.2030 -0.4112
  148ASP    OD2 1637   4.651   4.359   5.918 -0.1407 -0.2297 -0.2900
  148ASP      C 1638   4.504   4.767   5.785 -0.1985 -0.0137 -0.0797
  148ASP      O 1639   4.387   4.766   5.825  0.2097  0.5211 -0.2407
  149LEU      N 1640   4.543   4.798   5.655 -0.1954 -0.4132 -0.5674
  149LEU     HN 1641   4.639   4.812   5.633  0.1302 -3.2038 -2.0949
  149LEU     CA 1642   4.450   4.801   5.547 -0.0883 -0.4000 -0.5207
  149LEU     HA 1643   4.349   4.814   5.584  2.7736  0.5180  1.2693
  149LEU     CB 1644   4.465   4.938   5.462 -0.0041  0.0247 -0.0891
  149LEU    HB1 1645   4.393   4.939   5.378 -0.7124 -3.2193  0.0286
  149LEU    HB2 1646   4.570   4.948   5.426  3.2403  1.1622 -1.3242
  149LEU     CG 1647   4.432   5.065   5.543  0.3261  0.0320 -0.4231
  149LEU     HG 1648   4.508   5.067   5.624  2.7668  1.2861  0.3693
  149LEU    CD1 1649   4.456   5.180   5.447  0.1547 -0.3330  0.4541
  149LEU   HD11 1650   4.394   5.169   5.356  1.0963  1.3331  1.3715
  149LEU   HD12 1651   4.437   5.279   5.495  2.8571 -2.6794 -0.8494
  149LEU   HD13 1652   4.561   5.179   5.410 -3.5479 -3.9068 -0.2441
  149LEU    CD2 1653   4.287   5.074   5.600  0.0243 -0.4564 -0.8058
  149LEU   HD21 1654   4.217   5.056   5.516  1.6816  0.1912  0.0594
  149LEU   HD22 1655   4.284   4.990   5.672 -0.1808 -3.4835 -0.4680
  149LEU   HD23 1656   4.279   5.174   5.649  0.2009  0.8261  0.9985
  149LEU      C 1657   4.460   4.685   5.445  0.0471  0.8252 -0.1559
  149LEU      O 1658   4.423   4.688   5.332  0.3836  0.1445 -0.3151
  150ASN      N 1659   4.513   4.566   5.495  0.1845 -0.2005 -0.0905
  150ASN     HN 1660   4.544   4.545   5.587 -2.0543  2.2157  1.9531
  150ASN     CA 1661   4.490   4.437   5.421  0.7749 -0.1117 -0.2179
  150ASN     HA 1662   4.480   4.459   5.316  2.2947 -1.5622 -1.5969
  150ASN     CB 1663   4.616   4.347   5.450  0.1814 -0.8830 -0.7574
  150ASN    HB1 1664   4.634   4.328   5.558 -1.4742  0.5796 -0.3370
  150ASN    HB2 1665   4.705   4.399   5.408 -1.0138  0.6800 -0.2215
  150ASN     CG 1666   4.600   4.214   5.376  0.3632  0.4242  0.0430
  150ASN    OD1 1667   4.489   4.156   5.371 -0.4819  0.1376 -0.5585
  150ASN    ND2 1668   4.706   4.182   5.299 -0.0872 -0.4543 -0.2187
  150ASN   HD21 1669   4.793   4.228   5.316  2.7566  1.2209  0.0443
  150ASN   HD22 1670   4.690   4.119   5.223  0.7653 -0.0465 -0.1788
  150ASN      C 1671   4.364   4.371   5.478  0.9700  0.0745  0.1617
  150ASN      O 1672   4.366   4.324   5.591  0.2994  0.1087  0.6128
  151PHE      N 1673   4.260   4.373   5.397  0.1601 -0.2424  0.3228
  151PHE     HN 1674   4.279   4.398   5.302 -0.7400  0.7713  0.0575
  151PHE     CA 1675   4.119   4.344   5.422 -0.9824  0.2578 -0.3167
  151PHE     HA 1676   4.112   4.343   5.530 -1.6504 -0.1898 -1.0742
  151PHE     CB 1677   4.030   4.452   5.351 -0.5018  0.0336  0.4918
  151PHE    HB1 1678   3.925   4.422   5.331 -1.1965 -1.0794 -0.5319
  151PHE    HB2 1679   4.085   4.485   5.260  1.7982 -1.1841 -1.6525
  151PHE     CG 1680   4.004   4.581   5.433  0.2794  0.1899  0.5505
  151PHE    CD1 1681   3.954   4.556   5.564  0.0509  0.1048  0.0385
  151PHE    HD1 1682   3.937   4.455   5.598  1.6919  1.4368 -0.3946
  151PHE    CE1 1683   3.940   4.659   5.652 -0.0352  0.5189 -0.2817
  151PHE    HE1 1684   3.896   4.653   5.751  0.4320  0.4947 -1.4010
  151PHE     CZ 1685   3.964   4.793   5.612 -0.4909  0.6986  0.2348
  151PHE     HZ 1686   3.949   4.873   5.684 -4.0003  0.8441  1.8312
  151PHE    CD2 1687   4.046   4.712   5.394  0.1538 -0.8862 -0.3054
  151PHE    HD2 1688   4.080   4.723   5.292 -0.2423  5.3452 -0.2030
  151PHE    CE2 1689   4.017   4.821   5.483  0.3427  0.1028  0.1754
  151PHE    HE2 1690   4.039   4.922   5.452 -0.3554  0.2915 -0.1269
  151PHE      C 1691   4.083   4.206   5.378 -0.1449  0.0820 -0.0002
  151PHE      O 1692   3.967   4.170   5.377 -1.0628 -0.5987  0.4333
  152ASP      N 1693   4.181   4.121   5.336 -0.2188  0.2310 -0.4611
  152ASP     HN 1694   4.274   4.155   5.340  0.0115 -2.4778  0.0486
  152ASP     CA 1695   4.157   3.993   5.279  0.1481  0.3607  0.2603
  152ASP     HA 1696   4.097   4.001   5.190 -0.3777  0.2925 -0.4970
  152ASP     CB 1697   4.291   3.943   5.235  0.2062  0.4511  0.7136
  152ASP    HB1 1698   4.292   3.833   5.216  1.9840  0.9380 -0.4821
  152ASP    HB2 1699   4.366   3.963   5.314  1.1012 -2.0188 -0.7772
  152ASP     CG 1700   4.339   4.003   5.109 -0.1808  0.1434 -0.3547
  152ASP    OD1 1701   4.266   4.091   5.056  0.3171 -0.3025 -0.0704
  152ASP    OD2 1702   4.448   3.969   5.057 -1.0932 -0.4771 -0.1417
  152ASP      C 1703   4.080   3.897   5.371  0.0437 -0.4134 -0.1471
  152ASP      O 1704   4.011   3.806   5.329  0.2843 -0.5459  0.1806
  153VAL      N 1705   4.103   3.919   5.499  0.0219  0.2913 -0.6675
  153VAL     HN 1706   4.149   4.005   5.522 -3.1783  0.4501 -2.6056
  153VAL     CA 1707   4.020   3.862   5.606 -0.0675 -0.2347 -0.5631
  153VAL     HA 1708   3.923   3.844   5.564 -0.7907 -2.3053  0.3075
  153VAL     CB 1709   4.077   3.733   5.662 -1.1020 -0.0422 -0.0359
  153VAL     HB 1710   4.115   3.675   5.576 -1.1570 -2.2948  1.3466
  153VAL    CG1 1711   4.189   3.758   5.758 -0.6706 -0.0827 -0.9689
  153VAL   HG11 1712   4.252   3.667   5.768  1.5236 -0.5108 -0.4070
  153VAL   HG12 1713   4.254   3.837   5.715  0.4483 -0.2774  3.2915
  153VAL   HG13 1714   4.158   3.776   5.863 -0.2647  2.1482 -0.4204
  153VAL    CG2 1715   3.959   3.655   5.722  0.4073  0.5877 -0.1059
  153VAL   HG21 1716   4.006   3.557   5.741  0.1517  0.4052 -2.9456
  153VAL   HG22 1717   3.917   3.698   5.815 -1.2146 -1.6376  1.6822
  153VAL   HG23 1718   3.874   3.646   5.651  0.2629  0.6409 -2.7473
  153VAL      C 1719   4.019   3.981   5.707  0.5177  0.2835 -0.7796
  153VAL      O 1720   4.108   4.065   5.698  0.0801  0.6791 -0.0121
  154SER      N 1721   3.922   3.990   5.799 -0.4620 -0.2152  0.6102
  154SER     HN 1722   3.839   3.934   5.792 -1.4945  2.5226  1.3379
  154SER     CA 1723   3.912   4.098   5.895  0.1777 -0.9919  0.0538
  154SER     HA 1724   4.007   4.131   5.934 -2.9080 -0.9919 -0.6027
  154SER     CB 1725   3.851   4.221   5.823  0.4869 -0.8711 -0.4174
  154SER    HB1 1726   3.910   4.245   5.732 -2.5527 -1.6187 -0.5228
  154SER    HB2 1727   3.840   4.313   5.883  1.0966  1.8428 -0.7761
  154SER     OG 1728   3.719   4.205   5.772 -0.6781 -0.4241 -0.3366
  154SER    HG1 1729   3.738   4.197   5.679 -0.2401  1.0242  0.5873
  154SER      C 1730   3.831   4.060   6.012  0.2128  0.5205 -1.2167
  154SER      O 1731   3.771   3.952   6.013 -0.4081  0.6283 -0.1106
  155GLU      N 1732   3.813   4.142   6.118  0.3700  0.1540  1.0163
  155GLU     HN 1733   3.863   4.228   6.115  1.0704 -0.7044  1.4226
  155GLU     CA 1734   3.717   4.121   6.225 -0.3833 -0.6466 -0.1248
  155GLU     HA 1735   3.734   4.024   6.271 -3.1297 -1.7657 -0.7233
  155GLU     CB 1736   3.750   4.233   6.325 -0.5287 -0.4931  0.0530
  155GLU    HB1 1737   3.667   4.255   6.396 -0.3031  2.3265  0.0347
  155GLU    HB2 1738   3.782   4.326   6.274 -0.4359  0.7135 -1.1668
  155GLU     CG 1739   3.865   4.186   6.423  0.1995 -0.8622 -0.1613
  155GLU    HG1 1740   3.885   4.281   6.476  3.1748  0.7448  0.2262
  155GLU    HG2 1741   3.962   4.154   6.378  0.5408 -1.8088 -2.4108
  155GLU     CD 1742   3.832   4.079   6.524 -0.9373  0.1220  0.5821
  155GLU    OE1 1743   3.746   4.105   6.611 -0.0736 -0.1903  0.1673
  155GLU    OE2 1744   3.919   3.981   6.535 -0.6632  0.6684 -0.0271
  155GLU      C 1745   3.568   4.125   6.192 -0.3031 -0.6267 -0.3774
  155GLU      O 1746   3.485   4.052   6.238 -0.1769 -0.1854  0.1570
  156LYS      N 1747   3.541   4.212   6.088 -0.2027 -0.1186 -0.7609
  156LYS     HN 1748   3.614   4.268   6.048  0.8177  2.8656  2.5390
  156LYS     CA 1749   3.405   4.226   6.029  0.2482  0.4649 -1.1137
  156LYS     HA 1750   3.339   4.227   6.115  1.5523  3.5626  2.2904
  156LYS     CB 1751   3.401   4.347   5.943 -0.1555  0.0026  0.5065
  156LYS    HB1 1752   3.460   4.323   5.851 -0.9491  2.1090  0.9999
  156LYS    HB2 1753   3.452   4.438   5.981  0.1522  1.0115 -0.7464
  156LYS     CG 1754   3.262   4.399   5.898 -0.0205  0.3925  0.3157
  156LYS    HG1 1755   3.215   4.311   5.849 -2.4699  0.5706  0.2948
  156LYS    HG2 1756   3.280   4.481   5.825  0.8758  2.1198  2.0224
  156LYS     CD 1757   3.191   4.466   6.020 -0.5586  0.1731  0.0694
  156LYS    HD1 1758   3.192   4.388   6.100 -0.3036 -0.9074  2.0852
  156LYS    HD2 1759   3.253   4.546   6.065  1.6191  0.8167 -0.2001
  156LYS     CE 1760   3.057   4.539   5.990 -0.1012 -0.0657  0.4687
  156LYS    HE1 1761   3.062   4.596   5.896 -1.7601  0.6697 -1.6722
  156LYS    HE2 1762   3.030   4.613   6.069 -0.3293  1.0047  1.6223
  156LYS     NZ 1763   2.942   4.446   5.983  0.0017  0.2799  0.2257
  156LYS    HZ1 1764   2.954   4.374   6.057 -0.2445  1.2594 -0.7488
  156LYS    HZ2 1765   2.865   4.513   6.003 -0.5581 -0.7015 -1.9721
  156LYS    HZ3 1766   2.920   4.393   5.897 -1.4100 -1.6897 -0.2997
  156LYS      C 1767   3.372   4.094   5.950  0.1313  0.5345  0.0778
  156LYS      O 1768   3.257   4.057   5.951 -0.2481 -0.1749  0.2721
  157ALA      N 1769   3.463   4.030   5.876 -0.4843 -0.6183 -0.4127
  157ALA     HN 1770   3.554   4.068   5.893  0.6532  0.6994 -0.5616
  157ALA     CA 1771   3.436   3.919   5.782 -0.6937 -0.2304 -0.3098
  157ALA     HA 1772   3.340   3.880   5.813  0.3482  0.6192 -0.4768
  157ALA     CB 1773   3.427   3.982   5.640  0.0518  0.4169 -0.4651
  157ALA    HB1 1774   3.355   4.066   5.642  1.0153  1.0757  0.6260
  157ALA    HB2 1775   3.528   4.026   5.621  0.6592 -0.5306  0.5307
  157ALA    HB3 1776   3.407   3.890   5.580  1.9808  0.1160  2.1273
  157ALA      C 1777   3.545   3.824   5.800  0.8790 -0.5228  0.0534
  157ALA      O 1778   3.658   3.852   5.760  0.0154  0.5287 -0.0818
  158THR      N 1779   3.506   3.707   5.850 -0.2510 -0.2631 -0.6193
  158THR     HN 1780   3.409   3.684   5.852  0.4533  0.1167 -0.9294
  158THR     CA 1781   3.580   3.586   5.880  0.6619 -0.2411 -0.2410
  158THR     HA 1782   3.677   3.625   5.907 -0.8391  0.4612  2.0396
  158THR     CB 1783   3.526   3.509   5.995 -0.1089  0.2064 -0.5667
  158THR     HB 1784   3.595   3.427   6.024  2.0208  0.5990 -0.9559
  158THR    OG1 1785   3.389   3.459   5.981  0.1515 -0.0174 -0.1677
  158THR    HG1 1786   3.347   3.522   5.922  2.0746  3.2980  2.1498
  158THR    CG2 1787   3.527   3.606   6.110 -0.3011  0.5659  0.0372
  158THR   HG21 1788   3.497   3.555   6.204 -0.2109  1.9268  1.0666
  158THR   HG22 1789   3.623   3.659   6.127 -1.5428 -1.1258  1.6141
  158THR   HG23 1790   3.447   3.681   6.090 -1.1564  0.1208 -1.9642
  158THR      C 1791   3.604   3.501   5.761 -0.5335  0.5794  0.3880
  158THR      O 1792   3.689   3.411   5.760 -0.2089  1.0489  0.7917
  159LYS      N 1793   3.539   3.531   5.645 -0.4957  0.5809 -0.1665
  159LYS     HN 1794   3.489   3.617   5.642  1.5034  1.0626  0.3637
  159LYS     CA 1795   3.533   3.439   5.536  0.3834 -0.8176 -0.1290
  159LYS     HA 1796   3.555   3.340   5.574 -0.7594 -0.9325 -2.2300
  159LYS     CB 1797   3.394   3.432   5.483 -0.4802  0.8682  0.9929
  159LYS    HB1 1798   3.399   3.410   5.374 -0.6068  0.2942  0.9324
  159LYS    HB2 1799   3.344   3.531   5.483  0.5988 -0.9875  1.3782
  159LYS     CG 1800   3.306   3.321   5.545 -0.4420 -0.8618 -0.6375
  159LYS    HG1 1801   3.200   3.321   5.511 -0.2657 -1.5689  1.2570
  159LYS    HG2 1802   3.299   3.350   5.652  1.6975  1.2787 -0.4497
  159LYS     CD 1803   3.354   3.175   5.517 -0.2328 -0.3064 -0.1632
  159LYS    HD1 1804   3.452   3.158   5.566 -1.1920 -2.0036  2.9171
  159LYS    HD2 1805   3.276   3.109   5.560  1.2823  0.6769 -0.5567
  159LYS     CE 1806   3.365   3.130   5.376 -0.6969  0.2558 -0.3522
  159LYS    HE1 1807   3.459   3.156   5.323  1.9909 -0.8078 -1.3427
  159LYS    HE2 1808   3.277   3.162   5.316 -0.8242 -0.2930 -0.9660
  159LYS     NZ 1809   3.371   2.984   5.378  0.1142 -0.0544 -0.2574
  159LYS    HZ1 1810   3.441   2.953   5.308  0.2256 -1.4398  0.3775
  159LYS    HZ2 1811   3.402   2.944   5.469 -0.3254  2.7251  0.7777
  159LYS    HZ3 1812   3.275   2.946   5.365 -2.3655  1.7797 -1.6450
  159LYS      C 1813   3.639   3.475   5.431  0.5715 -0.0598 -0.3559
  159LYS      O 1814   3.625   3.577   5.362 -0.2428 -0.0268  0.1375
  160PRO      N 1815   3.742   3.400   5.409  0.2920 -0.2551 -0.1775
  160PRO     CD 1816   3.778   3.281   5.481 -0.2960 -0.4441 -0.0574
  160PRO    HD1 1817   3.827   3.299   5.579  2.5134  4.2100 -0.5587
  160PRO    HD2 1818   3.689   3.219   5.508 -0.7852  0.0298 -2.3244
  160PRO     CA 1819   3.822   3.411   5.288  0.1518  0.1177  0.5804
  160PRO     HA 1820   3.865   3.509   5.280 -0.7825  0.8850  2.2635
  160PRO     CB 1821   3.927   3.304   5.315  0.3662 -0.8894  0.6042
  160PRO    HB1 1822   4.008   3.349   5.377  2.8203 -1.3417  1.4761
  160PRO    HB2 1823   3.975   3.262   5.224 -0.1221  1.8971 -0.2424
  160PRO     CG 1824   3.858   3.197   5.389  0.1229 -0.5988  0.5951
  160PRO    HG1 1825   3.922   3.119   5.436  2.0598  1.7566  1.8484
  160PRO    HG2 1826   3.790   3.144   5.320 -0.0746 -1.3629 -1.9144
  160PRO      C 1827   3.754   3.396   5.153  0.1072 -0.2354  0.2643
  160PRO      O 1828   3.683   3.300   5.125 -0.2234 -0.2508  0.5780
  161GLY      N 1829   3.790   3.493   5.068  0.5487 -0.1938 -0.3235
  161GLY     HN 1830   3.863   3.556   5.093  2.8300 -0.2194 -2.1443
  161GLY     CA 1831   3.754   3.492   4.930  0.1971 -0.1423 -0.2116
  161GLY    HA1 1832   3.831   3.546   4.877  1.5321 -1.6223  0.8643
  161GLY    HA2 1833   3.736   3.394   4.887 -2.5027  1.5153 -1.1881
  161GLY      C 1834   3.636   3.579   4.900  0.3292  0.7878  0.4939
  161GLY      O 1835   3.603   3.596   4.781 -0.2546  0.1128  0.1985
  162GLU      N 1836   3.567   3.627   5.000  0.4817  0.1056  0.1827
  162GLU     HN 1837   3.580   3.581   5.087 -1.2509  1.4070  1.7822
  162GLU     CA 1838   3.447   3.713   4.970  0.4904  0.1085 -0.5219
  162GLU     HA 1839   3.421   3.708   4.865 -0.8065 -2.8332  1.7460
  162GLU     CB 1840   3.308   3.662   5.028  0.1873 -0.2584  1.1662
  162GLU    HB1 1841   3.275   3.562   4.994 -0.8673  0.2553 -0.9123
  162GLU    HB2 1842   3.230   3.738   5.003  1.8995 -1.8214 -2.1939
  162GLU     CG 1843   3.317   3.642   5.182 -0.1279 -0.0466 -0.1914
  162GLU    HG1 1844   3.382   3.718   5.231 -0.8430  1.2544 -1.7965
  162GLU    HG2 1845   3.369   3.544   5.190 -0.3382  2.7833 -1.0197
  162GLU     CD 1846   3.184   3.630   5.252 -0.2836 -0.5160 -0.0213
  162GLU    OE1 1847   3.110   3.530   5.234  0.4000  0.9770 -0.4221
  162GLU    OE2 1848   3.159   3.718   5.340  0.5374  0.6676  0.3270
  162GLU      C 1849   3.467   3.862   4.999 -0.3136  0.6309  0.8502
  162GLU      O 1850   3.377   3.942   4.987  0.3501  0.3679  0.6111
  163ASN      N 1851   3.590   3.909   5.037 -0.6762 -0.2921 -0.5423
  163ASN     HN 1852   3.674   3.859   5.059  0.1298 -1.1336  1.7478
  163ASN     CA 1853   3.615   4.043   5.085  0.3785  0.2203  0.5149
  163ASN     HA 1854   3.521   4.082   5.120 -0.5453 -0.4805  1.1014
  163ASN     CB 1855   3.717   4.040   5.205 -0.0110  0.0599 -0.4085
  163ASN    HB1 1856   3.746   4.144   5.229 -0.7564 -1.1445  0.0864
  163ASN    HB2 1857   3.801   3.987   5.155 -0.2669 -1.7839  1.3352
  163ASN     CG 1858   3.652   3.979   5.325 -0.3745  0.0942 -0.5485
  163ASN    OD1 1859   3.527   3.989   5.339  0.5511  0.4192 -0.4141
  163ASN    ND2 1860   3.729   3.909   5.406 -0.4042  0.2515 -0.5780
  163ASN   HD21 1861   3.827   3.905   5.388  0.7127 -0.9495 -1.6106
  163ASN   HD22 1862   3.689   3.846   5.473 -0.7365 -1.8844  0.0696
  163ASN      C 1863   3.662   4.136   4.982 -0.0967  0.3633  0.2313
  163ASN      O 1864   3.659   4.257   4.998 -0.0379 -0.0376  0.1485
  164LEU      N 1865   3.687   4.088   4.862  0.1475 -0.1989  0.4241
  164LEU     HN 1866   3.668   3.990   4.859  1.1816  2.8822 -0.5164
  164LEU     CA 1867   3.735   4.157   4.745  0.1951 -0.7025 -0.4893
  164LEU     HA 1868   3.841   4.167   4.757  0.2001  2.9206  1.6239
  164LEU     CB 1869   3.717   4.076   4.613  0.6336  0.0991  0.1892
  164LEU    HB1 1870   3.629   4.010   4.633  1.9813  0.5889 -1.6302
  164LEU    HB2 1871   3.793   3.995   4.618  2.7302 -1.6923  1.6112
  164LEU     CG 1872   3.730   4.144   4.469 -0.5352  0.5507  0.1295
  164LEU     HG 1873   3.669   4.235   4.451 -0.7010 -0.6110  1.2786
  164LEU    CD1 1874   3.879   4.188   4.450  0.0500 -0.0119  0.0074
  164LEU   HD11 1875   3.940   4.097   4.469  3.5562  0.0753  0.9767
  164LEU   HD12 1876   3.896   4.204   4.341  1.7762  2.4824 -0.7450
  164LEU   HD13 1877   3.925   4.267   4.514  0.3952 -0.5474 -0.2585
  164LEU    CD2 1878   3.686   4.046   4.359 -0.0230  0.3627  0.4460
  164LEU   HD21 1879   3.690   4.098   4.261 -0.7068  0.9354  2.8622
  164LEU   HD22 1880   3.741   3.950   4.367 -0.2080 -1.3020  1.3372
  164LEU   HD23 1881   3.580   4.022   4.382  0.6414  1.0230  0.0140
  164LEU      C 1882   3.687   4.291   4.722 -0.6190  0.0112 -0.4447
  164LEU      O 1883   3.759   4.388   4.722  0.0183 -0.0790  0.0414
  165VAL      N 1884   3.556   4.301   4.688 -0.8191 -0.1313  0.2741
  165VAL     HN 1885   3.496   4.222   4.683  1.3039 -0.7505 -0.7842
  165VAL     CA 1886   3.493   4.431   4.649 -0.2048  0.5558 -0.9985
  165VAL     HA 1887   3.550   4.482   4.573  2.2496 -0.6415 -3.6275
  165VAL     CB 1888   3.353   4.404   4.596  0.2311 -0.1561 -0.2549
  165VAL     HB 1889   3.303   4.325   4.656  2.8300  2.1680  0.3548
  165VAL    CG1 1890   3.267   4.530   4.590 -0.4131 -0.5314  0.4063
  165VAL   HG11 1891   3.218   4.551   4.688  1.6838 -3.2614 -0.9047
  165VAL   HG12 1892   3.323   4.619   4.555  0.6917  1.7369  2.2629
  165VAL   HG13 1893   3.176   4.525   4.526 -0.3616 -1.7235  1.0335
  165VAL    CG2 1894   3.375   4.348   4.452  0.8430  0.3536 -0.3542
  165VAL   HG21 1895   3.442   4.260   4.455 -1.9150 -0.0903 -0.8458
  165VAL   HG22 1896   3.286   4.319   4.391  0.0623 -0.1272 -0.3644
  165VAL   HG23 1897   3.435   4.429   4.404 -0.5686  2.3767 -0.2941
  165VAL      C 1898   3.489   4.526   4.769 -0.4790 -0.3124  0.2843
  165VAL      O 1899   3.522   4.644   4.762 -0.2606  0.3878 -0.7631
  166LYS      N 1900   3.442   4.479   4.881 -0.1693 -0.1642 -0.6618
  166LYS     HN 1901   3.404   4.387   4.876  0.7448  3.2702  3.3024
  166LYS     CA 1902   3.424   4.552   5.003 -0.6448 -0.2737 -0.3306
  166LYS     HA 1903   3.351   4.630   4.987  0.9888  1.9668 -2.2426
  166LYS     CB 1904   3.352   4.452   5.103 -0.0165  0.8834  0.2022
  166LYS    HB1 1905   3.433   4.376   5.100  1.0674  2.9971  1.8781
  166LYS    HB2 1906   3.258   4.405   5.068  1.1015 -0.0359 -0.7763
  166LYS     CG 1907   3.315   4.505   5.248  0.2541  0.0904  0.2984
  166LYS    HG1 1908   3.399   4.553   5.302  1.4028  2.9274 -0.0936
  166LYS    HG2 1909   3.290   4.414   5.306  0.7873 -0.6141  0.2645
  166LYS     CD 1910   3.182   4.590   5.249 -0.4046 -0.1584  0.1859
  166LYS    HD1 1911   3.104   4.530   5.200  1.6567  2.0955  1.5202
  166LYS    HD2 1912   3.154   4.595   5.357  0.6318  0.9051 -1.7229
  166LYS     CE 1913   3.184   4.730   5.192  0.1453  0.3266 -0.4040
  166LYS    HE1 1914   3.221   4.744   5.088  1.3274 -0.3547  0.4290
  166LYS    HE2 1915   3.264   4.783   5.249  0.8998  2.3528 -1.2775
  166LYS     NZ 1916   3.063   4.807   5.214  0.1719  0.8634  0.0231
  166LYS    HZ1 1917   2.989   4.768   5.153  0.7512 -1.7889 -1.4680
  166LYS    HZ2 1918   3.041   4.799   5.315 -2.5191 -0.4699 -2.4691
  166LYS    HZ3 1919   3.076   4.909   5.201  0.0741 -1.4909  0.1351
  166LYS      C 1920   3.543   4.618   5.067  0.2969  0.8424  0.0687
  166LYS      O 1921   3.537   4.731   5.113 -0.1092  0.2214  0.1266
  167GLY      N 1922   3.660   4.548   5.076  0.0483 -0.2914  0.1520
  167GLY     HN 1923   3.660   4.455   5.041  0.7391  0.6613 -0.3914
  167GLY     CA 1924   3.786   4.607   5.123 -0.5987 -0.1303 -1.1545
  167GLY    HA1 1925   3.768   4.629   5.227  0.1025  1.6330  1.5817
  167GLY    HA2 1926   3.866   4.536   5.115 -2.0731  1.4287 -1.3918
  167GLY      C 1927   3.830   4.725   5.050 -0.4404 -0.3788 -0.6878
  167GLY      O 1928   3.874   4.827   5.111 -0.0356  0.3895 -0.3073
  168LEU      N 1929   3.812   4.722   4.912  0.1189  0.3298  0.6062
  168LEU     HN 1930   3.771   4.640   4.873  0.9348 -3.7916  0.8370
  168LEU     CA 1931   3.855   4.822   4.827  0.7586 -0.2814  1.0278
  168LEU     HA 1932   3.961   4.834   4.844 -1.3900  1.4353 -0.5111
  168LEU     CB 1933   3.844   4.787   4.679  0.4603  0.4957 -0.9593
  168LEU    HB1 1934   3.879   4.878   4.625  1.8501 -0.6152 -1.1798
  168LEU    HB2 1935   3.736   4.771   4.660  0.8359 -0.7156 -0.5495
  168LEU     CG 1936   3.931   4.671   4.624  0.9237  0.1404  0.3281
  168LEU     HG 1937   3.933   4.592   4.703  1.1241 -1.0555 -0.9487
  168LEU    CD1 1938   3.865   4.611   4.495  0.3163 -0.2255 -0.3982
  168LEU   HD11 1939   3.897   4.669   4.407  1.4276  3.5753  1.8518
  168LEU   HD12 1940   3.895   4.504   4.490 -0.4055 -0.2945  1.2965
  168LEU   HD13 1941   3.754   4.616   4.501 -2.3455 -1.1134 -0.4010
  168LEU    CD2 1942   4.081   4.716   4.595 -0.2350 -0.1038 -0.0810
  168LEU   HD21 1943   4.124   4.771   4.681  3.0777 -0.9102  0.6135
  168LEU   HD22 1944   4.145   4.631   4.565  2.5647 -0.9400 -2.4093
  168LEU   HD23 1945   4.083   4.788   4.510  0.5166 -0.5700 -3.6846
  168LEU      C 1946   3.776   4.948   4.860  0.5145  0.6122  0.4340
  168LEU      O 1947   3.834   5.050   4.876 -0.1000 -0.1814 -0.2004
  169LYS      N 1948   3.642   4.945   4.874 -0.2057 -1.0452 -0.0232
  169LYS     HN 1949   3.590   4.864   4.849 -1.8162  1.3637  0.8708
  169LYS     CA 1950   3.556   5.048   4.929 -0.4859  0.4642 -0.9555
  169LYS     HA 1951   3.572   5.134   4.864 -1.1329 -1.7160  2.2690
  169LYS     CB 1952   3.409   5.010   4.921 -0.7424  1.0004  0.1204
  169LYS    HB1 1953   3.340   5.088   4.958  0.4131 -0.0388 -0.1278
  169LYS    HB2 1954   3.378   4.928   4.990  0.6289 -1.3320 -0.1863
  169LYS     CG 1955   3.362   4.967   4.779 -0.7773  0.0716  0.3923
  169LYS    HG1 1956   3.417   4.876   4.747  2.9208  1.7158  2.0379
  169LYS    HG2 1957   3.411   5.036   4.708 -0.2179 -0.6912 -1.1680
  169LYS     CD 1958   3.214   4.951   4.765  0.1711 -0.1641  0.3390
  169LYS    HD1 1959   3.177   4.877   4.839  0.6703  2.9398  1.0365
  169LYS    HD2 1960   3.176   5.049   4.802 -0.2535 -0.7236 -0.4469
  169LYS     CE 1961   3.160   4.928   4.621 -0.0557 -0.5148  0.0795
  169LYS    HE1 1962   3.199   4.831   4.583  1.7421  3.2020 -2.2879
  169LYS    HE2 1963   3.213   5.000   4.554 -3.9145 -2.2755  0.8962
  169LYS     NZ 1964   3.018   4.948   4.602  0.6257 -0.0541  0.1109
  169LYS    HZ1 1965   2.996   5.039   4.647  1.1867  2.4951 -2.9305
  169LYS    HZ2 1966   3.007   4.963   4.499 -0.2051  0.7975 -4.3416
  169LYS    HZ3 1967   2.959   4.867   4.631  0.6808 -0.4772 -1.2144
  169LYS      C 1968   3.596   5.100   5.064 -0.5207  0.6586 -0.2330
  169LYS      O 1969   3.618   5.222   5.085  0.0675  0.4964  0.8749
  170ASP      N 1970   3.614   5.011   5.156 -0.3050  0.4272  0.0381
  170ASP     HN 1971   3.594   4.917   5.129 -2.2712 -2.6990 -1.3780
  170ASP     CA 1972   3.645   5.042   5.297 -0.1196  0.0247 -0.5037
  170ASP     HA 1973   3.576   5.122   5.318 -2.8231 -1.0703 -0.9177
  170ASP     CB 1974   3.618   4.921   5.385  0.1557 -0.0996 -0.2639
  170ASP    HB1 1975   3.667   4.937   5.484  0.9015  1.6626 -3.0549
  170ASP    HB2 1976   3.667   4.825   5.357  0.4865 -0.7306 -2.8161
  170ASP     CG 1977   3.474   4.899   5.417 -0.0424  0.0865 -0.1377
  170ASP    OD1 1978   3.439   4.792   5.471  0.6972  0.0974 -0.0715
  170ASP    OD2 1979   3.392   4.989   5.390  0.1061  0.3467 -0.2585
  170ASP      C 1980   3.780   5.110   5.317  0.7496  0.2529 -0.1570
  170ASP      O 1981   3.785   5.201   5.401  0.1013 -0.6235  0.2749
  171SER      N 1982   3.886   5.067   5.251  0.3592  0.5736  0.4698
  171SER     HN 1983   3.882   4.985   5.193  0.3403 -0.4604  0.0404
  171SER     CA 1984   4.014   5.130   5.250 -0.1000  0.4833 -0.5867
  171SER     HA 1985   4.040   5.145   5.354  0.4373 -0.5864  0.8105
  171SER     CB 1986   4.127   5.043   5.203  0.0057 -0.1641 -0.2548
  171SER    HB1 1987   4.133   4.957   5.272  0.2638 -0.3293  0.3245
  171SER    HB2 1988   4.231   5.083   5.193 -0.0166  0.4258  0.5444
  171SER     OG 1989   4.095   4.984   5.082 -0.3568  0.0511  0.0774
  171SER    HG1 1990   4.026   4.918   5.088  1.7913  1.5184  1.2078
  171SER      C 1991   4.007   5.270   5.196 -0.1135 -0.5769 -0.5864
  171SER      O 1992   4.058   5.360   5.257 -0.0773  0.1113 -0.2244
  172THR      N 1993   3.930   5.281   5.084 -0.3585 -0.3064  0.9088
  172THR     HN 1994   3.896   5.196   5.044 -0.5213  0.6821  0.5711
  172THR     CA 1995   3.908   5.414   5.016 -0.6517 -1.1157  0.3483
  172THR     HA 1996   4.006   5.459   5.003  1.0340  1.6774  2.2300
  172THR     CB 1997   3.844   5.380   4.883 -0.0300 -0.7483  0.6052
  172THR     HB 1998   3.740   5.342   4.896 -0.6740 -3.0576 -3.2472
  172THR    OG1 1999   3.929   5.302   4.802 -0.0173  0.8889  0.3767
  172THR    HG1 2000   3.914   5.213   4.836 -0.9735 -0.4496 -0.5383
  172THR    CG2 2001   3.827   5.511   4.809  0.1753  0.5057 -0.1758
  172THR   HG21 2002   3.791   5.488   4.706 -1.8513  0.7384 -1.6542
  172THR   HG22 2003   3.761   5.584   4.860 -0.0527 -0.0927 -0.5521
  172THR   HG23 2004   3.923   5.567   4.802 -0.3569  0.5609  0.2823
  172THR      C 2005   3.830   5.502   5.110  0.1495  0.3818  0.7982
  172THR      O 2006   3.859   5.625   5.133  0.0819 -0.4657  0.1489
  173VAL      N 2007   3.726   5.455   5.182 -0.6169  0.3269  0.0565
  173VAL     HN 2008   3.696   5.360   5.170  0.9486 -0.8517  1.2427
  173VAL     CA 2009   3.643   5.531   5.270 -0.3493  0.9534 -0.4292
  173VAL     HA 2010   3.616   5.626   5.226 -1.5039  1.2935 -1.4885
  173VAL     CB 2011   3.515   5.457   5.300 -0.5581  0.1949 -0.1503
  173VAL     HB 2012   3.537   5.354   5.335 -1.8232  3.0847 -0.7509
  173VAL    CG1 2013   3.429   5.532   5.403 -0.5200 -0.1581 -0.2617
  173VAL   HG11 2014   3.335   5.474   5.412 -1.0436 -2.2398  0.4078
  173VAL   HG12 2015   3.476   5.540   5.504  0.0060  0.2726 -1.2530
  173VAL   HG13 2016   3.402   5.634   5.370  0.8163 -1.0633  0.7815
  173VAL    CG2 2017   3.427   5.460   5.174 -0.2702 -0.0932 -0.3548
  173VAL   HG21 2018   3.481   5.421   5.085  0.7127 -0.6706 -1.6086
  173VAL   HG22 2019   3.340   5.391   5.173 -0.3973 -0.8423  0.6724
  173VAL   HG23 2020   3.379   5.560   5.163  1.2372  0.4398 -1.2768
  173VAL      C 2021   3.724   5.563   5.391 -0.3144 -0.2522  0.0289
  173VAL      O 2022   3.729   5.681   5.436 -0.5270 -0.3047  0.2994
  174THR      N 2023   3.802   5.466   5.441  0.4404  0.1664 -0.4667
  174THR     HN 2024   3.792   5.372   5.409  0.7572 -0.2046 -2.0926
  174THR     CA 2025   3.885   5.484   5.564 -0.2542 -0.3004  0.6149
  174THR     HA 2026   3.819   5.530   5.636 -0.9648 -1.5516  0.9732
  174THR     CB 2027   3.941   5.360   5.642  0.1469 -0.0809  0.0054
  174THR     HB 2028   3.951   5.274   5.572 -1.9566  1.9955  0.5667
  174THR    OG1 2029   3.846   5.318   5.739 -0.4319 -0.6509 -0.6221
  174THR    HG1 2030   3.868   5.230   5.769  1.2461  0.4022 -0.3874
  174THR    CG2 2031   4.066   5.380   5.727 -0.3257 -0.2584 -0.4642
  174THR   HG21 2032   4.113   5.288   5.767 -1.3357  1.0341 -1.2929
  174THR   HG22 2033   4.149   5.428   5.670  1.3793  1.4614  2.0656
  174THR   HG23 2034   4.047   5.460   5.802  2.0798  1.0769 -2.0764
  174THR      C 2035   3.988   5.593   5.544 -0.0184  0.4253 -0.1361
  174THR      O 2036   3.991   5.692   5.619  0.4526 -0.5135  0.1372
  175LEU      N 2037   4.074   5.592   5.434  0.1349  0.5343  0.6737
  175LEU     HN 2038   4.061   5.520   5.366 -0.3431  0.2147 -2.1857
  175LEU     CA 2039   4.174   5.691   5.420 -0.5090  0.2348  0.1368
  175LEU     HA 2040   4.234   5.692   5.509  1.2790  0.3903  0.5822
  175LEU     CB 2041   4.270   5.660   5.305 -0.6624 -0.3041  0.4449
  175LEU    HB1 2042   4.337   5.749   5.302 -0.8164  2.8126  0.3676
  175LEU    HB2 2043   4.212   5.655   5.211  0.3519 -1.9098  2.9474
  175LEU     CG 2044   4.362   5.532   5.322 -0.3287  1.2516  0.2076
  175LEU     HG 2045   4.302   5.443   5.351 -1.5699  2.8555 -2.0932
  175LEU    CD1 2046   4.420   5.504   5.186 -0.0937  0.2261  0.1099
  175LEU   HD11 2047   4.473   5.593   5.144 -1.6571 -0.9721  0.8014
  175LEU   HD12 2048   4.495   5.423   5.200  1.5137 -1.0102 -1.4848
  175LEU   HD13 2049   4.342   5.466   5.117  0.7550 -0.0121  1.4545
  175LEU    CD2 2050   4.473   5.547   5.426 -0.4759 -0.0877  0.0140
  175LEU   HD21 2051   4.564   5.489   5.402  3.1265 -0.8808 -3.4717
  175LEU   HD22 2052   4.498   5.655   5.431 -0.9584  3.0732 -1.8895
  175LEU   HD23 2053   4.439   5.517   5.527  0.4081 -0.4099 -1.7530
  175LEU      C 2054   4.116   5.828   5.386  0.3361  0.3200  0.0725
  175LEU      O 2055   4.175   5.932   5.427 -0.5434 -0.6035  0.4487
  176GLY      N 2056   3.993   5.823   5.317 -0.1457  0.9062 -0.1802
  176GLY     HN 2057   3.949   5.739   5.288  1.4614  1.0651  2.4736
  176GLY     CA 2058   3.919   5.943   5.289  0.1164  0.5916  0.6492
  176GLY    HA1 2059   3.977   6.006   5.224  1.7726  1.9031 -0.3988
  176GLY    HA2 2060   3.827   5.903   5.249 -2.1387  1.1374 -0.3713
  176GLY      C 2061   3.880   6.020   5.416  0.4771 -0.7938  0.2087
  176GLY      O 2062   3.898   6.144   5.427  0.2501 -0.0839  0.0878
  177LYS      N 2063   3.838   5.944   5.521 -0.3088  0.1518  0.7185
  177LYS     HN 2064   3.817   5.847   5.516 -0.3261  4.7065 -0.0236
  177LYS     CA 2065   3.819   6.002   5.650  1.0310  0.0053  0.2628
  177LYS     HA 2066   3.752   6.085   5.634 -1.6371 -1.2542  0.0821
  177LYS     CB 2067   3.757   5.903   5.746  0.1088  0.1551 -0.7366
  177LYS    HB1 2068   3.761   5.935   5.853 -0.4349 -0.2734  1.0898
  177LYS    HB2 2069   3.816   5.810   5.737 -0.1501 -1.3105  0.3840
  177LYS     CG 2070   3.607   5.868   5.724  0.3206  0.1922  0.0547
  177LYS    HG1 2071   3.581   5.872   5.616 -0.8591 -2.1730  1.4028
  177LYS    HG2 2072   3.542   5.936   5.784 -0.7239  0.5121 -1.7467
  177LYS     CD 2073   3.577   5.722   5.780  0.2285  0.0645  0.2174
  177LYS    HD1 2074   3.633   5.652   5.715  1.3340 -0.4251 -0.2990
  177LYS    HD2 2075   3.613   5.724   5.885 -2.9673 -0.6462  3.4034
  177LYS     CE 2076   3.428   5.692   5.774  0.4999 -0.3110 -0.7191
  177LYS    HE1 2077   3.411   5.583   5.778  1.4021  0.8768  1.3180
  177LYS    HE2 2078   3.385   5.735   5.681 -0.9471  1.4448 -2.7949
  177LYS     NZ 2079   3.355   5.751   5.881  0.7548  0.7940  0.3652
  177LYS    HZ1 2080   3.269   5.697   5.902  1.1052 -1.2738 -0.8812
  177LYS    HZ2 2081   3.403   5.738   5.973 -0.1504  0.3744  2.9876
  177LYS    HZ3 2082   3.324   5.848   5.863  2.1647 -2.6073 -2.2499
  177LYS      C 2083   3.945   6.057   5.717  0.0646  0.0079 -0.3783
  177LYS      O 2084   3.942   6.162   5.772 -0.0020 -0.2942  0.0120
  178ILE      N 2085   4.053   5.978   5.709 -0.6298 -0.2996  0.1911
  178ILE     HN 2086   4.058   5.893   5.657 -1.2712  0.8060  2.2731
  178ILE     CA 2087   4.183   6.021   5.779  0.4706  0.0428  0.1703
  178ILE     HA 2088   4.177   6.026   5.886 -0.7619  2.2183 -1.8573
  178ILE     CB 2089   4.294   5.911   5.762 -0.2296 -0.1732 -0.1317
  178ILE     HB 2090   4.293   5.886   5.653  0.1515  1.6076  0.6453
  178ILE    CG2 2091   4.438   5.965   5.786  0.0771  0.8766 -0.1309
  178ILE   HG21 2092   4.510   5.881   5.790  1.7932 -0.5449 -0.5480
  178ILE   HG22 2093   4.480   6.035   5.711 -0.1132  0.9518  2.6542
  178ILE   HG23 2094   4.450   6.004   5.890  1.7200 -1.7857 -1.3044
  178ILE    CG1 2095   4.259   5.783   5.846 -0.0864  0.0577 -0.6550
  178ILE   HG11 2096   4.154   5.763   5.815  0.1225  0.1696 -0.6909
  178ILE   HG12 2097   4.245   5.819   5.950 -1.7874 -2.4524  0.7790
  178ILE     CD 2098   4.352   5.667   5.819 -0.0129  0.3232  0.5763
  178ILE    HD1 2099   4.357   5.653   5.709 -2.5950  1.2654 -0.4229
  178ILE    HD2 2100   4.458   5.697   5.835 -1.0860 -0.5403 -0.7464
  178ILE    HD3 2101   4.326   5.578   5.880  1.3603 -1.4541  4.2346
  178ILE      C 2102   4.235   6.154   5.726  0.4598  0.5751 -0.3698
  178ILE      O 2103   4.283   6.243   5.799 -0.0073 -0.0154  0.6648
  179PHE      N 2104   4.233   6.174   5.597 -0.7744  0.2197  0.5211
  179PHE     HN 2105   4.217   6.094   5.540  2.1974 -2.5073  2.4795
  179PHE     CA 2106   4.295   6.295   5.540 -0.0269 -0.8389  0.1272
  179PHE     HA 2107   4.365   6.344   5.606 -0.2199 -0.3967 -0.7842
  179PHE     CB 2108   4.375   6.259   5.410 -0.0718 -0.0007 -0.0105
  179PHE    HB1 2109   4.428   6.346   5.366  0.9967  0.9452 -0.4720
  179PHE    HB2 2110   4.320   6.217   5.324 -3.9882 -0.6527 -2.2532
  179PHE     CG 2111   4.488   6.170   5.449 -0.2840 -0.4152 -0.7896
  179PHE    CD1 2112   4.596   6.223   5.518 -0.3499 -0.1809  0.0709
  179PHE    HD1 2113   4.615   6.328   5.532 -1.7901 -0.0727  0.9010
  179PHE    CE1 2114   4.701   6.139   5.559 -0.5438  0.0167  0.1215
  179PHE    HE1 2115   4.789   6.179   5.608  2.0575 -0.3534  0.5083
  179PHE     CZ 2116   4.701   6.007   5.531  0.2709 -0.3810  0.2404
  179PHE     HZ 2117   4.788   5.950   5.559 -0.9376  0.3421 -0.0070
  179PHE    CD2 2118   4.492   6.030   5.412  0.1049  0.5637 -0.3758
  179PHE    HD2 2119   4.411   5.992   5.351 -0.2141  3.0896  0.7093
  179PHE    CE2 2120   4.600   5.952   5.452 -0.3422  0.2362  0.2074
  179PHE    HE2 2121   4.599   5.847   5.429  1.3457 -4.0678  0.3350
  179PHE      C 2122   4.192   6.395   5.503  0.1479  0.3802  0.0340
  179PHE      O 2123   4.221   6.496   5.439  0.1057 -0.1625  0.1009
  180ASN      N 2124   4.064   6.375   5.543 -0.3323 -0.5545  0.9408
  180ASN     HN 2125   4.047   6.290   5.593  1.3793  0.5832 -1.7988
  180ASN     CA 2126   3.960   6.472   5.531 -0.4463 -0.3989  0.2494
  180ASN     HA 2127   3.873   6.420   5.567 -0.4274  3.5471  0.2693
  180ASN     CB 2128   3.986   6.599   5.616  0.3468 -0.4985 -0.2629
  180ASN    HB1 2129   4.086   6.642   5.595 -3.1545 -0.7854 -1.0864
  180ASN    HB2 2130   3.983   6.565   5.722  0.5085  0.3578 -0.3760
  180ASN     CG 2131   3.876   6.700   5.593 -0.3816  0.0297  0.2974
  180ASN    OD1 2132   3.761   6.655   5.591 -1.1283  0.2133 -0.2696
  180ASN    ND2 2133   3.920   6.827   5.580  0.3571  0.1146 -0.3980
  180ASN   HD21 2134   4.019   6.837   5.590  2.7088 -1.5996  0.3134
  180ASN   HD22 2135   3.858   6.901   5.552 -1.3993  1.6092 -2.5713
  180ASN      C 2136   3.915   6.490   5.381 -0.2884 -0.3371 -0.6338
  180ASN      O 2137   3.875   6.600   5.338 -0.2851  0.2396  0.2277
  181LYS      N 2138   3.915   6.388   5.299 -0.6497  0.2352  0.0658
  181LYS     HN 2139   3.945   6.298   5.329  0.2040 -0.2240 -0.1980
  181LYS     CA 2140   3.870   6.414   5.157  0.3122  0.0276  0.5094
  181LYS     HA 2141   3.817   6.508   5.153 -0.9034 -1.8795  2.2622
  181LYS     CB 2142   3.981   6.420   5.060 -0.5046  0.1478 -0.4969
  181LYS    HB1 2143   3.941   6.422   4.956 -2.0589  0.3823 -0.1720
  181LYS    HB2 2144   4.042   6.328   5.070  0.5663  1.6092 -1.3745
  181LYS     CG 2145   4.080   6.531   5.091 -0.2328 -0.3131  0.4267
  181LYS    HG1 2146   4.133   6.515   5.187  0.2844 -1.0471  0.0749
  181LYS    HG2 2147   4.025   6.628   5.096 -1.0457 -0.2759 -0.1532
  181LYS     CD 2148   4.184   6.527   4.985 -0.2324 -0.0519  0.4044
  181LYS    HD1 2149   4.244   6.433   4.985 -0.8625 -0.3283  1.4361
  181LYS    HD2 2150   4.136   6.535   4.885 -0.8388  1.3704  1.5294
  181LYS     CE 2151   4.276   6.642   4.993  0.0138 -0.3388 -0.0340
  181LYS    HE1 2152   4.346   6.625   5.077  2.5440 -0.8465 -0.4672
  181LYS    HE2 2153   4.225   6.732   5.034  1.5504 -0.6071  1.9035
  181LYS     NZ 2154   4.351   6.656   4.863 -0.3910  0.3475 -0.2561
  181LYS    HZ1 2155   4.281   6.639   4.787 -0.3604 -1.0013 -1.5017
  181LYS    HZ2 2156   4.388   6.752   4.852 -1.7360 -2.7519  2.7731
  181LYS    HZ3 2157   4.427   6.585   4.859 -1.0933 -2.3397  0.3365
  181LYS      C 2158   3.767   6.299   5.122  0.0455 -0.0449  0.1533
  181LYS      O 2159   3.783   6.221   5.032 -0.2570 -0.5106  0.0837
  182ASP      N 2160   3.656   6.296   5.204 -0.2272 -0.2842 -0.1450
  182ASP     HN 2161   3.662   6.368   5.273  0.7365 -0.8127 -2.9359
  182ASP     CA 2162   3.540   6.208   5.195 -0.4852 -0.1702 -0.1814
  182ASP     HA 2163   3.578   6.108   5.211 -1.9318  1.3856  0.0412
  182ASP     CB 2164   3.434   6.242   5.295  0.7063  0.3670  0.8955
  182ASP    HB1 2165   3.345   6.177   5.288 -1.9634  3.0196  1.7868
  182ASP    HB2 2166   3.396   6.347   5.292 -0.0862 -2.9029 -3.4038
  182ASP     CG 2167   3.490   6.214   5.438 -0.0521 -0.0672 -0.2868
  182ASP    OD1 2168   3.507   6.314   5.518  0.1454 -0.2840 -0.0226
  182ASP    OD2 2169   3.512   6.095   5.462 -0.2874 -0.6048  0.6332
  182ASP      C 2170   3.482   6.212   5.053 -0.0693 -0.6110  0.8560
  182ASP      O 2171   3.458   6.104   4.998  0.4096 -0.3726  0.2293
  183LYS      N 2172   3.463   6.331   4.995 -0.8027 -0.2222 -0.9120
  183LYS     HN 2173   3.477   6.418   5.043  3.6930  1.3595  1.1144
  183LYS     CA 2174   3.398   6.346   4.868  0.5092 -0.2907 -0.3602
  183LYS     HA 2175   3.304   6.293   4.875  0.9463  1.8743 -1.2950
  183LYS     CB 2176   3.361   6.501   4.831 -0.2034  0.3877 -0.1264
  183LYS    HB1 2177   3.453   6.557   4.802  0.5222  1.2396 -1.3840
  183LYS    HB2 2178   3.302   6.544   4.915  2.3879  0.0435 -0.4717
  183LYS     CG 2179   3.263   6.528   4.705 -0.3920  0.5777  0.2022
  183LYS    HG1 2180   3.183   6.453   4.725 -0.6060  0.0117  1.7128
  183LYS    HG2 2181   3.310   6.500   4.608  1.8164 -0.0571 -0.6906
  183LYS     CD 2182   3.208   6.666   4.686  0.1670 -0.2035  0.3611
  183LYS    HD1 2183   3.142   6.666   4.597  0.6289 -0.4551  2.0794
  183LYS    HD2 2184   3.149   6.686   4.779 -1.3610 -0.4621 -0.8074
  183LYS     CE 2185   3.326   6.767   4.674 -0.6328 -0.4674 -0.0620
  183LYS    HE1 2186   3.392   6.752   4.586 -1.7596  0.0281 -0.9363
  183LYS    HE2 2187   3.401   6.759   4.756 -0.2384 -1.8756  0.6448
  183LYS     NZ 2188   3.273   6.904   4.685 -0.8170 -0.2122  0.0367
  183LYS    HZ1 2189   3.216   6.913   4.598 -0.5504  1.6471  1.3585
  183LYS    HZ2 2190   3.211   6.913   4.767  1.7178 -1.0016 -0.1421
  183LYS    HZ3 2191   3.348   6.976   4.691  1.0328 -1.5888  0.8745
  183LYS      C 2192   3.469   6.279   4.738 -0.1111  0.4482 -0.0160
  183LYS      O 2193   3.402   6.216   4.658 -0.2975  0.0551 -0.6124
  184GLU      N 2194   3.603   6.296   4.727 -0.3839  0.3834  0.5431
  184GLU     HN 2195   3.644   6.362   4.789 -1.7162  0.0883 -1.1273
  184GLU     CA 2196   3.697   6.235   4.634 -0.5856  0.4756 -0.2393
  184GLU     HA 2197   3.653   6.244   4.536  0.5954  0.0538  0.7584
  184GLU     CB 2198   3.840   6.292   4.645  0.2972  0.4966 -0.5712
  184GLU    HB1 2199   3.907   6.226   4.586 -1.6783 -1.1876  0.4893
  184GLU    HB2 2200   3.870   6.296   4.751 -1.0933  0.6745  0.8023
  184GLU     CG 2201   3.849   6.441   4.584 -0.5988 -0.2165 -0.1853
  184GLU    HG1 2202   3.786   6.438   4.493 -2.5912 -3.4323 -0.0026
  184GLU    HG2 2203   3.950   6.447   4.538  0.3393  1.7642  0.2279
  184GLU     CD 2204   3.830   6.558   4.673 -0.0697 -0.4238 -0.3315
  184GLU    OE1 2205   3.907   6.658   4.671 -0.6031 -0.0009 -0.0071
  184GLU    OE2 2206   3.718   6.562   4.736 -0.4094  0.4194  0.1889
  184GLU      C 2207   3.705   6.085   4.655 -0.3556 -0.3336  0.0624
  184GLU      O 2208   3.722   6.010   4.556  0.0726 -0.2302  0.1512
  185ALA      N 2209   3.696   6.035   4.778  0.1395 -0.1818 -0.3655
  185ALA     HN 2210   3.695   6.096   4.857 -2.7173 -0.7626  0.3587
  185ALA     CA 2211   3.680   5.894   4.812 -0.7398  0.3503  0.3101
  185ALA     HA 2212   3.758   5.843   4.757  0.5405  0.7637 -1.6041
  185ALA     CB 2213   3.696   5.863   4.962  0.2118 -1.3721 -0.1660
  185ALA    HB1 2214   3.797   5.895   4.996  0.6297 -1.2865  2.3137
  185ALA    HB2 2215   3.625   5.918   5.028 -2.1883  2.2125  1.5722
  185ALA    HB3 2216   3.688   5.754   4.978 -1.0394  2.1736  1.0449
  185ALA      C 2217   3.547   5.850   4.758 -0.6072  0.7277  0.0585
  185ALA      O 2218   3.545   5.740   4.698 -0.7753  0.0224  0.3198
  186LYS      N 2219   3.434   5.921   4.778 -0.0869  0.0427  0.1513
  186LYS     HN 2220   3.440   6.006   4.829  1.4510 -2.9366 -1.3180
  186LYS     CA 2221   3.313   5.872   4.718 -0.6319  0.1661 -0.7764
  186LYS     HA 2222   3.297   5.770   4.752 -1.0559 -0.7583  2.2254
  186LYS     CB 2223   3.191   5.954   4.763 -0.8115  0.4261  0.5755
  186LYS    HB1 2224   3.105   5.935   4.696  0.8758 -0.3818  0.1825
  186LYS    HB2 2225   3.222   6.060   4.756 -0.0263  0.8553 -0.2055
  186LYS     CG 2226   3.161   5.933   4.914 -0.8394  0.9181  0.5192
  186LYS    HG1 2227   3.256   5.949   4.970  1.4357  0.8558  1.4435
  186LYS    HG2 2228   3.134   5.825   4.914  0.6711 -1.4474 -0.3904
  186LYS     CD 2229   3.036   6.020   4.965  0.9210 -0.5723  0.3167
  186LYS    HD1 2230   3.071   6.119   4.929  2.8349 -0.8251 -0.4397
  186LYS    HD2 2231   2.947   5.989   4.906  0.7919  0.3524 -0.3037
  186LYS     CE 2232   3.020   6.018   5.114  0.0451 -0.8899  0.4604
  186LYS    HE1 2233   3.113   6.064   5.155 -1.9798 -0.1564 -0.5608
  186LYS    HE2 2234   3.021   5.913   5.149  3.3434 -2.1110 -1.0465
  186LYS     NZ 2235   2.907   6.100   5.168  0.6861  0.4126 -0.4521
  186LYS    HZ1 2236   2.879   6.079   5.266 -1.6367 -2.1569 -2.3202
  186LYS    HZ2 2237   2.933   6.200   5.165 -0.8977  0.2724  1.0596
  186LYS    HZ3 2238   2.827   6.087   5.102  1.6442 -2.4753  1.2303
  186LYS      C 2239   3.318   5.856   4.567  0.1255  0.6963  0.3090
  186LYS      O 2240   3.279   5.756   4.516  0.1497 -0.4179  0.2818
  187GLN      N 2241   3.370   5.957   4.496 -0.4761  0.3085  0.0243
  187GLN     HN 2242   3.402   6.041   4.540  1.4807 -0.5602  0.8193
  187GLN     CA 2243   3.381   5.969   4.352  0.1614 -0.1799 -0.0633
  187GLN     HA 2244   3.284   5.952   4.310 -1.9550  0.2278 -1.9853
  187GLN     CB 2245   3.441   6.099   4.300 -0.5987  0.3530  0.3119
  187GLN    HB1 2246   3.489   6.076   4.202 -0.0214 -1.1299 -2.8054
  187GLN    HB2 2247   3.528   6.108   4.368 -3.1952  0.2988 -2.1927
  187GLN     CG 2248   3.336   6.217   4.314 -0.3462  0.6667 -0.6286
  187GLN    HG1 2249   3.296   6.209   4.417  1.7973  0.1950  1.8806
  187GLN    HG2 2250   3.253   6.207   4.240  2.5048  0.6445  0.8454
  187GLN     CD 2251   3.406   6.353   4.324  0.1010 -0.2173  0.4895
  187GLN    OE1 2252   3.530   6.359   4.329 -0.2194  0.1138  0.0353
  187GLN    NE2 2253   3.331   6.468   4.325  0.1870  0.2241 -0.2405
  187GLN   HE21 2254   3.231   6.470   4.323 -0.1755 -0.6835 -1.4676
  187GLN   HE22 2255   3.385   6.550   4.346 -1.5870  3.4312  4.4149
  187GLN      C 2256   3.464   5.848   4.296  0.1097  0.4697  0.8124
  187GLN      O 2257   3.422   5.782   4.203 -0.3376  0.2950 -0.4858
  188LEU      N 2258   3.577   5.806   4.352  0.2830  0.3154  0.0913
  188LEU     HN 2259   3.618   5.853   4.430  0.9074 -1.8485 -0.4467
  188LEU     CA 2260   3.647   5.679   4.322 -0.3416 -0.4022  0.3972
  188LEU     HA 2261   3.685   5.685   4.221  1.9676 -2.0243 -2.3939
  188LEU     CB 2262   3.787   5.690   4.391 -0.1662 -0.9078  0.3040
  188LEU    HB1 2263   3.771   5.729   4.493 -1.2609  2.8381  1.2931
  188LEU    HB2 2264   3.850   5.764   4.336 -1.5628 -0.2303  1.3030
  188LEU     CG 2265   3.875   5.570   4.400 -0.7290 -0.8548 -0.0939
  188LEU     HG 2266   3.819   5.506   4.472 -2.0841 -2.1010  2.2561
  188LEU    CD1 2267   3.908   5.502   4.263  0.1790  0.9016 -0.1861
  188LEU   HD11 2268   3.815   5.483   4.205 -3.6191  4.4047  2.0065
  188LEU   HD12 2269   3.982   5.553   4.198  1.7941 -1.4165 -1.5261
  188LEU   HD13 2270   3.942   5.397   4.278  2.5757 -3.2635  1.2385
  188LEU    CD2 2271   4.013   5.590   4.461 -0.8483  0.3302  0.5036
  188LEU   HD21 2272   4.060   5.496   4.496  0.9588 -1.7572 -0.7614
  188LEU   HD22 2273   4.091   5.632   4.394 -0.7239 -0.5749  3.2894
  188LEU   HD23 2274   3.992   5.654   4.549 -1.7842  0.3297  0.0214
  188LEU      C 2275   3.568   5.552   4.339 -0.0884 -0.1811  0.1947
  188LEU      O 2276   3.550   5.465   4.249 -0.1793  0.3960  0.5069
  189VAL      N 2277   3.504   5.537   4.461 -0.3342  0.0395  0.0003
  189VAL     HN 2278   3.513   5.604   4.535 -0.0884  0.4239  0.4893
  189VAL     CA 2279   3.408   5.427   4.471 -1.4055  0.6743 -0.1246
  189VAL     HA 2280   3.467   5.341   4.445 -1.9771  1.0611 -0.4349
  189VAL     CB 2281   3.359   5.413   4.615 -0.3507  0.2439  0.0428
  189VAL     HB 2282   3.317   5.512   4.643 -0.7651  2.0535 -1.6663
  189VAL    CG1 2283   3.246   5.314   4.635  0.1446  0.4850 -1.0813
  189VAL   HG11 2284   3.218   5.309   4.742 -2.8170 -0.5426  0.0503
  189VAL   HG12 2285   3.152   5.340   4.583 -0.5320 -0.2852 -2.6238
  189VAL   HG13 2286   3.281   5.215   4.598 -0.9610 -1.1364 -3.6699
  189VAL    CG2 2287   3.474   5.385   4.707 -0.6193 -0.0759 -0.0838
  189VAL   HG21 2288   3.444   5.340   4.803 -1.9190 -3.2411  0.2752
  189VAL   HG22 2289   3.547   5.310   4.670 -2.0132 -1.2146  1.2431
  189VAL   HG23 2290   3.525   5.478   4.740  1.4532  2.0473  0.7717
  189VAL      C 2291   3.291   5.428   4.372 -0.1896 -0.7083 -0.0725
  189VAL      O 2292   3.245   5.323   4.322 -0.3176  0.1014  0.2286
  190ALA      N 2293   3.239   5.545   4.328  0.0719  0.0292  0.3344
  190ALA     HN 2294   3.266   5.630   4.371  2.6141 -0.0143 -1.3497
  190ALA     CA 2295   3.137   5.554   4.227  0.7429  0.2396 -1.0285
  190ALA     HA 2296   3.061   5.478   4.239  0.6574  0.5246 -1.4017
  190ALA     CB 2297   3.087   5.704   4.229  0.0448  0.5278  0.4814
  190ALA    HB1 2298   2.997   5.710   4.164 -0.5619 -0.4528  0.9694
  190ALA    HB2 2299   3.053   5.725   4.333  0.7167 -1.3255 -2.0303
  190ALA    HB3 2300   3.166   5.778   4.201 -2.2389 -0.1130  1.2840
  190ALA      C 2301   3.194   5.520   4.087  0.4840 -0.3645  0.0181
  190ALA      O 2302   3.120   5.469   4.005 -0.4009  0.1745  0.1109
  191ASP      N 2303   3.323   5.545   4.051  0.2315 -0.2639  0.5346
  191ASP     HN 2304   3.377   5.582   4.127  0.3885 -0.4624  0.9081
  191ASP     CA 2305   3.388   5.515   3.921  0.7393 -0.4062  0.1398
  191ASP     HA 2306   3.321   5.542   3.840  0.2656  2.5709 -0.0233
  191ASP     CB 2307   3.512   5.595   3.891 -0.1185 -0.6323 -0.4049
  191ASP    HB1 2308   3.572   5.558   3.805 -0.1738  1.0563 -1.5584
  191ASP    HB2 2309   3.574   5.594   3.983  1.0737  0.0849 -0.1247
  191ASP     CG 2310   3.480   5.741   3.859 -0.2968  0.0882 -0.3878
  191ASP    OD1 2311   3.373   5.769   3.800 -0.1520 -0.0949  0.1246
  191ASP    OD2 2312   3.573   5.826   3.864 -0.1094 -0.8307 -0.5699
  191ASP      C 2313   3.410   5.367   3.918 -0.0432 -0.3164  0.2423
  191ASP      O 2314   3.403   5.296   3.813  0.5572 -0.5320  0.4672
  192PHE      N 2315   3.444   5.313   4.037 -0.1938  0.2977 -0.2861
  192PHE     HN 2316   3.450   5.365   4.122  3.4419 -3.2431  0.0248
  192PHE     CA 2317   3.444   5.169   4.043 -0.7160 -0.2937 -0.4120
  192PHE     HA 2318   3.504   5.128   3.964  0.5869 -1.6693  0.6369
  192PHE     CB 2319   3.514   5.135   4.173 -0.8593  0.4878  0.1181
  192PHE    HB1 2320   3.456   5.187   4.252 -0.8333  0.8530  0.9558
  192PHE    HB2 2321   3.618   5.174   4.179 -1.6346 -0.4386 -0.5215
  192PHE     CG 2322   3.530   4.987   4.206  0.4594  0.3316 -0.9500
  192PHE    CD1 2323   3.609   4.899   4.137  0.3753 -0.4660  0.0165
  192PHE    HD1 2324   3.652   4.919   4.040 -0.7700  0.5203 -0.1897
  192PHE    CE1 2325   3.628   4.765   4.184  0.9435  0.1989 -0.0184
  192PHE    HE1 2326   3.691   4.697   4.129 -2.7479 -0.7718 -0.7706
  192PHE     CZ 2327   3.572   4.719   4.309 -0.4206  0.0173  0.3977
  192PHE     HZ 2328   3.587   4.619   4.349  1.5163  1.0696 -1.8146
  192PHE    CD2 2329   3.479   4.944   4.328 -0.7524  0.5804  0.4874
  192PHE    HD2 2330   3.428   5.024   4.379 -1.2937  1.3863  1.5209
  192PHE    CE2 2331   3.499   4.818   4.382 -0.3655 -0.0125 -0.0278
  192PHE    HE2 2332   3.455   4.797   4.479  1.4291 -1.5602 -1.1696
  192PHE      C 2333   3.311   5.098   4.035  0.6056  0.5787 -0.2989
  192PHE      O 2334   3.304   5.000   3.959  0.2570 -0.1787 -0.2048
  193ASP      N 2335   3.206   5.144   4.102 -0.3618  0.4177  0.3053
  193ASP     HN 2336   3.218   5.204   4.181 -1.2130  0.5657 -0.3733
  193ASP     CA 2337   3.069   5.083   4.088 -1.0175  0.2995 -0.5878
  193ASP     HA 2338   3.089   4.978   4.097  0.5390 -1.8219 -0.7861
  193ASP     CB 2339   2.959   5.126   4.183  0.8755 -0.3676 -0.5255
  193ASP    HB1 2340   2.859   5.093   4.147 -3.4947 -0.1550 -0.7012
  193ASP    HB2 2341   2.957   5.236   4.198  0.6956  1.6105 -0.0649
  193ASP     CG 2342   2.975   5.047   4.310 -0.4841  0.3185  0.2691
  193ASP    OD1 2343   3.037   4.938   4.315  0.1472  0.2692  0.1639
  193ASP    OD2 2344   2.926   5.098   4.415 -1.0798  0.0082 -0.1311
  193ASP      C 2345   3.017   5.084   3.949  0.5152  0.0484 -0.7814
  193ASP      O 2346   2.968   4.987   3.893  0.2095 -0.2694  0.3612
  194LYS      N 2347   3.033   5.203   3.883  0.6124  0.4816  0.7822
  194LYS     HN 2348   3.057   5.276   3.947  0.7432  1.2587  0.9019
  194LYS     CA 2349   3.004   5.232   3.745 -0.4004 -0.1688 -0.0780
  194LYS     HA 2350   2.897   5.218   3.738 -0.9949 -1.5015 -1.1507
  194LYS     CB 2351   3.040   5.384   3.717  0.3942 -0.0718 -0.0836
  194LYS    HB1 2352   3.149   5.401   3.735 -0.9761 -0.7832 -0.5695
  194LYS    HB2 2353   3.002   5.428   3.812 -0.4642  0.5827  0.3191
  194LYS     CG 2354   3.000   5.440   3.579 -0.9173 -0.2256  0.4758
  194LYS    HG1 2355   3.080   5.416   3.505  2.0230 -2.0783  0.6619
  194LYS    HG2 2356   2.996   5.549   3.597 -1.0153 -0.1656 -2.3787
  194LYS     CD 2357   2.857   5.398   3.530 -0.2102  0.1630 -0.0427
  194LYS    HD1 2358   2.854   5.289   3.511  0.6459  1.5643 -0.7012
  194LYS    HD2 2359   2.782   5.420   3.609 -0.7261  0.0953 -0.4554
  194LYS     CE 2360   2.829   5.478   3.402 -0.4019  0.1291 -0.4341
  194LYS    HE1 2361   2.888   5.425   3.324  0.2341  0.2183  0.3333
  194LYS    HE2 2362   2.865   5.583   3.406 -3.5989 -0.5174  0.3183
  194LYS     NZ 2363   2.691   5.489   3.367  0.8390  0.2085  0.0478
  194LYS    HZ1 2364   2.646   5.553   3.436 -0.0210  0.6853 -0.8784
  194LYS    HZ2 2365   2.676   5.518   3.268  0.8122 -1.4804  0.1076
  194LYS    HZ3 2366   2.662   5.390   3.379 -1.0376 -1.1137  0.8607
  194LYS      C 2367   3.080   5.147   3.649 -0.1538  0.2685  0.2294
  194LYS      O 2368   3.020   5.097   3.555 -0.0534  0.0240  0.2969
  195SER      N 2369   3.212   5.117   3.679  0.1130  0.4958 -0.4250
  195SER     HN 2370   3.252   5.173   3.752 -2.2482 -2.8680  0.3139
  195SER     CA 2371   3.289   5.028   3.601  0.3125 -0.1285 -0.1253
  195SER     HA 2372   3.283   5.055   3.496 -0.6419  1.3003  2.4571
  195SER     CB 2373   3.445   5.044   3.631  0.3335  0.2254 -0.4712
  195SER    HB1 2374   3.487   5.146   3.628  1.5621  1.7075 -0.4412
  195SER    HB2 2375   3.496   5.000   3.542 -0.7716 -2.0969 -0.0864
  195SER     OG 2376   3.477   4.976   3.753 -0.2306 -0.1516 -0.8096
  195SER    HG1 2377   3.413   5.008   3.817  1.0469  1.9875 -1.0387
  195SER      C 2378   3.240   4.882   3.611  0.2928  0.0414 -0.4937
  195SER      O 2379   3.245   4.808   3.512 -0.1557 -0.0810 -0.0603
  196ILE      N 2380   3.186   4.833   3.727  0.3450  0.7902  0.1634
  196ILE     HN 2381   3.191   4.888   3.810 -1.6580 -0.1344 -0.9357
  196ILE     CA 2382   3.129   4.701   3.728 -0.1307 -0.0188  0.3882
  196ILE     HA 2383   3.200   4.626   3.694  1.5748 -0.1229 -0.2685
  196ILE     CB 2384   3.107   4.655   3.876  0.1960 -0.4852  0.9684
  196ILE     HB 2385   3.044   4.733   3.922  2.1771  0.5951 -0.4115
  196ILE    CG2 2386   3.038   4.514   3.879 -0.0728  0.3246  0.5758
  196ILE   HG21 2387   2.935   4.510   3.837 -0.1867 -2.4861  1.8673
  196ILE   HG22 2388   3.101   4.452   3.813 -0.5833 -0.6263 -2.1933
  196ILE   HG23 2389   3.047   4.474   3.983 -1.4230  0.6964  1.0971
  196ILE    CG1 2390   3.246   4.652   3.951 -0.1164 -0.8141  0.1148
  196ILE   HG11 2391   3.314   4.738   3.933 -0.8645  2.3782  1.1018
  196ILE   HG12 2392   3.301   4.565   3.909 -0.4685 -2.1624  1.9689
  196ILE     CD 2393   3.228   4.629   4.102 -0.1596 -0.0623  0.1359
  196ILE    HD1 2394   3.169   4.706   4.155 -0.5463 -1.3650 -0.2777
  196ILE    HD2 2395   3.186   4.528   4.125  0.3413  0.1728 -1.6298
  196ILE    HD3 2396   3.320   4.613   4.163 -0.4047 -2.0561 -0.9660
  196ILE      C 2397   3.008   4.692   3.639  0.1729  0.0429 -0.5621
  196ILE      O 2398   2.993   4.594   3.566  0.0600 -0.5352 -0.1197
  197GLU      N 2399   2.920   4.796   3.644 -1.0204 -0.3026 -0.0340
  197GLU     HN 2400   2.942   4.871   3.706 -0.2136  1.5043  1.6605
  197GLU     CA 2401   2.801   4.807   3.559 -0.1765 -0.9438  0.7459
  197GLU     HA 2402   2.733   4.730   3.593 -0.6469 -0.3345  0.8465
  197GLU     CB 2403   2.717   4.936   3.583  0.2487  0.4016 -0.1590
  197GLU    HB1 2404   2.638   4.955   3.507  0.6645 -0.2381  0.4782
  197GLU    HB2 2405   2.789   5.020   3.570  2.0926  2.3965  0.8348
  197GLU     CG 2406   2.653   4.953   3.723  0.8492  0.6831  0.6695
  197GLU    HG1 2407   2.737   4.945   3.795 -0.4615  1.5842  0.4263
  197GLU    HG2 2408   2.569   4.882   3.740 -1.8228  1.4295  0.3501
  197GLU     CD 2409   2.591   5.089   3.739 -0.4447  0.3570 -0.2949
  197GLU    OE1 2410   2.549   5.156   3.640  0.4660 -0.3220 -0.3729
  197GLU    OE2 2411   2.578   5.128   3.857 -0.4922 -0.0448 -0.0651
  197GLU      C 2412   2.833   4.798   3.414 -0.0660 -0.5854 -0.1173
  197GLU      O 2413   2.764   4.728   3.339 -0.3210 -0.2535 -0.2723
  198LYS      N 2414   2.932   4.872   3.360 -0.0409  0.8244  0.2838
  198LYS     HN 2415   2.983   4.926   3.425  3.1548 -0.0802  1.0488
  198LYS     CA 2416   2.976   4.859   3.227 -0.2585  0.2198 -0.4833
  198LYS     HA 2417   2.892   4.884   3.165  0.2373  2.1162  1.6843
  198LYS     CB 2418   3.071   4.970   3.195 -0.1079  0.3955 -0.2172
  198LYS    HB1 2419   3.105   4.965   3.089  0.8899 -1.2263  0.2374
  198LYS    HB2 2420   3.162   4.966   3.259  0.1532  0.6856 -1.7112
  198LYS     CG 2421   3.004   5.106   3.222 -0.2592  0.5253 -0.0304
  198LYS    HG1 2422   2.965   5.110   3.326 -0.5102  2.8681  0.5149
  198LYS    HG2 2423   2.914   5.122   3.159 -0.0915 -1.9265 -2.1352
  198LYS     CD 2424   3.106   5.219   3.218 -0.7100 -0.0930  0.4628
  198LYS    HD1 2425   3.049   5.315   3.222  0.4578 -1.0432 -0.5248
  198LYS    HD2 2426   3.178   5.206   3.302 -1.9980  1.3084  1.0257
  198LYS     CE 2427   3.199   5.236   3.091  0.0485 -0.1823  0.0086
  198LYS    HE1 2428   3.137   5.262   3.003  0.0392 -0.9596  0.6745
  198LYS    HE2 2429   3.258   5.146   3.064  0.3974  0.6304 -0.3400
  198LYS     NZ 2430   3.300   5.348   3.112 -0.3769  0.4493  0.1487
  198LYS    HZ1 2431   3.257   5.435   3.151 -1.2348  0.1051  2.2136
  198LYS    HZ2 2432   3.371   5.316   3.180 -0.5807  0.0656  0.9428
  198LYS    HZ3 2433   3.357   5.376   3.030 -3.6363  0.5722  1.7194
  198LYS      C 2434   3.032   4.732   3.177  0.3731  0.5376 -0.0707
  198LYS      O 2435   2.993   4.685   3.068  0.1103  0.4992  0.1802
  199ALA      N 2436   3.119   4.666   3.252  0.2276 -0.0122  0.4724
  199ALA     HN 2437   3.140   4.692   3.346  0.2748 -0.5306  0.6335
  199ALA     CA 2438   3.143   4.529   3.227  1.0927 -0.0897 -0.4177
  199ALA     HA 2439   3.169   4.526   3.122 -2.0159  0.3421  1.3971
  199ALA     CB 2440   3.266   4.487   3.318 -0.5540 -0.1977  0.1895
  199ALA    HB1 2441   3.250   4.514   3.424  0.2079  1.2531 -1.6459
  199ALA    HB2 2442   3.274   4.377   3.325  1.9323 -0.0448 -0.0536
  199ALA    HB3 2443   3.357   4.537   3.276  2.4803 -0.8365  0.8739
  199ALA      C 2444   3.026   4.427   3.244  0.3985 -0.2858  0.5778
  199ALA      O 2445   3.005   4.340   3.161 -0.0012 -0.2619 -0.4033
  200LYS      N 2446   2.941   4.444   3.346 -0.3335  0.3197  0.1744
  200LYS     HN 2447   2.948   4.522   3.407  1.5133  1.6203  1.1381
  200LYS     CA 2448   2.826   4.355   3.375  0.8651  0.3023  0.0775
  200LYS     HA 2449   2.852   4.250   3.374  0.8811  0.4052  0.9278
  200LYS     CB 2450   2.756   4.397   3.505  0.7876 -0.2424  0.1387
  200LYS    HB1 2451   2.752   4.508   3.510 -1.4884  2.1812  3.1320
  200LYS    HB2 2452   2.821   4.350   3.583 -0.7486 -0.3207  0.4696
  200LYS     CG 2453   2.608   4.344   3.536  0.5084 -0.5159 -0.6228
  200LYS    HG1 2454   2.539   4.395   3.466  1.4962 -1.6277 -0.2273
  200LYS    HG2 2455   2.584   4.375   3.641 -0.7007  1.0681 -0.2069
  200LYS     CD 2456   2.601   4.195   3.521 -0.1294 -0.7090 -0.2635
  200LYS    HD1 2457   2.615   4.156   3.418 -0.2718 -1.5229 -0.7995
  200LYS    HD2 2458   2.688   4.154   3.576 -1.0493  2.5244  1.6202
  200LYS     CE 2459   2.477   4.143   3.592 -0.0749  0.5666 -0.0988
  200LYS    HE1 2460   2.395   4.173   3.524  2.6384  0.7991 -2.7562
  200LYS    HE2 2461   2.454   4.199   3.685 -0.5351 -1.0194 -1.3716
  200LYS     NZ 2462   2.483   4.003   3.614  0.2350 -0.1017 -0.3809
  200LYS    HZ1 2463   2.394   3.951   3.628 -0.1163  1.2099  0.6787
  200LYS    HZ2 2464   2.538   3.955   3.540  0.8593  1.1559 -2.4675
  200LYS    HZ3 2465   2.533   3.995   3.705 -1.9550 -0.4536 -0.5651
  200LYS      C 2466   2.732   4.372   3.246 -0.4193  0.1462  0.6003
  200LYS      O 2467   2.674   4.275   3.193  0.2466  0.4923  0.1183
  201SER      N 2468   2.716   4.494   3.205  0.0681  0.2208  0.2060
  201SER     HN 2469   2.740   4.574   3.260 -1.0656 -2.1325  2.1076
  201SER     CA 2470   2.640   4.536   3.087 -0.0823  0.4505  0.0916
  201SER     HA 2471   2.540   4.498   3.100  2.1215 -0.4211 -1.2616
  201SER     CB 2472   2.632   4.690   3.062  0.3391  0.1470  0.4905
  201SER    HB1 2473   2.734   4.731   3.040  1.6778  1.6088 -1.1152
  201SER    HB2 2474   2.594   4.739   3.154 -1.8341 -0.4037  0.5688
  201SER     OG 2475   2.535   4.715   2.962  0.1198  0.3728 -0.0016
  201SER    HG1 2476   2.459   4.741   3.016  1.4677 -2.2266 -0.6671
  201SER      C 2477   2.673   4.462   2.956  0.4652 -0.3124 -0.3791
  201SER      O 2478   2.586   4.422   2.878  0.1048  0.3435 -0.5295
  202ALA      N 2479   2.807   4.445   2.934 -0.8365 -0.7387  0.7371
  202ALA     HN 2480   2.878   4.480   2.996 -1.7961 -1.1540 -0.4891
  202ALA     CA 2481   2.860   4.418   2.800 -0.1572 -0.5813  0.8781
  202ALA     HA 2482   2.792   4.453   2.723  2.4828  0.4019 -0.6543
  202ALA     CB 2483   3.002   4.474   2.772 -0.4263  0.2297 -0.4785
  202ALA    HB1 2484   3.013   4.583   2.789  0.0721  2.8102 -0.4712
  202ALA    HB2 2485   3.075   4.422   2.839 -2.6744  0.2278  2.4060
  202ALA    HB3 2486   3.036   4.443   2.671 -1.1786  1.1100 -0.2714
  202ALA      C 2487   2.848   4.268   2.785 -0.3911  0.1127  0.9321
  202ALA      O 2488   2.859   4.220   2.674  0.9602 -0.1962  0.4004
  203TYR      N 2489   2.831   4.195   2.892  0.0489  0.1138 -0.1251
  203TYR     HN 2490   2.825   4.244   2.978  2.6993  1.0974  0.9543
  203TYR     CA 2491   2.815   4.049   2.898 -0.2265  0.0394  0.2268
  203TYR     HA 2492   2.864   4.000   2.814 -1.9205 -0.1857 -0.2110
  203TYR     CB 2493   2.878   3.999   3.034  0.2389 -0.4980 -0.1632
  203TYR    HB1 2494   2.823   4.058   3.111  3.1283 -1.6953 -1.0928
  203TYR    HB2 2495   2.986   4.024   3.042  0.7721  1.9106 -0.3565
  203TYR     CG 2496   2.868   3.850   3.054 -0.4173 -0.2945 -0.2881
  203TYR    CD1 2497   2.941   3.761   2.974 -0.9927  0.2358  0.6321
  203TYR    HD1 2498   3.003   3.805   2.896  0.7977  1.6318 -1.1611
  203TYR    CE1 2499   2.930   3.619   3.000  0.1558 -0.6896  0.6949
  203TYR    HE1 2500   2.986   3.548   2.941 -0.4422  2.4270  0.1117
  203TYR     CZ 2501   2.843   3.573   3.103  0.2263  0.1652  0.4144
  203TYR     OH 2502   2.834   3.434   3.133  0.2268 -0.1481  0.4708
  203TYR     HH 2503   2.861   3.387   3.054 -0.8369 -0.8705 -0.4750
  203TYR    CD2 2504   2.784   3.798   3.159  0.0985  0.5600  0.0645
  203TYR    HD2 2505   2.731   3.865   3.224  1.5815  0.0117  0.8240
  203TYR    CE2 2506   2.770   3.660   3.180  0.3868  0.2038  0.4531
  203TYR    HE2 2507   2.702   3.632   3.259 -1.9384  1.7180 -0.0977
  203TYR      C 2508   2.669   4.011   2.872 -0.4467 -0.7106 -0.5375
  203TYR      O 2509   2.574   4.086   2.907 -0.4162 -0.7661 -0.1671
  204ASN      N 2510   2.641   3.900   2.809 -0.5187  0.4768 -0.0696
  204ASN     HN 2511   2.710   3.836   2.777 -2.0841  0.9602 -0.2351
  204ASN     CA 2512   2.508   3.872   2.766  0.0824 -0.7057 -0.2123
  204ASN     HA 2513   2.443   3.958   2.759 -1.3178 -0.5171 -0.4620
  204ASN     CB 2514   2.517   3.806   2.625 -0.1017  0.8374  0.0509
  204ASN    HB1 2515   2.575   3.876   2.561  1.1080  1.4211  3.1408
  204ASN    HB2 2516   2.413   3.811   2.586 -2.4310 -0.2798 -0.3479
  204ASN     CG 2517   2.583   3.661   2.621 -0.1618  0.3316  0.3801
  204ASN    OD1 2518   2.623   3.600   2.717 -0.2614  0.5747 -0.4350
  204ASN    ND2 2519   2.606   3.619   2.493 -0.6579 -0.5777 -0.7976
  204ASN   HD21 2520   2.555   3.666   2.420  0.1387  0.6216 -0.8499
  204ASN   HD22 2521   2.655   3.533   2.480 -0.6234  2.7437 -0.6933
  204ASN      C 2522   2.436   3.773   2.856 -0.0300 -0.6132  0.4219
  204ASN      O 2523   2.325   3.732   2.836 -0.2800  0.0594 -0.6745
  205GLY      N 2524   2.504   3.720   2.958 -0.3753  0.4417 -0.2002
  205GLY     HN 2525   2.597   3.751   2.974  2.3706 -1.8461  0.8034
  205GLY     CA 2526   2.435   3.640   3.057 -0.6646  0.4558  0.7489
  205GLY    HA1 2527   2.489   3.657   3.149 -0.5753 -0.4446 -0.9217
  205GLY    HA2 2528   2.337   3.676   3.084 -0.9002 -1.8924 -0.9530
  205GLY      C 2529   2.429   3.493   3.026 -0.5852  0.0410 -0.4081
  205GLY      O 2530   2.354   3.418   3.084  0.1299  0.4872 -0.1792
  206LYS      N 2531   2.509   3.453   2.919  0.2854  0.0753  0.2459
  206LYS     HN 2532   2.561   3.517   2.864  2.9399 -2.8924 -0.4452
  206LYS     CA 2533   2.488   3.320   2.861  0.3423  0.2730 -0.8938
  206LYS     HA 2534   2.434   3.256   2.930  0.4500  0.0194 -0.9438
  206LYS     CB 2535   2.404   3.328   2.732 -0.3085  0.6835  0.1429
  206LYS    HB1 2536   2.460   3.390   2.659  0.6882  0.7031 -1.9700
  206LYS    HB2 2537   2.310   3.385   2.748 -3.0235 -2.4427 -0.0038
  206LYS     CG 2538   2.383   3.195   2.662 -0.7398 -0.6305  0.7064
  206LYS    HG1 2539   2.482   3.153   2.634 -0.3308  1.4031 -2.5888
  206LYS    HG2 2540   2.343   3.219   2.561 -0.9931  1.7898  1.3935
  206LYS     CD 2541   2.298   3.077   2.721  0.0772  0.3986  0.0073
  206LYS    HD1 2542   2.347   3.040   2.814  0.5456 -0.6585 -0.4334
  206LYS    HD2 2543   2.203   3.129   2.748  2.2463 -1.0271 -0.2714
  206LYS     CE 2544   2.275   2.960   2.628  0.0285 -0.4472  0.1145
  206LYS    HE1 2545   2.365   2.929   2.571 -0.7814 -0.8301  0.3768
  206LYS    HE2 2546   2.199   2.981   2.549 -0.7277  0.9774  0.0229
  206LYS     NZ 2547   2.224   2.841   2.700 -0.3011 -0.3327  0.0903
  206LYS    HZ1 2548   2.175   2.778   2.633 -1.5987 -0.4949 -0.1245
  206LYS    HZ2 2549   2.299   2.790   2.751  0.4068  0.8109  0.3350
  206LYS    HZ3 2550   2.160   2.873   2.776  0.7982 -1.3451 -0.5780
  206LYS      C 2551   2.621   3.247   2.838  0.4802 -0.3360  0.2110
  206LYS      O 2552   2.643   3.132   2.879  0.1709 -0.3249 -0.2617
  207ASP      N 2553   2.709   3.310   2.758  0.1534  0.0356  0.5718
  207ASP     HN 2554   2.692   3.405   2.731  0.3721  2.6345 -0.0967
  207ASP     CA 2555   2.844   3.268   2.721  0.4986 -0.3401  0.3654
  207ASP     HA 2556   2.830   3.190   2.647  1.5015  0.4154  2.3397
  207ASP     CB 2557   2.920   3.387   2.658 -0.4670  0.6228  0.3752
  207ASP    HB1 2558   3.024   3.353   2.636  0.5471 -0.5457  0.6537
  207ASP    HB2 2559   2.932   3.472   2.729 -1.9246  0.6414 -1.0724
  207ASP     CG 2560   2.857   3.434   2.528 -0.1891 -0.4346 -0.1680
  207ASP    OD1 2561   2.759   3.377   2.474  0.0918  0.1721  0.4147
  207ASP    OD2 2562   2.917   3.535   2.480 -0.3154  0.3633 -0.3113
  207ASP      C 2563   2.931   3.209   2.831  1.0478  0.1543  0.4297
  207ASP      O 2564   2.931   3.260   2.945 -0.4326  0.6765  0.0459
  208LYS      N 2565   3.001   3.090   2.806 -0.0439  0.8442  0.2393
  208LYS     HN 2566   3.003   3.054   2.713  3.8270  1.0254 -0.6986
  208LYS     CA 2567   3.106   3.032   2.891 -0.8253 -0.3441 -0.4599
  208LYS     HA 2568   3.053   2.997   2.978 -0.9193  1.4596  2.8559
  208LYS     CB 2569   3.157   2.903   2.829 -0.0970 -0.4495 -0.0105
  208LYS    HB1 2570   3.233   2.866   2.902  4.3721  2.7787  0.9999
  208LYS    HB2 2571   3.206   2.922   2.731 -2.2244 -1.1732  0.8210
  208LYS     CG 2572   3.045   2.800   2.822  0.1218  0.4645 -0.1613
  208LYS    HG1 2573   2.965   2.843   2.759  1.6808  1.5416 -0.6211
  208LYS    HG2 2574   3.001   2.785   2.922  0.8652 -1.5760  3.3430
  208LYS     CD 2575   3.089   2.661   2.762  0.3471  0.2216 -0.8573
  208LYS    HD1 2576   3.193   2.640   2.795  3.4634  1.1430  0.5465
  208LYS    HD2 2577   3.023   2.582   2.804 -0.9119  1.4963  1.9753
  208LYS     CE 2578   3.082   2.657   2.607  0.1723 -0.7218  0.1202
  208LYS    HE1 2579   3.147   2.734   2.558  2.9358 -3.3559 -0.2978
  208LYS    HE2 2580   2.977   2.679   2.576 -0.3671  0.4413  1.5442
  208LYS     NZ 2581   3.117   2.529   2.550  0.0744  0.7561 -0.3043
  208LYS    HZ1 2582   3.112   2.531   2.446  0.8312  0.5208  0.8025
  208LYS    HZ2 2583   3.216   2.509   2.573  4.6303  1.3602 -1.5809
  208LYS    HZ3 2584   3.056   2.452   2.585  0.2534 -2.8164  1.0329
  208LYS      C 2585   3.221   3.127   2.931 -0.6200  0.1868  0.4275
  208LYS      O 2586   3.278   3.198   2.849 -0.9765 -0.0414 -0.6852
  209VAL      N 2587   3.257   3.117   3.054 -0.0107  0.2074  0.2001
  209VAL     HN 2588   3.190   3.085   3.121 -0.7218 -2.3499  1.5623
  209VAL     CA 2589   3.362   3.200   3.103  0.6663  0.5850 -0.2911
  209VAL     HA 2590   3.418   3.251   3.026  3.7483  1.8822 -1.0531
  209VAL     CB 2591   3.320   3.304   3.200 -0.1293  0.1787  0.6488
  209VAL     HB 2592   3.264   3.251   3.281  1.4695  0.5843 -0.4010
  209VAL    CG1 2593   3.436   3.378   3.266 -0.1707  0.1328  0.6115
  209VAL   HG11 2594   3.512   3.398   3.187  3.2648  0.7140 -0.6266
  209VAL   HG12 2595   3.392   3.473   3.303 -0.7130  1.6920 -1.2193
  209VAL   HG13 2596   3.482   3.316   3.346  0.1960  3.3313 -0.9788
  209VAL    CG2 2597   3.230   3.410   3.129 -0.5877  0.6417  0.1217
  209VAL   HG21 2598   3.134   3.355   3.115 -0.5727 -3.2213  0.1272
  209VAL   HG22 2599   3.202   3.498   3.190  1.9540  2.3904 -1.9154
  209VAL   HG23 2600   3.272   3.447   3.034  0.6687 -4.6498 -0.4083
  209VAL      C 2601   3.468   3.106   3.172  0.9121 -0.1887  0.3787
  209VAL      O 2602   3.438   3.019   3.251  0.6295 -0.1539  0.0656
  210MET      N 2603   3.593   3.118   3.123  0.1652 -0.0652  0.3380
  210MET     HN 2604   3.607   3.183   3.049  0.2746  1.6903  1.8875
  210MET     CA 2605   3.712   3.035   3.163 -0.1626  0.4277  1.0518
  210MET     HA 2606   3.696   2.967   3.245 -0.3621 -1.9790  1.3683
  210MET     CB 2607   3.762   2.954   3.042 -0.2447  0.7085 -0.1707
  210MET    HB1 2608   3.766   3.028   2.960 -0.3185  1.5408  0.5701
  210MET    HB2 2609   3.682   2.878   3.027 -0.3794 -2.0795  0.2201
  210MET     CG 2610   3.896   2.880   3.058 -0.3883  0.0856 -0.6604
  210MET    HG1 2611   3.975   2.956   3.072 -0.8085 -1.2814 -1.9574
  210MET    HG2 2612   3.914   2.841   2.955 -1.8370 -1.5379  3.7033
  210MET     SD 2613   3.918   2.758   3.192 -0.0421  0.0277 -0.0698
  210MET     CE 2614   3.802   2.637   3.128 -0.1681  0.4183  0.0830
  210MET    HE1 2615   3.792   2.641   3.017  1.6833  3.3639 -0.8449
  210MET    HE2 2616   3.827   2.532   3.153 -1.4768  1.8753  1.3345
  210MET    HE3 2617   3.703   2.657   3.173 -2.1320 -0.6989 -0.7361
  210MET      C 2618   3.833   3.120   3.208 -0.4851 -0.0174 -0.7164
  210MET      O 2619   3.880   3.211   3.142 -0.3587 -0.2595 -0.0380
  211SER      N 2620   3.889   3.090   3.324  0.1175 -0.3519  0.8914
  211SER     HN 2621   3.871   3.010   3.380  0.3758  2.8356  1.8841
  211SER     CA 2622   3.986   3.174   3.394 -0.2274  0.5077  0.2066
  211SER     HA 2623   4.007   3.269   3.348 -0.5463  1.6838 -1.0393
  211SER     CB 2624   3.948   3.207   3.534  0.4464  0.0980 -0.4466
  211SER    HB1 2625   3.900   3.307   3.536  0.5171  0.4881  3.0876
  211SER    HB2 2626   4.029   3.221   3.609  0.1237 -0.8980  3.2194
  211SER     OG 2627   3.860   3.118   3.595  0.1797  0.0117 -0.2039
  211SER    HG1 2628   3.908   3.040   3.624 -1.1567 -2.7321 -0.3277
  211SER      C 2629   4.117   3.094   3.401 -0.5069  0.4950 -0.3404
  211SER      O 2630   4.114   2.975   3.441 -0.1972  0.1885 -0.5862
  212VAL      N 2631   4.237   3.153   3.371  0.0561  0.0641 -0.3434
  212VAL     HN 2632   4.246   3.248   3.343  1.5760  2.0333  0.5398
  212VAL     CA 2633   4.371   3.094   3.370  0.1398  0.0661 -0.2190
  212VAL     HA 2634   4.355   3.011   3.437 -0.0599 -1.6117 -0.0007
  212VAL     CB 2635   4.416   3.050   3.227 -0.7278 -0.7289 -0.3519
  212VAL     HB 2636   4.522   3.018   3.235  2.4236 -2.7138  1.5990
  212VAL    CG1 2637   4.336   2.918   3.188 -0.1039  0.6022  0.3278
  212VAL   HG11 2638   4.364   2.882   3.086 -0.1799  0.0565 -1.3528
  212VAL   HG12 2639   4.353   2.843   3.268 -0.9036 -0.2090  3.1285
  212VAL   HG13 2640   4.227   2.935   3.180 -1.2437  0.1568 -1.8114
  212VAL    CG2 2641   4.406   3.163   3.122  0.2742 -0.6156 -0.9039
  212VAL   HG21 2642   4.481   3.242   3.145  0.8106  2.9537 -0.8538
  212VAL   HG22 2643   4.424   3.133   3.017  2.8851 -1.1675  1.5894
  212VAL   HG23 2644   4.308   3.213   3.133 -1.5039  4.1138  2.3030
  212VAL      C 2645   4.470   3.189   3.433  0.2382 -0.8117 -0.4272
  212VAL      O 2646   4.461   3.310   3.428  0.4201  0.1135  0.1747
  213ILE      N 2647   4.569   3.131   3.500  0.1723  0.2818  0.4649
  213ILE     HN 2648   4.557   3.032   3.500  0.2790 -1.4108  2.3967
  213ILE     CA 2649   4.684   3.193   3.566 -0.3542  0.0075 -0.4945
  213ILE     HA 2650   4.677   3.300   3.554 -0.4030 -0.3273  1.2908
  213ILE     CB 2651   4.709   3.158   3.711  1.0568  0.2564  0.1014
  213ILE     HB 2652   4.729   3.049   3.719 -0.4154 -0.0840  0.4408
  213ILE    CG2 2653   4.824   3.230   3.780  1.0096 -0.2231  0.3853
  213ILE   HG21 2654   4.805   3.337   3.800  0.5464  1.0687  1.9610
  213ILE   HG22 2655   4.847   3.193   3.882 -0.2693  1.6162 -3.2594
  213ILE   HG23 2656   4.918   3.232   3.720  0.2595  0.7627  2.0594
  213ILE    CG1 2657   4.574   3.174   3.798  0.7188  0.0340  0.1441
  213ILE   HG11 2658   4.597   3.152   3.905 -3.8342 -0.7478  0.4548
  213ILE   HG12 2659   4.509   3.091   3.763 -0.0811 -3.4017 -1.4602
  213ILE     CD 2660   4.514   3.316   3.801  0.4798  0.2454  0.0375
  213ILE    HD1 2661   4.461   3.338   3.706 -0.4685 -0.1988  0.4153
  213ILE    HD2 2662   4.440   3.322   3.884 -1.6567  2.9897  1.3736
  213ILE    HD3 2663   4.580   3.402   3.822 -0.5859  1.3981 -2.6622
  213ILE      C 2664   4.809   3.151   3.483  0.2309  0.1811 -0.4189
  213ILE      O 2665   4.839   3.027   3.473 -0.4676 -0.1957  0.4645
  214VAL      N 2666   4.885   3.233   3.410  0.1246 -0.5118  0.2400
  214VAL     HN 2667   4.852   3.327   3.419  1.2968 -1.4640 -1.3252
  214VAL     CA 2668   5.008   3.208   3.343  0.1340 -0.1099  0.3927
  214VAL     HA 2669   5.009   3.100   3.334  0.3398 -2.0232 -2.0966
  214VAL     CB 2670   5.016   3.264   3.202  0.5141 -0.1255  0.7658
  214VAL     HB 2671   5.100   3.216   3.146 -1.2715  1.2112 -0.3916
  214VAL    CG1 2672   4.884   3.222   3.128 -0.0523  0.6636  0.2640
  214VAL   HG11 2673   4.799   3.250   3.194  0.2366  0.8875 -1.7841
  214VAL   HG12 2674   4.860   3.262   3.027 -0.2262  0.4820 -0.3560
  214VAL   HG13 2675   4.861   3.114   3.122 -1.0856  0.9282 -0.2529
  214VAL    CG2 2676   5.021   3.414   3.208 -0.1536  0.5417 -0.0296
  214VAL   HG21 2677   5.041   3.452   3.105  1.0376  3.8148 -3.3989
  214VAL   HG22 2678   4.930   3.461   3.250  0.3290 -1.4259  0.6561
  214VAL   HG23 2679   5.105   3.450   3.272  1.0547  2.2555 -2.5103
  214VAL      C 2680   5.138   3.242   3.428  0.7183  0.2389  0.0122
  214VAL      O 2681   5.151   3.342   3.501 -0.3853 -0.5239  0.5593
  215THR      N 2682   5.233   3.149   3.415  0.3839 -0.1147 -0.2134
  215THR     HN 2683   5.228   3.068   3.356 -0.6438 -0.7375  0.8036
  215THR     CA 2684   5.354   3.148   3.494 -0.9397 -0.0607  0.1200
  215THR     HA 2685   5.386   3.250   3.505  0.6798  0.7212 -0.0618
  215THR     CB 2686   5.341   3.084   3.630  0.0274  0.1366  0.1132
  215THR     HB 2687   5.336   2.973   3.631  2.0055  0.8816 -0.2770
  215THR    OG1 2688   5.232   3.135   3.704  0.0300  0.0162 -0.8190
  215THR    HG1 2689   5.152   3.097   3.667 -0.9122 -0.8279 -0.0572
  215THR    CG2 2690   5.481   3.107   3.708 -0.1017 -0.4717  1.0323
  215THR   HG21 2691   5.474   3.093   3.818  2.1377 -0.2608  3.9675
  215THR   HG22 2692   5.556   3.034   3.669  0.2607  0.0577 -2.2858
  215THR   HG23 2693   5.509   3.213   3.689 -2.0039 -2.4142 -2.7181
  215THR      C 2694   5.464   3.078   3.415 -0.2623 -0.1615 -0.3197
  215THR      O 2695   5.476   2.958   3.404 -0.6192 -0.0149 -0.2755
  216GLY      N 2696   5.543   3.157   3.344 -0.2777 -0.7951  0.2586
  216GLY     HN 2697   5.517   3.253   3.338 -1.8894 -0.2328 -0.1653
  216GLY     CA 2698   5.662   3.115   3.266 -0.3008 -0.2873 -0.0649
  216GLY    HA1 2699   5.702   3.206   3.223 -1.6702  1.3913 -1.0423
  216GLY    HA2 2700   5.739   3.072   3.329  1.7390 -0.6357  0.8429
  216GLY      C 2701   5.627   3.034   3.154 -1.1396 -1.2075  0.0257
  216GLY      O 2702   5.693   2.934   3.124 -0.2116  0.1427 -0.0672
  217GLY      N 2703   5.513   3.067   3.084 -0.3812  0.3489  0.0151
  217GLY     HN 2704   5.454   3.139   3.117 -0.6091  0.5614  0.2313
  217GLY     CA 2705   5.464   2.999   2.960 -0.4581 -0.3870  0.0638
  217GLY    HA1 2706   5.401   3.064   2.902 -5.4316  1.6618  1.5356
  217GLY    HA2 2707   5.547   2.953   2.909 -1.7805  0.2193 -1.3727
  217GLY      C 2708   5.383   2.878   2.999 -0.3998  0.2609 -0.5073
  217GLY      O 2709   5.357   2.797   2.913  0.3968  0.0172 -0.0962
  218ASN      N 2710   5.339   2.862   3.129  0.2931 -0.6365 -0.5729
  218ASN     HN 2711   5.366   2.926   3.200 -1.6260  0.2595 -0.1554
  218ASN     CA 2712   5.260   2.755   3.176 -0.8576 -0.0366  0.3887
  218ASN     HA 2713   5.242   2.683   3.098 -0.7440 -0.8100 -1.3808
  218ASN     CB 2714   5.325   2.681   3.296 -0.0881  0.0480 -0.4370
  218ASN    HB1 2715   5.386   2.752   3.356  3.0892  0.1643 -1.7379
  218ASN    HB2 2716   5.391   2.599   3.259  3.3837  0.8272 -1.6029
  218ASN     CG 2717   5.238   2.607   3.393  0.2641 -0.3210  0.3944
  218ASN    OD1 2718   5.241   2.624   3.509 -0.6183  0.2392  0.6230
  218ASN    ND2 2719   5.148   2.528   3.338 -0.0608  0.1731 -0.1738
  218ASN   HD21 2720   5.148   2.527   3.238 -2.0247 -0.7247  1.5769
  218ASN   HD22 2721   5.070   2.489   3.387 -1.8984 -1.5264  0.0958
  218ASN      C 2722   5.119   2.803   3.212 -0.7896 -0.5130 -0.1276
  218ASN      O 2723   5.099   2.899   3.285  0.2823 -0.8046  0.4682
  219ILE      N 2724   5.017   2.744   3.144  0.9138  0.5967  0.1650
  219ILE     HN 2725   5.028   2.665   3.083  1.4074  1.3892 -0.5680
  219ILE     CA 2726   4.879   2.794   3.152  0.2716 -0.0712  0.6145
  219ILE     HA 2727   4.888   2.897   3.184  0.4225 -0.7816 -0.0313
  219ILE     CB 2728   4.811   2.780   3.013 -0.3658  0.4265  0.0540
  219ILE     HB 2729   4.811   2.676   2.976 -0.6490 -1.1625 -0.3044
  219ILE    CG2 2730   4.658   2.808   3.024 -0.1641  0.6131  0.0250
  219ILE   HG21 2731   4.609   2.802   2.925 -1.7422  1.4525 -2.1037
  219ILE   HG22 2732   4.590   2.750   3.091  1.7447  0.3811 -0.8014
  219ILE   HG23 2733   4.652   2.916   3.053 -0.1320 -0.9460  1.2352
  219ILE    CG1 2734   4.885   2.869   2.906 -0.0110 -1.0300 -0.1012
  219ILE   HG11 2735   4.992   2.860   2.935 -2.4019 -2.1343 -2.1497
  219ILE   HG12 2736   4.857   2.975   2.921  4.4723 -1.5302 -1.3276
  219ILE     CD 2737   4.860   2.819   2.763 -0.0834 -0.1168 -1.4279
  219ILE    HD1 2738   4.754   2.786   2.772  1.3161 -0.8232  1.8119
  219ILE    HD2 2739   4.862   2.906   2.694 -0.0195 -1.2684 -2.0204
  219ILE    HD3 2740   4.925   2.739   2.722  1.0055  1.4970  0.6304
  219ILE      C 2741   4.797   2.713   3.254 -0.4472 -0.7005  0.7750
  219ILE      O 2742   4.746   2.601   3.229 -0.2170  0.1052  0.0635
  220GLY      N 2743   4.778   2.769   3.379 -0.0805  0.1550 -0.2945
  220GLY     HN 2744   4.840   2.845   3.399  2.4745 -0.9154  1.5415
  220GLY     CA 2745   4.705   2.704   3.485 -0.4798 -0.4973  0.1285
  220GLY    HA1 2746   4.714   2.597   3.479  1.8549  0.2339  0.0457
  220GLY    HA2 2747   4.745   2.743   3.578 -0.9677 -1.0188 -0.9314
  220GLY      C 2748   4.568   2.734   3.485  0.2562 -0.1174  0.2833
  220GLY      O 2749   4.521   2.838   3.457  0.3456  0.3601  0.9775
  221PHE      N 2750   4.481   2.639   3.527 -0.2488 -0.3835 -0.1286
  221PHE     HN 2751   4.518   2.548   3.549 -0.2162 -0.9213  0.7307
  221PHE     CA 2752   4.341   2.669   3.555  0.1915 -0.1119 -0.4481
  221PHE     HA 2753   4.302   2.732   3.477  2.9154 -0.0082  0.9170
  221PHE     CB 2754   4.258   2.536   3.554  0.1267  0.3948 -0.2403
  221PHE    HB1 2755   4.298   2.457   3.621  0.7233  1.1902 -1.7998
  221PHE    HB2 2756   4.267   2.486   3.455  1.4164 -1.9028  0.5488
  221PHE     CG 2757   4.112   2.553   3.588  0.1159  0.2635 -0.6589
  221PHE    CD1 2758   4.021   2.598   3.492  0.0179  0.6411 -0.1884
  221PHE    HD1 2759   4.053   2.645   3.400 -0.0003 -3.3283 -1.5580
  221PHE    CE1 2760   3.881   2.595   3.523 -0.0034  0.2722 -0.1474
  221PHE    HE1 2761   3.821   2.631   3.441 -0.4693 -2.0393  1.0032
  221PHE     CZ 2762   3.834   2.545   3.652  0.0168 -0.1349  0.5889
  221PHE     HZ 2763   3.729   2.538   3.676  2.0815  2.2315  0.9785
  221PHE    CD2 2764   4.067   2.489   3.706 -0.5860 -0.1024 -0.2851
  221PHE    HD2 2765   4.146   2.449   3.768 -0.7438  0.6179  2.6953
  221PHE    CE2 2766   3.930   2.486   3.737  0.3490 -0.5983  0.6248
  221PHE    HE2 2767   3.904   2.425   3.823  2.3367 -0.8010 -1.8801
  221PHE      C 2768   4.323   2.764   3.681  0.1283  0.4902  0.6187
  221PHE      O 2769   4.395   2.753   3.780  0.4895 -0.3064  0.1582
  222ALA      N 2770   4.231   2.858   3.675 -0.0729  0.1857 -0.7728
  222ALA     HN 2771   4.189   2.877   3.586  1.1807 -1.9726 -0.4630
  222ALA     CA 2772   4.180   2.925   3.791  0.6754 -0.3800 -0.1800
  222ALA     HA 2773   4.233   2.888   3.877 -0.3983 -1.1348 -0.6577
  222ALA     CB 2774   4.204   3.074   3.781 -0.4346 -0.1362 -0.1077
  222ALA    HB1 2775   4.173   3.113   3.681  2.8472  0.6000  1.4325
  222ALA    HB2 2776   4.152   3.131   3.861  0.1568  2.0908  1.3885
  222ALA    HB3 2777   4.309   3.101   3.803 -2.1858 -0.1130 -0.7793
  222ALA      C 2778   4.029   2.885   3.820  0.8317 -0.2228 -0.7971
  222ALA      O 2779   3.944   2.899   3.734 -0.2682  0.1046  0.3955
  223ALA      N 2780   3.987   2.834   3.941  0.1565  0.0502 -0.3290
  223ALA     HN 2781   4.052   2.814   4.014 -1.0421  2.1031 -3.2253
  223ALA     CA 2782   3.851   2.784   3.963 -0.3529  0.1337  0.4845
  223ALA     HA 2783   3.825   2.733   3.871 -1.1276 -0.8204 -2.3359
  223ALA     CB 2784   3.849   2.684   4.075 -0.0710  0.2539 -0.9104
  223ALA    HB1 2785   3.932   2.613   4.055 -1.4541 -1.8528  0.4408
  223ALA    HB2 2786   3.874   2.732   4.172  1.6040  0.1856 -0.7856
  223ALA    HB3 2787   3.748   2.640   4.093 -4.3366  2.6374  0.4651
  223ALA      C 2788   3.751   2.901   3.981 -0.4371  0.3770 -0.1484
  223ALA      O 2789   3.791   3.004   4.033  0.3219  0.4308 -0.5494
  224PRO      N 2790   3.628   2.897   3.943  0.2509  0.0378 -0.1892
  224PRO     CD 2791   3.583   2.808   3.843 -0.5952  1.0885  0.6100
  224PRO    HD1 2792   3.654   2.816   3.757  0.5656  0.1375 -0.3336
  224PRO    HD2 2793   3.569   2.704   3.880  0.1556 -1.6097 -2.9103
  224PRO     CA 2794   3.523   2.977   4.001 -0.1380  0.1833  0.3862
  224PRO     HA 2795   3.552   3.079   3.979  0.6758 -0.1055  2.2601
  224PRO     CB 2796   3.399   2.930   3.927 -0.2047  0.3223  0.3473
  224PRO    HB1 2797   3.332   3.017   3.908 -0.0590 -1.8196  0.0491
  224PRO    HB2 2798   3.347   2.851   3.984 -1.9165  0.1097  1.2254
  224PRO     CG 2799   3.448   2.857   3.801 -0.3313 -0.6537  0.5362
  224PRO    HG1 2800   3.451   2.938   3.725 -0.9370 -0.5380 -0.9423
  224PRO    HG2 2801   3.386   2.776   3.758  0.7025  0.7838 -1.8925
  224PRO      C 2802   3.516   2.970   4.152  0.5604 -1.2029 -0.4662
  224PRO      O 2803   3.531   2.868   4.217  0.0423  0.4019 -0.5604
  225HIS      N 2804   3.491   3.088   4.220 -0.1270  0.5920 -0.0605
  225HIS     HN 2805   3.483   3.174   4.172 -1.1599 -0.3487  1.6955
  225HIS     CA 2806   3.475   3.090   4.366  0.1613  0.6718 -0.3026
  225HIS     HA 2807   3.414   3.178   4.382  1.5653  0.6600  1.5415
  225HIS     CB 2808   3.388   2.974   4.435 -0.2710  0.3272 -0.2172
  225HIS    HB1 2809   3.379   3.002   4.542  0.3410  0.8977  1.9700
  225HIS    HB2 2810   3.443   2.877   4.430 -1.2742 -5.1588 -0.4841
  225HIS    ND1 2811   3.144   3.022   4.442  0.2655 -1.0672  0.7210
  225HIS     CG 2812   3.250   2.962   4.381 -0.0973 -0.3761 -1.0478
  225HIS    CE1 2813   3.039   2.986   4.373  0.1850 -0.1522 -0.5028
  225HIS    HE1 2814   2.934   3.012   4.384 -0.7322 -0.1332 -0.7504
  225HIS    NE2 2815   3.070   2.902   4.270  0.2420 -0.3181  0.3504
  225HIS    HE2 2816   3.001   2.859   4.211 -0.0664  0.9282  1.0052
  225HIS    CD2 2817   3.205   2.884   4.274 -0.3517  0.4828 -0.1463
  225HIS    HD2 2818   3.251   2.823   4.197  0.4558 -0.4992  1.3449
  225HIS      C 2819   3.615   3.116   4.429 -0.0905  0.4001 -0.3560
  225HIS      O 2820   3.635   3.221   4.486 -0.1417  0.4269  1.0743
  226SER      N 2821   3.706   3.018   4.423 -0.1574 -0.7417  0.2130
  226SER     HN 2822   3.686   2.934   4.372 -0.0308  1.4211  1.0461
  226SER     CA 2823   3.826   3.015   4.501 -0.0932  0.4259 -0.4057
  226SER     HA 2824   3.811   3.094   4.573 -2.7152 -2.7963  2.3983
  226SER     CB 2825   3.840   2.871   4.568  0.6291  0.9280  0.0771
  226SER    HB1 2826   3.751   2.848   4.631 -0.1724 -4.3079 -0.6368
  226SER    HB2 2827   3.922   2.864   4.642 -1.7088  0.1418 -0.1786
  226SER     OG 2828   3.859   2.778   4.463 -0.3384  0.6358 -0.8389
  226SER    HG1 2829   3.777   2.751   4.420  2.1043  0.5124 -0.1230
  226SER      C 2830   3.960   3.058   4.427 -0.2494 -0.0176 -0.4610
  226SER      O 2831   4.062   3.082   4.493 -0.8708  0.8976  0.0511
  227GLY      N 2832   3.952   3.064   4.291 -0.4623 -0.2657  0.0788
  227GLY     HN 2833   3.871   3.022   4.250 -1.9323 -0.1332 -0.0914
  227GLY     CA 2834   4.060   3.121   4.210 -0.2282  1.1324 -0.4454
  227GLY    HA1 2835   4.141   3.049   4.209 -2.5754 -0.7537 -0.2460
  227GLY    HA2 2836   4.025   3.133   4.108 -3.7462  0.6795 -1.7056
  227GLY      C 2837   4.123   3.256   4.238  0.0546 -0.1452  0.0324
  227GLY      O 2838   4.054   3.355   4.271 -0.2430  0.5364 -0.0194
  228ARG      N 2839   4.256   3.270   4.224  0.2284  0.1644 -0.5638
  228ARG     HN 2840   4.305   3.199   4.173 -2.5773 -0.6540 -0.8047
  228ARG     CA 2841   4.327   3.396   4.255  0.3522 -0.2940 -0.0659
  228ARG     HA 2842   4.293   3.427   4.353  2.3963  1.5846 -3.8252
  228ARG     CB 2843   4.486   3.376   4.234 -0.2885  0.0411  0.6055
  228ARG    HB1 2844   4.508   3.359   4.126  1.0829  1.0989  1.0227
  228ARG    HB2 2845   4.517   3.285   4.289 -1.6613 -0.5068 -3.0424
  228ARG     CG 2846   4.571   3.491   4.275  0.0797  0.4522 -0.9074
  228ARG    HG1 2847   4.513   3.540   4.356 -1.4813 -0.2940  3.2787
  228ARG    HG2 2848   4.553   3.566   4.195  4.3387 -0.5854 -3.0549
  228ARG     CD 2849   4.720   3.477   4.299  0.8957  0.1757 -0.0623
  228ARG    HD1 2850   4.775   3.572   4.281  0.3605 -0.2913 -1.5389
  228ARG    HD2 2851   4.773   3.398   4.240 -0.8488  3.8526  0.6335
  228ARG     NE 2852   4.735   3.426   4.442 -0.1167  0.5385  0.5452
  228ARG     HE 2853   4.736   3.490   4.519  1.7519  1.5842  1.4934
  228ARG     CZ 2854   4.755   3.302   4.485 -0.1560 -0.0487 -0.0672
  228ARG    NH1 2855   4.753   3.192   4.408  0.0101 -0.3869  0.0826
  228ARG   HH11 2856   4.758   3.188   4.308  0.7002  0.6403 -2.8777
  228ARG   HH12 2857   4.771   3.113   4.467  0.3662 -3.4017  1.4111
  228ARG    NH2 2858   4.763   3.271   4.610  0.0063  0.0751  0.0904
  228ARG   HH21 2859   4.781   3.347   4.674 -0.0725 -0.4782 -0.4442
  228ARG   HH22 2860   4.760   3.178   4.645  0.0753  1.1883  0.2228
  228ARG      C 2861   4.282   3.505   4.153 -0.1050  0.5727  0.4722
  228ARG      O 2862   4.291   3.486   4.031  0.2256  1.0764 -0.4006
  229VAL      N 2863   4.240   3.617   4.205 -0.0842  0.2704  0.2228
  229VAL     HN 2864   4.238   3.615   4.305 -0.2029 -2.2266 -1.5416
  229VAL     CA 2865   4.199   3.735   4.126 -0.2933  0.7513 -1.0860
  229VAL     HA 2866   4.178   3.809   4.202 -0.1976  1.7084  2.7450
  229VAL     CB 2867   4.303   3.809   4.043  0.4225 -1.3012  0.3788
  229VAL     HB 2868   4.346   3.746   3.962  1.5461  4.0119 -1.0885
  229VAL    CG1 2869   4.238   3.942   3.989  0.6006  0.2659 -0.0350
  229VAL   HG11 2870   4.317   3.995   3.931  1.4218 -0.1922 -0.4372
  229VAL   HG12 2871   4.167   3.908   3.910  2.0564 -2.2431  1.2513
  229VAL   HG13 2872   4.184   3.999   4.068  2.3294 -0.0523 -0.0459
  229VAL    CG2 2873   4.422   3.861   4.137 -0.6374 -0.1680  0.0650
  229VAL   HG21 2874   4.472   3.784   4.200 -3.6191  2.3759  0.8965
  229VAL   HG22 2875   4.504   3.901   4.074  0.4973  0.7311  1.7594
  229VAL   HG23 2876   4.386   3.946   4.199 -1.5628  1.3421  1.8427
  229VAL      C 2877   4.060   3.719   4.065  0.4077 -0.6170 -0.0209
  229VAL      O 2878   3.965   3.766   4.125  0.8250  0.4310 -0.3041
  230TRP      N 2879   4.052   3.640   3.953  0.6684  0.8540 -0.0019
  230TRP     HN 2880   4.138   3.607   3.913  0.4193  2.1126 -4.0768
  230TRP     CA 2881   3.932   3.609   3.883  0.7628  0.4961 -0.2883
  230TRP     HA 2882   3.894   3.702   3.844 -0.7670 -0.3648 -1.3790
  230TRP     CB 2883   3.973   3.521   3.763  0.0656 -0.2748  0.2017
  230TRP    HB1 2884   3.880   3.497   3.707 -0.4464  2.1843  2.3514
  230TRP    HB2 2885   4.002   3.423   3.805 -1.2104 -0.7242 -0.2993
  230TRP     CG 2886   4.088   3.562   3.677  0.9348 -0.3726  0.1396
  230TRP    CD1 2887   4.207   3.509   3.640 -1.0527  0.1151 -0.6290
  230TRP    HD1 2888   4.250   3.427   3.696 -3.5666 -1.5145 -0.5942
  230TRP    NE1 2889   4.279   3.598   3.559 -0.3244 -0.0836 -0.1128
  230TRP    HE1 2890   4.354   3.587   3.498 -0.8369 -0.2608  2.9803
  230TRP    CE2 2891   4.203   3.702   3.530 -0.5919  0.1257  0.5248
  230TRP    CD2 2892   4.080   3.680   3.597 -0.8109 -1.5757 -0.7506
  230TRP    CE3 2893   3.973   3.769   3.575  0.6133  0.5563 -0.7338
  230TRP    HE3 2894   3.874   3.762   3.618  2.4753  0.6343  0.9147
  230TRP    CZ3 2895   3.990   3.876   3.485  0.1090  0.7659  0.1148
  230TRP    HZ3 2896   3.908   3.945   3.479  0.5247 -1.7139  1.3156
  230TRP    CZ2 2897   4.220   3.806   3.444  0.4352  0.2148  0.1533
  230TRP    HZ2 2898   4.314   3.819   3.393  0.2312 -0.3549  1.1194
  230TRP    CH2 2899   4.113   3.902   3.428  0.0554 -0.9202 -0.6579
  230TRP    HH2 2900   4.109   3.972   3.346  0.4530 -0.5055  2.2110
  230TRP      C 2901   3.826   3.533   3.953 -0.4950  0.0736  0.0763
  230TRP      O 2902   3.713   3.528   3.910  0.1048  0.2269 -0.0820
  231GLY      N 2903   3.860   3.448   4.057  1.1676  0.2010  0.3926
  231GLY     HN 2904   3.956   3.441   4.083  0.8185  2.6335  1.6384
  231GLY     CA 2905   3.759   3.361   4.115  0.0541 -0.5613 -0.0925
  231GLY    HA1 2906   3.713   3.308   4.033  0.0994 -0.0773  0.7117
  231GLY    HA2 2907   3.798   3.295   4.191 -0.2311 -1.4993  0.0327
  231GLY      C 2908   3.647   3.426   4.188 -0.0507  0.7333 -0.2347
  231GLY      O 2909   3.533   3.385   4.164 -0.3800  0.1898 -0.1297
  232PRO      N 2910   3.658   3.529   4.269 -0.4208 -0.3896  0.1451
  232PRO     CD 2911   3.771   3.531   4.359 -0.5683 -0.7881  0.0056
  232PRO    HD1 2912   3.812   3.432   4.389  0.4490  1.4186 -0.5401
  232PRO    HD2 2913   3.845   3.589   4.300  3.2126 -1.8820 -0.5580
  232PRO     CA 2914   3.545   3.603   4.325  0.5261 -0.5999  0.0328
  232PRO     HA 2915   3.480   3.529   4.369  0.6827  1.2154 -1.9842
  232PRO     CB 2916   3.606   3.681   4.446 -0.2962  0.1162 -0.3678
  232PRO    HB1 2917   3.530   3.693   4.526  0.5372 -1.2993 -0.3854
  232PRO    HB2 2918   3.644   3.782   4.418 -0.9170 -0.3286  1.2182
  232PRO     CG 2919   3.731   3.603   4.487  0.6211  0.3906  0.1075
  232PRO    HG1 2920   3.707   3.534   4.571 -2.6442 -1.5776  1.6500
  232PRO    HG2 2921   3.794   3.680   4.536 -1.2998 -1.0864  3.1391
  232PRO      C 2922   3.473   3.696   4.220 -0.1592 -0.2346  0.5773
  232PRO      O 2923   3.390   3.773   4.267  0.6131  0.0403  0.1005
  233MET      N 2924   3.506   3.687   4.091 -0.5899 -0.5347 -0.8665
  233MET     HN 2925   3.590   3.649   4.053  2.1383 -1.3936 -0.7394
  233MET     CA 2926   3.438   3.776   3.998  0.3352  0.6275 -0.4513
  233MET     HA 2927   3.384   3.855   4.048  0.4425 -2.9016 -1.1820
  233MET     CB 2928   3.530   3.845   3.885 -1.0981 -0.1694  0.0064
  233MET    HB1 2929   3.465   3.900   3.815  1.4669 -0.7941 -1.2170
  233MET    HB2 2930   3.573   3.760   3.827 -0.2928  0.4990 -0.3909
  233MET     CG 2931   3.643   3.935   3.934 -0.4304 -0.1571 -0.0883
  233MET    HG1 2932   3.702   3.880   4.010 -0.7624  0.1476  1.1943
  233MET    HG2 2933   3.601   4.019   3.993  4.3496 -2.1748 -3.9695
  233MET     SD 2934   3.760   3.987   3.799  0.2952  0.0189 -0.6150
  233MET     CE 2935   3.867   4.069   3.920  0.1174  0.5525  0.5007
  233MET    HE1 2936   3.804   4.153   3.955 -1.1757 -2.1995 -0.3671
  233MET    HE2 2937   3.895   3.999   4.002 -0.8684 -1.9460 -2.3381
  233MET    HE3 2938   3.961   4.104   3.872  0.0387  0.3779  0.1158
  233MET      C 2939   3.324   3.706   3.924 -0.2295 -0.1006  1.5699
  233MET      O 2940   3.251   3.766   3.842  0.1580 -0.1943 -0.2665
  234TYR      N 2941   3.314   3.573   3.945 -0.5017  0.1332 -0.3159
  234TYR     HN 2942   3.371   3.533   4.016  0.7748 -0.5495  0.6521
  234TYR     CA 2943   3.206   3.491   3.887  0.0484 -0.3494  0.0670
  234TYR     HA 2944   3.203   3.504   3.780  0.7469 -0.2974  0.3661
  234TYR     CB 2945   3.234   3.341   3.897  0.3997 -0.0820 -0.0511
  234TYR    HB1 2946   3.140   3.281   3.902  0.2804  0.2697 -0.3792
  234TYR    HB2 2947   3.286   3.325   3.994 -1.2782 -0.6115  2.1646
  234TYR     CG 2948   3.328   3.309   3.780  0.0037  1.1591 -0.1597
  234TYR    CD1 2949   3.468   3.311   3.802 -0.0578  0.2498 -0.7990
  234TYR    HD1 2950   3.506   3.353   3.894  3.7201  0.2410 -0.9675
  234TYR    CE1 2951   3.557   3.256   3.708 -0.0613  0.5885  0.6081
  234TYR    HE1 2952   3.664   3.255   3.723 -0.6896  1.7651 -0.6540
  234TYR     CZ 2953   3.507   3.190   3.591  0.1276 -0.7763 -0.4017
  234TYR     OH 2954   3.594   3.107   3.509  0.5403  0.5458 -0.8555
  234TYR     HH 2955   3.684   3.129   3.536  0.2993  0.7559 -0.3326
  234TYR    CD2 2956   3.281   3.249   3.661  1.0796 -0.4936 -0.5921
  234TYR    HD2 2957   3.175   3.234   3.649  4.6885  0.2388  0.6553
  234TYR    CE2 2958   3.369   3.187   3.567  0.2383  0.9319 -1.2877
  234TYR    HE2 2959   3.344   3.148   3.470 -2.3202 -1.3500  0.6359
  234TYR      C 2960   3.068   3.540   3.939 -0.0455  0.1177 -0.2812
  234TYR      O 2961   2.982   3.577   3.860 -0.0169 -0.9324  0.4123
  235GLU      N 2962   3.052   3.552   4.065 -0.0865 -0.6215  0.0654
  235GLU     HN 2963   3.126   3.519   4.123 -3.7101  1.4967 -0.6708
  235GLU     CA 2964   2.939   3.610   4.139  0.1656 -0.2239 -0.1829
  235GLU     HA 2965   2.847   3.563   4.108  1.7799 -1.3341 -0.5831
  235GLU     CB 2966   2.953   3.586   4.298  0.1221 -0.2635 -0.0196
  235GLU    HB1 2967   2.932   3.483   4.334  0.5026  1.6384  0.5040
  235GLU    HB2 2968   2.867   3.634   4.349 -0.4920 -2.1912  0.7339
  235GLU     CG 2969   3.086   3.620   4.363 -0.0627  0.1186  0.8149
  235GLU    HG1 2970   3.068   3.657   4.467  0.3231  0.3549 -0.3711
  235GLU    HG2 2971   3.139   3.702   4.311 -3.6123  0.3371 -2.6056
  235GLU     CD 2972   3.172   3.498   4.364  0.0214 -0.3957 -0.2088
  235GLU    OE1 2973   3.206   3.451   4.251 -0.7965  0.2855  0.3505
  235GLU    OE2 2974   3.208   3.445   4.468  0.0820  0.3797 -0.5126
  235GLU      C 2975   2.909   3.754   4.109  0.4228 -0.6502 -0.6191
  235GLU      O 2976   2.788   3.786   4.089 -0.5331 -0.2455  0.2973
  236ILE      N 2977   3.008   3.838   4.097 -0.0886  0.3641  0.3722
  236ILE     HN 2978   3.104   3.820   4.117  0.7726 -0.3710 -2.0220
  236ILE     CA 2979   2.987   3.977   4.069  0.3221 -0.2449 -0.7055
  236ILE     HA 2980   2.920   4.014   4.145 -1.8451 -0.3057  0.5370
  236ILE     CB 2981   3.121   4.056   4.075  0.6399  0.2683 -0.0552
  236ILE     HB 2982   3.195   4.011   4.007 -1.3035  0.4164 -1.7034
  236ILE    CG2 2983   3.106   4.207   4.037 -0.3260  0.5216  0.4987
  236ILE   HG21 2984   3.083   4.228   3.930 -1.4274 -0.6230 -0.2995
  236ILE   HG22 2985   3.037   4.267   4.101 -1.1047  0.1365  1.5465
  236ILE   HG23 2986   3.200   4.260   4.061 -0.5287  0.2841  1.2052
  236ILE    CG1 2987   3.181   4.036   4.220 -0.3443  0.3597 -0.1176
  236ILE   HG11 2988   3.178   3.930   4.252  0.1541 -1.0450 -0.8397
  236ILE   HG12 2989   3.133   4.101   4.296 -2.5243 -0.6514  0.7143
  236ILE     CD 2990   3.329   4.085   4.223  0.1215 -0.2354  0.0113
  236ILE    HD1 2991   3.372   4.049   4.319  0.7068 -0.0954 -0.6071
  236ILE    HD2 2992   3.385   4.042   4.138 -2.2954  2.6818 -0.7902
  236ILE    HD3 2993   3.337   4.196   4.229  1.8006 -0.9043 -1.3552
  236ILE      C 2994   2.923   3.998   3.930 -0.2956  0.1571  0.3727
  236ILE      O 2995   2.834   4.081   3.918  0.4137  0.0031 -0.2690
  237PHE      N 2996   2.974   3.937   3.824  0.2937  0.2597 -0.6137
  237PHE     HN 2997   3.052   3.875   3.834  0.7241 -0.9196 -0.1607
  237PHE     CA 2998   2.929   3.954   3.691  0.4207  0.2734  0.0136
  237PHE     HA 2999   2.875   4.046   3.678 -1.3011 -3.2213 -0.0418
  237PHE     CB 3000   3.053   3.939   3.596 -0.0884 -0.5217  0.3908
  237PHE    HB1 3001   3.026   3.944   3.489  0.0591 -0.2143  2.0789
  237PHE    HB2 3002   3.102   3.843   3.620 -0.9204 -0.0123 -0.1558
  237PHE     CG 3003   3.143   4.063   3.610 -0.0149 -0.0410  0.2811
  237PHE    CD1 3004   3.098   4.197   3.582  0.4265 -0.3711  0.1654
  237PHE    HD1 3005   2.998   4.209   3.542 -0.3077 -0.1857 -2.2499
  237PHE    CE1 3006   3.177   4.308   3.604 -0.3667 -0.1403 -0.0105
  237PHE    HE1 3007   3.142   4.407   3.575 -0.0985 -0.3475  0.8574
  237PHE     CZ 3008   3.305   4.290   3.663 -0.6822 -0.0299 -0.4608
  237PHE     HZ 3009   3.366   4.378   3.676  0.0180  1.7237  0.9047
  237PHE    CD2 3010   3.279   4.052   3.646 -0.6958  0.5022 -0.5195
  237PHE    HD2 3011   3.318   3.952   3.658  0.3942 -2.0221 -1.5761
  237PHE    CE2 3012   3.362   4.159   3.665 -0.2046 -0.2162 -0.9400
  237PHE    HE2 3013   3.466   4.137   3.684  2.6503 -0.9966  0.0908
  237PHE      C 3014   2.812   3.851   3.653 -0.2426 -0.0124  0.4141
  237PHE      O 3015   2.739   3.868   3.553 -0.2926  0.6167 -0.1256
  238GLY      N 3016   2.798   3.735   3.731  0.2688  0.3990  0.4845
  238GLY     HN 3017   2.846   3.731   3.819  1.7376 -0.8031 -0.3834
  238GLY     CA 3018   2.707   3.620   3.706 -0.4711  0.0026 -0.2666
  238GLY    HA1 3019   2.704   3.549   3.788  0.9946  3.0460 -0.3417
  238GLY    HA2 3020   2.609   3.665   3.700  2.2057  1.5249 -0.3530
  238GLY      C 3021   2.740   3.543   3.585 -0.3365  0.3599  0.8790
  238GLY      O 3022   2.655   3.498   3.510  0.3033 -0.1278 -0.3508
  239TRP      N 3023   2.867   3.518   3.572 -0.2682 -0.0547 -0.0029
  239TRP     HN 3024   2.932   3.574   3.622  1.2356  2.2177 -0.8300
  239TRP     CA 3025   2.939   3.445   3.464 -0.0247  0.8187 -0.3594
  239TRP     HA 3026   2.908   3.495   3.374  1.6061  0.8416  1.0739
  239TRP     CB 3027   3.094   3.458   3.483  0.5873  0.7977  0.5816
  239TRP    HB1 3028   3.153   3.373   3.444  1.0245  1.2844  1.2683
  239TRP    HB2 3029   3.097   3.444   3.593 -1.2592 -0.1927  2.6236
  239TRP     CG 3030   3.164   3.588   3.450 -0.3192 -0.0046 -0.7179
  239TRP    CD1 3031   3.112   3.666   3.352  0.3990 -0.1738  0.2875
  239TRP    HD1 3032   3.013   3.651   3.313 -2.5173 -2.0882  1.0120
  239TRP    NE1 3033   3.207   3.761   3.309  0.7020  0.0610 -0.2503
  239TRP    HE1 3034   3.209   3.818   3.230 -0.1808  1.7543 -0.3015
  239TRP    CE2 3035   3.322   3.743   3.390  0.6379 -1.1507  0.5524
  239TRP    CD2 3036   3.297   3.641   3.476  0.0610 -0.1699  0.0258
  239TRP    CE3 3037   3.392   3.606   3.573 -0.3761 -0.7237 -0.2598
  239TRP    HE3 3038   3.376   3.530   3.648 -0.4419 -0.7359  0.6343
  239TRP    CZ3 3039   3.521   3.664   3.568 -0.2814 -0.7631  0.3096
  239TRP    HZ3 3040   3.599   3.640   3.639 -0.3488  0.9938  1.3445
  239TRP    CZ2 3041   3.452   3.795   3.378 -0.1147  0.8177  0.5807
  239TRP    HZ2 3042   3.458   3.875   3.306  0.3297  0.2247 -1.1226
  239TRP    CH2 3043   3.550   3.762   3.471  0.4684 -0.0903  0.1329
  239TRP    HH2 3044   3.651   3.801   3.466 -1.6889 -1.8266 -1.2929
  239TRP      C 3045   2.902   3.296   3.462  0.0859  0.1033  0.3132
  239TRP      O 3046   2.895   3.234   3.572  0.3030  0.2451 -0.7253
  240THR      N 3047   2.876   3.235   3.352 -0.1847  0.0115 -0.0897
  240THR     HN 3048   2.867   3.294   3.272 -0.3444  4.3692 -2.1707
  240THR     CA 3049   2.856   3.088   3.328 -1.1412  0.2529  0.1453
  240THR     HA 3050   2.795   3.042   3.405  0.7564  1.1389  0.6044
  240THR     CB 3051   2.788   3.058   3.193 -0.5652 -0.6066 -0.2446
  240THR     HB 3052   2.852   3.106   3.115 -2.0928  1.4229  0.5760
  240THR    OG1 3053   2.666   3.133   3.183 -0.2758 -0.2659  0.1923
  240THR    HG1 3054   2.643   3.132   3.090 -2.4891 -0.5859  0.4488
  240THR    CG2 3055   2.754   2.915   3.175 -0.7752  0.5564 -0.0298
  240THR   HG21 3056   2.711   2.892   3.075  1.8945  0.7686  0.7481
  240THR   HG22 3057   2.842   2.849   3.191  1.0969 -0.2111 -3.1157
  240THR   HG23 3058   2.679   2.877   3.248 -4.0382 -0.7004  2.4014
  240THR      C 3059   2.994   3.008   3.331  0.7109 -0.9649  0.6799
  240THR      O 3060   3.068   3.041   3.232  0.1938  0.4811 -0.2594
  241PRO      N 3061   3.034   2.925   3.422  0.8242 -0.0968 -0.2851
  241PRO     CD 3062   2.972   2.898   3.550 -0.1726 -0.0575  0.3356
  241PRO    HD1 3063   2.921   2.987   3.592  2.3520 -2.9745 -1.1050
  241PRO    HD2 3064   2.897   2.817   3.557  0.2560  1.0833  0.8370
  241PRO     CA 3065   3.162   2.860   3.411  0.4716 -0.6611 -0.0918
  241PRO     HA 3066   3.237   2.938   3.400  1.5041 -0.6167 -2.6522
  241PRO     CB 3067   3.168   2.762   3.529  0.0661  0.1085 -0.8081
  241PRO    HB1 3068   3.274   2.743   3.556  0.6766 -3.2697 -0.0642
  241PRO    HB2 3069   3.114   2.665   3.520  0.3145  0.5948  1.8020
  241PRO     CG 3070   3.093   2.847   3.640 -0.5647 -0.5584 -0.2794
  241PRO    HG1 3071   3.150   2.937   3.672  3.0029 -1.0916 -2.7170
  241PRO    HG2 3072   3.057   2.780   3.721  2.2219  3.8287  1.1002
  241PRO      C 3073   3.174   2.776   3.279 -0.0126  0.4244  0.0404
  241PRO      O 3074   3.077   2.723   3.233 -0.0376 -0.1460 -0.0367
  242ALA      N 3075   3.290   2.767   3.224 -0.6478 -0.0693 -0.1821
  242ALA     HN 3076   3.354   2.837   3.255  0.6393 -0.8216 -0.3587
  242ALA     CA 3077   3.323   2.668   3.117  0.3526  0.7335 -0.2163
  242ALA     HA 3078   3.235   2.649   3.058 -2.6334 -2.4811  0.7752
  242ALA     CB 3079   3.438   2.711   3.017  0.4881 -0.2473 -0.0371
  242ALA    HB1 3080   3.526   2.731   3.081  0.9484  0.1551  2.7230
  242ALA    HB2 3081   3.469   2.631   2.946  0.1025  2.2367  1.1116
  242ALA    HB3 3082   3.418   2.802   2.956  1.1925  1.1430 -0.8469
  242ALA      C 3083   3.362   2.533   3.178  0.3854 -0.5293  0.2035
  242ALA      O 3084   3.322   2.425   3.136 -0.0198 -0.3134 -0.5391
  243LEU      N 3085   3.425   2.545   3.298 -0.1152 -0.3380  0.5417
  243LEU     HN 3086   3.459   2.634   3.326 -0.5234  0.0488 -0.7620
  243LEU     CA 3087   3.465   2.432   3.379 -0.2416  0.3299  0.4316
  243LEU     HA 3088   3.394   2.354   3.356 -2.3081 -1.1408  1.6210
  243LEU     CB 3089   3.610   2.385   3.347 -0.2475  0.1370  0.4357
  243LEU    HB1 3090   3.688   2.439   3.404 -0.4447  2.0569  2.6053
  243LEU    HB2 3091   3.602   2.402   3.237  1.0313  1.8154  0.5123
  243LEU     CG 3092   3.650   2.238   3.350  0.7304 -0.5821 -0.7368
  243LEU     HG 3093   3.568   2.176   3.306  1.6757  2.1324  1.9875
  243LEU    CD1 3094   3.766   2.203   3.253 -0.2514  0.4511  0.4434
  243LEU   HD11 3095   3.794   2.096   3.247  0.3098  2.1862  0.9829
  243LEU   HD12 3096   3.739   2.230   3.148  1.4852  0.2487  1.1731
  243LEU   HD13 3097   3.850   2.268   3.286  2.8002 -1.0904  1.0153
  243LEU    CD2 3098   3.677   2.203   3.497  0.1497 -0.1025  0.3494
  243LEU   HD21 3099   3.583   2.176   3.550 -2.3095 -0.2090 -1.5258
  243LEU   HD22 3100   3.738   2.110   3.489  1.0331 -0.2315 -2.1546
  243LEU   HD23 3101   3.730   2.286   3.547 -1.0710  3.3291  0.8067
  243LEU      C 3102   3.461   2.474   3.525 -0.2468  1.0317  0.1730
  243LEU      O 3103   3.499   2.586   3.558  0.9893 -0.0541  0.3859
  244GLU      N 3104   3.404   2.385   3.616 -0.2309  0.3206 -0.1455
  244GLU     HN 3105   3.364   2.298   3.588  1.6504 -1.5916  1.1237
  244GLU     CA 3106   3.406   2.398   3.760  0.0700  0.3884 -0.5312
  244GLU     HA 3107   3.464   2.486   3.784 -1.3116  0.3079 -0.2997
  244GLU     CB 3108   3.261   2.397   3.823  0.2107  1.5262 -0.2358
  244GLU    HB1 3109   3.264   2.366   3.930  0.5410  0.6031  2.1388
  244GLU    HB2 3110   3.199   2.317   3.777  0.3563 -0.5444 -0.1871
  244GLU     CG 3111   3.189   2.532   3.808 -0.7295 -0.0022 -0.0637
  244GLU    HG1 3112   3.207   2.566   3.704 -1.9155 -1.6425 -1.9185
  244GLU    HG2 3113   3.240   2.612   3.867  0.5975  2.7230 -1.0093
  244GLU     CD 3114   3.050   2.536   3.857 -0.1117  0.1689 -0.5493
  244GLU    OE1 3115   3.013   2.586   3.969  0.3892 -0.1911 -0.3693
  244GLU    OE2 3116   2.954   2.488   3.781  0.3584 -0.0926  0.2617
  244GLU      C 3117   3.481   2.271   3.814  0.1881  0.5317 -0.2022
  244GLU      O 3118   3.473   2.169   3.758  0.7967 -0.0321  0.2334
  245VAL      N 3119   3.547   2.282   3.932  0.3284  0.2943  0.2623
  245VAL     HN 3120   3.542   2.370   3.979  2.6364  0.3339  1.2127
  245VAL     CA 3121   3.607   2.164   4.000  0.5363 -0.2393 -0.8948
  245VAL     HA 3122   3.579   2.078   3.941  0.4043 -0.1840  1.6584
  245VAL     CB 3123   3.760   2.162   3.998  0.5480  0.1617 -1.2841
  245VAL     HB 3124   3.795   2.072   4.052  0.1684 -0.8975 -1.3865
  245VAL    CG1 3125   3.806   2.154   3.850 -0.5655  0.4069  0.0556
  245VAL   HG11 3126   3.763   2.064   3.802 -0.0554 -4.7320  0.0686
  245VAL   HG12 3127   3.767   2.243   3.795  0.9106  3.0366  1.8678
  245VAL   HG13 3128   3.916   2.142   3.860  1.6105  0.7694 -1.7814
  245VAL    CG2 3129   3.809   2.290   4.062 -0.7346 -0.0145  0.3428
  245VAL   HG21 3130   3.918   2.302   4.045 -0.5714 -0.6227 -0.9718
  245VAL   HG22 3131   3.771   2.375   4.001  1.5613  0.5928 -3.5317
  245VAL   HG23 3132   3.785   2.321   4.165  0.9001 -0.9700  0.6041
  245VAL      C 3133   3.557   2.155   4.146  0.2999  1.1205  0.3489
  245VAL      O 3134   3.516   2.263   4.195  0.7263  0.1440  1.3597
  246SER      N 3135   3.544   2.030   4.200 -0.2365 -0.6482  0.4337
  246SER     HN 3136   3.575   1.948   4.151  0.7604  3.0781  0.2684
  246SER     CA 3137   3.501   2.033   4.340  0.3138 -0.6368 -0.0167
  246SER     HA 3138   3.411   2.094   4.343  0.8601 -0.2296 -0.4778
  246SER     CB 3139   3.451   1.895   4.386 -0.0365 -0.0119 -1.0860
  246SER    HB1 3140   3.411   1.911   4.488  2.5091 -1.8864 -0.0818
  246SER    HB2 3141   3.536   1.825   4.403 -1.3907  0.3848  1.3383
  246SER     OG 3142   3.347   1.849   4.301 -0.1054 -0.3604  0.1082
  246SER    HG1 3143   3.386   1.839   4.214  0.5438 -1.3368  1.1188
  246SER      C 3144   3.601   2.083   4.442 -1.1033 -0.6669  0.6765
  246SER      O 3145   3.559   2.130   4.549 -0.2031 -0.0004 -0.2633
  247ASN      N 3146   3.730   2.058   4.421  0.3793  0.1221 -0.2881
  247ASN     HN 3147   3.762   2.022   4.333  0.9449  0.4486  0.2243
  247ASN     CA 3148   3.838   2.083   4.518 -0.2498  0.3015 -0.4364
  247ASN     HA 3149   3.917   2.030   4.467  0.3766 -0.0812 -1.2616
  247ASN     CB 3150   3.873   2.230   4.541  0.9400 -0.3375 -0.0859
  247ASN    HB1 3151   3.941   2.243   4.627 -1.1681  0.5401 -1.2157
  247ASN    HB2 3152   3.782   2.291   4.562 -1.2001 -1.1751  2.6532
  247ASN     CG 3153   3.945   2.290   4.420 -0.3891  1.0117 -0.1564
  247ASN    OD1 3154   4.014   2.230   4.344  0.4595  0.1906  0.7560
  247ASN    ND2 3155   3.927   2.424   4.412 -0.1108  0.2096  0.8145
  247ASN   HD21 3156   3.883   2.473   4.487  0.9823  1.8205 -2.0542
  247ASN   HD22 3157   3.969   2.460   4.329  0.7467 -1.0336  0.3225
  247ASN      C 3158   3.828   2.010   4.653  0.3420 -0.0191  0.0734
  247ASN      O 3159   3.852   2.070   4.757 -0.1975 -0.0414  0.5485
  248SER      N 3160   3.797   1.883   4.650  0.2303  0.0146  0.2462
  248SER     HN 3161   3.805   1.824   4.571  1.9457 -0.0669 -1.9281
  248SER     CA 3162   3.768   1.817   4.778  0.1284  0.0088  0.6549
  248SER     HA 3163   3.834   1.850   4.857 -0.4307 -2.3781  2.8384
  248SER     CB 3164   3.614   1.825   4.815  0.1807  0.0411  0.0634
  248SER    HB1 3165   3.590   1.929   4.845 -1.5089  1.0222  0.4608
  248SER    HB2 3166   3.584   1.758   4.898 -0.1760  3.1150 -1.7160
  248SER     OG 3167   3.529   1.793   4.704 -0.6324 -0.4321 -0.7574
  248SER    HG1 3168   3.442   1.809   4.742 -1.2665 -1.0688 -1.2933
  248SER      C 3169   3.812   1.670   4.765 -0.1403  1.0227 -0.9140
  248SER      O 3170   3.843   1.632   4.653 -0.0353  0.1657 -0.6150
  249THR      N 3171   3.811   1.596   4.877 -1.1514  0.0213 -0.4131
  249THR     HN 3172   3.805   1.652   4.959  1.7461 -0.7580 -0.1926
  249THR     CA 3173   3.843   1.455   4.882 -0.1456 -0.4322  0.0211
  249THR     HA 3174   3.943   1.441   4.844 -0.9639  0.0132  1.4505
  249THR     CB 3175   3.831   1.389   5.018  0.0223 -0.5061 -0.1072
  249THR     HB 3176   3.834   1.278   5.022  1.0544  3.2639 -0.3412
  249THR    OG1 3177   3.705   1.423   5.077  0.1458  0.0302 -0.7567
  249THR    HG1 3178   3.685   1.344   5.128  2.9941  0.4146  0.4767
  249THR    CG2 3179   3.939   1.443   5.112  0.1374  0.2321 -0.4992
  249THR   HG21 3180   3.943   1.364   5.190  1.5313  0.8391 -1.0298
  249THR   HG22 3181   4.040   1.437   5.066 -0.7605  2.8114 -1.5876
  249THR   HG23 3182   3.914   1.543   5.155  0.4026  0.5691  0.9747
  249THR      C 3183   3.763   1.369   4.786 -0.2014 -0.2039 -0.5663
  249THR      O 3184   3.804   1.265   4.732 -0.4672  0.4759  0.4614
  250ALA      N 3185   3.634   1.413   4.766  0.1996 -0.3715 -0.2048
  250ALA     HN 3186   3.598   1.498   4.803 -1.9702 -0.0051  1.0806
  250ALA     CA 3187   3.542   1.332   4.683  1.1191  0.3971  0.3267
  250ALA     HA 3188   3.578   1.231   4.687  2.4087  1.2193 -1.4121
  250ALA     CB 3189   3.406   1.347   4.758 -0.2775  0.2731  0.2020
  250ALA    HB1 3190   3.424   1.309   4.861 -2.4774  0.2232 -1.6421
  250ALA    HB2 3191   3.371   1.452   4.769  0.4736 -2.2130  0.9110
  250ALA    HB3 3192   3.327   1.277   4.724  1.6906  2.8694  1.7522
  250ALA      C 3193   3.527   1.374   4.539 -0.1941 -0.0663 -0.0313
  250ALA      O 3194   3.424   1.341   4.479  0.0928 -0.1732  0.1030
  251GLY      N 3195   3.625   1.451   4.484 -0.9164  0.2031  0.0627
  251GLY     HN 3196   3.699   1.478   4.544  2.5943  1.6019  0.5878
  251GLY     CA 3197   3.627   1.492   4.342  0.2692  0.2992  0.8100
  251GLY    HA1 3198   3.622   1.405   4.279  0.5436  1.1512 -1.0330
  251GLY    HA2 3199   3.540   1.553   4.326 -1.9353  1.1330  0.7774
  251GLY      C 3200   3.752   1.563   4.299 -1.2903  0.1560 -0.0980
  251GLY      O 3201   3.847   1.584   4.375  0.0539 -0.4690 -0.4740
  252HIS      N 3202   3.764   1.599   4.170 -0.6067 -0.0513  0.6132
  252HIS     HN 3203   3.687   1.586   4.107  1.4573  1.2330 -1.6621
  252HIS     CA 3204   3.875   1.672   4.108  0.4081  1.0910  0.0834
  252HIS     HA 3205   3.961   1.609   4.124  0.6978  0.2424 -0.1155
  252HIS     CB 3206   3.846   1.700   3.959 -0.4181 -0.1117 -0.0812
  252HIS    HB1 3207   3.939   1.740   3.913  0.4673  2.1384  1.3828
  252HIS    HB2 3208   3.757   1.763   3.941  3.3163 -2.1849 -2.1971
  252HIS    ND1 3209   3.728   1.578   3.782 -0.3005 -0.2322 -0.4552
  252HIS     CG 3210   3.816   1.572   3.891  0.2416 -0.4850  0.2491
  252HIS    CE1 3211   3.712   1.453   3.741 -0.5234 -0.6842  0.2447
  252HIS    HE1 3212   3.638   1.435   3.662  0.4016 -0.6973 -0.6753
  252HIS    NE2 3213   3.780   1.365   3.815  0.2139  0.0488  0.0347
  252HIS    HE2 3214   3.798   1.269   3.794 -2.9803 -1.2282  0.6078
  252HIS    CD2 3215   3.849   1.442   3.911 -0.4040 -0.3163 -0.6884
  252HIS    HD2 3216   3.895   1.384   3.990  1.0945  0.2996 -0.9392
  252HIS      C 3217   3.911   1.805   4.163 -0.9333 -0.1661  0.3451
  252HIS      O 3218   3.832   1.881   4.220 -0.3930 -0.9248  1.0532
  253LYS      N 3219   4.037   1.833   4.162  0.1251  0.2637 -0.5483
  253LYS     HN 3220   4.097   1.777   4.105  5.6780 -0.5963 -1.2622
  253LYS     CA 3221   4.117   1.954   4.210 -0.6467  0.0851 -0.5696
  253LYS     HA 3222   4.052   2.016   4.269  2.4236 -0.7575 -1.8415
  253LYS     CB 3223   4.248   1.921   4.278 -0.6652  0.3330  0.2730
  253LYS    HB1 3224   4.283   2.006   4.341 -3.7062  0.8452 -0.5785
  253LYS    HB2 3225   4.321   1.901   4.197  0.8882 -3.1136 -1.7611
  253LYS     CG 3226   4.243   1.784   4.359 -0.0716  0.1335 -0.2343
  253LYS    HG1 3227   4.337   1.756   4.411 -0.5397 -0.4486  1.6137
  253LYS    HG2 3228   4.224   1.705   4.283 -1.7400 -0.8070 -2.2579
  253LYS     CD 3229   4.145   1.804   4.477  0.6868 -0.0143  0.4092
  253LYS    HD1 3230   4.186   1.889   4.536 -3.2462  1.0467 -0.2334
  253LYS    HD2 3231   4.040   1.833   4.452 -1.9216 -1.2654  3.0793
  253LYS     CE 3232   4.130   1.683   4.571 -0.4923 -0.4094  0.8635
  253LYS    HE1 3233   4.061   1.700   4.656  3.3252  1.6442  1.2375
  253LYS    HE2 3234   4.230   1.673   4.619  2.9637  0.1001 -0.9631
  253LYS     NZ 3235   4.087   1.563   4.496  0.1317 -0.1315  0.0169
  253LYS    HZ1 3236   4.137   1.554   4.406 -0.5191 -2.5031  0.6705
  253LYS    HZ2 3237   4.100   1.474   4.549 -2.2056  0.2205 -0.1626
  253LYS    HZ3 3238   3.986   1.570   4.473 -0.6577 -0.1663  0.4860
  253LYS      C 3239   4.134   2.034   4.084 -0.4916  0.4798  0.1580
  253LYS      O 3240   4.139   1.981   3.974  0.3940 -0.0712  0.0480
  254GLY      N 3241   4.166   2.163   4.101  0.1561 -0.0398 -0.5151
  254GLY     HN 3242   4.155   2.207   4.189  1.2649  0.9547 -3.7512
  254GLY     CA 3243   4.209   2.246   3.992 -0.9271  0.3347 -0.1789
  254GLY    HA1 3244   4.134   2.238   3.915 -1.6425 -1.2305  0.2274
  254GLY    HA2 3245   4.218   2.347   4.030 -0.6047 -0.1434  0.9506
  254GLY      C 3246   4.345   2.207   3.927  0.1374  0.8436 -0.2770
  254GLY      O 3247   4.360   2.245   3.807  0.3380 -0.6472 -0.5140
  255ASP      N 3248   4.437   2.132   3.994 -0.0587  0.1766 -0.3508
  255ASP     HN 3249   4.427   2.112   4.091 -0.3200 -0.0578 -0.9553
  255ASP     CA 3250   4.550   2.079   3.927  0.2603  0.2574  0.3791
  255ASP     HA 3251   4.581   2.145   3.848 -0.0335  1.0416  3.1112
  255ASP     CB 3252   4.663   2.041   4.027  0.0366 -0.8041 -0.2196
  255ASP    HB1 3253   4.655   1.939   4.070 -3.5120 -0.0944  0.4110
  255ASP    HB2 3254   4.661   2.107   4.117 -2.5545 -0.3155  1.4245
  255ASP     CG 3255   4.799   2.049   3.962  0.2111 -0.6629 -0.1301
  255ASP    OD1 3256   4.818   2.127   3.866  0.1558 -0.0354  0.4741
  255ASP    OD2 3257   4.900   1.993   4.018 -0.0699 -0.2177  0.1385
  255ASP      C 3258   4.519   1.951   3.843  0.7926  0.1823  0.1595
  255ASP      O 3259   4.592   1.914   3.750  0.2458 -0.1435 -0.3245
  256ASP      N 3260   4.410   1.881   3.868 -0.0692 -0.2658  0.5581
  256ASP     HN 3261   4.354   1.892   3.950  1.1077  3.8673 -0.7020
  256ASP     CA 3262   4.373   1.771   3.771  0.2536  0.4865  0.1010
  256ASP     HA 3263   4.454   1.699   3.769 -6.4298  1.3197  3.5298
  256ASP     CB 3264   4.255   1.695   3.830 -0.1143 -0.3685  0.2902
  256ASP    HB1 3265   4.230   1.608   3.764  1.3371 -0.2571  0.2576
  256ASP    HB2 3266   4.163   1.756   3.835 -2.6188 -0.7577  4.5729
  256ASP     CG 3267   4.283   1.639   3.969  0.4136  0.7398 -0.3972
  256ASP    OD1 3268   4.397   1.610   4.006  0.1751  0.1263 -0.3111
  256ASP    OD2 3269   4.177   1.595   4.024 -0.1481 -0.7953 -0.1965
  256ASP      C 3270   4.342   1.802   3.629 -0.4916 -0.2858  0.1498
  256ASP      O 3271   4.368   1.737   3.533 -0.4411 -0.7144 -0.1397
  257VAL      N 3272   4.281   1.921   3.609  0.0780  0.1887  0.0243
  257VAL     HN 3273   4.238   1.972   3.683 -2.9323 -0.6383 -0.3738
  257VAL     CA 3274   4.266   1.992   3.487  0.8213  0.3388  0.5949
  257VAL     HA 3275   4.212   1.929   3.417 -3.4975  3.3955  3.1181
  257VAL     CB 3276   4.184   2.119   3.512  0.0937 -0.1924 -0.5669
  257VAL     HB 3277   4.244   2.182   3.581  2.6826  0.2069 -0.6721
  257VAL    CG1 3278   4.167   2.205   3.379  0.0760  1.0158 -0.1596
  257VAL   HG11 3279   4.091   2.283   3.403  1.5098 -3.1701  0.5619
  257VAL   HG12 3280   4.266   2.247   3.350 -1.8984  0.8687 -1.6167
  257VAL   HG13 3281   4.122   2.140   3.301 -4.3366 -1.9496 -1.4724
  257VAL    CG2 3282   4.044   2.089   3.568 -0.0769 -1.0097  0.1649
  257VAL   HG21 3283   4.053   2.039   3.667  0.7161  3.1201 -1.1438
  257VAL   HG22 3284   3.983   2.181   3.580  0.7658 -2.4331  2.5534
  257VAL   HG23 3285   3.999   2.013   3.500 -1.8374  1.2791  2.5075
  257VAL      C 3286   4.398   2.015   3.421 -0.7899 -0.2930 -0.0709
  257VAL      O 3287   4.500   2.055   3.477  0.4925 -0.6961 -0.2597
  258SER      N 3288   4.398   1.996   3.281 -0.7030 -0.1036 -0.1229
  258SER     HN 3289   4.310   1.972   3.242 -0.1516 -1.2331  2.0021
  258SER     CA 3290   4.507   2.010   3.187  0.3529  0.1207  0.0720
  258SER     HA 3291   4.597   2.046   3.235  0.2441  1.8616 -2.6443
  258SER     CB 3292   4.558   1.871   3.128 -0.4238  1.1520  0.2937
  258SER    HB1 3293   4.605   1.802   3.202  2.9580 -0.3729 -2.2346
  258SER    HB2 3294   4.626   1.896   3.044 -4.4055 -1.7666 -1.1617
  258SER     OG 3295   4.444   1.796   3.076 -0.2963 -0.0997  0.2562
  258SER    HG1 3296   4.389   1.766   3.148  0.8141  0.5157  3.3738
  258SER      C 3297   4.461   2.103   3.072 -0.0308 -0.0160 -0.3706
  258SER      O 3298   4.343   2.146   3.078  0.6522 -0.2694 -0.3398
  259VAL      N 3299   4.548   2.152   2.980  0.2994  0.0896  0.8188
  259VAL     HN 3300   4.638   2.111   2.968 -3.0098  0.4027  2.5698
  259VAL     CA 3301   4.520   2.247   2.868  0.1361 -0.1741  0.5517
  259VAL     HA 3302   4.473   2.336   2.906  0.1440  2.3151 -1.4691
  259VAL     CB 3303   4.652   2.295   2.816 -0.3661  0.2435 -0.2895
  259VAL     HB 3304   4.710   2.217   2.762 -0.5722  1.0067 -1.1687
  259VAL    CG1 3305   4.627   2.404   2.712  0.7861 -1.0815 -0.0366
  259VAL   HG11 3306   4.722   2.457   2.687 -0.4753 -1.3030 -1.9679
  259VAL   HG12 3307   4.587   2.361   2.618  2.9221 -0.6722  0.0000
  259VAL   HG13 3308   4.557   2.484   2.745 -3.8390 -2.3011  1.1011
  259VAL    CG2 3309   4.742   2.347   2.929 -0.3321  0.1714 -0.0695
  259VAL   HG21 3310   4.784   2.263   2.988  1.2009  2.6027  0.7234
  259VAL   HG22 3311   4.831   2.407   2.902 -0.0768  0.6568  1.6293
  259VAL   HG23 3312   4.680   2.402   3.004  1.2050 -0.2705  1.9319
  259VAL      C 3313   4.415   2.184   2.770  0.4679  0.2455 -0.3794
  259VAL      O 3314   4.321   2.251   2.728 -0.4095 -0.3819 -0.2109
  260GLU      N 3315   4.436   2.055   2.737  1.0274 -0.8100  0.3743
  260GLU     HN 3316   4.518   2.010   2.771  0.3524  1.4056 -0.7509
  260GLU     CA 3317   4.345   1.966   2.672 -0.2129  0.3553  0.1584
  260GLU     HA 3318   4.343   1.984   2.565  1.3520  0.1206 -1.4639
  260GLU     CB 3319   4.393   1.818   2.692  0.1244  0.2623  0.2305
  260GLU    HB1 3320   4.407   1.786   2.797  0.3694  2.1008 -1.2625
  260GLU    HB2 3321   4.494   1.817   2.646  0.7680 -0.6365  1.0338
  260GLU     CG 3322   4.309   1.710   2.620  0.0843 -0.4574 -0.0960
  260GLU    HG1 3323   4.213   1.693   2.673  0.9088  0.9817 -2.7914
  260GLU    HG2 3324   4.357   1.610   2.625 -1.4663 -2.1241  1.0138
  260GLU     CD 3325   4.297   1.732   2.474 -0.6064  0.4047 -0.6295
  260GLU    OE1 3326   4.183   1.738   2.416 -0.0038 -0.5389  0.3708
  260GLU    OE2 3327   4.405   1.733   2.409 -0.1348  0.5091 -0.1137
  260GLU      C 3328   4.211   1.970   2.737  0.9010  0.1507 -0.2594
  260GLU      O 3329   4.110   1.982   2.668 -0.0622  0.0907 -0.3514
  261ALA      N 3330   4.197   1.962   2.871  0.1387 -0.0856 -0.5170
  261ALA     HN 3331   4.278   1.958   2.928 -3.5761  0.7207 -1.1454
  261ALA     CA 3332   4.066   1.968   2.935  0.3742  0.0906 -0.2187
  261ALA     HA 3333   4.006   1.902   2.875  1.0737 -1.0004 -1.7597
  261ALA     CB 3334   4.066   1.906   3.077 -0.3349  0.6507 -0.0480
  261ALA    HB1 3335   3.965   1.872   3.109 -1.4379  2.2876  2.5809
  261ALA    HB2 3336   4.138   1.822   3.075 -0.5913 -0.2669  0.6335
  261ALA    HB3 3337   4.099   1.976   3.156  0.1570 -1.1039  0.2333
  261ALA      C 3338   4.002   2.101   2.938  0.3751 -0.4061 -0.4065
  261ALA      O 3339   3.883   2.104   2.917 -0.3874 -0.5968  0.1212
  262ILE      N 3340   4.077   2.211   2.949  0.3184  0.0677  0.8254
  262ILE     HN 3341   4.172   2.201   2.976 -1.0850  1.8457 -0.8555
  262ILE     CA 3342   4.018   2.343   2.921  0.1358 -0.3303  0.0981
  262ILE     HA 3343   3.949   2.379   2.996 -1.9059 -1.4050  0.8445
  262ILE     CB 3344   4.127   2.440   2.931  0.4124 -0.2940  0.5399
  262ILE     HB 3345   4.222   2.414   2.881  0.9452  0.3960  2.1905
  262ILE    CG2 3346   4.090   2.582   2.867  0.2036  0.2849  0.1850
  262ILE   HG21 3347   4.063   2.577   2.759  0.1505  4.3358  0.3105
  262ILE   HG22 3348   4.007   2.628   2.924 -2.0275  0.5809 -0.6766
  262ILE   HG23 3349   4.178   2.649   2.873 -1.2182  0.8005  0.2684
  262ILE    CG1 3350   4.166   2.466   3.081  0.6745  0.0607  0.1592
  262ILE   HG11 3351   4.160   2.371   3.137 -0.8300  0.0562  0.3617
  262ILE   HG12 3352   4.090   2.535   3.124 -4.2375 -0.6693 -0.6248
  262ILE     CD 3353   4.305   2.536   3.100 -0.1431  0.3330 -1.3398
  262ILE    HD1 3354   4.327   2.562   3.206  0.0166  2.6493  0.5516
  262ILE    HD2 3355   4.393   2.472   3.075 -1.2384 -1.1678  0.0433
  262ILE    HD3 3356   4.311   2.629   3.040  0.8809 -1.1841 -1.2431
  262ILE      C 3357   3.959   2.347   2.779  0.2125  0.5507  0.3680
  262ILE      O 3358   3.846   2.396   2.755  0.2201 -0.2447 -0.1431
  263ALA      N 3359   4.041   2.301   2.678 -0.3329 -0.6359  0.2626
  263ALA     HN 3360   4.135   2.275   2.702  0.1917 -0.9009 -2.2419
  263ALA     CA 3361   4.004   2.291   2.536 -0.2555 -0.6160 -0.0498
  263ALA     HA 3362   3.999   2.394   2.505  0.0401 -0.9009 -2.0879
  263ALA     CB 3363   4.129   2.234   2.467 -0.0690 -0.0583  0.3083
  263ALA    HB1 3364   4.215   2.302   2.487 -1.3875  0.2222  0.1634
  263ALA    HB2 3365   4.157   2.128   2.483 -0.9466  0.6052  2.5399
  263ALA    HB3 3366   4.118   2.244   2.357  0.1841  0.7236  1.6920
  263ALA      C 3367   3.879   2.217   2.519 -0.3619  0.3528  0.1841
  263ALA      O 3368   3.791   2.267   2.444  0.5348 -0.5116  0.1950
  264GLN      N 3369   3.854   2.095   2.587 -0.4093  0.6266  0.1643
  264GLN     HN 3370   3.919   2.058   2.653 -1.1282  1.5798 -2.4659
  264GLN     CA 3371   3.731   2.015   2.575  0.6963  0.2846  0.3085
  264GLN     HA 3372   3.706   1.982   2.475 -1.4971 -1.3279 -1.1993
  264GLN     CB 3373   3.737   1.884   2.659  0.6250 -0.4821  1.0399
  264GLN    HB1 3374   3.640   1.829   2.659  1.2560  0.0182 -1.2849
  264GLN    HB2 3375   3.760   1.903   2.766  2.7477 -0.6087 -2.3742
  264GLN     CG 3376   3.830   1.779   2.589  0.4271  0.5140  0.8841
  264GLN    HG1 3377   3.922   1.836   2.562 -1.3422  0.0348  1.1882
  264GLN    HG2 3378   3.793   1.739   2.492 -1.7975 -0.9521  1.1747
  264GLN     CD 3379   3.882   1.660   2.680 -0.0413 -0.1141  0.7817
  264GLN    OE1 3380   3.853   1.640   2.798  0.0514  0.1940  0.8373
  264GLN    NE2 3381   3.950   1.569   2.612 -1.1685  0.0223  0.3841
  264GLN   HE21 3382   3.945   1.570   2.512 -0.8469  1.0017 -4.2517
  264GLN   HE22 3383   3.968   1.489   2.669 -0.6853 -0.5212 -1.7979
  264GLN      C 3384   3.604   2.089   2.606  0.4201  0.4195 -0.5348
  264GLN      O 3385   3.503   2.075   2.536  0.3883  0.2514 -0.2844
  265THR      N 3386   3.603   2.183   2.701  0.1765  0.5519  0.7543
  265THR     HN 3387   3.687   2.186   2.755  0.5273  1.2541  3.8752
  265THR     CA 3388   3.490   2.272   2.742 -0.6490 -0.2887 -0.6571
  265THR     HA 3389   3.403   2.209   2.748  1.4291  3.4605  1.1608
  265THR     CB 3390   3.516   2.342   2.873 -0.7216 -0.7679 -0.3306
  265THR     HB 3391   3.427   2.400   2.904  0.9143 -0.8738 -1.8949
  265THR    OG1 3392   3.619   2.437   2.874  0.1284  0.1433 -0.0180
  265THR    HG1 3393   3.707   2.399   2.872  1.2238  1.2255  0.0118
  265THR    CG2 3394   3.549   2.243   2.984 -0.1017  0.3864  0.4470
  265THR   HG21 3395   3.551   2.288   3.085  0.0871  1.4692 -0.0349
  265THR   HG22 3396   3.482   2.155   2.992  0.1602  0.9967  0.8251
  265THR   HG23 3397   3.646   2.192   2.963  2.5952  1.6019 -0.0135
  265THR      C 3398   3.449   2.375   2.639  0.2732 -0.0209  0.9362
  265THR      O 3399   3.334   2.421   2.645 -0.3988 -0.2652  0.3841
  266ASN      N 3400   3.547   2.407   2.552 -0.1411 -0.3576  0.2184
  266ASN     HN 3401   3.629   2.349   2.551 -2.0657 -0.6811 -1.8434
  266ASN     CA 3402   3.539   2.502   2.434 -0.8405 -0.3887  0.1698
  266ASN     HA 3403   3.634   2.490   2.384  0.8755 -0.6880  0.4974
  266ASN     CB 3404   3.438   2.454   2.330 -0.4472  0.1241  0.1511
  266ASN    HB1 3405   3.335   2.444   2.370 -0.7015 -1.0922  0.0946
  266ASN    HB2 3406   3.476   2.354   2.300 -1.3093  0.9765 -0.9289
  266ASN     CG 3407   3.442   2.542   2.204  0.1831  0.4383 -0.3175
  266ASN    OD1 3408   3.535   2.624   2.186 -0.3025 -0.1386 -0.0296
  266ASN    ND2 3409   3.346   2.516   2.113 -0.6031 -0.3677 -0.4877
  266ASN   HD21 3410   3.285   2.437   2.118 -0.4819 -0.1291 -0.7287
  266ASN   HD22 3411   3.357   2.549   2.020 -1.1050 -0.2532 -1.3790
  266ASN      C 3412   3.518   2.644   2.481  0.0455  0.3735  0.8202
  266ASN      O 3413   3.407   2.696   2.463 -0.9128  0.5325  0.0266
  267PRO      N 3414   3.617   2.716   2.526 -0.2630  0.7148 -0.1170
  267PRO     CD 3415   3.744   2.656   2.577 -0.4147  0.3480  0.1178
  267PRO    HD1 3416   3.724   2.578   2.654 -0.9425  0.2422  1.5481
  267PRO    HD2 3417   3.800   2.620   2.488 -2.0543 -0.4752 -4.1123
  267PRO     CA 3418   3.598   2.855   2.583  0.1696 -0.0247  0.4670
  267PRO     HA 3419   3.538   2.846   2.671 -0.3036  0.1524 -0.2751
  267PRO     CB 3420   3.744   2.904   2.614 -0.4276 -0.9444  0.0799
  267PRO    HB1 3421   3.736   2.976   2.698  0.7971  0.0112  1.4912
  267PRO    HB2 3422   3.794   2.955   2.529 -0.4382 -0.8635  1.9875
  267PRO     CG 3423   3.818   2.771   2.645 -0.6094  1.4528  0.3139
  267PRO    HG1 3424   3.820   2.753   2.755 -2.7014 -0.5708  1.7859
  267PRO    HG2 3425   3.922   2.780   2.608 -0.2454  0.7052 -1.0709
  267PRO      C 3426   3.540   2.963   2.491 -0.2025 -0.2537 -0.3945
  267PRO      O 3427   3.580   2.969   2.372 -0.3631  0.0901 -0.2355
  268ASP      N 3428   3.442   3.043   2.536 -0.4991 -0.9833  0.0673
  268ASP     HN 3429   3.411   3.032   2.630 -0.8757 -1.2641 -1.4477
  268ASP     CA 3430   3.388   3.162   2.469 -0.2085 -0.3864  0.4867
  268ASP     HA 3431   3.405   3.156   2.363  2.3796  0.1904 -0.0900
  268ASP     CB 3432   3.240   3.192   2.505  0.1105  0.1960 -0.3042
  268ASP    HB1 3433   3.213   3.284   2.449 -0.0061 -0.2544 -0.6183
  268ASP    HB2 3434   3.221   3.214   2.612  0.3187 -0.3589  2.6275
  268ASP     CG 3435   3.153   3.083   2.444  0.3850 -0.3923  0.0007
  268ASP    OD1 3436   3.172   3.055   2.323 -0.2423  0.4943 -0.1102
  268ASP    OD2 3437   3.051   3.049   2.510  0.2180  0.1024 -0.6657
  268ASP      C 3438   3.470   3.287   2.511 -0.2424 -0.5265  0.1433
  268ASP      O 3439   3.504   3.374   2.429  0.3146 -0.0446 -0.0915
  269TRP      N 3440   3.514   3.291   2.640 -0.1055 -0.0635 -0.3791
  269TRP     HN 3441   3.493   3.217   2.703  0.4676  0.6437 -1.6559
  269TRP     CA 3442   3.595   3.400   2.697 -0.7248 -0.2005  0.2861
  269TRP     HA 3443   3.635   3.459   2.616 -0.1129  0.0594 -1.6492
  269TRP     CB 3444   3.496   3.490   2.780  0.3155  0.5874 -0.6954
  269TRP    HB1 3445   3.552   3.575   2.824 -2.2801  0.2468  1.3293
  269TRP    HB2 3446   3.465   3.423   2.863  0.4862  0.7594  0.0619
  269TRP     CG 3447   3.376   3.540   2.707 -0.4461 -0.0836  0.4023
  269TRP    CD1 3448   3.244   3.502   2.720  0.1228 -0.1559  0.5295
  269TRP    HD1 3449   3.204   3.424   2.783  1.3624 -1.4678 -0.7356
  269TRP    NE1 3450   3.170   3.574   2.623 -0.3011  0.1872 -0.3296
  269TRP    HE1 3451   3.080   3.559   2.588  2.4339  2.7284  1.0827
  269TRP    CE2 3452   3.255   3.664   2.560  0.7870  0.2024 -0.0025
  269TRP    CD2 3453   3.387   3.649   2.608  0.2129  0.7596  0.0864
  269TRP    CE3 3454   3.482   3.741   2.580 -0.7077 -0.4651  0.1886
  269TRP    HE3 3455   3.570   3.745   2.641 -0.1913 -1.3801 -0.9934
  269TRP    CZ3 3456   3.450   3.846   2.494 -1.0092 -0.1340  0.1523
  269TRP    HZ3 3457   3.520   3.925   2.471  2.2344  2.5755  0.0939
  269TRP    CZ2 3458   3.231   3.745   2.457  0.0698 -0.3631  0.6191
  269TRP    HZ2 3459   3.136   3.754   2.407 -0.9196 -2.4679  1.5458
  269TRP    CH2 3460   3.325   3.844   2.423  1.0518 -1.0025  0.6112
  269TRP    HH2 3461   3.307   3.920   2.348  0.4036 -1.0682 -1.3081
  269TRP      C 3462   3.705   3.343   2.783 -0.2180  0.5258 -0.0628
  269TRP      O 3463   3.670   3.264   2.874  0.2883  0.5488  0.5112
  270ILE      N 3464   3.832   3.359   2.752  0.3000  0.1128 -0.2920
  270ILE     HN 3465   3.855   3.424   2.680 -2.3266 -0.0506  1.6363
  270ILE     CA 3466   3.943   3.321   2.835 -0.7451  0.0856  0.1248
  270ILE     HA 3467   3.915   3.249   2.910  0.3729 -0.1777  1.7388
  270ILE     CB 3468   4.052   3.241   2.757  0.1457 -0.4349  0.9139
  270ILE     HB 3469   4.085   3.312   2.677  1.0017  0.8547 -3.8831
  270ILE    CG2 3470   4.172   3.217   2.852  0.3025  0.4391 -0.5149
  270ILE   HG21 3471   4.221   3.314   2.876 -1.3985 -2.7575  1.6346
  270ILE   HG22 3472   4.138   3.174   2.949 -1.6194  1.1184  2.0037
  270ILE   HG23 3473   4.247   3.154   2.800  1.9145  4.1064 -0.7625
  270ILE    CG1 3474   3.995   3.119   2.694 -0.3977 -0.2964  0.7095
  270ILE   HG11 3475   3.895   3.129   2.648 -0.1431 -0.8136 -0.8711
  270ILE   HG12 3476   3.986   3.044   2.776  1.0138  0.8090  0.4538
  270ILE     CD 3477   4.085   3.062   2.585 -0.3504 -0.1475  0.8121
  270ILE    HD1 3478   4.110   3.147   2.517  0.6782  1.4038 -2.9694
  270ILE    HD2 3479   4.183   3.030   2.626  0.1924 -2.2372 -1.4751
  270ILE    HD3 3480   4.036   2.984   2.523 -2.1801 -2.0589  2.0639
  270ILE      C 3481   4.001   3.439   2.899  0.5022  0.2545  0.0747
  270ILE      O 3482   4.027   3.540   2.834 -0.4443  0.1323 -0.4647
  271PHE      N 3483   4.010   3.438   3.032  0.6856 -0.5825  0.2844
  271PHE     HN 3484   3.984   3.356   3.082  1.3807 -0.2713  1.6297
  271PHE     CA 3485   4.059   3.540   3.115  0.5538  0.4566  0.2188
  271PHE     HA 3486   4.082   3.629   3.059 -1.5074  0.8704 -1.2742
  271PHE     CB 3487   3.953   3.578   3.219 -0.4666  0.1137 -0.2157
  271PHE    HB1 3488   3.991   3.645   3.299 -0.6331  1.1449 -0.3412
  271PHE    HB2 3489   3.911   3.490   3.273  1.2847  0.5539 -1.1494
  271PHE     CG 3490   3.842   3.649   3.145 -0.2582 -1.0400  0.9391
  271PHE    CD1 3491   3.723   3.579   3.105  0.1004  0.0745  0.1408
  271PHE    HD1 3492   3.715   3.471   3.109 -0.4710  0.5030 -1.9014
  271PHE    CE1 3493   3.609   3.654   3.061  0.2259  0.2420  0.6028
  271PHE    HE1 3494   3.517   3.605   3.034  1.5321  2.0184  2.4297
  271PHE     CZ 3495   3.602   3.791   3.068 -0.0043 -0.2413 -0.2078
  271PHE     HZ 3496   3.515   3.850   3.045 -2.2685  0.6824  1.2490
  271PHE    CD2 3497   3.839   3.787   3.152 -1.0235  0.2902  0.0660
  271PHE    HD2 3498   3.924   3.843   3.188 -1.2849  0.8589 -0.0356
  271PHE    CE2 3499   3.717   3.855   3.104  0.3319 -0.0697 -0.7752
  271PHE    HE2 3500   3.712   3.963   3.105  0.0418  1.4335 -1.6492
  271PHE      C 3501   4.190   3.503   3.187  0.7945  0.0185  0.1500
  271PHE      O 3502   4.206   3.397   3.247  0.5522 -0.1244 -0.9714
  272VAL      N 3503   4.296   3.586   3.165 -0.9535  0.0090 -0.3229
  272VAL     HN 3504   4.282   3.680   3.133  4.0602 -0.4511  0.0761
  272VAL     CA 3505   4.437   3.542   3.177 -0.0764 -0.4435 -1.0208
  272VAL     HA 3506   4.446   3.441   3.213  0.8487  1.1461  1.7072
  272VAL     CB 3507   4.515   3.554   3.045  0.2207 -0.0414 -0.7587
  272VAL     HB 3508   4.553   3.657   3.027 -0.4487  1.3142  0.4018
  272VAL    CG1 3509   4.637   3.462   3.061  0.7314 -0.1077  0.5688
  272VAL   HG11 3510   4.696   3.471   2.967  0.6219  0.8805 -2.1645
  272VAL   HG12 3511   4.699   3.494   3.148 -0.8038 -0.1765 -2.2687
  272VAL   HG13 3512   4.596   3.360   3.074 -0.3288  2.0239  2.1273
  272VAL    CG2 3513   4.430   3.522   2.925 -0.6747 -0.4456  0.1013
  272VAL   HG21 3514   4.485   3.541   2.830 -2.2011  3.8574  0.9241
  272VAL   HG22 3515   4.413   3.412   2.927  0.6294 -0.8434  0.4616
  272VAL   HG23 3516   4.330   3.571   2.915 -0.1472 -1.3169 -0.0418
  272VAL      C 3517   4.498   3.635   3.281  0.5093 -0.0735 -0.5126
  272VAL      O 3518   4.513   3.758   3.258 -0.0130 -0.1101 -0.2006
  273LEU      N 3519   4.550   3.582   3.398  0.2836  0.3469  0.5075
  273LEU     HN 3520   4.534   3.485   3.418 -0.1088 -1.7082  1.1030
  273LEU     CA 3521   4.626   3.663   3.489  0.0101  0.0346  0.3132
  273LEU     HA 3522   4.624   3.764   3.452  4.4076 -0.8898 -1.3524
  273LEU     CB 3523   4.589   3.658   3.638 -0.3565  0.7726 -0.1316
  273LEU    HB1 3524   4.567   3.552   3.664  1.3374 -0.2566 -2.1571
  273LEU    HB2 3525   4.495   3.717   3.646  1.2080  0.4606 -0.0883
  273LEU     CG 3526   4.679   3.721   3.746  0.1299 -0.0993  0.6281
  273LEU     HG 3527   4.784   3.685   3.743  0.8490 -0.8318  2.5707
  273LEU    CD1 3528   4.693   3.870   3.726  0.9803  0.7142  0.1920
  273LEU   HD11 3529   4.729   3.902   3.626  0.7745 -1.6438 -1.3858
  273LEU   HD12 3530   4.597   3.921   3.748 -2.5384 -0.7854 -0.6585
  273LEU   HD13 3531   4.758   3.916   3.804 -0.6076 -0.3992  0.5601
  273LEU    CD2 3532   4.623   3.679   3.877 -0.0149 -0.4724 -0.3561
  273LEU   HD21 3533   4.513   3.692   3.881 -0.6851  1.4805 -0.2704
  273LEU   HD22 3534   4.638   3.570   3.890  3.1730  0.3972  0.1071
  273LEU   HD23 3535   4.658   3.731   3.969 -0.0640 -1.6680  0.1385
  273LEU      C 3536   4.777   3.626   3.484  0.2696 -0.0114 -0.1209
  273LEU      O 3537   4.801   3.507   3.499  0.1330  0.3596 -0.0446
  274ASP      N 3538   4.869   3.724   3.463 -0.0848  0.3508  0.0616
  274ASP     HN 3539   4.839   3.817   3.447 -1.5374  1.0362  0.8395
  274ASP     CA 3540   5.014   3.700   3.462  0.2628 -0.5970 -0.6910
  274ASP     HA 3541   5.023   3.594   3.448  0.3363  3.2515 -2.3173
  274ASP     CB 3542   5.077   3.783   3.351  0.6429 -0.1739  0.7641
  274ASP    HB1 3543   5.091   3.888   3.384 -1.6281 -0.0778 -3.3486
  274ASP    HB2 3544   5.009   3.776   3.263  2.9524 -1.4917  0.2710
  274ASP     CG 3545   5.220   3.734   3.322 -0.7326  0.0904  0.8648
  274ASP    OD1 3546   5.284   3.672   3.410 -0.4070 -0.2020  0.8507
  274ASP    OD2 3547   5.276   3.770   3.215  0.0173  0.3316  0.2423
  274ASP      C 3548   5.077   3.719   3.601 -0.1107 -0.2058  0.4928
  274ASP      O 3549   5.072   3.828   3.658 -0.1080  0.7156  0.1590
  275ARG      N 3550   5.132   3.602   3.652 -0.3955  0.2513 -0.0977
  275ARG     HN 3551   5.115   3.522   3.596 -0.3638  2.2427 -0.3225
  275ARG     CA 3552   5.205   3.595   3.782 -0.2363 -0.4518 -0.3144
  275ARG     HA 3553   5.151   3.661   3.849  1.1219 -1.4248 -2.6094
  275ARG     CB 3554   5.219   3.442   3.824 -0.4996 -0.0868 -0.4234
  275ARG    HB1 3555   5.260   3.390   3.735  0.3373  2.9287  1.0326
  275ARG    HB2 3556   5.116   3.405   3.845 -0.8173  0.0040  0.6674
  275ARG     CG 3557   5.311   3.417   3.944 -0.3379 -0.3232  0.7052
  275ARG    HG1 3558   5.287   3.498   4.016 -0.0831  0.3374  0.0891
  275ARG    HG2 3559   5.417   3.425   3.912  2.3080 -0.9893 -0.9135
  275ARG     CD 3560   5.314   3.279   4.007  0.0821 -0.2325 -0.3552
  275ARG    HD1 3561   5.399   3.274   4.078 -0.2179 -3.4615 -0.0479
  275ARG    HD2 3562   5.323   3.196   3.933 -1.9185  1.5077  0.4626
  275ARG     NE 3563   5.192   3.262   4.085 -0.2620  0.0135 -0.1712
  275ARG     HE 3564   5.190   3.332   4.157 -0.6341  2.1354 -0.2361
  275ARG     CZ 3565   5.096   3.169   4.068 -0.2510 -0.2260  0.8059
  275ARG    NH1 3566   5.091   3.098   3.958 -0.2591  0.3092 -0.0968
  275ARG   HH11 3567   5.145   3.123   3.877  1.3052  1.2118  3.1338
  275ARG   HH12 3568   5.018   3.031   3.944  0.9847  1.5810  0.3424
  275ARG    NH2 3569   5.027   3.142   4.173  0.3535  0.5312  0.0715
  275ARG   HH21 3570   5.068   3.169   4.260 -1.8698  0.6787 -1.4125
  275ARG   HH22 3571   4.962   3.066   4.168 -3.1802  1.2518 -0.8655
  275ARG      C 3572   5.343   3.658   3.789  0.8891  0.6124  0.3273
  275ARG      O 3573   5.378   3.711   3.890 -0.2302 -0.4365  0.0333
  276ASP      N 3574   5.429   3.641   3.685  0.4380 -0.3993 -0.7749
  276ASP     HN 3575   5.395   3.605   3.599 -0.1731 -1.8238  1.5360
  276ASP     CA 3576   5.571   3.670   3.704  0.0882 -0.0603 -0.0221
  276ASP     HA 3577   5.598   3.656   3.808 -1.1207  3.1555  0.4613
  276ASP     CB 3578   5.662   3.572   3.624 -0.6508  0.1979  0.1531
  276ASP    HB1 3579   5.626   3.468   3.642 -0.5259  0.1558  1.2388
  276ASP    HB2 3580   5.762   3.579   3.672 -0.6456  2.1636 -1.2876
  276ASP     CG 3581   5.663   3.587   3.477 -0.1401  0.2806  0.7905
  276ASP    OD1 3582   5.695   3.703   3.429  0.5860  0.1637 -0.5774
  276ASP    OD2 3583   5.665   3.491   3.398 -0.4591  0.2271  0.1591
  276ASP      C 3584   5.583   3.814   3.663 -0.0979 -0.3384 -0.7046
  276ASP      O 3585   5.674   3.883   3.705 -0.3101  0.4490  0.1461
  277ALA      N 3586   5.481   3.869   3.596 -0.6071  0.2254  0.2432
  277ALA     HN 3587   5.402   3.814   3.570 -2.4967 -0.8136  1.8119
  277ALA     CA 3588   5.480   4.012   3.558 -0.2215  0.5346 -0.1525
  277ALA     HA 3589   5.567   4.026   3.495  0.0471 -0.2401 -0.0878
  277ALA     CB 3590   5.361   4.049   3.470  0.1085  0.5845  0.1550
  277ALA    HB1 3591   5.355   3.976   3.386  1.8940  0.6718 -3.2697
  277ALA    HB2 3592   5.264   4.046   3.524 -2.8948  1.1880 -1.4179
  277ALA    HB3 3593   5.381   4.145   3.418 -1.2579  0.1155 -0.1774
  277ALA      C 3594   5.492   4.110   3.677  0.3774 -0.1771 -0.0856
  277ALA      O 3595   5.422   4.104   3.776  0.1303  0.1741 -0.0826
  278ALA      N 3596   5.583   4.207   3.671  0.4588 -0.7265 -0.0524
  278ALA     HN 3597   5.654   4.191   3.604  0.8576 -0.7969 -0.5600
  278ALA     CA 3598   5.578   4.335   3.749  0.3364 -0.8979 -0.1990
  278ALA     HA 3599   5.490   4.335   3.812 -2.3411 -0.4094 -1.9501
  278ALA     CB 3600   5.717   4.340   3.827 -0.3742 -0.3392 -0.7758
  278ALA    HB1 3601   5.721   4.272   3.916  2.1438  0.2198 -0.1235
  278ALA    HB2 3602   5.808   4.325   3.765 -0.5201 -2.0986  2.1535
  278ALA    HB3 3603   5.734   4.445   3.859  1.2109 -0.9114 -0.9326
  278ALA      C 3604   5.579   4.446   3.642 -0.1881 -0.7464 -0.0589
  278ALA      O 3605   5.565   4.567   3.661  0.3159  0.8038 -0.1212
  279THR      N 3606   5.598   4.403   3.512  0.2802  0.6830  0.0487
  279THR     HN 3607   5.630   4.310   3.496 -2.5912  1.1380  1.8935
  279THR     CA 3608   5.560   4.474   3.393  0.1762 -0.1859  0.4225
  279THR     HA 3609   5.479   4.543   3.409 -0.0306 -0.9750  1.9779
  279THR     CB 3610   5.672   4.569   3.351  0.3042 -0.2288  0.0846
  279THR     HB 3611   5.695   4.635   3.436 -0.2386 -3.0038 -1.3957
  279THR    OG1 3612   5.635   4.651   3.230  0.7030  0.5826  0.0011
  279THR    HG1 3613   5.562   4.701   3.267 -1.1799  1.4648  0.2068
  279THR    CG2 3614   5.803   4.485   3.323 -0.1263 -0.4376  0.2508
  279THR   HG21 3615   5.880   4.561   3.297  0.1515 -0.7050  1.6153
  279THR   HG22 3616   5.839   4.430   3.413 -2.0303 -0.7483  2.3829
  279THR   HG23 3617   5.795   4.411   3.242 -0.7031  0.1440  1.7190
  279THR      C 3618   5.523   4.368   3.277  0.3917  0.4743 -0.1835
  279THR      O 3619   5.553   4.250   3.287  0.0691 -0.1338 -0.1158
  280SER      N 3620   5.454   4.417   3.172  1.0350 -0.3185 -0.7032
  280SER     HN 3621   5.455   4.516   3.158  0.4754  2.6849  1.4784
  280SER     CA 3622   5.385   4.345   3.069  0.5741 -0.3349 -0.3961
  280SER     HA 3623   5.298   4.308   3.120 -1.9508  1.5084 -0.2736
  280SER     CB 3624   5.346   4.443   2.953 -0.5498 -0.1628  0.8700
  280SER    HB1 3625   5.277   4.391   2.883 -0.9999  1.5794 -0.8835
  280SER    HB2 3626   5.439   4.477   2.904  0.8451 -0.9117 -1.1038
  280SER     OG 3627   5.277   4.567   2.986 -0.2411  0.2842  0.0629
  280SER    HG1 3628   5.205   4.538   3.043 -1.4347  3.6977  2.8422
  280SER      C 3629   5.451   4.225   2.997  0.1945 -0.8605  0.4759
  280SER      O 3630   5.575   4.225   2.988 -0.3918 -0.5087  0.1465
  289LYS      N 3631   5.368   4.135   2.938 -0.1120  0.3815 -0.1885
  289LYS     HN 3632   5.273   4.161   2.952  0.4365  0.6364  0.7779
  289LYS     CA 3633   5.389   4.018   2.852 -0.2240 -0.0636 -0.0338
  289LYS     HA 3634   5.411   4.063   2.756 -0.7492 -1.8557  0.6221
  289LYS     CB 3635   5.517   3.937   2.893  0.3236  0.9479 -0.6919
  289LYS    HB1 3636   5.508   3.908   3.000 -0.5028  0.5417 -1.4829
  289LYS    HB2 3637   5.606   4.003   2.887 -0.2610 -2.6897 -0.1206
  289LYS     CG 3638   5.539   3.811   2.806  0.1598 -0.5427 -0.3892
  289LYS    HG1 3639   5.558   3.840   2.701 -2.5455 -2.4403  2.3244
  289LYS    HG2 3640   5.450   3.745   2.815 -0.6973  0.9122 -2.1007
  289LYS     CD 3641   5.663   3.733   2.853  1.2776 -0.0378 -0.2893
  289LYS    HD1 3642   5.751   3.799   2.844  0.1174  1.2821 -0.0111
  289LYS    HD2 3643   5.655   3.715   2.962 -0.9345  0.0623  0.0561
  289LYS     CE 3644   5.694   3.610   2.763  0.2472  0.9041  0.6714
  289LYS    HE1 3645   5.803   3.590   2.768 -0.6180  1.1762  0.1465
  289LYS    HE2 3646   5.675   3.645   2.659  2.0781 -2.8706 -2.6980
  289LYS     NZ 3647   5.611   3.497   2.795  0.4290 -0.7588 -0.1241
  289LYS    HZ1 3648   5.517   3.519   2.833 -1.9974  2.0080 -0.4662
  289LYS    HZ2 3649   5.611   3.420   2.724 -0.6579 -2.3789  0.7711
  289LYS    HZ3 3650   5.653   3.446   2.875 -3.9822 -0.9817  1.8147
  289LYS      C 3651   5.260   3.927   2.837  0.1754 -0.8128  0.0701
  289LYS      O 3652   5.177   3.928   2.930  0.4961  0.2737  0.2989
  290ASP      N 3653   5.239   3.850   2.727  0.0137  0.0543 -0.9535
  290ASP     HN 3654   5.318   3.852   2.667  0.1203 -1.3724  1.1250
  290ASP     CA 3655   5.129   3.771   2.674  0.2501  0.2604  0.3076
  290ASP     HA 3656   5.050   3.779   2.746 -0.2196 -0.8100  2.0152
  290ASP     CB 3657   5.083   3.832   2.540  1.0902  0.2311 -0.4641
  290ASP    HB1 3658   5.171   3.843   2.474 -2.0275  0.3766  0.1937
  290ASP    HB2 3659   5.059   3.939   2.554  0.1428 -1.2305  0.6018
  290ASP     CG 3660   4.967   3.759   2.477 -0.4845  0.2109 -0.1466
  290ASP    OD1 3661   4.881   3.700   2.544  0.1356 -0.3739 -0.4246
  290ASP    OD2 3662   4.960   3.773   2.358  0.3718  0.3857  0.8096
  290ASP      C 3663   5.188   3.624   2.647 -0.1454  0.3247  0.5946
  290ASP      O 3664   5.307   3.610   2.625  0.0867  0.5675  0.0717
  291VAL      N 3665   5.101   3.511   2.649  0.0334 -0.1877 -0.2872
  291VAL     HN 3666   5.005   3.529   2.666  1.7658  1.3491 -1.1155
  291VAL     CA 3667   5.124   3.366   2.618 -0.1692 -0.8210  0.5486
  291VAL     HA 3668   5.197   3.363   2.539  0.4330  2.5600  0.3909
  291VAL     CB 3669   5.185   3.294   2.738  0.2272  0.2116 -0.2766
  291VAL     HB 3670   5.190   3.183   2.730 -2.4816  2.0867 -0.5567
  291VAL    CG1 3671   5.329   3.333   2.765  0.4206 -0.3850 -0.5263
  291VAL   HG11 3672   5.350   3.439   2.791 -0.6177  0.0866 -0.5955
  291VAL   HG12 3673   5.361   3.270   2.851  0.2724  0.5982 -2.4360
  291VAL   HG13 3674   5.396   3.315   2.678  0.4410  0.6597  1.4114
  291VAL    CG2 3675   5.095   3.307   2.864 -0.1558  0.6002 -0.4012
  291VAL   HG21 3676   5.104   3.221   2.933  2.1917 -1.3190  1.6496
  291VAL   HG22 3677   5.132   3.402   2.909 -2.9616 -0.8918 -0.9928
  291VAL   HG23 3678   4.989   3.319   2.833  2.6643  0.7446 -0.3711
  291VAL      C 3679   5.009   3.284   2.564  0.2110 -0.8214  0.1362
  291VAL      O 3680   5.043   3.181   2.503 -0.2046  0.0554  0.5443
  292ILE      N 3681   4.882   3.308   2.581 -0.5299  0.0888 -0.5976
  292ILE     HN 3682   4.862   3.390   2.635 -1.2805 -2.3224  1.4686
  292ILE     CA 3683   4.781   3.208   2.549 -0.0493  0.8348  0.0631
  292ILE     HA 3684   4.804   3.113   2.595 -0.1695  0.9208  2.1249
  292ILE     CB 3685   4.641   3.252   2.597  0.4660 -0.3523 -0.1271
  292ILE     HB 3686   4.638   3.363   2.595 -1.4497  2.5027 -0.8703
  292ILE    CG2 3687   4.518   3.218   2.513  0.4088 -0.8941  0.2526
  292ILE   HG21 3688   4.427   3.250   2.570  3.3457 -1.6634  0.3661
  292ILE   HG22 3689   4.514   3.274   2.417  0.2846 -1.1039  1.8571
  292ILE   HG23 3690   4.514   3.112   2.482 -1.3800  0.5812 -1.0824
  292ILE    CG1 3691   4.631   3.218   2.743 -0.0071  0.5383  0.3285
  292ILE   HG11 3692   4.556   3.285   2.790 -2.1632  1.0620 -0.4160
  292ILE   HG12 3693   4.731   3.236   2.787 -0.3092  0.5817  2.3280
  292ILE     CD 3694   4.587   3.078   2.788  0.3882 -0.8951  0.8850
  292ILE    HD1 3695   4.588   3.072   2.899 -0.1709  3.5753  1.0213
  292ILE    HD2 3696   4.486   3.052   2.749 -3.2647  0.2130  0.6869
  292ILE    HD3 3697   4.653   2.995   2.752 -2.1182  0.3025 -3.2040
  292ILE      C 3698   4.765   3.173   2.409  0.5774  0.1890  0.1388
  292ILE      O 3699   4.759   3.052   2.381 -0.5996  0.3590  0.5798
  293SER      N 3700   4.773   3.262   2.312 -0.0764 -0.0291  0.2459
  293SER     HN 3701   4.793   3.359   2.328  0.0705 -0.7713  2.3080
  293SER     CA 3702   4.738   3.228   2.173  0.3506  0.1407  1.2405
  293SER     HA 3703   4.638   3.188   2.164 -1.1580 -2.5013  2.6443
  293SER     CB 3704   4.737   3.365   2.089 -0.1830 -0.5170  0.0529
  293SER    HB1 3705   4.671   3.442   2.135 -0.8043 -2.4150  0.4676
  293SER    HB2 3706   4.691   3.354   1.988  1.3864  1.3341  1.8384
  293SER     OG 3707   4.872   3.425   2.075  0.0265  0.1083  0.2505
  293SER    HG1 3708   4.880   3.468   1.989  0.0982 -0.6856 -2.0481
  293SER      C 3709   4.821   3.124   2.103 -0.0578  0.2560  0.7615
  293SER      O 3710   4.782   3.081   1.991  0.2146  0.3069 -0.6558
  294LYS      N 3711   4.942   3.094   2.159  0.3952  0.5774 -1.0393
  294LYS     HN 3712   4.973   3.144   2.239  2.1860 -1.6500  0.2201
  294LYS     CA 3713   5.042   3.014   2.100  0.3262  0.6503  0.2553
  294LYS     HA 3714   5.026   3.018   1.993  0.9914  1.7521  0.5672
  294LYS     CB 3715   5.188   3.063   2.127 -0.3451  0.4787  0.6504
  294LYS    HB1 3716   5.266   2.988   2.103  2.1709 -1.2062  1.0425
  294LYS    HB2 3717   5.194   3.072   2.237  2.9955 -0.3955 -0.7869
  294LYS     CG 3718   5.244   3.182   2.052  0.0549 -0.3626  0.1340
  294LYS    HG1 3719   5.171   3.266   2.049 -0.2281 -0.0236 -2.4496
  294LYS    HG2 3720   5.253   3.136   1.951 -1.2752  0.8508  1.0791
  294LYS     CD 3721   5.376   3.238   2.102 -0.3547  0.7050  0.0848
  294LYS    HD1 3722   5.433   3.145   2.127 -0.0065  0.7586  0.8719
  294LYS    HD2 3723   5.428   3.293   2.020 -1.7210  3.3498 -2.0336
  294LYS     CE 3724   5.363   3.316   2.236  0.2292  0.1577 -0.1635
  294LYS    HE1 3725   5.468   3.325   2.272 -0.6711 -0.0167  1.2231
  294LYS    HE2 3726   5.301   3.261   2.309  1.9292  0.8107  2.0852
  294LYS     NZ 3727   5.299   3.450   2.223 -0.2125 -0.3493  0.2620
  294LYS    HZ1 3728   5.369   3.507   2.276  0.6632 -0.4313 -1.0271
  294LYS    HZ2 3729   5.297   3.491   2.127 -1.1347  0.2888  3.1516
  294LYS    HZ3 3730   5.206   3.458   2.268  1.8122  1.5315 -4.8591
  294LYS      C 3731   5.027   2.868   2.142 -0.9069 -0.1685 -0.1239
  294LYS      O 3732   5.097   2.784   2.087 -0.6317  0.7379  0.3656
  295SER      N 3733   4.934   2.830   2.235  0.3365 -1.1977  0.7083
  295SER     HN 3734   4.876   2.904   2.267 -1.7232 -1.3037 -1.1598
  295SER     CA 3735   4.916   2.695   2.288  0.3113  0.2269  0.1548
  295SER     HA 3736   5.015   2.659   2.311 -1.3864  0.6935  0.9445
  295SER     CB 3737   4.835   2.691   2.421  0.1153  0.5079  0.4972
  295SER    HB1 3738   4.731   2.729   2.409 -0.4379 -0.7188 -0.0442
  295SER    HB2 3739   4.888   2.757   2.494 -2.0963  0.2741 -1.1684
  295SER     OG 3740   4.837   2.562   2.487  0.3186 -1.1948 -0.3420
  295SER    HG1 3741   4.922   2.559   2.532  0.6448 -2.3433 -0.3637
  295SER      C 3742   4.848   2.595   2.194 -0.3269 -0.1583  1.0104
  295SER      O 3743   4.737   2.631   2.152  0.1285  0.2857  0.3061
  296PRO      N 3744   4.895   2.478   2.154  0.0095  0.3294  0.0875
  296PRO     CD 3745   5.025   2.418   2.185 -0.1772 -0.6770  0.4870
  296PRO    HD1 3746   5.104   2.490   2.215  1.4276 -0.2388 -0.0532
  296PRO    HD2 3747   5.017   2.339   2.264 -1.0890 -1.6040 -0.8650
  296PRO     CA 3748   4.828   2.412   2.045 -0.9996 -0.0433 -0.2225
  296PRO     HA 3749   4.824   2.484   1.964 -0.1175 -1.3010 -0.6716
  296PRO     CB 3750   4.917   2.290   2.013 -0.6837 -0.2897  0.2389
  296PRO    HB1 3751   4.898   2.245   1.913  0.2492  0.0262 -0.8905
  296PRO    HB2 3752   4.899   2.214   2.091  1.3233  0.6091  3.0252
  296PRO     CG 3753   5.058   2.342   2.057  0.0900  0.0375  0.2868
  296PRO    HG1 3754   5.101   2.417   1.986  1.4909 -1.2159 -0.8611
  296PRO    HG2 3755   5.130   2.258   2.053  1.6244  0.3932  0.7861
  296PRO      C 3756   4.689   2.363   2.075 -0.2338 -0.2596  0.1689
  296PRO      O 3757   4.605   2.372   1.987 -0.2968 -0.4636  0.0553
  297ALA      N 3758   4.663   2.309   2.194 -0.1772  0.4565 -0.0833
  297ALA     HN 3759   4.737   2.287   2.258 -0.2384  1.1079  0.2725
  297ALA     CA 3760   4.535   2.263   2.240 -0.5887 -0.4294  0.1182
  297ALA     HA 3761   4.499   2.190   2.169  0.6779  0.1293  0.9030
  297ALA     CB 3762   4.541   2.201   2.384 -1.0141 -0.2794 -0.0527
  297ALA    HB1 3763   4.448   2.145   2.408 -0.7282  0.5879 -0.6845
  297ALA    HB2 3764   4.628   2.131   2.382 -1.6894  1.0796 -0.4209
  297ALA    HB3 3765   4.560   2.283   2.456 -3.6056 -1.9491  0.8351
  297ALA      C 3766   4.424   2.369   2.242  0.2465 -0.0742 -0.5490
  297ALA      O 3767   4.307   2.339   2.210 -0.0873  0.0303 -0.8586
  298LEU      N 3768   4.456   2.502   2.261  0.3347  0.0616  0.3173
  298LEU     HN 3769   4.552   2.523   2.275  1.0008  0.3256  0.2869
  298LEU     CA 3770   4.348   2.602   2.277 -0.9536  0.0847 -0.2736
  298LEU     HA 3771   4.264   2.547   2.318 -1.0289  1.1296  0.0977
  298LEU     CB 3772   4.390   2.716   2.365  0.2473 -0.1965  0.5171
  298LEU    HB1 3773   4.302   2.781   2.384 -1.0331 -1.5256  0.0087
  298LEU    HB2 3774   4.471   2.772   2.315 -0.4791 -1.2204 -0.2268
  298LEU     CG 3775   4.434   2.672   2.506  0.7773 -0.7340 -0.6458
  298LEU     HG 3776   4.520   2.602   2.497  1.3541  0.7819 -0.0180
  298LEU    CD1 3777   4.476   2.793   2.584 -0.5016 -0.6110  0.2855
  298LEU   HD11 3778   4.403   2.876   2.586  2.9276 -0.8551  0.0647
  298LEU   HD12 3779   4.504   2.772   2.689 -0.5473  1.3877 -0.8129
  298LEU   HD13 3780   4.574   2.835   2.550 -1.1341  0.8684  0.1129
  298LEU    CD2 3781   4.322   2.609   2.588  0.5319  0.7510 -0.6382
  298LEU   HD21 3782   4.297   2.508   2.549 -0.7034 -0.4388 -1.7929
  298LEU   HD22 3783   4.351   2.601   2.695 -1.0382 -3.3419  0.0561
  298LEU   HD23 3784   4.233   2.674   2.594  0.0110  0.1177 -1.7304
  298LEU      C 3785   4.303   2.655   2.143  0.0005  0.5013 -0.0468
  298LEU      O 3786   4.211   2.732   2.131 -0.0448  0.1510  0.0094
  299GLN      N 3787   4.364   2.617   2.033 -0.5106  0.0644 -0.4507
  299GLN     HN 3788   4.443   2.557   2.036  0.0960  0.2011  1.3023
  299GLN     CA 3789   4.353   2.701   1.915 -0.3862 -0.1781 -1.0478
  299GLN     HA 3790   4.346   2.805   1.942 -2.4683  0.8242 -1.0354
  299GLN     CB 3791   4.483   2.689   1.825 -0.2284  0.0023 -0.9213
  299GLN    HB1 3792   4.459   2.690   1.717 -2.9174  1.2551  1.5773
  299GLN    HB2 3793   4.533   2.593   1.853  1.6396 -1.5248  0.6388
  299GLN     CG 3794   4.587   2.799   1.851  0.0123 -0.0119  0.3867
  299GLN    HG1 3795   4.590   2.829   1.958  1.0574  2.3316 -0.6425
  299GLN    HG2 3796   4.553   2.893   1.803  0.0231  2.6715 -1.9174
  299GLN     CD 3797   4.722   2.756   1.802 -0.4981 -0.5257 -0.0521
  299GLN    OE1 3798   4.736   2.659   1.721 -0.1871  0.5536 -0.3437
  299GLN    NE2 3799   4.835   2.825   1.840  0.1651 -0.4060  0.0772
  299GLN   HE21 3800   4.823   2.900   1.905 -0.9654  2.1174  0.5424
  299GLN   HE22 3801   4.920   2.775   1.825  0.2470 -0.1096  0.9227
  299GLN      C 3802   4.229   2.675   1.828 -0.2972 -0.0101 -0.2950
  299GLN      O 3803   4.202   2.751   1.736 -0.2013  0.1256  0.0001
  300ASN      N 3804   4.148   2.576   1.860  0.0243  0.2226 -0.3206
  300ASN     HN 3805   4.189   2.518   1.930  3.0225 -1.4463 -0.7041
  300ASN     CA 3806   4.019   2.556   1.788  0.3432  0.9274  0.1427
  300ASN     HA 3807   4.029   2.602   1.691  0.3147  0.9850  1.7576
  300ASN     CB 3808   3.991   2.404   1.758  0.8742  0.2175 -1.4705
  300ASN    HB1 3809   3.978   2.343   1.850  1.6765 -0.6698  0.1375
  300ASN    HB2 3810   4.082   2.379   1.701  1.7165 -0.3534  1.0266
  300ASN     CG 3811   3.862   2.374   1.671  0.3420  1.0699 -0.0452
  300ASN    OD1 3812   3.763   2.295   1.696  0.5897  0.6451 -0.0688
  300ASN    ND2 3813   3.866   2.427   1.545  0.0981 -0.1705 -0.2242
  300ASN   HD21 3814   3.955   2.454   1.509 -0.6537  0.3527 -1.8165
  300ASN   HD22 3815   3.779   2.435   1.495 -1.6770 -1.1783  1.9171
  300ASN      C 3816   3.899   2.623   1.862  0.4322 -0.1254  0.5905
  300ASN      O 3817   3.791   2.647   1.806 -0.5546  0.1369  0.5593
  301THR      N 3818   3.922   2.660   1.991 -0.6587 -0.0645  0.1438
  301THR     HN 3819   4.012   2.645   2.030 -0.7931  1.0106 -0.4459
  301THR     CA 3820   3.828   2.707   2.088  0.6619 -0.0047 -0.5033
  301THR     HA 3821   3.742   2.642   2.083 -0.7384 -1.4014 -0.7834
  301THR     CB 3822   3.896   2.708   2.232  0.4408  0.1414  0.4715
  301THR     HB 3823   3.816   2.732   2.305  0.5849 -0.2019  0.2887
  301THR    OG1 3824   3.989   2.814   2.239 -0.4187  0.0361 -0.2614
  301THR    HG1 3825   4.070   2.773   2.206  0.1389 -0.2793  2.9817
  301THR    CG2 3826   3.958   2.576   2.274 -0.6917  0.3718 -0.1369
  301THR   HG21 3827   3.882   2.495   2.264 -1.2143  0.6005 -0.5187
  301THR   HG22 3828   4.055   2.555   2.223 -0.9233 -1.5283 -1.0223
  301THR   HG23 3829   3.985   2.582   2.381 -0.4487  0.9434 -1.8979
  301THR      C 3830   3.784   2.841   2.035 -0.0198  0.5022 -0.4546
  301THR      O 3831   3.852   2.912   1.964  0.1418 -0.4378 -0.7783
  302THR      N 3832   3.658   2.880   2.063 -0.0679 -0.3464  0.1844
  302THR     HN 3833   3.608   2.809   2.112  0.3309 -2.8990  2.0599
  302THR     CA 3834   3.592   3.003   2.017  0.0086  0.8455  0.1597
  302THR     HA 3835   3.600   3.000   1.909  1.0792 -1.6392 -0.8863
  302THR     CB 3836   3.449   3.013   2.069 -0.0416  0.6857  0.2253
  302THR     HB 3837   3.448   3.038   2.177  1.2733  1.1196 -0.3802
  302THR    OG1 3838   3.380   2.890   2.047 -0.5190  0.8741  0.0935
  302THR    HG1 3839   3.339   2.864   2.130  1.3029 -1.7991 -0.9317
  302THR    CG2 3840   3.376   3.135   2.000 -0.1630  0.6813 -0.0699
  302THR   HG21 3841   3.397   3.135   1.891  1.0926  2.0752 -0.4682
  302THR   HG22 3842   3.267   3.127   2.019 -0.0872  0.4798 -1.0522
  302THR   HG23 3843   3.414   3.234   2.033  0.7480 -1.2152  2.9832
  302THR      C 3844   3.667   3.129   2.065 -0.3739 -0.2613  0.0528
  302THR      O 3845   3.707   3.211   1.985 -0.0899  0.7708  0.3599
  303ALA      N 3846   3.701   3.142   2.196  0.2989 -0.4336 -0.1483
  303ALA     HN 3847   3.653   3.081   2.259 -2.9323 -1.2289  0.7676
  303ALA     CA 3848   3.782   3.251   2.249  0.3493  0.2677 -0.1425
  303ALA     HA 3849   3.729   3.341   2.274 -0.6983  0.0413  0.0525
  303ALA     CB 3850   3.810   3.213   2.399 -0.6781  0.2599  0.3129
  303ALA    HB1 3851   3.713   3.185   2.443  0.7397  1.4917  1.4082
  303ALA    HB2 3852   3.868   3.118   2.396  1.7096  2.4968  1.8950
  303ALA    HB3 3853   3.869   3.276   2.469 -0.0929 -0.3158  0.1325
  303ALA      C 3854   3.912   3.282   2.176 -0.5934  0.6934 -0.8078
  303ALA      O 3855   3.929   3.390   2.124 -0.0473  0.3281  0.4753
  304VAL      N 3856   4.008   3.184   2.167 -0.5252 -0.4402 -0.2366
  304VAL     HN 3857   4.002   3.100   2.220  0.1416  1.0425  0.6364
  304VAL     CA 3858   4.133   3.206   2.097 -0.0548  0.8495  0.0886
  304VAL     HA 3859   4.193   3.287   2.135 -0.4713  1.0906 -1.7203
  304VAL     CB 3860   4.212   3.078   2.119  0.5290 -0.2507  0.1494
  304VAL     HB 3861   4.157   2.992   2.077 -0.8250 -1.6089 -2.9539
  304VAL    CG1 3862   4.358   3.093   2.059 -0.2515  0.5544 -0.5654
  304VAL   HG11 3863   4.410   2.997   2.082  2.5396 -0.7878 -0.8176
  304VAL   HG12 3864   4.356   3.119   1.951  0.2405 -0.1927 -0.2765
  304VAL   HG13 3865   4.413   3.174   2.111  0.2856 -0.1024 -3.0148
  304VAL    CG2 3866   4.235   3.053   2.269  0.5162 -0.5052 -0.0428
  304VAL   HG21 3867   4.273   3.144   2.321 -0.6965 -0.2391 -3.1559
  304VAL   HG22 3868   4.140   3.025   2.320  1.1166 -0.5217  0.5726
  304VAL   HG23 3869   4.306   2.971   2.291 -1.1326  0.7108  0.5853
  304VAL      C 3870   4.118   3.231   1.952  0.3226 -1.2098  0.5064
  304VAL      O 3871   4.185   3.318   1.897  0.2308  0.5344  1.1407
  305SER      N 3872   4.030   3.160   1.875  0.3067 -0.2351  0.1814
  305SER     HN 3873   3.979   3.094   1.929  2.2947  0.9587  0.0720
  305SER     CA 3874   4.003   3.192   1.737  0.6078  0.2751 -0.1312
  305SER     HA 3875   4.097   3.195   1.684 -1.1805  0.1926  2.3708
  305SER     CB 3876   3.918   3.090   1.649  1.0914 -0.2411 -0.1214
  305SER    HB1 3877   3.980   3.001   1.626  1.0367 -1.1755 -0.1607
  305SER    HB2 3878   3.896   3.130   1.548 -0.9431  0.5246  1.4325
  305SER     OG 3879   3.790   3.040   1.701  0.2205 -0.5636 -0.0590
  305SER    HG1 3880   3.810   2.997   1.785 -1.7529 -1.6244 -1.8549
  305SER      C 3881   3.938   3.334   1.712  0.1217 -0.0904 -0.3811
  305SER      O 3882   3.958   3.386   1.606  0.4446 -0.1250 -0.2313
  306LYS      N 3883   3.855   3.384   1.807  0.8166  0.2622 -0.8686
  306LYS     HN 3884   3.826   3.322   1.879 -0.2700  0.0620  0.3768
  306LYS     CA 3885   3.792   3.510   1.782  0.4326 -0.5198 -0.1265
  306LYS     HA 3886   3.805   3.541   1.679  2.3956 -0.2289 -1.0022
  306LYS     CB 3887   3.645   3.501   1.834 -0.2237  0.2489 -0.0213
  306LYS    HB1 3888   3.595   3.600   1.836  2.4532  1.9041  0.1634
  306LYS    HB2 3889   3.633   3.449   1.932 -0.3488 -1.4180 -0.9086
  306LYS     CG 3890   3.546   3.413   1.748 -0.4954  0.0748  0.5163
  306LYS    HG1 3891   3.576   3.306   1.749  0.6138 -1.4955 -1.9564
  306LYS    HG2 3892   3.559   3.439   1.641  1.6504  3.8526 -5.2788
  306LYS     CD 3893   3.393   3.424   1.783 -0.0920 -0.0582  0.0284
  306LYS    HD1 3894   3.338   3.342   1.732 -4.6469 -0.6643  0.7218
  306LYS    HD2 3895   3.382   3.402   1.892 -0.1067  1.8262  0.7663
  306LYS     CE 3896   3.321   3.547   1.729  0.2922 -0.4998  0.0003
  306LYS    HE1 3897   3.279   3.533   1.627 -4.2949 -1.5816  0.0409
  306LYS    HE2 3898   3.403   3.622   1.731  0.5199 -2.4467 -1.9842
  306LYS     NZ 3899   3.219   3.587   1.820  0.2536 -0.0065  0.4815
  306LYS    HZ1 3900   3.276   3.623   1.898  0.2115 -0.7575  2.9267
  306LYS    HZ2 3901   3.156   3.657   1.777 -1.1329  1.0757 -1.9104
  306LYS    HZ3 3902   3.171   3.502   1.857  5.0635 -0.8204 -0.0734
  306LYS      C 3903   3.850   3.629   1.863 -0.2728  0.1632 -0.2394
  306LYS      O 3904   3.802   3.739   1.843  0.2423 -0.2736 -0.5937
  307LYS      N 3905   3.964   3.605   1.934  0.0457  0.4856  0.2447
  307LYS     HN 3906   3.999   3.511   1.925  0.9990 -1.3255  1.1110
  307LYS     CA 3907   4.050   3.703   2.000 -0.2457 -0.1757  0.5916
  307LYS     HA 3908   4.140   3.660   2.041  2.8916 -0.6144 -0.6287
  307LYS     CB 3909   4.087   3.821   1.908 -0.3132  0.6517  0.1495
  307LYS    HB1 3910   4.158   3.888   1.962  1.7936 -2.0493  3.5993
  307LYS    HB2 3911   3.996   3.878   1.879 -0.4429 -3.9851 -0.3017
  307LYS     CG 3912   4.145   3.787   1.774 -0.2746 -0.0493  0.1717
  307LYS    HG1 3913   4.140   3.867   1.697 -1.4813 -1.3276  4.6253
  307LYS    HG2 3914   4.102   3.699   1.722 -0.9503 -0.9902  2.4045
  307LYS     CD 3915   4.293   3.739   1.797 -0.3038 -0.0883  0.3861
  307LYS    HD1 3916   4.359   3.815   1.843 -0.9336 -3.3419 -0.8372
  307LYS    HD2 3917   4.294   3.661   1.876  0.5815 -2.1349  0.8287
  307LYS     CE 3918   4.361   3.690   1.666  0.6641 -0.0799 -0.2835
  307LYS    HE1 3919   4.372   3.771   1.590 -0.7336  0.9929  2.4417
  307LYS    HE2 3920   4.312   3.603   1.617 -0.1359 -1.4530 -5.5422
  307LYS     NZ 3921   4.495   3.648   1.704  0.6230  0.4553  0.0806
  307LYS    HZ1 3922   4.554   3.628   1.620  1.0490 -2.5547 -0.3775
  307LYS    HZ2 3923   4.533   3.736   1.744 -1.3772 -0.3497  2.4653
  307LYS    HZ3 3924   4.497   3.573   1.777  0.0007 -0.9040  0.0058
  307LYS      C 3925   3.974   3.754   2.125 -0.2348  0.3073 -0.8736
  307LYS      O 3926   3.985   3.869   2.167 -0.8120 -0.0157  0.5596
  308GLN      N 3927   3.890   3.664   2.182  0.8124  0.0993  0.1352
  308GLN     HN 3928   3.898   3.569   2.154 -1.0988  0.9250 -0.7515
  308GLN     CA 3929   3.801   3.690   2.293  1.8640 -0.6024 -0.6367
  308GLN     HA 3930   3.796   3.798   2.299  0.5072  2.1868 -1.4492
  308GLN     CB 3931   3.660   3.625   2.269  0.4644 -0.0949 -0.5038
  308GLN    HB1 3932   3.611   3.617   2.368 -1.6538 -0.6962  1.3832
  308GLN    HB2 3933   3.671   3.524   2.223  0.8276 -0.1980 -0.7957
  308GLN     CG 3934   3.570   3.712   2.166  0.1135  0.0757  0.2716
  308GLN    HG1 3935   3.613   3.736   2.066  0.1909  0.0339  0.7376
  308GLN    HG2 3936   3.543   3.805   2.221 -2.6432  1.6076  2.7317
  308GLN     CD 3937   3.433   3.637   2.140 -0.0770  0.0277 -0.0333
  308GLN    OE1 3938   3.379   3.678   2.032  0.0092  0.1194  0.3665
  308GLN    NE2 3939   3.393   3.538   2.219  1.1618 -0.0751 -0.0425
  308GLN   HE21 3940   3.440   3.518   2.305 -0.4377  0.3615 -1.4525
  308GLN   HE22 3941   3.299   3.509   2.202 -1.9415  1.6963  1.2616
  308GLN      C 3942   3.870   3.635   2.411  0.3385  0.2897 -0.4615
  308GLN      O 3943   3.822   3.550   2.480  0.2098  1.0257  0.3130
  309VAL      N 3944   3.995   3.687   2.431  0.0761  0.2126  0.0187
  309VAL     HN 3945   4.023   3.759   2.369  1.6244 -1.8280  0.5014
  309VAL     CA 3946   4.077   3.651   2.544  0.0450  0.1903 -0.2316
  309VAL     HA 3947   4.021   3.582   2.606  2.7645  0.2812 -2.9553
  309VAL     CB 3948   4.214   3.583   2.512 -0.2910  0.8094 -0.7829
  309VAL     HB 3949   4.271   3.653   2.448 -1.2688 -0.1523  0.6166
  309VAL    CG1 3950   4.298   3.563   2.642  0.6059 -0.6281  0.1925
  309VAL   HG11 3951   4.378   3.490   2.620  1.2646  1.1810  1.1959
  309VAL   HG12 3952   4.350   3.659   2.663 -2.5856  1.4139 -0.5795
  309VAL   HG13 3953   4.244   3.514   2.726  4.4587  1.2471  1.0126
  309VAL    CG2 3954   4.207   3.464   2.410 -0.2238 -0.9251 -1.1070
  309VAL   HG21 3955   4.154   3.381   2.461 -1.6326  1.4629  1.6933
  309VAL   HG22 3956   4.151   3.498   2.320  2.5414 -0.8938  0.5324
  309VAL   HG23 3957   4.306   3.428   2.375 -2.9602  2.4294  0.0308
  309VAL      C 3958   4.096   3.791   2.602 -0.4277 -0.1880 -0.0623
  309VAL      O 3959   4.115   3.891   2.528  0.2625  0.1696 -0.8206
  310ILE      N 3960   4.088   3.804   2.731 -0.1923 -0.0462 -0.3678
  310ILE     HN 3961   4.078   3.725   2.791  1.4411 -1.9853 -0.2655
  310ILE     CA 3962   4.103   3.928   2.795 -0.1497 -0.2144  0.1094
  310ILE     HA 3963   4.137   4.010   2.734 -0.0518 -1.7875  0.0224
  310ILE     CB 3964   3.969   3.974   2.856 -0.1445  0.2383  0.2283
  310ILE     HB 3965   3.931   3.885   2.910 -1.2950 -1.1937 -2.5981
  310ILE    CG2 3966   3.992   4.084   2.955 -0.3338 -0.1413 -0.0053
  310ILE   HG21 3967   3.899   4.120   3.004  0.4928  0.4486 -1.6816
  310ILE   HG22 3968   4.059   4.051   3.038  1.9990  1.7834 -2.1286
  310ILE   HG23 3969   4.055   4.163   2.911 -1.3575 -0.6603  1.4107
  310ILE    CG1 3970   3.871   4.016   2.738  1.2848  0.3412  0.0233
  310ILE   HG11 3971   3.880   3.936   2.662  0.3339  0.5033 -1.3978
  310ILE   HG12 3972   3.903   4.113   2.693  2.3594 -2.9069  1.2870
  310ILE     CD 3973   3.734   4.029   2.790  0.0434  0.2589 -0.1667
  310ILE    HD1 3974   3.727   4.110   2.866 -2.3692 -0.1166 -0.0214
  310ILE    HD2 3975   3.662   4.047   2.707 -0.0727  0.3942 -0.1943
  310ILE    HD3 3976   3.697   3.936   2.837  2.6961  0.9113 -0.1827
  310ILE      C 3977   4.213   3.906   2.897 -0.2725 -0.0294 -0.3538
  310ILE      O 3978   4.219   3.796   2.948 -0.0662  0.7237 -0.0386
  311TYR      N 3979   4.305   4.007   2.907 -0.1339  0.0545 -0.3140
  311TYR     HN 3980   4.303   4.092   2.856  0.3605 -0.7127  0.1002
  311TYR     CA 3981   4.423   3.988   2.992 -0.6794  0.0946  0.5032
  311TYR     HA 3982   4.432   3.892   3.040 -0.4662  0.2949 -0.6911
  311TYR     CB 3983   4.555   4.030   2.919 -0.5116 -0.0461  0.1533
  311TYR    HB1 3984   4.643   4.006   2.984  0.3452  3.7923 -2.4807
  311TYR    HB2 3985   4.556   4.141   2.913 -0.6535 -2.2531  0.1262
  311TYR     CG 3986   4.560   3.963   2.777  0.3155 -0.3648 -0.3217
  311TYR    CD1 3987   4.594   3.833   2.750 -0.1096  0.4578  0.4182
  311TYR    HD1 3988   4.633   3.767   2.827  0.6954  0.2098  1.2335
  311TYR    CE1 3989   4.610   3.790   2.620  0.5724  0.0026 -0.6293
  311TYR    HE1 3990   4.637   3.686   2.604  0.6180  1.3456  3.1408
  311TYR     CZ 3991   4.574   3.869   2.514  0.6544 -0.4393  0.5925
  311TYR     OH 3992   4.601   3.831   2.383  0.2454 -0.1236  0.5942
  311TYR     HH 3993   4.638   3.742   2.388  0.9240  2.6685 -1.0682
  311TYR    CD2 3994   4.522   4.042   2.664 -0.3110 -0.3472 -0.0605
  311TYR    HD2 3995   4.501   4.144   2.694  1.2382 -0.3823  0.5128
  311TYR    CE2 3996   4.532   4.003   2.534  0.0852 -0.1000  0.4412
  311TYR    HE2 3997   4.515   4.077   2.458 -2.0835 -2.4275  0.1954
  311TYR      C 3998   4.404   4.083   3.106  0.3440 -0.0282 -0.0468
  311TYR      O 3999   4.338   4.183   3.085 -0.3997  0.5378  0.3279
  312ALA      N 4000   4.445   4.046   3.232  0.1235 -0.1363 -0.8629
  312ALA     HN 4001   4.492   3.959   3.242 -0.2218  1.8004 -2.2955
  312ALA     CA 4002   4.458   4.148   3.335  0.3408  0.1835 -0.8391
  312ALA     HA 4003   4.361   4.195   3.345 -0.5122  1.6525 -0.6352
  312ALA     CB 4004   4.482   4.081   3.473  0.0801 -0.4402  0.0338
  312ALA    HB1 4005   4.587   4.044   3.474  1.1151 -0.6695 -2.3542
  312ALA    HB2 4006   4.467   4.138   3.568  2.0632  0.9982  0.5030
  312ALA    HB3 4007   4.421   3.989   3.487  3.3074 -0.8312 -2.4472
  312ALA      C 4008   4.567   4.252   3.308  0.1648 -0.1978  0.2316
  312ALA      O 4009   4.658   4.218   3.241 -0.0464  0.5351  0.6573
  313PRO      N 4010   4.547   4.375   3.348 -0.8226 -0.3791 -0.0904
  313PRO     CD 4011   4.423   4.428   3.407 -0.1525 -0.4019 -0.0033
  313PRO    HD1 4012   4.347   4.405   3.330 -0.5410 -0.6946  0.0597
  313PRO    HD2 4013   4.415   4.382   3.508 -0.0794 -2.4687 -1.2970
  313PRO     CA 4014   4.658   4.474   3.373  0.3734 -0.3927  0.1846
  313PRO     HA 4015   4.692   4.524   3.283  0.0905  2.7165 -2.2921
  313PRO     CB 4016   4.596   4.584   3.463  0.0777  0.3685 -0.3885
  313PRO    HB1 4017   4.638   4.681   3.428 -0.1547 -1.7931 -0.6144
  313PRO    HB2 4018   4.608   4.565   3.572 -0.8583 -1.7187 -1.6454
  313PRO     CG 4019   4.441   4.578   3.421 -0.4022 -0.5152  0.8256
  313PRO    HG1 4020   4.426   4.631   3.324  0.9507  3.4182  1.0052
  313PRO    HG2 4021   4.382   4.617   3.507  0.8081 -2.9366  1.7909
  313PRO      C 4022   4.781   4.406   3.431 -0.1752 -0.1834  0.3991
  313PRO      O 4023   4.762   4.325   3.528 -0.5856  0.1062 -0.1323
  314GLU      N 4024   4.903   4.440   3.385 -0.1572  0.2658  0.0213
  314GLU     HN 4025   4.909   4.509   3.313  0.2685  0.7656 -1.6401
  314GLU     CA 4026   5.009   4.348   3.407  0.2013  0.3097 -0.0463
  314GLU     HA 4027   4.963   4.250   3.414  1.0686  1.3414 -0.9169
  314GLU     CB 4028   5.107   4.336   3.290 -0.2857  0.4402 -0.4085
  314GLU    HB1 4029   5.176   4.254   3.320  1.6310 -1.3961 -0.0760
  314GLU    HB2 4030   5.166   4.429   3.286 -1.8722  1.1424 -2.0051
  314GLU     CG 4031   5.022   4.303   3.162 -0.6295  0.3923 -0.3222
  314GLU    HG1 4032   4.925   4.253   3.184  3.2879  2.7133  2.6053
  314GLU    HG2 4033   5.085   4.242   3.095  0.8345 -1.8361 -0.2140
  314GLU     CD 4034   4.988   4.429   3.087 -0.6326  0.5320 -0.4627
  314GLU    OE1 4035   5.041   4.543   3.126  0.0152 -0.0686  0.1474
  314GLU    OE2 4036   4.917   4.420   2.983  0.0556 -0.4914 -0.1062
  314GLU      C 4037   5.090   4.376   3.535 -0.1469 -0.0508  0.0834
  314GLU      O 4038   5.180   4.307   3.578 -0.6754  0.4686 -0.2533
  315ASP      N 4039   5.039   4.475   3.612 -0.2344  0.0400  0.6917
  315ASP     HN 4040   4.962   4.532   3.584  2.6643 -1.0892 -2.1418
  315ASP     CA 4041   5.083   4.497   3.749 -0.0566 -0.8031 -0.6167
  315ASP     HA 4042   5.177   4.446   3.760 -1.7994 -3.1102 -1.5212
  315ASP     CB 4043   5.108   4.651   3.788  0.1384 -0.4990  0.6502
  315ASP    HB1 4044   5.197   4.693   3.736 -0.6412  2.4683  0.8959
  315ASP    HB2 4045   5.125   4.646   3.898 -0.8369 -1.4072 -0.4232
  315ASP     CG 4046   4.989   4.745   3.753  0.2188  0.6654 -0.1534
  315ASP    OD1 4047   4.910   4.723   3.657 -0.1340  0.2953  0.0720
  315ASP    OD2 4048   4.989   4.847   3.823 -0.2682  0.4454  0.0883
  315ASP      C 4049   4.984   4.425   3.847 -0.5973 -0.1152  0.1825
  315ASP      O 4050   5.001   4.420   3.969  0.3256  0.7025 -0.1200
  316THR      N 4051   4.873   4.361   3.800 -0.0313  0.2096  0.3170
  316THR     HN 4052   4.865   4.354   3.701  1.1980  0.5330 -1.7441
  316THR     CA 4053   4.761   4.316   3.882  0.7042  0.4185  0.1118
  316THR     HA 4054   4.707   4.396   3.928  3.8223 -0.6664 -0.7864
  316THR     CB 4055   4.654   4.244   3.801 -0.3838  0.5278 -0.0935
  316THR     HB 4056   4.699   4.160   3.744 -0.5310  0.0115  0.7384
  316THR    OG1 4057   4.584   4.329   3.711 -0.0797  0.1321  0.1729
  316THR    HG1 4058   4.654   4.357   3.651  1.4153 -2.7245  0.9535
  316THR    CG2 4059   4.543   4.191   3.893  0.3401 -0.8067  0.7427
  316THR   HG21 4060   4.469   4.139   3.830 -1.4205 -0.5222  0.2248
  316THR   HG22 4061   4.573   4.107   3.958  0.6172  0.1723 -0.6656
  316THR   HG23 4062   4.484   4.270   3.946 -3.5572  0.6362 -3.6448
  316THR      C 4063   4.792   4.226   3.998 -0.2404  0.0478 -0.0862
  316THR      O 4064   4.741   4.242   4.105  0.0687  0.5844  0.0460
  317TYR      N 4065   4.885   4.129   3.976 -0.1774 -0.6054 -0.1749
  317TYR     HN 4066   4.933   4.124   3.889 -0.7838 -0.0540  2.1615
  317TYR     CA 4067   4.922   4.028   4.072 -0.1816  0.6783  0.9409
  317TYR     HA 4068   4.829   3.978   4.094 -0.9224  3.5785 -0.7864
  317TYR     CB 4069   5.022   3.926   3.997  1.1354  0.2239 -0.1776
  317TYR    HB1 4070   5.121   3.976   3.981  3.3388  0.8550 -0.7571
  317TYR    HB2 4071   4.974   3.889   3.904 -1.7404 -2.0194  1.3321
  317TYR     CG 4072   5.041   3.800   4.082 -0.3251  0.4552 -0.2618
  317TYR    CD1 4073   4.964   3.684   4.056 -0.1891  0.1366 -0.0396
  317TYR    HD1 4074   4.895   3.683   3.973  1.7876 -0.4790 -2.0057
  317TYR    CE1 4075   4.990   3.566   4.124 -0.4757  0.7330  0.0309
  317TYR    HE1 4076   4.941   3.472   4.103  0.8053 -0.2703 -2.4171
  317TYR     CZ 4077   5.083   3.566   4.228 -0.4611  0.0489 -0.0128
  317TYR     OH 4078   5.095   3.449   4.306 -0.0849 -0.4238 -0.0697
  317TYR     HH 4079   5.150   3.470   4.382 -0.6323 -0.8384  1.2068
  317TYR    CD2 4080   5.137   3.794   4.180  0.1087  0.5964  0.1823
  317TYR    HD2 4081   5.188   3.881   4.218  0.3914  0.6011 -1.7436
  317TYR    CE2 4082   5.157   3.684   4.258 -0.1672 -0.0225  0.1803
  317TYR    HE2 4083   5.248   3.679   4.316  0.9225 -0.4436 -0.0284
  317TYR      C 4084   4.990   4.089   4.195  0.1881 -1.2406  0.3349
  317TYR      O 4085   4.962   4.054   4.309 -0.0193 -0.4148 -0.2257
  318THR      N 4086   5.072   4.193   4.172 -0.3013 -0.4420  0.3124
  318THR     HN 4087   5.102   4.220   4.081  1.3903 -0.5584  3.5298
  318THR     CA 4088   5.146   4.260   4.278  0.0782  0.1889 -0.3595
  318THR     HA 4089   5.147   4.197   4.365  0.3828 -0.4027 -0.8767
  318THR     CB 4090   5.286   4.318   4.236  0.2283 -0.3466 -0.0646
  318THR     HB 4091   5.326   4.386   4.314 -1.4869  0.8872 -1.5074
  318THR    OG1 4092   5.303   4.385   4.114  0.2745 -0.1202  0.4036
  318THR    HG1 4093   5.242   4.350   4.049 -0.6406 -1.5531  0.9330
  318THR    CG2 4094   5.386   4.200   4.213  0.2574 -0.3098 -0.6500
  318THR   HG21 4095   5.368   4.121   4.289  3.4393 -0.3276  1.1478
  318THR   HG22 4096   5.368   4.158   4.112  0.0397  0.3888  0.3053
  318THR   HG23 4097   5.489   4.241   4.219  0.5211  1.7530  1.9412
  318THR      C 4098   5.070   4.390   4.320 -0.6274  0.2217 -0.6272
  318THR      O 4099   5.090   4.431   4.432 -0.4808  0.1981 -0.0988
  319ASN      N 4100   4.974   4.439   4.242  0.1848 -0.4379 -0.3543
  319ASN     HN 4101   4.969   4.405   4.149 -0.9099 -0.2515  0.8629
  319ASN     CA 4102   4.908   4.571   4.260  0.0874 -0.7037  0.5049
  319ASN     HA 4103   4.914   4.594   4.366 -0.3055  0.5381  0.0123
  319ASN     CB 4104   4.975   4.677   4.170  0.5631  0.0599  0.3398
  319ASN    HB1 4105   4.968   4.650   4.063 -1.7911  3.0273 -0.2675
  319ASN    HB2 4106   5.082   4.673   4.202  1.2746 -1.4707 -1.1313
  319ASN     CG 4107   4.935   4.820   4.198 -0.2248  0.0417  0.0161
  319ASN    OD1 4108   4.955   4.876   4.307  0.0193 -0.2652  0.0022
  319ASN    ND2 4109   4.871   4.879   4.092  0.0763  0.5100 -0.2718
  319ASN   HD21 4110   4.861   4.828   4.007  1.8169  0.2507  1.6610
  319ASN   HD22 4111   4.828   4.967   4.113  0.5077 -0.5937  0.0833
  319ASN      C 4112   4.759   4.559   4.234 -0.0924  0.2965  0.1956
  319ASN      O 4113   4.709   4.621   4.144  0.1607 -0.6880 -0.0182
  320GLU      N 4114   4.689   4.478   4.309 -0.4222 -0.4369 -0.6475
  320GLU     HN 4115   4.738   4.446   4.390  0.9666  3.7537  0.8304
  320GLU     CA 4116   4.550   4.459   4.316 -0.1962 -0.4087  0.0925
  320GLU     HA 4117   4.510   4.423   4.222 -2.7303  0.4221  1.6002
  320GLU     CB 4118   4.529   4.334   4.406  0.3526  0.1340 -0.0426
  320GLU    HB1 4119   4.582   4.245   4.365  2.6257 -0.9211  0.9782
  320GLU    HB2 4120   4.418   4.326   4.410 -2.1669 -1.0013 -1.4795
  320GLU     CG 4121   4.590   4.351   4.548 -1.0893 -0.3736 -0.1382
  320GLU    HG1 4122   4.508   4.392   4.610 -1.0052  0.3922 -1.6331
  320GLU    HG2 4123   4.679   4.418   4.551  0.4621  0.1866  0.5172
  320GLU     CD 4124   4.620   4.224   4.623  0.7737 -0.2861  1.1449
  320GLU    OE1 4125   4.706   4.238   4.710 -0.7672 -0.4671 -0.2911
  320GLU    OE2 4126   4.557   4.115   4.606  0.0596 -0.4299 -0.2135
  320GLU      C 4127   4.470   4.581   4.375 -0.5736 -0.0447  0.1427
  320GLU      O 4128   4.386   4.562   4.457  0.1771  0.2583  0.3390
  321SER      N 4129   4.490   4.704   4.315 -0.5339 -0.2739  0.2737
  321SER     HN 4130   4.556   4.719   4.241  2.5264  0.8988  0.7082
  321SER     CA 4131   4.428   4.824   4.366  0.6255 -0.3299 -0.6559
  321SER     HA 4132   4.418   4.820   4.473 -0.5843 -1.0393  0.6574
  321SER     CB 4133   4.523   4.942   4.347 -0.1234 -0.1919 -0.3905
  321SER    HB1 4134   4.623   4.911   4.383  0.1822  3.1537 -1.5032
  321SER    HB2 4135   4.494   5.033   4.404  1.2193  0.2145  0.9021
  321SER     OG 4136   4.545   4.967   4.204 -0.2065 -0.4808  0.5316
  321SER    HG1 4137   4.600   5.046   4.201  2.8336  2.8605  0.7050
  321SER      C 4138   4.293   4.854   4.306  0.0836  0.3144 -0.6983
  321SER      O 4139   4.240   4.792   4.211 -0.1471  0.4282  0.0801
  322ILE      N 4140   4.214   4.958   4.361  0.2311  0.2552 -0.1778
  322ILE     HN 4141   4.241   5.012   4.440  0.4178  1.1724 -2.2714
  322ILE     CA 4142   4.084   4.995   4.307  0.2483  0.4051  0.6510
  322ILE     HA 4143   4.023   4.908   4.291 -0.4449 -1.0661  0.8207
  322ILE     CB 4144   4.007   5.090   4.404  0.7668  0.6206 -0.5402
  322ILE     HB 4145   4.001   5.032   4.499 -0.8134  1.4186 -0.3265
  322ILE    CG2 4146   4.091   5.216   4.421 -0.1914  0.0562  0.4558
  322ILE   HG21 4147   4.095   5.269   4.324  1.2229  0.0004  2.1424
  322ILE   HG22 4148   4.044   5.282   4.496 -0.0968 -2.1122 -1.6294
  322ILE   HG23 4149   4.195   5.196   4.455 -0.4237 -1.1252 -0.1435
  322ILE    CG1 4150   3.868   5.113   4.352 -0.3740  0.0607 -0.1614
  322ILE   HG11 4151   3.830   5.011   4.329  1.0254 -0.9896 -1.9538
  322ILE   HG12 4152   3.874   5.162   4.252  0.7637 -3.8760  1.4457
  322ILE     CD 4153   3.763   5.190   4.432 -0.5626 -0.0826  0.1740
  322ILE    HD1 4154   3.661   5.155   4.406  1.2018  2.4959 -0.7105
  322ILE    HD2 4155   3.768   5.171   4.542  0.0300 -0.5821 -2.0303
  322ILE    HD3 4156   3.777   5.300   4.423  1.8758  1.6997  1.2526
  322ILE      C 4157   4.102   5.058   4.167 -0.2487 -0.8807  0.4827
  322ILE      O 4158   4.021   5.019   4.082 -0.3859  0.3294 -0.1691
  323GLN      N 4159   4.204   5.131   4.142 -0.2176 -0.7021 -0.3844
  323GLN     HN 4160   4.269   5.157   4.214  1.7100 -0.5123 -1.1842
  323GLN     CA 4161   4.244   5.183   4.004 -0.7026  0.3831  0.2448
  323GLN     HA 4162   4.160   5.237   3.963  0.3354 -3.2291 -1.7142
  323GLN     CB 4163   4.372   5.273   4.002  0.3594  0.4148  0.4486
  323GLN    HB1 4164   4.410   5.292   3.899  1.8136 -2.1325  1.6096
  323GLN    HB2 4165   4.452   5.220   4.059  1.7581  0.4129  0.3822
  323GLN     CG 4166   4.377   5.410   4.072  0.4440  0.0498  0.0098
  323GLN    HG1 4167   4.288   5.473   4.047  0.5833 -4.0477 -1.3448
  323GLN    HG2 4168   4.470   5.467   4.050  0.4822 -0.0280 -0.7340
  323GLN     CD 4169   4.365   5.401   4.224  0.7352  0.3406  0.0979
  323GLN    OE1 4170   4.393   5.297   4.284  0.6577  0.2603  0.2529
  323GLN    NE2 4171   4.324   5.510   4.292 -0.3901  0.1559  0.7305
  323GLN   HE21 4172   4.308   5.595   4.241 -3.1090  1.3020 -1.1661
  323GLN   HE22 4173   4.319   5.501   4.391 -0.0116 -2.3231  0.9313
  323GLN      C 4174   4.266   5.067   3.909  0.5736  0.0541  0.2573
  323GLN      O 4175   4.216   5.057   3.793 -0.8937  0.0378  0.6757
  324THR      N 4176   4.343   4.970   3.958 -0.4527 -0.1366  0.4562
  324THR     HN 4177   4.378   4.980   4.051  0.1846 -0.9793  2.0963
  324THR     CA 4178   4.370   4.851   3.878  0.3511  0.2283  0.3085
  324THR     HA 4179   4.416   4.891   3.788  1.0929 -1.6228 -1.0531
  324THR     CB 4180   4.472   4.755   3.953  0.0941 -1.1858 -0.0797
  324THR     HB 4181   4.432   4.731   4.054  3.7442 -4.0747 -1.2241
  324THR    OG1 4182   4.595   4.815   3.965  0.2960  0.1484  0.2229
  324THR    HG1 4183   4.638   4.773   4.041  0.7271  1.1537  0.3713
  324THR    CG2 4184   4.490   4.622   3.876  0.6772 -0.1931  0.7172
  324THR   HG21 4185   4.573   4.568   3.926  1.6326  3.4234  0.6637
  324THR   HG22 4186   4.394   4.566   3.883  0.4265  0.0336 -0.4232
  324THR   HG23 4187   4.512   4.640   3.768  2.2019  0.0009  1.9464
  324THR      C 4188   4.240   4.781   3.834  0.4909 -0.0741 -0.3863
  324THR      O 4189   4.213   4.740   3.718  0.8950  0.4260  0.2576
  325TYR      N 4190   4.149   4.764   3.928 -0.6350 -0.4553  0.1844
  325TYR     HN 4191   4.165   4.801   4.019  1.1303  0.3081 -2.0008
  325TYR     CA 4192   4.023   4.700   3.894 -0.4283 -0.9762  0.2377
  325TYR     HA 4193   4.044   4.611   3.837  0.9666  1.2002 -0.4367
  325TYR     CB 4194   3.943   4.639   4.015 -0.6531  0.3131 -0.2768
  325TYR    HB1 4195   3.847   4.594   3.983 -0.2703 -0.2211 -0.0912
  325TYR    HB2 4196   3.915   4.721   4.086 -1.1013 -0.5950 -0.5073
  325TYR     CG 4197   4.028   4.529   4.072  0.3753 -0.1233 -0.5779
  325TYR    CD1 4198   4.048   4.404   3.999  0.4627  0.5090 -0.1225
  325TYR    HD1 4199   4.000   4.398   3.903  1.0556 -4.9853  1.8855
  325TYR    CE1 4200   4.119   4.297   4.052  0.7210 -0.8057  0.6849
  325TYR    HE1 4201   4.138   4.212   3.990 -2.0203  1.3949  3.0598
  325TYR     CZ 4202   4.161   4.308   4.184 -0.3821 -0.5714 -0.4175
  325TYR     OH 4203   4.229   4.198   4.245 -0.1640 -0.1161  0.1119
  325TYR     HH 4204   4.274   4.241   4.318  1.8395 -2.2065  3.6511
  325TYR    CD2 4205   4.084   4.538   4.200  0.5058 -0.1196  0.0910
  325TYR    HD2 4206   4.070   4.626   4.261 -1.4701  1.4255 -2.0253
  325TYR    CE2 4207   4.154   4.428   4.257 -0.1667  0.9133  0.2325
  325TYR    HE2 4208   4.189   4.419   4.359 -0.6198  1.6301  1.7331
  325TYR      C 4209   3.931   4.779   3.804  0.0881 -0.1652  0.5951
  325TYR      O 4210   3.879   4.727   3.708  0.0669 -0.5101 -0.3200
  326ILE      N 4211   3.923   4.915   3.828  0.9864 -0.0743  0.0514
  326ILE     HN 4212   3.956   4.956   3.912 -0.1137  1.4430 -2.8208
  326ILE     CA 4213   3.856   5.004   3.737  0.0414  0.1068 -0.2273
  326ILE     HA 4214   3.752   4.979   3.723 -0.7559  2.2009 -1.1564
  326ILE     CB 4215   3.882   5.157   3.785  0.2694  0.2109 -0.0604
  326ILE     HB 4216   3.984   5.166   3.828 -1.1394  2.3065  3.2154
  326ILE    CG2 4217   3.867   5.263   3.672 -0.7235  0.2157  0.0433
  326ILE   HG21 4218   3.869   5.368   3.708 -2.9066 -0.4451  0.3225
  326ILE   HG22 4219   3.947   5.259   3.596  1.2900  1.7861  1.3345
  326ILE   HG23 4220   3.771   5.244   3.620  1.2389 -1.4489  0.8742
  326ILE    CG1 4221   3.789   5.198   3.899  0.2680 -0.1666 -0.3963
  326ILE   HG11 4222   3.801   5.117   3.974 -0.3747  0.0991  0.1038
  326ILE   HG12 4223   3.682   5.201   3.867 -2.2822 -1.4219  0.2221
  326ILE     CD 4224   3.832   5.335   3.965  0.8227  0.4976  0.0886
  326ILE    HD1 4225   3.943   5.338   3.962  0.4867 -0.6532 -0.1825
  326ILE    HD2 4226   3.795   5.424   3.909  0.6653 -1.9885  1.2198
  326ILE    HD3 4227   3.799   5.349   4.070  2.7151  1.5482  1.8100
  326ILE      C 4228   3.915   4.993   3.588 -0.2043  0.0051 -0.4083
  326ILE      O 4229   3.837   4.999   3.493 -0.0654  0.1017 -0.0754
  327GLU      N 4230   4.052   4.982   3.568 -0.2357  0.0235  0.5808
  327GLU     HN 4231   4.107   4.984   3.651  0.0779 -0.9454  1.1795
  327GLU     CA 4232   4.117   4.962   3.434  0.0288  0.7935  0.0420
  327GLU     HA 4233   4.082   5.042   3.370 -0.8294 -0.6501  1.1469
  327GLU     CB 4234   4.271   4.984   3.461 -0.3455 -0.2552 -0.1465
  327GLU    HB1 4235   4.296   4.919   3.548 -2.2940 -0.1569 -0.4869
  327GLU    HB2 4236   4.292   5.089   3.490  1.6322 -0.6399  0.2221
  327GLU     CG 4237   4.339   4.943   3.324  0.1317  0.6090  0.4242
  327GLU    HG1 4238   4.261   4.947   3.245  2.6982 -1.4652 -0.9072
  327GLU    HG2 4239   4.361   4.834   3.317  2.4165  0.5583 -0.5175
  327GLU     CD 4240   4.459   5.019   3.272  0.1459  0.4296 -0.6781
  327GLU    OE1 4241   4.535   5.076   3.357  0.6703  0.3363 -0.2107
  327GLU    OE2 4242   4.492   5.018   3.147 -0.0235 -0.4037 -0.2518
  327GLU      C 4243   4.081   4.829   3.379 -1.1114 -0.0075  0.1167
  327GLU      O 4244   4.044   4.809   3.266 -0.5379  0.8679 -0.0283
  328LEU      N 4245   4.082   4.720   3.466  0.0834 -0.0650 -0.1767
  328LEU     HN 4246   4.104   4.749   3.559 -2.8087 -0.8938  2.3693
  328LEU     CA 4247   4.034   4.585   3.424 -0.1081 -0.2208  0.5269
  328LEU     HA 4248   4.104   4.559   3.346 -0.2340  1.3595  1.0416
  328LEU     CB 4249   4.050   4.477   3.528  0.0133  0.6445  0.3718
  328LEU    HB1 4250   4.014   4.514   3.626  0.0079 -1.4108 -0.2387
  328LEU    HB2 4251   4.158   4.452   3.541  0.3300  0.5593 -0.9730
  328LEU     CG 4252   3.982   4.337   3.492 -0.5328  0.2638  0.3542
  328LEU     HG 4253   3.876   4.358   3.465 -0.4182  0.1732 -2.2633
  328LEU    CD1 4254   4.051   4.264   3.383 -0.5258 -0.2349 -0.1087
  328LEU   HD11 4255   4.057   4.334   3.298 -2.7292  0.1817  0.0804
  328LEU   HD12 4256   4.157   4.238   3.402  1.9509 -1.1230  0.8315
  328LEU   HD13 4257   4.009   4.165   3.353 -1.5830  0.0996  2.2480
  328LEU    CD2 4258   3.973   4.249   3.609  0.0202 -0.2760 -0.1599
  328LEU   HD21 4259   3.929   4.148   3.592 -0.3284 -1.9250  1.0061
  328LEU   HD22 4260   4.075   4.236   3.650  0.7448  1.3173  0.0977
  328LEU   HD23 4261   3.923   4.301   3.693  0.1119  0.6140  1.6610
  328LEU      C 4262   3.888   4.589   3.366 -0.0175  0.1415  0.5393
  328LEU      O 4263   3.867   4.556   3.249 -0.0300  0.3171  0.3699
  329PHE      N 4264   3.794   4.650   3.442  0.4898  0.0449 -0.1412
  329PHE     HN 4265   3.808   4.685   3.535  1.3233  0.0741 -1.3688
  329PHE     CA 4266   3.654   4.645   3.402 -0.1384 -0.0039  0.1950
  329PHE     HA 4267   3.627   4.550   3.357 -0.1525 -0.5870 -1.0351
  329PHE     CB 4268   3.571   4.670   3.529 -0.4164 -0.1351 -0.6723
  329PHE    HB1 4269   3.460   4.664   3.521  0.8565 -0.3300  1.7322
  329PHE    HB2 4270   3.592   4.769   3.575 -2.5931  1.6911 -1.8797
  329PHE     CG 4271   3.599   4.575   3.637 -0.5531 -0.0748 -0.2166
  329PHE    CD1 4272   3.640   4.444   3.624 -1.0752  0.2033 -0.0945
  329PHE    HD1 4273   3.663   4.414   3.523  1.2630  0.0507  0.4825
  329PHE    CE1 4274   3.631   4.355   3.731  0.3021  1.3684  0.0310
  329PHE    HE1 4275   3.673   4.256   3.722  0.5707 -2.8642 -0.1322
  329PHE     CZ 4276   3.592   4.398   3.859 -0.5839 -0.1200  0.3549
  329PHE     HZ 4277   3.590   4.325   3.939  0.7129 -2.9230 -0.4821
  329PHE    CD2 4278   3.568   4.619   3.765 -0.2657  0.3997  0.3197
  329PHE    HD2 4279   3.543   4.724   3.766 -1.0704 -1.0182 -1.7038
  329PHE    CE2 4280   3.568   4.536   3.876  0.1200  0.3293 -0.1530
  329PHE    HE2 4281   3.544   4.574   3.975  1.5041 -0.2576  1.8752
  329PHE      C 4282   3.610   4.746   3.298  0.8952 -0.2438  0.1661
  329PHE      O 4283   3.517   4.728   3.227 -0.2597  0.0235  0.1933
  330GLY      N 4284   3.694   4.846   3.280 -0.5733 -0.1978  0.0714
  330GLY     HN 4285   3.771   4.861   3.342 -0.0222 -2.8057 -3.1889
  330GLY     CA 4286   3.713   4.926   3.157  0.2372  0.1912 -0.1708
  330GLY    HA1 4287   3.620   4.972   3.128 -0.8647 -1.0895  1.9273
  330GLY    HA2 4288   3.794   4.996   3.173  1.4470 -1.5337  0.2379
  330GLY      C 4289   3.744   4.844   3.036  0.8245 -0.5789  0.2655
  330GLY      O 4290   3.662   4.842   2.946 -0.5388 -0.4803 -0.2994
  331ASN      N 4291   3.861   4.777   3.039 -0.4334 -0.6001 -0.3931
  331ASN     HN 4292   3.918   4.773   3.121 -0.4407 -0.5916  0.2367
  331ASN     CA 4293   3.924   4.689   2.932 -0.1670  0.5839 -0.6110
  331ASN     HA 4294   3.929   4.745   2.839 -1.5327 -2.0986  0.8996
  331ASN     CB 4295   4.064   4.635   2.960  0.1201  0.5802 -0.2442
  331ASN    HB1 4296   4.102   4.562   2.885 -0.5496  0.9291 -0.3518
  331ASN    HB2 4297   4.048   4.588   3.059  1.1750  1.7006 -0.7174
  331ASN     CG 4298   4.166   4.744   2.980 -0.2000  0.0561 -0.3272
  331ASN    OD1 4299   4.141   4.864   2.965 -0.6373 -0.0006 -0.0794
  331ASN    ND2 4300   4.286   4.696   3.017  0.5131 -0.4152  0.2444
  331ASN   HD21 4301   4.302   4.598   3.032 -1.8591 -1.2942  1.2626
  331ASN   HD22 4302   4.360   4.759   3.041 -1.2964  0.0132  2.8484
  331ASN      C 4303   3.835   4.577   2.892  0.2871  0.1661 -0.3561
  331ASN      O 4304   3.805   4.557   2.774 -0.4611 -0.9820 -0.8190
  332MET      N 4305   3.780   4.506   2.988 -0.1565 -0.6118  0.8111
  332MET     HN 4306   3.806   4.531   3.081 -0.5946 -1.7095  0.6661
  332MET     CA 4307   3.684   4.397   2.979 -0.2154  0.0072 -0.4074
  332MET     HA 4308   3.726   4.318   2.918 -1.6757  0.6856 -0.7209
  332MET     CB 4309   3.648   4.360   3.132 -0.1509 -0.2270 -0.7343
  332MET    HB1 4310   3.597   4.438   3.192  1.5422 -1.9496 -0.6967
  332MET    HB2 4311   3.747   4.339   3.178  0.4428 -0.6105  0.1202
  332MET     CG 4312   3.566   4.237   3.147 -0.7245  0.0517 -0.2417
  332MET    HG1 4313   3.603   4.141   3.107 -2.1254 -1.2956  0.8996
  332MET    HG2 4314   3.478   4.269   3.088 -1.5842  0.6687  0.8298
  332MET     SD 4315   3.516   4.192   3.317  0.0281  0.0895 -0.1568
  332MET     CE 4316   3.674   4.128   3.369  0.0872  0.4235  0.5391
  332MET    HE1 4317   3.744   4.213   3.383  0.2839 -0.5666  3.0993
  332MET    HE2 4318   3.662   4.086   3.472 -0.1431  2.3774  1.2372
  332MET    HE3 4319   3.722   4.050   3.306  0.9852  0.4067  0.2679
  332MET      C 4320   3.553   4.430   2.904  0.6571 -0.3333 -0.2196
  332MET      O 4321   3.516   4.361   2.811  0.8371  0.5221  0.1890
  333ALA      N 4322   3.500   4.548   2.933 -0.5374 -0.5161  0.0391
  333ALA     HN 4323   3.524   4.600   3.014  1.3733 -1.7200  0.5228
  333ALA     CA 4324   3.385   4.603   2.866  0.7939  0.5371 -0.7626
  333ALA     HA 4325   3.306   4.531   2.884  0.8722  2.0908  1.0996
  333ALA     CB 4326   3.339   4.732   2.927 -0.1164  0.6618  0.6748
  333ALA    HB1 4327   3.409   4.817   2.912 -2.3670  0.6758 -0.0536
  333ALA    HB2 4328   3.247   4.762   2.874 -0.7159  0.2629  2.7296
  333ALA    HB3 4329   3.316   4.718   3.035 -1.4508  0.3364  0.0375
  333ALA      C 4330   3.408   4.621   2.719  0.0777 -0.4749  0.1823
  333ALA      O 4331   3.318   4.598   2.635 -0.0940  0.5895  0.4147
  334LYS      N 4332   3.534   4.665   2.679  0.9668  0.7843 -0.7381
  334LYS     HN 4333   3.604   4.685   2.746 -0.9914 -2.7698 -0.3548
  334LYS     CA 4334   3.571   4.682   2.541 -0.7896 -0.6870 -0.5370
  334LYS     HA 4335   3.499   4.746   2.491 -2.1496  2.2821  1.3435
  334LYS     CB 4336   3.705   4.747   2.514 -0.2666  1.1520 -0.1633
  334LYS    HB1 4337   3.714   4.785   2.410 -3.2752 -1.1330 -0.9081
  334LYS    HB2 4338   3.787   4.679   2.545 -1.9165  1.2324 -1.1422
  334LYS     CG 4339   3.729   4.871   2.606  0.0824  0.6747  0.0645
  334LYS    HG1 4340   3.825   4.921   2.582 -2.8804 -1.3936 -3.8206
  334LYS    HG2 4341   3.740   4.836   2.711 -2.8908 -1.6306  1.3494
  334LYS     CD 4342   3.615   4.980   2.615 -0.1995 -0.5703  0.8931
  334LYS    HD1 4343   3.583   5.006   2.512  0.0122 -0.9477 -1.8865
  334LYS    HD2 4344   3.526   4.948   2.674  0.1450 -1.5237 -2.6907
  334LYS     CE 4345   3.667   5.114   2.667 -1.2406 -0.2399 -0.3368
  334LYS    HE1 4346   3.589   5.193   2.665  0.0541 -1.6931  0.0332
  334LYS    HE2 4347   3.742   5.142   2.589 -0.1581 -1.0627 -0.6642
  334LYS     NZ 4348   3.732   5.106   2.796 -0.6994  0.8917 -0.3431
  334LYS    HZ1 4349   3.822   5.055   2.788 -0.1011 -0.1574  2.4530
  334LYS    HZ2 4350   3.751   5.205   2.820  1.0376  0.6708 -1.9668
  334LYS    HZ3 4351   3.663   5.068   2.863  2.5056 -0.7185  0.5719
  334LYS      C 4352   3.572   4.557   2.451 -0.4966 -0.3898 -0.1953
  334LYS      O 4353   3.512   4.545   2.348  0.1250 -0.4669 -0.2978
  335THR      N 4354   3.644   4.456   2.504 -0.6524  0.0453 -0.5741
  335THR     HN 4355   3.700   4.467   2.585 -0.3648  0.5915  0.4875
  335THR     CA 4356   3.663   4.326   2.432 -0.6437  0.6558  0.2353
  335THR     HA 4357   3.672   4.346   2.326  1.5784  1.0236 -2.5888
  335THR     CB 4358   3.788   4.252   2.494 -0.5097  0.3074  0.3952
  335THR     HB 4359   3.757   4.201   2.588 -0.5874 -0.0205  0.7660
  335THR    OG1 4360   3.901   4.340   2.515 -0.0609 -0.1991 -0.1950
  335THR    HG1 4361   3.896   4.362   2.608  1.4555 -0.3239 -0.4980
  335THR    CG2 4362   3.834   4.130   2.408 -0.8552 -0.6265 -0.3833
  335THR   HG21 4363   3.752   4.059   2.385 -2.0258  1.2824  0.1059
  335THR   HG22 4364   3.865   4.175   2.311 -0.1595  2.3023 -0.6154
  335THR   HG23 4365   3.922   4.071   2.443  2.7713  2.5673 -2.4749
  335THR      C 4366   3.542   4.238   2.440 -0.3536  0.1757 -0.0220
  335THR      O 4367   3.521   4.146   2.356 -0.3065 -0.5429  0.2719
  336LEU      N 4368   3.445   4.263   2.535 -0.5851  0.1496 -0.1896
  336LEU     HN 4369   3.463   4.314   2.618  2.3940 -0.8682 -1.7956
  336LEU     CA 4370   3.318   4.201   2.535  0.2213  0.1215  0.0266
  336LEU     HA 4371   3.342   4.096   2.533  1.6622 -2.3895 -0.7145
  336LEU     CB 4372   3.244   4.232   2.673  0.3081  0.0891 -0.1017
  336LEU    HB1 4373   3.135   4.242   2.653  0.3551 -2.4173  0.3456
  336LEU    HB2 4374   3.283   4.331   2.705  0.5232 -0.6420  1.1712
  336LEU     CG 4375   3.274   4.127   2.778  0.2571 -0.1103 -0.4053
  336LEU     HG 4376   3.379   4.092   2.773  0.6866  1.5850  2.9185
  336LEU    CD1 4377   3.237   4.184   2.916  0.3676 -0.3955  0.3233
  336LEU   HD11 4378   3.246   4.107   2.995  1.2971 -1.5956  2.0899
  336LEU   HD12 4379   3.295   4.274   2.946  1.2359  1.0147  0.9278
  336LEU   HD13 4380   3.130   4.216   2.910 -0.3834 -1.1866  3.9675
  336LEU    CD2 4381   3.191   3.997   2.746  0.0172  0.1563 -0.0184
  336LEU   HD21 4382   3.217   3.919   2.821 -1.3811 -1.7505 -0.2975
  336LEU   HD22 4383   3.083   4.023   2.752  1.5748 -0.5859 -0.0370
  336LEU   HD23 4384   3.222   3.946   2.653 -0.4642  2.1513  0.0597
  336LEU      C 4385   3.230   4.242   2.419 -0.1524  0.7166  0.6011
  336LEU      O 4386   3.141   4.168   2.376 -0.2287  0.5862 -0.3779
  337ALA      N 4387   3.235   4.372   2.388 -0.1613  0.4460 -0.1503
  337ALA     HN 4388   3.305   4.422   2.439  1.1734  1.5246  1.0803
  337ALA     CA 4389   3.147   4.444   2.302  0.0481 -0.2151 -0.7601
  337ALA     HA 4390   3.056   4.387   2.288  0.2858  1.8371 -1.9362
  337ALA     CB 4391   3.133   4.567   2.378 -0.0925  0.1566 -0.1574
  337ALA    HB1 4392   3.080   4.555   2.474 -1.9266 -0.3529  0.7695
  337ALA    HB2 4393   3.228   4.623   2.396 -3.2422 -0.4621 -0.5616
  337ALA    HB3 4394   3.074   4.637   2.315  0.9742  1.8323 -1.3989
  337ALA      C 4395   3.192   4.480   2.163  0.2328 -0.8994 -0.3255
  337ALA      O 4396   3.106   4.495   2.073 -0.1226  0.4784 -0.0465
  338LYS      N 4397   3.325   4.490   2.138  0.3904  0.0117  0.0509
  338LYS     HN 4398   3.395   4.478   2.208  0.5374 -1.8543  0.7630
  338LYS     CA 4399   3.388   4.521   2.011 -0.3384 -0.0535 -0.5119
  338LYS     HA 4400   3.329   4.475   1.934 -3.7180  2.3699  1.7482
  338LYS     CB 4401   3.369   4.671   1.997 -0.0205 -0.1059 -0.3474
  338LYS    HB1 4402   3.260   4.684   1.981 -1.8673  1.5081 -0.3103
  338LYS    HB2 4403   3.414   4.699   1.899  0.7941 -1.9018  0.6424
  338LYS     CG 4404   3.435   4.759   2.110  0.0929 -0.5400  0.1766
  338LYS    HG1 4405   3.540   4.725   2.122  1.3786 -0.7851 -0.2130
  338LYS    HG2 4406   3.374   4.747   2.202 -0.3723 -0.5816  3.5894
  338LYS     CD 4407   3.413   4.902   2.054 -0.0619 -0.0300  0.2333
  338LYS    HD1 4408   3.472   4.918   1.961  0.6200 -0.0049 -2.8066
  338LYS    HD2 4409   3.303   4.914   2.038 -1.1108 -0.4997  1.5029
  338LYS     CE 4410   3.459   5.010   2.159 -0.0366 -0.3087  0.9476
  338LYS    HE1 4411   3.570   5.005   2.168  0.7491 -0.5078  2.5231
  338LYS    HE2 4412   3.420   4.981   2.259 -1.8678 -0.9085 -3.2472
  338LYS     NZ 4413   3.415   5.144   2.133 -0.1273 -0.2488  0.0903
  338LYS    HZ1 4414   3.311   5.138   2.140  0.1218 -3.3968  0.4380
  338LYS    HZ2 4415   3.443   5.201   2.215  0.7111 -1.5160  1.3283
  338LYS    HZ3 4416   3.449   5.189   2.046  0.8820 -0.2972 -0.7774
  338LYS      C 4417   3.536   4.479   1.998  0.4165 -0.1232  0.8128
  338LYS    OT1 4418   3.592   4.417   2.088 -0.8462  0.1198 -0.4640
  338LYS    OT2 4419   3.593   4.507   1.891 -0.3111 -0.3521  0.6156
  339SOL     OW 4420   0.014   0.404   7.064  0.2897 -1.1837 -0.2240
  339SOL    HW1 4421   0.075   0.340   7.017  1.3416 -1.3741 -1.0182
  339SOL    HW2 4422   0.044   0.413   7.159  0.9538 -0.7282  2.8814
  340SOL     OW 4423   0.573   0.248   0.088  0.2098 -0.4199 -0.0887
  340SOL    HW1 4424   0.532   0.334   0.057  0.2929 -2.0969  0.0193
  340SOL    HW2 4425   0.501   0.182   0.109 -0.9399  0.7183  2.1034
  341SOL     OW 4426   0.347   2.586   0.705  0.2905 -0.1961 -0.4184
  341SOL    HW1 4427   0.393   2.503   0.738 -2.0818 -0.0763  1.6231
  341SOL    HW2 4428   0.384   2.611   0.616  3.0926 -0.3818 -1.2755
  342SOL     OW 4429   8.800   1.255   8.759  0.6975  0.6142 -1.0547
  342SOL    HW1 4430   8.885   1.307   8.760 -0.6453 -2.5520 -1.7942
  342SOL    HW2 4431   8.770   1.238   8.853  0.2009 -1.3313  0.3264
  343SOL     OW 4432   1.584   1.789   8.135 -0.1931  0.1737 -0.0014
  343SOL    HW1 4433   1.572   1.764   8.231  1.0963  0.7368  0.3926
  343SOL    HW2 4434   1.608   1.707   8.082 -0.4965  1.1673  1.4995
  344SOL     OW 4435   0.860   0.001   1.574  0.0695 -0.4734  0.2523
  344SOL    HW1 4436   0.825   0.020   1.482 -3.1654 -1.6923  3.1044
  344SOL    HW2 4437   0.895   0.086   1.614 -3.7931  2.0031 -3.0014
  345SOL     OW 4438   2.316   0.281   0.884 -0.2102  0.0459  0.2288
  345SOL    HW1 4439   2.300   0.379   0.872  3.6212 -0.0282  1.1754
  345SOL    HW2 4440   2.388   0.252   0.820  1.4021  0.3690  0.4440
  346SOL     OW 4441   7.620   4.520   0.972  0.0358  0.1680 -0.2486
  346SOL    HW1 4442   7.585   4.610   0.998  1.5202  0.6845  0.5984
  346SOL    HW2 4443   7.661   4.525   0.882  0.0382  1.3609 -0.0313
  347SOL     OW 4444   7.897   3.031   8.724  0.6159 -0.3969 -0.0558
  347SOL    HW1 4445   7.913   2.935   8.747  0.9779 -0.1149 -0.4798
  347SOL    HW2 4446   7.981   3.083   8.736  0.1030  1.5830  1.8581
  348SOL     OW 4447   0.426   0.321   7.147  0.2427  0.1778  0.0349
  348SOL    HW1 4448   0.382   0.242   7.104  1.5911 -1.5728  1.3417
  348SOL    HW2 4449   0.414   0.316   7.246 -0.8206  1.2694  0.0270
  349SOL     OW 4450   1.346   3.141   2.368  0.9287 -0.0182  1.1052
  349SOL    HW1 4451   1.341   3.237   2.396  0.8470 -1.6479  1.5654
  349SOL    HW2 4452   1.433   3.125   2.320  0.7496 -2.5556  3.2433
  350SOL     OW 4453   8.832   8.679   8.460  0.0249 -0.1576 -0.4283
  350SOL    HW1 4454   8.902   8.667   8.530 -0.2243  3.3313 -1.2365
  350SOL    HW2 4455   8.802   8.590   8.427  0.2834  0.7901  1.4772
  351SOL     OW 4456   1.068   1.490   2.664 -0.0416  1.0204 -0.0114
  351SOL    HW1 4457   1.166   1.471   2.660  0.9643  1.4722  2.2731
  351SOL    HW2 4458   1.021   1.438   2.594  3.0992  1.1097  1.8422
  352SOL     OW 4459   7.700   7.553   3.396  0.0007 -0.0647 -0.1014
  352SOL    HW1 4460   7.777   7.502   3.358 -3.7421  3.1831 -4.1902
  352SOL    HW2 4461   7.631   7.567   3.325  1.0433 -0.5022  0.1178
  353SOL     OW 4462   1.701   0.634   8.322  0.5034  0.0043 -0.6630
  353SOL    HW1 4463   1.644   0.691   8.262  1.6816  1.1842 -0.9521
  353SOL    HW2 4464   1.646   0.558   8.358  0.7996  2.1403  5.1530
  354SOL     OW 4465   0.102   2.487   1.201  0.0548 -0.1810  0.4470
  354SOL    HW1 4466   0.195   2.503   1.236  0.8191  0.0035 -1.0648
  354SOL    HW2 4467   0.106   2.471   1.103  2.3223 -0.1299  0.4787
  355SOL     OW 4468   0.263   0.994   2.149 -0.2535  0.0526 -0.5416
  355SOL    HW1 4469   0.292   0.976   2.056  0.6574 -0.0453 -2.4958
  355SOL    HW2 4470   0.304   1.079   2.182  0.3862  0.6994 -2.4000
  356SOL     OW 4471   1.276   0.997   1.039 -0.0812 -0.2437 -0.1396
  356SOL    HW1 4472   1.349   1.028   1.101  2.3109  0.7199  1.1107
  356SOL    HW2 4473   1.308   1.005   0.945  2.8634  3.3711 -1.2151
  357SOL     OW 4474   0.391   0.902   1.222  0.0278  0.2227 -0.2243
  357SOL    HW1 4475   0.327   0.934   1.152 -1.8242  3.3808  0.0082
  357SOL    HW2 4476   0.341   0.850   1.291 -1.0144 -2.0657 -0.3894
  358SOL     OW 4477   0.518   2.308   0.754  0.3354  0.6023 -0.7039
  358SOL    HW1 4478   0.564   2.233   0.705  0.4812 -1.2224 -2.3461
  358SOL    HW2 4479   0.583   2.350   0.818  0.5530  1.3924 -2.7053
  359SOL     OW 4480   0.565   2.747   1.349 -0.5624 -0.1035  0.8385
  359SOL    HW1 4481   0.665   2.745   1.353 -2.4765 -0.2133 -0.1356
  359SOL    HW2 4482   0.527   2.701   1.429 -1.7228  0.0334  1.3050
  360SOL     OW 4483   1.037   8.435   2.394  0.4160 -0.0455 -0.6704
  360SOL    HW1 4484   1.041   8.535   2.388 -0.4587 -1.1063 -1.1479
  360SOL    HW2 4485   0.966   8.401   2.332  3.3740 -1.0292 -1.2392
  361SOL     OW 4486   0.329   0.106   8.331 -0.0991  0.5666 -0.0170
  361SOL    HW1 4487   0.254   0.135   8.390 -0.5234 -0.3581  2.7766
  361SOL    HW2 4488   0.321   0.008   8.312  0.7653 -0.0337 -0.2611
  362SOL     OW 4489   2.792   1.382   1.008 -0.3008  0.0091  0.0292
  362SOL    HW1 4490   2.748   1.348   0.925 -0.5983 -0.0152 -0.5454
  362SOL    HW2 4491   2.758   1.473   1.030  0.6365 -1.0758  0.3931
  363SOL     OW 4492   0.685   3.164   0.076  0.0016  0.0051 -0.1312
  363SOL    HW1 4493   0.653   3.135   0.166 -0.1738 -0.5572 -0.7249
  363SOL    HW2 4494   0.708   3.261   0.077  1.3663  0.5172 -1.7530
  364SOL     OW 4495   2.922   2.234   0.143 -0.7688 -0.1659  0.4776
  364SOL    HW1 4496   2.913   2.143   0.102 -2.2898 -1.8571  1.6157
  364SOL    HW2 4497   2.842   2.253   0.200  2.2470 -1.7331  0.1112
  365SOL     OW 4498   8.838   3.701   1.185  0.0219 -0.3887 -0.1758
  365SOL    HW1 4499   8.830   3.676   1.282 -1.2513 -0.4171  3.1146
  365SOL    HW2 4500   8.838   3.800   1.176 -4.0581  0.7956  0.6328
  366SOL     OW 4501   8.522   2.144   2.586 -0.3711 -0.4466  0.3691
  366SOL    HW1 4502   8.586   2.099   2.648 -0.2515  1.0672  0.5281
  366SOL    HW2 4503   8.439   2.169   2.635  2.0235  2.1913 -2.5311
  367SOL     OW 4504   0.343   0.984   8.519 -0.4213  0.4774  0.1821
  367SOL    HW1 4505   0.263   0.938   8.557 -0.8405  1.0097 -2.2203
  367SOL    HW2 4506   0.424   0.927   8.533  0.3800  0.7074 -0.5401
  368SOL     OW 4507   8.355   1.464   1.484 -0.5580 -0.0786  0.1866
  368SOL    HW1 4508   8.316   1.389   1.430 -1.7516 -0.3468  2.7858
  368SOL    HW2 4509   8.412   1.522   1.426 -2.4732  0.5532 -1.1183
  369SOL     OW 4510   1.016   8.164   0.742 -0.1517  0.5014 -0.1339
  369SOL    HW1 4511   1.109   8.160   0.705  1.9303 -0.4656 -1.4082
  369SOL    HW2 4512   0.989   8.259   0.756 -0.6138  0.0305 -1.7929
  370SOL     OW 4513   0.591   1.697   0.845  0.5536 -0.0576  0.7052
  370SOL    HW1 4514   0.659   1.707   0.918  1.8568 -3.7916 -2.6672
  370SOL    HW2 4515   0.612   1.760   0.771  2.1841  1.2235  0.2654
  371SOL     OW 4516   1.952   3.306   2.582  0.3652  0.1397  0.0256
  371SOL    HW1 4517   2.008   3.383   2.553  2.0452 -3.4118 -0.4750
  371SOL    HW2 4518   1.939   3.310   2.681  0.5885 -1.1685 -0.1334
  372SOL     OW 4519   2.249   4.302   0.686  0.4135 -0.7448  0.5854
  372SOL    HW1 4520   2.216   4.210   0.705  2.3743  1.7651 -0.4162
  372SOL    HW2 4521   2.241   4.321   0.588 -2.1663 -1.2078 -0.5040
  373SOL     OW 4522   8.839   0.701   0.840  0.1848 -0.1697  0.5027
  373SOL    HW1 4523   8.823   0.709   0.742  0.0219  2.3767  2.0329
  373SOL    HW2 4524   8.837   0.793   0.881 -0.9662  0.7811 -0.5495
  374SOL     OW 4525   2.585   1.412   8.080  0.2829 -0.0407 -0.1249
  374SOL    HW1 4526   2.546   1.497   8.116 -1.7422  1.0638  1.8557
  374SOL    HW2 4527   2.597   1.347   8.155  1.4179  2.0355 -1.8994
  375SOL     OW 4528   2.528   3.465   7.282  0.4016  0.4601 -0.2543
  375SOL    HW1 4529   2.556   3.375   7.248  1.4643  1.3013  0.7446
  375SOL    HW2 4530   2.544   3.470   7.380 -2.8843  1.1023 -0.8344
  376SOL     OW 4531   3.035   7.289   0.664  0.0366 -0.1396  0.3846
  376SOL    HW1 4532   3.011   7.353   0.591 -1.8766 -1.1527  1.1617
  376SOL    HW2 4533   3.131   7.301   0.688 -1.7105 -0.3856 -1.4621
  377SOL     OW 4534   1.084   0.486   1.967 -0.7149  0.0970  0.0594
  377SOL    HW1 4535   1.150   0.559   1.982  0.4540  1.4622  0.9993
  377SOL    HW2 4536   1.059   0.445   2.055 -1.8120 -0.3823 -1.5097
  378SOL     OW 4537   3.138   5.307   8.272 -0.0946  0.3633 -0.1694
  378SOL    HW1 4538   3.222   5.266   8.308  0.7938 -1.6392 -2.5505
  378SOL    HW2 4539   3.137   5.300   8.172  0.0026  2.5296  0.9494
  379SOL     OW 4540   2.853   0.125   8.417  0.3664  0.3792 -0.4251
  379SOL    HW1 4541   2.879   0.066   8.340  0.0101 -2.0145  2.6532
  379SOL    HW2 4542   2.887   0.084   8.502  0.7215  0.4054 -0.3115
  380SOL     OW 4543   1.695   7.900   4.074  0.0163  0.4988 -0.6176
  380SOL    HW1 4544   1.682   7.966   4.148  3.8506 -0.6595 -0.5772
  380SOL    HW2 4545   1.637   7.821   4.089  1.3319 -0.3977 -0.4003
  381SOL     OW 4546   0.461   1.331   1.084  0.3659  0.4225 -0.1471
  381SOL    HW1 4547   0.421   1.289   1.165  1.0394 -0.4316  2.3761
  381SOL    HW2 4548   0.402   1.406   1.053  3.0333 -0.4553 -0.1493
  382SOL     OW 4549   1.933   1.679   8.044  0.1459 -0.1043  0.3849
  382SOL    HW1 4550   1.847   1.665   7.995  0.6824 -0.0951  1.4369
  382SOL    HW2 4551   1.968   1.770   8.025  0.3969 -0.7575  0.6734
  383SOL     OW 4552   3.037   1.368   8.013  0.0375 -0.6301 -0.1342
  383SOL    HW1 4553   3.129   1.332   7.996 -0.2798 -2.6702 -0.6882
  383SOL    HW2 4554   3.040   1.430   8.091  0.1745  4.1520 -0.4204
  384SOL     OW 4555   7.541   0.721   8.679  0.4124  0.1854  0.3954
  384SOL    HW1 4556   7.448   0.707   8.646 -0.2581  1.0530 -0.6276
  384SOL    HW2 4557   7.605   0.717   8.603  0.9225  0.6684 -2.1620
  385SOL     OW 4558   6.924   3.180   0.600  0.5073  0.0672 -0.1636
  385SOL    HW1 4559   6.984   3.257   0.578  0.5604  1.0079  0.8440
  385SOL    HW2 4560   6.968   3.121   0.667  0.6385 -0.4121  0.5866
  386SOL     OW 4561   0.395   2.244   7.520 -0.3200 -0.4190  0.0053
  386SOL    HW1 4562   0.358   2.165   7.569  1.4371 -0.3717  0.4800
  386SOL    HW2 4563   0.355   2.328   7.557 -1.7538  1.6297 -0.2074
  387SOL     OW 4564   8.413   1.560   2.530 -0.2171 -0.0108  0.3882
  387SOL    HW1 4565   8.379   1.536   2.439 -0.2279 -1.8610 -0.3622
  387SOL    HW2 4566   8.500   1.514   2.546  2.3513 -0.0549 -0.5690
  388SOL     OW 4567   3.180   1.098   8.634 -0.0300 -0.0603 -0.1230
  388SOL    HW1 4568   3.193   0.999   8.627  0.9162 -0.2854  0.9683
  388SOL    HW2 4569   3.084   1.117   8.655  0.4193  0.5874 -1.8439
  389SOL     OW 4570   2.638   8.288   1.144 -0.0663 -0.5195 -0.2605
  389SOL    HW1 4571   2.608   8.225   1.072 -1.9623  0.3069  1.3379
  389SOL    HW2 4572   2.578   8.278   1.224 -0.7007 -2.0052  0.4961
  390SOL     OW 4573   0.856   8.629   1.684 -0.7127  0.4437 -0.2470
  390SOL    HW1 4574   0.868   8.721   1.648  1.1560  1.6580  3.9616
  390SOL    HW2 4575   0.759   8.605   1.684  1.1880  1.4020  0.6949
  391SOL     OW 4576   0.051   2.283   1.849 -0.1472 -0.5288  0.1666
  391SOL    HW1 4577   0.061   2.241   1.759  0.6577  1.5874  2.7640
  391SOL    HW2 4578  -0.039   2.326   1.856 -0.8547  1.2307  0.3595
  392SOL     OW 4579   2.558   4.448   1.358  0.7027  0.0307  0.1243
  392SOL    HW1 4580   2.476   4.418   1.406  0.0832 -0.8029 -0.6564
  392SOL    HW2 4581   2.534   4.476   1.265 -0.1122 -1.1190  0.0679
  393SOL     OW 4582   0.268   2.255   0.821 -0.0992  0.0188 -0.0411
  393SOL    HW1 4583   0.277   2.172   0.876  3.5624 -0.9602 -0.2590
  393SOL    HW2 4584   0.359   2.290   0.799  0.5571 -3.7092  0.0306
  394SOL     OW 4585   3.884   2.098   7.693  0.7804 -0.1329  0.0803
  394SOL    HW1 4586   3.915   2.039   7.767 -1.1435  1.3211  0.6018
  394SOL    HW2 4587   3.839   2.179   7.730 -2.6334  0.8881  0.5917
  395SOL     OW 4588   2.143   1.743   1.309 -0.3600  0.1387  0.4455
  395SOL    HW1 4589   2.056   1.693   1.303  2.4299  1.2750 -1.0283
  395SOL    HW2 4590   2.197   1.705   1.384  1.3899 -1.0366  2.5968
  396SOL     OW 4591   0.476   0.108   2.442  0.0204 -0.5614  0.1035
  396SOL    HW1 4592   0.485   0.106   2.342  0.9455 -0.8570 -2.4924
  396SOL    HW2 4593   0.412   0.180   2.468 -1.9195  0.6013 -2.1546
  397SOL     OW 4594   2.598   1.817   7.291  0.2024 -0.0887 -0.1837
  397SOL    HW1 4595   2.565   1.730   7.328  2.0301  0.3157  0.2669
  397SOL    HW2 4596   2.663   1.858   7.354 -1.8040 -1.3993  0.2408
  398SOL     OW 4597   7.533   2.657   2.369  0.4468 -0.0953  0.1574
  398SOL    HW1 4598   7.527   2.597   2.289  0.4543  2.0086 -0.5210
  398SOL    HW2 4599   7.609   2.722   2.357 -0.7127  2.0775 -2.7949
  399SOL     OW 4600   1.772   0.329   6.425  0.4194 -0.8616  0.0653
  399SOL    HW1 4601   1.833   0.404   6.451  2.7367 -1.5618 -0.1529
  399SOL    HW2 4602   1.705   0.314   6.497 -1.5440 -1.1543  1.7024
  400SOL     OW 4603   2.595   0.432   5.342 -0.2329  0.2146  0.4772
  400SOL    HW1 4604   2.641   0.364   5.286  1.9140  3.3639  2.2072
  400SOL    HW2 4605   2.633   0.523   5.322  0.1861 -1.0770  3.7072
  401SOL     OW 4606   2.951   8.534   2.710 -0.6672  0.3501 -0.1163
  401SOL    HW1 4607   2.882   8.462   2.700 -0.5578 -2.1982 -0.2514
  401SOL    HW2 4608   2.914   8.607   2.767  0.7583 -0.8018  0.3402
  402SOL     OW 4609   1.619   2.468   0.682 -0.0509  0.3323 -0.2996
  402SOL    HW1 4610   1.705   2.491   0.638  0.1989 -0.3011  1.1328
  402SOL    HW2 4611   1.570   2.552   0.705 -0.7269 -0.8562  0.6835
  403SOL     OW 4612   2.275   2.530   1.118  0.3504 -0.0357  0.3674
  403SOL    HW1 4613   2.285   2.435   1.147  2.5378  1.4511 -0.3326
  403SOL    HW2 4614   2.182   2.562   1.139 -0.8049  1.1695  0.6135
  404SOL     OW 4615   2.359   2.477   1.994  0.3076 -0.1572  0.1761
  404SOL    HW1 4616   2.374   2.482   1.895 -1.2722  2.3323  1.3163
  404SOL    HW2 4617   2.302   2.398   2.015 -0.4472 -1.2959 -1.1482
  405SOL     OW 4618   0.360   8.584   2.367 -0.6215 -0.2500 -0.7462
  405SOL    HW1 4619   0.398   8.557   2.455 -0.7341  1.5600  0.5205
  405SOL    HW2 4620   0.356   8.505   2.306 -1.4390  1.5967  0.4275
  406SOL     OW 4621   1.320   8.129   1.654  0.0975  0.2594 -0.0301
  406SOL    HW1 4622   1.418   8.143   1.673 -1.2765  0.5152 -2.5180
  406SOL    HW2 4623   1.270   8.212   1.675  0.3632 -1.1280  1.6800
  407SOL     OW 4624   0.729   7.992   1.067  0.3215  0.3207 -0.4541
  407SOL    HW1 4625   0.743   7.894   1.085 -1.3695  1.4020  2.1022
  407SOL    HW2 4626   0.631   8.012   1.062  0.4913  0.4831  1.1331
  408SOL     OW 4627   7.674   2.255   3.734  0.2123 -0.4465 -0.1349
  408SOL    HW1 4628   7.594   2.315   3.739 -1.6825  0.6713 -0.1097
  408SOL    HW2 4629   7.755   2.308   3.708 -1.4504 -0.7971 -1.6110
  409SOL     OW 4630   7.285   1.015   3.714 -0.0576 -0.0414  0.5856
  409SOL    HW1 4631   7.306   0.968   3.800 -1.9226 -1.1917 -0.7273
  409SOL    HW2 4632   7.316   1.110   3.719  0.7223  1.3338  3.9913
  410SOL     OW 4633   2.337   0.879   7.894  0.3907 -0.0222 -0.1474
  410SOL    HW1 4634   2.255   0.832   7.928  0.9484 -4.4208  1.1722
  410SOL    HW2 4635   2.317   0.920   7.805  0.1488 -1.1405  1.1770
  411SOL     OW 4636   0.579   8.849   7.769  0.1188 -0.5648 -0.0484
  411SOL    HW1 4637   0.511   8.792   7.722  0.8095  1.0958  0.9264
  411SOL    HW2 4638   0.537   8.891   7.849  0.7354  0.2543 -0.0298
  412SOL     OW 4639   1.127   2.983   8.227 -0.4335  0.4340  0.6863
  412SOL    HW1 4640   1.031   2.975   8.256  1.1309  0.1573  1.7658
  412SOL    HW2 4641   1.157   3.078   8.237 -1.1637 -2.8757 -1.4360
  413SOL     OW 4642   0.144   2.792   0.270 -0.3270 -0.4734  0.3158
  413SOL    HW1 4643   0.129   2.772   0.173  3.6010  0.5786  0.3414
  413SOL    HW2 4644   0.236   2.829   0.283  0.9171 -0.3846  0.9512
  414SOL     OW 4645   1.582   6.640   6.313 -0.3804 -0.1196  0.1843
  414SOL    HW1 4646   1.634   6.677   6.236 -0.4740 -0.9111 -0.5030
  414SOL    HW2 4647   1.499   6.595   6.279  0.3805  1.0365  1.8811
  415SOL     OW 4648   8.411  -0.005   0.940  0.1150 -0.7701 -0.3588
  415SOL    HW1 4649   8.487   0.007   1.003 -1.8106  1.7119  1.0928
  415SOL    HW2 4650   8.430   0.044   0.855  1.1185  1.5906  0.2411
  416SOL     OW 4651   1.447   2.054   1.367 -0.0665 -0.2366  0.5128
  416SOL    HW1 4652   1.430   2.117   1.292  0.3189  0.7961  3.2851
  416SOL    HW2 4653   1.506   1.980   1.336 -0.9952  1.6351 -0.3553
  417SOL     OW 4654   8.516   3.918   3.171  0.1511 -0.3398 -0.4413
  417SOL    HW1 4655   8.605   3.958   3.192  0.4908  1.4006 -0.1322
  417SOL    HW2 4656   8.445   3.986   3.183  0.1713 -0.8487  2.1523
  418SOL     OW 4657   1.188   7.298   8.081  0.1817  0.6535  0.3847
  418SOL    HW1 4658   1.281   7.334   8.094  0.4323 -0.2240 -1.7851
  418SOL    HW2 4659   1.121   7.366   8.110  2.8710  3.2294  0.0927
  419SOL     OW 4660   0.501   2.979   7.865  0.0629  0.1530 -0.2150
  419SOL    HW1 4661   0.570   2.955   7.934 -2.4993  1.6264  0.7125
  419SOL    HW2 4662   0.410   2.978   7.907 -0.1511 -1.8111  1.7558
  420SOL     OW 4663   8.882   0.994   7.221 -0.3238  0.2375  0.3057
  420SOL    HW1 4664   8.930   1.081   7.236  2.0781  3.1014  0.2447
  420SOL    HW2 4665   8.784   1.008   7.239 -1.1204 -0.1721  0.9744
  421SOL     OW 4666   2.462   2.976   0.947  0.1759 -0.3190  0.0890
  421SOL    HW1 4667   2.548   3.027   0.947 -0.2136 -0.9265 -0.8124
  421SOL    HW2 4668   2.386   3.040   0.953 -0.1214  1.8004  0.2162
  422SOL     OW 4669   0.681   6.811   1.291  0.2132  0.2443  0.5353
  422SOL    HW1 4670   0.753   6.805   1.360 -0.1976 -0.0434 -1.0191
  422SOL    HW2 4671   0.628   6.726   1.291  1.0777  0.1160 -0.8541
  423SOL     OW 4672   1.435   1.211   1.605 -0.0849  0.3650  0.1266
  423SOL    HW1 4673   1.453   1.165   1.692  0.0519  0.2424 -2.3742
  423SOL    HW2 4674   1.402   1.144   1.538  1.5923  0.3035  0.0383
  424SOL     OW 4675   8.391   1.071   1.394  0.5782 -0.0757 -0.5797
  424SOL    HW1 4676   8.378   1.003   1.322  1.2981 -2.5998 -0.0811
  424SOL    HW2 4677   8.488   1.084   1.411 -3.3231 -0.2945 -2.0822
  425SOL     OW 4678   1.731   8.593   3.559  0.1463 -0.0319 -0.2519
  425SOL    HW1 4679   1.787   8.676   3.555  0.1917  2.5096  5.4287
  425SOL    HW2 4680   1.743   8.550   3.648 -0.1881 -0.0783  1.2753
  426SOL     OW 4681   1.991   0.346   6.006  0.2979 -0.7618 -0.4044
  426SOL    HW1 4682   1.925   0.404   5.960 -1.9292 -3.1887 -2.3018
  426SOL    HW2 4683   1.961   0.250   6.001  2.4491  0.1433 -0.1148
  427SOL     OW 4684   2.974   8.805   1.308  0.5034  0.2134 -0.1400
  427SOL    HW1 4685   2.983   8.709   1.335 -1.4420  1.0398 -2.3345
  427SOL    HW2 4686   3.009   8.863   1.381  2.1841 -2.4467  2.1486
  428SOL     OW 4687   8.864   1.909   8.172  0.2434  0.1571 -0.0808
  428SOL    HW1 4688   8.799   1.922   8.247  0.2500 -2.3595  0.6281
  428SOL    HW2 4689   8.847   1.977   8.101  0.4887 -1.1320 -0.1558
  429SOL     OW 4690   2.173   1.495   1.567 -0.1055  0.5646 -0.2059
  429SOL    HW1 4691   2.268   1.467   1.577  1.1475 -0.1434 -0.9958
  429SOL    HW2 4692   2.126   1.432   1.505 -2.1979  0.5187 -2.0588
  430SOL     OW 4693   1.727   0.601   0.852  0.1377  0.1344  0.1793
  430SOL    HW1 4694   1.808   0.548   0.828 -0.7376 -2.1526 -0.8821
  430SOL    HW2 4695   1.754   0.679   0.909  0.5080 -0.8010  1.2286
  431SOL     OW 4696   1.447   0.474   1.456 -0.0113  0.2451  0.5762
  431SOL    HW1 4697   1.410   0.565   1.478  1.8272  1.1212 -0.3422
  431SOL    HW2 4698   1.476   0.472   1.361 -1.3575 -0.5597  0.4173
  432SOL     OW 4699   8.797   1.896   2.062 -0.1348  0.1110 -0.0165
  432SOL    HW1 4700   8.869   1.938   2.006 -0.3901 -0.0234  1.3974
  432SOL    HW2 4701   8.708   1.922   2.026 -0.4349 -1.1280  1.5018
  433SOL     OW 4702   3.412   7.659   2.586  0.2037  0.4055  0.7622
  433SOL    HW1 4703   3.408   7.705   2.675  2.1778  1.6088 -1.2180
  433SOL    HW2 4704   3.492   7.598   2.583 -3.0563 -0.7010 -0.7126
  434SOL     OW 4705   1.817   3.806   2.607  0.1271  0.2124  0.0407
  434SOL    HW1 4706   1.816   3.906   2.608  1.3288  0.8394 -1.6351
  434SOL    HW2 4707   1.724   3.771   2.623 -0.0932  1.2422  1.6247
  435SOL     OW 4708   8.548   2.185   1.655  0.3081 -0.0161  0.2470
  435SOL    HW1 4709   8.458   2.204   1.694 -0.8455 -0.1120  3.2433
  435SOL    HW2 4710   8.613   2.255   1.683 -3.7976 -1.2217  1.7133
  436SOL     OW 4711   0.062   1.255   0.475  0.3951  0.2029  0.2179
  436SOL    HW1 4712   0.069   1.156   0.483  0.5988 -0.0058  1.8542
  436SOL    HW2 4713   0.144   1.291   0.431 -0.3485 -0.8199 -1.3993
  437SOL     OW 4714   1.548   8.001  -0.011  0.3965  0.1921  0.0602
  437SOL    HW1 4715   1.610   7.926  -0.036  1.1680 -0.1709  0.2099
  437SOL    HW2 4716   1.558   8.022   0.086 -2.6982 -0.2967  2.3611
  438SOL     OW 4717   7.688   3.420   1.789  0.3397 -0.4146 -0.1005
  438SOL    HW1 4718   7.694   3.470   1.875  1.7359 -0.5592  0.8045
  438SOL    HW2 4719   7.715   3.325   1.803  1.6384 -1.7482 -1.6525
  439SOL     OW 4720   2.409   1.574   8.208 -0.2367 -0.3050 -0.1455
  439SOL    HW1 4721   2.342   1.596   8.138  1.6808 -1.3379 -0.8374
  439SOL    HW2 4722   2.390   1.627   8.291  2.0502 -0.4787 -1.5603
  440SOL     OW 4723   2.089   6.016   8.185  0.2636 -0.2632  0.3830
  440SOL    HW1 4724   2.064   6.113   8.177 -0.4580  0.2934 -1.0152
  440SOL    HW2 4725   2.157   5.994   8.115  0.7281  0.7597  1.9366
  441SOL     OW 4726   1.579   7.725   8.232 -0.0495 -0.5509  0.3703
  441SOL    HW1 4727   1.656   7.668   8.205  1.1973  1.5979 -2.9609
  441SOL    HW2 4728   1.582   7.742   8.330  0.2310 -0.1004 -1.1881
  442SOL     OW 4729   1.680   4.215   1.147  0.0034  0.5892  0.9190
  442SOL    HW1 4730   1.640   4.240   1.235 -1.6060  0.6093  1.1281
  442SOL    HW2 4731   1.739   4.289   1.116 -2.6826  0.3633  2.3723
  443SOL     OW 4732   2.247   8.358   1.007 -0.5181  0.1597  0.4602
  443SOL    HW1 4733   2.333   8.336   0.961  2.1672  1.8314 -0.7747
  443SOL    HW2 4734   2.240   8.457   1.019 -5.0615 -0.5844  1.1331
  444SOL     OW 4735   8.832   0.508   7.624 -0.5267  0.0696 -0.2438
  444SOL    HW1 4736   8.763   0.436   7.622 -1.9009  0.6242  0.9596
  444SOL    HW2 4737   8.911   0.478   7.677  1.3804 -0.8601  0.1690
  445SOL     OW 4738   8.049   0.046   8.623 -0.0506 -0.5478  0.1665
  445SOL    HW1 4739   7.980   0.056   8.551  2.2584 -1.7204 -3.1329
  445SOL    HW2 4740   8.121   0.115   8.610 -2.7141  1.2524 -1.3584
  446SOL     OW 4741   8.486   2.533   2.501  0.2902 -0.2219  0.4623
  446SOL    HW1 4742   8.475   2.501   2.595  2.0718  0.2045 -1.3660
  446SOL    HW2 4743   8.481   2.455   2.438 -2.0998 -1.7991  0.0686
  447SOL     OW 4744   1.449   1.159   0.377  0.2640  1.0330 -0.1134
  447SOL    HW1 4745   1.361   1.158   0.330 -3.8582  0.6296 -2.1443
  447SOL    HW2 4746   1.441   1.212   0.462 -0.8297 -0.5715  1.4129
  448SOL     OW 4747   0.062   0.967   0.735  0.2046  0.3854  0.2974
  448SOL    HW1 4748   0.046   0.925   0.646  0.1261  0.0055  3.3714
  448SOL    HW2 4749  -0.012   1.031   0.755 -1.1611 -2.3744  0.2311
  449SOL     OW 4750   1.051   0.931   1.319  0.3498  0.3332  0.1125
  449SOL    HW1 4751   0.971   0.885   1.358  3.5288  0.9091 -0.2729
  449SOL    HW2 4752   1.050   0.922   1.220 -1.1099 -1.4004 -0.4997
  450SOL     OW 4753   1.428   0.582   0.548 -0.1032  0.2773 -0.4531
  450SOL    HW1 4754   1.438   0.593   0.647  1.3443  0.8140  1.3662
  450SOL    HW2 4755   1.413   0.486   0.526 -0.1366  2.9481  1.5240
  451SOL     OW 4756   0.273   7.372   8.339  0.4185  0.3987 -0.5893
  451SOL    HW1 4757   0.207   7.405   8.271  1.7372  1.2952 -0.7356
  451SOL    HW2 4758   0.366   7.380   8.302  1.6297 -0.1253  0.8939
  452SOL     OW 4759   8.004   5.862   1.695 -0.4049  0.1821 -0.3260
  452SOL    HW1 4760   8.021   5.768   1.667 -0.0905 -0.5068  0.1214
  452SOL    HW2 4761   8.052   5.924   1.632  0.8612  1.8699  1.6660
  453SOL     OW 4762   1.228   6.800   1.989 -0.2161 -0.4963  0.0051
  453SOL    HW1 4763   1.134   6.807   1.955  1.3158 -2.4820 -0.6893
  453SOL    HW2 4764   1.279   6.737   1.930  1.0835  2.2582  0.2918
  454SOL     OW 4765   2.796   1.579   3.747  0.0209  0.1022  0.4431
  454SOL    HW1 4766   2.775   1.503   3.686 -0.1813  0.5473 -0.3921
  454SOL    HW2 4767   2.736   1.656   3.725 -1.6808  2.0026  2.4820
  455SOL     OW 4768   2.618   6.560   0.175 -0.5018 -0.1648 -0.0526
  455SOL    HW1 4769   2.716   6.569   0.193  1.8234  1.2501 -0.2375
  455SOL    HW2 4770   2.587   6.635   0.117  0.4280 -0.1605 -0.5251
  456SOL     OW 4771   7.002   1.529   0.106 -1.1247  0.0116  0.2113
  456SOL    HW1 4772   7.067   1.529   0.030  0.1653 -4.5159  1.2033
  456SOL    HW2 4773   6.961   1.438   0.114 -3.4294  1.8961 -1.0408
  457SOL     OW 4774   0.557   1.117   0.945  0.0110  0.4156  0.1941
  457SOL    HW1 4775   0.499   1.181   0.995 -1.0448  1.0681 -0.1496
  457SOL    HW2 4776   0.499   1.049   0.900  0.3825 -2.2471 -0.8815
  458SOL     OW 4777   0.743   8.214   3.272 -0.0474  0.3541 -0.9067
  458SOL    HW1 4778   0.792   8.297   3.298 -3.7714 -2.2633 -0.7636
  458SOL    HW2 4779   0.739   8.152   3.350  2.9208 -0.3918  0.3385
  459SOL     OW 4780   1.404   1.600   8.285 -0.2719 -0.3948 -0.1107
  459SOL    HW1 4781   1.379   1.593   8.188 -1.0698 -2.1780  2.8866
  459SOL    HW2 4782   1.341   1.546   8.340  2.1703 -1.4452 -2.8365
  460SOL     OW 4783   0.073   8.312   2.053  0.2168 -0.1201  0.8651
  460SOL    HW1 4784   0.030   8.285   1.967 -0.9526  2.3396  0.2087
  460SOL    HW2 4785   0.055   8.243   2.123 -1.1081 -0.2805 -0.5708
  461SOL     OW 4786   0.862   1.607   6.681  0.8601  0.1800  0.3894
  461SOL    HW1 4787   0.950   1.580   6.719 -0.1910 -1.0456 -1.2775
  461SOL    HW2 4788   0.861   1.706   6.667  1.2297 -0.2024 -1.8202
  462SOL     OW 4789   2.599   0.209   8.438  0.2715 -0.1394  0.1240
  462SOL    HW1 4790   2.696   0.193   8.456 -2.9160  0.8706  0.3289
  462SOL    HW2 4791   2.569   0.290   8.489  1.2431 -1.0111  1.1566
  463SOL     OW 4792   1.005   0.356   4.557 -0.4390 -0.3519  0.7334
  463SOL    HW1 4793   0.931   0.347   4.490  0.8992  0.0996  1.0204
  463SOL    HW2 4794   1.057   0.440   4.538 -0.2260 -1.7061 -1.8787
  464SOL     OW 4795   1.585   1.209   3.040 -0.5757 -0.4123  0.0143
  464SOL    HW1 4796   1.498   1.167   3.013  1.4703  0.5897 -0.9964
  464SOL    HW2 4797   1.575   1.308   3.043  0.5095 -0.9680  2.0059
  465SOL     OW 4798   0.841   7.969   1.331 -0.4526  0.3663  0.5008
  465SOL    HW1 4799   0.830   7.891   1.393 -1.1567 -3.8005 -0.5793
  465SOL    HW2 4800   0.765   7.970   1.265  0.7810  3.0913  1.0079
  466SOL     OW 4801   2.792   6.922   7.175 -0.2438  1.1854 -0.1709
  466SOL    HW1 4802   2.887   6.894   7.178 -0.3525  0.4634  1.2398
  466SOL    HW2 4803   2.778   6.999   7.238 -1.1863  1.4940 -0.2458
  467SOL     OW 4804   0.540   1.030   7.382 -0.6002 -0.2071 -0.7128
  467SOL    HW1 4805   0.619   0.968   7.376  0.4163  0.6158 -0.0960
  467SOL    HW2 4806   0.464   0.983   7.428 -1.8586  0.2614  0.5863
  468SOL     OW 4807   0.400   0.157   6.805 -0.4473  0.5370 -0.0700
  468SOL    HW1 4808   0.479   0.218   6.794  1.6996  0.4949  2.0340
  468SOL    HW2 4809   0.421   0.068   6.765  2.8264  0.0839  0.5347
  469SOL     OW 4810   0.659   0.718   7.470 -0.3845  0.8184 -0.5080
  469SOL    HW1 4811   0.676   0.679   7.379 -0.9570  0.7050 -1.1750
  469SOL    HW2 4812   0.572   0.768   7.468  0.5334 -1.9616 -1.1404
  470SOL     OW 4813   0.981   7.375   2.421 -0.2030 -0.0396 -0.3177
  470SOL    HW1 4814   1.065   7.324   2.408 -2.0532  1.8563  1.1585
  470SOL    HW2 4815   0.989   7.432   2.502 -2.2726 -0.3261  0.0421
  471SOL     OW 4816   8.495   7.991   3.245  0.0790  0.1178 -0.0845
  471SOL    HW1 4817   8.522   7.904   3.205 -0.2362 -1.7279 -1.0585
  471SOL    HW2 4818   8.410   7.979   3.296 -1.4285 -3.4220  0.1127
  472SOL     OW 4819   0.511   6.390   2.186  0.5375 -0.3001 -0.0626
  472SOL    HW1 4820   0.534   6.486   2.201 -0.0843  3.4312  0.3607
  472SOL    HW2 4821   0.422   6.371   2.226 -1.4401 -0.2932  2.3967
  473SOL     OW 4822   1.450   3.370   3.794  0.4491  0.7920  0.0577
  473SOL    HW1 4823   1.408   3.287   3.830 -0.1354 -0.8526 -1.2235
  473SOL    HW2 4824   1.512   3.347   3.720 -2.6816 -0.9405  0.6349
  474SOL     OW 4825   0.797   2.256   1.848  0.1135 -0.3092 -0.0808
  474SOL    HW1 4826   0.755   2.229   1.934 -2.4691 -1.4198  1.4844
  474SOL    HW2 4827   0.828   2.175   1.798  2.9510  1.0335 -2.2373
  475SOL     OW 4828   2.424   8.798   1.009 -0.2793 -0.4198 -0.2469
  475SOL    HW1 4829   2.379   8.867   1.066  2.7555  0.8247 -1.4628
  475SOL    HW2 4830   2.517   8.829   0.988 -1.4656  0.5977  2.3066
  476SOL     OW 4831   8.818   3.506   1.737  0.1199 -0.0418  0.5847
  476SOL    HW1 4832   8.778   3.513   1.828  1.1428 -1.6126  2.8660
  476SOL    HW2 4833   8.882   3.430   1.735 -3.0756 -2.7790 -0.7121
  477SOL     OW 4834   8.508   1.707   2.246  0.0373  0.0595  0.5496
  477SOL    HW1 4835   8.460   1.793   2.229 -0.2823 -0.6861  1.4446
  477SOL    HW2 4836   8.587   1.723   2.305 -2.0737 -0.2435  1.5829
  478SOL     OW 4837   7.561   1.824   1.295 -0.0711  0.3808 -0.8170
  478SOL    HW1 4838   7.603   1.845   1.384  2.0312 -2.2136  0.3092
  478SOL    HW2 4839   7.492   1.753   1.307 -1.9602 -0.7279 -0.9332
  479SOL     OW 4840   7.647   2.182   6.167 -0.3730  0.1551  0.4557
  479SOL    HW1 4841   7.677   2.197   6.073  1.9787  0.0981  1.3896
  479SOL    HW2 4842   7.707   2.115   6.211  0.7596  0.9982  0.4684
  480SOL     OW 4843   1.270   1.006   8.075 -0.0205  0.0591  0.4555
  480SOL    HW1 4844   1.352   1.013   8.019 -1.9210  0.3487 -2.3939
  480SOL    HW2 4845   1.294   0.979   8.168 -1.6182  0.9654  2.7743
  481SOL     OW 4846   3.124   1.988   3.241  0.2727 -0.2872 -0.0985
  481SOL    HW1 4847   3.186   2.066   3.242 -0.5074  0.9938  0.8232
  481SOL    HW2 4848   3.147   1.926   3.316  0.2074 -0.0686  1.3006
  482SOL     OW 4849   8.236   5.727   2.123  0.0987 -0.4292 -0.4953
  482SOL    HW1 4850   8.259   5.728   2.026  4.1790 -1.3122 -0.0953
  482SOL    HW2 4851   8.282   5.803   2.169  1.2507 -1.4256 -1.3685
  483SOL     OW 4852   0.372   2.924   1.169  0.1763  0.3689 -0.0300
  483SOL    HW1 4853   0.326   2.884   1.090  0.4673 -0.7523  0.1787
  483SOL    HW2 4854   0.418   2.852   1.221 -3.4559 -1.3858 -0.7641
  484SOL     OW 4855   0.709   3.405   3.006 -0.1697  0.1214 -0.4153
  484SOL    HW1 4856   0.739   3.420   3.100 -2.4741 -1.2152  0.0496
  484SOL    HW2 4857   0.611   3.386   3.005 -3.3186  0.7352 -1.3971
  485SOL     OW 4858   0.404   3.841   3.076  0.3100  0.5946 -0.4909
  485SOL    HW1 4859   0.327   3.896   3.044 -2.1460  0.9391 -2.6866
  485SOL    HW2 4860   0.488   3.870   3.030 -0.3646  0.9891  1.1978
  486SOL     OW 4861   1.556   0.290   1.064  0.3526 -0.5951 -0.0331
  486SOL    HW1 4862   1.617   0.322   0.991 -2.6521 -1.7187 -2.0920
  486SOL    HW2 4863   1.609   0.237   1.130  1.0373 -1.5099  2.8521
  487SOL     OW 4864   1.476   0.062   4.686 -0.2412  0.4376 -0.0031
  487SOL    HW1 4865   1.492   0.017   4.599 -0.0953  0.3364  1.4957
  487SOL    HW2 4866   1.379   0.085   4.696 -0.3456 -0.9402 -0.4687
  488SOL     OW 4867   3.030   0.535   6.004  0.5688  0.3513  0.3023
  488SOL    HW1 4868   3.045   0.569   6.097  2.8647  1.5142 -4.0978
  488SOL    HW2 4869   3.005   0.439   6.007 -2.7669  0.7089  0.2272
  489SOL     OW 4870   0.627   2.992   2.313 -0.3789  0.5929  0.3145
  489SOL    HW1 4871   0.531   2.983   2.338  0.4923 -2.1367  3.9116
  489SOL    HW2 4872   0.681   2.920   2.358 -1.7700  0.5647  2.0446
  490SOL     OW 4873   2.238   7.999   1.764 -0.6221 -0.1964  0.4794
  490SOL    HW1 4874   2.252   8.027   1.669 -0.0583 -0.8254  0.3114
  490SOL    HW2 4875   2.231   7.900   1.769 -0.9899 -0.9660 -1.6224
  491SOL     OW 4876   2.342   0.941   1.803  0.1815 -0.1211  0.0785
  491SOL    HW1 4877   2.347   0.845   1.776 -0.3478 -0.8412 -0.8796
  491SOL    HW2 4878   2.434   0.976   1.817 -1.3467 -0.0860 -3.6006
  492SOL     OW 4879   1.521   3.658   2.410 -0.2050 -0.0779  0.2466
  492SOL    HW1 4880   1.615   3.635   2.384 -0.1009  1.5862  1.9090
  492SOL    HW2 4881   1.514   3.660   2.510 -0.4522 -1.5836  0.3033
  493SOL     OW 4882   8.463   8.306   8.607  0.2241 -0.4555  0.1541
  493SOL    HW1 4883   8.509   8.368   8.671 -0.1009 -3.7369 -2.7440
  493SOL    HW2 4884   8.380   8.350   8.572  1.8861 -0.8517 -0.1315
  494SOL     OW 4885   3.295   1.070   0.165 -0.8012 -0.3709  0.6469
  494SOL    HW1 4886   3.241   1.078   0.249  0.3657  1.2952 -0.1609
  494SOL    HW2 4887   3.261   1.136   0.098  0.1252  0.6763  1.7111
  495SOL     OW 4888   1.498   0.468   7.605  0.6531 -0.2799 -0.4664
  495SOL    HW1 4889   1.439   0.508   7.675  1.9400  0.0230  1.2606
  495SOL    HW2 4890   1.444   0.449   7.523  3.4855  1.4771  0.0289
  496SOL     OW 4891   0.697   1.955   8.634  0.8086 -0.8682  0.0965
  496SOL    HW1 4892   0.604   1.984   8.658 -0.9558 -2.9297  0.6511
  496SOL    HW2 4893   0.693   1.894   8.554  0.2509  0.3704  2.2835
  497SOL     OW 4894   1.020   1.886   3.415  0.4915 -0.0367 -0.3732
  497SOL    HW1 4895   0.964   1.822   3.469 -3.2858  0.4278 -0.6420
  497SOL    HW2 4896   0.967   1.918   3.337 -0.2600 -3.9174  0.1132
  498SOL     OW 4897   1.368   4.238   8.674 -0.1042 -0.1318  0.0438
  498SOL    HW1 4898   1.304   4.202   8.742  2.5476  0.8433 -4.2899
  498SOL    HW2 4899   1.454   4.188   8.679 -0.2279 -0.2216 -1.0894
  499SOL     OW 4900   8.579   3.331   0.998  0.1315 -0.4866 -0.1340
  499SOL    HW1 4901   8.521   3.256   1.029  1.9686  0.3369 -0.5101
  499SOL    HW2 4902   8.649   3.296   0.936 -1.7347 -1.0253  3.1588
  500SOL     OW 4903   3.058   1.766   0.292 -0.1960  0.5369 -0.4802
  500SOL    HW1 4904   3.049   1.848   0.349 -0.7266 -0.5978 -1.1242
  500SOL    HW2 4905   3.050   1.793   0.195 -2.3989  1.0845  2.4862
  501SOL     OW 4906   0.463   8.831   1.649 -0.3408  0.0969  0.2266
  501SOL    HW1 4907   0.366   8.809   1.657  1.6571 -0.8949  0.1252
  501SOL    HW2 4908   0.483   8.913   1.703  0.2327  0.4836  2.2163
  502SOL     OW 4909   0.655   2.163   0.561 -0.4163 -0.3068 -0.0906
  502SOL    HW1 4910   0.742   2.130   0.597 -2.1972  1.6976  0.4205
  502SOL    HW2 4911   0.602   2.087   0.524 -1.9246 -0.4326  3.0252
  503SOL     OW 4912   0.077   3.286   1.462  0.5260  0.3394  0.0704
  503SOL    HW1 4913   0.073   3.261   1.365  1.8477  1.4842 -0.3329
  503SOL    HW2 4914  -0.015   3.283   1.501  1.8277 -0.8921  0.2352
  504SOL     OW 4915   3.095   2.032   0.442 -0.4577 -0.1846  0.6940
  504SOL    HW1 4916   3.021   2.079   0.490 -2.5139  0.3490  1.0353
  504SOL    HW2 4917   3.114   2.079   0.355  0.3880 -1.5283  0.3318
  505SOL     OW 4918   6.972   0.483   8.327  0.5564  0.3840  0.1671
  505SOL    HW1 4919   7.004   0.548   8.258 -0.8170 -2.1235 -0.9826
  505SOL    HW2 4920   6.949   0.396   8.283  1.6932  1.8936  0.7886
  506SOL     OW 4921   1.683   1.259   0.097  0.0281 -0.7441  0.1996
  506SOL    HW1 4922   1.654   1.351   0.125  1.3782 -1.4471  1.5194
  506SOL    HW2 4923   1.691   1.201   0.178  2.5082 -1.0782  0.8287
  507SOL     OW 4924   1.896   8.822   3.508  0.1850  0.5018 -0.7455
  507SOL    HW1 4925   1.821   8.888   3.518 -0.1347 -0.9114 -0.6417
  507SOL    HW2 4926   1.982   8.864   3.536  1.4913 -0.2111 -1.1140
  508SOL     OW 4927   0.260   0.767   7.695 -0.2795  0.1486 -0.5149
  508SOL    HW1 4928   0.168   0.802   7.710  0.6279  1.0876 -0.8588
  508SOL    HW2 4929   0.257   0.667   7.686 -0.5313 -2.2997 -1.5428
  509SOL     OW 4930   1.421   1.825   8.827 -0.3799 -1.0093  0.4095
  509SOL    HW1 4931   1.481   1.881   8.770 -4.2021  1.5671  0.4513
  509SOL    HW2 4932   1.391   1.745   8.775 -0.7178  1.8891 -0.1387
  510SOL     OW 4933   2.761   0.159   1.457 -0.1369  0.0339  0.3785
  510SOL    HW1 4934   2.818   0.213   1.518  0.3711 -0.3367  4.8236
  510SOL    HW2 4935   2.790   0.175   1.362 -0.4477 -2.2293  0.2791
  511SOL     OW 4936   8.325   1.393   6.839  0.2932  0.6490  0.3831
  511SOL    HW1 4937   8.375   1.413   6.923 -1.0259  0.1897  1.1573
  511SOL    HW2 4938   8.314   1.295   6.829  2.6141 -2.2714 -0.3966
  512SOL     OW 4939   2.347   8.772   8.607  0.4844  0.0155 -0.3561
  512SOL    HW1 4940   2.402   8.785   8.525 -0.8455 -3.4067 -0.9243
  512SOL    HW2 4941   2.334   8.674   8.624  0.7308 -1.0034  0.2420
  513SOL     OW 4942   1.966   8.261   1.454 -0.2168  0.0739  0.7784
  513SOL    HW1 4943   1.927   8.277   1.364  1.7367 -3.7248 -1.0782
  513SOL    HW2 4944   2.012   8.172   1.456 -0.1738 -3.2096  0.3427
  514SOL     OW 4945   7.647   0.404   3.660 -0.2285 -0.1947  0.3247
  514SOL    HW1 4946   7.702   0.371   3.583  0.5232 -1.5027 -1.4769
  514SOL    HW2 4947   7.701   0.469   3.714 -0.4728 -0.1161 -1.9149
  515SOL     OW 4948   0.598   7.574   2.502  0.2020  0.4125 -0.1951
  515SOL    HW1 4949   0.576   7.658   2.452 -3.1210 -0.3443 -1.1460
  515SOL    HW2 4950   0.637   7.507   2.440  2.4523 -0.9799  0.4413
  516SOL     OW 4951   7.077   8.308   0.661 -0.2209 -0.4070  0.3854
  516SOL    HW1 4952   7.003   8.319   0.727  0.0310  1.4017 -2.2620
  516SOL    HW2 4953   7.159   8.277   0.708  2.9853 -0.4161  0.2518
  517SOL     OW 4954   1.332   0.208   3.239  0.2531  0.5953  0.2576
  517SOL    HW1 4955   1.261   0.276   3.223  2.7931 -0.2201 -0.3983
  517SOL    HW2 4956   1.322   0.133   3.173 -0.5910 -3.4245  3.3002
  518SOL     OW 4957   7.828   0.149   8.458 -0.2006 -0.3287  0.1460
  518SOL    HW1 4958   7.838   0.226   8.394 -2.1010  3.2915  3.0993
  518SOL    HW2 4959   7.798   0.184   8.547 -1.4190 -1.6355  0.7213
  519SOL     OW 4960   1.623   8.088   0.249 -0.2312 -0.3021 -0.1805
  519SOL    HW1 4961   1.590   8.023   0.317 -0.8827 -0.3653  3.0237
  519SOL    HW2 4962   1.714   8.061   0.217 -1.8875  0.5327 -0.4342
  520SOL     OW 4963   3.134   7.575   1.956 -0.1992 -0.2406 -0.2454
  520SOL    HW1 4964   3.154   7.643   1.885 -1.6761 -4.2050 -2.3810
  520SOL    HW2 4965   3.060   7.516   1.925 -2.2329  0.3982  0.0710
  521SOL     OW 4966   8.830   1.934   0.068 -0.3099 -0.0524  0.4392
  521SOL    HW1 4967   8.849   1.984  -0.016 -0.2462  1.5902 -3.9249
  521SOL    HW2 4968   8.837   1.997   0.146 -0.4199 -1.2302  4.7488
  522SOL     OW 4969   0.126   8.073   1.080  0.2325  0.7104  0.0846
  522SOL    HW1 4970   0.178   8.053   0.997 -2.2891 -1.8442  0.6335
  522SOL    HW2 4971   0.028   8.072   1.060 -0.1016  1.6052 -0.3064
  523SOL     OW 4972   1.950   3.527   3.504  0.1188 -0.2816 -0.3961
  523SOL    HW1 4973   1.867   3.582   3.511 -0.9993 -0.4737  0.4360
  523SOL    HW2 4974   2.026   3.577   3.545  1.1117 -0.6396 -1.3041
  524SOL     OW 4975   1.606   2.820   8.579 -0.4537  0.0056 -0.1404
  524SOL    HW1 4976   1.549   2.885   8.529  0.0012 -0.1947  3.7392
  524SOL    HW2 4977   1.678   2.869   8.627 -0.7465 -2.7096 -2.3374
  525SOL     OW 4978   2.124   1.293   2.484  0.6961  0.0251  0.2316
  525SOL    HW1 4979   2.172   1.340   2.410 -2.6632  0.9579 -4.0978
  525SOL    HW2 4980   2.130   1.348   2.567  1.7091 -0.7028 -0.1624
  526SOL     OW 4981   0.663   0.136   8.069 -0.6100 -0.2188  0.4959
  526SOL    HW1 4982   0.644   0.052   8.119 -0.3247 -0.2510  2.5753
  526SOL    HW2 4983   0.726   0.117   7.994 -0.3975 -2.5334  0.4906
  527SOL     OW 4984   8.829   0.224   1.998  0.0361  0.3645 -0.0994
  527SOL    HW1 4985   8.734   0.195   1.996 -3.2544  1.7093 -0.8959
  527SOL    HW2 4986   8.850   0.274   1.914 -0.4249  0.3504  0.1528
  528SOL     OW 4987   1.659   1.580   7.977  0.6259  0.6840 -0.3712
  528SOL    HW1 4988   1.670   1.484   8.004  0.8638  0.1280 -0.0219
  528SOL    HW2 4989   1.593   1.586   7.902  2.1450 -1.2394  2.4753
  529SOL     OW 4990   8.223   3.768   0.801 -0.4867  0.1287 -0.3563
  529SOL    HW1 4991   8.181   3.858   0.810 -1.2906 -0.6548 -1.1772
  529SOL    HW2 4992   8.314   3.769   0.842  1.7613 -1.5137 -2.0656
  530SOL     OW 4993   1.109   0.689   8.611 -0.2304 -0.1809 -0.1337
  530SOL    HW1 4994   1.170   0.636   8.551  1.6203  0.1126 -0.8050
  530SOL    HW2 4995   1.083   0.632   8.690 -0.4758 -1.4876 -0.3098
  531SOL     OW 4996   0.308   0.281   2.783 -0.2570 -0.2879  0.0745
  531SOL    HW1 4997   0.344   0.303   2.874 -1.4504  0.5226  1.9822
  531SOL    HW2 4998   0.341   0.191   2.755  1.1686 -0.1666 -2.1048
  532SOL     OW 4999   8.587   1.285   1.256  0.5842 -0.2544 -0.1958
  532SOL    HW1 5000   8.666   1.344   1.270 -2.1374  1.4511  1.8801
  532SOL    HW2 5001   8.505   1.342   1.246  2.8534  1.2255 -0.2629
  533SOL     OW 5002   8.628   8.129   7.465 -0.2422  0.2074  0.1990
  533SOL    HW1 5003   8.533   8.149   7.440  0.7933 -0.5179 -1.4807
  533SOL    HW2 5004   8.650   8.174   7.552  1.4035 -0.6624 -1.1649
  534SOL     OW 5005   1.407   3.928   2.661 -0.2515  0.1351 -0.0633
  534SOL    HW1 5006   1.460   4.009   2.636 -0.3829  0.1515  0.6008
  534SOL    HW2 5007   1.312   3.940   2.631  1.5465  0.6471 -1.5215
  535SOL     OW 5008   0.564   0.545   3.884 -0.7363  0.0252  0.1525
  535SOL    HW1 5009   0.472   0.573   3.856 -0.0583 -0.3534 -0.9712
  535SOL    HW2 5010   0.597   0.606   3.956  2.1879  0.3204  0.2367
  536SOL     OW 5011   7.648   2.665   0.050  0.2836 -0.2848 -0.2817
  536SOL    HW1 5012   7.729   2.633   0.100  2.4196 -0.5654  0.6278
  536SOL    HW2 5013   7.582   2.590   0.044 -2.4674 -0.1690  3.2076
  537SOL     OW 5014   0.449   2.274   2.649  0.0063  0.2720 -0.0804
  537SOL    HW1 5015   0.375   2.324   2.604  1.3213 -1.1496 -0.8993
  537SOL    HW2 5016   0.537   2.313   2.622  0.6821  1.6928  1.5757
  538SOL     OW 5017   0.208   7.844   1.216  0.4695  0.8269 -0.0118
  538SOL    HW1 5018   0.169   7.920   1.163  1.5883 -0.7656 -2.9063
  538SOL    HW2 5019   0.147   7.765   1.212  0.1235  0.0365  2.4812
  539SOL     OW 5020   1.234   6.901   6.844  0.1109 -0.9847 -0.9384
  539SOL    HW1 5021   1.191   6.881   6.756 -1.1811  0.5404  1.6732
  539SOL    HW2 5022   1.333   6.908   6.833  2.4523  0.8648  1.6380
  540SOL     OW 5023   3.100   2.445   0.787 -0.6031 -0.0033  0.0727
  540SOL    HW1 5024   3.049   2.366   0.754 -2.9803 -2.0465  1.8955
  540SOL    HW2 5025   3.037   2.509   0.831  1.8015 -0.4233 -0.4120
  541SOL     OW 5026   0.539   6.774   6.560  0.0652  0.5006  0.5814
  541SOL    HW1 5027   0.447   6.814   6.557 -0.8211 -3.2193 -2.3173
  541SOL    HW2 5028   0.542   6.701   6.628 -3.3186  2.0660 -0.6795
  542SOL     OW 5029   0.654   1.287   2.169  0.0903 -0.9888  0.3476
  542SOL    HW1 5030   0.671   1.207   2.227 -0.9873 -2.1092  1.7451
  542SOL    HW2 5031   0.556   1.301   2.160  2.4017  0.4901  1.0377
  543SOL     OW 5032   1.886   0.987   7.058 -0.8736 -0.4618 -0.2921
  543SOL    HW1 5033   1.909   0.905   7.005 -1.7966 -1.5728 -0.5460
  543SOL    HW2 5034   1.802   0.971   7.109  1.3309 -3.7248  1.1798
  544SOL     OW 5035   2.259   8.398   8.472  0.3812  0.6078  0.8713
  544SOL    HW1 5036   2.217   8.479   8.431 -0.7376  1.0657  2.2117
  544SOL    HW2 5037   2.188   8.337   8.507 -0.1762 -0.7346 -0.8322
  545SOL     OW 5038   8.484   3.095   1.050  0.1349 -0.5501 -0.1625
  545SOL    HW1 5039   8.484   2.998   1.027 -1.0325 -2.1581  1.0317
  545SOL    HW2 5040   8.402   3.139   1.014 -1.6322  2.7069 -0.0221
  546SOL     OW 5041   3.494   2.228   0.262 -0.5076 -0.0017  0.5104
  546SOL    HW1 5042   3.563   2.173   0.215 -1.6479  2.0897 -1.9944
  546SOL    HW2 5043   3.531   2.262   0.348 -1.5815  2.2009  0.3237
  547SOL     OW 5044   3.077   5.973   8.239 -0.3421 -0.0293  0.5841
  547SOL    HW1 5045   3.003   5.905   8.240 -0.0847 -0.3940  0.1728
  547SOL    HW2 5046   3.053   6.047   8.177  1.8534 -0.9000  0.4163
  548SOL     OW 5047   3.833   1.294   1.480  0.0212  0.1814 -0.1989
  548SOL    HW1 5048   3.892   1.306   1.560  1.4871  1.5432  1.6895
  548SOL    HW2 5049   3.790   1.203   1.483 -0.6482 -0.3539 -2.4273
  549SOL     OW 5050   0.265   8.231   5.937  0.4446  0.3139 -0.7348
  549SOL    HW1 5051   0.182   8.286   5.926  0.9328 -1.6256 -0.1040
  549SOL    HW2 5052   0.282   8.215   6.034  1.2369 -4.9853  0.6811
  550SOL     OW 5053   6.501   1.365   0.657  0.1085 -0.4262  0.3473
  550SOL    HW1 5054   6.404   1.391   0.655  0.3182 -1.1666 -2.6037
  550SOL    HW2 5055   6.519   1.306   0.736  0.4500  2.1674  0.5639
  551SOL     OW 5056   0.328   1.891   0.728  0.1650  0.1157 -0.2664
  551SOL    HW1 5057   0.420   1.852   0.720 -0.2774 -1.0956 -3.3650
  551SOL    HW2 5058   0.320   1.939   0.815  2.3302  0.4501  1.8336
  552SOL     OW 5059   7.497   0.699   1.474 -0.5278 -0.1662 -0.1552
  552SOL    HW1 5060   7.486   0.714   1.376 -1.7223 -1.4913 -0.0214
  552SOL    HW2 5061   7.541   0.779   1.515 -0.4554 -1.3098 -0.3294
  553SOL     OW 5062   7.912   1.258   0.882 -0.8328 -0.0411 -0.1892
  553SOL    HW1 5063   7.821   1.287   0.854 -1.1276  0.0897  1.7983
  553SOL    HW2 5064   7.930   1.292   0.974  3.9963 -0.2145  0.1127
  554SOL     OW 5065   0.067   1.636   2.126 -0.2789  0.4105  0.1886
  554SOL    HW1 5066  -0.008   1.701   2.117 -0.6806  0.9964 -2.4054
  554SOL    HW2 5067   0.153   1.685   2.136  0.3204  2.6238  1.1259
  555SOL     OW 5068   6.957   1.659   4.126 -0.4070 -0.3309 -0.2029
  555SOL    HW1 5069   6.967   1.577   4.182 -0.3190  3.2394 -0.3184
  555SOL    HW2 5070   7.040   1.714   4.133  0.6068 -0.0934  0.6587
  556SOL     OW 5071   8.668   0.844   3.172  0.0767 -0.0740  0.0583
  556SOL    HW1 5072   8.605   0.766   3.171  1.2813 -1.9763 -2.6970
  556SOL    HW2 5073   8.752   0.819   3.124 -4.6469  0.1177 -1.9174
  557SOL     OW 5074   6.542   8.752   4.095 -0.3005 -0.2016  0.3796
  557SOL    HW1 5075   6.546   8.746   4.195 -0.3963 -0.3222  2.2480
  557SOL    HW2 5076   6.605   8.686   4.055 -0.2184  3.3428  1.7694
  558SOL     OW 5077   0.361   1.553   0.973 -0.6781 -0.3082 -0.4228
  558SOL    HW1 5078   0.445   1.577   0.924 -1.3800  1.6834  0.1023
  558SOL    HW2 5079   0.343   1.620   1.045 -1.0340  2.8835  1.3149
  559SOL     OW 5080   7.261   1.411   2.799 -0.7447 -0.4924 -0.0354
  559SOL    HW1 5081   7.173   1.424   2.844  0.5379  0.3685 -1.0543
  559SOL    HW2 5082   7.268   1.470   2.719 -2.5173  0.4589  1.9929
  560SOL     OW 5083   6.804   1.490   4.731  1.0398 -0.2079 -0.0008
  560SOL    HW1 5084   6.821   1.456   4.824  0.4210 -0.6648 -0.3373
  560SOL    HW2 5085   6.710   1.469   4.705 -2.6909 -0.6381 -0.9541
  561SOL     OW 5086   8.749   0.463   4.620  0.3871 -0.2024 -0.1250
  561SOL    HW1 5087   8.835   0.458   4.671  2.0810 -0.0241 -1.4844
  561SOL    HW2 5088   8.765   0.434   4.525 -0.2486 -1.1470  0.3385
  562SOL     OW 5089   8.772   7.677   3.566  0.4758  0.4048 -0.7305
  562SOL    HW1 5090   8.736   7.649   3.477  1.7161 -0.9495  1.2696
  562SOL    HW2 5091   8.843   7.612   3.594 -0.2840  2.2821  0.9373
  563SOL     OW 5092   0.972   0.802   2.946  0.0544  0.0890  0.0418
  563SOL    HW1 5093   0.939   0.871   3.012  0.7865  0.9794 -2.4124
  563SOL    HW2 5094   0.977   0.713   2.991 -2.1601  0.7570  0.3936
  564SOL     OW 5095   1.848   3.520   3.839 -0.7366  0.2607 -0.1902
  564SOL    HW1 5096   1.816   3.545   3.748  0.5949  2.0512 -1.1174
  564SOL    HW2 5097   1.864   3.421   3.842  1.8453  0.7159  1.9892
  565SOL     OW 5098   8.099   1.232   3.553  0.5624 -0.7413  0.1969
  565SOL    HW1 5099   8.028   1.255   3.620  2.0833 -0.8340 -0.3656
  565SOL    HW2 5100   8.065   1.249   3.461 -0.7972  1.4763 -0.6553
  566SOL     OW 5101   8.622   0.091   8.728 -0.7737  0.0487 -0.4562
  566SOL    HW1 5102   8.615  -0.004   8.695 -1.4945  3.5948 -2.4368
  566SOL    HW2 5103   8.585   0.152   8.658  0.5926  1.0147 -0.3174
  567SOL     OW 5104   7.423   8.086   1.186  0.4429  0.4107  0.1870
  567SOL    HW1 5105   7.479   8.027   1.245  1.1108  1.8285  1.2924
  567SOL    HW2 5106   7.431   8.054   1.091 -0.5812  1.1103  0.2491
  568SOL     OW 5107   0.473   2.683   2.746 -0.0918 -0.1414  0.2842
  568SOL    HW1 5108   0.423   2.657   2.663 -1.4589 -0.1949  0.6500
  568SOL    HW2 5109   0.413   2.737   2.806  0.9060 -1.1033  0.1161
  569SOL     OW 5110   0.090   1.989   3.383 -0.0895 -0.3305  0.3265
  569SOL    HW1 5111   0.035   1.918   3.338  4.7094 -3.3442  0.4053
  569SOL    HW2 5112   0.055   2.079   3.358 -0.6748  0.8977  0.6275
  570SOL     OW 5113   8.267   8.654   0.815  0.0641 -0.7725 -0.4445
  570SOL    HW1 5114   8.310   8.644   0.725 -2.7390 -0.3399  0.9756
  570SOL    HW2 5115   8.298   8.740   0.857  1.9888 -1.5677 -1.0528
  571SOL     OW 5116   0.517   2.110   4.575  0.7490  0.6972 -0.4177
  571SOL    HW1 5117   0.562   2.169   4.509 -1.7552  2.5131 -2.0816
  571SOL    HW2 5118   0.489   2.025   4.530  0.6983  0.6996  1.4479
  572SOL     OW 5119   8.343   4.475   1.322  0.2075 -0.0979 -0.0175
  572SOL    HW1 5120   8.339   4.574   1.310  1.1922 -0.1818 -0.0185
  572SOL    HW2 5121   8.254   4.435   1.299  0.2995  0.5427 -1.5961
  573SOL     OW 5122   8.887   3.037   2.946 -0.0470 -0.5836 -0.0906
  573SOL    HW1 5123   8.897   3.129   2.983  0.3501 -1.4165 -0.4122
  573SOL    HW2 5124   8.802   2.996   2.979  0.8185 -2.0726  2.5101
  574SOL     OW 5125   1.242   2.029   3.854  0.4518  0.7826 -0.0024
  574SOL    HW1 5126   1.219   2.012   3.758  0.7656 -2.4483  1.0687
  574SOL    HW2 5127   1.159   2.049   3.906  0.3583  1.0425 -0.3427
  575SOL     OW 5128   2.087   2.418   3.169 -0.3101  0.2642 -0.1569
  575SOL    HW1 5129   2.055   2.512   3.179 -0.8109 -0.5536 -0.3991
  575SOL    HW2 5130   2.142   2.394   3.249  1.0595 -0.6258 -0.5595
  576SOL     OW 5131   2.961   0.632   2.360  0.1596  0.8269  0.5206
  576SOL    HW1 5132   3.020   0.553   2.347 -0.3370  0.3774  0.6684
  576SOL    HW2 5133   2.919   0.658   2.273  0.8103  0.1578 -2.0336
  577SOL     OW 5134   2.020   3.243   3.803 -0.2191  0.4848 -0.3017
  577SOL    HW1 5135   2.065   3.306   3.740  2.0558 -0.1608  2.1064
  577SOL    HW2 5136   2.089   3.185   3.847 -0.8974  1.0745 -0.9981
  578SOL     OW 5137   2.419   1.793   1.514 -0.4351  0.1869  0.9047
  578SOL    HW1 5138   2.448   1.717   1.454 -0.3735  3.0555  0.5647
  578SOL    HW2 5139   2.387   1.756   1.601 -0.1716 -1.9357  0.1431
  579SOL     OW 5140   8.398   1.005   5.217  0.6297  0.2982 -0.2453
  579SOL    HW1 5141   8.438   0.916   5.199 -2.1356 -2.3789 -1.4606
  579SOL    HW2 5142   8.399   1.060   5.133 -1.3939  1.8390  2.1848
  580SOL     OW 5143   0.444   1.203   8.340  0.0761 -0.2500  0.1419
  580SOL    HW1 5144   0.378   1.149   8.392  0.4686  0.3396  1.0323
  580SOL    HW2 5145   0.418   1.203   8.244  0.2680 -0.9449  2.8384
  581SOL     OW 5146   1.477   8.703   3.617 -0.1960  0.2015 -0.2264
  581SOL    HW1 5147   1.573   8.677   3.607 -1.9697  1.9207 -0.1443
  581SOL    HW2 5148   1.432   8.697   3.528 -1.2662  1.5557  0.8083
  582SOL     OW 5149   8.709   0.800   2.459 -0.3244  0.3805  0.3763
  582SOL    HW1 5150   8.650   0.769   2.384 -1.4937 -3.4220 -0.8970
  582SOL    HW2 5151   8.795   0.834   2.423  2.5125  0.5881 -0.8681
  583SOL     OW 5152   7.654   0.826   4.341  0.2265 -0.6839  0.0621
  583SOL    HW1 5153   7.608   0.838   4.429  0.3427  0.7287  0.5004
  583SOL    HW2 5154   7.750   0.803   4.357 -0.8206 -1.0889  0.1898
  584SOL     OW 5155   0.238   1.704   0.553  0.0806  0.0005 -0.1026
  584SOL    HW1 5156   0.199   1.758   0.479  2.6993 -0.0203 -2.4054
  584SOL    HW2 5157   0.263   1.764   0.628 -3.1971  1.1035  1.9753
  585SOL     OW 5158   2.260   2.253   2.981 -0.0281  0.1279 -0.6447
  585SOL    HW1 5159   2.216   2.296   2.902  1.0893  1.7638  2.0032
  585SOL    HW2 5160   2.221   2.290   3.065 -0.0032  1.7967 -2.7001
  586SOL     OW 5161   0.170   0.581   6.048  0.1256 -0.3857  0.2375
  586SOL    HW1 5162   0.088   0.631   6.019  0.5227 -1.3858  1.3864
  586SOL    HW2 5163   0.244   0.646   6.065  1.3257  0.1471 -1.8612
  587SOL     OW 5164   1.955   2.139   4.257 -0.5782 -0.5481 -0.0990
  587SOL    HW1 5165   1.915   2.229   4.274  1.2212 -0.5828 -0.5139
  587SOL    HW2 5166   2.036   2.127   4.314 -3.2282  0.1904 -0.7252
  588SOL     OW 5167   8.534   1.970   3.530  0.3916 -0.2342 -0.1280
  588SOL    HW1 5168   8.464   1.934   3.591  1.7363  0.9210  0.2406
  588SOL    HW2 5169   8.589   2.039   3.577  1.9771 -1.0621 -0.9157
  589SOL     OW 5170   7.799   0.474   1.427  0.0285 -0.3284  0.4003
  589SOL    HW1 5171   7.794   0.458   1.328 -1.2913 -1.6409  0.2830
  589SOL    HW2 5172   7.730   0.418   1.473  3.3009 -2.0382 -0.5419
  590SOL     OW 5173   0.927   1.620   1.907  0.1987  0.7902  0.1814
  590SOL    HW1 5174   0.851   1.651   1.965  0.4453 -1.5446 -1.2457
  590SOL    HW2 5175   1.009   1.607   1.964  1.2968  0.3539 -0.8091
  591SOL     OW 5176   4.582   8.674   3.746  0.3588  0.4232 -0.5548
  591SOL    HW1 5177   4.504   8.729   3.773 -0.9581 -1.1841  1.9459
  591SOL    HW2 5178   4.648   8.671   3.821  1.4280 -0.4209 -0.1283
  592SOL     OW 5179   0.047   2.082   5.751  0.4974 -0.0423  0.3773
  592SOL    HW1 5180   0.046   2.143   5.830 -0.8233  1.6096 -1.4082
  592SOL    HW2 5181   0.101   2.001   5.772  3.8363 -2.1349 -0.1474
  593SOL     OW 5182   0.116   6.394   1.878 -0.4453  0.1604  0.4036
  593SOL    HW1 5183   0.165   6.374   1.793 -2.1896 -1.0898  1.1272
  593SOL    HW2 5184   0.163   6.469   1.926  0.5735  1.8534  1.7380
  594SOL     OW 5185   1.418   2.525   2.909  0.1588  0.4504 -0.6847
  594SOL    HW1 5186   1.481   2.591   2.948 -1.9119  1.6677  2.5570
  594SOL    HW2 5187   1.346   2.504   2.975  0.2183 -0.5014  0.9187
  595SOL     OW 5188   8.221   2.257   5.370  0.9326 -0.1631 -0.0735
  595SOL    HW1 5189   8.134   2.261   5.321 -0.9016 -0.3987 -2.0442
  595SOL    HW2 5190   8.274   2.179   5.338 -0.8344  1.8314 -0.6342
  596SOL     OW 5191   7.517   1.057   3.120 -0.1504 -0.3409 -0.2858
  596SOL    HW1 5192   7.469   1.108   3.049  0.5843 -0.9552  1.1067
  596SOL    HW2 5193   7.544   0.968   3.085 -1.8865 -1.1518  0.3533
  597SOL     OW 5194   1.033   2.317   0.895 -0.3060 -0.3246  0.2663
  597SOL    HW1 5195   1.025   2.415   0.914  0.3932  0.2256  1.0419
  597SOL    HW2 5196   1.036   2.303   0.797 -0.5201  0.7994  1.2188
  598SOL     OW 5197   6.649   2.864   4.443  0.5328  0.3582 -0.5684
  598SOL    HW1 5198   6.628   2.944   4.385 -1.6305  0.8870 -1.2388
  598SOL    HW2 5199   6.690   2.792   4.387  1.2860  0.7956 -0.2030
  599SOL     OW 5200   0.137   8.864   3.442  0.4612  0.3960 -0.1546
  599SOL    HW1 5201   0.078   8.924   3.387  2.2331  2.9608 -2.6492
  599SOL    HW2 5202   0.081   8.810   3.505  0.2247 -0.0222 -2.3601
  600SOL     OW 5203   8.355   2.022   5.293  0.7519 -0.4298 -0.0346
  600SOL    HW1 5204   8.413   1.943   5.312  2.1215 -1.4700 -2.3095
  600SOL    HW2 5205   8.263   1.991   5.267  1.4703  3.5721 -0.6100
  601SOL     OW 5206   3.103   2.569   0.068 -0.1938 -0.4601  0.0475
  601SOL    HW1 5207   3.115   2.476   0.034 -1.3069  1.4760  0.2184
  601SOL    HW2 5208   3.005   2.592   0.068  0.9180  0.7119 -0.8041
  602SOL     OW 5209   7.210   0.802   2.584 -0.2277 -0.3973 -0.2284
  602SOL    HW1 5210   7.151   0.723   2.566 -0.6477 -0.5197  1.4534
  602SOL    HW2 5211   7.306   0.775   2.575  1.5748 -0.1854 -0.0775
  603SOL     OW 5212   0.127   1.785   1.477 -0.4484  0.0840 -0.6967
  603SOL    HW1 5213   0.144   1.769   1.574  0.3865 -2.0916  2.1261
  603SOL    HW2 5214   0.215   1.801   1.430 -0.4522 -0.6454  2.1461
  604SOL     OW 5215   0.430   1.505   2.208  0.3453 -0.6299 -0.2642
  604SOL    HW1 5216   0.397   1.597   2.184 -1.4237  0.5716  1.2072
  604SOL    HW2 5217   0.519   1.512   2.253 -0.0913  0.2492 -0.2526
  605SOL     OW 5218   8.136   4.128   1.425 -0.5464 -0.9414 -0.0622
  605SOL    HW1 5219   8.201   4.103   1.353 -1.9766  0.9348 -0.3402
  605SOL    HW2 5220   8.095   4.045   1.463  0.0517 -1.4165  0.1997
  606SOL     OW 5221   8.411   7.498   0.565 -0.0954  0.3509  0.1725
  606SOL    HW1 5222   8.482   7.567   0.579 -3.1039 -1.0907 -1.3068
  606SOL    HW2 5223   8.440   7.435   0.493  0.0228  0.0548  1.0115
  607SOL     OW 5224   0.596   1.575   2.441 -0.5350  0.0994  1.0991
  607SOL    HW1 5225   0.687   1.600   2.475  0.4797  0.6396  0.3780
  607SOL    HW2 5226   0.589   1.476   2.434  1.5255 -1.9154 -0.2568
  608SOL     OW 5227   1.389   1.289   0.604  0.4617  0.0113  0.4970
  608SOL    HW1 5228   1.399   1.382   0.569  0.2543  0.3779 -2.3202
  608SOL    HW2 5229   1.436   1.281   0.692 -1.1815  0.6909 -0.8860
  609SOL     OW 5230   8.827   8.099   7.015  0.5913  0.0808  0.3246
  609SOL    HW1 5231   8.834   8.091   6.916  2.5961 -0.4154  0.3743
  609SOL    HW2 5232   8.732   8.116   7.040  0.0656 -0.9489  2.3998
  610SOL     OW 5233   1.160   4.332   2.564  0.0329  0.3265 -0.0847
  610SOL    HW1 5234   1.172   4.245   2.516  1.5015  1.0590 -0.3600
  610SOL    HW2 5235   1.062   4.351   2.574 -0.9250 -2.5449  1.8184
  611SOL     OW 5236   8.555   0.883   1.567  0.6111 -0.3230 -0.9076
  611SOL    HW1 5237   8.610   0.945   1.624 -2.0088  1.8738  2.7016
  611SOL    HW2 5238   8.556   0.791   1.607  3.0680  1.1054 -2.3840
  612SOL     OW 5239   0.920   1.627   2.259 -0.6311  0.3462 -0.3556
  612SOL    HW1 5240   0.859   1.681   2.201 -0.6472  0.6153 -0.7706
  612SOL    HW2 5241   0.971   1.562   2.202 -0.7893 -0.8213 -0.7450
  613SOL     OW 5242   0.160   1.229   6.271 -0.2621  0.0718  0.3925
  613SOL    HW1 5243   0.158   1.282   6.186 -0.1501  1.8876  1.4668
  613SOL    HW2 5244   0.153   1.132   6.251  3.3163 -0.9744 -0.2463
  614SOL     OW 5245   0.032   0.772   3.056 -0.0955 -0.1614  0.1572
  614SOL    HW1 5246   0.020   0.678   3.088  0.2526 -1.5225 -1.3745
  614SOL    HW2 5247   0.112   0.812   3.100 -0.7002 -1.5888 -1.5006
  615SOL     OW 5248   8.682   0.497   4.158  0.0871 -0.0370  0.2150
  615SOL    HW1 5249   8.584   0.487   4.173  2.5125 -0.7545 -0.9756
  615SOL    HW2 5250   8.709   0.445   4.077 -1.7228  1.4085 -1.6862
  616SOL     OW 5251   8.620   1.511   0.416 -0.2806 -0.0645 -0.6091
  616SOL    HW1 5252   8.698   1.521   0.477  1.6215 -0.8568 -2.6512
  616SOL    HW2 5253   8.633   1.569   0.335  0.6967  3.3045 -2.2170
  617SOL     OW 5254   6.938   0.207   1.278 -0.0720 -0.2758  0.2549
  617SOL    HW1 5255   6.874   0.139   1.241 -0.2313 -3.4561 -2.6228
  617SOL    HW2 5256   6.901   0.244   1.363 -2.2788  0.2225 -0.5276
  618SOL     OW 5257   8.176   8.580   3.128  0.5313  0.0678 -0.6773
  618SOL    HW1 5258   8.114   8.549   3.199 -0.1939  1.4640 -0.5157
  618SOL    HW2 5259   8.257   8.521   3.126  2.0891 -0.7881 -0.5253
  619SOL     OW 5260   1.288   0.547   4.784 -0.4990 -0.3658  0.3594
  619SOL    HW1 5261   1.217   0.618   4.779  1.9472 -1.4733 -0.5952
  619SOL    HW2 5262   1.313   0.518   4.692  0.8370  1.0751  0.3837
  620SOL     OW 5263   3.373   0.100   4.667  0.3678  0.5409 -0.3004
  620SOL    HW1 5264   3.295   0.044   4.695 -3.8632 -0.6386  1.0320
  620SOL    HW2 5265   3.384   0.093   4.568 -1.5593  1.0165  0.9520
  621SOL     OW 5266   1.684   8.519   3.283 -0.7724 -0.0792  0.1593
  621SOL    HW1 5267   1.704   8.543   3.379  2.2850 -3.1308  0.1813
  621SOL    HW2 5268   1.687   8.420   3.273 -2.6703  0.8760  1.2606
  622SOL     OW 5269   1.506   1.203   5.863  0.6213 -0.4938  0.1614
  622SOL    HW1 5270   1.578   1.138   5.889  2.8942 -0.1120 -3.0741
  622SOL    HW2 5271   1.547   1.293   5.847 -1.2322  3.0619 -0.3032
  623SOL     OW 5272   8.474   8.891   1.507  0.5762  0.4520  0.0627
  623SOL    HW1 5273   8.442   8.811   1.455 -0.9287  0.7301  2.9280
  623SOL    HW2 5274   8.572   8.904   1.491  0.4827  1.4963 -1.8174
  624SOL     OW 5275   0.204   0.480   3.324  0.7661 -0.4846 -0.0394
  624SOL    HW1 5276   0.117   0.505   3.282 -1.4877  0.8469  1.4878
  624SOL    HW2 5277   0.222   0.540   3.402 -1.1882 -0.1267  0.9680
  625SOL     OW 5278   0.871   3.204   2.093  0.5673 -0.1366 -0.1785
  625SOL    HW1 5279   0.852   3.133   2.025  0.1160 -2.6561 -2.3505
  625SOL    HW2 5280   0.809   3.192   2.171  0.5224 -1.1755  1.1415
  626SOL     OW 5281   7.791   2.044   2.220  0.1004  0.5800 -0.3556
  626SOL    HW1 5282   7.857   2.106   2.262  3.0926  0.3598 -3.0439
  626SOL    HW2 5283   7.798   2.050   2.121  0.4817  1.1575  1.3214
  627SOL     OW 5284   8.477   0.223   2.671 -0.2466  0.3579 -0.8879
  627SOL    HW1 5285   8.422   0.160   2.618 -1.5436  2.1470 -1.6697
  627SOL    HW2 5286   8.560   0.247   2.621  0.5293 -0.0879  0.9770
  628SOL     OW 5287   1.013   0.943   1.056 -0.0543 -0.1943  0.1732
  628SOL    HW1 5288   0.960   1.027   1.068 -1.6117 -0.6402 -2.0839
  628SOL    HW2 5289   1.107   0.966   1.032 -0.0258 -1.4849 -0.3370
  629SOL     OW 5290   8.325   1.966   3.238 -0.1099 -0.1166  0.2243
  629SOL    HW1 5291   8.228   1.980   3.259 -1.4219 -0.6305  1.6380
  629SOL    HW2 5292   8.373   2.054   3.247 -0.0701  3.1184 -0.8460
  630SOL     OW 5293   3.770   8.044   3.364 -0.0807 -0.6004  0.4224
  630SOL    HW1 5294   3.734   7.998   3.445 -1.6496 -0.2920  0.5228
  630SOL    HW2 5295   3.800   8.136   3.389  1.4599  0.1066  2.6633
  631SOL     OW 5296   1.193   2.311   4.556  0.1878 -0.1772 -0.3421
  631SOL    HW1 5297   1.257   2.238   4.536 -1.8698  2.3122 -1.1983
  631SOL    HW2 5298   1.102   2.287   4.521  0.9123 -0.5713  0.1881
  632SOL     OW 5299   2.216   0.225   3.203  0.1895 -0.2063 -0.4184
  632SOL    HW1 5300   2.131   0.213   3.254  0.3546 -0.4116  1.3981
  632SOL    HW2 5301   2.273   0.143   3.212 -4.2849 -0.5613  0.3161
  633SOL     OW 5302   1.252   0.961   1.502  1.0604 -0.2742  0.2680
  633SOL    HW1 5303   1.213   1.006   1.583 -0.9878  0.8383  1.1579
  633SOL    HW2 5304   1.181   0.951   1.433  1.1677 -0.4536  3.7728
  634SOL     OW 5305   0.189   2.597   6.004  0.4300 -0.2070 -0.2538
  634SOL    HW1 5306   0.123   2.568   5.935 -1.5739 -0.0802  0.7919
  634SOL    HW2 5307   0.268   2.534   6.003  0.2006 -0.2920 -0.2524
  635SOL     OW 5308   2.274   0.625   4.059  0.2082 -0.8075 -0.4905
  635SOL    HW1 5309   2.295   0.618   4.157  1.5728 -1.0393 -2.0397
  635SOL    HW2 5310   2.353   0.594   4.006 -1.2579  0.6359 -0.9814
  636SOL     OW 5311   0.620   0.681   4.725  0.1586 -0.0990  0.0280
  636SOL    HW1 5312   0.661   0.733   4.800 -0.6001 -2.6294  0.2179
  636SOL    HW2 5313   0.679   0.685   4.645  0.5397  0.8422 -2.4039
  637SOL     OW 5314   1.525   2.563   4.171 -0.1412  0.0841  0.0817
  637SOL    HW1 5315   1.485   2.475   4.145  0.0914 -0.6624  2.0531
  637SOL    HW2 5316   1.540   2.564   4.269  0.2439 -0.9622 -0.8225
  638SOL     OW 5317   1.406   0.589   3.137  0.6548 -0.4064  0.0858
  638SOL    HW1 5318   1.360   0.603   3.225  0.4759  0.6938  1.6313
  638SOL    HW2 5319   1.343   0.546   3.073  0.5004  0.7440  1.7081
  639SOL     OW 5320   0.659   3.292   1.571 -0.7401 -0.1450 -0.0820
  639SOL    HW1 5321   0.571   3.245   1.572  0.7416 -2.3964 -1.8915
  639SOL    HW2 5322   0.727   3.234   1.526  1.4258  0.4099 -1.1945
  640SOL     OW 5323   5.862   2.052   3.716 -0.3340  0.1465  0.0763
  640SOL    HW1 5324   5.880   1.954   3.708 -1.9840 -1.3190 -1.8067
  640SOL    HW2 5325   5.863   2.094   3.625 -1.3829  1.8238 -0.0967
  641SOL     OW 5326   1.784   3.319   3.147  0.1331  0.1733  0.5638
  641SOL    HW1 5327   1.846   3.377   3.095 -1.2466 -1.9038 -2.1645
  641SOL    HW2 5328   1.824   3.301   3.238  0.6427  0.3982 -0.5050
  642SOL     OW 5329   1.280   3.652   2.108 -0.5845  0.1700 -0.2271
  642SOL    HW1 5330   1.226   3.677   2.027  0.6737 -1.3769 -3.9872
  642SOL    HW2 5331   1.308   3.736   2.155 -3.0266  0.3035  1.2533
  643SOL     OW 5332   1.539   1.566   1.941  0.2395 -0.0218 -0.0478
  643SOL    HW1 5333   1.615   1.504   1.920 -0.7532  1.1922 -0.4755
  643SOL    HW2 5334   1.509   1.552   2.035  1.7275 -1.0057 -1.0064
  644SOL     OW 5335   1.691   1.333   1.622  0.3467  0.0449 -0.6623
  644SOL    HW1 5336   1.595   1.305   1.619  0.0628 -2.7149  3.0614
  644SOL    HW2 5337   1.697   1.433   1.614 -1.1526  3.2515  1.3539
  645SOL     OW 5338   2.453  -0.007   3.825  0.3793  0.0629 -0.2199
  645SOL    HW1 5339   2.403  -0.049   3.901  0.6535 -2.0755 -1.0387
  645SOL    HW2 5340   2.500   0.075   3.857  0.8964 -1.3869 -0.0286
  646SOL     OW 5341   0.074   3.210   1.171 -0.5017 -0.9681 -0.6527
  646SOL    HW1 5342   0.162   3.197   1.125 -3.0871 -1.4485  2.7652
  646SOL    HW2 5343   0.016   3.130   1.154 -2.2658  1.3609 -0.4142
  647SOL     OW 5344   8.253   3.960   3.433  0.7195 -0.2864 -0.0715
  647SOL    HW1 5345   8.335   3.930   3.482  0.6297  1.8276  3.1847
  647SOL    HW2 5346   8.179   3.894   3.449 -0.2002 -0.2145 -1.3369
  648SOL     OW 5347   8.010   2.736   2.321  0.1212  0.3257 -0.3110
  648SOL    HW1 5348   7.912   2.739   2.301  0.0977 -2.0957 -0.7407
  648SOL    HW2 5349   8.037   2.820   2.368 -1.8596  1.4316  1.9479
  649SOL     OW 5350   0.518   0.811   3.019  0.9907 -0.3386 -0.1396
  649SOL    HW1 5351   0.445   0.866   2.977  2.1891 -0.7786  2.5024
  649SOL    HW2 5352   0.589   0.792   2.951  0.1912  0.0379 -0.2115
  650SOL     OW 5353   7.908   7.532   4.643 -0.1216  0.5551 -0.1943
  650SOL    HW1 5354   7.916   7.477   4.727 -0.6973  1.5798  1.2891
  650SOL    HW2 5355   7.891   7.471   4.565  2.7433 -1.0922 -2.9609
  651SOL     OW 5356   0.663   8.681   5.264 -0.0678  0.4728 -0.8258
  651SOL    HW1 5357   0.743   8.727   5.303  0.2035 -1.4478 -0.6999
  651SOL    HW2 5358   0.693   8.622   5.188 -0.2075 -0.7386 -0.6959
  652SOL     OW 5359   1.542   2.541   4.784 -0.3168 -0.4200  0.2983
  652SOL    HW1 5360   1.512   2.454   4.745 -0.0708 -0.1257  0.4709
  652SOL    HW2 5361   1.481   2.614   4.753  1.5255  0.3475  0.1404
  653SOL     OW 5362   0.112   0.219   4.348  0.2041 -0.3209 -1.1528
  653SOL    HW1 5363   0.210   0.236   4.359  0.1563 -1.4696  0.1804
  653SOL    HW2 5364   0.084   0.145   4.410 -2.0611 -3.5417 -1.7674
  654SOL     OW 5365   1.568   8.595   4.579 -0.4213  0.2810 -0.4796
  654SOL    HW1 5366   1.613   8.511   4.548 -0.0746  1.2144  1.8058
  654SOL    HW2 5367   1.603   8.673   4.527 -0.0174  1.7525 -1.2689
  655SOL     OW 5368   8.217   8.751   3.447 -0.0534  0.0593 -0.1818
  655SOL    HW1 5369   8.257   8.768   3.356  1.4647 -1.0791 -0.0226
  655SOL    HW2 5370   8.222   8.654   3.468  2.0967 -0.5880 -0.4003
  656SOL     OW 5371   2.215   3.885   3.285 -0.4863  0.0579  0.3860
  656SOL    HW1 5372   2.192   3.944   3.207  0.9800  1.9710  1.5978
  656SOL    HW2 5373   2.145   3.814   3.294  1.9936  0.1902 -2.3316
  657SOL     OW 5374   7.204   8.432   2.049 -0.3083 -0.6595  0.5718
  657SOL    HW1 5375   7.275   8.463   1.985 -0.3242  3.0507 -1.0827
  657SOL    HW2 5376   7.220   8.336   2.071 -1.1238  0.3522 -0.4212
  658SOL     OW 5377   0.649   2.658   3.019  0.8266 -0.0326  0.3527
  658SOL    HW1 5378   0.705   2.687   2.942 -0.5962 -0.1458 -4.2610
  658SOL    HW2 5379   0.581   2.728   3.039 -0.1168 -1.2107  1.3981
  659SOL     OW 5380   1.576   0.924   4.553 -0.0539 -0.2095  0.0705
  659SOL    HW1 5381   1.671   0.943   4.576  0.4958 -0.2561  2.4522
  659SOL    HW2 5382   1.518   0.941   4.633 -1.2391 -0.4381  2.2085
  660SOL     OW 5383   0.243   1.393   3.301  0.1810 -0.6880  0.7801
  660SOL    HW1 5384   0.329   1.344   3.297 -0.0207  3.2097  0.7592
  660SOL    HW2 5385   0.188   1.360   3.378  1.9115  1.5478  0.5829
  661SOL     OW 5386   1.192   3.589   0.978 -0.3967 -0.1977  0.5067
  661SOL    HW1 5387   1.189   3.527   1.056 -3.6759  0.0367  0.6684
  661SOL    HW2 5388   1.230   3.541   0.899  3.7442  0.7961 -0.3889
  662SOL     OW 5389   7.869   0.368   4.501 -0.7664 -0.5767 -0.5741
  662SOL    HW1 5390   7.926   0.296   4.462 -0.1325 -0.1274  0.6655
  662SOL    HW2 5391   7.801   0.398   4.434  0.5191  0.0324 -0.1491
  663SOL     OW 5392   0.706   0.756   2.197 -0.1622  0.1310  0.0910
  663SOL    HW1 5393   0.760   0.703   2.262  0.8210 -0.8010 -1.8405
  663SOL    HW2 5394   0.609   0.741   2.214  0.7464  0.8642  1.5175
  664SOL     OW 5395   1.213   0.241   4.004  0.3918 -0.6995  0.0064
  664SOL    HW1 5396   1.160   0.230   3.919  0.1868 -0.4139 -0.8052
  664SOL    HW2 5397   1.250   0.333   4.008 -1.8204 -0.4398  2.2026
  665SOL     OW 5398   8.298   7.077   3.549 -0.0354 -0.3419  1.0511
  665SOL    HW1 5399   8.387   7.096   3.591  0.7955  1.4481 -0.8491
  665SOL    HW2 5400   8.309   7.012   3.475  1.5468 -0.8724  0.6114
  666SOL     OW 5401   0.702   0.323   2.094 -0.1579 -0.0296 -0.2581
  666SOL    HW1 5402   0.761   0.294   2.019  0.0534 -1.3289  2.3353
  666SOL    HW2 5403   0.747   0.304   2.181 -0.8645  0.5338  1.6622
  667SOL     OW 5404   1.791   0.378   2.734 -0.8450 -0.3758 -0.6124
  667SOL    HW1 5405   1.845   0.294   2.737 -1.9524  0.8799  0.8761
  667SOL    HW2 5406   1.765   0.404   2.827  1.6940 -1.3365  0.8329
  668SOL     OW 5407   1.964   1.752   2.170 -0.1718 -0.4009 -0.3100
  668SOL    HW1 5408   1.896   1.805   2.221 -1.9119  0.4947  1.6375
  668SOL    HW2 5409   1.977   1.664   2.215 -2.3088  1.5802  0.5263
  669SOL     OW 5410   7.012   0.629   3.794  0.0837  0.2305  0.5506
  669SOL    HW1 5411   7.061   0.655   3.877 -0.8181 -2.0663  3.8220
  669SOL    HW2 5412   7.014   0.529   3.785 -1.9420  0.3406  0.3671
  670SOL     OW 5413   1.657   0.070   5.651 -0.0563  0.2514  0.7404
  670SOL    HW1 5414   1.713   0.150   5.628 -1.1933 -2.3729  0.8020
  670SOL    HW2 5415   1.653   0.008   5.573 -0.4988  0.0762 -0.1616
  671SOL     OW 5416   8.529   8.281   1.646 -0.2368 -0.0452  0.3160
  671SOL    HW1 5417   8.528   8.202   1.585 -0.8878  0.2927  0.4273
  671SOL    HW2 5418   8.516   8.250   1.740 -0.9990 -0.9088  0.5012
  672SOL     OW 5419   8.230   2.407   6.005  0.3726  0.0156  0.4534
  672SOL    HW1 5420   8.318   2.442   5.974  0.9217  0.6618 -1.4665
  672SOL    HW2 5421   8.218   2.428   6.102  0.5464  0.1336 -0.2529
  673SOL     OW 5422   7.373   7.900   1.575  0.2551 -0.0201 -0.6876
  673SOL    HW1 5423   7.364   7.810   1.531 -0.8883  0.2702 -1.7142
  673SOL    HW2 5424   7.443   7.953   1.527  1.5692 -0.3359 -1.5985
  674SOL     OW 5425   1.917   0.925   2.308  0.4880 -0.2601  0.4662
  674SOL    HW1 5426   1.821   0.937   2.284 -2.0812 -0.5342 -0.9423
  674SOL    HW2 5427   1.963   0.873   2.236 -1.7453 -1.6508  0.7820
  675SOL     OW 5428   8.700   0.240   5.829 -0.4420  0.0979  0.3911
  675SOL    HW1 5429   8.729   0.336   5.833  1.2369 -1.3269  0.5134
  675SOL    HW2 5430   8.773   0.182   5.866  0.5362  2.2649  0.4550
  676SOL     OW 5431   2.290   2.994   3.191 -0.7216  0.2532 -0.3346
  676SOL    HW1 5432   2.314   3.018   3.285  1.6191 -0.1835  0.7175
  676SOL    HW2 5433   2.205   3.040   3.165  2.3933 -3.0481  2.1609
  677SOL     OW 5434   0.411   3.658   5.549  0.0306 -0.0226  0.3736
  677SOL    HW1 5435   0.346   3.584   5.569 -2.4765 -1.5574  2.5615
  677SOL    HW2 5436   0.438   3.703   5.634  1.1281  2.4254  0.7433
  678SOL     OW 5437   7.719   1.583   2.268 -0.1384  0.2419  0.2804
  678SOL    HW1 5438   7.717   1.658   2.203  0.7007 -0.0489 -0.0060
  678SOL    HW2 5439   7.813   1.553   2.283 -0.7735 -1.1398 -0.5012
  679SOL     OW 5440   7.723   0.681   1.005 -0.1640 -0.0680 -0.0633
  679SOL    HW1 5441   7.778   0.654   0.926  0.3561  1.6092 -2.2222
  679SOL    HW2 5442   7.780   0.682   1.087 -2.1515 -0.6193  2.5725
  680SOL     OW 5443   2.000   1.379   0.712  0.6233 -0.6119  0.5174
  680SOL    HW1 5444   1.946   1.310   0.664 -0.5676 -0.1134  4.1740
  680SOL    HW2 5445   2.050   1.434   0.645 -2.1320 -0.3416  1.1853
  681SOL     OW 5446   1.107   2.796   3.821 -0.0948 -0.1486 -0.2579
  681SOL    HW1 5447   1.072   2.839   3.738 -0.4766  1.5428 -0.7938
  681SOL    HW2 5448   1.190   2.845   3.851  1.5110 -0.4393 -2.3742
  682SOL     OW 5449   0.172   1.126   1.339  0.0381  0.0366 -0.6409
  682SOL    HW1 5450   0.162   1.058   1.267 -0.5387  0.6611 -3.0194
  682SOL    HW2 5451   0.254   1.181   1.321 -1.5047 -1.8069  0.9010
  683SOL     OW 5452   6.814   7.376   4.828  0.3736 -0.3824  0.4348
  683SOL    HW1 5453   6.841   7.342   4.918 -1.5935  1.5987 -0.3595
  683SOL    HW2 5454   6.744   7.447   4.839 -2.4398  1.1274 -2.5051
  684SOL     OW 5455   7.142   1.747   2.568 -0.0438  0.4129  0.1466
  684SOL    HW1 5456   7.140   1.792   2.479 -0.9858  1.9558  1.8542
  684SOL    HW2 5457   7.049   1.726   2.598  0.0514 -0.7207 -0.4889
  685SOL     OW 5458   2.916   8.017   0.988 -0.9900 -0.3334  0.9208
  685SOL    HW1 5459   2.909   7.932   0.936 -2.4058 -2.8542  0.7358
  685SOL    HW2 5460   2.839   8.024   1.051  0.8268 -0.5301 -0.3336
  686SOL     OW 5461   0.430   0.548   2.777 -0.0186  0.5777  0.0785
  686SOL    HW1 5462   0.378   0.631   2.795  1.0379  1.8906 -0.6172
  686SOL    HW2 5463   0.367   0.474   2.753  1.7899  0.8258  0.3760
  687SOL     OW 5464   0.615   2.103   5.475 -0.3913  0.5301 -0.2972
  687SOL    HW1 5465   0.573   2.021   5.513 -0.8076  1.3108 -2.1776
  687SOL    HW2 5466   0.698   2.124   5.526 -0.6621  2.6543 -1.3014
  688SOL     OW 5467   1.832   1.647   4.202 -0.0092 -0.1186 -0.5709
  688SOL    HW1 5468   1.869   1.732   4.239  0.0555  0.5562 -1.0516
  688SOL    HW2 5469   1.895   1.611   4.132  0.9160  2.0827  2.7112
  689SOL     OW 5470   8.728   3.488   6.757  0.0688  0.5580 -0.2228
  689SOL    HW1 5471   8.647   3.431   6.747  0.4051  1.3050 -1.4477
  689SOL    HW2 5472   8.796   3.441   6.814  0.2200 -0.2177  2.7494
  690SOL     OW 5473   5.314   0.067   1.002  0.5072 -0.2247 -0.2285
  690SOL    HW1 5474   5.267  -0.010   0.960  1.7144  2.5139 -0.9811
  690SOL    HW2 5475   5.403   0.037   1.037 -0.0301 -0.4566  1.3974
  691SOL     OW 5476   1.975   1.363   4.588  0.2790 -0.5020  0.3034
  691SOL    HW1 5477   2.068   1.400   4.593 -1.2185 -1.6718 -0.9567
  691SOL    HW2 5478   1.978   1.272   4.546  1.4603 -4.1479  2.1988
  692SOL     OW 5479   1.835   1.610   3.223  0.0524 -0.0699 -0.0345
  692SOL    HW1 5480   1.833   1.695   3.170 -1.7710  4.0710 -1.2470
  692SOL    HW2 5481   1.784   1.539   3.175  1.0248 -0.0778  2.0114
  693SOL     OW 5482   8.740   1.107   3.927 -0.2557  0.2545  0.4827
  693SOL    HW1 5483   8.796   1.024   3.929  2.3698  1.0041  1.5458
  693SOL    HW2 5484   8.673   1.101   3.853  0.6446  1.2399  0.3807
  694SOL     OW 5485   1.007   1.806   3.862 -0.0018  0.1544  0.0607
  694SOL    HW1 5486   1.105   1.798   3.842  2.8774 -1.9689  2.0999
  694SOL    HW2 5487   0.972   1.891   3.821 -1.3811  1.2481  4.7488
  695SOL     OW 5488   7.686   2.664   3.719 -0.0459 -0.4263 -0.0065
  695SOL    HW1 5489   7.734   2.749   3.696  0.8562  1.9816  0.8215
  695SOL    HW2 5490   7.591   2.671   3.692  1.2753 -0.5744  2.8010
  696SOL     OW 5491   0.747   8.322   2.543  0.0988  0.9156  0.0556
  696SOL    HW1 5492   0.761   8.396   2.609  1.8395 -0.3468 -2.7833
  696SOL    HW2 5493   0.712   8.360   2.457  3.9060  0.3893  1.0201
  697SOL     OW 5494   0.980   8.755   6.157 -0.1053  0.2185 -0.2766
  697SOL    HW1 5495   0.937   8.771   6.245 -0.0946  1.0305 -1.2993
  697SOL    HW2 5496   1.028   8.838   6.128 -1.1111  1.0812  0.7562
  698SOL     OW 5497   0.684   1.638   3.345 -0.1285 -0.3897  0.2990
  698SOL    HW1 5498   0.685   1.688   3.258 -1.6285  1.1970  1.0681
  698SOL    HW2 5499   0.592   1.606   3.364 -0.1028 -2.8140  0.1845
  699SOL     OW 5500   7.153   0.692   1.438 -0.4766 -0.0146  0.2568
  699SOL    HW1 5501   7.123   0.689   1.533 -0.2610  0.7605 -1.1945
  699SOL    HW2 5502   7.204   0.608   1.417 -0.5499 -2.1887 -2.9680
  700SOL     OW 5503   1.618   8.221   3.484  0.2778  0.4220 -0.0659
  700SOL    HW1 5504   1.555   8.262   3.550 -0.1523 -3.0466  1.2205
  700SOL    HW2 5505   1.712   8.246   3.509  3.7908  2.5420 -0.2809
  701SOL     OW 5506   1.263   7.999   1.239 -0.2888  0.0521  0.3022
  701SOL    HW1 5507   1.192   8.055   1.196  0.0255 -1.4394 -0.8835
  701SOL    HW2 5508   1.246   7.903   1.220 -0.7111 -0.8913 -0.8962
  702SOL     OW 5509   2.140   0.783   4.936 -0.5994 -0.9755 -0.0718
  702SOL    HW1 5510   2.133   0.876   4.900 -1.1542 -0.9849  1.6912
  702SOL    HW2 5511   2.147   0.719   4.860  3.0348  3.3568  0.9785
  703SOL     OW 5512   1.603   0.951   5.078 -0.1722 -0.6932  0.0750
  703SOL    HW1 5513   1.566   1.036   5.041 -3.6759  0.8997 -2.0978
  703SOL    HW2 5514   1.682   0.923   5.024 -0.7494  3.0491  0.1305
  704SOL     OW 5515   7.294   1.170   4.128 -0.1502 -0.4968 -0.0648
  704SOL    HW1 5516   7.240   1.248   4.096  0.6954 -0.6058 -0.6004
  704SOL    HW2 5517   7.327   1.189   4.221  3.2146  1.3532  0.7066
  705SOL     OW 5518   3.209   2.259   2.383 -0.5116 -0.7047  0.3318
  705SOL    HW1 5519   3.291   2.216   2.347 -1.1248 -2.7664 -1.4881
  705SOL    HW2 5520   3.136   2.190   2.391  3.2879 -0.7816 -0.5088
  706SOL     OW 5521   1.563   7.450   1.671 -0.4293  0.0857 -0.3870
  706SOL    HW1 5522   1.660   7.450   1.643 -1.9384  0.0827  0.9558
  706SOL    HW2 5523   1.529   7.356   1.671  1.4182  1.4880  0.5403
  707SOL     OW 5524   3.303   1.576   8.634  0.0916 -0.1605  0.1916
  707SOL    HW1 5525   3.335   1.497   8.687  0.2956 -0.7478 -0.8541
  707SOL    HW2 5526   3.205   1.567   8.617  2.1659 -0.3527  0.3345
  708SOL     OW 5527   5.559   0.711   4.152  0.2883  0.7188  0.0585
  708SOL    HW1 5528   5.605   0.790   4.192  2.5748  0.8912  1.0210
  708SOL    HW2 5529   5.513   0.737   4.067 -2.6054 -1.1299 -1.9736
  709SOL     OW 5530   1.458   2.700   2.645 -0.1738  0.4319 -0.1148
  709SOL    HW1 5531   1.522   2.776   2.634 -0.9028 -2.7011 -1.0806
  709SOL    HW2 5532   1.420   2.675   2.556  1.4064  1.2294  1.6301
  710SOL     OW 5533   1.523   1.706   5.557 -0.0879 -0.6763 -0.0417
  710SOL    HW1 5534   1.490   1.798   5.575 -2.3331 -0.2330 -2.0650
  710SOL    HW2 5535   1.590   1.707   5.484 -3.7503  2.1150  1.8850
  711SOL     OW 5536   7.267   0.048   2.685  0.4011  0.1279 -0.3953
  711SOL    HW1 5537   7.336   0.055   2.757  0.8042  1.1810  2.8141
  711SOL    HW2 5538   7.209  -0.032   2.701 -1.1703 -1.1669  1.0548
  712SOL     OW 5539   1.251   1.494   3.792  0.2633  0.0784  0.0635
  712SOL    HW1 5540   1.163   1.498   3.840 -3.0806 -1.0561 -0.9654
  712SOL    HW2 5541   1.266   1.581   3.744 -2.2336 -4.3504 -1.4762
  713SOL     OW 5542   2.428   8.250   3.122 -0.1249 -0.1045  0.0912
  713SOL    HW1 5543   2.336   8.263   3.157 -2.8804  1.3909  0.9451
  713SOL    HW2 5544   2.492   8.307   3.173 -2.8401 -1.0152  0.0580
  714SOL     OW 5545   1.570   8.728   1.320 -0.2990 -0.0725  0.0772
  714SOL    HW1 5546   1.531   8.766   1.236  1.8689  2.7821 -3.4088
  714SOL    HW2 5547   1.664   8.698   1.303 -2.3617  1.5521 -0.9967
  715SOL     OW 5548   1.379   2.586   8.414  0.0109  0.2157 -0.6124
  715SOL    HW1 5549   1.302   2.647   8.395 -0.1852 -1.0459 -1.8011
  715SOL    HW2 5550   1.380   2.563   8.512 -0.0255 -0.1547 -1.7683
  716SOL     OW 5551   6.445   1.875   2.289 -0.0763  0.1878  0.5084
  716SOL    HW1 5552   6.379   1.908   2.357 -0.5635 -1.2237 -2.1455
  716SOL    HW2 5553   6.406   1.797   2.240  2.0115  0.9054 -2.2907
  717SOL     OW 5554   0.374   3.846   1.369  0.5059 -0.3342 -0.2686
  717SOL    HW1 5555   0.411   3.818   1.457 -0.8206  0.6946 -1.4810
  717SOL    HW2 5556   0.372   3.767   1.307 -2.2774  2.9467  1.6088
  718SOL     OW 5557   1.157   1.824   1.919  0.1198  0.1739  0.1348
  718SOL    HW1 5558   1.164   1.735   1.965 -1.0805  1.2617 -0.3679
  718SOL    HW2 5559   1.105   1.813   1.834  0.0579 -1.7139  0.2260
  719SOL     OW 5560   8.734   1.850   4.427 -0.0787  0.5597 -0.1112
  719SOL    HW1 5561   8.649   1.870   4.378 -1.2424  1.9568  1.0455
  719SOL    HW2 5562   8.794   1.796   4.369 -0.2471 -0.1221 -0.8433
  720SOL     OW 5563   7.862   8.873   2.598 -0.2753  0.1536  0.5157
  720SOL    HW1 5564   7.834   8.807   2.529 -0.9753  1.4357  0.4066
  720SOL    HW2 5565   7.961   8.867   2.611 -3.8534 -1.4047  0.4485
  721SOL     OW 5566   1.831   5.389   2.529  0.1537 -0.6109  0.4057
  721SOL    HW1 5567   1.885   5.440   2.463  4.3955  2.0031 -0.3896
  721SOL    HW2 5568   1.836   5.291   2.509 -0.0056 -1.2499  1.0138
  722SOL     OW 5569   8.179   1.102   2.252  0.2382  1.1556  0.3521
  722SOL    HW1 5570   8.225   1.073   2.336 -0.0489 -2.5820  0.4195
  722SOL    HW2 5571   8.177   1.027   2.187  2.2416  1.5878  1.8312
  723SOL     OW 5572   2.533   2.010   1.416  0.8177 -0.7971  0.2263
  723SOL    HW1 5573   2.561   2.003   1.321  0.4910 -0.7707  0.2667
  723SOL    HW2 5574   2.485   1.926   1.443 -1.2440 -0.8227 -0.3797
  724SOL     OW 5575   2.177   3.342   2.272 -0.2233 -0.1352 -0.1426
  724SOL    HW1 5576   2.274   3.364   2.274  0.2753  0.1691  0.9104
  724SOL    HW2 5577   2.128   3.401   2.336  0.8354 -0.6185 -1.3882
  725SOL     OW 5578   0.687   4.730   2.835  0.2271  0.3404 -0.6712
  725SOL    HW1 5579   0.593   4.704   2.814  2.2523  2.1198 -2.1274
  725SOL    HW2 5580   0.728   4.663   2.897  3.3645 -0.2940  3.5389
  726SOL     OW 5581   6.185   1.715   3.366  0.0409 -0.9531  0.0058
  726SOL    HW1 5582   6.273   1.707   3.320  0.5910 -0.9610  2.0086
  726SOL    HW2 5583   6.114   1.674   3.309 -2.6265 -1.3000 -0.0435
  727SOL     OW 5584   7.667   8.093   4.546 -0.2241 -0.0030 -0.3184
  727SOL    HW1 5585   7.567   8.098   4.555 -0.4917  1.5632  0.2061
  727SOL    HW2 5586   7.691   8.068   4.452 -2.1478  1.8621 -0.5557
  728SOL     OW 5587   1.577   7.479   3.371 -0.1317  0.1603  0.0059
  728SOL    HW1 5588   1.486   7.442   3.354 -1.2947 -0.9793 -0.2826
  728SOL    HW2 5589   1.630   7.479   3.285 -0.2279 -0.8199 -0.7791
  729SOL     OW 5590   8.437   1.098   4.100  0.2470  0.4496 -0.5637
  729SOL    HW1 5591   8.426   1.157   4.020 -1.7010  1.5971 -2.1043
  729SOL    HW2 5592   8.461   1.006   4.070 -1.2345 -0.4119 -2.3855
  730SOL     OW 5593   7.360   0.717   4.644 -0.2354  0.0532  0.5816
  730SOL    HW1 5594   7.349   0.739   4.741  1.7465 -0.3581 -0.9038
  730SOL    HW2 5595   7.414   0.789   4.600 -0.2735 -0.0571 -0.2509
  731SOL     OW 5596   6.182   0.996   2.471  0.5126  0.0431  0.1730
  731SOL    HW1 5597   6.107   1.055   2.500 -1.6559 -1.8494 -0.4874
  731SOL    HW2 5598   6.256   0.999   2.538  0.1612 -1.2328 -1.7521
  732SOL     OW 5599   8.563   0.942   2.003  1.0672 -0.1285  0.0077
  732SOL    HW1 5600   8.661   0.945   1.984  2.4963  0.2234  1.8274
  732SOL    HW2 5601   8.514   0.919   1.919  0.6650 -2.8176 -2.1437
  733SOL     OW 5602   3.081   2.416   3.466  0.1476  0.0667 -0.1929
  733SOL    HW1 5603   3.006   2.455   3.412  1.5515 -2.1742 -2.7652
  733SOL    HW2 5604   3.077   2.450   3.559 -0.8898 -0.3759 -2.0565
  734SOL     OW 5605   1.511   1.899   4.424 -0.0051 -0.9424  0.4733
  734SOL    HW1 5606   1.480   1.811   4.389  1.6638  1.3595  3.2744
  734SOL    HW2 5607   1.565   1.945   4.353  0.4413 -0.2588 -2.9882
  735SOL     OW 5608   1.757   3.036   4.010 -0.0299 -0.2671  0.0985
  735SOL    HW1 5609   1.812   3.020   4.092  1.4103 -0.9610  1.4761
  735SOL    HW2 5610   1.818   3.049   3.931  0.0854 -0.7675 -3.5407
  736SOL     OW 5611   8.375   2.017   3.894 -0.7136 -0.1407 -0.3735
  736SOL    HW1 5612   8.418   1.953   3.830  2.5082 -1.3893 -0.9106
  736SOL    HW2 5613   8.427   2.102   3.897  0.3984  0.5941  0.2301
  737SOL     OW 5614   1.782   2.086   6.796  1.0604  0.2062  0.3886
  737SOL    HW1 5615   1.716   2.092   6.720  1.5724  3.6532 -1.7120
  737SOL    HW2 5616   1.742   2.032   6.870 -2.7056 -1.3173  0.2579
  738SOL     OW 5617   8.821   2.572   0.733  0.5396  0.1154 -0.4721
  738SOL    HW1 5618   8.766   2.611   0.659  0.7461 -0.8705 -2.6907
  738SOL    HW2 5619   8.901   2.629   0.749 -0.1376 -1.4637  4.4673
  739SOL     OW 5620   0.220   0.630   0.891  0.4888 -0.1089  0.0933
  739SOL    HW1 5621   0.124   0.635   0.864  0.9320 -1.8009 -0.4861
  739SOL    HW2 5622   0.253   0.536   0.881 -0.0609  0.9768 -1.8058
  740SOL     OW 5623   8.386   8.827   4.001 -0.5223 -0.0885 -0.1214
  740SOL    HW1 5624   8.435   8.868   3.924 -0.0732  0.2678  2.2241
  740SOL    HW2 5625   8.449   8.811   4.076 -1.0496 -2.3941 -1.6854
  741SOL     OW 5626   0.004   8.175   3.522  0.4130 -0.5264 -0.3672
  741SOL    HW1 5627   0.045   8.197   3.611  2.6364  1.9031 -0.3056
  741SOL    HW2 5628   0.052   8.098   3.482  1.5302 -0.7483  0.6265
  742SOL     OW 5629   7.982   8.488   2.785 -0.6006 -0.0617  0.4782
  742SOL    HW1 5630   8.007   8.564   2.845 -0.5180  0.7047  1.9684
  742SOL    HW2 5631   8.059   8.467   2.725  2.5971 -2.2149 -2.4280
  743SOL     OW 5632   7.626   1.706   3.707  0.5104  0.5386  0.2271
  743SOL    HW1 5633   7.688   1.785   3.711  0.9698  1.1676  0.1804
  743SOL    HW2 5634   7.676   1.624   3.734  1.8782  0.6406 -1.7485
  744SOL     OW 5635   2.150   0.812   3.404  0.4155 -0.6568  0.0565
  744SOL    HW1 5636   2.172   0.830   3.308  1.4125  0.0365  0.0932
  744SOL    HW2 5637   2.062   0.853   3.426 -0.8474 -0.7316  0.4875
  745SOL     OW 5638   0.831   2.828   2.377 -0.0423 -0.6823  0.2883
  745SOL    HW1 5639   0.886   2.892   2.430  0.4535  2.2670  2.7285
  745SOL    HW2 5640   0.891   2.774   2.317  1.7443  2.7571  2.0296
  746SOL     OW 5641   2.398   8.606   2.876 -0.0435  0.1878 -0.0824
  746SOL    HW1 5642   2.325   8.545   2.844  0.3899 -1.1336  0.0120
  746SOL    HW2 5643   2.372   8.701   2.859 -3.9253  2.1464 -0.2383
  747SOL     OW 5644   8.554   1.293   3.140 -0.1445  0.2921  0.2039
  747SOL    HW1 5645   8.568   1.216   3.078 -1.6019  2.7560 -0.9349
  747SOL    HW2 5646   8.501   1.364   3.094  0.9254  1.3491 -0.5007
  748SOL     OW 5647   7.275   2.810   2.434 -0.4762 -0.9276  0.0711
  748SOL    HW1 5648   7.308   2.788   2.343 -1.5463  1.9443 -0.7023
  748SOL    HW2 5649   7.254   2.725   2.484 -2.8475 -2.4712 -0.8416
  749SOL     OW 5650   6.223   7.845   4.808 -0.6815  0.0023 -0.1314
  749SOL    HW1 5651   6.216   7.759   4.757 -2.0714  1.4386  0.4100
  749SOL    HW2 5652   6.263   7.915   4.748  2.7335  0.3655  2.2460
  750SOL     OW 5653   2.080   3.531   2.464 -0.1454 -0.2946 -0.0729
  750SOL    HW1 5654   2.037   3.609   2.419  0.2125  0.2128  2.1418
  750SOL    HW2 5655   2.111   3.558   2.555 -0.1170  2.8174 -2.1095
  751SOL     OW 5656   0.508   2.287   2.267  0.5724 -0.1494  0.1874
  751SOL    HW1 5657   0.491   2.379   2.234 -2.3677  2.2773 -1.8559
  751SOL    HW2 5658   0.436   2.260   2.330  0.7145  1.0174  0.7644
  752SOL     OW 5659   2.337   3.470   3.745 -0.0893  0.3081 -0.5953
  752SOL    HW1 5660   2.315   3.456   3.841  2.9087 -1.5535  1.0041
  752SOL    HW2 5661   2.292   3.553   3.712  2.0638  1.9789  0.9007
  753SOL     OW 5662   8.385   7.899   6.952  0.3728  0.5675 -0.4290
  753SOL    HW1 5663   8.399   7.976   6.891 -1.2244 -0.2722  2.1854
  753SOL    HW2 5664   8.412   7.924   7.045 -0.2586  2.1306  1.3571
  754SOL     OW 5665   8.308   0.736   0.967 -0.0853  0.0067 -0.2590
  754SOL    HW1 5666   8.308   0.820   0.912 -0.4177 -1.2845  0.8221
  754SOL    HW2 5667   8.387   0.680   0.942  0.6661 -2.9518  0.9622
  755SOL     OW 5668   6.954   2.063   2.164  0.5469 -0.1962  0.3096
  755SOL    HW1 5669   7.035   2.005   2.162 -0.0099  2.5765  2.4795
  755SOL    HW2 5670   6.937   2.100   2.073 -1.9899  2.4325  0.5304
  756SOL     OW 5671   1.632   7.830   1.502  0.0965  0.2774  0.0491
  756SOL    HW1 5672   1.587   7.871   1.423 -1.3001 -0.9489  0.1289
  756SOL    HW2 5673   1.563   7.793   1.564 -0.7600 -0.8202 -2.1633
  757SOL     OW 5674   1.232   3.480   1.443 -0.3170 -0.1218  0.2319
  757SOL    HW1 5675   1.299   3.449   1.375  0.2268  0.0495  1.4270
  757SOL    HW2 5676   1.274   3.478   1.534 -2.5931 -0.2669 -0.5498
  758SOL     OW 5677   1.214   1.160   3.577  0.5288  0.9494  0.0811
  758SOL    HW1 5678   1.116   1.140   3.575 -1.2749  0.1418  2.2752
  758SOL    HW2 5679   1.243   1.170   3.672 -0.9958 -0.1393  1.4757
  759SOL     OW 5680   0.143   1.660   8.509  0.4090  0.0272 -0.1511
  759SOL    HW1 5681   0.200   1.579   8.498 -1.9766 -2.0488  0.4734
  759SOL    HW2 5682   0.200   1.742   8.497  0.7683  0.9153  2.1640
  760SOL     OW 5683   0.477   1.219   2.510 -0.3846  0.1821  0.3555
  760SOL    HW1 5684   0.390   1.263   2.532 -0.8499  1.8352 -0.8826
  760SOL    HW2 5685   0.546   1.247   2.576  2.4315 -0.5436  0.5562
  761SOL     OW 5686   1.305   8.750   3.880  0.6147 -0.3587 -0.3000
  761SOL    HW1 5687   1.398   8.715   3.877 -1.3985  1.5679  1.0278
  761SOL    HW2 5688   1.303   8.842   3.841 -0.3340 -0.9831 -0.1119
  762SOL     OW 5689   0.330   3.712   8.779 -0.6302  0.2622  0.3249
  762SOL    HW1 5690   0.302   3.796   8.825  1.3326  2.2897  0.8869
  762SOL    HW2 5691   0.362   3.734   8.687  0.1960  1.5443 -1.4799
  763SOL     OW 5692   7.955   1.603   3.673  0.2600 -0.6288  0.8184
  763SOL    HW1 5693   8.027   1.602   3.742 -0.8547 -0.0118 -0.4687
  763SOL    HW2 5694   7.935   1.509   3.644 -4.0127  1.4748  1.5638
  764SOL     OW 5695   7.677   0.130   3.113  0.2096  0.2725  0.6943
  764SOL    HW1 5696   7.700   0.042   3.072  3.5624 -2.6571  1.5938
  764SOL    HW2 5697   7.657   0.117   3.210  1.8891  0.7124  3.5700
  765SOL     OW 5698   8.537   1.056   3.747 -0.6317 -0.2626 -0.4118
  765SOL    HW1 5699   8.519   1.071   3.650  1.0631 -1.0715 -1.9276
  765SOL    HW2 5700   8.469   1.106   3.801  0.2414 -0.6514  0.6991
  766SOL     OW 5701   4.370   0.933   6.110  0.2217  0.2486  0.5867
  766SOL    HW1 5702   4.288   0.909   6.161  1.9602 -0.9946 -0.4954
  766SOL    HW2 5703   4.422   0.849   6.090  0.5336 -5.1093  1.3595
  767SOL     OW 5704   0.744   0.973   4.016  0.3549  1.0924  0.1566
  767SOL    HW1 5705   0.651   0.937   4.025 -0.5333  0.6811  0.2265
  767SOL    HW2 5706   0.810   0.902   4.041  1.1253  2.7775 -1.0256
  768SOL     OW 5707   1.086   7.995   6.733 -0.0308  0.4100 -0.4713
  768SOL    HW1 5708   1.153   7.935   6.778 -0.0713  1.6384 -1.1257
  768SOL    HW2 5709   0.995   7.956   6.743 -1.0616 -0.0494  1.6019
  769SOL     OW 5710   0.383   0.910   4.165 -0.2995 -0.1910  0.0053
  769SOL    HW1 5711   0.327   0.828   4.174 -0.3676 -0.7542 -0.7185
  769SOL    HW2 5712   0.458   0.906   4.231  1.5847 -0.4974 -0.5205
  770SOL     OW 5713   4.446   0.421   5.724  0.4895 -0.3777 -0.0977
  770SOL    HW1 5714   4.377   0.411   5.795  0.3447 -0.3050  1.2143
  770SOL    HW2 5715   4.410   0.387   5.637  0.5561 -0.2027 -3.4113
  771SOL     OW 5716   3.524   1.033   7.561 -0.4083 -0.3718  0.0751
  771SOL    HW1 5717   3.522   1.022   7.661 -0.1733 -1.1011 -1.9235
  771SOL    HW2 5718   3.451   0.977   7.521  0.6632  0.1551 -1.2411
  772SOL     OW 5719   4.432   8.564   3.203  0.9825  0.2466  0.5783
  772SOL    HW1 5720   4.489   8.634   3.247 -0.7368 -0.2520  0.9567
  772SOL    HW2 5721   4.488   8.509   3.141 -3.0499 -1.5179  0.3639
  773SOL     OW 5722   1.800   7.694   7.176 -0.1734 -0.0963 -0.2335
  773SOL    HW1 5723   1.827   7.779   7.221 -0.5341  1.6915  1.6409
  773SOL    HW2 5724   1.864   7.621   7.200  0.1218 -0.2742  0.1750
  774SOL     OW 5725   2.489   0.061   2.769  0.4950 -0.4721 -0.0647
  774SOL    HW1 5726   2.574   0.019   2.799  1.7091 -0.1876 -2.3682
  774SOL    HW2 5727   2.503   0.159   2.757  2.7259 -1.3584 -0.2599
  775SOL     OW 5728   8.427   0.525   6.208 -0.6477 -0.2785 -0.3642
  775SOL    HW1 5729   8.397   0.434   6.179 -1.5451  0.1970 -1.0552
  775SOL    HW2 5730   8.526   0.524   6.223  1.7532 -1.7104  1.5407
  776SOL     OW 5731   1.857   2.083   2.969  0.1484  0.2757  0.0301
  776SOL    HW1 5732   1.906   2.085   2.882 -0.9890  0.4654  0.5121
  776SOL    HW2 5733   1.876   1.997   3.016 -1.5483  2.2125  2.4099
  777SOL     OW 5734   8.340   1.929   6.894 -0.0451 -0.3674 -0.2923
  777SOL    HW1 5735   8.298   1.897   6.979  1.0448 -0.8384  2.1797
  777SOL    HW2 5736   8.425   1.879   6.878 -1.2378 -1.7977  2.5453
  778SOL     OW 5737   2.433   0.527   4.955 -0.3603 -0.5626  0.5707
  778SOL    HW1 5738   2.379   0.529   5.039 -0.3136 -0.0961 -0.0866
  778SOL    HW2 5739   2.445   0.621   4.921  1.4430  0.0420 -0.0517
  779SOL     OW 5740   1.904   2.006   4.853 -0.2074  0.5195 -0.1001
  779SOL    HW1 5741   1.903   1.930   4.918  1.0251 -0.5646  1.3609
  779SOL    HW2 5742   1.820   2.005   4.800  3.8853 -0.9509 -1.9637
  780SOL     OW 5743   1.233   0.219   4.355 -0.2420 -0.0801  0.5606
  780SOL    HW1 5744   1.139   0.213   4.320 -0.6896 -2.9338 -2.2512
  780SOL    HW2 5745   1.287   0.144   4.319 -0.0275 -0.8947 -1.9869
  781SOL     OW 5746   7.945   1.441   2.852 -0.4552  0.1076  0.7492
  781SOL    HW1 5747   7.976   1.503   2.780 -2.0703  2.7273  1.6108
  781SOL    HW2 5748   7.903   1.360   2.811 -0.0884  2.8356 -2.9882
  782SOL     OW 5749   2.602   7.904   7.373 -0.1024 -0.4174 -0.2737
  782SOL    HW1 5750   2.630   8.000   7.378 -1.2127  1.2687 -1.1941
  782SOL    HW2 5751   2.519   7.897   7.318 -0.4539  1.4756  1.0180
  783SOL     OW 5752   0.113   8.347   7.052 -0.4991  0.3884 -0.4503
  783SOL    HW1 5753   0.041   8.388   7.109 -1.1470 -3.2888  0.3869
  783SOL    HW2 5754   0.078   8.263   7.011 -0.7392 -0.3300 -2.5034
  784SOL     OW 5755   7.896   5.737   2.854 -0.1575  0.1132  0.3096
  784SOL    HW1 5756   7.984   5.719   2.898  1.6417  2.0417  1.1488
  784SOL    HW2 5757   7.909   5.744   2.755 -0.9905  1.4670  1.6555
  785SOL     OW 5758   3.760   8.435   3.966  0.3024 -0.2888  0.0061
  785SOL    HW1 5759   3.845   8.429   3.913 -0.6663  0.0023 -0.5157
  785SOL    HW2 5760   3.772   8.499   4.041 -0.6642 -1.5984 -1.0864
  786SOL     OW 5761   2.350   1.411   5.531 -0.4384 -0.5043  0.3055
  786SOL    HW1 5762   2.430   1.411   5.471 -1.4306  0.5755 -3.6378
  786SOL    HW2 5763   2.348   1.495   5.584  0.3541 -2.7653 -2.9063
  787SOL     OW 5764   3.778   1.453   6.161 -0.1133  0.4322  0.1587
  787SOL    HW1 5765   3.859   1.399   6.184 -1.9514 -1.0694 -1.4451
  787SOL    HW2 5766   3.783   1.542   6.205  1.8896 -2.8731  1.1962
  788SOL     OW 5767   8.900   4.388   5.857  0.5112 -0.4909  0.1697
  788SOL    HW1 5768   8.815   4.336   5.863 -0.6656 -2.6461 -0.1008
  788SOL    HW2 5769   8.880   4.480   5.824 -2.5464  3.5410  1.8528
  789SOL     OW 5770   2.242   8.227   4.413  0.1926  0.0532  0.1875
  789SOL    HW1 5771   2.162   8.184   4.372 -0.9454 -0.6545  0.4458
  789SOL    HW2 5772   2.283   8.165   4.480 -0.8269 -0.7585 -0.1941
  790SOL     OW 5773   1.617   3.132   2.275  0.0140 -0.0883 -0.1105
  790SOL    HW1 5774   1.668   3.143   2.190  1.1629 -0.6407 -0.4967
  790SOL    HW2 5775   1.649   3.200   2.341 -1.3846 -0.7523  1.1444
  791SOL     OW 5776   1.506   1.954   5.302 -0.3404  0.7351 -0.0249
  791SOL    HW1 5777   1.418   1.911   5.321  0.8128  2.2690  3.2454
  791SOL    HW2 5778   1.491   2.050   5.278  1.5152  0.1244  0.3159
  792SOL     OW 5779   0.447   1.738   4.059  0.2866 -0.5874 -0.0511
  792SOL    HW1 5780   0.490   1.802   4.122 -2.6472 -0.2398 -0.1522
  792SOL    HW2 5781   0.513   1.706   3.992 -0.9385  0.1300 -2.2858
  793SOL     OW 5782   1.527   8.134   4.925 -0.4247 -0.2682  0.4126
  793SOL    HW1 5783   1.534   8.228   4.958 -0.1252 -1.9912  0.8097
  793SOL    HW2 5784   1.458   8.085   4.978  0.7881  1.4240  2.0806
  794SOL     OW 5785   7.701   6.904   3.446 -0.2499 -0.3296  0.1237
  794SOL    HW1 5786   7.738   6.880   3.535  2.6364 -0.0220  0.1774
  794SOL    HW2 5787   7.770   6.889   3.376 -0.9150  0.8901  0.8739
  795SOL     OW 5788   6.038   7.544   2.917 -0.4192  0.4110  0.5293
  795SOL    HW1 5789   5.964   7.504   2.862  1.0162 -1.3584  0.3830
  795SOL    HW2 5790   6.123   7.496   2.898 -0.4444 -1.0274  2.5015
  796SOL     OW 5791   2.440   2.200   2.598 -0.6775 -0.3526  0.6808
  796SOL    HW1 5792   2.395   2.285   2.625 -0.7055 -1.7730 -0.6266
  796SOL    HW2 5793   2.539   2.213   2.598 -1.1304 -0.7715  0.0457
  797SOL     OW 5794   3.193   1.355   2.695 -0.3836 -0.7838  0.6215
  797SOL    HW1 5795   3.261   1.338   2.767 -2.0789  1.5381  0.5660
  797SOL    HW2 5796   3.169   1.452   2.696  1.4143 -1.4241  0.8532
[truncated: 4,471,922 more chars]
