# Supplementary material for: Structural basis of FatB-mediated iron uptake via tyrosine/histidine direct coordination accompanying long-distance domain reorganization
Source: Nat Commun. 2026 Apr 18;17:5413. doi: 10.1038/s41467-026-72127-y (PMC13279818; doi:10.1038/s41467-026-72127-y)
Supplement: Supplementary file 3 — Supplementary Data 1 [file 41467_2026_72127_MOESM3_ESM.zip › MD_initial_and_final_coordinates/posre.itp]

; In this topology include file, you will find position restraint
; entries for all the heavy atoms in your original pdb file.
; This means that all the protons which were added by pdb2gmx are
; not restrained.

[ position_restraints ]
; atom  type      fx      fy      fz
     1     1  1000  1000  1000
     5     1  1000  1000  1000
     7     1  1000  1000  1000
    10     1  1000  1000  1000
    13     1  1000  1000  1000
    16     1  1000  1000  1000
    19     1  1000  1000  1000
    23     1  1000  1000  1000
    24     1  1000  1000  1000
    25     1  1000  1000  1000
    27     1  1000  1000  1000
    29     1  1000  1000  1000
    31     1  1000  1000  1000
    33     1  1000  1000  1000
    37     1  1000  1000  1000
    38     1  1000  1000  1000
    39     1  1000  1000  1000
    41     1  1000  1000  1000
    43     1  1000  1000  1000
    45     1  1000  1000  1000
    49     1  1000  1000  1000
    53     1  1000  1000  1000
    54     1  1000  1000  1000
    55     1  1000  1000  1000
    57     1  1000  1000  1000
    59     1  1000  1000  1000
    62     1  1000  1000  1000
    65     1  1000  1000  1000
    66     1  1000  1000  1000
    67     1  1000  1000  1000
    68     1  1000  1000  1000
    69     1  1000  1000  1000
    70     1  1000  1000  1000
    72     1  1000  1000  1000
    74     1  1000  1000  1000
    76     1  1000  1000  1000
    80     1  1000  1000  1000
    83     1  1000  1000  1000
    87     1  1000  1000  1000
    88     1  1000  1000  1000
    89     1  1000  1000  1000
    91     1  1000  1000  1000
    93     1  1000  1000  1000
    95     1  1000  1000  1000
    97     1  1000  1000  1000
   101     1  1000  1000  1000
   102     1  1000  1000  1000
   103     1  1000  1000  1000
   105     1  1000  1000  1000
   107     1  1000  1000  1000
   110     1  1000  1000  1000
   111     1  1000  1000  1000
   112     1  1000  1000  1000
   113     1  1000  1000  1000
   114     1  1000  1000  1000
   115     1  1000  1000  1000
   117     1  1000  1000  1000
   119     1  1000  1000  1000
   123     1  1000  1000  1000
   124     1  1000  1000  1000
   125     1  1000  1000  1000
   127     1  1000  1000  1000
   129     1  1000  1000  1000
   132     1  1000  1000  1000
   133     1  1000  1000  1000
   134     1  1000  1000  1000
   136     1  1000  1000  1000
   138     1  1000  1000  1000
   140     1  1000  1000  1000
   141     1  1000  1000  1000
   142     1  1000  1000  1000
   144     1  1000  1000  1000
   147     1  1000  1000  1000
   148     1  1000  1000  1000
   149     1  1000  1000  1000
   151     1  1000  1000  1000
   153     1  1000  1000  1000
   155     1  1000  1000  1000
   157     1  1000  1000  1000
   161     1  1000  1000  1000
   162     1  1000  1000  1000
   163     1  1000  1000  1000
   165     1  1000  1000  1000
   167     1  1000  1000  1000
   169     1  1000  1000  1000
   173     1  1000  1000  1000
   177     1  1000  1000  1000
   178     1  1000  1000  1000
   179     1  1000  1000  1000
   181     1  1000  1000  1000
   183     1  1000  1000  1000
   186     1  1000  1000  1000
   189     1  1000  1000  1000
   192     1  1000  1000  1000
   195     1  1000  1000  1000
   199     1  1000  1000  1000
   200     1  1000  1000  1000
   201     1  1000  1000  1000
   203     1  1000  1000  1000
   205     1  1000  1000  1000
   207     1  1000  1000  1000
   211     1  1000  1000  1000
   215     1  1000  1000  1000
   216     1  1000  1000  1000
   217     1  1000  1000  1000
   218     1  1000  1000  1000
   221     1  1000  1000  1000
   223     1  1000  1000  1000
   226     1  1000  1000  1000
   229     1  1000  1000  1000
   230     1  1000  1000  1000
   231     1  1000  1000  1000
   233     1  1000  1000  1000
   235     1  1000  1000  1000
   237     1  1000  1000  1000
   241     1  1000  1000  1000
   245     1  1000  1000  1000
   246     1  1000  1000  1000
   247     1  1000  1000  1000
   249     1  1000  1000  1000
   251     1  1000  1000  1000
   254     1  1000  1000  1000
   255     1  1000  1000  1000
   256     1  1000  1000  1000
   259     1  1000  1000  1000
   260     1  1000  1000  1000
   261     1  1000  1000  1000
   262     1  1000  1000  1000
   265     1  1000  1000  1000
   267     1  1000  1000  1000
   270     1  1000  1000  1000
   273     1  1000  1000  1000
   274     1  1000  1000  1000
   275     1  1000  1000  1000
   277     1  1000  1000  1000
   279     1  1000  1000  1000
   282     1  1000  1000  1000
   285     1  1000  1000  1000
   288     1  1000  1000  1000
   291     1  1000  1000  1000
   295     1  1000  1000  1000
   296     1  1000  1000  1000
   297     1  1000  1000  1000
   299     1  1000  1000  1000
   301     1  1000  1000  1000
   304     1  1000  1000  1000
   305     1  1000  1000  1000
   306     1  1000  1000  1000
   309     1  1000  1000  1000
   310     1  1000  1000  1000
   311     1  1000  1000  1000
   313     1  1000  1000  1000
   315     1  1000  1000  1000
   317     1  1000  1000  1000
   321     1  1000  1000  1000
   325     1  1000  1000  1000
   326     1  1000  1000  1000
   327     1  1000  1000  1000
   329     1  1000  1000  1000
   331     1  1000  1000  1000
   333     1  1000  1000  1000
   337     1  1000  1000  1000
   341     1  1000  1000  1000
   342     1  1000  1000  1000
   343     1  1000  1000  1000
   345     1  1000  1000  1000
   347     1  1000  1000  1000
   351     1  1000  1000  1000
   352     1  1000  1000  1000
   353     1  1000  1000  1000
   355     1  1000  1000  1000
   357     1  1000  1000  1000
   360     1  1000  1000  1000
   362     1  1000  1000  1000
   366     1  1000  1000  1000
   370     1  1000  1000  1000
   371     1  1000  1000  1000
   372     1  1000  1000  1000
   374     1  1000  1000  1000
   376     1  1000  1000  1000
   379     1  1000  1000  1000
   380     1  1000  1000  1000
   381     1  1000  1000  1000
   382     1  1000  1000  1000
   383     1  1000  1000  1000
   384     1  1000  1000  1000
   386     1  1000  1000  1000
   388     1  1000  1000  1000
   391     1  1000  1000  1000
   392     1  1000  1000  1000
   393     1  1000  1000  1000
   396     1  1000  1000  1000
   397     1  1000  1000  1000
   398     1  1000  1000  1000
   400     1  1000  1000  1000
   402     1  1000  1000  1000
   405     1  1000  1000  1000
   408     1  1000  1000  1000
   411     1  1000  1000  1000
   413     1  1000  1000  1000
   414     1  1000  1000  1000
   417     1  1000  1000  1000
   420     1  1000  1000  1000
   421     1  1000  1000  1000
   422     1  1000  1000  1000
   424     1  1000  1000  1000
   426     1  1000  1000  1000
   428     1  1000  1000  1000
   430     1  1000  1000  1000
   434     1  1000  1000  1000
   435     1  1000  1000  1000
   436     1  1000  1000  1000
   438     1  1000  1000  1000
   440     1  1000  1000  1000
   443     1  1000  1000  1000
   444     1  1000  1000  1000
   446     1  1000  1000  1000
   448     1  1000  1000  1000
   450     1  1000  1000  1000
   452     1  1000  1000  1000
   454     1  1000  1000  1000
   455     1  1000  1000  1000
   456     1  1000  1000  1000
   458     1  1000  1000  1000
   460     1  1000  1000  1000
   463     1  1000  1000  1000
   466     1  1000  1000  1000
   467     1  1000  1000  1000
   468     1  1000  1000  1000
   469     1  1000  1000  1000
   470     1  1000  1000  1000
   471     1  1000  1000  1000
   473     1  1000  1000  1000
   475     1  1000  1000  1000
   477     1  1000  1000  1000
   479     1  1000  1000  1000
   483     1  1000  1000  1000
   484     1  1000  1000  1000
   485     1  1000  1000  1000
   487     1  1000  1000  1000
   489     1  1000  1000  1000
   492     1  1000  1000  1000
   494     1  1000  1000  1000
   498     1  1000  1000  1000
   502     1  1000  1000  1000
   503     1  1000  1000  1000
   504     1  1000  1000  1000
   506     1  1000  1000  1000
   508     1  1000  1000  1000
   511     1  1000  1000  1000
   513     1  1000  1000  1000
   514     1  1000  1000  1000
   515     1  1000  1000  1000
   517     1  1000  1000  1000
   519     1  1000  1000  1000
   522     1  1000  1000  1000
   523     1  1000  1000  1000
   524     1  1000  1000  1000
   525     1  1000  1000  1000
   526     1  1000  1000  1000
   527     1  1000  1000  1000
   529     1  1000  1000  1000
   531     1  1000  1000  1000
   534     1  1000  1000  1000
   535     1  1000  1000  1000
   537     1  1000  1000  1000
   539     1  1000  1000  1000
   540     1  1000  1000  1000
   541     1  1000  1000  1000
   543     1  1000  1000  1000
   545     1  1000  1000  1000
   547     1  1000  1000  1000
   549     1  1000  1000  1000
   550     1  1000  1000  1000
   551     1  1000  1000  1000
   553     1  1000  1000  1000
   556     1  1000  1000  1000
   557     1  1000  1000  1000
   558     1  1000  1000  1000
   560     1  1000  1000  1000
   562     1  1000  1000  1000
   564     1  1000  1000  1000
   568     1  1000  1000  1000
   571     1  1000  1000  1000
   575     1  1000  1000  1000
   576     1  1000  1000  1000
   577     1  1000  1000  1000
   579     1  1000  1000  1000
   581     1  1000  1000  1000
   584     1  1000  1000  1000
   587     1  1000  1000  1000
   590     1  1000  1000  1000
   593     1  1000  1000  1000
   597     1  1000  1000  1000
   598     1  1000  1000  1000
   599     1  1000  1000  1000
   601     1  1000  1000  1000
   603     1  1000  1000  1000
   606     1  1000  1000  1000
   608     1  1000  1000  1000
   612     1  1000  1000  1000
   616     1  1000  1000  1000
   617     1  1000  1000  1000
   618     1  1000  1000  1000
   620     1  1000  1000  1000
   622     1  1000  1000  1000
   626     1  1000  1000  1000
   627     1  1000  1000  1000
   628     1  1000  1000  1000
   630     1  1000  1000  1000
   632     1  1000  1000  1000
   636     1  1000  1000  1000
   637     1  1000  1000  1000
   638     1  1000  1000  1000
   640     1  1000  1000  1000
   642     1  1000  1000  1000
   646     1  1000  1000  1000
   647     1  1000  1000  1000
   648     1  1000  1000  1000
   649     1  1000  1000  1000
   652     1  1000  1000  1000
   654     1  1000  1000  1000
   657     1  1000  1000  1000
   660     1  1000  1000  1000
   661     1  1000  1000  1000
   662     1  1000  1000  1000
   664     1  1000  1000  1000
   666     1  1000  1000  1000
   669     1  1000  1000  1000
   672     1  1000  1000  1000
   675     1  1000  1000  1000
   678     1  1000  1000  1000
   682     1  1000  1000  1000
   683     1  1000  1000  1000
   684     1  1000  1000  1000
   686     1  1000  1000  1000
   688     1  1000  1000  1000
   691     1  1000  1000  1000
   692     1  1000  1000  1000
   693     1  1000  1000  1000
   694     1  1000  1000  1000
   695     1  1000  1000  1000
   696     1  1000  1000  1000
   698     1  1000  1000  1000
   700     1  1000  1000  1000
   702     1  1000  1000  1000
   706     1  1000  1000  1000
   709     1  1000  1000  1000
   713     1  1000  1000  1000
   714     1  1000  1000  1000
   715     1  1000  1000  1000
   717     1  1000  1000  1000
   719     1  1000  1000  1000
   722     1  1000  1000  1000
   725     1  1000  1000  1000
   726     1  1000  1000  1000
   730     1  1000  1000  1000
   731     1  1000  1000  1000
   732     1  1000  1000  1000
   733     1  1000  1000  1000
   736     1  1000  1000  1000
   738     1  1000  1000  1000
   741     1  1000  1000  1000
   744     1  1000  1000  1000
   745     1  1000  1000  1000
   746     1  1000  1000  1000
   748     1  1000  1000  1000
   750     1  1000  1000  1000
   754     1  1000  1000  1000
   755     1  1000  1000  1000
   756     1  1000  1000  1000
   758     1  1000  1000  1000
   760     1  1000  1000  1000
   763     1  1000  1000  1000
   764     1  1000  1000  1000
   765     1  1000  1000  1000
   766     1  1000  1000  1000
   767     1  1000  1000  1000
   768     1  1000  1000  1000
   770     1  1000  1000  1000
   772     1  1000  1000  1000
   775     1  1000  1000  1000
   777     1  1000  1000  1000
   778     1  1000  1000  1000
   779     1  1000  1000  1000
   781     1  1000  1000  1000
   783     1  1000  1000  1000
   787     1  1000  1000  1000
   788     1  1000  1000  1000
   789     1  1000  1000  1000
   791     1  1000  1000  1000
   793     1  1000  1000  1000
   796     1  1000  1000  1000
   797     1  1000  1000  1000
   799     1  1000  1000  1000
   801     1  1000  1000  1000
   802     1  1000  1000  1000
   804     1  1000  1000  1000
   806     1  1000  1000  1000
   808     1  1000  1000  1000
   809     1  1000  1000  1000
   810     1  1000  1000  1000
   812     1  1000  1000  1000
   814     1  1000  1000  1000
   817     1  1000  1000  1000
   820     1  1000  1000  1000
   823     1  1000  1000  1000
   826     1  1000  1000  1000
   830     1  1000  1000  1000
   831     1  1000  1000  1000
   832     1  1000  1000  1000
   834     1  1000  1000  1000
   836     1  1000  1000  1000
   839     1  1000  1000  1000
   842     1  1000  1000  1000
   845     1  1000  1000  1000
   848     1  1000  1000  1000
   852     1  1000  1000  1000
   853     1  1000  1000  1000
   854     1  1000  1000  1000
   856     1  1000  1000  1000
   858     1  1000  1000  1000
   861     1  1000  1000  1000
   862     1  1000  1000  1000
   863     1  1000  1000  1000
   864     1  1000  1000  1000
   865     1  1000  1000  1000
   866     1  1000  1000  1000
   868     1  1000  1000  1000
   870     1  1000  1000  1000
   873     1  1000  1000  1000
   876     1  1000  1000  1000
   877     1  1000  1000  1000
   878     1  1000  1000  1000
   879     1  1000  1000  1000
   880     1  1000  1000  1000
   881     1  1000  1000  1000
   883     1  1000  1000  1000
   885     1  1000  1000  1000
   888     1  1000  1000  1000
   891     1  1000  1000  1000
   894     1  1000  1000  1000
   897     1  1000  1000  1000
   901     1  1000  1000  1000
   902     1  1000  1000  1000
   903     1  1000  1000  1000
   905     1  1000  1000  1000
   907     1  1000  1000  1000
   909     1  1000  1000  1000
   913     1  1000  1000  1000
   917     1  1000  1000  1000
   918     1  1000  1000  1000
   919     1  1000  1000  1000
   921     1  1000  1000  1000
   923     1  1000  1000  1000
   926     1  1000  1000  1000
   929     1  1000  1000  1000
   930     1  1000  1000  1000
   931     1  1000  1000  1000
   934     1  1000  1000  1000
   935     1  1000  1000  1000
   936     1  1000  1000  1000
   938     1  1000  1000  1000
   940     1  1000  1000  1000
   943     1  1000  1000  1000
   944     1  1000  1000  1000
   945     1  1000  1000  1000
   948     1  1000  1000  1000
   949     1  1000  1000  1000
   950     1  1000  1000  1000
   952     1  1000  1000  1000
   954     1  1000  1000  1000
   956     1  1000  1000  1000
   960     1  1000  1000  1000
   963     1  1000  1000  1000
   967     1  1000  1000  1000
   968     1  1000  1000  1000
   969     1  1000  1000  1000
   971     1  1000  1000  1000
   974     1  1000  1000  1000
   975     1  1000  1000  1000
   976     1  1000  1000  1000
   978     1  1000  1000  1000
   980     1  1000  1000  1000
   983     1  1000  1000  1000
   984     1  1000  1000  1000
   985     1  1000  1000  1000
   988     1  1000  1000  1000
   989     1  1000  1000  1000
   990     1  1000  1000  1000
   992     1  1000  1000  1000
   994     1  1000  1000  1000
   997     1  1000  1000  1000
   998     1  1000  1000  1000
   999     1  1000  1000  1000
  1001     1  1000  1000  1000
  1003     1  1000  1000  1000
  1005     1  1000  1000  1000
  1006     1  1000  1000  1000
  1007     1  1000  1000  1000
  1009     1  1000  1000  1000
  1011     1  1000  1000  1000
  1014     1  1000  1000  1000
  1017     1  1000  1000  1000
  1020     1  1000  1000  1000
  1022     1  1000  1000  1000
  1023     1  1000  1000  1000
  1026     1  1000  1000  1000
  1029     1  1000  1000  1000
  1030     1  1000  1000  1000
  1031     1  1000  1000  1000
  1033     1  1000  1000  1000
  1035     1  1000  1000  1000
  1038     1  1000  1000  1000
  1041     1  1000  1000  1000
  1042     1  1000  1000  1000
  1043     1  1000  1000  1000
  1044     1  1000  1000  1000
  1045     1  1000  1000  1000
  1046     1  1000  1000  1000
  1047     1  1000  1000  1000
  1050     1  1000  1000  1000
  1052     1  1000  1000  1000
  1055     1  1000  1000  1000
  1058     1  1000  1000  1000
  1059     1  1000  1000  1000
  1060     1  1000  1000  1000
  1062     1  1000  1000  1000
  1064     1  1000  1000  1000
  1067     1  1000  1000  1000
  1068     1  1000  1000  1000
  1069     1  1000  1000  1000
  1072     1  1000  1000  1000
  1073     1  1000  1000  1000
  1074     1  1000  1000  1000
  1076     1  1000  1000  1000
  1078     1  1000  1000  1000
  1081     1  1000  1000  1000
  1083     1  1000  1000  1000
  1087     1  1000  1000  1000
  1091     1  1000  1000  1000
  1092     1  1000  1000  1000
  1093     1  1000  1000  1000
  1095     1  1000  1000  1000
  1097     1  1000  1000  1000
  1100     1  1000  1000  1000
  1103     1  1000  1000  1000
  1104     1  1000  1000  1000
  1105     1  1000  1000  1000
  1106     1  1000  1000  1000
  1107     1  1000  1000  1000
  1108     1  1000  1000  1000
  1110     1  1000  1000  1000
  1112     1  1000  1000  1000
  1114     1  1000  1000  1000
  1118     1  1000  1000  1000
  1121     1  1000  1000  1000
  1125     1  1000  1000  1000
  1126     1  1000  1000  1000
  1127     1  1000  1000  1000
  1129     1  1000  1000  1000
  1131     1  1000  1000  1000
  1133     1  1000  1000  1000
  1137     1  1000  1000  1000
  1140     1  1000  1000  1000
  1144     1  1000  1000  1000
  1145     1  1000  1000  1000
  1146     1  1000  1000  1000
  1148     1  1000  1000  1000
  1150     1  1000  1000  1000
  1154     1  1000  1000  1000
  1155     1  1000  1000  1000
  1156     1  1000  1000  1000
  1158     1  1000  1000  1000
  1160     1  1000  1000  1000
  1164     1  1000  1000  1000
  1165     1  1000  1000  1000
  1166     1  1000  1000  1000
  1168     1  1000  1000  1000
  1170     1  1000  1000  1000
  1174     1  1000  1000  1000
  1175     1  1000  1000  1000
  1176     1  1000  1000  1000
  1178     1  1000  1000  1000
  1180     1  1000  1000  1000
  1183     1  1000  1000  1000
  1184     1  1000  1000  1000
  1185     1  1000  1000  1000
  1188     1  1000  1000  1000
  1189     1  1000  1000  1000
  1190     1  1000  1000  1000
  1191     1  1000  1000  1000
  1194     1  1000  1000  1000
  1196     1  1000  1000  1000
  1199     1  1000  1000  1000
  1202     1  1000  1000  1000
  1203     1  1000  1000  1000
  1204     1  1000  1000  1000
  1206     1  1000  1000  1000
  1208     1  1000  1000  1000
  1211     1  1000  1000  1000
  1214     1  1000  1000  1000
  1215     1  1000  1000  1000
  1216     1  1000  1000  1000
  1217     1  1000  1000  1000
  1218     1  1000  1000  1000
  1219     1  1000  1000  1000
  1221     1  1000  1000  1000
  1223     1  1000  1000  1000
  1226     1  1000  1000  1000
  1228     1  1000  1000  1000
  1232     1  1000  1000  1000
  1236     1  1000  1000  1000
  1237     1  1000  1000  1000
  1238     1  1000  1000  1000
  1240     1  1000  1000  1000
  1242     1  1000  1000  1000
  1244     1  1000  1000  1000
  1248     1  1000  1000  1000
  1252     1  1000  1000  1000
  1253     1  1000  1000  1000
  1254     1  1000  1000  1000
  1256     1  1000  1000  1000
  1258     1  1000  1000  1000
  1260     1  1000  1000  1000
  1264     1  1000  1000  1000
  1267     1  1000  1000  1000
  1271     1  1000  1000  1000
  1272     1  1000  1000  1000
  1273     1  1000  1000  1000
  1275     1  1000  1000  1000
  1277     1  1000  1000  1000
  1279     1  1000  1000  1000
  1283     1  1000  1000  1000
  1287     1  1000  1000  1000
  1288     1  1000  1000  1000
  1289     1  1000  1000  1000
  1291     1  1000  1000  1000
  1294     1  1000  1000  1000
  1295     1  1000  1000  1000
  1296     1  1000  1000  1000
  1298     1  1000  1000  1000
  1300     1  1000  1000  1000
  1303     1  1000  1000  1000
  1306     1  1000  1000  1000
  1307     1  1000  1000  1000
  1308     1  1000  1000  1000
  1311     1  1000  1000  1000
  1312     1  1000  1000  1000
  1313     1  1000  1000  1000
  1315     1  1000  1000  1000
  1317     1  1000  1000  1000
  1320     1  1000  1000  1000
  1323     1  1000  1000  1000
  1326     1  1000  1000  1000
  1328     1  1000  1000  1000
  1329     1  1000  1000  1000
  1332     1  1000  1000  1000
  1335     1  1000  1000  1000
  1336     1  1000  1000  1000
  1337     1  1000  1000  1000
  1339     1  1000  1000  1000
  1341     1  1000  1000  1000
  1344     1  1000  1000  1000
  1345     1  1000  1000  1000
  1347     1  1000  1000  1000
  1349     1  1000  1000  1000
  1351     1  1000  1000  1000
  1353     1  1000  1000  1000
  1355     1  1000  1000  1000
  1356     1  1000  1000  1000
  1357     1  1000  1000  1000
  1359     1  1000  1000  1000
  1361     1  1000  1000  1000
  1365     1  1000  1000  1000
  1366     1  1000  1000  1000
  1367     1  1000  1000  1000
  1369     1  1000  1000  1000
  1371     1  1000  1000  1000
  1374     1  1000  1000  1000
  1375     1  1000  1000  1000
  1376     1  1000  1000  1000
  1377     1  1000  1000  1000
  1378     1  1000  1000  1000
  1379     1  1000  1000  1000
  1381     1  1000  1000  1000
  1383     1  1000  1000  1000
  1386     1  1000  1000  1000
  1387     1  1000  1000  1000
  1388     1  1000  1000  1000
  1390     1  1000  1000  1000
  1392     1  1000  1000  1000
  1394     1  1000  1000  1000
  1395     1  1000  1000  1000
  1396     1  1000  1000  1000
  1398     1  1000  1000  1000
  1400     1  1000  1000  1000
  1403     1  1000  1000  1000
  1404     1  1000  1000  1000
  1406     1  1000  1000  1000
  1408     1  1000  1000  1000
  1409     1  1000  1000  1000
  1411     1  1000  1000  1000
  1413     1  1000  1000  1000
  1415     1  1000  1000  1000
  1416     1  1000  1000  1000
  1417     1  1000  1000  1000
  1419     1  1000  1000  1000
  1421     1  1000  1000  1000
  1424     1  1000  1000  1000
  1427     1  1000  1000  1000
  1428     1  1000  1000  1000
  1429     1  1000  1000  1000
  1430     1  1000  1000  1000
  1431     1  1000  1000  1000
  1432     1  1000  1000  1000
  1434     1  1000  1000  1000
  1436     1  1000  1000  1000
  1439     1  1000  1000  1000
  1442     1  1000  1000  1000
  1443     1  1000  1000  1000
  1444     1  1000  1000  1000
  1445     1  1000  1000  1000
  1446     1  1000  1000  1000
  1447     1  1000  1000  1000
  1449     1  1000  1000  1000
  1451     1  1000  1000  1000
  1453     1  1000  1000  1000
  1457     1  1000  1000  1000
  1460     1  1000  1000  1000
  1464     1  1000  1000  1000
  1465     1  1000  1000  1000
  1466     1  1000  1000  1000
  1468     1  1000  1000  1000
  1470     1  1000  1000  1000
  1473     1  1000  1000  1000
  1476     1  1000  1000  1000
  1479     1  1000  1000  1000
  1482     1  1000  1000  1000
  1486     1  1000  1000  1000
  1487     1  1000  1000  1000
  1488     1  1000  1000  1000
  1490     1  1000  1000  1000
  1492     1  1000  1000  1000
  1495     1  1000  1000  1000
  1498     1  1000  1000  1000
  1501     1  1000  1000  1000
  1504     1  1000  1000  1000
  1508     1  1000  1000  1000
  1509     1  1000  1000  1000
  1510     1  1000  1000  1000
  1512     1  1000  1000  1000
  1514     1  1000  1000  1000
  1517     1  1000  1000  1000
  1519     1  1000  1000  1000
  1523     1  1000  1000  1000
  1527     1  1000  1000  1000
  1528     1  1000  1000  1000
  1529     1  1000  1000  1000
  1531     1  1000  1000  1000
  1533     1  1000  1000  1000
  1535     1  1000  1000  1000
  1539     1  1000  1000  1000
  1543     1  1000  1000  1000
  1544     1  1000  1000  1000
  1545     1  1000  1000  1000
  1546     1  1000  1000  1000
  1549     1  1000  1000  1000
  1551     1  1000  1000  1000
  1554     1  1000  1000  1000
  1557     1  1000  1000  1000
  1558     1  1000  1000  1000
  1559     1  1000  1000  1000
  1561     1  1000  1000  1000
  1563     1  1000  1000  1000
  1566     1  1000  1000  1000
  1567     1  1000  1000  1000
  1568     1  1000  1000  1000
  1571     1  1000  1000  1000
  1572     1  1000  1000  1000
  1573     1  1000  1000  1000
  1575     1  1000  1000  1000
  1577     1  1000  1000  1000
  1581     1  1000  1000  1000
  1582     1  1000  1000  1000
  1583     1  1000  1000  1000
  1585     1  1000  1000  1000
  1587     1  1000  1000  1000
  1591     1  1000  1000  1000
  1592     1  1000  1000  1000
  1593     1  1000  1000  1000
  1595     1  1000  1000  1000
  1597     1  1000  1000  1000
  1599     1  1000  1000  1000
  1603     1  1000  1000  1000
  1607     1  1000  1000  1000
  1608     1  1000  1000  1000
  1609     1  1000  1000  1000
  1611     1  1000  1000  1000
  1613     1  1000  1000  1000
  1615     1  1000  1000  1000
  1619     1  1000  1000  1000
  1622     1  1000  1000  1000
  1626     1  1000  1000  1000
  1627     1  1000  1000  1000
  1628     1  1000  1000  1000
  1630     1  1000  1000  1000
  1632     1  1000  1000  1000
  1635     1  1000  1000  1000
  1636     1  1000  1000  1000
  1637     1  1000  1000  1000
  1638     1  1000  1000  1000
  1639     1  1000  1000  1000
  1640     1  1000  1000  1000
  1642     1  1000  1000  1000
  1644     1  1000  1000  1000
  1647     1  1000  1000  1000
  1649     1  1000  1000  1000
  1653     1  1000  1000  1000
  1657     1  1000  1000  1000
  1658     1  1000  1000  1000
  1659     1  1000  1000  1000
  1661     1  1000  1000  1000
  1663     1  1000  1000  1000
  1666     1  1000  1000  1000
  1667     1  1000  1000  1000
  1668     1  1000  1000  1000
  1671     1  1000  1000  1000
  1672     1  1000  1000  1000
  1673     1  1000  1000  1000
  1675     1  1000  1000  1000
  1677     1  1000  1000  1000
  1680     1  1000  1000  1000
  1681     1  1000  1000  1000
  1683     1  1000  1000  1000
  1685     1  1000  1000  1000
  1687     1  1000  1000  1000
  1689     1  1000  1000  1000
  1691     1  1000  1000  1000
  1692     1  1000  1000  1000
  1693     1  1000  1000  1000
  1695     1  1000  1000  1000
  1697     1  1000  1000  1000
  1700     1  1000  1000  1000
  1701     1  1000  1000  1000
  1702     1  1000  1000  1000
  1703     1  1000  1000  1000
  1704     1  1000  1000  1000
  1705     1  1000  1000  1000
  1707     1  1000  1000  1000
  1709     1  1000  1000  1000
  1711     1  1000  1000  1000
  1715     1  1000  1000  1000
  1719     1  1000  1000  1000
  1720     1  1000  1000  1000
  1721     1  1000  1000  1000
  1723     1  1000  1000  1000
  1725     1  1000  1000  1000
  1728     1  1000  1000  1000
  1730     1  1000  1000  1000
  1731     1  1000  1000  1000
  1732     1  1000  1000  1000
  1734     1  1000  1000  1000
  1736     1  1000  1000  1000
  1739     1  1000  1000  1000
  1742     1  1000  1000  1000
  1743     1  1000  1000  1000
  1744     1  1000  1000  1000
  1745     1  1000  1000  1000
  1746     1  1000  1000  1000
  1747     1  1000  1000  1000
  1749     1  1000  1000  1000
  1751     1  1000  1000  1000
  1754     1  1000  1000  1000
  1757     1  1000  1000  1000
  1760     1  1000  1000  1000
  1763     1  1000  1000  1000
  1767     1  1000  1000  1000
  1768     1  1000  1000  1000
  1769     1  1000  1000  1000
  1771     1  1000  1000  1000
  1773     1  1000  1000  1000
  1777     1  1000  1000  1000
  1778     1  1000  1000  1000
  1779     1  1000  1000  1000
  1781     1  1000  1000  1000
  1783     1  1000  1000  1000
  1785     1  1000  1000  1000
  1787     1  1000  1000  1000
  1791     1  1000  1000  1000
  1792     1  1000  1000  1000
  1793     1  1000  1000  1000
  1795     1  1000  1000  1000
  1797     1  1000  1000  1000
  1800     1  1000  1000  1000
  1803     1  1000  1000  1000
  1806     1  1000  1000  1000
  1809     1  1000  1000  1000
  1813     1  1000  1000  1000
  1814     1  1000  1000  1000
  1815     1  1000  1000  1000
  1816     1  1000  1000  1000
  1819     1  1000  1000  1000
  1821     1  1000  1000  1000
  1824     1  1000  1000  1000
  1827     1  1000  1000  1000
  1828     1  1000  1000  1000
  1829     1  1000  1000  1000
  1831     1  1000  1000  1000
  1834     1  1000  1000  1000
  1835     1  1000  1000  1000
  1836     1  1000  1000  1000
  1838     1  1000  1000  1000
  1840     1  1000  1000  1000
  1843     1  1000  1000  1000
  1846     1  1000  1000  1000
  1847     1  1000  1000  1000
  1848     1  1000  1000  1000
  1849     1  1000  1000  1000
  1850     1  1000  1000  1000
  1851     1  1000  1000  1000
  1853     1  1000  1000  1000
  1855     1  1000  1000  1000
  1858     1  1000  1000  1000
  1859     1  1000  1000  1000
  1860     1  1000  1000  1000
  1863     1  1000  1000  1000
  1864     1  1000  1000  1000
  1865     1  1000  1000  1000
  1867     1  1000  1000  1000
  1869     1  1000  1000  1000
  1872     1  1000  1000  1000
  1874     1  1000  1000  1000
  1878     1  1000  1000  1000
  1882     1  1000  1000  1000
  1883     1  1000  1000  1000
  1884     1  1000  1000  1000
  1886     1  1000  1000  1000
  1888     1  1000  1000  1000
  1890     1  1000  1000  1000
  1894     1  1000  1000  1000
  1898     1  1000  1000  1000
  1899     1  1000  1000  1000
  1900     1  1000  1000  1000
  1902     1  1000  1000  1000
  1904     1  1000  1000  1000
  1907     1  1000  1000  1000
  1910     1  1000  1000  1000
  1913     1  1000  1000  1000
  1916     1  1000  1000  1000
  1920     1  1000  1000  1000
  1921     1  1000  1000  1000
  1922     1  1000  1000  1000
  1924     1  1000  1000  1000
  1927     1  1000  1000  1000
  1928     1  1000  1000  1000
  1929     1  1000  1000  1000
  1931     1  1000  1000  1000
  1933     1  1000  1000  1000
  1936     1  1000  1000  1000
  1938     1  1000  1000  1000
  1942     1  1000  1000  1000
  1946     1  1000  1000  1000
  1947     1  1000  1000  1000
  1948     1  1000  1000  1000
  1950     1  1000  1000  1000
  1952     1  1000  1000  1000
  1955     1  1000  1000  1000
  1958     1  1000  1000  1000
  1961     1  1000  1000  1000
  1964     1  1000  1000  1000
  1968     1  1000  1000  1000
  1969     1  1000  1000  1000
  1970     1  1000  1000  1000
  1972     1  1000  1000  1000
  1974     1  1000  1000  1000
  1977     1  1000  1000  1000
  1978     1  1000  1000  1000
  1979     1  1000  1000  1000
  1980     1  1000  1000  1000
  1981     1  1000  1000  1000
  1982     1  1000  1000  1000
  1984     1  1000  1000  1000
  1986     1  1000  1000  1000
  1989     1  1000  1000  1000
  1991     1  1000  1000  1000
  1992     1  1000  1000  1000
  1993     1  1000  1000  1000
  1995     1  1000  1000  1000
  1997     1  1000  1000  1000
  1999     1  1000  1000  1000
  2001     1  1000  1000  1000
  2005     1  1000  1000  1000
  2006     1  1000  1000  1000
  2007     1  1000  1000  1000
  2009     1  1000  1000  1000
  2011     1  1000  1000  1000
  2013     1  1000  1000  1000
  2017     1  1000  1000  1000
  2021     1  1000  1000  1000
  2022     1  1000  1000  1000
  2023     1  1000  1000  1000
  2025     1  1000  1000  1000
  2027     1  1000  1000  1000
  2029     1  1000  1000  1000
  2031     1  1000  1000  1000
  2035     1  1000  1000  1000
  2036     1  1000  1000  1000
  2037     1  1000  1000  1000
  2039     1  1000  1000  1000
  2041     1  1000  1000  1000
  2044     1  1000  1000  1000
  2046     1  1000  1000  1000
  2050     1  1000  1000  1000
  2054     1  1000  1000  1000
  2055     1  1000  1000  1000
  2056     1  1000  1000  1000
  2058     1  1000  1000  1000
  2061     1  1000  1000  1000
  2062     1  1000  1000  1000
  2063     1  1000  1000  1000
  2065     1  1000  1000  1000
  2067     1  1000  1000  1000
  2070     1  1000  1000  1000
  2073     1  1000  1000  1000
  2076     1  1000  1000  1000
  2079     1  1000  1000  1000
  2083     1  1000  1000  1000
  2084     1  1000  1000  1000
  2085     1  1000  1000  1000
  2087     1  1000  1000  1000
  2089     1  1000  1000  1000
  2091     1  1000  1000  1000
  2095     1  1000  1000  1000
  2098     1  1000  1000  1000
  2102     1  1000  1000  1000
  2103     1  1000  1000  1000
  2104     1  1000  1000  1000
  2106     1  1000  1000  1000
  2108     1  1000  1000  1000
  2111     1  1000  1000  1000
  2112     1  1000  1000  1000
  2114     1  1000  1000  1000
  2116     1  1000  1000  1000
  2118     1  1000  1000  1000
  2120     1  1000  1000  1000
  2122     1  1000  1000  1000
  2123     1  1000  1000  1000
  2124     1  1000  1000  1000
  2126     1  1000  1000  1000
  2128     1  1000  1000  1000
  2131     1  1000  1000  1000
  2132     1  1000  1000  1000
  2133     1  1000  1000  1000
  2136     1  1000  1000  1000
  2137     1  1000  1000  1000
  2138     1  1000  1000  1000
  2140     1  1000  1000  1000
  2142     1  1000  1000  1000
  2145     1  1000  1000  1000
  2148     1  1000  1000  1000
  2151     1  1000  1000  1000
  2154     1  1000  1000  1000
  2158     1  1000  1000  1000
  2159     1  1000  1000  1000
  2160     1  1000  1000  1000
  2162     1  1000  1000  1000
  2164     1  1000  1000  1000
  2167     1  1000  1000  1000
  2168     1  1000  1000  1000
  2169     1  1000  1000  1000
  2170     1  1000  1000  1000
  2171     1  1000  1000  1000
  2172     1  1000  1000  1000
  2174     1  1000  1000  1000
  2176     1  1000  1000  1000
  2179     1  1000  1000  1000
  2182     1  1000  1000  1000
  2185     1  1000  1000  1000
  2188     1  1000  1000  1000
  2192     1  1000  1000  1000
  2193     1  1000  1000  1000
  2194     1  1000  1000  1000
  2196     1  1000  1000  1000
  2198     1  1000  1000  1000
  2201     1  1000  1000  1000
  2204     1  1000  1000  1000
  2205     1  1000  1000  1000
  2206     1  1000  1000  1000
  2207     1  1000  1000  1000
  2208     1  1000  1000  1000
  2209     1  1000  1000  1000
  2211     1  1000  1000  1000
  2213     1  1000  1000  1000
  2217     1  1000  1000  1000
  2218     1  1000  1000  1000
  2219     1  1000  1000  1000
  2221     1  1000  1000  1000
  2223     1  1000  1000  1000
  2226     1  1000  1000  1000
  2229     1  1000  1000  1000
  2232     1  1000  1000  1000
  2235     1  1000  1000  1000
  2239     1  1000  1000  1000
  2240     1  1000  1000  1000
  2241     1  1000  1000  1000
  2243     1  1000  1000  1000
  2245     1  1000  1000  1000
  2248     1  1000  1000  1000
  2251     1  1000  1000  1000
  2252     1  1000  1000  1000
  2253     1  1000  1000  1000
  2256     1  1000  1000  1000
  2257     1  1000  1000  1000
  2258     1  1000  1000  1000
  2260     1  1000  1000  1000
  2262     1  1000  1000  1000
  2265     1  1000  1000  1000
  2267     1  1000  1000  1000
  2271     1  1000  1000  1000
  2275     1  1000  1000  1000
  2276     1  1000  1000  1000
  2277     1  1000  1000  1000
  2279     1  1000  1000  1000
  2281     1  1000  1000  1000
  2283     1  1000  1000  1000
  2287     1  1000  1000  1000
  2291     1  1000  1000  1000
  2292     1  1000  1000  1000
  2293     1  1000  1000  1000
  2295     1  1000  1000  1000
  2297     1  1000  1000  1000
  2301     1  1000  1000  1000
  2302     1  1000  1000  1000
  2303     1  1000  1000  1000
  2305     1  1000  1000  1000
  2307     1  1000  1000  1000
  2310     1  1000  1000  1000
  2311     1  1000  1000  1000
  2312     1  1000  1000  1000
  2313     1  1000  1000  1000
  2314     1  1000  1000  1000
  2315     1  1000  1000  1000
  2317     1  1000  1000  1000
  2319     1  1000  1000  1000
  2322     1  1000  1000  1000
  2323     1  1000  1000  1000
  2325     1  1000  1000  1000
  2327     1  1000  1000  1000
  2329     1  1000  1000  1000
  2331     1  1000  1000  1000
  2333     1  1000  1000  1000
  2334     1  1000  1000  1000
  2335     1  1000  1000  1000
  2337     1  1000  1000  1000
  2339     1  1000  1000  1000
  2342     1  1000  1000  1000
  2343     1  1000  1000  1000
  2344     1  1000  1000  1000
  2345     1  1000  1000  1000
  2346     1  1000  1000  1000
  2347     1  1000  1000  1000
  2349     1  1000  1000  1000
  2351     1  1000  1000  1000
  2354     1  1000  1000  1000
  2357     1  1000  1000  1000
  2360     1  1000  1000  1000
  2363     1  1000  1000  1000
  2367     1  1000  1000  1000
  2368     1  1000  1000  1000
  2369     1  1000  1000  1000
  2371     1  1000  1000  1000
  2373     1  1000  1000  1000
  2376     1  1000  1000  1000
  2378     1  1000  1000  1000
  2379     1  1000  1000  1000
  2380     1  1000  1000  1000
  2382     1  1000  1000  1000
  2384     1  1000  1000  1000
  2386     1  1000  1000  1000
  2390     1  1000  1000  1000
  2393     1  1000  1000  1000
  2397     1  1000  1000  1000
  2398     1  1000  1000  1000
  2399     1  1000  1000  1000
  2401     1  1000  1000  1000
  2403     1  1000  1000  1000
  2406     1  1000  1000  1000
  2409     1  1000  1000  1000
  2410     1  1000  1000  1000
  2411     1  1000  1000  1000
  2412     1  1000  1000  1000
  2413     1  1000  1000  1000
  2414     1  1000  1000  1000
  2416     1  1000  1000  1000
  2418     1  1000  1000  1000
  2421     1  1000  1000  1000
  2424     1  1000  1000  1000
  2427     1  1000  1000  1000
  2430     1  1000  1000  1000
  2434     1  1000  1000  1000
  2435     1  1000  1000  1000
  2436     1  1000  1000  1000
  2438     1  1000  1000  1000
  2440     1  1000  1000  1000
  2444     1  1000  1000  1000
  2445     1  1000  1000  1000
  2446     1  1000  1000  1000
  2448     1  1000  1000  1000
  2450     1  1000  1000  1000
  2453     1  1000  1000  1000
  2456     1  1000  1000  1000
  2459     1  1000  1000  1000
  2462     1  1000  1000  1000
  2466     1  1000  1000  1000
  2467     1  1000  1000  1000
  2468     1  1000  1000  1000
  2470     1  1000  1000  1000
  2472     1  1000  1000  1000
  2475     1  1000  1000  1000
  2477     1  1000  1000  1000
  2478     1  1000  1000  1000
  2479     1  1000  1000  1000
  2481     1  1000  1000  1000
  2483     1  1000  1000  1000
  2487     1  1000  1000  1000
  2488     1  1000  1000  1000
  2489     1  1000  1000  1000
  2491     1  1000  1000  1000
  2493     1  1000  1000  1000
  2496     1  1000  1000  1000
  2497     1  1000  1000  1000
  2499     1  1000  1000  1000
  2501     1  1000  1000  1000
  2502     1  1000  1000  1000
  2504     1  1000  1000  1000
  2506     1  1000  1000  1000
  2508     1  1000  1000  1000
  2509     1  1000  1000  1000
  2510     1  1000  1000  1000
  2512     1  1000  1000  1000
  2514     1  1000  1000  1000
  2517     1  1000  1000  1000
  2518     1  1000  1000  1000
  2519     1  1000  1000  1000
  2522     1  1000  1000  1000
  2523     1  1000  1000  1000
  2524     1  1000  1000  1000
  2526     1  1000  1000  1000
  2529     1  1000  1000  1000
  2530     1  1000  1000  1000
  2531     1  1000  1000  1000
  2533     1  1000  1000  1000
  2535     1  1000  1000  1000
  2538     1  1000  1000  1000
  2541     1  1000  1000  1000
  2544     1  1000  1000  1000
  2547     1  1000  1000  1000
  2551     1  1000  1000  1000
  2552     1  1000  1000  1000
  2553     1  1000  1000  1000
  2555     1  1000  1000  1000
  2557     1  1000  1000  1000
  2560     1  1000  1000  1000
  2561     1  1000  1000  1000
  2562     1  1000  1000  1000
  2563     1  1000  1000  1000
  2564     1  1000  1000  1000
  2565     1  1000  1000  1000
  2567     1  1000  1000  1000
  2569     1  1000  1000  1000
  2572     1  1000  1000  1000
  2575     1  1000  1000  1000
  2578     1  1000  1000  1000
  2581     1  1000  1000  1000
  2585     1  1000  1000  1000
  2586     1  1000  1000  1000
  2587     1  1000  1000  1000
  2589     1  1000  1000  1000
  2591     1  1000  1000  1000
  2593     1  1000  1000  1000
  2597     1  1000  1000  1000
  2601     1  1000  1000  1000
  2602     1  1000  1000  1000
  2603     1  1000  1000  1000
  2605     1  1000  1000  1000
  2607     1  1000  1000  1000
  2610     1  1000  1000  1000
  2613     1  1000  1000  1000
  2614     1  1000  1000  1000
  2618     1  1000  1000  1000
  2619     1  1000  1000  1000
  2620     1  1000  1000  1000
  2622     1  1000  1000  1000
  2624     1  1000  1000  1000
  2627     1  1000  1000  1000
  2629     1  1000  1000  1000
  2630     1  1000  1000  1000
  2631     1  1000  1000  1000
  2633     1  1000  1000  1000
  2635     1  1000  1000  1000
  2637     1  1000  1000  1000
  2641     1  1000  1000  1000
  2645     1  1000  1000  1000
  2646     1  1000  1000  1000
  2647     1  1000  1000  1000
  2649     1  1000  1000  1000
  2651     1  1000  1000  1000
  2653     1  1000  1000  1000
  2657     1  1000  1000  1000
  2660     1  1000  1000  1000
  2664     1  1000  1000  1000
  2665     1  1000  1000  1000
  2666     1  1000  1000  1000
  2668     1  1000  1000  1000
  2670     1  1000  1000  1000
  2672     1  1000  1000  1000
  2676     1  1000  1000  1000
  2680     1  1000  1000  1000
  2681     1  1000  1000  1000
  2682     1  1000  1000  1000
  2684     1  1000  1000  1000
  2686     1  1000  1000  1000
  2688     1  1000  1000  1000
  2690     1  1000  1000  1000
  2694     1  1000  1000  1000
  2695     1  1000  1000  1000
  2696     1  1000  1000  1000
  2698     1  1000  1000  1000
  2701     1  1000  1000  1000
  2702     1  1000  1000  1000
  2703     1  1000  1000  1000
  2705     1  1000  1000  1000
  2708     1  1000  1000  1000
  2709     1  1000  1000  1000
  2710     1  1000  1000  1000
  2712     1  1000  1000  1000
  2714     1  1000  1000  1000
  2717     1  1000  1000  1000
  2718     1  1000  1000  1000
  2719     1  1000  1000  1000
  2722     1  1000  1000  1000
  2723     1  1000  1000  1000
  2724     1  1000  1000  1000
  2726     1  1000  1000  1000
  2728     1  1000  1000  1000
  2730     1  1000  1000  1000
  2734     1  1000  1000  1000
  2737     1  1000  1000  1000
  2741     1  1000  1000  1000
  2742     1  1000  1000  1000
  2743     1  1000  1000  1000
  2745     1  1000  1000  1000
  2748     1  1000  1000  1000
  2749     1  1000  1000  1000
  2750     1  1000  1000  1000
  2752     1  1000  1000  1000
  2754     1  1000  1000  1000
  2757     1  1000  1000  1000
  2758     1  1000  1000  1000
  2760     1  1000  1000  1000
  2762     1  1000  1000  1000
  2764     1  1000  1000  1000
  2766     1  1000  1000  1000
  2768     1  1000  1000  1000
  2769     1  1000  1000  1000
  2770     1  1000  1000  1000
  2772     1  1000  1000  1000
  2774     1  1000  1000  1000
  2778     1  1000  1000  1000
  2779     1  1000  1000  1000
  2780     1  1000  1000  1000
  2782     1  1000  1000  1000
  2784     1  1000  1000  1000
  2788     1  1000  1000  1000
  2789     1  1000  1000  1000
  2790     1  1000  1000  1000
  2791     1  1000  1000  1000
  2794     1  1000  1000  1000
  2796     1  1000  1000  1000
  2799     1  1000  1000  1000
  2802     1  1000  1000  1000
  2803     1  1000  1000  1000
  2804     1  1000  1000  1000
  2806     1  1000  1000  1000
  2808     1  1000  1000  1000
  2811     1  1000  1000  1000
  2812     1  1000  1000  1000
  2813     1  1000  1000  1000
  2815     1  1000  1000  1000
  2817     1  1000  1000  1000
  2819     1  1000  1000  1000
  2820     1  1000  1000  1000
  2821     1  1000  1000  1000
  2823     1  1000  1000  1000
  2825     1  1000  1000  1000
  2828     1  1000  1000  1000
  2830     1  1000  1000  1000
  2831     1  1000  1000  1000
  2832     1  1000  1000  1000
  2834     1  1000  1000  1000
  2837     1  1000  1000  1000
  2838     1  1000  1000  1000
  2839     1  1000  1000  1000
  2841     1  1000  1000  1000
  2843     1  1000  1000  1000
  2846     1  1000  1000  1000
  2849     1  1000  1000  1000
  2852     1  1000  1000  1000
  2854     1  1000  1000  1000
  2855     1  1000  1000  1000
  2858     1  1000  1000  1000
  2861     1  1000  1000  1000
  2862     1  1000  1000  1000
  2863     1  1000  1000  1000
  2865     1  1000  1000  1000
  2867     1  1000  1000  1000
  2869     1  1000  1000  1000
  2873     1  1000  1000  1000
  2877     1  1000  1000  1000
  2878     1  1000  1000  1000
  2879     1  1000  1000  1000
  2881     1  1000  1000  1000
  2883     1  1000  1000  1000
  2886     1  1000  1000  1000
  2887     1  1000  1000  1000
  2889     1  1000  1000  1000
  2891     1  1000  1000  1000
  2892     1  1000  1000  1000
  2893     1  1000  1000  1000
  2895     1  1000  1000  1000
  2897     1  1000  1000  1000
  2899     1  1000  1000  1000
  2901     1  1000  1000  1000
  2902     1  1000  1000  1000
  2903     1  1000  1000  1000
  2905     1  1000  1000  1000
  2908     1  1000  1000  1000
  2909     1  1000  1000  1000
  2910     1  1000  1000  1000
  2911     1  1000  1000  1000
  2914     1  1000  1000  1000
  2916     1  1000  1000  1000
  2919     1  1000  1000  1000
  2922     1  1000  1000  1000
  2923     1  1000  1000  1000
  2924     1  1000  1000  1000
  2926     1  1000  1000  1000
  2928     1  1000  1000  1000
  2931     1  1000  1000  1000
  2934     1  1000  1000  1000
  2935     1  1000  1000  1000
  2939     1  1000  1000  1000
  2940     1  1000  1000  1000
  2941     1  1000  1000  1000
  2943     1  1000  1000  1000
  2945     1  1000  1000  1000
  2948     1  1000  1000  1000
  2949     1  1000  1000  1000
  2951     1  1000  1000  1000
  2953     1  1000  1000  1000
  2954     1  1000  1000  1000
  2956     1  1000  1000  1000
  2958     1  1000  1000  1000
  2960     1  1000  1000  1000
  2961     1  1000  1000  1000
  2962     1  1000  1000  1000
  2964     1  1000  1000  1000
  2966     1  1000  1000  1000
  2969     1  1000  1000  1000
  2972     1  1000  1000  1000
  2973     1  1000  1000  1000
  2974     1  1000  1000  1000
  2975     1  1000  1000  1000
  2976     1  1000  1000  1000
  2977     1  1000  1000  1000
  2979     1  1000  1000  1000
  2981     1  1000  1000  1000
  2983     1  1000  1000  1000
  2987     1  1000  1000  1000
  2990     1  1000  1000  1000
  2994     1  1000  1000  1000
  2995     1  1000  1000  1000
  2996     1  1000  1000  1000
  2998     1  1000  1000  1000
  3000     1  1000  1000  1000
  3003     1  1000  1000  1000
  3004     1  1000  1000  1000
  3006     1  1000  1000  1000
  3008     1  1000  1000  1000
  3010     1  1000  1000  1000
  3012     1  1000  1000  1000
  3014     1  1000  1000  1000
  3015     1  1000  1000  1000
  3016     1  1000  1000  1000
  3018     1  1000  1000  1000
  3021     1  1000  1000  1000
  3022     1  1000  1000  1000
  3023     1  1000  1000  1000
  3025     1  1000  1000  1000
  3027     1  1000  1000  1000
  3030     1  1000  1000  1000
  3031     1  1000  1000  1000
  3033     1  1000  1000  1000
  3035     1  1000  1000  1000
  3036     1  1000  1000  1000
  3037     1  1000  1000  1000
  3039     1  1000  1000  1000
  3041     1  1000  1000  1000
  3043     1  1000  1000  1000
  3045     1  1000  1000  1000
  3046     1  1000  1000  1000
  3047     1  1000  1000  1000
  3049     1  1000  1000  1000
  3051     1  1000  1000  1000
  3053     1  1000  1000  1000
  3055     1  1000  1000  1000
  3059     1  1000  1000  1000
  3060     1  1000  1000  1000
  3061     1  1000  1000  1000
  3062     1  1000  1000  1000
  3065     1  1000  1000  1000
  3067     1  1000  1000  1000
  3070     1  1000  1000  1000
  3073     1  1000  1000  1000
  3074     1  1000  1000  1000
  3075     1  1000  1000  1000
  3077     1  1000  1000  1000
  3079     1  1000  1000  1000
  3083     1  1000  1000  1000
  3084     1  1000  1000  1000
  3085     1  1000  1000  1000
  3087     1  1000  1000  1000
  3089     1  1000  1000  1000
  3092     1  1000  1000  1000
  3094     1  1000  1000  1000
  3098     1  1000  1000  1000
  3102     1  1000  1000  1000
  3103     1  1000  1000  1000
  3104     1  1000  1000  1000
  3106     1  1000  1000  1000
  3108     1  1000  1000  1000
  3111     1  1000  1000  1000
  3114     1  1000  1000  1000
  3115     1  1000  1000  1000
  3116     1  1000  1000  1000
  3117     1  1000  1000  1000
  3118     1  1000  1000  1000
  3119     1  1000  1000  1000
  3121     1  1000  1000  1000
  3123     1  1000  1000  1000
  3125     1  1000  1000  1000
  3129     1  1000  1000  1000
  3133     1  1000  1000  1000
  3134     1  1000  1000  1000
  3135     1  1000  1000  1000
  3137     1  1000  1000  1000
  3139     1  1000  1000  1000
  3142     1  1000  1000  1000
  3144     1  1000  1000  1000
  3145     1  1000  1000  1000
  3146     1  1000  1000  1000
  3148     1  1000  1000  1000
  3150     1  1000  1000  1000
  3153     1  1000  1000  1000
  3154     1  1000  1000  1000
  3155     1  1000  1000  1000
  3158     1  1000  1000  1000
  3159     1  1000  1000  1000
  3160     1  1000  1000  1000
  3162     1  1000  1000  1000
  3164     1  1000  1000  1000
  3167     1  1000  1000  1000
  3169     1  1000  1000  1000
  3170     1  1000  1000  1000
  3171     1  1000  1000  1000
  3173     1  1000  1000  1000
  3175     1  1000  1000  1000
  3177     1  1000  1000  1000
  3179     1  1000  1000  1000
  3183     1  1000  1000  1000
  3184     1  1000  1000  1000
  3185     1  1000  1000  1000
  3187     1  1000  1000  1000
  3189     1  1000  1000  1000
  3193     1  1000  1000  1000
  3194     1  1000  1000  1000
  3195     1  1000  1000  1000
  3197     1  1000  1000  1000
  3200     1  1000  1000  1000
  3201     1  1000  1000  1000
  3202     1  1000  1000  1000
  3204     1  1000  1000  1000
  3206     1  1000  1000  1000
  3209     1  1000  1000  1000
  3210     1  1000  1000  1000
  3211     1  1000  1000  1000
  3213     1  1000  1000  1000
  3215     1  1000  1000  1000
  3217     1  1000  1000  1000
  3218     1  1000  1000  1000
  3219     1  1000  1000  1000
  3221     1  1000  1000  1000
  3223     1  1000  1000  1000
  3226     1  1000  1000  1000
  3229     1  1000  1000  1000
  3232     1  1000  1000  1000
  3235     1  1000  1000  1000
  3239     1  1000  1000  1000
  3240     1  1000  1000  1000
  3241     1  1000  1000  1000
  3243     1  1000  1000  1000
  3246     1  1000  1000  1000
  3247     1  1000  1000  1000
  3248     1  1000  1000  1000
  3250     1  1000  1000  1000
  3252     1  1000  1000  1000
  3255     1  1000  1000  1000
  3256     1  1000  1000  1000
  3257     1  1000  1000  1000
  3258     1  1000  1000  1000
  3259     1  1000  1000  1000
  3260     1  1000  1000  1000
  3262     1  1000  1000  1000
  3264     1  1000  1000  1000
  3267     1  1000  1000  1000
  3268     1  1000  1000  1000
  3269     1  1000  1000  1000
  3270     1  1000  1000  1000
  3271     1  1000  1000  1000
  3272     1  1000  1000  1000
  3274     1  1000  1000  1000
  3276     1  1000  1000  1000
  3278     1  1000  1000  1000
  3282     1  1000  1000  1000
  3286     1  1000  1000  1000
  3287     1  1000  1000  1000
  3288     1  1000  1000  1000
  3290     1  1000  1000  1000
  3292     1  1000  1000  1000
  3295     1  1000  1000  1000
  3297     1  1000  1000  1000
  3298     1  1000  1000  1000
  3299     1  1000  1000  1000
  3301     1  1000  1000  1000
  3303     1  1000  1000  1000
  3305     1  1000  1000  1000
  3309     1  1000  1000  1000
  3313     1  1000  1000  1000
  3314     1  1000  1000  1000
  3315     1  1000  1000  1000
  3317     1  1000  1000  1000
  3319     1  1000  1000  1000
  3322     1  1000  1000  1000
  3325     1  1000  1000  1000
  3326     1  1000  1000  1000
  3327     1  1000  1000  1000
  3328     1  1000  1000  1000
  3329     1  1000  1000  1000
  3330     1  1000  1000  1000
  3332     1  1000  1000  1000
  3334     1  1000  1000  1000
  3338     1  1000  1000  1000
  3339     1  1000  1000  1000
  3340     1  1000  1000  1000
  3342     1  1000  1000  1000
  3344     1  1000  1000  1000
  3346     1  1000  1000  1000
  3350     1  1000  1000  1000
  3353     1  1000  1000  1000
  3357     1  1000  1000  1000
  3358     1  1000  1000  1000
  3359     1  1000  1000  1000
  3361     1  1000  1000  1000
  3363     1  1000  1000  1000
  3367     1  1000  1000  1000
  3368     1  1000  1000  1000
  3369     1  1000  1000  1000
  3371     1  1000  1000  1000
  3373     1  1000  1000  1000
  3376     1  1000  1000  1000
  3379     1  1000  1000  1000
  3380     1  1000  1000  1000
  3381     1  1000  1000  1000
  3384     1  1000  1000  1000
  3385     1  1000  1000  1000
  3386     1  1000  1000  1000
  3388     1  1000  1000  1000
  3390     1  1000  1000  1000
  3392     1  1000  1000  1000
  3394     1  1000  1000  1000
  3398     1  1000  1000  1000
  3399     1  1000  1000  1000
  3400     1  1000  1000  1000
  3402     1  1000  1000  1000
  3404     1  1000  1000  1000
  3407     1  1000  1000  1000
  3408     1  1000  1000  1000
  3409     1  1000  1000  1000
  3412     1  1000  1000  1000
  3413     1  1000  1000  1000
  3414     1  1000  1000  1000
  3415     1  1000  1000  1000
  3418     1  1000  1000  1000
  3420     1  1000  1000  1000
  3423     1  1000  1000  1000
  3426     1  1000  1000  1000
  3427     1  1000  1000  1000
  3428     1  1000  1000  1000
  3430     1  1000  1000  1000
  3432     1  1000  1000  1000
  3435     1  1000  1000  1000
  3436     1  1000  1000  1000
  3437     1  1000  1000  1000
  3438     1  1000  1000  1000
  3439     1  1000  1000  1000
  3440     1  1000  1000  1000
  3442     1  1000  1000  1000
  3444     1  1000  1000  1000
  3447     1  1000  1000  1000
  3448     1  1000  1000  1000
  3450     1  1000  1000  1000
  3452     1  1000  1000  1000
  3453     1  1000  1000  1000
  3454     1  1000  1000  1000
  3456     1  1000  1000  1000
  3458     1  1000  1000  1000
  3460     1  1000  1000  1000
  3462     1  1000  1000  1000
  3463     1  1000  1000  1000
  3464     1  1000  1000  1000
  3466     1  1000  1000  1000
  3468     1  1000  1000  1000
  3470     1  1000  1000  1000
  3474     1  1000  1000  1000
  3477     1  1000  1000  1000
  3481     1  1000  1000  1000
  3482     1  1000  1000  1000
  3483     1  1000  1000  1000
  3485     1  1000  1000  1000
  3487     1  1000  1000  1000
  3490     1  1000  1000  1000
  3491     1  1000  1000  1000
  3493     1  1000  1000  1000
  3495     1  1000  1000  1000
  3497     1  1000  1000  1000
  3499     1  1000  1000  1000
  3501     1  1000  1000  1000
  3502     1  1000  1000  1000
  3503     1  1000  1000  1000
  3505     1  1000  1000  1000
  3507     1  1000  1000  1000
  3509     1  1000  1000  1000
  3513     1  1000  1000  1000
  3517     1  1000  1000  1000
  3518     1  1000  1000  1000
  3519     1  1000  1000  1000
  3521     1  1000  1000  1000
  3523     1  1000  1000  1000
  3526     1  1000  1000  1000
  3528     1  1000  1000  1000
  3532     1  1000  1000  1000
  3536     1  1000  1000  1000
  3537     1  1000  1000  1000
  3538     1  1000  1000  1000
  3540     1  1000  1000  1000
  3542     1  1000  1000  1000
  3545     1  1000  1000  1000
  3546     1  1000  1000  1000
  3547     1  1000  1000  1000
  3548     1  1000  1000  1000
  3549     1  1000  1000  1000
  3550     1  1000  1000  1000
  3552     1  1000  1000  1000
  3554     1  1000  1000  1000
  3557     1  1000  1000  1000
  3560     1  1000  1000  1000
  3563     1  1000  1000  1000
  3565     1  1000  1000  1000
  3566     1  1000  1000  1000
  3569     1  1000  1000  1000
  3572     1  1000  1000  1000
  3573     1  1000  1000  1000
  3574     1  1000  1000  1000
  3576     1  1000  1000  1000
  3578     1  1000  1000  1000
  3581     1  1000  1000  1000
  3582     1  1000  1000  1000
  3583     1  1000  1000  1000
  3584     1  1000  1000  1000
  3585     1  1000  1000  1000
  3586     1  1000  1000  1000
  3588     1  1000  1000  1000
  3590     1  1000  1000  1000
  3594     1  1000  1000  1000
  3595     1  1000  1000  1000
  3596     1  1000  1000  1000
  3598     1  1000  1000  1000
  3600     1  1000  1000  1000
  3604     1  1000  1000  1000
  3605     1  1000  1000  1000
  3606     1  1000  1000  1000
  3608     1  1000  1000  1000
  3610     1  1000  1000  1000
  3612     1  1000  1000  1000
  3614     1  1000  1000  1000
  3618     1  1000  1000  1000
  3619     1  1000  1000  1000
  3620     1  1000  1000  1000
  3622     1  1000  1000  1000
  3624     1  1000  1000  1000
  3627     1  1000  1000  1000
  3629     1  1000  1000  1000
  3630     1  1000  1000  1000
  3631     1  1000  1000  1000
  3633     1  1000  1000  1000
  3635     1  1000  1000  1000
  3638     1  1000  1000  1000
  3641     1  1000  1000  1000
  3644     1  1000  1000  1000
  3647     1  1000  1000  1000
  3651     1  1000  1000  1000
  3652     1  1000  1000  1000
  3653     1  1000  1000  1000
  3655     1  1000  1000  1000
  3657     1  1000  1000  1000
  3660     1  1000  1000  1000
  3661     1  1000  1000  1000
  3662     1  1000  1000  1000
  3663     1  1000  1000  1000
  3664     1  1000  1000  1000
  3665     1  1000  1000  1000
  3667     1  1000  1000  1000
  3669     1  1000  1000  1000
  3671     1  1000  1000  1000
  3675     1  1000  1000  1000
  3679     1  1000  1000  1000
  3680     1  1000  1000  1000
  3681     1  1000  1000  1000
  3683     1  1000  1000  1000
  3685     1  1000  1000  1000
  3687     1  1000  1000  1000
  3691     1  1000  1000  1000
  3694     1  1000  1000  1000
  3698     1  1000  1000  1000
  3699     1  1000  1000  1000
  3700     1  1000  1000  1000
  3702     1  1000  1000  1000
  3704     1  1000  1000  1000
  3707     1  1000  1000  1000
  3709     1  1000  1000  1000
  3710     1  1000  1000  1000
  3711     1  1000  1000  1000
  3713     1  1000  1000  1000
  3715     1  1000  1000  1000
  3718     1  1000  1000  1000
  3721     1  1000  1000  1000
  3724     1  1000  1000  1000
  3727     1  1000  1000  1000
  3731     1  1000  1000  1000
  3732     1  1000  1000  1000
  3733     1  1000  1000  1000
  3735     1  1000  1000  1000
  3737     1  1000  1000  1000
  3740     1  1000  1000  1000
  3742     1  1000  1000  1000
  3743     1  1000  1000  1000
  3744     1  1000  1000  1000
  3745     1  1000  1000  1000
  3748     1  1000  1000  1000
  3750     1  1000  1000  1000
  3753     1  1000  1000  1000
  3756     1  1000  1000  1000
  3757     1  1000  1000  1000
  3758     1  1000  1000  1000
  3760     1  1000  1000  1000
  3762     1  1000  1000  1000
  3766     1  1000  1000  1000
  3767     1  1000  1000  1000
  3768     1  1000  1000  1000
  3770     1  1000  1000  1000
  3772     1  1000  1000  1000
  3775     1  1000  1000  1000
  3777     1  1000  1000  1000
  3781     1  1000  1000  1000
  3785     1  1000  1000  1000
  3786     1  1000  1000  1000
  3787     1  1000  1000  1000
  3789     1  1000  1000  1000
  3791     1  1000  1000  1000
  3794     1  1000  1000  1000
  3797     1  1000  1000  1000
  3798     1  1000  1000  1000
  3799     1  1000  1000  1000
  3802     1  1000  1000  1000
  3803     1  1000  1000  1000
  3804     1  1000  1000  1000
  3806     1  1000  1000  1000
  3808     1  1000  1000  1000
  3811     1  1000  1000  1000
  3812     1  1000  1000  1000
  3813     1  1000  1000  1000
  3816     1  1000  1000  1000
  3817     1  1000  1000  1000
  3818     1  1000  1000  1000
  3820     1  1000  1000  1000
  3822     1  1000  1000  1000
  3824     1  1000  1000  1000
  3826     1  1000  1000  1000
  3830     1  1000  1000  1000
  3831     1  1000  1000  1000
  3832     1  1000  1000  1000
  3834     1  1000  1000  1000
  3836     1  1000  1000  1000
  3838     1  1000  1000  1000
  3840     1  1000  1000  1000
  3844     1  1000  1000  1000
  3845     1  1000  1000  1000
  3846     1  1000  1000  1000
  3848     1  1000  1000  1000
  3850     1  1000  1000  1000
  3854     1  1000  1000  1000
  3855     1  1000  1000  1000
  3856     1  1000  1000  1000
  3858     1  1000  1000  1000
  3860     1  1000  1000  1000
  3862     1  1000  1000  1000
  3866     1  1000  1000  1000
  3870     1  1000  1000  1000
  3871     1  1000  1000  1000
  3872     1  1000  1000  1000
  3874     1  1000  1000  1000
  3876     1  1000  1000  1000
  3879     1  1000  1000  1000
  3881     1  1000  1000  1000
  3882     1  1000  1000  1000
  3883     1  1000  1000  1000
  3885     1  1000  1000  1000
  3887     1  1000  1000  1000
  3890     1  1000  1000  1000
  3893     1  1000  1000  1000
  3896     1  1000  1000  1000
  3899     1  1000  1000  1000
  3903     1  1000  1000  1000
  3904     1  1000  1000  1000
  3905     1  1000  1000  1000
  3907     1  1000  1000  1000
  3909     1  1000  1000  1000
  3912     1  1000  1000  1000
  3915     1  1000  1000  1000
  3918     1  1000  1000  1000
  3921     1  1000  1000  1000
  3925     1  1000  1000  1000
  3926     1  1000  1000  1000
  3927     1  1000  1000  1000
  3929     1  1000  1000  1000
  3931     1  1000  1000  1000
  3934     1  1000  1000  1000
  3937     1  1000  1000  1000
  3938     1  1000  1000  1000
  3939     1  1000  1000  1000
  3942     1  1000  1000  1000
  3943     1  1000  1000  1000
  3944     1  1000  1000  1000
  3946     1  1000  1000  1000
  3948     1  1000  1000  1000
  3950     1  1000  1000  1000
  3954     1  1000  1000  1000
  3958     1  1000  1000  1000
  3959     1  1000  1000  1000
  3960     1  1000  1000  1000
  3962     1  1000  1000  1000
  3964     1  1000  1000  1000
  3966     1  1000  1000  1000
  3970     1  1000  1000  1000
  3973     1  1000  1000  1000
  3977     1  1000  1000  1000
  3978     1  1000  1000  1000
  3979     1  1000  1000  1000
  3981     1  1000  1000  1000
  3983     1  1000  1000  1000
  3986     1  1000  1000  1000
  3987     1  1000  1000  1000
  3989     1  1000  1000  1000
  3991     1  1000  1000  1000
  3992     1  1000  1000  1000
  3994     1  1000  1000  1000
  3996     1  1000  1000  1000
  3998     1  1000  1000  1000
  3999     1  1000  1000  1000
  4000     1  1000  1000  1000
  4002     1  1000  1000  1000
  4004     1  1000  1000  1000
  4008     1  1000  1000  1000
  4009     1  1000  1000  1000
  4010     1  1000  1000  1000
  4011     1  1000  1000  1000
  4014     1  1000  1000  1000
  4016     1  1000  1000  1000
  4019     1  1000  1000  1000
  4022     1  1000  1000  1000
  4023     1  1000  1000  1000
  4024     1  1000  1000  1000
  4026     1  1000  1000  1000
  4028     1  1000  1000  1000
  4031     1  1000  1000  1000
  4034     1  1000  1000  1000
  4035     1  1000  1000  1000
  4036     1  1000  1000  1000
  4037     1  1000  1000  1000
  4038     1  1000  1000  1000
  4039     1  1000  1000  1000
  4041     1  1000  1000  1000
  4043     1  1000  1000  1000
  4046     1  1000  1000  1000
  4047     1  1000  1000  1000
  4048     1  1000  1000  1000
  4049     1  1000  1000  1000
  4050     1  1000  1000  1000
  4051     1  1000  1000  1000
  4053     1  1000  1000  1000
  4055     1  1000  1000  1000
  4057     1  1000  1000  1000
  4059     1  1000  1000  1000
  4063     1  1000  1000  1000
  4064     1  1000  1000  1000
  4065     1  1000  1000  1000
  4067     1  1000  1000  1000
  4069     1  1000  1000  1000
  4072     1  1000  1000  1000
  4073     1  1000  1000  1000
  4075     1  1000  1000  1000
  4077     1  1000  1000  1000
  4078     1  1000  1000  1000
  4080     1  1000  1000  1000
  4082     1  1000  1000  1000
  4084     1  1000  1000  1000
  4085     1  1000  1000  1000
  4086     1  1000  1000  1000
  4088     1  1000  1000  1000
  4090     1  1000  1000  1000
  4092     1  1000  1000  1000
  4094     1  1000  1000  1000
  4098     1  1000  1000  1000
  4099     1  1000  1000  1000
  4100     1  1000  1000  1000
  4102     1  1000  1000  1000
  4104     1  1000  1000  1000
  4107     1  1000  1000  1000
  4108     1  1000  1000  1000
  4109     1  1000  1000  1000
  4112     1  1000  1000  1000
  4113     1  1000  1000  1000
  4114     1  1000  1000  1000
  4116     1  1000  1000  1000
  4118     1  1000  1000  1000
  4121     1  1000  1000  1000
  4124     1  1000  1000  1000
  4125     1  1000  1000  1000
  4126     1  1000  1000  1000
  4127     1  1000  1000  1000
  4128     1  1000  1000  1000
  4129     1  1000  1000  1000
  4131     1  1000  1000  1000
  4133     1  1000  1000  1000
  4136     1  1000  1000  1000
  4138     1  1000  1000  1000
  4139     1  1000  1000  1000
  4140     1  1000  1000  1000
  4142     1  1000  1000  1000
  4144     1  1000  1000  1000
  4146     1  1000  1000  1000
  4150     1  1000  1000  1000
  4153     1  1000  1000  1000
  4157     1  1000  1000  1000
  4158     1  1000  1000  1000
  4159     1  1000  1000  1000
  4161     1  1000  1000  1000
  4163     1  1000  1000  1000
  4166     1  1000  1000  1000
  4169     1  1000  1000  1000
  4170     1  1000  1000  1000
  4171     1  1000  1000  1000
  4174     1  1000  1000  1000
  4175     1  1000  1000  1000
  4176     1  1000  1000  1000
  4178     1  1000  1000  1000
  4180     1  1000  1000  1000
  4182     1  1000  1000  1000
  4184     1  1000  1000  1000
  4188     1  1000  1000  1000
  4189     1  1000  1000  1000
  4190     1  1000  1000  1000
  4192     1  1000  1000  1000
  4194     1  1000  1000  1000
  4197     1  1000  1000  1000
  4198     1  1000  1000  1000
  4200     1  1000  1000  1000
  4202     1  1000  1000  1000
  4203     1  1000  1000  1000
  4205     1  1000  1000  1000
  4207     1  1000  1000  1000
  4209     1  1000  1000  1000
  4210     1  1000  1000  1000
  4211     1  1000  1000  1000
  4213     1  1000  1000  1000
  4215     1  1000  1000  1000
  4217     1  1000  1000  1000
  4221     1  1000  1000  1000
  4224     1  1000  1000  1000
  4228     1  1000  1000  1000
  4229     1  1000  1000  1000
  4230     1  1000  1000  1000
  4232     1  1000  1000  1000
  4234     1  1000  1000  1000
  4237     1  1000  1000  1000
  4240     1  1000  1000  1000
  4241     1  1000  1000  1000
  4242     1  1000  1000  1000
  4243     1  1000  1000  1000
  4244     1  1000  1000  1000
  4245     1  1000  1000  1000
  4247     1  1000  1000  1000
  4249     1  1000  1000  1000
  4252     1  1000  1000  1000
  4254     1  1000  1000  1000
  4258     1  1000  1000  1000
  4262     1  1000  1000  1000
  4263     1  1000  1000  1000
  4264     1  1000  1000  1000
  4266     1  1000  1000  1000
  4268     1  1000  1000  1000
  4271     1  1000  1000  1000
  4272     1  1000  1000  1000
  4274     1  1000  1000  1000
  4276     1  1000  1000  1000
  4278     1  1000  1000  1000
  4280     1  1000  1000  1000
  4282     1  1000  1000  1000
  4283     1  1000  1000  1000
  4284     1  1000  1000  1000
  4286     1  1000  1000  1000
  4289     1  1000  1000  1000
  4290     1  1000  1000  1000
  4291     1  1000  1000  1000
  4293     1  1000  1000  1000
  4295     1  1000  1000  1000
  4298     1  1000  1000  1000
  4299     1  1000  1000  1000
  4300     1  1000  1000  1000
  4303     1  1000  1000  1000
  4304     1  1000  1000  1000
  4305     1  1000  1000  1000
  4307     1  1000  1000  1000
  4309     1  1000  1000  1000
  4312     1  1000  1000  1000
  4315     1  1000  1000  1000
  4316     1  1000  1000  1000
  4320     1  1000  1000  1000
  4321     1  1000  1000  1000
  4322     1  1000  1000  1000
  4324     1  1000  1000  1000
  4326     1  1000  1000  1000
  4330     1  1000  1000  1000
  4331     1  1000  1000  1000
  4332     1  1000  1000  1000
  4334     1  1000  1000  1000
  4336     1  1000  1000  1000
  4339     1  1000  1000  1000
  4342     1  1000  1000  1000
  4345     1  1000  1000  1000
  4348     1  1000  1000  1000
  4352     1  1000  1000  1000
  4353     1  1000  1000  1000
  4354     1  1000  1000  1000
  4356     1  1000  1000  1000
  4358     1  1000  1000  1000
  4360     1  1000  1000  1000
  4362     1  1000  1000  1000
  4366     1  1000  1000  1000
  4367     1  1000  1000  1000
  4368     1  1000  1000  1000
  4370     1  1000  1000  1000
  4372     1  1000  1000  1000
  4375     1  1000  1000  1000
  4377     1  1000  1000  1000
  4381     1  1000  1000  1000
  4385     1  1000  1000  1000
  4386     1  1000  1000  1000
  4387     1  1000  1000  1000
  4389     1  1000  1000  1000
  4391     1  1000  1000  1000
  4395     1  1000  1000  1000
  4396     1  1000  1000  1000
  4397     1  1000  1000  1000
  4399     1  1000  1000  1000
  4401     1  1000  1000  1000
  4404     1  1000  1000  1000
  4407     1  1000  1000  1000
  4410     1  1000  1000  1000
  4413     1  1000  1000  1000
  4417     1  1000  1000  1000
  4418     1  1000  1000  1000
  4419     1  1000  1000  1000
