# Supplementary material for: Structural basis of FatB-mediated iron uptake via tyrosine/histidine direct coordination accompanying long-distance domain reorganization
Source: Nat Commun. 2026 Apr 18;17:5413. doi: 10.1038/s41467-026-72127-y (PMC13279818; doi:10.1038/s41467-026-72127-y)
Supplement: Supplementary file 3 — Supplementary Data 1 [file 41467_2026_72127_MOESM3_ESM.zip › MD_initial_and_final_coordinates/topol.top]

;
;	File 'topol.top' was generated
;	By user: hyosub (0)
;	On host: dhim02
;	At date: Wed Jun 18 17:15:39 2025
;
;	This is a standalone topology file
;
;	Created by:
;	                    :-) GROMACS - gmx pdb2gmx, 2022.2 (-:
;	
;	Executable:   /home/ckim/Program/GMX/bin/gmx
;	Data prefix:  /home/ckim/Program/GMX
;	Working dir:  /home/hyosub/new_apoFatB
;	Command line:
;	  gmx pdb2gmx -f 2502_aFB_clean_mod.pdb -o aFB_2502_processed.gro -water spce
;	Force field was read from current directory or a relative path - path added.
;

; Include forcefield parameters
#include "./charmm36_ljpme-jul2022.ff/forcefield.itp"

[ moleculetype ]
; Name            nrexcl
Protein_chain_A     3

[ atoms ]
;   nr       type  resnr residue  atom   cgnr     charge       mass  typeB    chargeB      massB
; residue  44 LYS rtp LYS  q +2.0
     1        NH3     44    LYS      N      1       -0.3     14.007
     2         HC     44    LYS     H1      2       0.33      1.008
     3         HC     44    LYS     H2      3       0.33      1.008
     4         HC     44    LYS     H3      4       0.33      1.008
     5        CT1     44    LYS     CA      5       0.21     12.011
     6        HB1     44    LYS     HA      5        0.1      1.008
     7        CT2     44    LYS     CB      6      -0.18     12.011
     8        HA2     44    LYS    HB1      6       0.09      1.008
     9        HA2     44    LYS    HB2      6       0.09      1.008
    10        CT2     44    LYS     CG      7      -0.18     12.011
    11        HA2     44    LYS    HG1      7       0.09      1.008
    12        HA2     44    LYS    HG2      7       0.09      1.008
    13        CT2     44    LYS     CD      8      -0.18     12.011
    14        HA2     44    LYS    HD1      8       0.09      1.008
    15        HA2     44    LYS    HD2      8       0.09      1.008
    16        CT2     44    LYS     CE      9       0.21     12.011
    17        HA2     44    LYS    HE1      9       0.05      1.008
    18        HA2     44    LYS    HE2      9       0.05      1.008
    19        NH3     44    LYS     NZ      9       -0.3     14.007
    20         HC     44    LYS    HZ1      9       0.33      1.008
    21         HC     44    LYS    HZ2      9       0.33      1.008
    22         HC     44    LYS    HZ3      9       0.33      1.008
    23          C     44    LYS      C     10       0.51     12.011
    24          O     44    LYS      O     10      -0.51    15.9994   ; qtot 2
; residue  45 THR rtp THR  q  0.0
    25        NH1     45    THR      N     11      -0.47     14.007
    26          H     45    THR     HN     11       0.31      1.008
    27        CT1     45    THR     CA     11       0.07     12.011
    28        HB1     45    THR     HA     11       0.09      1.008
    29        CT1     45    THR     CB     12       0.14     12.011
    30        HA1     45    THR     HB     12       0.09      1.008
    31        OH1     45    THR    OG1     12      -0.66    15.9994
    32          H     45    THR    HG1     12       0.43      1.008
    33        CT3     45    THR    CG2     13      -0.27     12.011
    34        HA3     45    THR   HG21     13       0.09      1.008
    35        HA3     45    THR   HG22     13       0.09      1.008
    36        HA3     45    THR   HG23     13       0.09      1.008
    37          C     45    THR      C     14       0.51     12.011
    38          O     45    THR      O     14      -0.51    15.9994   ; qtot 2
; residue  46 VAL rtp VAL  q  0.0
    39        NH1     46    VAL      N     15      -0.47     14.007
    40          H     46    VAL     HN     15       0.31      1.008
    41        CT1     46    VAL     CA     15       0.07     12.011
    42        HB1     46    VAL     HA     15       0.09      1.008
    43        CT1     46    VAL     CB     16      -0.09     12.011
    44        HA1     46    VAL     HB     16       0.09      1.008
    45        CT3     46    VAL    CG1     17      -0.27     12.011
    46        HA3     46    VAL   HG11     17       0.09      1.008
    47        HA3     46    VAL   HG12     17       0.09      1.008
    48        HA3     46    VAL   HG13     17       0.09      1.008
    49        CT3     46    VAL    CG2     18      -0.27     12.011
    50        HA3     46    VAL   HG21     18       0.09      1.008
    51        HA3     46    VAL   HG22     18       0.09      1.008
    52        HA3     46    VAL   HG23     18       0.09      1.008
    53          C     46    VAL      C     19       0.51     12.011
    54          O     46    VAL      O     19      -0.51    15.9994   ; qtot 2
; residue  47 GLU rtp GLU  q -1.0
    55        NH1     47    GLU      N     20      -0.47     14.007
    56          H     47    GLU     HN     20       0.31      1.008
    57        CT1     47    GLU     CA     20       0.07     12.011
    58        HB1     47    GLU     HA     20       0.09      1.008
    59       CT2A     47    GLU     CB     21      -0.18     12.011
    60        HA2     47    GLU    HB1     21       0.09      1.008
    61        HA2     47    GLU    HB2     21       0.09      1.008
    62        CT2     47    GLU     CG     22      -0.28     12.011
    63        HA2     47    GLU    HG1     22       0.09      1.008
    64        HA2     47    GLU    HG2     22       0.09      1.008
    65         CC     47    GLU     CD     22       0.62     12.011
    66         OC     47    GLU    OE1     22      -0.76    15.9994
    67         OC     47    GLU    OE2     22      -0.76    15.9994
    68          C     47    GLU      C     23       0.51     12.011
    69          O     47    GLU      O     23      -0.51    15.9994   ; qtot 1
; residue  48 ILE rtp ILE  q  0.0
    70        NH1     48    ILE      N     24      -0.47     14.007
    71          H     48    ILE     HN     24       0.31      1.008
    72        CT1     48    ILE     CA     24       0.07     12.011
    73        HB1     48    ILE     HA     24       0.09      1.008
    74        CT1     48    ILE     CB     25      -0.09     12.011
    75        HA1     48    ILE     HB     25       0.09      1.008
    76        CT3     48    ILE    CG2     26      -0.27     12.011
    77        HA3     48    ILE   HG21     26       0.09      1.008
    78        HA3     48    ILE   HG22     26       0.09      1.008
    79        HA3     48    ILE   HG23     26       0.09      1.008
    80        CT2     48    ILE    CG1     27      -0.18     12.011
    81        HA2     48    ILE   HG11     27       0.09      1.008
    82        HA2     48    ILE   HG12     27       0.09      1.008
    83        CT3     48    ILE     CD     28      -0.27     12.011
    84        HA3     48    ILE    HD1     28       0.09      1.008
    85        HA3     48    ILE    HD2     28       0.09      1.008
    86        HA3     48    ILE    HD3     28       0.09      1.008
    87          C     48    ILE      C     29       0.51     12.011
    88          O     48    ILE      O     29      -0.51    15.9994   ; qtot 1
; residue  49 THR rtp THR  q  0.0
    89        NH1     49    THR      N     30      -0.47     14.007
    90          H     49    THR     HN     30       0.31      1.008
    91        CT1     49    THR     CA     30       0.07     12.011
    92        HB1     49    THR     HA     30       0.09      1.008
    93        CT1     49    THR     CB     31       0.14     12.011
    94        HA1     49    THR     HB     31       0.09      1.008
    95        OH1     49    THR    OG1     31      -0.66    15.9994
    96          H     49    THR    HG1     31       0.43      1.008
    97        CT3     49    THR    CG2     32      -0.27     12.011
    98        HA3     49    THR   HG21     32       0.09      1.008
    99        HA3     49    THR   HG22     32       0.09      1.008
   100        HA3     49    THR   HG23     32       0.09      1.008
   101          C     49    THR      C     33       0.51     12.011
   102          O     49    THR      O     33      -0.51    15.9994   ; qtot 1
; residue  50 ASP rtp ASP  q -1.0
   103        NH1     50    ASP      N     34      -0.47     14.007
   104          H     50    ASP     HN     34       0.31      1.008
   105        CT1     50    ASP     CA     34       0.07     12.011
   106        HB1     50    ASP     HA     34       0.09      1.008
   107       CT2A     50    ASP     CB     35      -0.28     12.011
   108        HA2     50    ASP    HB1     35       0.09      1.008
   109        HA2     50    ASP    HB2     35       0.09      1.008
   110         CC     50    ASP     CG     35       0.62     12.011
   111         OC     50    ASP    OD1     35      -0.76    15.9994
   112         OC     50    ASP    OD2     35      -0.76    15.9994
   113          C     50    ASP      C     36       0.51     12.011
   114          O     50    ASP      O     36      -0.51    15.9994   ; qtot 0
; residue  51 ALA rtp ALA  q  0.0
   115        NH1     51    ALA      N     37      -0.47     14.007
   116          H     51    ALA     HN     37       0.31      1.008
   117        CT1     51    ALA     CA     37       0.07     12.011
   118        HB1     51    ALA     HA     37       0.09      1.008
   119        CT3     51    ALA     CB     38      -0.27     12.011
   120        HA3     51    ALA    HB1     38       0.09      1.008
   121        HA3     51    ALA    HB2     38       0.09      1.008
   122        HA3     51    ALA    HB3     38       0.09      1.008
   123          C     51    ALA      C     39       0.51     12.011
   124          O     51    ALA      O     39      -0.51    15.9994   ; qtot 0
; residue  52 HIS rtp HSE  q  0.0
   125        NH1     52    HIS      N     40      -0.47     14.007
   126          H     52    HIS     HN     40       0.31      1.008
   127        CT1     52    HIS     CA     40       0.07     12.011
   128        HB1     52    HIS     HA     40       0.09      1.008
   129        CT2     52    HIS     CB     41      -0.08     12.011
   130        HA2     52    HIS    HB1     41       0.09      1.008
   131        HA2     52    HIS    HB2     41       0.09      1.008
   132        NR2     52    HIS    ND1     41       -0.7     14.007
   133       CPH1     52    HIS     CG     41       0.22     12.011
   134       CPH2     52    HIS    CE1     41       0.25     12.011
   135        HR1     52    HIS    HE1     41       0.13      1.008
   136        NR1     52    HIS    NE2     42      -0.36     14.007
   137          H     52    HIS    HE2     42       0.32      1.008
   138       CPH1     52    HIS    CD2     42      -0.05     12.011
   139        HR3     52    HIS    HD2     42       0.09      1.008
   140          C     52    HIS      C     43       0.51     12.011
   141          O     52    HIS      O     43      -0.51    15.9994   ; qtot 0
; residue  53 GLY rtp GLY  q  0.0
   142        NH1     53    GLY      N     44      -0.47     14.007
   143          H     53    GLY     HN     44       0.31      1.008
   144        CT2     53    GLY     CA     44      -0.02     12.011
   145        HB2     53    GLY    HA1     44       0.09      1.008
   146        HB2     53    GLY    HA2     44       0.09      1.008
   147          C     53    GLY      C     45       0.51     12.011
   148          O     53    GLY      O     45      -0.51    15.9994   ; qtot 0
; residue  54 THR rtp THR  q  0.0
   149        NH1     54    THR      N     46      -0.47     14.007
   150          H     54    THR     HN     46       0.31      1.008
   151        CT1     54    THR     CA     46       0.07     12.011
   152        HB1     54    THR     HA     46       0.09      1.008
   153        CT1     54    THR     CB     47       0.14     12.011
   154        HA1     54    THR     HB     47       0.09      1.008
   155        OH1     54    THR    OG1     47      -0.66    15.9994
   156          H     54    THR    HG1     47       0.43      1.008
   157        CT3     54    THR    CG2     48      -0.27     12.011
   158        HA3     54    THR   HG21     48       0.09      1.008
   159        HA3     54    THR   HG22     48       0.09      1.008
   160        HA3     54    THR   HG23     48       0.09      1.008
   161          C     54    THR      C     49       0.51     12.011
   162          O     54    THR      O     49      -0.51    15.9994   ; qtot 0
; residue  55 VAL rtp VAL  q  0.0
   163        NH1     55    VAL      N     50      -0.47     14.007
   164          H     55    VAL     HN     50       0.31      1.008
   165        CT1     55    VAL     CA     50       0.07     12.011
   166        HB1     55    VAL     HA     50       0.09      1.008
   167        CT1     55    VAL     CB     51      -0.09     12.011
   168        HA1     55    VAL     HB     51       0.09      1.008
   169        CT3     55    VAL    CG1     52      -0.27     12.011
   170        HA3     55    VAL   HG11     52       0.09      1.008
   171        HA3     55    VAL   HG12     52       0.09      1.008
   172        HA3     55    VAL   HG13     52       0.09      1.008
   173        CT3     55    VAL    CG2     53      -0.27     12.011
   174        HA3     55    VAL   HG21     53       0.09      1.008
   175        HA3     55    VAL   HG22     53       0.09      1.008
   176        HA3     55    VAL   HG23     53       0.09      1.008
   177          C     55    VAL      C     54       0.51     12.011
   178          O     55    VAL      O     54      -0.51    15.9994   ; qtot 0
; residue  56 LYS rtp LYS  q +1.0
   179        NH1     56    LYS      N     55      -0.47     14.007
   180          H     56    LYS     HN     55       0.31      1.008
   181        CT1     56    LYS     CA     55       0.07     12.011
   182        HB1     56    LYS     HA     55       0.09      1.008
   183        CT2     56    LYS     CB     56      -0.18     12.011
   184        HA2     56    LYS    HB1     56       0.09      1.008
   185        HA2     56    LYS    HB2     56       0.09      1.008
   186        CT2     56    LYS     CG     57      -0.18     12.011
   187        HA2     56    LYS    HG1     57       0.09      1.008
   188        HA2     56    LYS    HG2     57       0.09      1.008
   189        CT2     56    LYS     CD     58      -0.18     12.011
   190        HA2     56    LYS    HD1     58       0.09      1.008
   191        HA2     56    LYS    HD2     58       0.09      1.008
   192        CT2     56    LYS     CE     59       0.21     12.011
   193        HA2     56    LYS    HE1     59       0.05      1.008
   194        HA2     56    LYS    HE2     59       0.05      1.008
   195        NH3     56    LYS     NZ     59       -0.3     14.007
   196         HC     56    LYS    HZ1     59       0.33      1.008
   197         HC     56    LYS    HZ2     59       0.33      1.008
   198         HC     56    LYS    HZ3     59       0.33      1.008
   199          C     56    LYS      C     60       0.51     12.011
   200          O     56    LYS      O     60      -0.51    15.9994   ; qtot 1
; residue  57 VAL rtp VAL  q  0.0
   201        NH1     57    VAL      N     61      -0.47     14.007
   202          H     57    VAL     HN     61       0.31      1.008
   203        CT1     57    VAL     CA     61       0.07     12.011
   204        HB1     57    VAL     HA     61       0.09      1.008
   205        CT1     57    VAL     CB     62      -0.09     12.011
   206        HA1     57    VAL     HB     62       0.09      1.008
   207        CT3     57    VAL    CG1     63      -0.27     12.011
   208        HA3     57    VAL   HG11     63       0.09      1.008
   209        HA3     57    VAL   HG12     63       0.09      1.008
   210        HA3     57    VAL   HG13     63       0.09      1.008
   211        CT3     57    VAL    CG2     64      -0.27     12.011
   212        HA3     57    VAL   HG21     64       0.09      1.008
   213        HA3     57    VAL   HG22     64       0.09      1.008
   214        HA3     57    VAL   HG23     64       0.09      1.008
   215          C     57    VAL      C     65       0.51     12.011
   216          O     57    VAL      O     65      -0.51    15.9994   ; qtot 1
; residue  58 PRO rtp PRO  q  0.0
   217          N     58    PRO      N     66      -0.29     14.007
   218        CP3     58    PRO     CD     66          0     12.011
   219        HA2     58    PRO    HD1     66       0.09      1.008
   220        HA2     58    PRO    HD2     66       0.09      1.008
   221        CP1     58    PRO     CA     66       0.02     12.011
   222        HB1     58    PRO     HA     66       0.09      1.008
   223        CP2     58    PRO     CB     67      -0.18     12.011
   224        HA2     58    PRO    HB1     67       0.09      1.008
   225        HA2     58    PRO    HB2     67       0.09      1.008
   226        CP2     58    PRO     CG     68      -0.18     12.011
   227        HA2     58    PRO    HG1     68       0.09      1.008
   228        HA2     58    PRO    HG2     68       0.09      1.008
   229          C     58    PRO      C     69       0.51     12.011
   230          O     58    PRO      O     69      -0.51    15.9994   ; qtot 1
; residue  59 VAL rtp VAL  q  0.0
   231        NH1     59    VAL      N     70      -0.47     14.007
   232          H     59    VAL     HN     70       0.31      1.008
   233        CT1     59    VAL     CA     70       0.07     12.011
   234        HB1     59    VAL     HA     70       0.09      1.008
   235        CT1     59    VAL     CB     71      -0.09     12.011
   236        HA1     59    VAL     HB     71       0.09      1.008
   237        CT3     59    VAL    CG1     72      -0.27     12.011
   238        HA3     59    VAL   HG11     72       0.09      1.008
   239        HA3     59    VAL   HG12     72       0.09      1.008
   240        HA3     59    VAL   HG13     72       0.09      1.008
   241        CT3     59    VAL    CG2     73      -0.27     12.011
   242        HA3     59    VAL   HG21     73       0.09      1.008
   243        HA3     59    VAL   HG22     73       0.09      1.008
   244        HA3     59    VAL   HG23     73       0.09      1.008
   245          C     59    VAL      C     74       0.51     12.011
   246          O     59    VAL      O     74      -0.51    15.9994   ; qtot 1
; residue  60 ASN rtp ASN  q  0.0
   247        NH1     60    ASN      N     75      -0.47     14.007
   248          H     60    ASN     HN     75       0.31      1.008
   249        CT1     60    ASN     CA     75       0.07     12.011
   250        HB1     60    ASN     HA     75       0.09      1.008
   251        CT2     60    ASN     CB     76      -0.18     12.011
   252        HA2     60    ASN    HB1     76       0.09      1.008
   253        HA2     60    ASN    HB2     76       0.09      1.008
   254         CC     60    ASN     CG     77       0.55     12.011
   255          O     60    ASN    OD1     77      -0.55    15.9994
   256        NH2     60    ASN    ND2     78      -0.62     14.007
   257          H     60    ASN   HD21     78       0.32      1.008
   258          H     60    ASN   HD22     78        0.3      1.008
   259          C     60    ASN      C     79       0.51     12.011
   260          O     60    ASN      O     79      -0.51    15.9994   ; qtot 1
; residue  61 PRO rtp PRO  q  0.0
   261          N     61    PRO      N     80      -0.29     14.007
   262        CP3     61    PRO     CD     80          0     12.011
   263        HA2     61    PRO    HD1     80       0.09      1.008
   264        HA2     61    PRO    HD2     80       0.09      1.008
   265        CP1     61    PRO     CA     80       0.02     12.011
   266        HB1     61    PRO     HA     80       0.09      1.008
   267        CP2     61    PRO     CB     81      -0.18     12.011
   268        HA2     61    PRO    HB1     81       0.09      1.008
   269        HA2     61    PRO    HB2     81       0.09      1.008
   270        CP2     61    PRO     CG     82      -0.18     12.011
   271        HA2     61    PRO    HG1     82       0.09      1.008
   272        HA2     61    PRO    HG2     82       0.09      1.008
   273          C     61    PRO      C     83       0.51     12.011
   274          O     61    PRO      O     83      -0.51    15.9994   ; qtot 1
; residue  62 LYS rtp LYS  q +1.0
   275        NH1     62    LYS      N     84      -0.47     14.007
   276          H     62    LYS     HN     84       0.31      1.008
   277        CT1     62    LYS     CA     84       0.07     12.011
   278        HB1     62    LYS     HA     84       0.09      1.008
   279        CT2     62    LYS     CB     85      -0.18     12.011
   280        HA2     62    LYS    HB1     85       0.09      1.008
   281        HA2     62    LYS    HB2     85       0.09      1.008
   282        CT2     62    LYS     CG     86      -0.18     12.011
   283        HA2     62    LYS    HG1     86       0.09      1.008
   284        HA2     62    LYS    HG2     86       0.09      1.008
   285        CT2     62    LYS     CD     87      -0.18     12.011
   286        HA2     62    LYS    HD1     87       0.09      1.008
   287        HA2     62    LYS    HD2     87       0.09      1.008
   288        CT2     62    LYS     CE     88       0.21     12.011
   289        HA2     62    LYS    HE1     88       0.05      1.008
   290        HA2     62    LYS    HE2     88       0.05      1.008
   291        NH3     62    LYS     NZ     88       -0.3     14.007
   292         HC     62    LYS    HZ1     88       0.33      1.008
   293         HC     62    LYS    HZ2     88       0.33      1.008
   294         HC     62    LYS    HZ3     88       0.33      1.008
   295          C     62    LYS      C     89       0.51     12.011
   296          O     62    LYS      O     89      -0.51    15.9994   ; qtot 2
; residue  63 ASN rtp ASN  q  0.0
   297        NH1     63    ASN      N     90      -0.47     14.007
   298          H     63    ASN     HN     90       0.31      1.008
   299        CT1     63    ASN     CA     90       0.07     12.011
   300        HB1     63    ASN     HA     90       0.09      1.008
   301        CT2     63    ASN     CB     91      -0.18     12.011
   302        HA2     63    ASN    HB1     91       0.09      1.008
   303        HA2     63    ASN    HB2     91       0.09      1.008
   304         CC     63    ASN     CG     92       0.55     12.011
   305          O     63    ASN    OD1     92      -0.55    15.9994
   306        NH2     63    ASN    ND2     93      -0.62     14.007
   307          H     63    ASN   HD21     93       0.32      1.008
   308          H     63    ASN   HD22     93        0.3      1.008
   309          C     63    ASN      C     94       0.51     12.011
   310          O     63    ASN      O     94      -0.51    15.9994   ; qtot 2
; residue  64 VAL rtp VAL  q  0.0
   311        NH1     64    VAL      N     95      -0.47     14.007
   312          H     64    VAL     HN     95       0.31      1.008
   313        CT1     64    VAL     CA     95       0.07     12.011
   314        HB1     64    VAL     HA     95       0.09      1.008
   315        CT1     64    VAL     CB     96      -0.09     12.011
   316        HA1     64    VAL     HB     96       0.09      1.008
   317        CT3     64    VAL    CG1     97      -0.27     12.011
   318        HA3     64    VAL   HG11     97       0.09      1.008
   319        HA3     64    VAL   HG12     97       0.09      1.008
   320        HA3     64    VAL   HG13     97       0.09      1.008
   321        CT3     64    VAL    CG2     98      -0.27     12.011
   322        HA3     64    VAL   HG21     98       0.09      1.008
   323        HA3     64    VAL   HG22     98       0.09      1.008
   324        HA3     64    VAL   HG23     98       0.09      1.008
   325          C     64    VAL      C     99       0.51     12.011
   326          O     64    VAL      O     99      -0.51    15.9994   ; qtot 2
; residue  65 VAL rtp VAL  q  0.0
   327        NH1     65    VAL      N    100      -0.47     14.007
   328          H     65    VAL     HN    100       0.31      1.008
   329        CT1     65    VAL     CA    100       0.07     12.011
   330        HB1     65    VAL     HA    100       0.09      1.008
   331        CT1     65    VAL     CB    101      -0.09     12.011
   332        HA1     65    VAL     HB    101       0.09      1.008
   333        CT3     65    VAL    CG1    102      -0.27     12.011
   334        HA3     65    VAL   HG11    102       0.09      1.008
   335        HA3     65    VAL   HG12    102       0.09      1.008
   336        HA3     65    VAL   HG13    102       0.09      1.008
   337        CT3     65    VAL    CG2    103      -0.27     12.011
   338        HA3     65    VAL   HG21    103       0.09      1.008
   339        HA3     65    VAL   HG22    103       0.09      1.008
   340        HA3     65    VAL   HG23    103       0.09      1.008
   341          C     65    VAL      C    104       0.51     12.011
   342          O     65    VAL      O    104      -0.51    15.9994   ; qtot 2
; residue  66 ALA rtp ALA  q  0.0
   343        NH1     66    ALA      N    105      -0.47     14.007
   344          H     66    ALA     HN    105       0.31      1.008
   345        CT1     66    ALA     CA    105       0.07     12.011
   346        HB1     66    ALA     HA    105       0.09      1.008
   347        CT3     66    ALA     CB    106      -0.27     12.011
   348        HA3     66    ALA    HB1    106       0.09      1.008
   349        HA3     66    ALA    HB2    106       0.09      1.008
   350        HA3     66    ALA    HB3    106       0.09      1.008
   351          C     66    ALA      C    107       0.51     12.011
   352          O     66    ALA      O    107      -0.51    15.9994   ; qtot 2
; residue  67 LEU rtp LEU  q  0.0
   353        NH1     67    LEU      N    108      -0.47     14.007
   354          H     67    LEU     HN    108       0.31      1.008
   355        CT1     67    LEU     CA    108       0.07     12.011
   356        HB1     67    LEU     HA    108       0.09      1.008
   357        CT2     67    LEU     CB    109      -0.18     12.011
   358        HA2     67    LEU    HB1    109       0.09      1.008
   359        HA2     67    LEU    HB2    109       0.09      1.008
   360        CT1     67    LEU     CG    110      -0.09     12.011
   361        HA1     67    LEU     HG    110       0.09      1.008
   362        CT3     67    LEU    CD1    111      -0.27     12.011
   363        HA3     67    LEU   HD11    111       0.09      1.008
   364        HA3     67    LEU   HD12    111       0.09      1.008
   365        HA3     67    LEU   HD13    111       0.09      1.008
   366        CT3     67    LEU    CD2    112      -0.27     12.011
   367        HA3     67    LEU   HD21    112       0.09      1.008
   368        HA3     67    LEU   HD22    112       0.09      1.008
   369        HA3     67    LEU   HD23    112       0.09      1.008
   370          C     67    LEU      C    113       0.51     12.011
   371          O     67    LEU      O    113      -0.51    15.9994   ; qtot 2
; residue  68 ASP rtp ASP  q -1.0
   372        NH1     68    ASP      N    114      -0.47     14.007
   373          H     68    ASP     HN    114       0.31      1.008
   374        CT1     68    ASP     CA    114       0.07     12.011
   375        HB1     68    ASP     HA    114       0.09      1.008
   376       CT2A     68    ASP     CB    115      -0.28     12.011
   377        HA2     68    ASP    HB1    115       0.09      1.008
   378        HA2     68    ASP    HB2    115       0.09      1.008
   379         CC     68    ASP     CG    115       0.62     12.011
   380         OC     68    ASP    OD1    115      -0.76    15.9994
   381         OC     68    ASP    OD2    115      -0.76    15.9994
   382          C     68    ASP      C    116       0.51     12.011
   383          O     68    ASP      O    116      -0.51    15.9994   ; qtot 1
; residue  69 ASN rtp ASN  q  0.0
   384        NH1     69    ASN      N    117      -0.47     14.007
   385          H     69    ASN     HN    117       0.31      1.008
   386        CT1     69    ASN     CA    117       0.07     12.011
   387        HB1     69    ASN     HA    117       0.09      1.008
   388        CT2     69    ASN     CB    118      -0.18     12.011
   389        HA2     69    ASN    HB1    118       0.09      1.008
   390        HA2     69    ASN    HB2    118       0.09      1.008
   391         CC     69    ASN     CG    119       0.55     12.011
   392          O     69    ASN    OD1    119      -0.55    15.9994
   393        NH2     69    ASN    ND2    120      -0.62     14.007
   394          H     69    ASN   HD21    120       0.32      1.008
   395          H     69    ASN   HD22    120        0.3      1.008
   396          C     69    ASN      C    121       0.51     12.011
   397          O     69    ASN      O    121      -0.51    15.9994   ; qtot 1
; residue  70 ARG rtp ARG  q +1.0
   398        NH1     70    ARG      N    122      -0.47     14.007
   399          H     70    ARG     HN    122       0.31      1.008
   400        CT1     70    ARG     CA    122       0.07     12.011
   401        HB1     70    ARG     HA    122       0.09      1.008
   402        CT2     70    ARG     CB    123      -0.18     12.011
   403        HA2     70    ARG    HB1    123       0.09      1.008
   404        HA2     70    ARG    HB2    123       0.09      1.008
   405        CT2     70    ARG     CG    124      -0.18     12.011
   406        HA2     70    ARG    HG1    124       0.09      1.008
   407        HA2     70    ARG    HG2    124       0.09      1.008
   408        CT2     70    ARG     CD    125        0.2     12.011
   409        HA2     70    ARG    HD1    125       0.09      1.008
   410        HA2     70    ARG    HD2    125       0.09      1.008
   411        NC2     70    ARG     NE    125       -0.7     14.007
   412         HC     70    ARG     HE    125       0.44      1.008
   413          C     70    ARG     CZ    125       0.64     12.011
   414        NC2     70    ARG    NH1    125       -0.8     14.007
   415         HC     70    ARG   HH11    125       0.46      1.008
   416         HC     70    ARG   HH12    125       0.46      1.008
   417        NC2     70    ARG    NH2    125       -0.8     14.007
   418         HC     70    ARG   HH21    125       0.46      1.008
   419         HC     70    ARG   HH22    125       0.46      1.008
   420          C     70    ARG      C    126       0.51     12.011
   421          O     70    ARG      O    126      -0.51    15.9994   ; qtot 2
; residue  71 THR rtp THR  q  0.0
   422        NH1     71    THR      N    127      -0.47     14.007
   423          H     71    THR     HN    127       0.31      1.008
   424        CT1     71    THR     CA    127       0.07     12.011
   425        HB1     71    THR     HA    127       0.09      1.008
   426        CT1     71    THR     CB    128       0.14     12.011
   427        HA1     71    THR     HB    128       0.09      1.008
   428        OH1     71    THR    OG1    128      -0.66    15.9994
   429          H     71    THR    HG1    128       0.43      1.008
   430        CT3     71    THR    CG2    129      -0.27     12.011
   431        HA3     71    THR   HG21    129       0.09      1.008
   432        HA3     71    THR   HG22    129       0.09      1.008
   433        HA3     71    THR   HG23    129       0.09      1.008
   434          C     71    THR      C    130       0.51     12.011
   435          O     71    THR      O    130      -0.51    15.9994   ; qtot 2
; residue  72 PHE rtp PHE  q  0.0
   436        NH1     72    PHE      N    131      -0.47     14.007
   437          H     72    PHE     HN    131       0.31      1.008
   438        CT1     72    PHE     CA    131       0.07     12.011
   439        HB1     72    PHE     HA    131       0.09      1.008
   440        CT2     72    PHE     CB    132      -0.18     12.011
   441        HA2     72    PHE    HB1    132       0.09      1.008
   442        HA2     72    PHE    HB2    132       0.09      1.008
   443         CA     72    PHE     CG    133          0     12.011
   444         CA     72    PHE    CD1    134     -0.115     12.011
   445         HP     72    PHE    HD1    134      0.115      1.008
   446         CA     72    PHE    CE1    135     -0.115     12.011
   447         HP     72    PHE    HE1    135      0.115      1.008
   448         CA     72    PHE     CZ    136     -0.115     12.011
   449         HP     72    PHE     HZ    136      0.115      1.008
   450         CA     72    PHE    CD2    137     -0.115     12.011
   451         HP     72    PHE    HD2    137      0.115      1.008
   452         CA     72    PHE    CE2    138     -0.115     12.011
   453         HP     72    PHE    HE2    138      0.115      1.008
   454          C     72    PHE      C    139       0.51     12.011
   455          O     72    PHE      O    139      -0.51    15.9994   ; qtot 2
; residue  73 GLU rtp GLU  q -1.0
   456        NH1     73    GLU      N    140      -0.47     14.007
   457          H     73    GLU     HN    140       0.31      1.008
   458        CT1     73    GLU     CA    140       0.07     12.011
   459        HB1     73    GLU     HA    140       0.09      1.008
   460       CT2A     73    GLU     CB    141      -0.18     12.011
   461        HA2     73    GLU    HB1    141       0.09      1.008
   462        HA2     73    GLU    HB2    141       0.09      1.008
   463        CT2     73    GLU     CG    142      -0.28     12.011
   464        HA2     73    GLU    HG1    142       0.09      1.008
   465        HA2     73    GLU    HG2    142       0.09      1.008
   466         CC     73    GLU     CD    142       0.62     12.011
   467         OC     73    GLU    OE1    142      -0.76    15.9994
   468         OC     73    GLU    OE2    142      -0.76    15.9994
   469          C     73    GLU      C    143       0.51     12.011
   470          O     73    GLU      O    143      -0.51    15.9994   ; qtot 1
; residue  74 THR rtp THR  q  0.0
   471        NH1     74    THR      N    144      -0.47     14.007
   472          H     74    THR     HN    144       0.31      1.008
   473        CT1     74    THR     CA    144       0.07     12.011
   474        HB1     74    THR     HA    144       0.09      1.008
   475        CT1     74    THR     CB    145       0.14     12.011
   476        HA1     74    THR     HB    145       0.09      1.008
   477        OH1     74    THR    OG1    145      -0.66    15.9994
   478          H     74    THR    HG1    145       0.43      1.008
   479        CT3     74    THR    CG2    146      -0.27     12.011
   480        HA3     74    THR   HG21    146       0.09      1.008
   481        HA3     74    THR   HG22    146       0.09      1.008
   482        HA3     74    THR   HG23    146       0.09      1.008
   483          C     74    THR      C    147       0.51     12.011
   484          O     74    THR      O    147      -0.51    15.9994   ; qtot 1
; residue  75 LEU rtp LEU  q  0.0
   485        NH1     75    LEU      N    148      -0.47     14.007
   486          H     75    LEU     HN    148       0.31      1.008
   487        CT1     75    LEU     CA    148       0.07     12.011
   488        HB1     75    LEU     HA    148       0.09      1.008
   489        CT2     75    LEU     CB    149      -0.18     12.011
   490        HA2     75    LEU    HB1    149       0.09      1.008
   491        HA2     75    LEU    HB2    149       0.09      1.008
   492        CT1     75    LEU     CG    150      -0.09     12.011
   493        HA1     75    LEU     HG    150       0.09      1.008
   494        CT3     75    LEU    CD1    151      -0.27     12.011
   495        HA3     75    LEU   HD11    151       0.09      1.008
   496        HA3     75    LEU   HD12    151       0.09      1.008
   497        HA3     75    LEU   HD13    151       0.09      1.008
   498        CT3     75    LEU    CD2    152      -0.27     12.011
   499        HA3     75    LEU   HD21    152       0.09      1.008
   500        HA3     75    LEU   HD22    152       0.09      1.008
   501        HA3     75    LEU   HD23    152       0.09      1.008
   502          C     75    LEU      C    153       0.51     12.011
   503          O     75    LEU      O    153      -0.51    15.9994   ; qtot 1
; residue  76 SER rtp SER  q  0.0
   504        NH1     76    SER      N    154      -0.47     14.007
   505          H     76    SER     HN    154       0.31      1.008
   506        CT1     76    SER     CA    154       0.07     12.011
   507        HB1     76    SER     HA    154       0.09      1.008
   508        CT2     76    SER     CB    155       0.05     12.011
   509        HA2     76    SER    HB1    155       0.09      1.008
   510        HA2     76    SER    HB2    155       0.09      1.008
   511        OH1     76    SER     OG    155      -0.66    15.9994
   512          H     76    SER    HG1    155       0.43      1.008
   513          C     76    SER      C    156       0.51     12.011
   514          O     76    SER      O    156      -0.51    15.9994   ; qtot 1
; residue  77 ASP rtp ASP  q -1.0
   515        NH1     77    ASP      N    157      -0.47     14.007
   516          H     77    ASP     HN    157       0.31      1.008
   517        CT1     77    ASP     CA    157       0.07     12.011
   518        HB1     77    ASP     HA    157       0.09      1.008
   519       CT2A     77    ASP     CB    158      -0.28     12.011
   520        HA2     77    ASP    HB1    158       0.09      1.008
   521        HA2     77    ASP    HB2    158       0.09      1.008
   522         CC     77    ASP     CG    158       0.62     12.011
   523         OC     77    ASP    OD1    158      -0.76    15.9994
   524         OC     77    ASP    OD2    158      -0.76    15.9994
   525          C     77    ASP      C    159       0.51     12.011
   526          O     77    ASP      O    159      -0.51    15.9994   ; qtot 0
; residue  78 TRP rtp TRP  q  0.0
   527        NH1     78    TRP      N    160      -0.47     14.007
   528          H     78    TRP     HN    160       0.31      1.008
   529        CT1     78    TRP     CA    160       0.07     12.011
   530        HB1     78    TRP     HA    160       0.09      1.008
   531        CT2     78    TRP     CB    161      -0.18     12.011
   532        HA2     78    TRP    HB1    161       0.09      1.008
   533        HA2     78    TRP    HB2    161       0.09      1.008
   534         CY     78    TRP     CG    162      -0.03     12.011
   535         CA     78    TRP    CD1    162      -0.15     12.011
   536         HP     78    TRP    HD1    162       0.22      1.008
   537         NY     78    TRP    NE1    162      -0.51     14.007
   538          H     78    TRP    HE1    162       0.37      1.008
   539        CPT     78    TRP    CE2    162       0.24     12.011
   540        CPT     78    TRP    CD2    162       0.11     12.011
   541        CAI     78    TRP    CE3    162      -0.25     12.011
   542         HP     78    TRP    HE3    162       0.17      1.008
   543         CA     78    TRP    CZ3    162       -0.2     12.011
   544         HP     78    TRP    HZ3    162       0.14      1.008
   545        CAI     78    TRP    CZ2    162      -0.27     12.011
   546         HP     78    TRP    HZ2    162       0.16      1.008
   547         CA     78    TRP    CH2    162      -0.14     12.011
   548         HP     78    TRP    HH2    162       0.14      1.008
   549          C     78    TRP      C    163       0.51     12.011
   550          O     78    TRP      O    163      -0.51    15.9994   ; qtot 0
; residue  79 GLY rtp GLY  q  0.0
   551        NH1     79    GLY      N    164      -0.47     14.007
   552          H     79    GLY     HN    164       0.31      1.008
   553        CT2     79    GLY     CA    164      -0.02     12.011
   554        HB2     79    GLY    HA1    164       0.09      1.008
   555        HB2     79    GLY    HA2    164       0.09      1.008
   556          C     79    GLY      C    165       0.51     12.011
   557          O     79    GLY      O    165      -0.51    15.9994   ; qtot 0
; residue  80 ILE rtp ILE  q  0.0
   558        NH1     80    ILE      N    166      -0.47     14.007
   559          H     80    ILE     HN    166       0.31      1.008
   560        CT1     80    ILE     CA    166       0.07     12.011
   561        HB1     80    ILE     HA    166       0.09      1.008
   562        CT1     80    ILE     CB    167      -0.09     12.011
   563        HA1     80    ILE     HB    167       0.09      1.008
   564        CT3     80    ILE    CG2    168      -0.27     12.011
   565        HA3     80    ILE   HG21    168       0.09      1.008
   566        HA3     80    ILE   HG22    168       0.09      1.008
   567        HA3     80    ILE   HG23    168       0.09      1.008
   568        CT2     80    ILE    CG1    169      -0.18     12.011
   569        HA2     80    ILE   HG11    169       0.09      1.008
   570        HA2     80    ILE   HG12    169       0.09      1.008
   571        CT3     80    ILE     CD    170      -0.27     12.011
   572        HA3     80    ILE    HD1    170       0.09      1.008
   573        HA3     80    ILE    HD2    170       0.09      1.008
   574        HA3     80    ILE    HD3    170       0.09      1.008
   575          C     80    ILE      C    171       0.51     12.011
   576          O     80    ILE      O    171      -0.51    15.9994   ; qtot 0
; residue  81 LYS rtp LYS  q +1.0
   577        NH1     81    LYS      N    172      -0.47     14.007
   578          H     81    LYS     HN    172       0.31      1.008
   579        CT1     81    LYS     CA    172       0.07     12.011
   580        HB1     81    LYS     HA    172       0.09      1.008
   581        CT2     81    LYS     CB    173      -0.18     12.011
   582        HA2     81    LYS    HB1    173       0.09      1.008
   583        HA2     81    LYS    HB2    173       0.09      1.008
   584        CT2     81    LYS     CG    174      -0.18     12.011
   585        HA2     81    LYS    HG1    174       0.09      1.008
   586        HA2     81    LYS    HG2    174       0.09      1.008
   587        CT2     81    LYS     CD    175      -0.18     12.011
   588        HA2     81    LYS    HD1    175       0.09      1.008
   589        HA2     81    LYS    HD2    175       0.09      1.008
   590        CT2     81    LYS     CE    176       0.21     12.011
   591        HA2     81    LYS    HE1    176       0.05      1.008
   592        HA2     81    LYS    HE2    176       0.05      1.008
   593        NH3     81    LYS     NZ    176       -0.3     14.007
   594         HC     81    LYS    HZ1    176       0.33      1.008
   595         HC     81    LYS    HZ2    176       0.33      1.008
   596         HC     81    LYS    HZ3    176       0.33      1.008
   597          C     81    LYS      C    177       0.51     12.011
   598          O     81    LYS      O    177      -0.51    15.9994   ; qtot 1
; residue  82 LEU rtp LEU  q  0.0
   599        NH1     82    LEU      N    178      -0.47     14.007
   600          H     82    LEU     HN    178       0.31      1.008
   601        CT1     82    LEU     CA    178       0.07     12.011
   602        HB1     82    LEU     HA    178       0.09      1.008
   603        CT2     82    LEU     CB    179      -0.18     12.011
   604        HA2     82    LEU    HB1    179       0.09      1.008
   605        HA2     82    LEU    HB2    179       0.09      1.008
   606        CT1     82    LEU     CG    180      -0.09     12.011
   607        HA1     82    LEU     HG    180       0.09      1.008
   608        CT3     82    LEU    CD1    181      -0.27     12.011
   609        HA3     82    LEU   HD11    181       0.09      1.008
   610        HA3     82    LEU   HD12    181       0.09      1.008
   611        HA3     82    LEU   HD13    181       0.09      1.008
   612        CT3     82    LEU    CD2    182      -0.27     12.011
   613        HA3     82    LEU   HD21    182       0.09      1.008
   614        HA3     82    LEU   HD22    182       0.09      1.008
   615        HA3     82    LEU   HD23    182       0.09      1.008
   616          C     82    LEU      C    183       0.51     12.011
   617          O     82    LEU      O    183      -0.51    15.9994   ; qtot 1
; residue  83 ALA rtp ALA  q  0.0
   618        NH1     83    ALA      N    184      -0.47     14.007
   619          H     83    ALA     HN    184       0.31      1.008
   620        CT1     83    ALA     CA    184       0.07     12.011
   621        HB1     83    ALA     HA    184       0.09      1.008
   622        CT3     83    ALA     CB    185      -0.27     12.011
   623        HA3     83    ALA    HB1    185       0.09      1.008
   624        HA3     83    ALA    HB2    185       0.09      1.008
   625        HA3     83    ALA    HB3    185       0.09      1.008
   626          C     83    ALA      C    186       0.51     12.011
   627          O     83    ALA      O    186      -0.51    15.9994   ; qtot 1
; residue  84 ALA rtp ALA  q  0.0
   628        NH1     84    ALA      N    187      -0.47     14.007
   629          H     84    ALA     HN    187       0.31      1.008
   630        CT1     84    ALA     CA    187       0.07     12.011
   631        HB1     84    ALA     HA    187       0.09      1.008
   632        CT3     84    ALA     CB    188      -0.27     12.011
   633        HA3     84    ALA    HB1    188       0.09      1.008
   634        HA3     84    ALA    HB2    188       0.09      1.008
   635        HA3     84    ALA    HB3    188       0.09      1.008
   636          C     84    ALA      C    189       0.51     12.011
   637          O     84    ALA      O    189      -0.51    15.9994   ; qtot 1
; residue  85 ALA rtp ALA  q  0.0
   638        NH1     85    ALA      N    190      -0.47     14.007
   639          H     85    ALA     HN    190       0.31      1.008
   640        CT1     85    ALA     CA    190       0.07     12.011
   641        HB1     85    ALA     HA    190       0.09      1.008
   642        CT3     85    ALA     CB    191      -0.27     12.011
   643        HA3     85    ALA    HB1    191       0.09      1.008
   644        HA3     85    ALA    HB2    191       0.09      1.008
   645        HA3     85    ALA    HB3    191       0.09      1.008
   646          C     85    ALA      C    192       0.51     12.011
   647          O     85    ALA      O    192      -0.51    15.9994   ; qtot 1
; residue  86 PRO rtp PRO  q  0.0
   648          N     86    PRO      N    193      -0.29     14.007
   649        CP3     86    PRO     CD    193          0     12.011
   650        HA2     86    PRO    HD1    193       0.09      1.008
   651        HA2     86    PRO    HD2    193       0.09      1.008
   652        CP1     86    PRO     CA    193       0.02     12.011
   653        HB1     86    PRO     HA    193       0.09      1.008
   654        CP2     86    PRO     CB    194      -0.18     12.011
   655        HA2     86    PRO    HB1    194       0.09      1.008
   656        HA2     86    PRO    HB2    194       0.09      1.008
   657        CP2     86    PRO     CG    195      -0.18     12.011
   658        HA2     86    PRO    HG1    195       0.09      1.008
   659        HA2     86    PRO    HG2    195       0.09      1.008
   660          C     86    PRO      C    196       0.51     12.011
   661          O     86    PRO      O    196      -0.51    15.9994   ; qtot 1
; residue  87 LYS rtp LYS  q +1.0
   662        NH1     87    LYS      N    197      -0.47     14.007
   663          H     87    LYS     HN    197       0.31      1.008
   664        CT1     87    LYS     CA    197       0.07     12.011
   665        HB1     87    LYS     HA    197       0.09      1.008
   666        CT2     87    LYS     CB    198      -0.18     12.011
   667        HA2     87    LYS    HB1    198       0.09      1.008
   668        HA2     87    LYS    HB2    198       0.09      1.008
   669        CT2     87    LYS     CG    199      -0.18     12.011
   670        HA2     87    LYS    HG1    199       0.09      1.008
   671        HA2     87    LYS    HG2    199       0.09      1.008
   672        CT2     87    LYS     CD    200      -0.18     12.011
   673        HA2     87    LYS    HD1    200       0.09      1.008
   674        HA2     87    LYS    HD2    200       0.09      1.008
   675        CT2     87    LYS     CE    201       0.21     12.011
   676        HA2     87    LYS    HE1    201       0.05      1.008
   677        HA2     87    LYS    HE2    201       0.05      1.008
   678        NH3     87    LYS     NZ    201       -0.3     14.007
   679         HC     87    LYS    HZ1    201       0.33      1.008
   680         HC     87    LYS    HZ2    201       0.33      1.008
   681         HC     87    LYS    HZ3    201       0.33      1.008
   682          C     87    LYS      C    202       0.51     12.011
   683          O     87    LYS      O    202      -0.51    15.9994   ; qtot 2
; residue  88 ASP rtp ASP  q -1.0
   684        NH1     88    ASP      N    203      -0.47     14.007
   685          H     88    ASP     HN    203       0.31      1.008
   686        CT1     88    ASP     CA    203       0.07     12.011
   687        HB1     88    ASP     HA    203       0.09      1.008
   688       CT2A     88    ASP     CB    204      -0.28     12.011
   689        HA2     88    ASP    HB1    204       0.09      1.008
   690        HA2     88    ASP    HB2    204       0.09      1.008
   691         CC     88    ASP     CG    204       0.62     12.011
   692         OC     88    ASP    OD1    204      -0.76    15.9994
   693         OC     88    ASP    OD2    204      -0.76    15.9994
   694          C     88    ASP      C    205       0.51     12.011
   695          O     88    ASP      O    205      -0.51    15.9994   ; qtot 1
; residue  89 ILE rtp ILE  q  0.0
   696        NH1     89    ILE      N    206      -0.47     14.007
   697          H     89    ILE     HN    206       0.31      1.008
   698        CT1     89    ILE     CA    206       0.07     12.011
   699        HB1     89    ILE     HA    206       0.09      1.008
   700        CT1     89    ILE     CB    207      -0.09     12.011
   701        HA1     89    ILE     HB    207       0.09      1.008
   702        CT3     89    ILE    CG2    208      -0.27     12.011
   703        HA3     89    ILE   HG21    208       0.09      1.008
   704        HA3     89    ILE   HG22    208       0.09      1.008
   705        HA3     89    ILE   HG23    208       0.09      1.008
   706        CT2     89    ILE    CG1    209      -0.18     12.011
   707        HA2     89    ILE   HG11    209       0.09      1.008
   708        HA2     89    ILE   HG12    209       0.09      1.008
   709        CT3     89    ILE     CD    210      -0.27     12.011
   710        HA3     89    ILE    HD1    210       0.09      1.008
   711        HA3     89    ILE    HD2    210       0.09      1.008
   712        HA3     89    ILE    HD3    210       0.09      1.008
   713          C     89    ILE      C    211       0.51     12.011
   714          O     89    ILE      O    211      -0.51    15.9994   ; qtot 1
; residue  90 MET rtp MET  q  0.0
   715        NH1     90    MET      N    212      -0.47     14.007
   716          H     90    MET     HN    212       0.31      1.008
   717        CT1     90    MET     CA    212       0.07     12.011
   718        HB1     90    MET     HA    212       0.09      1.008
   719        CT2     90    MET     CB    213      -0.18     12.011
   720        HA2     90    MET    HB1    213       0.09      1.008
   721        HA2     90    MET    HB2    213       0.09      1.008
   722        CT2     90    MET     CG    214      -0.14     12.011
   723        HA2     90    MET    HG1    214       0.09      1.008
   724        HA2     90    MET    HG2    214       0.09      1.008
   725          S     90    MET     SD    214      -0.09      32.06
   726        CT3     90    MET     CE    214      -0.22     12.011
   727        HA3     90    MET    HE1    214       0.09      1.008
   728        HA3     90    MET    HE2    214       0.09      1.008
   729        HA3     90    MET    HE3    214       0.09      1.008
   730          C     90    MET      C    215       0.51     12.011
   731          O     90    MET      O    215      -0.51    15.9994   ; qtot 1
; residue  91 PRO rtp PRO  q  0.0
   732          N     91    PRO      N    216      -0.29     14.007
   733        CP3     91    PRO     CD    216          0     12.011
   734        HA2     91    PRO    HD1    216       0.09      1.008
   735        HA2     91    PRO    HD2    216       0.09      1.008
   736        CP1     91    PRO     CA    216       0.02     12.011
   737        HB1     91    PRO     HA    216       0.09      1.008
   738        CP2     91    PRO     CB    217      -0.18     12.011
   739        HA2     91    PRO    HB1    217       0.09      1.008
   740        HA2     91    PRO    HB2    217       0.09      1.008
   741        CP2     91    PRO     CG    218      -0.18     12.011
   742        HA2     91    PRO    HG1    218       0.09      1.008
   743        HA2     91    PRO    HG2    218       0.09      1.008
   744          C     91    PRO      C    219       0.51     12.011
   745          O     91    PRO      O    219      -0.51    15.9994   ; qtot 1
; residue  92 ALA rtp ALA  q  0.0
   746        NH1     92    ALA      N    220      -0.47     14.007
   747          H     92    ALA     HN    220       0.31      1.008
   748        CT1     92    ALA     CA    220       0.07     12.011
   749        HB1     92    ALA     HA    220       0.09      1.008
   750        CT3     92    ALA     CB    221      -0.27     12.011
   751        HA3     92    ALA    HB1    221       0.09      1.008
   752        HA3     92    ALA    HB2    221       0.09      1.008
   753        HA3     92    ALA    HB3    221       0.09      1.008
   754          C     92    ALA      C    222       0.51     12.011
   755          O     92    ALA      O    222      -0.51    15.9994   ; qtot 1
; residue  93 ASP rtp ASP  q -1.0
   756        NH1     93    ASP      N    223      -0.47     14.007
   757          H     93    ASP     HN    223       0.31      1.008
   758        CT1     93    ASP     CA    223       0.07     12.011
   759        HB1     93    ASP     HA    223       0.09      1.008
   760       CT2A     93    ASP     CB    224      -0.28     12.011
   761        HA2     93    ASP    HB1    224       0.09      1.008
   762        HA2     93    ASP    HB2    224       0.09      1.008
   763         CC     93    ASP     CG    224       0.62     12.011
   764         OC     93    ASP    OD1    224      -0.76    15.9994
   765         OC     93    ASP    OD2    224      -0.76    15.9994
   766          C     93    ASP      C    225       0.51     12.011
   767          O     93    ASP      O    225      -0.51    15.9994   ; qtot 0
; residue  94 SER rtp SER  q  0.0
   768        NH1     94    SER      N    226      -0.47     14.007
   769          H     94    SER     HN    226       0.31      1.008
   770        CT1     94    SER     CA    226       0.07     12.011
   771        HB1     94    SER     HA    226       0.09      1.008
   772        CT2     94    SER     CB    227       0.05     12.011
   773        HA2     94    SER    HB1    227       0.09      1.008
   774        HA2     94    SER    HB2    227       0.09      1.008
   775        OH1     94    SER     OG    227      -0.66    15.9994
   776          H     94    SER    HG1    227       0.43      1.008
   777          C     94    SER      C    228       0.51     12.011
   778          O     94    SER      O    228      -0.51    15.9994   ; qtot 0
; residue  95 ALA rtp ALA  q  0.0
   779        NH1     95    ALA      N    229      -0.47     14.007
   780          H     95    ALA     HN    229       0.31      1.008
   781        CT1     95    ALA     CA    229       0.07     12.011
   782        HB1     95    ALA     HA    229       0.09      1.008
   783        CT3     95    ALA     CB    230      -0.27     12.011
   784        HA3     95    ALA    HB1    230       0.09      1.008
   785        HA3     95    ALA    HB2    230       0.09      1.008
   786        HA3     95    ALA    HB3    230       0.09      1.008
   787          C     95    ALA      C    231       0.51     12.011
   788          O     95    ALA      O    231      -0.51    15.9994   ; qtot 0
; residue  96 TYR rtp TYR  q  0.0
   789        NH1     96    TYR      N    232      -0.47     14.007
   790          H     96    TYR     HN    232       0.31      1.008
   791        CT1     96    TYR     CA    232       0.07     12.011
   792        HB1     96    TYR     HA    232       0.09      1.008
   793        CT2     96    TYR     CB    233      -0.18     12.011
   794        HA2     96    TYR    HB1    233       0.09      1.008
   795        HA2     96    TYR    HB2    233       0.09      1.008
   796         CA     96    TYR     CG    234          0     12.011
   797         CA     96    TYR    CD1    235     -0.115     12.011
   798         HP     96    TYR    HD1    235      0.115      1.008
   799         CA     96    TYR    CE1    236     -0.115     12.011
   800         HP     96    TYR    HE1    236      0.115      1.008
   801         CA     96    TYR     CZ    237       0.11     12.011
   802        OH1     96    TYR     OH    237      -0.54    15.9994
   803          H     96    TYR     HH    237       0.43      1.008
   804         CA     96    TYR    CD2    238     -0.115     12.011
   805         HP     96    TYR    HD2    238      0.115      1.008
   806         CA     96    TYR    CE2    239     -0.115     12.011
   807         HP     96    TYR    HE2    239      0.115      1.008
   808          C     96    TYR      C    240       0.51     12.011
   809          O     96    TYR      O    240      -0.51    15.9994   ; qtot 0
; residue  97 LYS rtp LYS  q +1.0
   810        NH1     97    LYS      N    241      -0.47     14.007
   811          H     97    LYS     HN    241       0.31      1.008
   812        CT1     97    LYS     CA    241       0.07     12.011
   813        HB1     97    LYS     HA    241       0.09      1.008
   814        CT2     97    LYS     CB    242      -0.18     12.011
   815        HA2     97    LYS    HB1    242       0.09      1.008
   816        HA2     97    LYS    HB2    242       0.09      1.008
   817        CT2     97    LYS     CG    243      -0.18     12.011
   818        HA2     97    LYS    HG1    243       0.09      1.008
   819        HA2     97    LYS    HG2    243       0.09      1.008
   820        CT2     97    LYS     CD    244      -0.18     12.011
   821        HA2     97    LYS    HD1    244       0.09      1.008
   822        HA2     97    LYS    HD2    244       0.09      1.008
   823        CT2     97    LYS     CE    245       0.21     12.011
   824        HA2     97    LYS    HE1    245       0.05      1.008
   825        HA2     97    LYS    HE2    245       0.05      1.008
   826        NH3     97    LYS     NZ    245       -0.3     14.007
   827         HC     97    LYS    HZ1    245       0.33      1.008
   828         HC     97    LYS    HZ2    245       0.33      1.008
   829         HC     97    LYS    HZ3    245       0.33      1.008
   830          C     97    LYS      C    246       0.51     12.011
   831          O     97    LYS      O    246      -0.51    15.9994   ; qtot 1
; residue  98 LYS rtp LYS  q +1.0
   832        NH1     98    LYS      N    247      -0.47     14.007
   833          H     98    LYS     HN    247       0.31      1.008
   834        CT1     98    LYS     CA    247       0.07     12.011
   835        HB1     98    LYS     HA    247       0.09      1.008
   836        CT2     98    LYS     CB    248      -0.18     12.011
   837        HA2     98    LYS    HB1    248       0.09      1.008
   838        HA2     98    LYS    HB2    248       0.09      1.008
   839        CT2     98    LYS     CG    249      -0.18     12.011
   840        HA2     98    LYS    HG1    249       0.09      1.008
   841        HA2     98    LYS    HG2    249       0.09      1.008
   842        CT2     98    LYS     CD    250      -0.18     12.011
   843        HA2     98    LYS    HD1    250       0.09      1.008
   844        HA2     98    LYS    HD2    250       0.09      1.008
   845        CT2     98    LYS     CE    251       0.21     12.011
   846        HA2     98    LYS    HE1    251       0.05      1.008
   847        HA2     98    LYS    HE2    251       0.05      1.008
   848        NH3     98    LYS     NZ    251       -0.3     14.007
   849         HC     98    LYS    HZ1    251       0.33      1.008
   850         HC     98    LYS    HZ2    251       0.33      1.008
   851         HC     98    LYS    HZ3    251       0.33      1.008
   852          C     98    LYS      C    252       0.51     12.011
   853          O     98    LYS      O    252      -0.51    15.9994   ; qtot 2
; residue  99 ASP rtp ASP  q -1.0
   854        NH1     99    ASP      N    253      -0.47     14.007
   855          H     99    ASP     HN    253       0.31      1.008
   856        CT1     99    ASP     CA    253       0.07     12.011
   857        HB1     99    ASP     HA    253       0.09      1.008
   858       CT2A     99    ASP     CB    254      -0.28     12.011
   859        HA2     99    ASP    HB1    254       0.09      1.008
   860        HA2     99    ASP    HB2    254       0.09      1.008
   861         CC     99    ASP     CG    254       0.62     12.011
   862         OC     99    ASP    OD1    254      -0.76    15.9994
   863         OC     99    ASP    OD2    254      -0.76    15.9994
   864          C     99    ASP      C    255       0.51     12.011
   865          O     99    ASP      O    255      -0.51    15.9994   ; qtot 1
; residue 100 GLU rtp GLU  q -1.0
   866        NH1    100    GLU      N    256      -0.47     14.007
   867          H    100    GLU     HN    256       0.31      1.008
   868        CT1    100    GLU     CA    256       0.07     12.011
   869        HB1    100    GLU     HA    256       0.09      1.008
   870       CT2A    100    GLU     CB    257      -0.18     12.011
   871        HA2    100    GLU    HB1    257       0.09      1.008
   872        HA2    100    GLU    HB2    257       0.09      1.008
   873        CT2    100    GLU     CG    258      -0.28     12.011
   874        HA2    100    GLU    HG1    258       0.09      1.008
   875        HA2    100    GLU    HG2    258       0.09      1.008
   876         CC    100    GLU     CD    258       0.62     12.011
   877         OC    100    GLU    OE1    258      -0.76    15.9994
   878         OC    100    GLU    OE2    258      -0.76    15.9994
   879          C    100    GLU      C    259       0.51     12.011
   880          O    100    GLU      O    259      -0.51    15.9994   ; qtot 0
; residue 101 LYS rtp LYS  q +1.0
   881        NH1    101    LYS      N    260      -0.47     14.007
   882          H    101    LYS     HN    260       0.31      1.008
   883        CT1    101    LYS     CA    260       0.07     12.011
   884        HB1    101    LYS     HA    260       0.09      1.008
   885        CT2    101    LYS     CB    261      -0.18     12.011
   886        HA2    101    LYS    HB1    261       0.09      1.008
   887        HA2    101    LYS    HB2    261       0.09      1.008
   888        CT2    101    LYS     CG    262      -0.18     12.011
   889        HA2    101    LYS    HG1    262       0.09      1.008
   890        HA2    101    LYS    HG2    262       0.09      1.008
   891        CT2    101    LYS     CD    263      -0.18     12.011
   892        HA2    101    LYS    HD1    263       0.09      1.008
   893        HA2    101    LYS    HD2    263       0.09      1.008
   894        CT2    101    LYS     CE    264       0.21     12.011
   895        HA2    101    LYS    HE1    264       0.05      1.008
   896        HA2    101    LYS    HE2    264       0.05      1.008
   897        NH3    101    LYS     NZ    264       -0.3     14.007
   898         HC    101    LYS    HZ1    264       0.33      1.008
   899         HC    101    LYS    HZ2    264       0.33      1.008
   900         HC    101    LYS    HZ3    264       0.33      1.008
   901          C    101    LYS      C    265       0.51     12.011
   902          O    101    LYS      O    265      -0.51    15.9994   ; qtot 1
; residue 102 VAL rtp VAL  q  0.0
   903        NH1    102    VAL      N    266      -0.47     14.007
   904          H    102    VAL     HN    266       0.31      1.008
   905        CT1    102    VAL     CA    266       0.07     12.011
   906        HB1    102    VAL     HA    266       0.09      1.008
   907        CT1    102    VAL     CB    267      -0.09     12.011
   908        HA1    102    VAL     HB    267       0.09      1.008
   909        CT3    102    VAL    CG1    268      -0.27     12.011
   910        HA3    102    VAL   HG11    268       0.09      1.008
   911        HA3    102    VAL   HG12    268       0.09      1.008
   912        HA3    102    VAL   HG13    268       0.09      1.008
   913        CT3    102    VAL    CG2    269      -0.27     12.011
   914        HA3    102    VAL   HG21    269       0.09      1.008
   915        HA3    102    VAL   HG22    269       0.09      1.008
   916        HA3    102    VAL   HG23    269       0.09      1.008
   917          C    102    VAL      C    270       0.51     12.011
   918          O    102    VAL      O    270      -0.51    15.9994   ; qtot 1
; residue 103 GLN rtp GLN  q  0.0
   919        NH1    103    GLN      N    271      -0.47     14.007
   920          H    103    GLN     HN    271       0.31      1.008
   921        CT1    103    GLN     CA    271       0.07     12.011
   922        HB1    103    GLN     HA    271       0.09      1.008
   923        CT2    103    GLN     CB    272      -0.18     12.011
   924        HA2    103    GLN    HB1    272       0.09      1.008
   925        HA2    103    GLN    HB2    272       0.09      1.008
   926        CT2    103    GLN     CG    273      -0.18     12.011
   927        HA2    103    GLN    HG1    273       0.09      1.008
   928        HA2    103    GLN    HG2    273       0.09      1.008
   929         CC    103    GLN     CD    274       0.55     12.011
   930          O    103    GLN    OE1    274      -0.55    15.9994
   931        NH2    103    GLN    NE2    275      -0.62     14.007
   932          H    103    GLN   HE21    275       0.32      1.008
   933          H    103    GLN   HE22    275        0.3      1.008
   934          C    103    GLN      C    276       0.51     12.011
   935          O    103    GLN      O    276      -0.51    15.9994   ; qtot 1
; residue 104 ASN rtp ASN  q  0.0
   936        NH1    104    ASN      N    277      -0.47     14.007
   937          H    104    ASN     HN    277       0.31      1.008
   938        CT1    104    ASN     CA    277       0.07     12.011
   939        HB1    104    ASN     HA    277       0.09      1.008
   940        CT2    104    ASN     CB    278      -0.18     12.011
   941        HA2    104    ASN    HB1    278       0.09      1.008
   942        HA2    104    ASN    HB2    278       0.09      1.008
   943         CC    104    ASN     CG    279       0.55     12.011
   944          O    104    ASN    OD1    279      -0.55    15.9994
   945        NH2    104    ASN    ND2    280      -0.62     14.007
   946          H    104    ASN   HD21    280       0.32      1.008
   947          H    104    ASN   HD22    280        0.3      1.008
   948          C    104    ASN      C    281       0.51     12.011
   949          O    104    ASN      O    281      -0.51    15.9994   ; qtot 1
; residue 105 ILE rtp ILE  q  0.0
   950        NH1    105    ILE      N    282      -0.47     14.007
   951          H    105    ILE     HN    282       0.31      1.008
   952        CT1    105    ILE     CA    282       0.07     12.011
   953        HB1    105    ILE     HA    282       0.09      1.008
   954        CT1    105    ILE     CB    283      -0.09     12.011
   955        HA1    105    ILE     HB    283       0.09      1.008
   956        CT3    105    ILE    CG2    284      -0.27     12.011
   957        HA3    105    ILE   HG21    284       0.09      1.008
   958        HA3    105    ILE   HG22    284       0.09      1.008
   959        HA3    105    ILE   HG23    284       0.09      1.008
   960        CT2    105    ILE    CG1    285      -0.18     12.011
   961        HA2    105    ILE   HG11    285       0.09      1.008
   962        HA2    105    ILE   HG12    285       0.09      1.008
   963        CT3    105    ILE     CD    286      -0.27     12.011
   964        HA3    105    ILE    HD1    286       0.09      1.008
   965        HA3    105    ILE    HD2    286       0.09      1.008
   966        HA3    105    ILE    HD3    286       0.09      1.008
   967          C    105    ILE      C    287       0.51     12.011
   968          O    105    ILE      O    287      -0.51    15.9994   ; qtot 1
; residue 106 GLY rtp GLY  q  0.0
   969        NH1    106    GLY      N    288      -0.47     14.007
   970          H    106    GLY     HN    288       0.31      1.008
   971        CT2    106    GLY     CA    288      -0.02     12.011
   972        HB2    106    GLY    HA1    288       0.09      1.008
   973        HB2    106    GLY    HA2    288       0.09      1.008
   974          C    106    GLY      C    289       0.51     12.011
   975          O    106    GLY      O    289      -0.51    15.9994   ; qtot 1
; residue 107 ASN rtp ASN  q  0.0
   976        NH1    107    ASN      N    290      -0.47     14.007
   977          H    107    ASN     HN    290       0.31      1.008
   978        CT1    107    ASN     CA    290       0.07     12.011
   979        HB1    107    ASN     HA    290       0.09      1.008
   980        CT2    107    ASN     CB    291      -0.18     12.011
   981        HA2    107    ASN    HB1    291       0.09      1.008
   982        HA2    107    ASN    HB2    291       0.09      1.008
   983         CC    107    ASN     CG    292       0.55     12.011
   984          O    107    ASN    OD1    292      -0.55    15.9994
   985        NH2    107    ASN    ND2    293      -0.62     14.007
   986          H    107    ASN   HD21    293       0.32      1.008
   987          H    107    ASN   HD22    293        0.3      1.008
   988          C    107    ASN      C    294       0.51     12.011
   989          O    107    ASN      O    294      -0.51    15.9994   ; qtot 1
; residue 108 HIS rtp HSE  q  0.0
   990        NH1    108    HIS      N    295      -0.47     14.007
   991          H    108    HIS     HN    295       0.31      1.008
   992        CT1    108    HIS     CA    295       0.07     12.011
   993        HB1    108    HIS     HA    295       0.09      1.008
   994        CT2    108    HIS     CB    296      -0.08     12.011
   995        HA2    108    HIS    HB1    296       0.09      1.008
   996        HA2    108    HIS    HB2    296       0.09      1.008
   997        NR2    108    HIS    ND1    296       -0.7     14.007
   998       CPH1    108    HIS     CG    296       0.22     12.011
   999       CPH2    108    HIS    CE1    296       0.25     12.011
  1000        HR1    108    HIS    HE1    296       0.13      1.008
  1001        NR1    108    HIS    NE2    297      -0.36     14.007
  1002          H    108    HIS    HE2    297       0.32      1.008
  1003       CPH1    108    HIS    CD2    297      -0.05     12.011
  1004        HR3    108    HIS    HD2    297       0.09      1.008
  1005          C    108    HIS      C    298       0.51     12.011
  1006          O    108    HIS      O    298      -0.51    15.9994   ; qtot 1
; residue 109 ARG rtp ARG  q +1.0
  1007        NH1    109    ARG      N    299      -0.47     14.007
  1008          H    109    ARG     HN    299       0.31      1.008
  1009        CT1    109    ARG     CA    299       0.07     12.011
  1010        HB1    109    ARG     HA    299       0.09      1.008
  1011        CT2    109    ARG     CB    300      -0.18     12.011
  1012        HA2    109    ARG    HB1    300       0.09      1.008
  1013        HA2    109    ARG    HB2    300       0.09      1.008
  1014        CT2    109    ARG     CG    301      -0.18     12.011
  1015        HA2    109    ARG    HG1    301       0.09      1.008
  1016        HA2    109    ARG    HG2    301       0.09      1.008
  1017        CT2    109    ARG     CD    302        0.2     12.011
  1018        HA2    109    ARG    HD1    302       0.09      1.008
  1019        HA2    109    ARG    HD2    302       0.09      1.008
  1020        NC2    109    ARG     NE    302       -0.7     14.007
  1021         HC    109    ARG     HE    302       0.44      1.008
  1022          C    109    ARG     CZ    302       0.64     12.011
  1023        NC2    109    ARG    NH1    302       -0.8     14.007
  1024         HC    109    ARG   HH11    302       0.46      1.008
  1025         HC    109    ARG   HH12    302       0.46      1.008
  1026        NC2    109    ARG    NH2    302       -0.8     14.007
  1027         HC    109    ARG   HH21    302       0.46      1.008
  1028         HC    109    ARG   HH22    302       0.46      1.008
  1029          C    109    ARG      C    303       0.51     12.011
  1030          O    109    ARG      O    303      -0.51    15.9994   ; qtot 2
; residue 110 GLU rtp GLU  q -1.0
  1031        NH1    110    GLU      N    304      -0.47     14.007
  1032          H    110    GLU     HN    304       0.31      1.008
  1033        CT1    110    GLU     CA    304       0.07     12.011
  1034        HB1    110    GLU     HA    304       0.09      1.008
  1035       CT2A    110    GLU     CB    305      -0.18     12.011
  1036        HA2    110    GLU    HB1    305       0.09      1.008
  1037        HA2    110    GLU    HB2    305       0.09      1.008
  1038        CT2    110    GLU     CG    306      -0.28     12.011
  1039        HA2    110    GLU    HG1    306       0.09      1.008
  1040        HA2    110    GLU    HG2    306       0.09      1.008
  1041         CC    110    GLU     CD    306       0.62     12.011
  1042         OC    110    GLU    OE1    306      -0.76    15.9994
  1043         OC    110    GLU    OE2    306      -0.76    15.9994
  1044          C    110    GLU      C    307       0.51     12.011
  1045          O    110    GLU      O    307      -0.51    15.9994   ; qtot 1
; residue 111 PRO rtp PRO  q  0.0
  1046          N    111    PRO      N    308      -0.29     14.007
  1047        CP3    111    PRO     CD    308          0     12.011
  1048        HA2    111    PRO    HD1    308       0.09      1.008
  1049        HA2    111    PRO    HD2    308       0.09      1.008
  1050        CP1    111    PRO     CA    308       0.02     12.011
  1051        HB1    111    PRO     HA    308       0.09      1.008
  1052        CP2    111    PRO     CB    309      -0.18     12.011
  1053        HA2    111    PRO    HB1    309       0.09      1.008
  1054        HA2    111    PRO    HB2    309       0.09      1.008
  1055        CP2    111    PRO     CG    310      -0.18     12.011
  1056        HA2    111    PRO    HG1    310       0.09      1.008
  1057        HA2    111    PRO    HG2    310       0.09      1.008
  1058          C    111    PRO      C    311       0.51     12.011
  1059          O    111    PRO      O    311      -0.51    15.9994   ; qtot 1
; residue 112 ASN rtp ASN  q  0.0
  1060        NH1    112    ASN      N    312      -0.47     14.007
  1061          H    112    ASN     HN    312       0.31      1.008
  1062        CT1    112    ASN     CA    312       0.07     12.011
  1063        HB1    112    ASN     HA    312       0.09      1.008
  1064        CT2    112    ASN     CB    313      -0.18     12.011
  1065        HA2    112    ASN    HB1    313       0.09      1.008
  1066        HA2    112    ASN    HB2    313       0.09      1.008
  1067         CC    112    ASN     CG    314       0.55     12.011
  1068          O    112    ASN    OD1    314      -0.55    15.9994
  1069        NH2    112    ASN    ND2    315      -0.62     14.007
  1070          H    112    ASN   HD21    315       0.32      1.008
  1071          H    112    ASN   HD22    315        0.3      1.008
  1072          C    112    ASN      C    316       0.51     12.011
  1073          O    112    ASN      O    316      -0.51    15.9994   ; qtot 1
; residue 113 LEU rtp LEU  q  0.0
  1074        NH1    113    LEU      N    317      -0.47     14.007
  1075          H    113    LEU     HN    317       0.31      1.008
  1076        CT1    113    LEU     CA    317       0.07     12.011
  1077        HB1    113    LEU     HA    317       0.09      1.008
  1078        CT2    113    LEU     CB    318      -0.18     12.011
  1079        HA2    113    LEU    HB1    318       0.09      1.008
  1080        HA2    113    LEU    HB2    318       0.09      1.008
  1081        CT1    113    LEU     CG    319      -0.09     12.011
  1082        HA1    113    LEU     HG    319       0.09      1.008
  1083        CT3    113    LEU    CD1    320      -0.27     12.011
  1084        HA3    113    LEU   HD11    320       0.09      1.008
  1085        HA3    113    LEU   HD12    320       0.09      1.008
  1086        HA3    113    LEU   HD13    320       0.09      1.008
  1087        CT3    113    LEU    CD2    321      -0.27     12.011
  1088        HA3    113    LEU   HD21    321       0.09      1.008
  1089        HA3    113    LEU   HD22    321       0.09      1.008
  1090        HA3    113    LEU   HD23    321       0.09      1.008
  1091          C    113    LEU      C    322       0.51     12.011
  1092          O    113    LEU      O    322      -0.51    15.9994   ; qtot 1
; residue 114 GLU rtp GLU  q -1.0
  1093        NH1    114    GLU      N    323      -0.47     14.007
  1094          H    114    GLU     HN    323       0.31      1.008
  1095        CT1    114    GLU     CA    323       0.07     12.011
  1096        HB1    114    GLU     HA    323       0.09      1.008
  1097       CT2A    114    GLU     CB    324      -0.18     12.011
  1098        HA2    114    GLU    HB1    324       0.09      1.008
  1099        HA2    114    GLU    HB2    324       0.09      1.008
  1100        CT2    114    GLU     CG    325      -0.28     12.011
  1101        HA2    114    GLU    HG1    325       0.09      1.008
  1102        HA2    114    GLU    HG2    325       0.09      1.008
  1103         CC    114    GLU     CD    325       0.62     12.011
  1104         OC    114    GLU    OE1    325      -0.76    15.9994
  1105         OC    114    GLU    OE2    325      -0.76    15.9994
  1106          C    114    GLU      C    326       0.51     12.011
  1107          O    114    GLU      O    326      -0.51    15.9994   ; qtot 0
; residue 115 ILE rtp ILE  q  0.0
  1108        NH1    115    ILE      N    327      -0.47     14.007
  1109          H    115    ILE     HN    327       0.31      1.008
  1110        CT1    115    ILE     CA    327       0.07     12.011
  1111        HB1    115    ILE     HA    327       0.09      1.008
  1112        CT1    115    ILE     CB    328      -0.09     12.011
  1113        HA1    115    ILE     HB    328       0.09      1.008
  1114        CT3    115    ILE    CG2    329      -0.27     12.011
  1115        HA3    115    ILE   HG21    329       0.09      1.008
  1116        HA3    115    ILE   HG22    329       0.09      1.008
  1117        HA3    115    ILE   HG23    329       0.09      1.008
  1118        CT2    115    ILE    CG1    330      -0.18     12.011
  1119        HA2    115    ILE   HG11    330       0.09      1.008
  1120        HA2    115    ILE   HG12    330       0.09      1.008
  1121        CT3    115    ILE     CD    331      -0.27     12.011
  1122        HA3    115    ILE    HD1    331       0.09      1.008
  1123        HA3    115    ILE    HD2    331       0.09      1.008
  1124        HA3    115    ILE    HD3    331       0.09      1.008
  1125          C    115    ILE      C    332       0.51     12.011
  1126          O    115    ILE      O    332      -0.51    15.9994   ; qtot 0
; residue 116 ILE rtp ILE  q  0.0
  1127        NH1    116    ILE      N    333      -0.47     14.007
  1128          H    116    ILE     HN    333       0.31      1.008
  1129        CT1    116    ILE     CA    333       0.07     12.011
  1130        HB1    116    ILE     HA    333       0.09      1.008
  1131        CT1    116    ILE     CB    334      -0.09     12.011
  1132        HA1    116    ILE     HB    334       0.09      1.008
  1133        CT3    116    ILE    CG2    335      -0.27     12.011
  1134        HA3    116    ILE   HG21    335       0.09      1.008
  1135        HA3    116    ILE   HG22    335       0.09      1.008
  1136        HA3    116    ILE   HG23    335       0.09      1.008
  1137        CT2    116    ILE    CG1    336      -0.18     12.011
  1138        HA2    116    ILE   HG11    336       0.09      1.008
  1139        HA2    116    ILE   HG12    336       0.09      1.008
  1140        CT3    116    ILE     CD    337      -0.27     12.011
  1141        HA3    116    ILE    HD1    337       0.09      1.008
  1142        HA3    116    ILE    HD2    337       0.09      1.008
  1143        HA3    116    ILE    HD3    337       0.09      1.008
  1144          C    116    ILE      C    338       0.51     12.011
  1145          O    116    ILE      O    338      -0.51    15.9994   ; qtot 0
; residue 117 ALA rtp ALA  q  0.0
  1146        NH1    117    ALA      N    339      -0.47     14.007
  1147          H    117    ALA     HN    339       0.31      1.008
  1148        CT1    117    ALA     CA    339       0.07     12.011
  1149        HB1    117    ALA     HA    339       0.09      1.008
  1150        CT3    117    ALA     CB    340      -0.27     12.011
  1151        HA3    117    ALA    HB1    340       0.09      1.008
  1152        HA3    117    ALA    HB2    340       0.09      1.008
  1153        HA3    117    ALA    HB3    340       0.09      1.008
  1154          C    117    ALA      C    341       0.51     12.011
  1155          O    117    ALA      O    341      -0.51    15.9994   ; qtot 0
; residue 118 ALA rtp ALA  q  0.0
  1156        NH1    118    ALA      N    342      -0.47     14.007
  1157          H    118    ALA     HN    342       0.31      1.008
  1158        CT1    118    ALA     CA    342       0.07     12.011
  1159        HB1    118    ALA     HA    342       0.09      1.008
  1160        CT3    118    ALA     CB    343      -0.27     12.011
  1161        HA3    118    ALA    HB1    343       0.09      1.008
  1162        HA3    118    ALA    HB2    343       0.09      1.008
  1163        HA3    118    ALA    HB3    343       0.09      1.008
  1164          C    118    ALA      C    344       0.51     12.011
  1165          O    118    ALA      O    344      -0.51    15.9994   ; qtot 0
; residue 119 ALA rtp ALA  q  0.0
  1166        NH1    119    ALA      N    345      -0.47     14.007
  1167          H    119    ALA     HN    345       0.31      1.008
  1168        CT1    119    ALA     CA    345       0.07     12.011
  1169        HB1    119    ALA     HA    345       0.09      1.008
  1170        CT3    119    ALA     CB    346      -0.27     12.011
  1171        HA3    119    ALA    HB1    346       0.09      1.008
  1172        HA3    119    ALA    HB2    346       0.09      1.008
  1173        HA3    119    ALA    HB3    346       0.09      1.008
  1174          C    119    ALA      C    347       0.51     12.011
  1175          O    119    ALA      O    347      -0.51    15.9994   ; qtot 0
; residue 120 ASN rtp ASN  q  0.0
  1176        NH1    120    ASN      N    348      -0.47     14.007
  1177          H    120    ASN     HN    348       0.31      1.008
  1178        CT1    120    ASN     CA    348       0.07     12.011
  1179        HB1    120    ASN     HA    348       0.09      1.008
  1180        CT2    120    ASN     CB    349      -0.18     12.011
  1181        HA2    120    ASN    HB1    349       0.09      1.008
  1182        HA2    120    ASN    HB2    349       0.09      1.008
  1183         CC    120    ASN     CG    350       0.55     12.011
  1184          O    120    ASN    OD1    350      -0.55    15.9994
  1185        NH2    120    ASN    ND2    351      -0.62     14.007
  1186          H    120    ASN   HD21    351       0.32      1.008
  1187          H    120    ASN   HD22    351        0.3      1.008
  1188          C    120    ASN      C    352       0.51     12.011
  1189          O    120    ASN      O    352      -0.51    15.9994   ; qtot 0
; residue 121 PRO rtp PRO  q  0.0
  1190          N    121    PRO      N    353      -0.29     14.007
  1191        CP3    121    PRO     CD    353          0     12.011
  1192        HA2    121    PRO    HD1    353       0.09      1.008
  1193        HA2    121    PRO    HD2    353       0.09      1.008
  1194        CP1    121    PRO     CA    353       0.02     12.011
  1195        HB1    121    PRO     HA    353       0.09      1.008
  1196        CP2    121    PRO     CB    354      -0.18     12.011
  1197        HA2    121    PRO    HB1    354       0.09      1.008
  1198        HA2    121    PRO    HB2    354       0.09      1.008
  1199        CP2    121    PRO     CG    355      -0.18     12.011
  1200        HA2    121    PRO    HG1    355       0.09      1.008
  1201        HA2    121    PRO    HG2    355       0.09      1.008
  1202          C    121    PRO      C    356       0.51     12.011
  1203          O    121    PRO      O    356      -0.51    15.9994   ; qtot 0
; residue 122 GLU rtp GLU  q -1.0
  1204        NH1    122    GLU      N    357      -0.47     14.007
  1205          H    122    GLU     HN    357       0.31      1.008
  1206        CT1    122    GLU     CA    357       0.07     12.011
  1207        HB1    122    GLU     HA    357       0.09      1.008
  1208       CT2A    122    GLU     CB    358      -0.18     12.011
  1209        HA2    122    GLU    HB1    358       0.09      1.008
  1210        HA2    122    GLU    HB2    358       0.09      1.008
  1211        CT2    122    GLU     CG    359      -0.28     12.011
  1212        HA2    122    GLU    HG1    359       0.09      1.008
  1213        HA2    122    GLU    HG2    359       0.09      1.008
  1214         CC    122    GLU     CD    359       0.62     12.011
  1215         OC    122    GLU    OE1    359      -0.76    15.9994
  1216         OC    122    GLU    OE2    359      -0.76    15.9994
  1217          C    122    GLU      C    360       0.51     12.011
  1218          O    122    GLU      O    360      -0.51    15.9994   ; qtot -1
; residue 123 LEU rtp LEU  q  0.0
  1219        NH1    123    LEU      N    361      -0.47     14.007
  1220          H    123    LEU     HN    361       0.31      1.008
  1221        CT1    123    LEU     CA    361       0.07     12.011
  1222        HB1    123    LEU     HA    361       0.09      1.008
  1223        CT2    123    LEU     CB    362      -0.18     12.011
  1224        HA2    123    LEU    HB1    362       0.09      1.008
  1225        HA2    123    LEU    HB2    362       0.09      1.008
  1226        CT1    123    LEU     CG    363      -0.09     12.011
  1227        HA1    123    LEU     HG    363       0.09      1.008
  1228        CT3    123    LEU    CD1    364      -0.27     12.011
  1229        HA3    123    LEU   HD11    364       0.09      1.008
  1230        HA3    123    LEU   HD12    364       0.09      1.008
  1231        HA3    123    LEU   HD13    364       0.09      1.008
  1232        CT3    123    LEU    CD2    365      -0.27     12.011
  1233        HA3    123    LEU   HD21    365       0.09      1.008
  1234        HA3    123    LEU   HD22    365       0.09      1.008
  1235        HA3    123    LEU   HD23    365       0.09      1.008
  1236          C    123    LEU      C    366       0.51     12.011
  1237          O    123    LEU      O    366      -0.51    15.9994   ; qtot -1
; residue 124 VAL rtp VAL  q  0.0
  1238        NH1    124    VAL      N    367      -0.47     14.007
  1239          H    124    VAL     HN    367       0.31      1.008
  1240        CT1    124    VAL     CA    367       0.07     12.011
  1241        HB1    124    VAL     HA    367       0.09      1.008
  1242        CT1    124    VAL     CB    368      -0.09     12.011
  1243        HA1    124    VAL     HB    368       0.09      1.008
  1244        CT3    124    VAL    CG1    369      -0.27     12.011
  1245        HA3    124    VAL   HG11    369       0.09      1.008
  1246        HA3    124    VAL   HG12    369       0.09      1.008
  1247        HA3    124    VAL   HG13    369       0.09      1.008
  1248        CT3    124    VAL    CG2    370      -0.27     12.011
  1249        HA3    124    VAL   HG21    370       0.09      1.008
  1250        HA3    124    VAL   HG22    370       0.09      1.008
  1251        HA3    124    VAL   HG23    370       0.09      1.008
  1252          C    124    VAL      C    371       0.51     12.011
  1253          O    124    VAL      O    371      -0.51    15.9994   ; qtot -1
; residue 125 ILE rtp ILE  q  0.0
  1254        NH1    125    ILE      N    372      -0.47     14.007
  1255          H    125    ILE     HN    372       0.31      1.008
  1256        CT1    125    ILE     CA    372       0.07     12.011
  1257        HB1    125    ILE     HA    372       0.09      1.008
  1258        CT1    125    ILE     CB    373      -0.09     12.011
  1259        HA1    125    ILE     HB    373       0.09      1.008
  1260        CT3    125    ILE    CG2    374      -0.27     12.011
  1261        HA3    125    ILE   HG21    374       0.09      1.008
  1262        HA3    125    ILE   HG22    374       0.09      1.008
  1263        HA3    125    ILE   HG23    374       0.09      1.008
  1264        CT2    125    ILE    CG1    375      -0.18     12.011
  1265        HA2    125    ILE   HG11    375       0.09      1.008
  1266        HA2    125    ILE   HG12    375       0.09      1.008
  1267        CT3    125    ILE     CD    376      -0.27     12.011
  1268        HA3    125    ILE    HD1    376       0.09      1.008
  1269        HA3    125    ILE    HD2    376       0.09      1.008
  1270        HA3    125    ILE    HD3    376       0.09      1.008
  1271          C    125    ILE      C    377       0.51     12.011
  1272          O    125    ILE      O    377      -0.51    15.9994   ; qtot -1
; residue 126 VAL rtp VAL  q  0.0
  1273        NH1    126    VAL      N    378      -0.47     14.007
  1274          H    126    VAL     HN    378       0.31      1.008
  1275        CT1    126    VAL     CA    378       0.07     12.011
  1276        HB1    126    VAL     HA    378       0.09      1.008
  1277        CT1    126    VAL     CB    379      -0.09     12.011
  1278        HA1    126    VAL     HB    379       0.09      1.008
  1279        CT3    126    VAL    CG1    380      -0.27     12.011
  1280        HA3    126    VAL   HG11    380       0.09      1.008
  1281        HA3    126    VAL   HG12    380       0.09      1.008
  1282        HA3    126    VAL   HG13    380       0.09      1.008
  1283        CT3    126    VAL    CG2    381      -0.27     12.011
  1284        HA3    126    VAL   HG21    381       0.09      1.008
  1285        HA3    126    VAL   HG22    381       0.09      1.008
  1286        HA3    126    VAL   HG23    381       0.09      1.008
  1287          C    126    VAL      C    382       0.51     12.011
  1288          O    126    VAL      O    382      -0.51    15.9994   ; qtot -1
; residue 127 GLY rtp GLY  q  0.0
  1289        NH1    127    GLY      N    383      -0.47     14.007
  1290          H    127    GLY     HN    383       0.31      1.008
  1291        CT2    127    GLY     CA    383      -0.02     12.011
  1292        HB2    127    GLY    HA1    383       0.09      1.008
  1293        HB2    127    GLY    HA2    383       0.09      1.008
  1294          C    127    GLY      C    384       0.51     12.011
  1295          O    127    GLY      O    384      -0.51    15.9994   ; qtot -1
; residue 128 GLN rtp GLN  q  0.0
  1296        NH1    128    GLN      N    385      -0.47     14.007
  1297          H    128    GLN     HN    385       0.31      1.008
  1298        CT1    128    GLN     CA    385       0.07     12.011
  1299        HB1    128    GLN     HA    385       0.09      1.008
  1300        CT2    128    GLN     CB    386      -0.18     12.011
  1301        HA2    128    GLN    HB1    386       0.09      1.008
  1302        HA2    128    GLN    HB2    386       0.09      1.008
  1303        CT2    128    GLN     CG    387      -0.18     12.011
  1304        HA2    128    GLN    HG1    387       0.09      1.008
  1305        HA2    128    GLN    HG2    387       0.09      1.008
  1306         CC    128    GLN     CD    388       0.55     12.011
  1307          O    128    GLN    OE1    388      -0.55    15.9994
  1308        NH2    128    GLN    NE2    389      -0.62     14.007
  1309          H    128    GLN   HE21    389       0.32      1.008
  1310          H    128    GLN   HE22    389        0.3      1.008
  1311          C    128    GLN      C    390       0.51     12.011
  1312          O    128    GLN      O    390      -0.51    15.9994   ; qtot -1
; residue 129 ARG rtp ARG  q +1.0
  1313        NH1    129    ARG      N    391      -0.47     14.007
  1314          H    129    ARG     HN    391       0.31      1.008
  1315        CT1    129    ARG     CA    391       0.07     12.011
  1316        HB1    129    ARG     HA    391       0.09      1.008
  1317        CT2    129    ARG     CB    392      -0.18     12.011
  1318        HA2    129    ARG    HB1    392       0.09      1.008
  1319        HA2    129    ARG    HB2    392       0.09      1.008
  1320        CT2    129    ARG     CG    393      -0.18     12.011
  1321        HA2    129    ARG    HG1    393       0.09      1.008
  1322        HA2    129    ARG    HG2    393       0.09      1.008
  1323        CT2    129    ARG     CD    394        0.2     12.011
  1324        HA2    129    ARG    HD1    394       0.09      1.008
  1325        HA2    129    ARG    HD2    394       0.09      1.008
  1326        NC2    129    ARG     NE    394       -0.7     14.007
  1327         HC    129    ARG     HE    394       0.44      1.008
  1328          C    129    ARG     CZ    394       0.64     12.011
  1329        NC2    129    ARG    NH1    394       -0.8     14.007
  1330         HC    129    ARG   HH11    394       0.46      1.008
  1331         HC    129    ARG   HH12    394       0.46      1.008
  1332        NC2    129    ARG    NH2    394       -0.8     14.007
  1333         HC    129    ARG   HH21    394       0.46      1.008
  1334         HC    129    ARG   HH22    394       0.46      1.008
  1335          C    129    ARG      C    395       0.51     12.011
  1336          O    129    ARG      O    395      -0.51    15.9994   ; qtot 0
; residue 130 PHE rtp PHE  q  0.0
  1337        NH1    130    PHE      N    396      -0.47     14.007
  1338          H    130    PHE     HN    396       0.31      1.008
  1339        CT1    130    PHE     CA    396       0.07     12.011
  1340        HB1    130    PHE     HA    396       0.09      1.008
  1341        CT2    130    PHE     CB    397      -0.18     12.011
  1342        HA2    130    PHE    HB1    397       0.09      1.008
  1343        HA2    130    PHE    HB2    397       0.09      1.008
  1344         CA    130    PHE     CG    398          0     12.011
  1345         CA    130    PHE    CD1    399     -0.115     12.011
  1346         HP    130    PHE    HD1    399      0.115      1.008
  1347         CA    130    PHE    CE1    400     -0.115     12.011
  1348         HP    130    PHE    HE1    400      0.115      1.008
  1349         CA    130    PHE     CZ    401     -0.115     12.011
  1350         HP    130    PHE     HZ    401      0.115      1.008
  1351         CA    130    PHE    CD2    402     -0.115     12.011
  1352         HP    130    PHE    HD2    402      0.115      1.008
  1353         CA    130    PHE    CE2    403     -0.115     12.011
  1354         HP    130    PHE    HE2    403      0.115      1.008
  1355          C    130    PHE      C    404       0.51     12.011
  1356          O    130    PHE      O    404      -0.51    15.9994   ; qtot 0
; residue 131 ALA rtp ALA  q  0.0
  1357        NH1    131    ALA      N    405      -0.47     14.007
  1358          H    131    ALA     HN    405       0.31      1.008
  1359        CT1    131    ALA     CA    405       0.07     12.011
  1360        HB1    131    ALA     HA    405       0.09      1.008
  1361        CT3    131    ALA     CB    406      -0.27     12.011
  1362        HA3    131    ALA    HB1    406       0.09      1.008
  1363        HA3    131    ALA    HB2    406       0.09      1.008
  1364        HA3    131    ALA    HB3    406       0.09      1.008
  1365          C    131    ALA      C    407       0.51     12.011
  1366          O    131    ALA      O    407      -0.51    15.9994   ; qtot 0
; residue 132 ASP rtp ASP  q -1.0
  1367        NH1    132    ASP      N    408      -0.47     14.007
  1368          H    132    ASP     HN    408       0.31      1.008
  1369        CT1    132    ASP     CA    408       0.07     12.011
  1370        HB1    132    ASP     HA    408       0.09      1.008
  1371       CT2A    132    ASP     CB    409      -0.28     12.011
  1372        HA2    132    ASP    HB1    409       0.09      1.008
  1373        HA2    132    ASP    HB2    409       0.09      1.008
  1374         CC    132    ASP     CG    409       0.62     12.011
  1375         OC    132    ASP    OD1    409      -0.76    15.9994
  1376         OC    132    ASP    OD2    409      -0.76    15.9994
  1377          C    132    ASP      C    410       0.51     12.011
  1378          O    132    ASP      O    410      -0.51    15.9994   ; qtot -1
; residue 133 HIS rtp HSE  q  0.0
  1379        NH1    133    HIS      N    411      -0.47     14.007
  1380          H    133    HIS     HN    411       0.31      1.008
  1381        CT1    133    HIS     CA    411       0.07     12.011
  1382        HB1    133    HIS     HA    411       0.09      1.008
  1383        CT2    133    HIS     CB    412      -0.08     12.011
  1384        HA2    133    HIS    HB1    412       0.09      1.008
  1385        HA2    133    HIS    HB2    412       0.09      1.008
  1386        NR2    133    HIS    ND1    412       -0.7     14.007
  1387       CPH1    133    HIS     CG    412       0.22     12.011
  1388       CPH2    133    HIS    CE1    412       0.25     12.011
  1389        HR1    133    HIS    HE1    412       0.13      1.008
  1390        NR1    133    HIS    NE2    413      -0.36     14.007
  1391          H    133    HIS    HE2    413       0.32      1.008
  1392       CPH1    133    HIS    CD2    413      -0.05     12.011
  1393        HR3    133    HIS    HD2    413       0.09      1.008
  1394          C    133    HIS      C    414       0.51     12.011
  1395          O    133    HIS      O    414      -0.51    15.9994   ; qtot -1
; residue 134 TYR rtp TYR  q  0.0
  1396        NH1    134    TYR      N    415      -0.47     14.007
  1397          H    134    TYR     HN    415       0.31      1.008
  1398        CT1    134    TYR     CA    415       0.07     12.011
  1399        HB1    134    TYR     HA    415       0.09      1.008
  1400        CT2    134    TYR     CB    416      -0.18     12.011
  1401        HA2    134    TYR    HB1    416       0.09      1.008
  1402        HA2    134    TYR    HB2    416       0.09      1.008
  1403         CA    134    TYR     CG    417          0     12.011
  1404         CA    134    TYR    CD1    418     -0.115     12.011
  1405         HP    134    TYR    HD1    418      0.115      1.008
  1406         CA    134    TYR    CE1    419     -0.115     12.011
  1407         HP    134    TYR    HE1    419      0.115      1.008
  1408         CA    134    TYR     CZ    420       0.11     12.011
  1409        OH1    134    TYR     OH    420      -0.54    15.9994
  1410          H    134    TYR     HH    420       0.43      1.008
  1411         CA    134    TYR    CD2    421     -0.115     12.011
  1412         HP    134    TYR    HD2    421      0.115      1.008
  1413         CA    134    TYR    CE2    422     -0.115     12.011
  1414         HP    134    TYR    HE2    422      0.115      1.008
  1415          C    134    TYR      C    423       0.51     12.011
  1416          O    134    TYR      O    423      -0.51    15.9994   ; qtot -1
; residue 135 GLU rtp GLU  q -1.0
  1417        NH1    135    GLU      N    424      -0.47     14.007
  1418          H    135    GLU     HN    424       0.31      1.008
  1419        CT1    135    GLU     CA    424       0.07     12.011
  1420        HB1    135    GLU     HA    424       0.09      1.008
  1421       CT2A    135    GLU     CB    425      -0.18     12.011
  1422        HA2    135    GLU    HB1    425       0.09      1.008
  1423        HA2    135    GLU    HB2    425       0.09      1.008
  1424        CT2    135    GLU     CG    426      -0.28     12.011
  1425        HA2    135    GLU    HG1    426       0.09      1.008
  1426        HA2    135    GLU    HG2    426       0.09      1.008
  1427         CC    135    GLU     CD    426       0.62     12.011
  1428         OC    135    GLU    OE1    426      -0.76    15.9994
  1429         OC    135    GLU    OE2    426      -0.76    15.9994
  1430          C    135    GLU      C    427       0.51     12.011
  1431          O    135    GLU      O    427      -0.51    15.9994   ; qtot -2
; residue 136 GLU rtp GLU  q -1.0
  1432        NH1    136    GLU      N    428      -0.47     14.007
  1433          H    136    GLU     HN    428       0.31      1.008
  1434        CT1    136    GLU     CA    428       0.07     12.011
  1435        HB1    136    GLU     HA    428       0.09      1.008
  1436       CT2A    136    GLU     CB    429      -0.18     12.011
  1437        HA2    136    GLU    HB1    429       0.09      1.008
  1438        HA2    136    GLU    HB2    429       0.09      1.008
  1439        CT2    136    GLU     CG    430      -0.28     12.011
  1440        HA2    136    GLU    HG1    430       0.09      1.008
  1441        HA2    136    GLU    HG2    430       0.09      1.008
  1442         CC    136    GLU     CD    430       0.62     12.011
  1443         OC    136    GLU    OE1    430      -0.76    15.9994
  1444         OC    136    GLU    OE2    430      -0.76    15.9994
  1445          C    136    GLU      C    431       0.51     12.011
  1446          O    136    GLU      O    431      -0.51    15.9994   ; qtot -3
; residue 137 ILE rtp ILE  q  0.0
  1447        NH1    137    ILE      N    432      -0.47     14.007
  1448          H    137    ILE     HN    432       0.31      1.008
  1449        CT1    137    ILE     CA    432       0.07     12.011
  1450        HB1    137    ILE     HA    432       0.09      1.008
  1451        CT1    137    ILE     CB    433      -0.09     12.011
  1452        HA1    137    ILE     HB    433       0.09      1.008
  1453        CT3    137    ILE    CG2    434      -0.27     12.011
  1454        HA3    137    ILE   HG21    434       0.09      1.008
  1455        HA3    137    ILE   HG22    434       0.09      1.008
  1456        HA3    137    ILE   HG23    434       0.09      1.008
  1457        CT2    137    ILE    CG1    435      -0.18     12.011
  1458        HA2    137    ILE   HG11    435       0.09      1.008
  1459        HA2    137    ILE   HG12    435       0.09      1.008
  1460        CT3    137    ILE     CD    436      -0.27     12.011
  1461        HA3    137    ILE    HD1    436       0.09      1.008
  1462        HA3    137    ILE    HD2    436       0.09      1.008
  1463        HA3    137    ILE    HD3    436       0.09      1.008
  1464          C    137    ILE      C    437       0.51     12.011
  1465          O    137    ILE      O    437      -0.51    15.9994   ; qtot -3
; residue 138 LYS rtp LYS  q +1.0
  1466        NH1    138    LYS      N    438      -0.47     14.007
  1467          H    138    LYS     HN    438       0.31      1.008
  1468        CT1    138    LYS     CA    438       0.07     12.011
  1469        HB1    138    LYS     HA    438       0.09      1.008
  1470        CT2    138    LYS     CB    439      -0.18     12.011
  1471        HA2    138    LYS    HB1    439       0.09      1.008
  1472        HA2    138    LYS    HB2    439       0.09      1.008
  1473        CT2    138    LYS     CG    440      -0.18     12.011
  1474        HA2    138    LYS    HG1    440       0.09      1.008
  1475        HA2    138    LYS    HG2    440       0.09      1.008
  1476        CT2    138    LYS     CD    441      -0.18     12.011
  1477        HA2    138    LYS    HD1    441       0.09      1.008
  1478        HA2    138    LYS    HD2    441       0.09      1.008
  1479        CT2    138    LYS     CE    442       0.21     12.011
  1480        HA2    138    LYS    HE1    442       0.05      1.008
  1481        HA2    138    LYS    HE2    442       0.05      1.008
  1482        NH3    138    LYS     NZ    442       -0.3     14.007
  1483         HC    138    LYS    HZ1    442       0.33      1.008
  1484         HC    138    LYS    HZ2    442       0.33      1.008
  1485         HC    138    LYS    HZ3    442       0.33      1.008
  1486          C    138    LYS      C    443       0.51     12.011
  1487          O    138    LYS      O    443      -0.51    15.9994   ; qtot -2
; residue 139 LYS rtp LYS  q +1.0
  1488        NH1    139    LYS      N    444      -0.47     14.007
  1489          H    139    LYS     HN    444       0.31      1.008
  1490        CT1    139    LYS     CA    444       0.07     12.011
  1491        HB1    139    LYS     HA    444       0.09      1.008
  1492        CT2    139    LYS     CB    445      -0.18     12.011
  1493        HA2    139    LYS    HB1    445       0.09      1.008
  1494        HA2    139    LYS    HB2    445       0.09      1.008
  1495        CT2    139    LYS     CG    446      -0.18     12.011
  1496        HA2    139    LYS    HG1    446       0.09      1.008
  1497        HA2    139    LYS    HG2    446       0.09      1.008
  1498        CT2    139    LYS     CD    447      -0.18     12.011
  1499        HA2    139    LYS    HD1    447       0.09      1.008
  1500        HA2    139    LYS    HD2    447       0.09      1.008
  1501        CT2    139    LYS     CE    448       0.21     12.011
  1502        HA2    139    LYS    HE1    448       0.05      1.008
  1503        HA2    139    LYS    HE2    448       0.05      1.008
  1504        NH3    139    LYS     NZ    448       -0.3     14.007
  1505         HC    139    LYS    HZ1    448       0.33      1.008
  1506         HC    139    LYS    HZ2    448       0.33      1.008
  1507         HC    139    LYS    HZ3    448       0.33      1.008
  1508          C    139    LYS      C    449       0.51     12.011
  1509          O    139    LYS      O    449      -0.51    15.9994   ; qtot -1
; residue 140 LEU rtp LEU  q  0.0
  1510        NH1    140    LEU      N    450      -0.47     14.007
  1511          H    140    LEU     HN    450       0.31      1.008
  1512        CT1    140    LEU     CA    450       0.07     12.011
  1513        HB1    140    LEU     HA    450       0.09      1.008
  1514        CT2    140    LEU     CB    451      -0.18     12.011
  1515        HA2    140    LEU    HB1    451       0.09      1.008
  1516        HA2    140    LEU    HB2    451       0.09      1.008
  1517        CT1    140    LEU     CG    452      -0.09     12.011
  1518        HA1    140    LEU     HG    452       0.09      1.008
  1519        CT3    140    LEU    CD1    453      -0.27     12.011
  1520        HA3    140    LEU   HD11    453       0.09      1.008
  1521        HA3    140    LEU   HD12    453       0.09      1.008
  1522        HA3    140    LEU   HD13    453       0.09      1.008
  1523        CT3    140    LEU    CD2    454      -0.27     12.011
  1524        HA3    140    LEU   HD21    454       0.09      1.008
  1525        HA3    140    LEU   HD22    454       0.09      1.008
  1526        HA3    140    LEU   HD23    454       0.09      1.008
  1527          C    140    LEU      C    455       0.51     12.011
  1528          O    140    LEU      O    455      -0.51    15.9994   ; qtot -1
; residue 141 VAL rtp VAL  q  0.0
  1529        NH1    141    VAL      N    456      -0.47     14.007
  1530          H    141    VAL     HN    456       0.31      1.008
  1531        CT1    141    VAL     CA    456       0.07     12.011
  1532        HB1    141    VAL     HA    456       0.09      1.008
  1533        CT1    141    VAL     CB    457      -0.09     12.011
  1534        HA1    141    VAL     HB    457       0.09      1.008
  1535        CT3    141    VAL    CG1    458      -0.27     12.011
  1536        HA3    141    VAL   HG11    458       0.09      1.008
  1537        HA3    141    VAL   HG12    458       0.09      1.008
  1538        HA3    141    VAL   HG13    458       0.09      1.008
  1539        CT3    141    VAL    CG2    459      -0.27     12.011
  1540        HA3    141    VAL   HG21    459       0.09      1.008
  1541        HA3    141    VAL   HG22    459       0.09      1.008
  1542        HA3    141    VAL   HG23    459       0.09      1.008
  1543          C    141    VAL      C    460       0.51     12.011
  1544          O    141    VAL      O    460      -0.51    15.9994   ; qtot -1
; residue 142 PRO rtp PRO  q  0.0
  1545          N    142    PRO      N    461      -0.29     14.007
  1546        CP3    142    PRO     CD    461          0     12.011
  1547        HA2    142    PRO    HD1    461       0.09      1.008
  1548        HA2    142    PRO    HD2    461       0.09      1.008
  1549        CP1    142    PRO     CA    461       0.02     12.011
  1550        HB1    142    PRO     HA    461       0.09      1.008
  1551        CP2    142    PRO     CB    462      -0.18     12.011
  1552        HA2    142    PRO    HB1    462       0.09      1.008
  1553        HA2    142    PRO    HB2    462       0.09      1.008
  1554        CP2    142    PRO     CG    463      -0.18     12.011
  1555        HA2    142    PRO    HG1    463       0.09      1.008
  1556        HA2    142    PRO    HG2    463       0.09      1.008
  1557          C    142    PRO      C    464       0.51     12.011
  1558          O    142    PRO      O    464      -0.51    15.9994   ; qtot -1
; residue 143 ASN rtp ASN  q  0.0
  1559        NH1    143    ASN      N    465      -0.47     14.007
  1560          H    143    ASN     HN    465       0.31      1.008
  1561        CT1    143    ASN     CA    465       0.07     12.011
  1562        HB1    143    ASN     HA    465       0.09      1.008
  1563        CT2    143    ASN     CB    466      -0.18     12.011
  1564        HA2    143    ASN    HB1    466       0.09      1.008
  1565        HA2    143    ASN    HB2    466       0.09      1.008
  1566         CC    143    ASN     CG    467       0.55     12.011
  1567          O    143    ASN    OD1    467      -0.55    15.9994
  1568        NH2    143    ASN    ND2    468      -0.62     14.007
  1569          H    143    ASN   HD21    468       0.32      1.008
  1570          H    143    ASN   HD22    468        0.3      1.008
  1571          C    143    ASN      C    469       0.51     12.011
  1572          O    143    ASN      O    469      -0.51    15.9994   ; qtot -1
; residue 144 ALA rtp ALA  q  0.0
  1573        NH1    144    ALA      N    470      -0.47     14.007
  1574          H    144    ALA     HN    470       0.31      1.008
  1575        CT1    144    ALA     CA    470       0.07     12.011
  1576        HB1    144    ALA     HA    470       0.09      1.008
  1577        CT3    144    ALA     CB    471      -0.27     12.011
  1578        HA3    144    ALA    HB1    471       0.09      1.008
  1579        HA3    144    ALA    HB2    471       0.09      1.008
  1580        HA3    144    ALA    HB3    471       0.09      1.008
  1581          C    144    ALA      C    472       0.51     12.011
  1582          O    144    ALA      O    472      -0.51    15.9994   ; qtot -1
; residue 145 ALA rtp ALA  q  0.0
  1583        NH1    145    ALA      N    473      -0.47     14.007
  1584          H    145    ALA     HN    473       0.31      1.008
  1585        CT1    145    ALA     CA    473       0.07     12.011
  1586        HB1    145    ALA     HA    473       0.09      1.008
  1587        CT3    145    ALA     CB    474      -0.27     12.011
  1588        HA3    145    ALA    HB1    474       0.09      1.008
  1589        HA3    145    ALA    HB2    474       0.09      1.008
  1590        HA3    145    ALA    HB3    474       0.09      1.008
  1591          C    145    ALA      C    475       0.51     12.011
  1592          O    145    ALA      O    475      -0.51    15.9994   ; qtot -1
; residue 146 VAL rtp VAL  q  0.0
  1593        NH1    146    VAL      N    476      -0.47     14.007
  1594          H    146    VAL     HN    476       0.31      1.008
  1595        CT1    146    VAL     CA    476       0.07     12.011
  1596        HB1    146    VAL     HA    476       0.09      1.008
  1597        CT1    146    VAL     CB    477      -0.09     12.011
  1598        HA1    146    VAL     HB    477       0.09      1.008
  1599        CT3    146    VAL    CG1    478      -0.27     12.011
  1600        HA3    146    VAL   HG11    478       0.09      1.008
  1601        HA3    146    VAL   HG12    478       0.09      1.008
  1602        HA3    146    VAL   HG13    478       0.09      1.008
  1603        CT3    146    VAL    CG2    479      -0.27     12.011
  1604        HA3    146    VAL   HG21    479       0.09      1.008
  1605        HA3    146    VAL   HG22    479       0.09      1.008
  1606        HA3    146    VAL   HG23    479       0.09      1.008
  1607          C    146    VAL      C    480       0.51     12.011
  1608          O    146    VAL      O    480      -0.51    15.9994   ; qtot -1
; residue 147 ILE rtp ILE  q  0.0
  1609        NH1    147    ILE      N    481      -0.47     14.007
  1610          H    147    ILE     HN    481       0.31      1.008
  1611        CT1    147    ILE     CA    481       0.07     12.011
  1612        HB1    147    ILE     HA    481       0.09      1.008
  1613        CT1    147    ILE     CB    482      -0.09     12.011
  1614        HA1    147    ILE     HB    482       0.09      1.008
  1615        CT3    147    ILE    CG2    483      -0.27     12.011
  1616        HA3    147    ILE   HG21    483       0.09      1.008
  1617        HA3    147    ILE   HG22    483       0.09      1.008
  1618        HA3    147    ILE   HG23    483       0.09      1.008
  1619        CT2    147    ILE    CG1    484      -0.18     12.011
  1620        HA2    147    ILE   HG11    484       0.09      1.008
  1621        HA2    147    ILE   HG12    484       0.09      1.008
  1622        CT3    147    ILE     CD    485      -0.27     12.011
  1623        HA3    147    ILE    HD1    485       0.09      1.008
  1624        HA3    147    ILE    HD2    485       0.09      1.008
  1625        HA3    147    ILE    HD3    485       0.09      1.008
  1626          C    147    ILE      C    486       0.51     12.011
  1627          O    147    ILE      O    486      -0.51    15.9994   ; qtot -1
; residue 148 ASP rtp ASP  q -1.0
  1628        NH1    148    ASP      N    487      -0.47     14.007
  1629          H    148    ASP     HN    487       0.31      1.008
  1630        CT1    148    ASP     CA    487       0.07     12.011
  1631        HB1    148    ASP     HA    487       0.09      1.008
  1632       CT2A    148    ASP     CB    488      -0.28     12.011
  1633        HA2    148    ASP    HB1    488       0.09      1.008
  1634        HA2    148    ASP    HB2    488       0.09      1.008
  1635         CC    148    ASP     CG    488       0.62     12.011
  1636         OC    148    ASP    OD1    488      -0.76    15.9994
  1637         OC    148    ASP    OD2    488      -0.76    15.9994
  1638          C    148    ASP      C    489       0.51     12.011
  1639          O    148    ASP      O    489      -0.51    15.9994   ; qtot -2
; residue 149 LEU rtp LEU  q  0.0
  1640        NH1    149    LEU      N    490      -0.47     14.007
  1641          H    149    LEU     HN    490       0.31      1.008
  1642        CT1    149    LEU     CA    490       0.07     12.011
  1643        HB1    149    LEU     HA    490       0.09      1.008
  1644        CT2    149    LEU     CB    491      -0.18     12.011
  1645        HA2    149    LEU    HB1    491       0.09      1.008
  1646        HA2    149    LEU    HB2    491       0.09      1.008
  1647        CT1    149    LEU     CG    492      -0.09     12.011
  1648        HA1    149    LEU     HG    492       0.09      1.008
  1649        CT3    149    LEU    CD1    493      -0.27     12.011
  1650        HA3    149    LEU   HD11    493       0.09      1.008
  1651        HA3    149    LEU   HD12    493       0.09      1.008
  1652        HA3    149    LEU   HD13    493       0.09      1.008
  1653        CT3    149    LEU    CD2    494      -0.27     12.011
  1654        HA3    149    LEU   HD21    494       0.09      1.008
  1655        HA3    149    LEU   HD22    494       0.09      1.008
  1656        HA3    149    LEU   HD23    494       0.09      1.008
  1657          C    149    LEU      C    495       0.51     12.011
  1658          O    149    LEU      O    495      -0.51    15.9994   ; qtot -2
; residue 150 ASN rtp ASN  q  0.0
  1659        NH1    150    ASN      N    496      -0.47     14.007
  1660          H    150    ASN     HN    496       0.31      1.008
  1661        CT1    150    ASN     CA    496       0.07     12.011
  1662        HB1    150    ASN     HA    496       0.09      1.008
  1663        CT2    150    ASN     CB    497      -0.18     12.011
  1664        HA2    150    ASN    HB1    497       0.09      1.008
  1665        HA2    150    ASN    HB2    497       0.09      1.008
  1666         CC    150    ASN     CG    498       0.55     12.011
  1667          O    150    ASN    OD1    498      -0.55    15.9994
  1668        NH2    150    ASN    ND2    499      -0.62     14.007
  1669          H    150    ASN   HD21    499       0.32      1.008
  1670          H    150    ASN   HD22    499        0.3      1.008
  1671          C    150    ASN      C    500       0.51     12.011
  1672          O    150    ASN      O    500      -0.51    15.9994   ; qtot -2
; residue 151 PHE rtp PHE  q  0.0
  1673        NH1    151    PHE      N    501      -0.47     14.007
  1674          H    151    PHE     HN    501       0.31      1.008
  1675        CT1    151    PHE     CA    501       0.07     12.011
  1676        HB1    151    PHE     HA    501       0.09      1.008
  1677        CT2    151    PHE     CB    502      -0.18     12.011
  1678        HA2    151    PHE    HB1    502       0.09      1.008
  1679        HA2    151    PHE    HB2    502       0.09      1.008
  1680         CA    151    PHE     CG    503          0     12.011
  1681         CA    151    PHE    CD1    504     -0.115     12.011
  1682         HP    151    PHE    HD1    504      0.115      1.008
  1683         CA    151    PHE    CE1    505     -0.115     12.011
  1684         HP    151    PHE    HE1    505      0.115      1.008
  1685         CA    151    PHE     CZ    506     -0.115     12.011
  1686         HP    151    PHE     HZ    506      0.115      1.008
  1687         CA    151    PHE    CD2    507     -0.115     12.011
  1688         HP    151    PHE    HD2    507      0.115      1.008
  1689         CA    151    PHE    CE2    508     -0.115     12.011
  1690         HP    151    PHE    HE2    508      0.115      1.008
  1691          C    151    PHE      C    509       0.51     12.011
  1692          O    151    PHE      O    509      -0.51    15.9994   ; qtot -2
; residue 152 ASP rtp ASP  q -1.0
  1693        NH1    152    ASP      N    510      -0.47     14.007
  1694          H    152    ASP     HN    510       0.31      1.008
  1695        CT1    152    ASP     CA    510       0.07     12.011
  1696        HB1    152    ASP     HA    510       0.09      1.008
  1697       CT2A    152    ASP     CB    511      -0.28     12.011
  1698        HA2    152    ASP    HB1    511       0.09      1.008
  1699        HA2    152    ASP    HB2    511       0.09      1.008
  1700         CC    152    ASP     CG    511       0.62     12.011
  1701         OC    152    ASP    OD1    511      -0.76    15.9994
  1702         OC    152    ASP    OD2    511      -0.76    15.9994
  1703          C    152    ASP      C    512       0.51     12.011
  1704          O    152    ASP      O    512      -0.51    15.9994   ; qtot -3
; residue 153 VAL rtp VAL  q  0.0
  1705        NH1    153    VAL      N    513      -0.47     14.007
  1706          H    153    VAL     HN    513       0.31      1.008
  1707        CT1    153    VAL     CA    513       0.07     12.011
  1708        HB1    153    VAL     HA    513       0.09      1.008
  1709        CT1    153    VAL     CB    514      -0.09     12.011
  1710        HA1    153    VAL     HB    514       0.09      1.008
  1711        CT3    153    VAL    CG1    515      -0.27     12.011
  1712        HA3    153    VAL   HG11    515       0.09      1.008
  1713        HA3    153    VAL   HG12    515       0.09      1.008
  1714        HA3    153    VAL   HG13    515       0.09      1.008
  1715        CT3    153    VAL    CG2    516      -0.27     12.011
  1716        HA3    153    VAL   HG21    516       0.09      1.008
  1717        HA3    153    VAL   HG22    516       0.09      1.008
  1718        HA3    153    VAL   HG23    516       0.09      1.008
  1719          C    153    VAL      C    517       0.51     12.011
  1720          O    153    VAL      O    517      -0.51    15.9994   ; qtot -3
; residue 154 SER rtp SER  q  0.0
  1721        NH1    154    SER      N    518      -0.47     14.007
  1722          H    154    SER     HN    518       0.31      1.008
  1723        CT1    154    SER     CA    518       0.07     12.011
  1724        HB1    154    SER     HA    518       0.09      1.008
  1725        CT2    154    SER     CB    519       0.05     12.011
  1726        HA2    154    SER    HB1    519       0.09      1.008
  1727        HA2    154    SER    HB2    519       0.09      1.008
  1728        OH1    154    SER     OG    519      -0.66    15.9994
  1729          H    154    SER    HG1    519       0.43      1.008
  1730          C    154    SER      C    520       0.51     12.011
  1731          O    154    SER      O    520      -0.51    15.9994   ; qtot -3
; residue 155 GLU rtp GLU  q -1.0
  1732        NH1    155    GLU      N    521      -0.47     14.007
  1733          H    155    GLU     HN    521       0.31      1.008
  1734        CT1    155    GLU     CA    521       0.07     12.011
  1735        HB1    155    GLU     HA    521       0.09      1.008
  1736       CT2A    155    GLU     CB    522      -0.18     12.011
  1737        HA2    155    GLU    HB1    522       0.09      1.008
  1738        HA2    155    GLU    HB2    522       0.09      1.008
  1739        CT2    155    GLU     CG    523      -0.28     12.011
  1740        HA2    155    GLU    HG1    523       0.09      1.008
  1741        HA2    155    GLU    HG2    523       0.09      1.008
  1742         CC    155    GLU     CD    523       0.62     12.011
  1743         OC    155    GLU    OE1    523      -0.76    15.9994
  1744         OC    155    GLU    OE2    523      -0.76    15.9994
  1745          C    155    GLU      C    524       0.51     12.011
  1746          O    155    GLU      O    524      -0.51    15.9994   ; qtot -4
; residue 156 LYS rtp LYS  q +1.0
  1747        NH1    156    LYS      N    525      -0.47     14.007
  1748          H    156    LYS     HN    525       0.31      1.008
  1749        CT1    156    LYS     CA    525       0.07     12.011
  1750        HB1    156    LYS     HA    525       0.09      1.008
  1751        CT2    156    LYS     CB    526      -0.18     12.011
  1752        HA2    156    LYS    HB1    526       0.09      1.008
  1753        HA2    156    LYS    HB2    526       0.09      1.008
  1754        CT2    156    LYS     CG    527      -0.18     12.011
  1755        HA2    156    LYS    HG1    527       0.09      1.008
  1756        HA2    156    LYS    HG2    527       0.09      1.008
  1757        CT2    156    LYS     CD    528      -0.18     12.011
  1758        HA2    156    LYS    HD1    528       0.09      1.008
  1759        HA2    156    LYS    HD2    528       0.09      1.008
  1760        CT2    156    LYS     CE    529       0.21     12.011
  1761        HA2    156    LYS    HE1    529       0.05      1.008
  1762        HA2    156    LYS    HE2    529       0.05      1.008
  1763        NH3    156    LYS     NZ    529       -0.3     14.007
  1764         HC    156    LYS    HZ1    529       0.33      1.008
  1765         HC    156    LYS    HZ2    529       0.33      1.008
  1766         HC    156    LYS    HZ3    529       0.33      1.008
  1767          C    156    LYS      C    530       0.51     12.011
  1768          O    156    LYS      O    530      -0.51    15.9994   ; qtot -3
; residue 157 ALA rtp ALA  q  0.0
  1769        NH1    157    ALA      N    531      -0.47     14.007
  1770          H    157    ALA     HN    531       0.31      1.008
  1771        CT1    157    ALA     CA    531       0.07     12.011
  1772        HB1    157    ALA     HA    531       0.09      1.008
  1773        CT3    157    ALA     CB    532      -0.27     12.011
  1774        HA3    157    ALA    HB1    532       0.09      1.008
  1775        HA3    157    ALA    HB2    532       0.09      1.008
  1776        HA3    157    ALA    HB3    532       0.09      1.008
  1777          C    157    ALA      C    533       0.51     12.011
  1778          O    157    ALA      O    533      -0.51    15.9994   ; qtot -3
; residue 158 THR rtp THR  q  0.0
  1779        NH1    158    THR      N    534      -0.47     14.007
  1780          H    158    THR     HN    534       0.31      1.008
  1781        CT1    158    THR     CA    534       0.07     12.011
  1782        HB1    158    THR     HA    534       0.09      1.008
  1783        CT1    158    THR     CB    535       0.14     12.011
  1784        HA1    158    THR     HB    535       0.09      1.008
  1785        OH1    158    THR    OG1    535      -0.66    15.9994
  1786          H    158    THR    HG1    535       0.43      1.008
  1787        CT3    158    THR    CG2    536      -0.27     12.011
  1788        HA3    158    THR   HG21    536       0.09      1.008
  1789        HA3    158    THR   HG22    536       0.09      1.008
  1790        HA3    158    THR   HG23    536       0.09      1.008
  1791          C    158    THR      C    537       0.51     12.011
  1792          O    158    THR      O    537      -0.51    15.9994   ; qtot -3
; residue 159 LYS rtp LYS  q +1.0
  1793        NH1    159    LYS      N    538      -0.47     14.007
  1794          H    159    LYS     HN    538       0.31      1.008
  1795        CT1    159    LYS     CA    538       0.07     12.011
  1796        HB1    159    LYS     HA    538       0.09      1.008
  1797        CT2    159    LYS     CB    539      -0.18     12.011
  1798        HA2    159    LYS    HB1    539       0.09      1.008
  1799        HA2    159    LYS    HB2    539       0.09      1.008
  1800        CT2    159    LYS     CG    540      -0.18     12.011
  1801        HA2    159    LYS    HG1    540       0.09      1.008
  1802        HA2    159    LYS    HG2    540       0.09      1.008
  1803        CT2    159    LYS     CD    541      -0.18     12.011
  1804        HA2    159    LYS    HD1    541       0.09      1.008
  1805        HA2    159    LYS    HD2    541       0.09      1.008
  1806        CT2    159    LYS     CE    542       0.21     12.011
  1807        HA2    159    LYS    HE1    542       0.05      1.008
  1808        HA2    159    LYS    HE2    542       0.05      1.008
  1809        NH3    159    LYS     NZ    542       -0.3     14.007
  1810         HC    159    LYS    HZ1    542       0.33      1.008
  1811         HC    159    LYS    HZ2    542       0.33      1.008
  1812         HC    159    LYS    HZ3    542       0.33      1.008
  1813          C    159    LYS      C    543       0.51     12.011
  1814          O    159    LYS      O    543      -0.51    15.9994   ; qtot -2
; residue 160 PRO rtp PRO  q  0.0
  1815          N    160    PRO      N    544      -0.29     14.007
  1816        CP3    160    PRO     CD    544          0     12.011
  1817        HA2    160    PRO    HD1    544       0.09      1.008
  1818        HA2    160    PRO    HD2    544       0.09      1.008
  1819        CP1    160    PRO     CA    544       0.02     12.011
  1820        HB1    160    PRO     HA    544       0.09      1.008
  1821        CP2    160    PRO     CB    545      -0.18     12.011
  1822        HA2    160    PRO    HB1    545       0.09      1.008
  1823        HA2    160    PRO    HB2    545       0.09      1.008
  1824        CP2    160    PRO     CG    546      -0.18     12.011
  1825        HA2    160    PRO    HG1    546       0.09      1.008
  1826        HA2    160    PRO    HG2    546       0.09      1.008
  1827          C    160    PRO      C    547       0.51     12.011
  1828          O    160    PRO      O    547      -0.51    15.9994   ; qtot -2
; residue 161 GLY rtp GLY  q  0.0
  1829        NH1    161    GLY      N    548      -0.47     14.007
  1830          H    161    GLY     HN    548       0.31      1.008
  1831        CT2    161    GLY     CA    548      -0.02     12.011
  1832        HB2    161    GLY    HA1    548       0.09      1.008
  1833        HB2    161    GLY    HA2    548       0.09      1.008
  1834          C    161    GLY      C    549       0.51     12.011
  1835          O    161    GLY      O    549      -0.51    15.9994   ; qtot -2
; residue 162 GLU rtp GLU  q -1.0
  1836        NH1    162    GLU      N    550      -0.47     14.007
  1837          H    162    GLU     HN    550       0.31      1.008
  1838        CT1    162    GLU     CA    550       0.07     12.011
  1839        HB1    162    GLU     HA    550       0.09      1.008
  1840       CT2A    162    GLU     CB    551      -0.18     12.011
  1841        HA2    162    GLU    HB1    551       0.09      1.008
  1842        HA2    162    GLU    HB2    551       0.09      1.008
  1843        CT2    162    GLU     CG    552      -0.28     12.011
  1844        HA2    162    GLU    HG1    552       0.09      1.008
  1845        HA2    162    GLU    HG2    552       0.09      1.008
  1846         CC    162    GLU     CD    552       0.62     12.011
  1847         OC    162    GLU    OE1    552      -0.76    15.9994
  1848         OC    162    GLU    OE2    552      -0.76    15.9994
  1849          C    162    GLU      C    553       0.51     12.011
  1850          O    162    GLU      O    553      -0.51    15.9994   ; qtot -3
; residue 163 ASN rtp ASN  q  0.0
  1851        NH1    163    ASN      N    554      -0.47     14.007
  1852          H    163    ASN     HN    554       0.31      1.008
  1853        CT1    163    ASN     CA    554       0.07     12.011
  1854        HB1    163    ASN     HA    554       0.09      1.008
  1855        CT2    163    ASN     CB    555      -0.18     12.011
  1856        HA2    163    ASN    HB1    555       0.09      1.008
  1857        HA2    163    ASN    HB2    555       0.09      1.008
  1858         CC    163    ASN     CG    556       0.55     12.011
  1859          O    163    ASN    OD1    556      -0.55    15.9994
  1860        NH2    163    ASN    ND2    557      -0.62     14.007
  1861          H    163    ASN   HD21    557       0.32      1.008
  1862          H    163    ASN   HD22    557        0.3      1.008
  1863          C    163    ASN      C    558       0.51     12.011
  1864          O    163    ASN      O    558      -0.51    15.9994   ; qtot -3
; residue 164 LEU rtp LEU  q  0.0
  1865        NH1    164    LEU      N    559      -0.47     14.007
  1866          H    164    LEU     HN    559       0.31      1.008
  1867        CT1    164    LEU     CA    559       0.07     12.011
  1868        HB1    164    LEU     HA    559       0.09      1.008
  1869        CT2    164    LEU     CB    560      -0.18     12.011
  1870        HA2    164    LEU    HB1    560       0.09      1.008
  1871        HA2    164    LEU    HB2    560       0.09      1.008
  1872        CT1    164    LEU     CG    561      -0.09     12.011
  1873        HA1    164    LEU     HG    561       0.09      1.008
  1874        CT3    164    LEU    CD1    562      -0.27     12.011
  1875        HA3    164    LEU   HD11    562       0.09      1.008
  1876        HA3    164    LEU   HD12    562       0.09      1.008
  1877        HA3    164    LEU   HD13    562       0.09      1.008
  1878        CT3    164    LEU    CD2    563      -0.27     12.011
  1879        HA3    164    LEU   HD21    563       0.09      1.008
  1880        HA3    164    LEU   HD22    563       0.09      1.008
  1881        HA3    164    LEU   HD23    563       0.09      1.008
  1882          C    164    LEU      C    564       0.51     12.011
  1883          O    164    LEU      O    564      -0.51    15.9994   ; qtot -3
; residue 165 VAL rtp VAL  q  0.0
  1884        NH1    165    VAL      N    565      -0.47     14.007
  1885          H    165    VAL     HN    565       0.31      1.008
  1886        CT1    165    VAL     CA    565       0.07     12.011
  1887        HB1    165    VAL     HA    565       0.09      1.008
  1888        CT1    165    VAL     CB    566      -0.09     12.011
  1889        HA1    165    VAL     HB    566       0.09      1.008
  1890        CT3    165    VAL    CG1    567      -0.27     12.011
  1891        HA3    165    VAL   HG11    567       0.09      1.008
  1892        HA3    165    VAL   HG12    567       0.09      1.008
  1893        HA3    165    VAL   HG13    567       0.09      1.008
  1894        CT3    165    VAL    CG2    568      -0.27     12.011
  1895        HA3    165    VAL   HG21    568       0.09      1.008
  1896        HA3    165    VAL   HG22    568       0.09      1.008
  1897        HA3    165    VAL   HG23    568       0.09      1.008
  1898          C    165    VAL      C    569       0.51     12.011
  1899          O    165    VAL      O    569      -0.51    15.9994   ; qtot -3
; residue 166 LYS rtp LYS  q +1.0
  1900        NH1    166    LYS      N    570      -0.47     14.007
  1901          H    166    LYS     HN    570       0.31      1.008
  1902        CT1    166    LYS     CA    570       0.07     12.011
  1903        HB1    166    LYS     HA    570       0.09      1.008
  1904        CT2    166    LYS     CB    571      -0.18     12.011
  1905        HA2    166    LYS    HB1    571       0.09      1.008
  1906        HA2    166    LYS    HB2    571       0.09      1.008
  1907        CT2    166    LYS     CG    572      -0.18     12.011
  1908        HA2    166    LYS    HG1    572       0.09      1.008
  1909        HA2    166    LYS    HG2    572       0.09      1.008
  1910        CT2    166    LYS     CD    573      -0.18     12.011
  1911        HA2    166    LYS    HD1    573       0.09      1.008
  1912        HA2    166    LYS    HD2    573       0.09      1.008
  1913        CT2    166    LYS     CE    574       0.21     12.011
  1914        HA2    166    LYS    HE1    574       0.05      1.008
  1915        HA2    166    LYS    HE2    574       0.05      1.008
  1916        NH3    166    LYS     NZ    574       -0.3     14.007
  1917         HC    166    LYS    HZ1    574       0.33      1.008
  1918         HC    166    LYS    HZ2    574       0.33      1.008
  1919         HC    166    LYS    HZ3    574       0.33      1.008
  1920          C    166    LYS      C    575       0.51     12.011
  1921          O    166    LYS      O    575      -0.51    15.9994   ; qtot -2
; residue 167 GLY rtp GLY  q  0.0
  1922        NH1    167    GLY      N    576      -0.47     14.007
  1923          H    167    GLY     HN    576       0.31      1.008
  1924        CT2    167    GLY     CA    576      -0.02     12.011
  1925        HB2    167    GLY    HA1    576       0.09      1.008
  1926        HB2    167    GLY    HA2    576       0.09      1.008
  1927          C    167    GLY      C    577       0.51     12.011
  1928          O    167    GLY      O    577      -0.51    15.9994   ; qtot -2
; residue 168 LEU rtp LEU  q  0.0
  1929        NH1    168    LEU      N    578      -0.47     14.007
  1930          H    168    LEU     HN    578       0.31      1.008
  1931        CT1    168    LEU     CA    578       0.07     12.011
  1932        HB1    168    LEU     HA    578       0.09      1.008
  1933        CT2    168    LEU     CB    579      -0.18     12.011
  1934        HA2    168    LEU    HB1    579       0.09      1.008
  1935        HA2    168    LEU    HB2    579       0.09      1.008
  1936        CT1    168    LEU     CG    580      -0.09     12.011
  1937        HA1    168    LEU     HG    580       0.09      1.008
  1938        CT3    168    LEU    CD1    581      -0.27     12.011
  1939        HA3    168    LEU   HD11    581       0.09      1.008
  1940        HA3    168    LEU   HD12    581       0.09      1.008
  1941        HA3    168    LEU   HD13    581       0.09      1.008
  1942        CT3    168    LEU    CD2    582      -0.27     12.011
  1943        HA3    168    LEU   HD21    582       0.09      1.008
  1944        HA3    168    LEU   HD22    582       0.09      1.008
  1945        HA3    168    LEU   HD23    582       0.09      1.008
  1946          C    168    LEU      C    583       0.51     12.011
  1947          O    168    LEU      O    583      -0.51    15.9994   ; qtot -2
; residue 169 LYS rtp LYS  q +1.0
  1948        NH1    169    LYS      N    584      -0.47     14.007
  1949          H    169    LYS     HN    584       0.31      1.008
  1950        CT1    169    LYS     CA    584       0.07     12.011
  1951        HB1    169    LYS     HA    584       0.09      1.008
  1952        CT2    169    LYS     CB    585      -0.18     12.011
  1953        HA2    169    LYS    HB1    585       0.09      1.008
  1954        HA2    169    LYS    HB2    585       0.09      1.008
  1955        CT2    169    LYS     CG    586      -0.18     12.011
  1956        HA2    169    LYS    HG1    586       0.09      1.008
  1957        HA2    169    LYS    HG2    586       0.09      1.008
  1958        CT2    169    LYS     CD    587      -0.18     12.011
  1959        HA2    169    LYS    HD1    587       0.09      1.008
  1960        HA2    169    LYS    HD2    587       0.09      1.008
  1961        CT2    169    LYS     CE    588       0.21     12.011
  1962        HA2    169    LYS    HE1    588       0.05      1.008
  1963        HA2    169    LYS    HE2    588       0.05      1.008
  1964        NH3    169    LYS     NZ    588       -0.3     14.007
  1965         HC    169    LYS    HZ1    588       0.33      1.008
  1966         HC    169    LYS    HZ2    588       0.33      1.008
  1967         HC    169    LYS    HZ3    588       0.33      1.008
  1968          C    169    LYS      C    589       0.51     12.011
  1969          O    169    LYS      O    589      -0.51    15.9994   ; qtot -1
; residue 170 ASP rtp ASP  q -1.0
  1970        NH1    170    ASP      N    590      -0.47     14.007
  1971          H    170    ASP     HN    590       0.31      1.008
  1972        CT1    170    ASP     CA    590       0.07     12.011
  1973        HB1    170    ASP     HA    590       0.09      1.008
  1974       CT2A    170    ASP     CB    591      -0.28     12.011
  1975        HA2    170    ASP    HB1    591       0.09      1.008
  1976        HA2    170    ASP    HB2    591       0.09      1.008
  1977         CC    170    ASP     CG    591       0.62     12.011
  1978         OC    170    ASP    OD1    591      -0.76    15.9994
  1979         OC    170    ASP    OD2    591      -0.76    15.9994
  1980          C    170    ASP      C    592       0.51     12.011
  1981          O    170    ASP      O    592      -0.51    15.9994   ; qtot -2
; residue 171 SER rtp SER  q  0.0
  1982        NH1    171    SER      N    593      -0.47     14.007
  1983          H    171    SER     HN    593       0.31      1.008
  1984        CT1    171    SER     CA    593       0.07     12.011
  1985        HB1    171    SER     HA    593       0.09      1.008
  1986        CT2    171    SER     CB    594       0.05     12.011
  1987        HA2    171    SER    HB1    594       0.09      1.008
  1988        HA2    171    SER    HB2    594       0.09      1.008
  1989        OH1    171    SER     OG    594      -0.66    15.9994
  1990          H    171    SER    HG1    594       0.43      1.008
  1991          C    171    SER      C    595       0.51     12.011
  1992          O    171    SER      O    595      -0.51    15.9994   ; qtot -2
; residue 172 THR rtp THR  q  0.0
  1993        NH1    172    THR      N    596      -0.47     14.007
  1994          H    172    THR     HN    596       0.31      1.008
  1995        CT1    172    THR     CA    596       0.07     12.011
  1996        HB1    172    THR     HA    596       0.09      1.008
  1997        CT1    172    THR     CB    597       0.14     12.011
  1998        HA1    172    THR     HB    597       0.09      1.008
  1999        OH1    172    THR    OG1    597      -0.66    15.9994
  2000          H    172    THR    HG1    597       0.43      1.008
  2001        CT3    172    THR    CG2    598      -0.27     12.011
  2002        HA3    172    THR   HG21    598       0.09      1.008
  2003        HA3    172    THR   HG22    598       0.09      1.008
  2004        HA3    172    THR   HG23    598       0.09      1.008
  2005          C    172    THR      C    599       0.51     12.011
  2006          O    172    THR      O    599      -0.51    15.9994   ; qtot -2
; residue 173 VAL rtp VAL  q  0.0
  2007        NH1    173    VAL      N    600      -0.47     14.007
  2008          H    173    VAL     HN    600       0.31      1.008
  2009        CT1    173    VAL     CA    600       0.07     12.011
  2010        HB1    173    VAL     HA    600       0.09      1.008
  2011        CT1    173    VAL     CB    601      -0.09     12.011
  2012        HA1    173    VAL     HB    601       0.09      1.008
  2013        CT3    173    VAL    CG1    602      -0.27     12.011
  2014        HA3    173    VAL   HG11    602       0.09      1.008
  2015        HA3    173    VAL   HG12    602       0.09      1.008
  2016        HA3    173    VAL   HG13    602       0.09      1.008
  2017        CT3    173    VAL    CG2    603      -0.27     12.011
  2018        HA3    173    VAL   HG21    603       0.09      1.008
  2019        HA3    173    VAL   HG22    603       0.09      1.008
  2020        HA3    173    VAL   HG23    603       0.09      1.008
  2021          C    173    VAL      C    604       0.51     12.011
  2022          O    173    VAL      O    604      -0.51    15.9994   ; qtot -2
; residue 174 THR rtp THR  q  0.0
  2023        NH1    174    THR      N    605      -0.47     14.007
  2024          H    174    THR     HN    605       0.31      1.008
  2025        CT1    174    THR     CA    605       0.07     12.011
  2026        HB1    174    THR     HA    605       0.09      1.008
  2027        CT1    174    THR     CB    606       0.14     12.011
  2028        HA1    174    THR     HB    606       0.09      1.008
  2029        OH1    174    THR    OG1    606      -0.66    15.9994
  2030          H    174    THR    HG1    606       0.43      1.008
  2031        CT3    174    THR    CG2    607      -0.27     12.011
  2032        HA3    174    THR   HG21    607       0.09      1.008
  2033        HA3    174    THR   HG22    607       0.09      1.008
  2034        HA3    174    THR   HG23    607       0.09      1.008
  2035          C    174    THR      C    608       0.51     12.011
  2036          O    174    THR      O    608      -0.51    15.9994   ; qtot -2
; residue 175 LEU rtp LEU  q  0.0
  2037        NH1    175    LEU      N    609      -0.47     14.007
  2038          H    175    LEU     HN    609       0.31      1.008
  2039        CT1    175    LEU     CA    609       0.07     12.011
  2040        HB1    175    LEU     HA    609       0.09      1.008
  2041        CT2    175    LEU     CB    610      -0.18     12.011
  2042        HA2    175    LEU    HB1    610       0.09      1.008
  2043        HA2    175    LEU    HB2    610       0.09      1.008
  2044        CT1    175    LEU     CG    611      -0.09     12.011
  2045        HA1    175    LEU     HG    611       0.09      1.008
  2046        CT3    175    LEU    CD1    612      -0.27     12.011
  2047        HA3    175    LEU   HD11    612       0.09      1.008
  2048        HA3    175    LEU   HD12    612       0.09      1.008
  2049        HA3    175    LEU   HD13    612       0.09      1.008
  2050        CT3    175    LEU    CD2    613      -0.27     12.011
  2051        HA3    175    LEU   HD21    613       0.09      1.008
  2052        HA3    175    LEU   HD22    613       0.09      1.008
  2053        HA3    175    LEU   HD23    613       0.09      1.008
  2054          C    175    LEU      C    614       0.51     12.011
  2055          O    175    LEU      O    614      -0.51    15.9994   ; qtot -2
; residue 176 GLY rtp GLY  q  0.0
  2056        NH1    176    GLY      N    615      -0.47     14.007
  2057          H    176    GLY     HN    615       0.31      1.008
  2058        CT2    176    GLY     CA    615      -0.02     12.011
  2059        HB2    176    GLY    HA1    615       0.09      1.008
  2060        HB2    176    GLY    HA2    615       0.09      1.008
  2061          C    176    GLY      C    616       0.51     12.011
  2062          O    176    GLY      O    616      -0.51    15.9994   ; qtot -2
; residue 177 LYS rtp LYS  q +1.0
  2063        NH1    177    LYS      N    617      -0.47     14.007
  2064          H    177    LYS     HN    617       0.31      1.008
  2065        CT1    177    LYS     CA    617       0.07     12.011
  2066        HB1    177    LYS     HA    617       0.09      1.008
  2067        CT2    177    LYS     CB    618      -0.18     12.011
  2068        HA2    177    LYS    HB1    618       0.09      1.008
  2069        HA2    177    LYS    HB2    618       0.09      1.008
  2070        CT2    177    LYS     CG    619      -0.18     12.011
  2071        HA2    177    LYS    HG1    619       0.09      1.008
  2072        HA2    177    LYS    HG2    619       0.09      1.008
  2073        CT2    177    LYS     CD    620      -0.18     12.011
  2074        HA2    177    LYS    HD1    620       0.09      1.008
  2075        HA2    177    LYS    HD2    620       0.09      1.008
  2076        CT2    177    LYS     CE    621       0.21     12.011
  2077        HA2    177    LYS    HE1    621       0.05      1.008
  2078        HA2    177    LYS    HE2    621       0.05      1.008
  2079        NH3    177    LYS     NZ    621       -0.3     14.007
  2080         HC    177    LYS    HZ1    621       0.33      1.008
  2081         HC    177    LYS    HZ2    621       0.33      1.008
  2082         HC    177    LYS    HZ3    621       0.33      1.008
  2083          C    177    LYS      C    622       0.51     12.011
  2084          O    177    LYS      O    622      -0.51    15.9994   ; qtot -1
; residue 178 ILE rtp ILE  q  0.0
  2085        NH1    178    ILE      N    623      -0.47     14.007
  2086          H    178    ILE     HN    623       0.31      1.008
  2087        CT1    178    ILE     CA    623       0.07     12.011
  2088        HB1    178    ILE     HA    623       0.09      1.008
  2089        CT1    178    ILE     CB    624      -0.09     12.011
  2090        HA1    178    ILE     HB    624       0.09      1.008
  2091        CT3    178    ILE    CG2    625      -0.27     12.011
  2092        HA3    178    ILE   HG21    625       0.09      1.008
  2093        HA3    178    ILE   HG22    625       0.09      1.008
  2094        HA3    178    ILE   HG23    625       0.09      1.008
  2095        CT2    178    ILE    CG1    626      -0.18     12.011
  2096        HA2    178    ILE   HG11    626       0.09      1.008
  2097        HA2    178    ILE   HG12    626       0.09      1.008
  2098        CT3    178    ILE     CD    627      -0.27     12.011
  2099        HA3    178    ILE    HD1    627       0.09      1.008
  2100        HA3    178    ILE    HD2    627       0.09      1.008
  2101        HA3    178    ILE    HD3    627       0.09      1.008
  2102          C    178    ILE      C    628       0.51     12.011
  2103          O    178    ILE      O    628      -0.51    15.9994   ; qtot -1
; residue 179 PHE rtp PHE  q  0.0
  2104        NH1    179    PHE      N    629      -0.47     14.007
  2105          H    179    PHE     HN    629       0.31      1.008
  2106        CT1    179    PHE     CA    629       0.07     12.011
  2107        HB1    179    PHE     HA    629       0.09      1.008
  2108        CT2    179    PHE     CB    630      -0.18     12.011
  2109        HA2    179    PHE    HB1    630       0.09      1.008
  2110        HA2    179    PHE    HB2    630       0.09      1.008
  2111         CA    179    PHE     CG    631          0     12.011
  2112         CA    179    PHE    CD1    632     -0.115     12.011
  2113         HP    179    PHE    HD1    632      0.115      1.008
  2114         CA    179    PHE    CE1    633     -0.115     12.011
  2115         HP    179    PHE    HE1    633      0.115      1.008
  2116         CA    179    PHE     CZ    634     -0.115     12.011
  2117         HP    179    PHE     HZ    634      0.115      1.008
  2118         CA    179    PHE    CD2    635     -0.115     12.011
  2119         HP    179    PHE    HD2    635      0.115      1.008
  2120         CA    179    PHE    CE2    636     -0.115     12.011
  2121         HP    179    PHE    HE2    636      0.115      1.008
  2122          C    179    PHE      C    637       0.51     12.011
  2123          O    179    PHE      O    637      -0.51    15.9994   ; qtot -1
; residue 180 ASN rtp ASN  q  0.0
  2124        NH1    180    ASN      N    638      -0.47     14.007
  2125          H    180    ASN     HN    638       0.31      1.008
  2126        CT1    180    ASN     CA    638       0.07     12.011
  2127        HB1    180    ASN     HA    638       0.09      1.008
  2128        CT2    180    ASN     CB    639      -0.18     12.011
  2129        HA2    180    ASN    HB1    639       0.09      1.008
  2130        HA2    180    ASN    HB2    639       0.09      1.008
  2131         CC    180    ASN     CG    640       0.55     12.011
  2132          O    180    ASN    OD1    640      -0.55    15.9994
  2133        NH2    180    ASN    ND2    641      -0.62     14.007
  2134          H    180    ASN   HD21    641       0.32      1.008
  2135          H    180    ASN   HD22    641        0.3      1.008
  2136          C    180    ASN      C    642       0.51     12.011
  2137          O    180    ASN      O    642      -0.51    15.9994   ; qtot -1
; residue 181 LYS rtp LYS  q +1.0
  2138        NH1    181    LYS      N    643      -0.47     14.007
  2139          H    181    LYS     HN    643       0.31      1.008
  2140        CT1    181    LYS     CA    643       0.07     12.011
  2141        HB1    181    LYS     HA    643       0.09      1.008
  2142        CT2    181    LYS     CB    644      -0.18     12.011
  2143        HA2    181    LYS    HB1    644       0.09      1.008
  2144        HA2    181    LYS    HB2    644       0.09      1.008
  2145        CT2    181    LYS     CG    645      -0.18     12.011
  2146        HA2    181    LYS    HG1    645       0.09      1.008
  2147        HA2    181    LYS    HG2    645       0.09      1.008
  2148        CT2    181    LYS     CD    646      -0.18     12.011
  2149        HA2    181    LYS    HD1    646       0.09      1.008
  2150        HA2    181    LYS    HD2    646       0.09      1.008
  2151        CT2    181    LYS     CE    647       0.21     12.011
  2152        HA2    181    LYS    HE1    647       0.05      1.008
  2153        HA2    181    LYS    HE2    647       0.05      1.008
  2154        NH3    181    LYS     NZ    647       -0.3     14.007
  2155         HC    181    LYS    HZ1    647       0.33      1.008
  2156         HC    181    LYS    HZ2    647       0.33      1.008
  2157         HC    181    LYS    HZ3    647       0.33      1.008
  2158          C    181    LYS      C    648       0.51     12.011
  2159          O    181    LYS      O    648      -0.51    15.9994   ; qtot 0
; residue 182 ASP rtp ASP  q -1.0
  2160        NH1    182    ASP      N    649      -0.47     14.007
  2161          H    182    ASP     HN    649       0.31      1.008
  2162        CT1    182    ASP     CA    649       0.07     12.011
  2163        HB1    182    ASP     HA    649       0.09      1.008
  2164       CT2A    182    ASP     CB    650      -0.28     12.011
  2165        HA2    182    ASP    HB1    650       0.09      1.008
  2166        HA2    182    ASP    HB2    650       0.09      1.008
  2167         CC    182    ASP     CG    650       0.62     12.011
  2168         OC    182    ASP    OD1    650      -0.76    15.9994
  2169         OC    182    ASP    OD2    650      -0.76    15.9994
  2170          C    182    ASP      C    651       0.51     12.011
  2171          O    182    ASP      O    651      -0.51    15.9994   ; qtot -1
; residue 183 LYS rtp LYS  q +1.0
  2172        NH1    183    LYS      N    652      -0.47     14.007
  2173          H    183    LYS     HN    652       0.31      1.008
  2174        CT1    183    LYS     CA    652       0.07     12.011
  2175        HB1    183    LYS     HA    652       0.09      1.008
  2176        CT2    183    LYS     CB    653      -0.18     12.011
  2177        HA2    183    LYS    HB1    653       0.09      1.008
  2178        HA2    183    LYS    HB2    653       0.09      1.008
  2179        CT2    183    LYS     CG    654      -0.18     12.011
  2180        HA2    183    LYS    HG1    654       0.09      1.008
  2181        HA2    183    LYS    HG2    654       0.09      1.008
  2182        CT2    183    LYS     CD    655      -0.18     12.011
  2183        HA2    183    LYS    HD1    655       0.09      1.008
  2184        HA2    183    LYS    HD2    655       0.09      1.008
  2185        CT2    183    LYS     CE    656       0.21     12.011
  2186        HA2    183    LYS    HE1    656       0.05      1.008
  2187        HA2    183    LYS    HE2    656       0.05      1.008
  2188        NH3    183    LYS     NZ    656       -0.3     14.007
  2189         HC    183    LYS    HZ1    656       0.33      1.008
  2190         HC    183    LYS    HZ2    656       0.33      1.008
  2191         HC    183    LYS    HZ3    656       0.33      1.008
  2192          C    183    LYS      C    657       0.51     12.011
  2193          O    183    LYS      O    657      -0.51    15.9994   ; qtot 0
; residue 184 GLU rtp GLU  q -1.0
  2194        NH1    184    GLU      N    658      -0.47     14.007
  2195          H    184    GLU     HN    658       0.31      1.008
  2196        CT1    184    GLU     CA    658       0.07     12.011
  2197        HB1    184    GLU     HA    658       0.09      1.008
  2198       CT2A    184    GLU     CB    659      -0.18     12.011
  2199        HA2    184    GLU    HB1    659       0.09      1.008
  2200        HA2    184    GLU    HB2    659       0.09      1.008
  2201        CT2    184    GLU     CG    660      -0.28     12.011
  2202        HA2    184    GLU    HG1    660       0.09      1.008
  2203        HA2    184    GLU    HG2    660       0.09      1.008
  2204         CC    184    GLU     CD    660       0.62     12.011
  2205         OC    184    GLU    OE1    660      -0.76    15.9994
  2206         OC    184    GLU    OE2    660      -0.76    15.9994
  2207          C    184    GLU      C    661       0.51     12.011
  2208          O    184    GLU      O    661      -0.51    15.9994   ; qtot -1
; residue 185 ALA rtp ALA  q  0.0
  2209        NH1    185    ALA      N    662      -0.47     14.007
  2210          H    185    ALA     HN    662       0.31      1.008
  2211        CT1    185    ALA     CA    662       0.07     12.011
  2212        HB1    185    ALA     HA    662       0.09      1.008
  2213        CT3    185    ALA     CB    663      -0.27     12.011
  2214        HA3    185    ALA    HB1    663       0.09      1.008
  2215        HA3    185    ALA    HB2    663       0.09      1.008
  2216        HA3    185    ALA    HB3    663       0.09      1.008
  2217          C    185    ALA      C    664       0.51     12.011
  2218          O    185    ALA      O    664      -0.51    15.9994   ; qtot -1
; residue 186 LYS rtp LYS  q +1.0
  2219        NH1    186    LYS      N    665      -0.47     14.007
  2220          H    186    LYS     HN    665       0.31      1.008
  2221        CT1    186    LYS     CA    665       0.07     12.011
  2222        HB1    186    LYS     HA    665       0.09      1.008
  2223        CT2    186    LYS     CB    666      -0.18     12.011
  2224        HA2    186    LYS    HB1    666       0.09      1.008
  2225        HA2    186    LYS    HB2    666       0.09      1.008
  2226        CT2    186    LYS     CG    667      -0.18     12.011
  2227        HA2    186    LYS    HG1    667       0.09      1.008
  2228        HA2    186    LYS    HG2    667       0.09      1.008
  2229        CT2    186    LYS     CD    668      -0.18     12.011
  2230        HA2    186    LYS    HD1    668       0.09      1.008
  2231        HA2    186    LYS    HD2    668       0.09      1.008
  2232        CT2    186    LYS     CE    669       0.21     12.011
  2233        HA2    186    LYS    HE1    669       0.05      1.008
  2234        HA2    186    LYS    HE2    669       0.05      1.008
  2235        NH3    186    LYS     NZ    669       -0.3     14.007
  2236         HC    186    LYS    HZ1    669       0.33      1.008
  2237         HC    186    LYS    HZ2    669       0.33      1.008
  2238         HC    186    LYS    HZ3    669       0.33      1.008
  2239          C    186    LYS      C    670       0.51     12.011
  2240          O    186    LYS      O    670      -0.51    15.9994   ; qtot 0
; residue 187 GLN rtp GLN  q  0.0
  2241        NH1    187    GLN      N    671      -0.47     14.007
  2242          H    187    GLN     HN    671       0.31      1.008
  2243        CT1    187    GLN     CA    671       0.07     12.011
  2244        HB1    187    GLN     HA    671       0.09      1.008
  2245        CT2    187    GLN     CB    672      -0.18     12.011
  2246        HA2    187    GLN    HB1    672       0.09      1.008
  2247        HA2    187    GLN    HB2    672       0.09      1.008
  2248        CT2    187    GLN     CG    673      -0.18     12.011
  2249        HA2    187    GLN    HG1    673       0.09      1.008
  2250        HA2    187    GLN    HG2    673       0.09      1.008
  2251         CC    187    GLN     CD    674       0.55     12.011
  2252          O    187    GLN    OE1    674      -0.55    15.9994
  2253        NH2    187    GLN    NE2    675      -0.62     14.007
  2254          H    187    GLN   HE21    675       0.32      1.008
  2255          H    187    GLN   HE22    675        0.3      1.008
  2256          C    187    GLN      C    676       0.51     12.011
  2257          O    187    GLN      O    676      -0.51    15.9994   ; qtot 0
; residue 188 LEU rtp LEU  q  0.0
  2258        NH1    188    LEU      N    677      -0.47     14.007
  2259          H    188    LEU     HN    677       0.31      1.008
  2260        CT1    188    LEU     CA    677       0.07     12.011
  2261        HB1    188    LEU     HA    677       0.09      1.008
  2262        CT2    188    LEU     CB    678      -0.18     12.011
  2263        HA2    188    LEU    HB1    678       0.09      1.008
  2264        HA2    188    LEU    HB2    678       0.09      1.008
  2265        CT1    188    LEU     CG    679      -0.09     12.011
  2266        HA1    188    LEU     HG    679       0.09      1.008
  2267        CT3    188    LEU    CD1    680      -0.27     12.011
  2268        HA3    188    LEU   HD11    680       0.09      1.008
  2269        HA3    188    LEU   HD12    680       0.09      1.008
  2270        HA3    188    LEU   HD13    680       0.09      1.008
  2271        CT3    188    LEU    CD2    681      -0.27     12.011
  2272        HA3    188    LEU   HD21    681       0.09      1.008
  2273        HA3    188    LEU   HD22    681       0.09      1.008
  2274        HA3    188    LEU   HD23    681       0.09      1.008
  2275          C    188    LEU      C    682       0.51     12.011
  2276          O    188    LEU      O    682      -0.51    15.9994   ; qtot 0
; residue 189 VAL rtp VAL  q  0.0
  2277        NH1    189    VAL      N    683      -0.47     14.007
  2278          H    189    VAL     HN    683       0.31      1.008
  2279        CT1    189    VAL     CA    683       0.07     12.011
  2280        HB1    189    VAL     HA    683       0.09      1.008
  2281        CT1    189    VAL     CB    684      -0.09     12.011
  2282        HA1    189    VAL     HB    684       0.09      1.008
  2283        CT3    189    VAL    CG1    685      -0.27     12.011
  2284        HA3    189    VAL   HG11    685       0.09      1.008
  2285        HA3    189    VAL   HG12    685       0.09      1.008
  2286        HA3    189    VAL   HG13    685       0.09      1.008
  2287        CT3    189    VAL    CG2    686      -0.27     12.011
  2288        HA3    189    VAL   HG21    686       0.09      1.008
  2289        HA3    189    VAL   HG22    686       0.09      1.008
  2290        HA3    189    VAL   HG23    686       0.09      1.008
  2291          C    189    VAL      C    687       0.51     12.011
  2292          O    189    VAL      O    687      -0.51    15.9994   ; qtot 0
; residue 190 ALA rtp ALA  q  0.0
  2293        NH1    190    ALA      N    688      -0.47     14.007
  2294          H    190    ALA     HN    688       0.31      1.008
  2295        CT1    190    ALA     CA    688       0.07     12.011
  2296        HB1    190    ALA     HA    688       0.09      1.008
  2297        CT3    190    ALA     CB    689      -0.27     12.011
  2298        HA3    190    ALA    HB1    689       0.09      1.008
  2299        HA3    190    ALA    HB2    689       0.09      1.008
  2300        HA3    190    ALA    HB3    689       0.09      1.008
  2301          C    190    ALA      C    690       0.51     12.011
  2302          O    190    ALA      O    690      -0.51    15.9994   ; qtot 0
; residue 191 ASP rtp ASP  q -1.0
  2303        NH1    191    ASP      N    691      -0.47     14.007
  2304          H    191    ASP     HN    691       0.31      1.008
  2305        CT1    191    ASP     CA    691       0.07     12.011
  2306        HB1    191    ASP     HA    691       0.09      1.008
  2307       CT2A    191    ASP     CB    692      -0.28     12.011
  2308        HA2    191    ASP    HB1    692       0.09      1.008
  2309        HA2    191    ASP    HB2    692       0.09      1.008
  2310         CC    191    ASP     CG    692       0.62     12.011
  2311         OC    191    ASP    OD1    692      -0.76    15.9994
  2312         OC    191    ASP    OD2    692      -0.76    15.9994
  2313          C    191    ASP      C    693       0.51     12.011
  2314          O    191    ASP      O    693      -0.51    15.9994   ; qtot -1
; residue 192 PHE rtp PHE  q  0.0
  2315        NH1    192    PHE      N    694      -0.47     14.007
  2316          H    192    PHE     HN    694       0.31      1.008
  2317        CT1    192    PHE     CA    694       0.07     12.011
  2318        HB1    192    PHE     HA    694       0.09      1.008
  2319        CT2    192    PHE     CB    695      -0.18     12.011
  2320        HA2    192    PHE    HB1    695       0.09      1.008
  2321        HA2    192    PHE    HB2    695       0.09      1.008
  2322         CA    192    PHE     CG    696          0     12.011
  2323         CA    192    PHE    CD1    697     -0.115     12.011
  2324         HP    192    PHE    HD1    697      0.115      1.008
  2325         CA    192    PHE    CE1    698     -0.115     12.011
  2326         HP    192    PHE    HE1    698      0.115      1.008
  2327         CA    192    PHE     CZ    699     -0.115     12.011
  2328         HP    192    PHE     HZ    699      0.115      1.008
  2329         CA    192    PHE    CD2    700     -0.115     12.011
  2330         HP    192    PHE    HD2    700      0.115      1.008
  2331         CA    192    PHE    CE2    701     -0.115     12.011
  2332         HP    192    PHE    HE2    701      0.115      1.008
  2333          C    192    PHE      C    702       0.51     12.011
  2334          O    192    PHE      O    702      -0.51    15.9994   ; qtot -1
; residue 193 ASP rtp ASP  q -1.0
  2335        NH1    193    ASP      N    703      -0.47     14.007
  2336          H    193    ASP     HN    703       0.31      1.008
  2337        CT1    193    ASP     CA    703       0.07     12.011
  2338        HB1    193    ASP     HA    703       0.09      1.008
  2339       CT2A    193    ASP     CB    704      -0.28     12.011
  2340        HA2    193    ASP    HB1    704       0.09      1.008
  2341        HA2    193    ASP    HB2    704       0.09      1.008
  2342         CC    193    ASP     CG    704       0.62     12.011
  2343         OC    193    ASP    OD1    704      -0.76    15.9994
  2344         OC    193    ASP    OD2    704      -0.76    15.9994
  2345          C    193    ASP      C    705       0.51     12.011
  2346          O    193    ASP      O    705      -0.51    15.9994   ; qtot -2
; residue 194 LYS rtp LYS  q +1.0
  2347        NH1    194    LYS      N    706      -0.47     14.007
  2348          H    194    LYS     HN    706       0.31      1.008
  2349        CT1    194    LYS     CA    706       0.07     12.011
  2350        HB1    194    LYS     HA    706       0.09      1.008
  2351        CT2    194    LYS     CB    707      -0.18     12.011
  2352        HA2    194    LYS    HB1    707       0.09      1.008
  2353        HA2    194    LYS    HB2    707       0.09      1.008
  2354        CT2    194    LYS     CG    708      -0.18     12.011
  2355        HA2    194    LYS    HG1    708       0.09      1.008
  2356        HA2    194    LYS    HG2    708       0.09      1.008
  2357        CT2    194    LYS     CD    709      -0.18     12.011
  2358        HA2    194    LYS    HD1    709       0.09      1.008
  2359        HA2    194    LYS    HD2    709       0.09      1.008
  2360        CT2    194    LYS     CE    710       0.21     12.011
  2361        HA2    194    LYS    HE1    710       0.05      1.008
  2362        HA2    194    LYS    HE2    710       0.05      1.008
  2363        NH3    194    LYS     NZ    710       -0.3     14.007
  2364         HC    194    LYS    HZ1    710       0.33      1.008
  2365         HC    194    LYS    HZ2    710       0.33      1.008
  2366         HC    194    LYS    HZ3    710       0.33      1.008
  2367          C    194    LYS      C    711       0.51     12.011
  2368          O    194    LYS      O    711      -0.51    15.9994   ; qtot -1
; residue 195 SER rtp SER  q  0.0
  2369        NH1    195    SER      N    712      -0.47     14.007
  2370          H    195    SER     HN    712       0.31      1.008
  2371        CT1    195    SER     CA    712       0.07     12.011
  2372        HB1    195    SER     HA    712       0.09      1.008
  2373        CT2    195    SER     CB    713       0.05     12.011
  2374        HA2    195    SER    HB1    713       0.09      1.008
  2375        HA2    195    SER    HB2    713       0.09      1.008
  2376        OH1    195    SER     OG    713      -0.66    15.9994
  2377          H    195    SER    HG1    713       0.43      1.008
  2378          C    195    SER      C    714       0.51     12.011
  2379          O    195    SER      O    714      -0.51    15.9994   ; qtot -1
; residue 196 ILE rtp ILE  q  0.0
  2380        NH1    196    ILE      N    715      -0.47     14.007
  2381          H    196    ILE     HN    715       0.31      1.008
  2382        CT1    196    ILE     CA    715       0.07     12.011
  2383        HB1    196    ILE     HA    715       0.09      1.008
  2384        CT1    196    ILE     CB    716      -0.09     12.011
  2385        HA1    196    ILE     HB    716       0.09      1.008
  2386        CT3    196    ILE    CG2    717      -0.27     12.011
  2387        HA3    196    ILE   HG21    717       0.09      1.008
  2388        HA3    196    ILE   HG22    717       0.09      1.008
  2389        HA3    196    ILE   HG23    717       0.09      1.008
  2390        CT2    196    ILE    CG1    718      -0.18     12.011
  2391        HA2    196    ILE   HG11    718       0.09      1.008
  2392        HA2    196    ILE   HG12    718       0.09      1.008
  2393        CT3    196    ILE     CD    719      -0.27     12.011
  2394        HA3    196    ILE    HD1    719       0.09      1.008
  2395        HA3    196    ILE    HD2    719       0.09      1.008
  2396        HA3    196    ILE    HD3    719       0.09      1.008
  2397          C    196    ILE      C    720       0.51     12.011
  2398          O    196    ILE      O    720      -0.51    15.9994   ; qtot -1
; residue 197 GLU rtp GLU  q -1.0
  2399        NH1    197    GLU      N    721      -0.47     14.007
  2400          H    197    GLU     HN    721       0.31      1.008
  2401        CT1    197    GLU     CA    721       0.07     12.011
  2402        HB1    197    GLU     HA    721       0.09      1.008
  2403       CT2A    197    GLU     CB    722      -0.18     12.011
  2404        HA2    197    GLU    HB1    722       0.09      1.008
  2405        HA2    197    GLU    HB2    722       0.09      1.008
  2406        CT2    197    GLU     CG    723      -0.28     12.011
  2407        HA2    197    GLU    HG1    723       0.09      1.008
  2408        HA2    197    GLU    HG2    723       0.09      1.008
  2409         CC    197    GLU     CD    723       0.62     12.011
  2410         OC    197    GLU    OE1    723      -0.76    15.9994
  2411         OC    197    GLU    OE2    723      -0.76    15.9994
  2412          C    197    GLU      C    724       0.51     12.011
  2413          O    197    GLU      O    724      -0.51    15.9994   ; qtot -2
; residue 198 LYS rtp LYS  q +1.0
  2414        NH1    198    LYS      N    725      -0.47     14.007
  2415          H    198    LYS     HN    725       0.31      1.008
  2416        CT1    198    LYS     CA    725       0.07     12.011
  2417        HB1    198    LYS     HA    725       0.09      1.008
  2418        CT2    198    LYS     CB    726      -0.18     12.011
  2419        HA2    198    LYS    HB1    726       0.09      1.008
  2420        HA2    198    LYS    HB2    726       0.09      1.008
  2421        CT2    198    LYS     CG    727      -0.18     12.011
  2422        HA2    198    LYS    HG1    727       0.09      1.008
  2423        HA2    198    LYS    HG2    727       0.09      1.008
  2424        CT2    198    LYS     CD    728      -0.18     12.011
  2425        HA2    198    LYS    HD1    728       0.09      1.008
  2426        HA2    198    LYS    HD2    728       0.09      1.008
  2427        CT2    198    LYS     CE    729       0.21     12.011
  2428        HA2    198    LYS    HE1    729       0.05      1.008
  2429        HA2    198    LYS    HE2    729       0.05      1.008
  2430        NH3    198    LYS     NZ    729       -0.3     14.007
  2431         HC    198    LYS    HZ1    729       0.33      1.008
  2432         HC    198    LYS    HZ2    729       0.33      1.008
  2433         HC    198    LYS    HZ3    729       0.33      1.008
  2434          C    198    LYS      C    730       0.51     12.011
  2435          O    198    LYS      O    730      -0.51    15.9994   ; qtot -1
; residue 199 ALA rtp ALA  q  0.0
  2436        NH1    199    ALA      N    731      -0.47     14.007
  2437          H    199    ALA     HN    731       0.31      1.008
  2438        CT1    199    ALA     CA    731       0.07     12.011
  2439        HB1    199    ALA     HA    731       0.09      1.008
  2440        CT3    199    ALA     CB    732      -0.27     12.011
  2441        HA3    199    ALA    HB1    732       0.09      1.008
  2442        HA3    199    ALA    HB2    732       0.09      1.008
  2443        HA3    199    ALA    HB3    732       0.09      1.008
  2444          C    199    ALA      C    733       0.51     12.011
  2445          O    199    ALA      O    733      -0.51    15.9994   ; qtot -1
; residue 200 LYS rtp LYS  q +1.0
  2446        NH1    200    LYS      N    734      -0.47     14.007
  2447          H    200    LYS     HN    734       0.31      1.008
  2448        CT1    200    LYS     CA    734       0.07     12.011
  2449        HB1    200    LYS     HA    734       0.09      1.008
  2450        CT2    200    LYS     CB    735      -0.18     12.011
  2451        HA2    200    LYS    HB1    735       0.09      1.008
  2452        HA2    200    LYS    HB2    735       0.09      1.008
  2453        CT2    200    LYS     CG    736      -0.18     12.011
  2454        HA2    200    LYS    HG1    736       0.09      1.008
  2455        HA2    200    LYS    HG2    736       0.09      1.008
  2456        CT2    200    LYS     CD    737      -0.18     12.011
  2457        HA2    200    LYS    HD1    737       0.09      1.008
  2458        HA2    200    LYS    HD2    737       0.09      1.008
  2459        CT2    200    LYS     CE    738       0.21     12.011
  2460        HA2    200    LYS    HE1    738       0.05      1.008
  2461        HA2    200    LYS    HE2    738       0.05      1.008
  2462        NH3    200    LYS     NZ    738       -0.3     14.007
  2463         HC    200    LYS    HZ1    738       0.33      1.008
  2464         HC    200    LYS    HZ2    738       0.33      1.008
  2465         HC    200    LYS    HZ3    738       0.33      1.008
  2466          C    200    LYS      C    739       0.51     12.011
  2467          O    200    LYS      O    739      -0.51    15.9994   ; qtot 0
; residue 201 SER rtp SER  q  0.0
  2468        NH1    201    SER      N    740      -0.47     14.007
  2469          H    201    SER     HN    740       0.31      1.008
  2470        CT1    201    SER     CA    740       0.07     12.011
  2471        HB1    201    SER     HA    740       0.09      1.008
  2472        CT2    201    SER     CB    741       0.05     12.011
  2473        HA2    201    SER    HB1    741       0.09      1.008
  2474        HA2    201    SER    HB2    741       0.09      1.008
  2475        OH1    201    SER     OG    741      -0.66    15.9994
  2476          H    201    SER    HG1    741       0.43      1.008
  2477          C    201    SER      C    742       0.51     12.011
  2478          O    201    SER      O    742      -0.51    15.9994   ; qtot 0
; residue 202 ALA rtp ALA  q  0.0
  2479        NH1    202    ALA      N    743      -0.47     14.007
  2480          H    202    ALA     HN    743       0.31      1.008
  2481        CT1    202    ALA     CA    743       0.07     12.011
  2482        HB1    202    ALA     HA    743       0.09      1.008
  2483        CT3    202    ALA     CB    744      -0.27     12.011
  2484        HA3    202    ALA    HB1    744       0.09      1.008
  2485        HA3    202    ALA    HB2    744       0.09      1.008
  2486        HA3    202    ALA    HB3    744       0.09      1.008
  2487          C    202    ALA      C    745       0.51     12.011
  2488          O    202    ALA      O    745      -0.51    15.9994   ; qtot 0
; residue 203 TYR rtp TYR  q  0.0
  2489        NH1    203    TYR      N    746      -0.47     14.007
  2490          H    203    TYR     HN    746       0.31      1.008
  2491        CT1    203    TYR     CA    746       0.07     12.011
  2492        HB1    203    TYR     HA    746       0.09      1.008
  2493        CT2    203    TYR     CB    747      -0.18     12.011
  2494        HA2    203    TYR    HB1    747       0.09      1.008
  2495        HA2    203    TYR    HB2    747       0.09      1.008
  2496         CA    203    TYR     CG    748          0     12.011
  2497         CA    203    TYR    CD1    749     -0.115     12.011
  2498         HP    203    TYR    HD1    749      0.115      1.008
  2499         CA    203    TYR    CE1    750     -0.115     12.011
  2500         HP    203    TYR    HE1    750      0.115      1.008
  2501         CA    203    TYR     CZ    751       0.11     12.011
  2502        OH1    203    TYR     OH    751      -0.54    15.9994
  2503          H    203    TYR     HH    751       0.43      1.008
  2504         CA    203    TYR    CD2    752     -0.115     12.011
  2505         HP    203    TYR    HD2    752      0.115      1.008
  2506         CA    203    TYR    CE2    753     -0.115     12.011
  2507         HP    203    TYR    HE2    753      0.115      1.008
  2508          C    203    TYR      C    754       0.51     12.011
  2509          O    203    TYR      O    754      -0.51    15.9994   ; qtot 0
; residue 204 ASN rtp ASN  q  0.0
  2510        NH1    204    ASN      N    755      -0.47     14.007
  2511          H    204    ASN     HN    755       0.31      1.008
  2512        CT1    204    ASN     CA    755       0.07     12.011
  2513        HB1    204    ASN     HA    755       0.09      1.008
  2514        CT2    204    ASN     CB    756      -0.18     12.011
  2515        HA2    204    ASN    HB1    756       0.09      1.008
  2516        HA2    204    ASN    HB2    756       0.09      1.008
  2517         CC    204    ASN     CG    757       0.55     12.011
  2518          O    204    ASN    OD1    757      -0.55    15.9994
  2519        NH2    204    ASN    ND2    758      -0.62     14.007
  2520          H    204    ASN   HD21    758       0.32      1.008
  2521          H    204    ASN   HD22    758        0.3      1.008
  2522          C    204    ASN      C    759       0.51     12.011
  2523          O    204    ASN      O    759      -0.51    15.9994   ; qtot 0
; residue 205 GLY rtp GLY  q  0.0
  2524        NH1    205    GLY      N    760      -0.47     14.007
  2525          H    205    GLY     HN    760       0.31      1.008
  2526        CT2    205    GLY     CA    760      -0.02     12.011
  2527        HB2    205    GLY    HA1    760       0.09      1.008
  2528        HB2    205    GLY    HA2    760       0.09      1.008
  2529          C    205    GLY      C    761       0.51     12.011
  2530          O    205    GLY      O    761      -0.51    15.9994   ; qtot 0
; residue 206 LYS rtp LYS  q +1.0
  2531        NH1    206    LYS      N    762      -0.47     14.007
  2532          H    206    LYS     HN    762       0.31      1.008
  2533        CT1    206    LYS     CA    762       0.07     12.011
  2534        HB1    206    LYS     HA    762       0.09      1.008
  2535        CT2    206    LYS     CB    763      -0.18     12.011
  2536        HA2    206    LYS    HB1    763       0.09      1.008
  2537        HA2    206    LYS    HB2    763       0.09      1.008
  2538        CT2    206    LYS     CG    764      -0.18     12.011
  2539        HA2    206    LYS    HG1    764       0.09      1.008
  2540        HA2    206    LYS    HG2    764       0.09      1.008
  2541        CT2    206    LYS     CD    765      -0.18     12.011
  2542        HA2    206    LYS    HD1    765       0.09      1.008
  2543        HA2    206    LYS    HD2    765       0.09      1.008
  2544        CT2    206    LYS     CE    766       0.21     12.011
  2545        HA2    206    LYS    HE1    766       0.05      1.008
  2546        HA2    206    LYS    HE2    766       0.05      1.008
  2547        NH3    206    LYS     NZ    766       -0.3     14.007
  2548         HC    206    LYS    HZ1    766       0.33      1.008
  2549         HC    206    LYS    HZ2    766       0.33      1.008
  2550         HC    206    LYS    HZ3    766       0.33      1.008
  2551          C    206    LYS      C    767       0.51     12.011
  2552          O    206    LYS      O    767      -0.51    15.9994   ; qtot 1
; residue 207 ASP rtp ASP  q -1.0
  2553        NH1    207    ASP      N    768      -0.47     14.007
  2554          H    207    ASP     HN    768       0.31      1.008
  2555        CT1    207    ASP     CA    768       0.07     12.011
  2556        HB1    207    ASP     HA    768       0.09      1.008
  2557       CT2A    207    ASP     CB    769      -0.28     12.011
  2558        HA2    207    ASP    HB1    769       0.09      1.008
  2559        HA2    207    ASP    HB2    769       0.09      1.008
  2560         CC    207    ASP     CG    769       0.62     12.011
  2561         OC    207    ASP    OD1    769      -0.76    15.9994
  2562         OC    207    ASP    OD2    769      -0.76    15.9994
  2563          C    207    ASP      C    770       0.51     12.011
  2564          O    207    ASP      O    770      -0.51    15.9994   ; qtot 0
; residue 208 LYS rtp LYS  q +1.0
  2565        NH1    208    LYS      N    771      -0.47     14.007
  2566          H    208    LYS     HN    771       0.31      1.008
  2567        CT1    208    LYS     CA    771       0.07     12.011
  2568        HB1    208    LYS     HA    771       0.09      1.008
  2569        CT2    208    LYS     CB    772      -0.18     12.011
  2570        HA2    208    LYS    HB1    772       0.09      1.008
  2571        HA2    208    LYS    HB2    772       0.09      1.008
  2572        CT2    208    LYS     CG    773      -0.18     12.011
  2573        HA2    208    LYS    HG1    773       0.09      1.008
  2574        HA2    208    LYS    HG2    773       0.09      1.008
  2575        CT2    208    LYS     CD    774      -0.18     12.011
  2576        HA2    208    LYS    HD1    774       0.09      1.008
  2577        HA2    208    LYS    HD2    774       0.09      1.008
  2578        CT2    208    LYS     CE    775       0.21     12.011
  2579        HA2    208    LYS    HE1    775       0.05      1.008
  2580        HA2    208    LYS    HE2    775       0.05      1.008
  2581        NH3    208    LYS     NZ    775       -0.3     14.007
  2582         HC    208    LYS    HZ1    775       0.33      1.008
  2583         HC    208    LYS    HZ2    775       0.33      1.008
  2584         HC    208    LYS    HZ3    775       0.33      1.008
  2585          C    208    LYS      C    776       0.51     12.011
  2586          O    208    LYS      O    776      -0.51    15.9994   ; qtot 1
; residue 209 VAL rtp VAL  q  0.0
  2587        NH1    209    VAL      N    777      -0.47     14.007
  2588          H    209    VAL     HN    777       0.31      1.008
  2589        CT1    209    VAL     CA    777       0.07     12.011
  2590        HB1    209    VAL     HA    777       0.09      1.008
  2591        CT1    209    VAL     CB    778      -0.09     12.011
  2592        HA1    209    VAL     HB    778       0.09      1.008
  2593        CT3    209    VAL    CG1    779      -0.27     12.011
  2594        HA3    209    VAL   HG11    779       0.09      1.008
  2595        HA3    209    VAL   HG12    779       0.09      1.008
  2596        HA3    209    VAL   HG13    779       0.09      1.008
  2597        CT3    209    VAL    CG2    780      -0.27     12.011
  2598        HA3    209    VAL   HG21    780       0.09      1.008
  2599        HA3    209    VAL   HG22    780       0.09      1.008
  2600        HA3    209    VAL   HG23    780       0.09      1.008
  2601          C    209    VAL      C    781       0.51     12.011
  2602          O    209    VAL      O    781      -0.51    15.9994   ; qtot 1
; residue 210 MET rtp MET  q  0.0
  2603        NH1    210    MET      N    782      -0.47     14.007
  2604          H    210    MET     HN    782       0.31      1.008
  2605        CT1    210    MET     CA    782       0.07     12.011
  2606        HB1    210    MET     HA    782       0.09      1.008
  2607        CT2    210    MET     CB    783      -0.18     12.011
  2608        HA2    210    MET    HB1    783       0.09      1.008
  2609        HA2    210    MET    HB2    783       0.09      1.008
  2610        CT2    210    MET     CG    784      -0.14     12.011
  2611        HA2    210    MET    HG1    784       0.09      1.008
  2612        HA2    210    MET    HG2    784       0.09      1.008
  2613          S    210    MET     SD    784      -0.09      32.06
  2614        CT3    210    MET     CE    784      -0.22     12.011
  2615        HA3    210    MET    HE1    784       0.09      1.008
  2616        HA3    210    MET    HE2    784       0.09      1.008
  2617        HA3    210    MET    HE3    784       0.09      1.008
  2618          C    210    MET      C    785       0.51     12.011
  2619          O    210    MET      O    785      -0.51    15.9994   ; qtot 1
; residue 211 SER rtp SER  q  0.0
  2620        NH1    211    SER      N    786      -0.47     14.007
  2621          H    211    SER     HN    786       0.31      1.008
  2622        CT1    211    SER     CA    786       0.07     12.011
  2623        HB1    211    SER     HA    786       0.09      1.008
  2624        CT2    211    SER     CB    787       0.05     12.011
  2625        HA2    211    SER    HB1    787       0.09      1.008
  2626        HA2    211    SER    HB2    787       0.09      1.008
  2627        OH1    211    SER     OG    787      -0.66    15.9994
  2628          H    211    SER    HG1    787       0.43      1.008
  2629          C    211    SER      C    788       0.51     12.011
  2630          O    211    SER      O    788      -0.51    15.9994   ; qtot 1
; residue 212 VAL rtp VAL  q  0.0
  2631        NH1    212    VAL      N    789      -0.47     14.007
  2632          H    212    VAL     HN    789       0.31      1.008
  2633        CT1    212    VAL     CA    789       0.07     12.011
  2634        HB1    212    VAL     HA    789       0.09      1.008
  2635        CT1    212    VAL     CB    790      -0.09     12.011
  2636        HA1    212    VAL     HB    790       0.09      1.008
  2637        CT3    212    VAL    CG1    791      -0.27     12.011
  2638        HA3    212    VAL   HG11    791       0.09      1.008
  2639        HA3    212    VAL   HG12    791       0.09      1.008
  2640        HA3    212    VAL   HG13    791       0.09      1.008
  2641        CT3    212    VAL    CG2    792      -0.27     12.011
  2642        HA3    212    VAL   HG21    792       0.09      1.008
  2643        HA3    212    VAL   HG22    792       0.09      1.008
  2644        HA3    212    VAL   HG23    792       0.09      1.008
  2645          C    212    VAL      C    793       0.51     12.011
  2646          O    212    VAL      O    793      -0.51    15.9994   ; qtot 1
; residue 213 ILE rtp ILE  q  0.0
  2647        NH1    213    ILE      N    794      -0.47     14.007
  2648          H    213    ILE     HN    794       0.31      1.008
  2649        CT1    213    ILE     CA    794       0.07     12.011
  2650        HB1    213    ILE     HA    794       0.09      1.008
  2651        CT1    213    ILE     CB    795      -0.09     12.011
  2652        HA1    213    ILE     HB    795       0.09      1.008
  2653        CT3    213    ILE    CG2    796      -0.27     12.011
  2654        HA3    213    ILE   HG21    796       0.09      1.008
  2655        HA3    213    ILE   HG22    796       0.09      1.008
  2656        HA3    213    ILE   HG23    796       0.09      1.008
  2657        CT2    213    ILE    CG1    797      -0.18     12.011
  2658        HA2    213    ILE   HG11    797       0.09      1.008
  2659        HA2    213    ILE   HG12    797       0.09      1.008
  2660        CT3    213    ILE     CD    798      -0.27     12.011
  2661        HA3    213    ILE    HD1    798       0.09      1.008
  2662        HA3    213    ILE    HD2    798       0.09      1.008
  2663        HA3    213    ILE    HD3    798       0.09      1.008
  2664          C    213    ILE      C    799       0.51     12.011
  2665          O    213    ILE      O    799      -0.51    15.9994   ; qtot 1
; residue 214 VAL rtp VAL  q  0.0
  2666        NH1    214    VAL      N    800      -0.47     14.007
  2667          H    214    VAL     HN    800       0.31      1.008
  2668        CT1    214    VAL     CA    800       0.07     12.011
  2669        HB1    214    VAL     HA    800       0.09      1.008
  2670        CT1    214    VAL     CB    801      -0.09     12.011
  2671        HA1    214    VAL     HB    801       0.09      1.008
  2672        CT3    214    VAL    CG1    802      -0.27     12.011
  2673        HA3    214    VAL   HG11    802       0.09      1.008
  2674        HA3    214    VAL   HG12    802       0.09      1.008
  2675        HA3    214    VAL   HG13    802       0.09      1.008
  2676        CT3    214    VAL    CG2    803      -0.27     12.011
  2677        HA3    214    VAL   HG21    803       0.09      1.008
  2678        HA3    214    VAL   HG22    803       0.09      1.008
  2679        HA3    214    VAL   HG23    803       0.09      1.008
  2680          C    214    VAL      C    804       0.51     12.011
  2681          O    214    VAL      O    804      -0.51    15.9994   ; qtot 1
; residue 215 THR rtp THR  q  0.0
  2682        NH1    215    THR      N    805      -0.47     14.007
  2683          H    215    THR     HN    805       0.31      1.008
  2684        CT1    215    THR     CA    805       0.07     12.011
  2685        HB1    215    THR     HA    805       0.09      1.008
  2686        CT1    215    THR     CB    806       0.14     12.011
  2687        HA1    215    THR     HB    806       0.09      1.008
  2688        OH1    215    THR    OG1    806      -0.66    15.9994
  2689          H    215    THR    HG1    806       0.43      1.008
  2690        CT3    215    THR    CG2    807      -0.27     12.011
  2691        HA3    215    THR   HG21    807       0.09      1.008
  2692        HA3    215    THR   HG22    807       0.09      1.008
  2693        HA3    215    THR   HG23    807       0.09      1.008
  2694          C    215    THR      C    808       0.51     12.011
  2695          O    215    THR      O    808      -0.51    15.9994   ; qtot 1
; residue 216 GLY rtp GLY  q  0.0
  2696        NH1    216    GLY      N    809      -0.47     14.007
  2697          H    216    GLY     HN    809       0.31      1.008
  2698        CT2    216    GLY     CA    809      -0.02     12.011
  2699        HB2    216    GLY    HA1    809       0.09      1.008
  2700        HB2    216    GLY    HA2    809       0.09      1.008
  2701          C    216    GLY      C    810       0.51     12.011
  2702          O    216    GLY      O    810      -0.51    15.9994   ; qtot 1
; residue 217 GLY rtp GLY  q  0.0
  2703        NH1    217    GLY      N    811      -0.47     14.007
  2704          H    217    GLY     HN    811       0.31      1.008
  2705        CT2    217    GLY     CA    811      -0.02     12.011
  2706        HB2    217    GLY    HA1    811       0.09      1.008
  2707        HB2    217    GLY    HA2    811       0.09      1.008
  2708          C    217    GLY      C    812       0.51     12.011
  2709          O    217    GLY      O    812      -0.51    15.9994   ; qtot 1
; residue 218 ASN rtp ASN  q  0.0
  2710        NH1    218    ASN      N    813      -0.47     14.007
  2711          H    218    ASN     HN    813       0.31      1.008
  2712        CT1    218    ASN     CA    813       0.07     12.011
  2713        HB1    218    ASN     HA    813       0.09      1.008
  2714        CT2    218    ASN     CB    814      -0.18     12.011
  2715        HA2    218    ASN    HB1    814       0.09      1.008
  2716        HA2    218    ASN    HB2    814       0.09      1.008
  2717         CC    218    ASN     CG    815       0.55     12.011
  2718          O    218    ASN    OD1    815      -0.55    15.9994
  2719        NH2    218    ASN    ND2    816      -0.62     14.007
  2720          H    218    ASN   HD21    816       0.32      1.008
  2721          H    218    ASN   HD22    816        0.3      1.008
  2722          C    218    ASN      C    817       0.51     12.011
  2723          O    218    ASN      O    817      -0.51    15.9994   ; qtot 1
; residue 219 ILE rtp ILE  q  0.0
  2724        NH1    219    ILE      N    818      -0.47     14.007
  2725          H    219    ILE     HN    818       0.31      1.008
  2726        CT1    219    ILE     CA    818       0.07     12.011
  2727        HB1    219    ILE     HA    818       0.09      1.008
  2728        CT1    219    ILE     CB    819      -0.09     12.011
  2729        HA1    219    ILE     HB    819       0.09      1.008
  2730        CT3    219    ILE    CG2    820      -0.27     12.011
  2731        HA3    219    ILE   HG21    820       0.09      1.008
  2732        HA3    219    ILE   HG22    820       0.09      1.008
  2733        HA3    219    ILE   HG23    820       0.09      1.008
  2734        CT2    219    ILE    CG1    821      -0.18     12.011
  2735        HA2    219    ILE   HG11    821       0.09      1.008
  2736        HA2    219    ILE   HG12    821       0.09      1.008
  2737        CT3    219    ILE     CD    822      -0.27     12.011
  2738        HA3    219    ILE    HD1    822       0.09      1.008
  2739        HA3    219    ILE    HD2    822       0.09      1.008
  2740        HA3    219    ILE    HD3    822       0.09      1.008
  2741          C    219    ILE      C    823       0.51     12.011
  2742          O    219    ILE      O    823      -0.51    15.9994   ; qtot 1
; residue 220 GLY rtp GLY  q  0.0
  2743        NH1    220    GLY      N    824      -0.47     14.007
  2744          H    220    GLY     HN    824       0.31      1.008
  2745        CT2    220    GLY     CA    824      -0.02     12.011
  2746        HB2    220    GLY    HA1    824       0.09      1.008
  2747        HB2    220    GLY    HA2    824       0.09      1.008
  2748          C    220    GLY      C    825       0.51     12.011
  2749          O    220    GLY      O    825      -0.51    15.9994   ; qtot 1
; residue 221 PHE rtp PHE  q  0.0
  2750        NH1    221    PHE      N    826      -0.47     14.007
  2751          H    221    PHE     HN    826       0.31      1.008
  2752        CT1    221    PHE     CA    826       0.07     12.011
  2753        HB1    221    PHE     HA    826       0.09      1.008
  2754        CT2    221    PHE     CB    827      -0.18     12.011
  2755        HA2    221    PHE    HB1    827       0.09      1.008
  2756        HA2    221    PHE    HB2    827       0.09      1.008
  2757         CA    221    PHE     CG    828          0     12.011
  2758         CA    221    PHE    CD1    829     -0.115     12.011
  2759         HP    221    PHE    HD1    829      0.115      1.008
  2760         CA    221    PHE    CE1    830     -0.115     12.011
  2761         HP    221    PHE    HE1    830      0.115      1.008
  2762         CA    221    PHE     CZ    831     -0.115     12.011
  2763         HP    221    PHE     HZ    831      0.115      1.008
  2764         CA    221    PHE    CD2    832     -0.115     12.011
  2765         HP    221    PHE    HD2    832      0.115      1.008
  2766         CA    221    PHE    CE2    833     -0.115     12.011
  2767         HP    221    PHE    HE2    833      0.115      1.008
  2768          C    221    PHE      C    834       0.51     12.011
  2769          O    221    PHE      O    834      -0.51    15.9994   ; qtot 1
; residue 222 ALA rtp ALA  q  0.0
  2770        NH1    222    ALA      N    835      -0.47     14.007
  2771          H    222    ALA     HN    835       0.31      1.008
  2772        CT1    222    ALA     CA    835       0.07     12.011
  2773        HB1    222    ALA     HA    835       0.09      1.008
  2774        CT3    222    ALA     CB    836      -0.27     12.011
  2775        HA3    222    ALA    HB1    836       0.09      1.008
  2776        HA3    222    ALA    HB2    836       0.09      1.008
  2777        HA3    222    ALA    HB3    836       0.09      1.008
  2778          C    222    ALA      C    837       0.51     12.011
  2779          O    222    ALA      O    837      -0.51    15.9994   ; qtot 1
; residue 223 ALA rtp ALA  q  0.0
  2780        NH1    223    ALA      N    838      -0.47     14.007
  2781          H    223    ALA     HN    838       0.31      1.008
  2782        CT1    223    ALA     CA    838       0.07     12.011
  2783        HB1    223    ALA     HA    838       0.09      1.008
  2784        CT3    223    ALA     CB    839      -0.27     12.011
  2785        HA3    223    ALA    HB1    839       0.09      1.008
  2786        HA3    223    ALA    HB2    839       0.09      1.008
  2787        HA3    223    ALA    HB3    839       0.09      1.008
  2788          C    223    ALA      C    840       0.51     12.011
  2789          O    223    ALA      O    840      -0.51    15.9994   ; qtot 1
; residue 224 PRO rtp PRO  q  0.0
  2790          N    224    PRO      N    841      -0.29     14.007
  2791        CP3    224    PRO     CD    841          0     12.011
  2792        HA2    224    PRO    HD1    841       0.09      1.008
  2793        HA2    224    PRO    HD2    841       0.09      1.008
  2794        CP1    224    PRO     CA    841       0.02     12.011
  2795        HB1    224    PRO     HA    841       0.09      1.008
  2796        CP2    224    PRO     CB    842      -0.18     12.011
  2797        HA2    224    PRO    HB1    842       0.09      1.008
  2798        HA2    224    PRO    HB2    842       0.09      1.008
  2799        CP2    224    PRO     CG    843      -0.18     12.011
  2800        HA2    224    PRO    HG1    843       0.09      1.008
  2801        HA2    224    PRO    HG2    843       0.09      1.008
  2802          C    224    PRO      C    844       0.51     12.011
  2803          O    224    PRO      O    844      -0.51    15.9994   ; qtot 1
; residue 225 HIS rtp HSE  q  0.0
  2804        NH1    225    HIS      N    845      -0.47     14.007
  2805          H    225    HIS     HN    845       0.31      1.008
  2806        CT1    225    HIS     CA    845       0.07     12.011
  2807        HB1    225    HIS     HA    845       0.09      1.008
  2808        CT2    225    HIS     CB    846      -0.08     12.011
  2809        HA2    225    HIS    HB1    846       0.09      1.008
  2810        HA2    225    HIS    HB2    846       0.09      1.008
  2811        NR2    225    HIS    ND1    846       -0.7     14.007
  2812       CPH1    225    HIS     CG    846       0.22     12.011
  2813       CPH2    225    HIS    CE1    846       0.25     12.011
  2814        HR1    225    HIS    HE1    846       0.13      1.008
  2815        NR1    225    HIS    NE2    847      -0.36     14.007
  2816          H    225    HIS    HE2    847       0.32      1.008
  2817       CPH1    225    HIS    CD2    847      -0.05     12.011
  2818        HR3    225    HIS    HD2    847       0.09      1.008
  2819          C    225    HIS      C    848       0.51     12.011
  2820          O    225    HIS      O    848      -0.51    15.9994   ; qtot 1
; residue 226 SER rtp SER  q  0.0
  2821        NH1    226    SER      N    849      -0.47     14.007
  2822          H    226    SER     HN    849       0.31      1.008
  2823        CT1    226    SER     CA    849       0.07     12.011
  2824        HB1    226    SER     HA    849       0.09      1.008
  2825        CT2    226    SER     CB    850       0.05     12.011
  2826        HA2    226    SER    HB1    850       0.09      1.008
  2827        HA2    226    SER    HB2    850       0.09      1.008
  2828        OH1    226    SER     OG    850      -0.66    15.9994
  2829          H    226    SER    HG1    850       0.43      1.008
  2830          C    226    SER      C    851       0.51     12.011
  2831          O    226    SER      O    851      -0.51    15.9994   ; qtot 1
; residue 227 GLY rtp GLY  q  0.0
  2832        NH1    227    GLY      N    852      -0.47     14.007
  2833          H    227    GLY     HN    852       0.31      1.008
  2834        CT2    227    GLY     CA    852      -0.02     12.011
  2835        HB2    227    GLY    HA1    852       0.09      1.008
  2836        HB2    227    GLY    HA2    852       0.09      1.008
  2837          C    227    GLY      C    853       0.51     12.011
  2838          O    227    GLY      O    853      -0.51    15.9994   ; qtot 1
; residue 228 ARG rtp ARG  q +1.0
  2839        NH1    228    ARG      N    854      -0.47     14.007
  2840          H    228    ARG     HN    854       0.31      1.008
  2841        CT1    228    ARG     CA    854       0.07     12.011
  2842        HB1    228    ARG     HA    854       0.09      1.008
  2843        CT2    228    ARG     CB    855      -0.18     12.011
  2844        HA2    228    ARG    HB1    855       0.09      1.008
  2845        HA2    228    ARG    HB2    855       0.09      1.008
  2846        CT2    228    ARG     CG    856      -0.18     12.011
  2847        HA2    228    ARG    HG1    856       0.09      1.008
  2848        HA2    228    ARG    HG2    856       0.09      1.008
  2849        CT2    228    ARG     CD    857        0.2     12.011
  2850        HA2    228    ARG    HD1    857       0.09      1.008
  2851        HA2    228    ARG    HD2    857       0.09      1.008
  2852        NC2    228    ARG     NE    857       -0.7     14.007
  2853         HC    228    ARG     HE    857       0.44      1.008
  2854          C    228    ARG     CZ    857       0.64     12.011
  2855        NC2    228    ARG    NH1    857       -0.8     14.007
  2856         HC    228    ARG   HH11    857       0.46      1.008
  2857         HC    228    ARG   HH12    857       0.46      1.008
  2858        NC2    228    ARG    NH2    857       -0.8     14.007
  2859         HC    228    ARG   HH21    857       0.46      1.008
  2860         HC    228    ARG   HH22    857       0.46      1.008
  2861          C    228    ARG      C    858       0.51     12.011
  2862          O    228    ARG      O    858      -0.51    15.9994   ; qtot 2
; residue 229 VAL rtp VAL  q  0.0
  2863        NH1    229    VAL      N    859      -0.47     14.007
  2864          H    229    VAL     HN    859       0.31      1.008
  2865        CT1    229    VAL     CA    859       0.07     12.011
  2866        HB1    229    VAL     HA    859       0.09      1.008
  2867        CT1    229    VAL     CB    860      -0.09     12.011
  2868        HA1    229    VAL     HB    860       0.09      1.008
  2869        CT3    229    VAL    CG1    861      -0.27     12.011
  2870        HA3    229    VAL   HG11    861       0.09      1.008
  2871        HA3    229    VAL   HG12    861       0.09      1.008
  2872        HA3    229    VAL   HG13    861       0.09      1.008
  2873        CT3    229    VAL    CG2    862      -0.27     12.011
  2874        HA3    229    VAL   HG21    862       0.09      1.008
  2875        HA3    229    VAL   HG22    862       0.09      1.008
  2876        HA3    229    VAL   HG23    862       0.09      1.008
  2877          C    229    VAL      C    863       0.51     12.011
  2878          O    229    VAL      O    863      -0.51    15.9994   ; qtot 2
; residue 230 TRP rtp TRP  q  0.0
  2879        NH1    230    TRP      N    864      -0.47     14.007
  2880          H    230    TRP     HN    864       0.31      1.008
  2881        CT1    230    TRP     CA    864       0.07     12.011
  2882        HB1    230    TRP     HA    864       0.09      1.008
  2883        CT2    230    TRP     CB    865      -0.18     12.011
  2884        HA2    230    TRP    HB1    865       0.09      1.008
  2885        HA2    230    TRP    HB2    865       0.09      1.008
  2886         CY    230    TRP     CG    866      -0.03     12.011
  2887         CA    230    TRP    CD1    866      -0.15     12.011
  2888         HP    230    TRP    HD1    866       0.22      1.008
  2889         NY    230    TRP    NE1    866      -0.51     14.007
  2890          H    230    TRP    HE1    866       0.37      1.008
  2891        CPT    230    TRP    CE2    866       0.24     12.011
  2892        CPT    230    TRP    CD2    866       0.11     12.011
  2893        CAI    230    TRP    CE3    866      -0.25     12.011
  2894         HP    230    TRP    HE3    866       0.17      1.008
  2895         CA    230    TRP    CZ3    866       -0.2     12.011
  2896         HP    230    TRP    HZ3    866       0.14      1.008
  2897        CAI    230    TRP    CZ2    866      -0.27     12.011
  2898         HP    230    TRP    HZ2    866       0.16      1.008
  2899         CA    230    TRP    CH2    866      -0.14     12.011
  2900         HP    230    TRP    HH2    866       0.14      1.008
  2901          C    230    TRP      C    867       0.51     12.011
  2902          O    230    TRP      O    867      -0.51    15.9994   ; qtot 2
; residue 231 GLY rtp GLY  q  0.0
  2903        NH1    231    GLY      N    868      -0.47     14.007
  2904          H    231    GLY     HN    868       0.31      1.008
  2905        CT2    231    GLY     CA    868      -0.02     12.011
  2906        HB2    231    GLY    HA1    868       0.09      1.008
  2907        HB2    231    GLY    HA2    868       0.09      1.008
  2908          C    231    GLY      C    869       0.51     12.011
  2909          O    231    GLY      O    869      -0.51    15.9994   ; qtot 2
; residue 232 PRO rtp PRO  q  0.0
  2910          N    232    PRO      N    870      -0.29     14.007
  2911        CP3    232    PRO     CD    870          0     12.011
  2912        HA2    232    PRO    HD1    870       0.09      1.008
  2913        HA2    232    PRO    HD2    870       0.09      1.008
  2914        CP1    232    PRO     CA    870       0.02     12.011
  2915        HB1    232    PRO     HA    870       0.09      1.008
  2916        CP2    232    PRO     CB    871      -0.18     12.011
  2917        HA2    232    PRO    HB1    871       0.09      1.008
  2918        HA2    232    PRO    HB2    871       0.09      1.008
  2919        CP2    232    PRO     CG    872      -0.18     12.011
  2920        HA2    232    PRO    HG1    872       0.09      1.008
  2921        HA2    232    PRO    HG2    872       0.09      1.008
  2922          C    232    PRO      C    873       0.51     12.011
  2923          O    232    PRO      O    873      -0.51    15.9994   ; qtot 2
; residue 233 MET rtp MET  q  0.0
  2924        NH1    233    MET      N    874      -0.47     14.007
  2925          H    233    MET     HN    874       0.31      1.008
  2926        CT1    233    MET     CA    874       0.07     12.011
  2927        HB1    233    MET     HA    874       0.09      1.008
  2928        CT2    233    MET     CB    875      -0.18     12.011
  2929        HA2    233    MET    HB1    875       0.09      1.008
  2930        HA2    233    MET    HB2    875       0.09      1.008
  2931        CT2    233    MET     CG    876      -0.14     12.011
  2932        HA2    233    MET    HG1    876       0.09      1.008
  2933        HA2    233    MET    HG2    876       0.09      1.008
  2934          S    233    MET     SD    876      -0.09      32.06
  2935        CT3    233    MET     CE    876      -0.22     12.011
  2936        HA3    233    MET    HE1    876       0.09      1.008
  2937        HA3    233    MET    HE2    876       0.09      1.008
  2938        HA3    233    MET    HE3    876       0.09      1.008
  2939          C    233    MET      C    877       0.51     12.011
  2940          O    233    MET      O    877      -0.51    15.9994   ; qtot 2
; residue 234 TYR rtp TYR  q  0.0
  2941        NH1    234    TYR      N    878      -0.47     14.007
  2942          H    234    TYR     HN    878       0.31      1.008
  2943        CT1    234    TYR     CA    878       0.07     12.011
  2944        HB1    234    TYR     HA    878       0.09      1.008
  2945        CT2    234    TYR     CB    879      -0.18     12.011
  2946        HA2    234    TYR    HB1    879       0.09      1.008
  2947        HA2    234    TYR    HB2    879       0.09      1.008
  2948         CA    234    TYR     CG    880          0     12.011
  2949         CA    234    TYR    CD1    881     -0.115     12.011
  2950         HP    234    TYR    HD1    881      0.115      1.008
  2951         CA    234    TYR    CE1    882     -0.115     12.011
  2952         HP    234    TYR    HE1    882      0.115      1.008
  2953         CA    234    TYR     CZ    883       0.11     12.011
  2954        OH1    234    TYR     OH    883      -0.54    15.9994
  2955          H    234    TYR     HH    883       0.43      1.008
  2956         CA    234    TYR    CD2    884     -0.115     12.011
  2957         HP    234    TYR    HD2    884      0.115      1.008
  2958         CA    234    TYR    CE2    885     -0.115     12.011
  2959         HP    234    TYR    HE2    885      0.115      1.008
  2960          C    234    TYR      C    886       0.51     12.011
  2961          O    234    TYR      O    886      -0.51    15.9994   ; qtot 2
; residue 235 GLU rtp GLU  q -1.0
  2962        NH1    235    GLU      N    887      -0.47     14.007
  2963          H    235    GLU     HN    887       0.31      1.008
  2964        CT1    235    GLU     CA    887       0.07     12.011
  2965        HB1    235    GLU     HA    887       0.09      1.008
  2966       CT2A    235    GLU     CB    888      -0.18     12.011
  2967        HA2    235    GLU    HB1    888       0.09      1.008
  2968        HA2    235    GLU    HB2    888       0.09      1.008
  2969        CT2    235    GLU     CG    889      -0.28     12.011
  2970        HA2    235    GLU    HG1    889       0.09      1.008
  2971        HA2    235    GLU    HG2    889       0.09      1.008
  2972         CC    235    GLU     CD    889       0.62     12.011
  2973         OC    235    GLU    OE1    889      -0.76    15.9994
  2974         OC    235    GLU    OE2    889      -0.76    15.9994
  2975          C    235    GLU      C    890       0.51     12.011
  2976          O    235    GLU      O    890      -0.51    15.9994   ; qtot 1
; residue 236 ILE rtp ILE  q  0.0
  2977        NH1    236    ILE      N    891      -0.47     14.007
  2978          H    236    ILE     HN    891       0.31      1.008
  2979        CT1    236    ILE     CA    891       0.07     12.011
  2980        HB1    236    ILE     HA    891       0.09      1.008
  2981        CT1    236    ILE     CB    892      -0.09     12.011
  2982        HA1    236    ILE     HB    892       0.09      1.008
  2983        CT3    236    ILE    CG2    893      -0.27     12.011
  2984        HA3    236    ILE   HG21    893       0.09      1.008
  2985        HA3    236    ILE   HG22    893       0.09      1.008
  2986        HA3    236    ILE   HG23    893       0.09      1.008
  2987        CT2    236    ILE    CG1    894      -0.18     12.011
  2988        HA2    236    ILE   HG11    894       0.09      1.008
  2989        HA2    236    ILE   HG12    894       0.09      1.008
  2990        CT3    236    ILE     CD    895      -0.27     12.011
  2991        HA3    236    ILE    HD1    895       0.09      1.008
  2992        HA3    236    ILE    HD2    895       0.09      1.008
  2993        HA3    236    ILE    HD3    895       0.09      1.008
  2994          C    236    ILE      C    896       0.51     12.011
  2995          O    236    ILE      O    896      -0.51    15.9994   ; qtot 1
; residue 237 PHE rtp PHE  q  0.0
  2996        NH1    237    PHE      N    897      -0.47     14.007
  2997          H    237    PHE     HN    897       0.31      1.008
  2998        CT1    237    PHE     CA    897       0.07     12.011
  2999        HB1    237    PHE     HA    897       0.09      1.008
  3000        CT2    237    PHE     CB    898      -0.18     12.011
  3001        HA2    237    PHE    HB1    898       0.09      1.008
  3002        HA2    237    PHE    HB2    898       0.09      1.008
  3003         CA    237    PHE     CG    899          0     12.011
  3004         CA    237    PHE    CD1    900     -0.115     12.011
  3005         HP    237    PHE    HD1    900      0.115      1.008
  3006         CA    237    PHE    CE1    901     -0.115     12.011
  3007         HP    237    PHE    HE1    901      0.115      1.008
  3008         CA    237    PHE     CZ    902     -0.115     12.011
  3009         HP    237    PHE     HZ    902      0.115      1.008
  3010         CA    237    PHE    CD2    903     -0.115     12.011
  3011         HP    237    PHE    HD2    903      0.115      1.008
  3012         CA    237    PHE    CE2    904     -0.115     12.011
  3013         HP    237    PHE    HE2    904      0.115      1.008
  3014          C    237    PHE      C    905       0.51     12.011
  3015          O    237    PHE      O    905      -0.51    15.9994   ; qtot 1
; residue 238 GLY rtp GLY  q  0.0
  3016        NH1    238    GLY      N    906      -0.47     14.007
  3017          H    238    GLY     HN    906       0.31      1.008
  3018        CT2    238    GLY     CA    906      -0.02     12.011
  3019        HB2    238    GLY    HA1    906       0.09      1.008
  3020        HB2    238    GLY    HA2    906       0.09      1.008
  3021          C    238    GLY      C    907       0.51     12.011
  3022          O    238    GLY      O    907      -0.51    15.9994   ; qtot 1
; residue 239 TRP rtp TRP  q  0.0
  3023        NH1    239    TRP      N    908      -0.47     14.007
  3024          H    239    TRP     HN    908       0.31      1.008
  3025        CT1    239    TRP     CA    908       0.07     12.011
  3026        HB1    239    TRP     HA    908       0.09      1.008
  3027        CT2    239    TRP     CB    909      -0.18     12.011
  3028        HA2    239    TRP    HB1    909       0.09      1.008
  3029        HA2    239    TRP    HB2    909       0.09      1.008
  3030         CY    239    TRP     CG    910      -0.03     12.011
  3031         CA    239    TRP    CD1    910      -0.15     12.011
  3032         HP    239    TRP    HD1    910       0.22      1.008
  3033         NY    239    TRP    NE1    910      -0.51     14.007
  3034          H    239    TRP    HE1    910       0.37      1.008
  3035        CPT    239    TRP    CE2    910       0.24     12.011
  3036        CPT    239    TRP    CD2    910       0.11     12.011
  3037        CAI    239    TRP    CE3    910      -0.25     12.011
  3038         HP    239    TRP    HE3    910       0.17      1.008
  3039         CA    239    TRP    CZ3    910       -0.2     12.011
  3040         HP    239    TRP    HZ3    910       0.14      1.008
  3041        CAI    239    TRP    CZ2    910      -0.27     12.011
  3042         HP    239    TRP    HZ2    910       0.16      1.008
  3043         CA    239    TRP    CH2    910      -0.14     12.011
  3044         HP    239    TRP    HH2    910       0.14      1.008
  3045          C    239    TRP      C    911       0.51     12.011
  3046          O    239    TRP      O    911      -0.51    15.9994   ; qtot 1
; residue 240 THR rtp THR  q  0.0
  3047        NH1    240    THR      N    912      -0.47     14.007
  3048          H    240    THR     HN    912       0.31      1.008
  3049        CT1    240    THR     CA    912       0.07     12.011
  3050        HB1    240    THR     HA    912       0.09      1.008
  3051        CT1    240    THR     CB    913       0.14     12.011
  3052        HA1    240    THR     HB    913       0.09      1.008
  3053        OH1    240    THR    OG1    913      -0.66    15.9994
  3054          H    240    THR    HG1    913       0.43      1.008
  3055        CT3    240    THR    CG2    914      -0.27     12.011
  3056        HA3    240    THR   HG21    914       0.09      1.008
  3057        HA3    240    THR   HG22    914       0.09      1.008
  3058        HA3    240    THR   HG23    914       0.09      1.008
  3059          C    240    THR      C    915       0.51     12.011
  3060          O    240    THR      O    915      -0.51    15.9994   ; qtot 1
; residue 241 PRO rtp PRO  q  0.0
  3061          N    241    PRO      N    916      -0.29     14.007
  3062        CP3    241    PRO     CD    916          0     12.011
  3063        HA2    241    PRO    HD1    916       0.09      1.008
  3064        HA2    241    PRO    HD2    916       0.09      1.008
  3065        CP1    241    PRO     CA    916       0.02     12.011
  3066        HB1    241    PRO     HA    916       0.09      1.008
  3067        CP2    241    PRO     CB    917      -0.18     12.011
  3068        HA2    241    PRO    HB1    917       0.09      1.008
  3069        HA2    241    PRO    HB2    917       0.09      1.008
  3070        CP2    241    PRO     CG    918      -0.18     12.011
  3071        HA2    241    PRO    HG1    918       0.09      1.008
  3072        HA2    241    PRO    HG2    918       0.09      1.008
  3073          C    241    PRO      C    919       0.51     12.011
  3074          O    241    PRO      O    919      -0.51    15.9994   ; qtot 1
; residue 242 ALA rtp ALA  q  0.0
  3075        NH1    242    ALA      N    920      -0.47     14.007
  3076          H    242    ALA     HN    920       0.31      1.008
  3077        CT1    242    ALA     CA    920       0.07     12.011
  3078        HB1    242    ALA     HA    920       0.09      1.008
  3079        CT3    242    ALA     CB    921      -0.27     12.011
  3080        HA3    242    ALA    HB1    921       0.09      1.008
  3081        HA3    242    ALA    HB2    921       0.09      1.008
  3082        HA3    242    ALA    HB3    921       0.09      1.008
  3083          C    242    ALA      C    922       0.51     12.011
  3084          O    242    ALA      O    922      -0.51    15.9994   ; qtot 1
; residue 243 LEU rtp LEU  q  0.0
  3085        NH1    243    LEU      N    923      -0.47     14.007
  3086          H    243    LEU     HN    923       0.31      1.008
  3087        CT1    243    LEU     CA    923       0.07     12.011
  3088        HB1    243    LEU     HA    923       0.09      1.008
  3089        CT2    243    LEU     CB    924      -0.18     12.011
  3090        HA2    243    LEU    HB1    924       0.09      1.008
  3091        HA2    243    LEU    HB2    924       0.09      1.008
  3092        CT1    243    LEU     CG    925      -0.09     12.011
  3093        HA1    243    LEU     HG    925       0.09      1.008
  3094        CT3    243    LEU    CD1    926      -0.27     12.011
  3095        HA3    243    LEU   HD11    926       0.09      1.008
  3096        HA3    243    LEU   HD12    926       0.09      1.008
  3097        HA3    243    LEU   HD13    926       0.09      1.008
  3098        CT3    243    LEU    CD2    927      -0.27     12.011
  3099        HA3    243    LEU   HD21    927       0.09      1.008
  3100        HA3    243    LEU   HD22    927       0.09      1.008
  3101        HA3    243    LEU   HD23    927       0.09      1.008
  3102          C    243    LEU      C    928       0.51     12.011
  3103          O    243    LEU      O    928      -0.51    15.9994   ; qtot 1
; residue 244 GLU rtp GLU  q -1.0
  3104        NH1    244    GLU      N    929      -0.47     14.007
  3105          H    244    GLU     HN    929       0.31      1.008
  3106        CT1    244    GLU     CA    929       0.07     12.011
  3107        HB1    244    GLU     HA    929       0.09      1.008
  3108       CT2A    244    GLU     CB    930      -0.18     12.011
  3109        HA2    244    GLU    HB1    930       0.09      1.008
  3110        HA2    244    GLU    HB2    930       0.09      1.008
  3111        CT2    244    GLU     CG    931      -0.28     12.011
  3112        HA2    244    GLU    HG1    931       0.09      1.008
  3113        HA2    244    GLU    HG2    931       0.09      1.008
  3114         CC    244    GLU     CD    931       0.62     12.011
  3115         OC    244    GLU    OE1    931      -0.76    15.9994
  3116         OC    244    GLU    OE2    931      -0.76    15.9994
  3117          C    244    GLU      C    932       0.51     12.011
  3118          O    244    GLU      O    932      -0.51    15.9994   ; qtot 0
; residue 245 VAL rtp VAL  q  0.0
  3119        NH1    245    VAL      N    933      -0.47     14.007
  3120          H    245    VAL     HN    933       0.31      1.008
  3121        CT1    245    VAL     CA    933       0.07     12.011
  3122        HB1    245    VAL     HA    933       0.09      1.008
  3123        CT1    245    VAL     CB    934      -0.09     12.011
  3124        HA1    245    VAL     HB    934       0.09      1.008
  3125        CT3    245    VAL    CG1    935      -0.27     12.011
  3126        HA3    245    VAL   HG11    935       0.09      1.008
  3127        HA3    245    VAL   HG12    935       0.09      1.008
  3128        HA3    245    VAL   HG13    935       0.09      1.008
  3129        CT3    245    VAL    CG2    936      -0.27     12.011
  3130        HA3    245    VAL   HG21    936       0.09      1.008
  3131        HA3    245    VAL   HG22    936       0.09      1.008
  3132        HA3    245    VAL   HG23    936       0.09      1.008
  3133          C    245    VAL      C    937       0.51     12.011
  3134          O    245    VAL      O    937      -0.51    15.9994   ; qtot 0
; residue 246 SER rtp SER  q  0.0
  3135        NH1    246    SER      N    938      -0.47     14.007
  3136          H    246    SER     HN    938       0.31      1.008
  3137        CT1    246    SER     CA    938       0.07     12.011
  3138        HB1    246    SER     HA    938       0.09      1.008
  3139        CT2    246    SER     CB    939       0.05     12.011
  3140        HA2    246    SER    HB1    939       0.09      1.008
  3141        HA2    246    SER    HB2    939       0.09      1.008
  3142        OH1    246    SER     OG    939      -0.66    15.9994
  3143          H    246    SER    HG1    939       0.43      1.008
  3144          C    246    SER      C    940       0.51     12.011
  3145          O    246    SER      O    940      -0.51    15.9994   ; qtot 0
; residue 247 ASN rtp ASN  q  0.0
  3146        NH1    247    ASN      N    941      -0.47     14.007
  3147          H    247    ASN     HN    941       0.31      1.008
  3148        CT1    247    ASN     CA    941       0.07     12.011
  3149        HB1    247    ASN     HA    941       0.09      1.008
  3150        CT2    247    ASN     CB    942      -0.18     12.011
  3151        HA2    247    ASN    HB1    942       0.09      1.008
  3152        HA2    247    ASN    HB2    942       0.09      1.008
  3153         CC    247    ASN     CG    943       0.55     12.011
  3154          O    247    ASN    OD1    943      -0.55    15.9994
  3155        NH2    247    ASN    ND2    944      -0.62     14.007
  3156          H    247    ASN   HD21    944       0.32      1.008
  3157          H    247    ASN   HD22    944        0.3      1.008
  3158          C    247    ASN      C    945       0.51     12.011
  3159          O    247    ASN      O    945      -0.51    15.9994   ; qtot 0
; residue 248 SER rtp SER  q  0.0
  3160        NH1    248    SER      N    946      -0.47     14.007
  3161          H    248    SER     HN    946       0.31      1.008
  3162        CT1    248    SER     CA    946       0.07     12.011
  3163        HB1    248    SER     HA    946       0.09      1.008
  3164        CT2    248    SER     CB    947       0.05     12.011
  3165        HA2    248    SER    HB1    947       0.09      1.008
  3166        HA2    248    SER    HB2    947       0.09      1.008
  3167        OH1    248    SER     OG    947      -0.66    15.9994
  3168          H    248    SER    HG1    947       0.43      1.008
  3169          C    248    SER      C    948       0.51     12.011
  3170          O    248    SER      O    948      -0.51    15.9994   ; qtot 0
; residue 249 THR rtp THR  q  0.0
  3171        NH1    249    THR      N    949      -0.47     14.007
  3172          H    249    THR     HN    949       0.31      1.008
  3173        CT1    249    THR     CA    949       0.07     12.011
  3174        HB1    249    THR     HA    949       0.09      1.008
  3175        CT1    249    THR     CB    950       0.14     12.011
  3176        HA1    249    THR     HB    950       0.09      1.008
  3177        OH1    249    THR    OG1    950      -0.66    15.9994
  3178          H    249    THR    HG1    950       0.43      1.008
  3179        CT3    249    THR    CG2    951      -0.27     12.011
  3180        HA3    249    THR   HG21    951       0.09      1.008
  3181        HA3    249    THR   HG22    951       0.09      1.008
  3182        HA3    249    THR   HG23    951       0.09      1.008
  3183          C    249    THR      C    952       0.51     12.011
  3184          O    249    THR      O    952      -0.51    15.9994   ; qtot 0
; residue 250 ALA rtp ALA  q  0.0
  3185        NH1    250    ALA      N    953      -0.47     14.007
  3186          H    250    ALA     HN    953       0.31      1.008
  3187        CT1    250    ALA     CA    953       0.07     12.011
  3188        HB1    250    ALA     HA    953       0.09      1.008
  3189        CT3    250    ALA     CB    954      -0.27     12.011
  3190        HA3    250    ALA    HB1    954       0.09      1.008
  3191        HA3    250    ALA    HB2    954       0.09      1.008
  3192        HA3    250    ALA    HB3    954       0.09      1.008
  3193          C    250    ALA      C    955       0.51     12.011
  3194          O    250    ALA      O    955      -0.51    15.9994   ; qtot 0
; residue 251 GLY rtp GLY  q  0.0
  3195        NH1    251    GLY      N    956      -0.47     14.007
  3196          H    251    GLY     HN    956       0.31      1.008
  3197        CT2    251    GLY     CA    956      -0.02     12.011
  3198        HB2    251    GLY    HA1    956       0.09      1.008
  3199        HB2    251    GLY    HA2    956       0.09      1.008
  3200          C    251    GLY      C    957       0.51     12.011
  3201          O    251    GLY      O    957      -0.51    15.9994   ; qtot 0
; residue 252 HIS rtp HSE  q  0.0
  3202        NH1    252    HIS      N    958      -0.47     14.007
  3203          H    252    HIS     HN    958       0.31      1.008
  3204        CT1    252    HIS     CA    958       0.07     12.011
  3205        HB1    252    HIS     HA    958       0.09      1.008
  3206        CT2    252    HIS     CB    959      -0.08     12.011
  3207        HA2    252    HIS    HB1    959       0.09      1.008
  3208        HA2    252    HIS    HB2    959       0.09      1.008
  3209        NR2    252    HIS    ND1    959       -0.7     14.007
  3210       CPH1    252    HIS     CG    959       0.22     12.011
  3211       CPH2    252    HIS    CE1    959       0.25     12.011
  3212        HR1    252    HIS    HE1    959       0.13      1.008
  3213        NR1    252    HIS    NE2    960      -0.36     14.007
  3214          H    252    HIS    HE2    960       0.32      1.008
  3215       CPH1    252    HIS    CD2    960      -0.05     12.011
  3216        HR3    252    HIS    HD2    960       0.09      1.008
  3217          C    252    HIS      C    961       0.51     12.011
  3218          O    252    HIS      O    961      -0.51    15.9994   ; qtot 0
; residue 253 LYS rtp LYS  q +1.0
  3219        NH1    253    LYS      N    962      -0.47     14.007
  3220          H    253    LYS     HN    962       0.31      1.008
  3221        CT1    253    LYS     CA    962       0.07     12.011
  3222        HB1    253    LYS     HA    962       0.09      1.008
  3223        CT2    253    LYS     CB    963      -0.18     12.011
  3224        HA2    253    LYS    HB1    963       0.09      1.008
  3225        HA2    253    LYS    HB2    963       0.09      1.008
  3226        CT2    253    LYS     CG    964      -0.18     12.011
  3227        HA2    253    LYS    HG1    964       0.09      1.008
  3228        HA2    253    LYS    HG2    964       0.09      1.008
  3229        CT2    253    LYS     CD    965      -0.18     12.011
  3230        HA2    253    LYS    HD1    965       0.09      1.008
  3231        HA2    253    LYS    HD2    965       0.09      1.008
  3232        CT2    253    LYS     CE    966       0.21     12.011
  3233        HA2    253    LYS    HE1    966       0.05      1.008
  3234        HA2    253    LYS    HE2    966       0.05      1.008
  3235        NH3    253    LYS     NZ    966       -0.3     14.007
  3236         HC    253    LYS    HZ1    966       0.33      1.008
  3237         HC    253    LYS    HZ2    966       0.33      1.008
  3238         HC    253    LYS    HZ3    966       0.33      1.008
  3239          C    253    LYS      C    967       0.51     12.011
  3240          O    253    LYS      O    967      -0.51    15.9994   ; qtot 1
; residue 254 GLY rtp GLY  q  0.0
  3241        NH1    254    GLY      N    968      -0.47     14.007
  3242          H    254    GLY     HN    968       0.31      1.008
  3243        CT2    254    GLY     CA    968      -0.02     12.011
  3244        HB2    254    GLY    HA1    968       0.09      1.008
  3245        HB2    254    GLY    HA2    968       0.09      1.008
  3246          C    254    GLY      C    969       0.51     12.011
  3247          O    254    GLY      O    969      -0.51    15.9994   ; qtot 1
; residue 255 ASP rtp ASP  q -1.0
  3248        NH1    255    ASP      N    970      -0.47     14.007
  3249          H    255    ASP     HN    970       0.31      1.008
  3250        CT1    255    ASP     CA    970       0.07     12.011
  3251        HB1    255    ASP     HA    970       0.09      1.008
  3252       CT2A    255    ASP     CB    971      -0.28     12.011
  3253        HA2    255    ASP    HB1    971       0.09      1.008
  3254        HA2    255    ASP    HB2    971       0.09      1.008
  3255         CC    255    ASP     CG    971       0.62     12.011
  3256         OC    255    ASP    OD1    971      -0.76    15.9994
  3257         OC    255    ASP    OD2    971      -0.76    15.9994
  3258          C    255    ASP      C    972       0.51     12.011
  3259          O    255    ASP      O    972      -0.51    15.9994   ; qtot 0
; residue 256 ASP rtp ASP  q -1.0
  3260        NH1    256    ASP      N    973      -0.47     14.007
  3261          H    256    ASP     HN    973       0.31      1.008
  3262        CT1    256    ASP     CA    973       0.07     12.011
  3263        HB1    256    ASP     HA    973       0.09      1.008
  3264       CT2A    256    ASP     CB    974      -0.28     12.011
  3265        HA2    256    ASP    HB1    974       0.09      1.008
  3266        HA2    256    ASP    HB2    974       0.09      1.008
  3267         CC    256    ASP     CG    974       0.62     12.011
  3268         OC    256    ASP    OD1    974      -0.76    15.9994
  3269         OC    256    ASP    OD2    974      -0.76    15.9994
  3270          C    256    ASP      C    975       0.51     12.011
  3271          O    256    ASP      O    975      -0.51    15.9994   ; qtot -1
; residue 257 VAL rtp VAL  q  0.0
  3272        NH1    257    VAL      N    976      -0.47     14.007
  3273          H    257    VAL     HN    976       0.31      1.008
  3274        CT1    257    VAL     CA    976       0.07     12.011
  3275        HB1    257    VAL     HA    976       0.09      1.008
  3276        CT1    257    VAL     CB    977      -0.09     12.011
  3277        HA1    257    VAL     HB    977       0.09      1.008
  3278        CT3    257    VAL    CG1    978      -0.27     12.011
  3279        HA3    257    VAL   HG11    978       0.09      1.008
  3280        HA3    257    VAL   HG12    978       0.09      1.008
  3281        HA3    257    VAL   HG13    978       0.09      1.008
  3282        CT3    257    VAL    CG2    979      -0.27     12.011
  3283        HA3    257    VAL   HG21    979       0.09      1.008
  3284        HA3    257    VAL   HG22    979       0.09      1.008
  3285        HA3    257    VAL   HG23    979       0.09      1.008
  3286          C    257    VAL      C    980       0.51     12.011
  3287          O    257    VAL      O    980      -0.51    15.9994   ; qtot -1
; residue 258 SER rtp SER  q  0.0
  3288        NH1    258    SER      N    981      -0.47     14.007
  3289          H    258    SER     HN    981       0.31      1.008
  3290        CT1    258    SER     CA    981       0.07     12.011
  3291        HB1    258    SER     HA    981       0.09      1.008
  3292        CT2    258    SER     CB    982       0.05     12.011
  3293        HA2    258    SER    HB1    982       0.09      1.008
  3294        HA2    258    SER    HB2    982       0.09      1.008
  3295        OH1    258    SER     OG    982      -0.66    15.9994
  3296          H    258    SER    HG1    982       0.43      1.008
  3297          C    258    SER      C    983       0.51     12.011
  3298          O    258    SER      O    983      -0.51    15.9994   ; qtot -1
; residue 259 VAL rtp VAL  q  0.0
  3299        NH1    259    VAL      N    984      -0.47     14.007
  3300          H    259    VAL     HN    984       0.31      1.008
  3301        CT1    259    VAL     CA    984       0.07     12.011
  3302        HB1    259    VAL     HA    984       0.09      1.008
  3303        CT1    259    VAL     CB    985      -0.09     12.011
  3304        HA1    259    VAL     HB    985       0.09      1.008
  3305        CT3    259    VAL    CG1    986      -0.27     12.011
  3306        HA3    259    VAL   HG11    986       0.09      1.008
  3307        HA3    259    VAL   HG12    986       0.09      1.008
  3308        HA3    259    VAL   HG13    986       0.09      1.008
  3309        CT3    259    VAL    CG2    987      -0.27     12.011
  3310        HA3    259    VAL   HG21    987       0.09      1.008
  3311        HA3    259    VAL   HG22    987       0.09      1.008
  3312        HA3    259    VAL   HG23    987       0.09      1.008
  3313          C    259    VAL      C    988       0.51     12.011
  3314          O    259    VAL      O    988      -0.51    15.9994   ; qtot -1
; residue 260 GLU rtp GLU  q -1.0
  3315        NH1    260    GLU      N    989      -0.47     14.007
  3316          H    260    GLU     HN    989       0.31      1.008
  3317        CT1    260    GLU     CA    989       0.07     12.011
  3318        HB1    260    GLU     HA    989       0.09      1.008
  3319       CT2A    260    GLU     CB    990      -0.18     12.011
  3320        HA2    260    GLU    HB1    990       0.09      1.008
  3321        HA2    260    GLU    HB2    990       0.09      1.008
  3322        CT2    260    GLU     CG    991      -0.28     12.011
  3323        HA2    260    GLU    HG1    991       0.09      1.008
  3324        HA2    260    GLU    HG2    991       0.09      1.008
  3325         CC    260    GLU     CD    991       0.62     12.011
  3326         OC    260    GLU    OE1    991      -0.76    15.9994
  3327         OC    260    GLU    OE2    991      -0.76    15.9994
  3328          C    260    GLU      C    992       0.51     12.011
  3329          O    260    GLU      O    992      -0.51    15.9994   ; qtot -2
; residue 261 ALA rtp ALA  q  0.0
  3330        NH1    261    ALA      N    993      -0.47     14.007
  3331          H    261    ALA     HN    993       0.31      1.008
  3332        CT1    261    ALA     CA    993       0.07     12.011
  3333        HB1    261    ALA     HA    993       0.09      1.008
  3334        CT3    261    ALA     CB    994      -0.27     12.011
  3335        HA3    261    ALA    HB1    994       0.09      1.008
  3336        HA3    261    ALA    HB2    994       0.09      1.008
  3337        HA3    261    ALA    HB3    994       0.09      1.008
  3338          C    261    ALA      C    995       0.51     12.011
  3339          O    261    ALA      O    995      -0.51    15.9994   ; qtot -2
; residue 262 ILE rtp ILE  q  0.0
  3340        NH1    262    ILE      N    996      -0.47     14.007
  3341          H    262    ILE     HN    996       0.31      1.008
  3342        CT1    262    ILE     CA    996       0.07     12.011
  3343        HB1    262    ILE     HA    996       0.09      1.008
  3344        CT1    262    ILE     CB    997      -0.09     12.011
  3345        HA1    262    ILE     HB    997       0.09      1.008
  3346        CT3    262    ILE    CG2    998      -0.27     12.011
  3347        HA3    262    ILE   HG21    998       0.09      1.008
  3348        HA3    262    ILE   HG22    998       0.09      1.008
  3349        HA3    262    ILE   HG23    998       0.09      1.008
  3350        CT2    262    ILE    CG1    999      -0.18     12.011
  3351        HA2    262    ILE   HG11    999       0.09      1.008
  3352        HA2    262    ILE   HG12    999       0.09      1.008
  3353        CT3    262    ILE     CD   1000      -0.27     12.011
  3354        HA3    262    ILE    HD1   1000       0.09      1.008
  3355        HA3    262    ILE    HD2   1000       0.09      1.008
  3356        HA3    262    ILE    HD3   1000       0.09      1.008
  3357          C    262    ILE      C   1001       0.51     12.011
  3358          O    262    ILE      O   1001      -0.51    15.9994   ; qtot -2
; residue 263 ALA rtp ALA  q  0.0
  3359        NH1    263    ALA      N   1002      -0.47     14.007
  3360          H    263    ALA     HN   1002       0.31      1.008
  3361        CT1    263    ALA     CA   1002       0.07     12.011
  3362        HB1    263    ALA     HA   1002       0.09      1.008
  3363        CT3    263    ALA     CB   1003      -0.27     12.011
  3364        HA3    263    ALA    HB1   1003       0.09      1.008
  3365        HA3    263    ALA    HB2   1003       0.09      1.008
  3366        HA3    263    ALA    HB3   1003       0.09      1.008
  3367          C    263    ALA      C   1004       0.51     12.011
  3368          O    263    ALA      O   1004      -0.51    15.9994   ; qtot -2
; residue 264 GLN rtp GLN  q  0.0
  3369        NH1    264    GLN      N   1005      -0.47     14.007
  3370          H    264    GLN     HN   1005       0.31      1.008
  3371        CT1    264    GLN     CA   1005       0.07     12.011
  3372        HB1    264    GLN     HA   1005       0.09      1.008
  3373        CT2    264    GLN     CB   1006      -0.18     12.011
  3374        HA2    264    GLN    HB1   1006       0.09      1.008
  3375        HA2    264    GLN    HB2   1006       0.09      1.008
  3376        CT2    264    GLN     CG   1007      -0.18     12.011
  3377        HA2    264    GLN    HG1   1007       0.09      1.008
  3378        HA2    264    GLN    HG2   1007       0.09      1.008
  3379         CC    264    GLN     CD   1008       0.55     12.011
  3380          O    264    GLN    OE1   1008      -0.55    15.9994
  3381        NH2    264    GLN    NE2   1009      -0.62     14.007
  3382          H    264    GLN   HE21   1009       0.32      1.008
  3383          H    264    GLN   HE22   1009        0.3      1.008
  3384          C    264    GLN      C   1010       0.51     12.011
  3385          O    264    GLN      O   1010      -0.51    15.9994   ; qtot -2
; residue 265 THR rtp THR  q  0.0
  3386        NH1    265    THR      N   1011      -0.47     14.007
  3387          H    265    THR     HN   1011       0.31      1.008
  3388        CT1    265    THR     CA   1011       0.07     12.011
  3389        HB1    265    THR     HA   1011       0.09      1.008
  3390        CT1    265    THR     CB   1012       0.14     12.011
  3391        HA1    265    THR     HB   1012       0.09      1.008
  3392        OH1    265    THR    OG1   1012      -0.66    15.9994
  3393          H    265    THR    HG1   1012       0.43      1.008
  3394        CT3    265    THR    CG2   1013      -0.27     12.011
  3395        HA3    265    THR   HG21   1013       0.09      1.008
  3396        HA3    265    THR   HG22   1013       0.09      1.008
  3397        HA3    265    THR   HG23   1013       0.09      1.008
  3398          C    265    THR      C   1014       0.51     12.011
  3399          O    265    THR      O   1014      -0.51    15.9994   ; qtot -2
; residue 266 ASN rtp ASN  q  0.0
  3400        NH1    266    ASN      N   1015      -0.47     14.007
  3401          H    266    ASN     HN   1015       0.31      1.008
  3402        CT1    266    ASN     CA   1015       0.07     12.011
  3403        HB1    266    ASN     HA   1015       0.09      1.008
  3404        CT2    266    ASN     CB   1016      -0.18     12.011
  3405        HA2    266    ASN    HB1   1016       0.09      1.008
  3406        HA2    266    ASN    HB2   1016       0.09      1.008
  3407         CC    266    ASN     CG   1017       0.55     12.011
  3408          O    266    ASN    OD1   1017      -0.55    15.9994
  3409        NH2    266    ASN    ND2   1018      -0.62     14.007
  3410          H    266    ASN   HD21   1018       0.32      1.008
  3411          H    266    ASN   HD22   1018        0.3      1.008
  3412          C    266    ASN      C   1019       0.51     12.011
  3413          O    266    ASN      O   1019      -0.51    15.9994   ; qtot -2
; residue 267 PRO rtp PRO  q  0.0
  3414          N    267    PRO      N   1020      -0.29     14.007
  3415        CP3    267    PRO     CD   1020          0     12.011
  3416        HA2    267    PRO    HD1   1020       0.09      1.008
  3417        HA2    267    PRO    HD2   1020       0.09      1.008
  3418        CP1    267    PRO     CA   1020       0.02     12.011
  3419        HB1    267    PRO     HA   1020       0.09      1.008
  3420        CP2    267    PRO     CB   1021      -0.18     12.011
  3421        HA2    267    PRO    HB1   1021       0.09      1.008
  3422        HA2    267    PRO    HB2   1021       0.09      1.008
  3423        CP2    267    PRO     CG   1022      -0.18     12.011
  3424        HA2    267    PRO    HG1   1022       0.09      1.008
  3425        HA2    267    PRO    HG2   1022       0.09      1.008
  3426          C    267    PRO      C   1023       0.51     12.011
  3427          O    267    PRO      O   1023      -0.51    15.9994   ; qtot -2
; residue 268 ASP rtp ASP  q -1.0
  3428        NH1    268    ASP      N   1024      -0.47     14.007
  3429          H    268    ASP     HN   1024       0.31      1.008
  3430        CT1    268    ASP     CA   1024       0.07     12.011
  3431        HB1    268    ASP     HA   1024       0.09      1.008
  3432       CT2A    268    ASP     CB   1025      -0.28     12.011
  3433        HA2    268    ASP    HB1   1025       0.09      1.008
  3434        HA2    268    ASP    HB2   1025       0.09      1.008
  3435         CC    268    ASP     CG   1025       0.62     12.011
  3436         OC    268    ASP    OD1   1025      -0.76    15.9994
  3437         OC    268    ASP    OD2   1025      -0.76    15.9994
  3438          C    268    ASP      C   1026       0.51     12.011
  3439          O    268    ASP      O   1026      -0.51    15.9994   ; qtot -3
; residue 269 TRP rtp TRP  q  0.0
  3440        NH1    269    TRP      N   1027      -0.47     14.007
  3441          H    269    TRP     HN   1027       0.31      1.008
  3442        CT1    269    TRP     CA   1027       0.07     12.011
  3443        HB1    269    TRP     HA   1027       0.09      1.008
  3444        CT2    269    TRP     CB   1028      -0.18     12.011
  3445        HA2    269    TRP    HB1   1028       0.09      1.008
  3446        HA2    269    TRP    HB2   1028       0.09      1.008
  3447         CY    269    TRP     CG   1029      -0.03     12.011
  3448         CA    269    TRP    CD1   1029      -0.15     12.011
  3449         HP    269    TRP    HD1   1029       0.22      1.008
  3450         NY    269    TRP    NE1   1029      -0.51     14.007
  3451          H    269    TRP    HE1   1029       0.37      1.008
  3452        CPT    269    TRP    CE2   1029       0.24     12.011
  3453        CPT    269    TRP    CD2   1029       0.11     12.011
  3454        CAI    269    TRP    CE3   1029      -0.25     12.011
  3455         HP    269    TRP    HE3   1029       0.17      1.008
  3456         CA    269    TRP    CZ3   1029       -0.2     12.011
  3457         HP    269    TRP    HZ3   1029       0.14      1.008
  3458        CAI    269    TRP    CZ2   1029      -0.27     12.011
  3459         HP    269    TRP    HZ2   1029       0.16      1.008
  3460         CA    269    TRP    CH2   1029      -0.14     12.011
  3461         HP    269    TRP    HH2   1029       0.14      1.008
  3462          C    269    TRP      C   1030       0.51     12.011
  3463          O    269    TRP      O   1030      -0.51    15.9994   ; qtot -3
; residue 270 ILE rtp ILE  q  0.0
  3464        NH1    270    ILE      N   1031      -0.47     14.007
  3465          H    270    ILE     HN   1031       0.31      1.008
  3466        CT1    270    ILE     CA   1031       0.07     12.011
  3467        HB1    270    ILE     HA   1031       0.09      1.008
  3468        CT1    270    ILE     CB   1032      -0.09     12.011
  3469        HA1    270    ILE     HB   1032       0.09      1.008
  3470        CT3    270    ILE    CG2   1033      -0.27     12.011
  3471        HA3    270    ILE   HG21   1033       0.09      1.008
  3472        HA3    270    ILE   HG22   1033       0.09      1.008
  3473        HA3    270    ILE   HG23   1033       0.09      1.008
  3474        CT2    270    ILE    CG1   1034      -0.18     12.011
  3475        HA2    270    ILE   HG11   1034       0.09      1.008
  3476        HA2    270    ILE   HG12   1034       0.09      1.008
  3477        CT3    270    ILE     CD   1035      -0.27     12.011
  3478        HA3    270    ILE    HD1   1035       0.09      1.008
  3479        HA3    270    ILE    HD2   1035       0.09      1.008
  3480        HA3    270    ILE    HD3   1035       0.09      1.008
  3481          C    270    ILE      C   1036       0.51     12.011
  3482          O    270    ILE      O   1036      -0.51    15.9994   ; qtot -3
; residue 271 PHE rtp PHE  q  0.0
  3483        NH1    271    PHE      N   1037      -0.47     14.007
  3484          H    271    PHE     HN   1037       0.31      1.008
  3485        CT1    271    PHE     CA   1037       0.07     12.011
  3486        HB1    271    PHE     HA   1037       0.09      1.008
  3487        CT2    271    PHE     CB   1038      -0.18     12.011
  3488        HA2    271    PHE    HB1   1038       0.09      1.008
  3489        HA2    271    PHE    HB2   1038       0.09      1.008
  3490         CA    271    PHE     CG   1039          0     12.011
  3491         CA    271    PHE    CD1   1040     -0.115     12.011
  3492         HP    271    PHE    HD1   1040      0.115      1.008
  3493         CA    271    PHE    CE1   1041     -0.115     12.011
  3494         HP    271    PHE    HE1   1041      0.115      1.008
  3495         CA    271    PHE     CZ   1042     -0.115     12.011
  3496         HP    271    PHE     HZ   1042      0.115      1.008
  3497         CA    271    PHE    CD2   1043     -0.115     12.011
  3498         HP    271    PHE    HD2   1043      0.115      1.008
  3499         CA    271    PHE    CE2   1044     -0.115     12.011
  3500         HP    271    PHE    HE2   1044      0.115      1.008
  3501          C    271    PHE      C   1045       0.51     12.011
  3502          O    271    PHE      O   1045      -0.51    15.9994   ; qtot -3
; residue 272 VAL rtp VAL  q  0.0
  3503        NH1    272    VAL      N   1046      -0.47     14.007
  3504          H    272    VAL     HN   1046       0.31      1.008
  3505        CT1    272    VAL     CA   1046       0.07     12.011
  3506        HB1    272    VAL     HA   1046       0.09      1.008
  3507        CT1    272    VAL     CB   1047      -0.09     12.011
  3508        HA1    272    VAL     HB   1047       0.09      1.008
  3509        CT3    272    VAL    CG1   1048      -0.27     12.011
  3510        HA3    272    VAL   HG11   1048       0.09      1.008
  3511        HA3    272    VAL   HG12   1048       0.09      1.008
  3512        HA3    272    VAL   HG13   1048       0.09      1.008
  3513        CT3    272    VAL    CG2   1049      -0.27     12.011
  3514        HA3    272    VAL   HG21   1049       0.09      1.008
  3515        HA3    272    VAL   HG22   1049       0.09      1.008
  3516        HA3    272    VAL   HG23   1049       0.09      1.008
  3517          C    272    VAL      C   1050       0.51     12.011
  3518          O    272    VAL      O   1050      -0.51    15.9994   ; qtot -3
; residue 273 LEU rtp LEU  q  0.0
  3519        NH1    273    LEU      N   1051      -0.47     14.007
  3520          H    273    LEU     HN   1051       0.31      1.008
  3521        CT1    273    LEU     CA   1051       0.07     12.011
  3522        HB1    273    LEU     HA   1051       0.09      1.008
  3523        CT2    273    LEU     CB   1052      -0.18     12.011
  3524        HA2    273    LEU    HB1   1052       0.09      1.008
  3525        HA2    273    LEU    HB2   1052       0.09      1.008
  3526        CT1    273    LEU     CG   1053      -0.09     12.011
  3527        HA1    273    LEU     HG   1053       0.09      1.008
  3528        CT3    273    LEU    CD1   1054      -0.27     12.011
  3529        HA3    273    LEU   HD11   1054       0.09      1.008
  3530        HA3    273    LEU   HD12   1054       0.09      1.008
  3531        HA3    273    LEU   HD13   1054       0.09      1.008
  3532        CT3    273    LEU    CD2   1055      -0.27     12.011
  3533        HA3    273    LEU   HD21   1055       0.09      1.008
  3534        HA3    273    LEU   HD22   1055       0.09      1.008
  3535        HA3    273    LEU   HD23   1055       0.09      1.008
  3536          C    273    LEU      C   1056       0.51     12.011
  3537          O    273    LEU      O   1056      -0.51    15.9994   ; qtot -3
; residue 274 ASP rtp ASP  q -1.0
  3538        NH1    274    ASP      N   1057      -0.47     14.007
  3539          H    274    ASP     HN   1057       0.31      1.008
  3540        CT1    274    ASP     CA   1057       0.07     12.011
  3541        HB1    274    ASP     HA   1057       0.09      1.008
  3542       CT2A    274    ASP     CB   1058      -0.28     12.011
  3543        HA2    274    ASP    HB1   1058       0.09      1.008
  3544        HA2    274    ASP    HB2   1058       0.09      1.008
  3545         CC    274    ASP     CG   1058       0.62     12.011
  3546         OC    274    ASP    OD1   1058      -0.76    15.9994
  3547         OC    274    ASP    OD2   1058      -0.76    15.9994
  3548          C    274    ASP      C   1059       0.51     12.011
  3549          O    274    ASP      O   1059      -0.51    15.9994   ; qtot -4
; residue 275 ARG rtp ARG  q +1.0
  3550        NH1    275    ARG      N   1060      -0.47     14.007
  3551          H    275    ARG     HN   1060       0.31      1.008
  3552        CT1    275    ARG     CA   1060       0.07     12.011
  3553        HB1    275    ARG     HA   1060       0.09      1.008
  3554        CT2    275    ARG     CB   1061      -0.18     12.011
  3555        HA2    275    ARG    HB1   1061       0.09      1.008
  3556        HA2    275    ARG    HB2   1061       0.09      1.008
  3557        CT2    275    ARG     CG   1062      -0.18     12.011
  3558        HA2    275    ARG    HG1   1062       0.09      1.008
  3559        HA2    275    ARG    HG2   1062       0.09      1.008
  3560        CT2    275    ARG     CD   1063        0.2     12.011
  3561        HA2    275    ARG    HD1   1063       0.09      1.008
  3562        HA2    275    ARG    HD2   1063       0.09      1.008
  3563        NC2    275    ARG     NE   1063       -0.7     14.007
  3564         HC    275    ARG     HE   1063       0.44      1.008
  3565          C    275    ARG     CZ   1063       0.64     12.011
  3566        NC2    275    ARG    NH1   1063       -0.8     14.007
  3567         HC    275    ARG   HH11   1063       0.46      1.008
  3568         HC    275    ARG   HH12   1063       0.46      1.008
  3569        NC2    275    ARG    NH2   1063       -0.8     14.007
  3570         HC    275    ARG   HH21   1063       0.46      1.008
  3571         HC    275    ARG   HH22   1063       0.46      1.008
  3572          C    275    ARG      C   1064       0.51     12.011
  3573          O    275    ARG      O   1064      -0.51    15.9994   ; qtot -3
; residue 276 ASP rtp ASP  q -1.0
  3574        NH1    276    ASP      N   1065      -0.47     14.007
  3575          H    276    ASP     HN   1065       0.31      1.008
  3576        CT1    276    ASP     CA   1065       0.07     12.011
  3577        HB1    276    ASP     HA   1065       0.09      1.008
  3578       CT2A    276    ASP     CB   1066      -0.28     12.011
  3579        HA2    276    ASP    HB1   1066       0.09      1.008
  3580        HA2    276    ASP    HB2   1066       0.09      1.008
  3581         CC    276    ASP     CG   1066       0.62     12.011
  3582         OC    276    ASP    OD1   1066      -0.76    15.9994
  3583         OC    276    ASP    OD2   1066      -0.76    15.9994
  3584          C    276    ASP      C   1067       0.51     12.011
  3585          O    276    ASP      O   1067      -0.51    15.9994   ; qtot -4
; residue 277 ALA rtp ALA  q  0.0
  3586        NH1    277    ALA      N   1068      -0.47     14.007
  3587          H    277    ALA     HN   1068       0.31      1.008
  3588        CT1    277    ALA     CA   1068       0.07     12.011
  3589        HB1    277    ALA     HA   1068       0.09      1.008
  3590        CT3    277    ALA     CB   1069      -0.27     12.011
  3591        HA3    277    ALA    HB1   1069       0.09      1.008
  3592        HA3    277    ALA    HB2   1069       0.09      1.008
  3593        HA3    277    ALA    HB3   1069       0.09      1.008
  3594          C    277    ALA      C   1070       0.51     12.011
  3595          O    277    ALA      O   1070      -0.51    15.9994   ; qtot -4
; residue 278 ALA rtp ALA  q  0.0
  3596        NH1    278    ALA      N   1071      -0.47     14.007
  3597          H    278    ALA     HN   1071       0.31      1.008
  3598        CT1    278    ALA     CA   1071       0.07     12.011
  3599        HB1    278    ALA     HA   1071       0.09      1.008
  3600        CT3    278    ALA     CB   1072      -0.27     12.011
  3601        HA3    278    ALA    HB1   1072       0.09      1.008
  3602        HA3    278    ALA    HB2   1072       0.09      1.008
  3603        HA3    278    ALA    HB3   1072       0.09      1.008
  3604          C    278    ALA      C   1073       0.51     12.011
  3605          O    278    ALA      O   1073      -0.51    15.9994   ; qtot -4
; residue 279 THR rtp THR  q  0.0
  3606        NH1    279    THR      N   1074      -0.47     14.007
  3607          H    279    THR     HN   1074       0.31      1.008
  3608        CT1    279    THR     CA   1074       0.07     12.011
  3609        HB1    279    THR     HA   1074       0.09      1.008
  3610        CT1    279    THR     CB   1075       0.14     12.011
  3611        HA1    279    THR     HB   1075       0.09      1.008
  3612        OH1    279    THR    OG1   1075      -0.66    15.9994
  3613          H    279    THR    HG1   1075       0.43      1.008
  3614        CT3    279    THR    CG2   1076      -0.27     12.011
  3615        HA3    279    THR   HG21   1076       0.09      1.008
  3616        HA3    279    THR   HG22   1076       0.09      1.008
  3617        HA3    279    THR   HG23   1076       0.09      1.008
  3618          C    279    THR      C   1077       0.51     12.011
  3619          O    279    THR      O   1077      -0.51    15.9994   ; qtot -4
; residue 280 SER rtp SER  q  0.0
  3620        NH1    280    SER      N   1078      -0.47     14.007
  3621          H    280    SER     HN   1078       0.31      1.008
  3622        CT1    280    SER     CA   1078       0.07     12.011
  3623        HB1    280    SER     HA   1078       0.09      1.008
  3624        CT2    280    SER     CB   1079       0.05     12.011
  3625        HA2    280    SER    HB1   1079       0.09      1.008
  3626        HA2    280    SER    HB2   1079       0.09      1.008
  3627        OH1    280    SER     OG   1079      -0.66    15.9994
  3628          H    280    SER    HG1   1079       0.43      1.008
  3629          C    280    SER      C   1080       0.51     12.011
  3630          O    280    SER      O   1080      -0.51    15.9994   ; qtot -4
; residue 289 LYS rtp LYS  q +1.0
  3631        NH1    289    LYS      N   1081      -0.47     14.007
  3632          H    289    LYS     HN   1081       0.31      1.008
  3633        CT1    289    LYS     CA   1081       0.07     12.011
  3634        HB1    289    LYS     HA   1081       0.09      1.008
  3635        CT2    289    LYS     CB   1082      -0.18     12.011
  3636        HA2    289    LYS    HB1   1082       0.09      1.008
  3637        HA2    289    LYS    HB2   1082       0.09      1.008
  3638        CT2    289    LYS     CG   1083      -0.18     12.011
  3639        HA2    289    LYS    HG1   1083       0.09      1.008
  3640        HA2    289    LYS    HG2   1083       0.09      1.008
  3641        CT2    289    LYS     CD   1084      -0.18     12.011
  3642        HA2    289    LYS    HD1   1084       0.09      1.008
  3643        HA2    289    LYS    HD2   1084       0.09      1.008
  3644        CT2    289    LYS     CE   1085       0.21     12.011
  3645        HA2    289    LYS    HE1   1085       0.05      1.008
  3646        HA2    289    LYS    HE2   1085       0.05      1.008
  3647        NH3    289    LYS     NZ   1085       -0.3     14.007
  3648         HC    289    LYS    HZ1   1085       0.33      1.008
  3649         HC    289    LYS    HZ2   1085       0.33      1.008
  3650         HC    289    LYS    HZ3   1085       0.33      1.008
  3651          C    289    LYS      C   1086       0.51     12.011
  3652          O    289    LYS      O   1086      -0.51    15.9994   ; qtot -3
; residue 290 ASP rtp ASP  q -1.0
  3653        NH1    290    ASP      N   1087      -0.47     14.007
  3654          H    290    ASP     HN   1087       0.31      1.008
  3655        CT1    290    ASP     CA   1087       0.07     12.011
  3656        HB1    290    ASP     HA   1087       0.09      1.008
  3657       CT2A    290    ASP     CB   1088      -0.28     12.011
  3658        HA2    290    ASP    HB1   1088       0.09      1.008
  3659        HA2    290    ASP    HB2   1088       0.09      1.008
  3660         CC    290    ASP     CG   1088       0.62     12.011
  3661         OC    290    ASP    OD1   1088      -0.76    15.9994
  3662         OC    290    ASP    OD2   1088      -0.76    15.9994
  3663          C    290    ASP      C   1089       0.51     12.011
  3664          O    290    ASP      O   1089      -0.51    15.9994   ; qtot -4
; residue 291 VAL rtp VAL  q  0.0
  3665        NH1    291    VAL      N   1090      -0.47     14.007
  3666          H    291    VAL     HN   1090       0.31      1.008
  3667        CT1    291    VAL     CA   1090       0.07     12.011
  3668        HB1    291    VAL     HA   1090       0.09      1.008
  3669        CT1    291    VAL     CB   1091      -0.09     12.011
  3670        HA1    291    VAL     HB   1091       0.09      1.008
  3671        CT3    291    VAL    CG1   1092      -0.27     12.011
  3672        HA3    291    VAL   HG11   1092       0.09      1.008
  3673        HA3    291    VAL   HG12   1092       0.09      1.008
  3674        HA3    291    VAL   HG13   1092       0.09      1.008
  3675        CT3    291    VAL    CG2   1093      -0.27     12.011
  3676        HA3    291    VAL   HG21   1093       0.09      1.008
  3677        HA3    291    VAL   HG22   1093       0.09      1.008
  3678        HA3    291    VAL   HG23   1093       0.09      1.008
  3679          C    291    VAL      C   1094       0.51     12.011
  3680          O    291    VAL      O   1094      -0.51    15.9994   ; qtot -4
; residue 292 ILE rtp ILE  q  0.0
  3681        NH1    292    ILE      N   1095      -0.47     14.007
  3682          H    292    ILE     HN   1095       0.31      1.008
  3683        CT1    292    ILE     CA   1095       0.07     12.011
  3684        HB1    292    ILE     HA   1095       0.09      1.008
  3685        CT1    292    ILE     CB   1096      -0.09     12.011
  3686        HA1    292    ILE     HB   1096       0.09      1.008
  3687        CT3    292    ILE    CG2   1097      -0.27     12.011
  3688        HA3    292    ILE   HG21   1097       0.09      1.008
  3689        HA3    292    ILE   HG22   1097       0.09      1.008
  3690        HA3    292    ILE   HG23   1097       0.09      1.008
  3691        CT2    292    ILE    CG1   1098      -0.18     12.011
  3692        HA2    292    ILE   HG11   1098       0.09      1.008
  3693        HA2    292    ILE   HG12   1098       0.09      1.008
  3694        CT3    292    ILE     CD   1099      -0.27     12.011
  3695        HA3    292    ILE    HD1   1099       0.09      1.008
  3696        HA3    292    ILE    HD2   1099       0.09      1.008
  3697        HA3    292    ILE    HD3   1099       0.09      1.008
  3698          C    292    ILE      C   1100       0.51     12.011
  3699          O    292    ILE      O   1100      -0.51    15.9994   ; qtot -4
; residue 293 SER rtp SER  q  0.0
  3700        NH1    293    SER      N   1101      -0.47     14.007
  3701          H    293    SER     HN   1101       0.31      1.008
  3702        CT1    293    SER     CA   1101       0.07     12.011
  3703        HB1    293    SER     HA   1101       0.09      1.008
  3704        CT2    293    SER     CB   1102       0.05     12.011
  3705        HA2    293    SER    HB1   1102       0.09      1.008
  3706        HA2    293    SER    HB2   1102       0.09      1.008
  3707        OH1    293    SER     OG   1102      -0.66    15.9994
  3708          H    293    SER    HG1   1102       0.43      1.008
  3709          C    293    SER      C   1103       0.51     12.011
  3710          O    293    SER      O   1103      -0.51    15.9994   ; qtot -4
; residue 294 LYS rtp LYS  q +1.0
  3711        NH1    294    LYS      N   1104      -0.47     14.007
  3712          H    294    LYS     HN   1104       0.31      1.008
  3713        CT1    294    LYS     CA   1104       0.07     12.011
  3714        HB1    294    LYS     HA   1104       0.09      1.008
  3715        CT2    294    LYS     CB   1105      -0.18     12.011
  3716        HA2    294    LYS    HB1   1105       0.09      1.008
  3717        HA2    294    LYS    HB2   1105       0.09      1.008
  3718        CT2    294    LYS     CG   1106      -0.18     12.011
  3719        HA2    294    LYS    HG1   1106       0.09      1.008
  3720        HA2    294    LYS    HG2   1106       0.09      1.008
  3721        CT2    294    LYS     CD   1107      -0.18     12.011
  3722        HA2    294    LYS    HD1   1107       0.09      1.008
  3723        HA2    294    LYS    HD2   1107       0.09      1.008
  3724        CT2    294    LYS     CE   1108       0.21     12.011
  3725        HA2    294    LYS    HE1   1108       0.05      1.008
  3726        HA2    294    LYS    HE2   1108       0.05      1.008
  3727        NH3    294    LYS     NZ   1108       -0.3     14.007
  3728         HC    294    LYS    HZ1   1108       0.33      1.008
  3729         HC    294    LYS    HZ2   1108       0.33      1.008
  3730         HC    294    LYS    HZ3   1108       0.33      1.008
  3731          C    294    LYS      C   1109       0.51     12.011
  3732          O    294    LYS      O   1109      -0.51    15.9994   ; qtot -3
; residue 295 SER rtp SER  q  0.0
  3733        NH1    295    SER      N   1110      -0.47     14.007
  3734          H    295    SER     HN   1110       0.31      1.008
  3735        CT1    295    SER     CA   1110       0.07     12.011
  3736        HB1    295    SER     HA   1110       0.09      1.008
  3737        CT2    295    SER     CB   1111       0.05     12.011
  3738        HA2    295    SER    HB1   1111       0.09      1.008
  3739        HA2    295    SER    HB2   1111       0.09      1.008
  3740        OH1    295    SER     OG   1111      -0.66    15.9994
  3741          H    295    SER    HG1   1111       0.43      1.008
  3742          C    295    SER      C   1112       0.51     12.011
  3743          O    295    SER      O   1112      -0.51    15.9994   ; qtot -3
; residue 296 PRO rtp PRO  q  0.0
  3744          N    296    PRO      N   1113      -0.29     14.007
  3745        CP3    296    PRO     CD   1113          0     12.011
  3746        HA2    296    PRO    HD1   1113       0.09      1.008
  3747        HA2    296    PRO    HD2   1113       0.09      1.008
  3748        CP1    296    PRO     CA   1113       0.02     12.011
  3749        HB1    296    PRO     HA   1113       0.09      1.008
  3750        CP2    296    PRO     CB   1114      -0.18     12.011
  3751        HA2    296    PRO    HB1   1114       0.09      1.008
  3752        HA2    296    PRO    HB2   1114       0.09      1.008
  3753        CP2    296    PRO     CG   1115      -0.18     12.011
  3754        HA2    296    PRO    HG1   1115       0.09      1.008
  3755        HA2    296    PRO    HG2   1115       0.09      1.008
  3756          C    296    PRO      C   1116       0.51     12.011
  3757          O    296    PRO      O   1116      -0.51    15.9994   ; qtot -3
; residue 297 ALA rtp ALA  q  0.0
  3758        NH1    297    ALA      N   1117      -0.47     14.007
  3759          H    297    ALA     HN   1117       0.31      1.008
  3760        CT1    297    ALA     CA   1117       0.07     12.011
  3761        HB1    297    ALA     HA   1117       0.09      1.008
  3762        CT3    297    ALA     CB   1118      -0.27     12.011
  3763        HA3    297    ALA    HB1   1118       0.09      1.008
  3764        HA3    297    ALA    HB2   1118       0.09      1.008
  3765        HA3    297    ALA    HB3   1118       0.09      1.008
  3766          C    297    ALA      C   1119       0.51     12.011
  3767          O    297    ALA      O   1119      -0.51    15.9994   ; qtot -3
; residue 298 LEU rtp LEU  q  0.0
  3768        NH1    298    LEU      N   1120      -0.47     14.007
  3769          H    298    LEU     HN   1120       0.31      1.008
  3770        CT1    298    LEU     CA   1120       0.07     12.011
  3771        HB1    298    LEU     HA   1120       0.09      1.008
  3772        CT2    298    LEU     CB   1121      -0.18     12.011
  3773        HA2    298    LEU    HB1   1121       0.09      1.008
  3774        HA2    298    LEU    HB2   1121       0.09      1.008
  3775        CT1    298    LEU     CG   1122      -0.09     12.011
  3776        HA1    298    LEU     HG   1122       0.09      1.008
  3777        CT3    298    LEU    CD1   1123      -0.27     12.011
  3778        HA3    298    LEU   HD11   1123       0.09      1.008
  3779        HA3    298    LEU   HD12   1123       0.09      1.008
  3780        HA3    298    LEU   HD13   1123       0.09      1.008
  3781        CT3    298    LEU    CD2   1124      -0.27     12.011
  3782        HA3    298    LEU   HD21   1124       0.09      1.008
  3783        HA3    298    LEU   HD22   1124       0.09      1.008
  3784        HA3    298    LEU   HD23   1124       0.09      1.008
  3785          C    298    LEU      C   1125       0.51     12.011
  3786          O    298    LEU      O   1125      -0.51    15.9994   ; qtot -3
; residue 299 GLN rtp GLN  q  0.0
  3787        NH1    299    GLN      N   1126      -0.47     14.007
  3788          H    299    GLN     HN   1126       0.31      1.008
  3789        CT1    299    GLN     CA   1126       0.07     12.011
  3790        HB1    299    GLN     HA   1126       0.09      1.008
  3791        CT2    299    GLN     CB   1127      -0.18     12.011
  3792        HA2    299    GLN    HB1   1127       0.09      1.008
  3793        HA2    299    GLN    HB2   1127       0.09      1.008
  3794        CT2    299    GLN     CG   1128      -0.18     12.011
  3795        HA2    299    GLN    HG1   1128       0.09      1.008
  3796        HA2    299    GLN    HG2   1128       0.09      1.008
  3797         CC    299    GLN     CD   1129       0.55     12.011
  3798          O    299    GLN    OE1   1129      -0.55    15.9994
  3799        NH2    299    GLN    NE2   1130      -0.62     14.007
  3800          H    299    GLN   HE21   1130       0.32      1.008
  3801          H    299    GLN   HE22   1130        0.3      1.008
  3802          C    299    GLN      C   1131       0.51     12.011
  3803          O    299    GLN      O   1131      -0.51    15.9994   ; qtot -3
; residue 300 ASN rtp ASN  q  0.0
  3804        NH1    300    ASN      N   1132      -0.47     14.007
  3805          H    300    ASN     HN   1132       0.31      1.008
  3806        CT1    300    ASN     CA   1132       0.07     12.011
  3807        HB1    300    ASN     HA   1132       0.09      1.008
  3808        CT2    300    ASN     CB   1133      -0.18     12.011
  3809        HA2    300    ASN    HB1   1133       0.09      1.008
  3810        HA2    300    ASN    HB2   1133       0.09      1.008
  3811         CC    300    ASN     CG   1134       0.55     12.011
  3812          O    300    ASN    OD1   1134      -0.55    15.9994
  3813        NH2    300    ASN    ND2   1135      -0.62     14.007
  3814          H    300    ASN   HD21   1135       0.32      1.008
  3815          H    300    ASN   HD22   1135        0.3      1.008
  3816          C    300    ASN      C   1136       0.51     12.011
  3817          O    300    ASN      O   1136      -0.51    15.9994   ; qtot -3
; residue 301 THR rtp THR  q  0.0
  3818        NH1    301    THR      N   1137      -0.47     14.007
  3819          H    301    THR     HN   1137       0.31      1.008
  3820        CT1    301    THR     CA   1137       0.07     12.011
  3821        HB1    301    THR     HA   1137       0.09      1.008
  3822        CT1    301    THR     CB   1138       0.14     12.011
  3823        HA1    301    THR     HB   1138       0.09      1.008
  3824        OH1    301    THR    OG1   1138      -0.66    15.9994
  3825          H    301    THR    HG1   1138       0.43      1.008
  3826        CT3    301    THR    CG2   1139      -0.27     12.011
  3827        HA3    301    THR   HG21   1139       0.09      1.008
  3828        HA3    301    THR   HG22   1139       0.09      1.008
  3829        HA3    301    THR   HG23   1139       0.09      1.008
  3830          C    301    THR      C   1140       0.51     12.011
  3831          O    301    THR      O   1140      -0.51    15.9994   ; qtot -3
; residue 302 THR rtp THR  q  0.0
  3832        NH1    302    THR      N   1141      -0.47     14.007
  3833          H    302    THR     HN   1141       0.31      1.008
  3834        CT1    302    THR     CA   1141       0.07     12.011
  3835        HB1    302    THR     HA   1141       0.09      1.008
  3836        CT1    302    THR     CB   1142       0.14     12.011
  3837        HA1    302    THR     HB   1142       0.09      1.008
  3838        OH1    302    THR    OG1   1142      -0.66    15.9994
  3839          H    302    THR    HG1   1142       0.43      1.008
  3840        CT3    302    THR    CG2   1143      -0.27     12.011
  3841        HA3    302    THR   HG21   1143       0.09      1.008
  3842        HA3    302    THR   HG22   1143       0.09      1.008
  3843        HA3    302    THR   HG23   1143       0.09      1.008
  3844          C    302    THR      C   1144       0.51     12.011
  3845          O    302    THR      O   1144      -0.51    15.9994   ; qtot -3
; residue 303 ALA rtp ALA  q  0.0
  3846        NH1    303    ALA      N   1145      -0.47     14.007
  3847          H    303    ALA     HN   1145       0.31      1.008
  3848        CT1    303    ALA     CA   1145       0.07     12.011
  3849        HB1    303    ALA     HA   1145       0.09      1.008
  3850        CT3    303    ALA     CB   1146      -0.27     12.011
  3851        HA3    303    ALA    HB1   1146       0.09      1.008
  3852        HA3    303    ALA    HB2   1146       0.09      1.008
  3853        HA3    303    ALA    HB3   1146       0.09      1.008
  3854          C    303    ALA      C   1147       0.51     12.011
  3855          O    303    ALA      O   1147      -0.51    15.9994   ; qtot -3
; residue 304 VAL rtp VAL  q  0.0
  3856        NH1    304    VAL      N   1148      -0.47     14.007
  3857          H    304    VAL     HN   1148       0.31      1.008
  3858        CT1    304    VAL     CA   1148       0.07     12.011
  3859        HB1    304    VAL     HA   1148       0.09      1.008
  3860        CT1    304    VAL     CB   1149      -0.09     12.011
  3861        HA1    304    VAL     HB   1149       0.09      1.008
  3862        CT3    304    VAL    CG1   1150      -0.27     12.011
  3863        HA3    304    VAL   HG11   1150       0.09      1.008
  3864        HA3    304    VAL   HG12   1150       0.09      1.008
  3865        HA3    304    VAL   HG13   1150       0.09      1.008
  3866        CT3    304    VAL    CG2   1151      -0.27     12.011
  3867        HA3    304    VAL   HG21   1151       0.09      1.008
  3868        HA3    304    VAL   HG22   1151       0.09      1.008
  3869        HA3    304    VAL   HG23   1151       0.09      1.008
  3870          C    304    VAL      C   1152       0.51     12.011
  3871          O    304    VAL      O   1152      -0.51    15.9994   ; qtot -3
; residue 305 SER rtp SER  q  0.0
  3872        NH1    305    SER      N   1153      -0.47     14.007
  3873          H    305    SER     HN   1153       0.31      1.008
  3874        CT1    305    SER     CA   1153       0.07     12.011
  3875        HB1    305    SER     HA   1153       0.09      1.008
  3876        CT2    305    SER     CB   1154       0.05     12.011
  3877        HA2    305    SER    HB1   1154       0.09      1.008
  3878        HA2    305    SER    HB2   1154       0.09      1.008
  3879        OH1    305    SER     OG   1154      -0.66    15.9994
  3880          H    305    SER    HG1   1154       0.43      1.008
  3881          C    305    SER      C   1155       0.51     12.011
  3882          O    305    SER      O   1155      -0.51    15.9994   ; qtot -3
; residue 306 LYS rtp LYS  q +1.0
  3883        NH1    306    LYS      N   1156      -0.47     14.007
  3884          H    306    LYS     HN   1156       0.31      1.008
  3885        CT1    306    LYS     CA   1156       0.07     12.011
  3886        HB1    306    LYS     HA   1156       0.09      1.008
  3887        CT2    306    LYS     CB   1157      -0.18     12.011
  3888        HA2    306    LYS    HB1   1157       0.09      1.008
  3889        HA2    306    LYS    HB2   1157       0.09      1.008
  3890        CT2    306    LYS     CG   1158      -0.18     12.011
  3891        HA2    306    LYS    HG1   1158       0.09      1.008
  3892        HA2    306    LYS    HG2   1158       0.09      1.008
  3893        CT2    306    LYS     CD   1159      -0.18     12.011
  3894        HA2    306    LYS    HD1   1159       0.09      1.008
  3895        HA2    306    LYS    HD2   1159       0.09      1.008
  3896        CT2    306    LYS     CE   1160       0.21     12.011
  3897        HA2    306    LYS    HE1   1160       0.05      1.008
  3898        HA2    306    LYS    HE2   1160       0.05      1.008
  3899        NH3    306    LYS     NZ   1160       -0.3     14.007
  3900         HC    306    LYS    HZ1   1160       0.33      1.008
  3901         HC    306    LYS    HZ2   1160       0.33      1.008
  3902         HC    306    LYS    HZ3   1160       0.33      1.008
  3903          C    306    LYS      C   1161       0.51     12.011
  3904          O    306    LYS      O   1161      -0.51    15.9994   ; qtot -2
; residue 307 LYS rtp LYS  q +1.0
  3905        NH1    307    LYS      N   1162      -0.47     14.007
  3906          H    307    LYS     HN   1162       0.31      1.008
  3907        CT1    307    LYS     CA   1162       0.07     12.011
  3908        HB1    307    LYS     HA   1162       0.09      1.008
  3909        CT2    307    LYS     CB   1163      -0.18     12.011
  3910        HA2    307    LYS    HB1   1163       0.09      1.008
  3911        HA2    307    LYS    HB2   1163       0.09      1.008
  3912        CT2    307    LYS     CG   1164      -0.18     12.011
  3913        HA2    307    LYS    HG1   1164       0.09      1.008
  3914        HA2    307    LYS    HG2   1164       0.09      1.008
  3915        CT2    307    LYS     CD   1165      -0.18     12.011
  3916        HA2    307    LYS    HD1   1165       0.09      1.008
  3917        HA2    307    LYS    HD2   1165       0.09      1.008
  3918        CT2    307    LYS     CE   1166       0.21     12.011
  3919        HA2    307    LYS    HE1   1166       0.05      1.008
  3920        HA2    307    LYS    HE2   1166       0.05      1.008
  3921        NH3    307    LYS     NZ   1166       -0.3     14.007
  3922         HC    307    LYS    HZ1   1166       0.33      1.008
  3923         HC    307    LYS    HZ2   1166       0.33      1.008
  3924         HC    307    LYS    HZ3   1166       0.33      1.008
  3925          C    307    LYS      C   1167       0.51     12.011
  3926          O    307    LYS      O   1167      -0.51    15.9994   ; qtot -1
; residue 308 GLN rtp GLN  q  0.0
  3927        NH1    308    GLN      N   1168      -0.47     14.007
  3928          H    308    GLN     HN   1168       0.31      1.008
  3929        CT1    308    GLN     CA   1168       0.07     12.011
  3930        HB1    308    GLN     HA   1168       0.09      1.008
  3931        CT2    308    GLN     CB   1169      -0.18     12.011
  3932        HA2    308    GLN    HB1   1169       0.09      1.008
  3933        HA2    308    GLN    HB2   1169       0.09      1.008
  3934        CT2    308    GLN     CG   1170      -0.18     12.011
  3935        HA2    308    GLN    HG1   1170       0.09      1.008
  3936        HA2    308    GLN    HG2   1170       0.09      1.008
  3937         CC    308    GLN     CD   1171       0.55     12.011
  3938          O    308    GLN    OE1   1171      -0.55    15.9994
  3939        NH2    308    GLN    NE2   1172      -0.62     14.007
  3940          H    308    GLN   HE21   1172       0.32      1.008
  3941          H    308    GLN   HE22   1172        0.3      1.008
  3942          C    308    GLN      C   1173       0.51     12.011
  3943          O    308    GLN      O   1173      -0.51    15.9994   ; qtot -1
; residue 309 VAL rtp VAL  q  0.0
  3944        NH1    309    VAL      N   1174      -0.47     14.007
  3945          H    309    VAL     HN   1174       0.31      1.008
  3946        CT1    309    VAL     CA   1174       0.07     12.011
  3947        HB1    309    VAL     HA   1174       0.09      1.008
  3948        CT1    309    VAL     CB   1175      -0.09     12.011
  3949        HA1    309    VAL     HB   1175       0.09      1.008
  3950        CT3    309    VAL    CG1   1176      -0.27     12.011
  3951        HA3    309    VAL   HG11   1176       0.09      1.008
  3952        HA3    309    VAL   HG12   1176       0.09      1.008
  3953        HA3    309    VAL   HG13   1176       0.09      1.008
  3954        CT3    309    VAL    CG2   1177      -0.27     12.011
  3955        HA3    309    VAL   HG21   1177       0.09      1.008
  3956        HA3    309    VAL   HG22   1177       0.09      1.008
  3957        HA3    309    VAL   HG23   1177       0.09      1.008
  3958          C    309    VAL      C   1178       0.51     12.011
  3959          O    309    VAL      O   1178      -0.51    15.9994   ; qtot -1
; residue 310 ILE rtp ILE  q  0.0
  3960        NH1    310    ILE      N   1179      -0.47     14.007
  3961          H    310    ILE     HN   1179       0.31      1.008
  3962        CT1    310    ILE     CA   1179       0.07     12.011
  3963        HB1    310    ILE     HA   1179       0.09      1.008
  3964        CT1    310    ILE     CB   1180      -0.09     12.011
  3965        HA1    310    ILE     HB   1180       0.09      1.008
  3966        CT3    310    ILE    CG2   1181      -0.27     12.011
  3967        HA3    310    ILE   HG21   1181       0.09      1.008
  3968        HA3    310    ILE   HG22   1181       0.09      1.008
  3969        HA3    310    ILE   HG23   1181       0.09      1.008
  3970        CT2    310    ILE    CG1   1182      -0.18     12.011
  3971        HA2    310    ILE   HG11   1182       0.09      1.008
  3972        HA2    310    ILE   HG12   1182       0.09      1.008
  3973        CT3    310    ILE     CD   1183      -0.27     12.011
  3974        HA3    310    ILE    HD1   1183       0.09      1.008
  3975        HA3    310    ILE    HD2   1183       0.09      1.008
  3976        HA3    310    ILE    HD3   1183       0.09      1.008
  3977          C    310    ILE      C   1184       0.51     12.011
  3978          O    310    ILE      O   1184      -0.51    15.9994   ; qtot -1
; residue 311 TYR rtp TYR  q  0.0
  3979        NH1    311    TYR      N   1185      -0.47     14.007
  3980          H    311    TYR     HN   1185       0.31      1.008
  3981        CT1    311    TYR     CA   1185       0.07     12.011
  3982        HB1    311    TYR     HA   1185       0.09      1.008
  3983        CT2    311    TYR     CB   1186      -0.18     12.011
  3984        HA2    311    TYR    HB1   1186       0.09      1.008
  3985        HA2    311    TYR    HB2   1186       0.09      1.008
  3986         CA    311    TYR     CG   1187          0     12.011
  3987         CA    311    TYR    CD1   1188     -0.115     12.011
  3988         HP    311    TYR    HD1   1188      0.115      1.008
  3989         CA    311    TYR    CE1   1189     -0.115     12.011
  3990         HP    311    TYR    HE1   1189      0.115      1.008
  3991         CA    311    TYR     CZ   1190       0.11     12.011
  3992        OH1    311    TYR     OH   1190      -0.54    15.9994
  3993          H    311    TYR     HH   1190       0.43      1.008
  3994         CA    311    TYR    CD2   1191     -0.115     12.011
  3995         HP    311    TYR    HD2   1191      0.115      1.008
  3996         CA    311    TYR    CE2   1192     -0.115     12.011
  3997         HP    311    TYR    HE2   1192      0.115      1.008
  3998          C    311    TYR      C   1193       0.51     12.011
  3999          O    311    TYR      O   1193      -0.51    15.9994   ; qtot -1
; residue 312 ALA rtp ALA  q  0.0
  4000        NH1    312    ALA      N   1194      -0.47     14.007
  4001          H    312    ALA     HN   1194       0.31      1.008
  4002        CT1    312    ALA     CA   1194       0.07     12.011
  4003        HB1    312    ALA     HA   1194       0.09      1.008
  4004        CT3    312    ALA     CB   1195      -0.27     12.011
  4005        HA3    312    ALA    HB1   1195       0.09      1.008
  4006        HA3    312    ALA    HB2   1195       0.09      1.008
  4007        HA3    312    ALA    HB3   1195       0.09      1.008
  4008          C    312    ALA      C   1196       0.51     12.011
  4009          O    312    ALA      O   1196      -0.51    15.9994   ; qtot -1
; residue 313 PRO rtp PRO  q  0.0
  4010          N    313    PRO      N   1197      -0.29     14.007
  4011        CP3    313    PRO     CD   1197          0     12.011
  4012        HA2    313    PRO    HD1   1197       0.09      1.008
  4013        HA2    313    PRO    HD2   1197       0.09      1.008
  4014        CP1    313    PRO     CA   1197       0.02     12.011
  4015        HB1    313    PRO     HA   1197       0.09      1.008
  4016        CP2    313    PRO     CB   1198      -0.18     12.011
  4017        HA2    313    PRO    HB1   1198       0.09      1.008
  4018        HA2    313    PRO    HB2   1198       0.09      1.008
  4019        CP2    313    PRO     CG   1199      -0.18     12.011
  4020        HA2    313    PRO    HG1   1199       0.09      1.008
  4021        HA2    313    PRO    HG2   1199       0.09      1.008
  4022          C    313    PRO      C   1200       0.51     12.011
  4023          O    313    PRO      O   1200      -0.51    15.9994   ; qtot -1
; residue 314 GLU rtp GLU  q -1.0
  4024        NH1    314    GLU      N   1201      -0.47     14.007
  4025          H    314    GLU     HN   1201       0.31      1.008
  4026        CT1    314    GLU     CA   1201       0.07     12.011
  4027        HB1    314    GLU     HA   1201       0.09      1.008
  4028       CT2A    314    GLU     CB   1202      -0.18     12.011
  4029        HA2    314    GLU    HB1   1202       0.09      1.008
  4030        HA2    314    GLU    HB2   1202       0.09      1.008
  4031        CT2    314    GLU     CG   1203      -0.28     12.011
  4032        HA2    314    GLU    HG1   1203       0.09      1.008
  4033        HA2    314    GLU    HG2   1203       0.09      1.008
  4034         CC    314    GLU     CD   1203       0.62     12.011
  4035         OC    314    GLU    OE1   1203      -0.76    15.9994
  4036         OC    314    GLU    OE2   1203      -0.76    15.9994
  4037          C    314    GLU      C   1204       0.51     12.011
  4038          O    314    GLU      O   1204      -0.51    15.9994   ; qtot -2
; residue 315 ASP rtp ASP  q -1.0
  4039        NH1    315    ASP      N   1205      -0.47     14.007
  4040          H    315    ASP     HN   1205       0.31      1.008
  4041        CT1    315    ASP     CA   1205       0.07     12.011
  4042        HB1    315    ASP     HA   1205       0.09      1.008
  4043       CT2A    315    ASP     CB   1206      -0.28     12.011
  4044        HA2    315    ASP    HB1   1206       0.09      1.008
  4045        HA2    315    ASP    HB2   1206       0.09      1.008
  4046         CC    315    ASP     CG   1206       0.62     12.011
  4047         OC    315    ASP    OD1   1206      -0.76    15.9994
  4048         OC    315    ASP    OD2   1206      -0.76    15.9994
  4049          C    315    ASP      C   1207       0.51     12.011
  4050          O    315    ASP      O   1207      -0.51    15.9994   ; qtot -3
; residue 316 THR rtp THR  q  0.0
  4051        NH1    316    THR      N   1208      -0.47     14.007
  4052          H    316    THR     HN   1208       0.31      1.008
  4053        CT1    316    THR     CA   1208       0.07     12.011
  4054        HB1    316    THR     HA   1208       0.09      1.008
  4055        CT1    316    THR     CB   1209       0.14     12.011
  4056        HA1    316    THR     HB   1209       0.09      1.008
  4057        OH1    316    THR    OG1   1209      -0.66    15.9994
  4058          H    316    THR    HG1   1209       0.43      1.008
  4059        CT3    316    THR    CG2   1210      -0.27     12.011
  4060        HA3    316    THR   HG21   1210       0.09      1.008
  4061        HA3    316    THR   HG22   1210       0.09      1.008
  4062        HA3    316    THR   HG23   1210       0.09      1.008
  4063          C    316    THR      C   1211       0.51     12.011
  4064          O    316    THR      O   1211      -0.51    15.9994   ; qtot -3
; residue 317 TYR rtp TYR  q  0.0
  4065        NH1    317    TYR      N   1212      -0.47     14.007
  4066          H    317    TYR     HN   1212       0.31      1.008
  4067        CT1    317    TYR     CA   1212       0.07     12.011
  4068        HB1    317    TYR     HA   1212       0.09      1.008
  4069        CT2    317    TYR     CB   1213      -0.18     12.011
  4070        HA2    317    TYR    HB1   1213       0.09      1.008
  4071        HA2    317    TYR    HB2   1213       0.09      1.008
  4072         CA    317    TYR     CG   1214          0     12.011
  4073         CA    317    TYR    CD1   1215     -0.115     12.011
  4074         HP    317    TYR    HD1   1215      0.115      1.008
  4075         CA    317    TYR    CE1   1216     -0.115     12.011
  4076         HP    317    TYR    HE1   1216      0.115      1.008
  4077         CA    317    TYR     CZ   1217       0.11     12.011
  4078        OH1    317    TYR     OH   1217      -0.54    15.9994
  4079          H    317    TYR     HH   1217       0.43      1.008
  4080         CA    317    TYR    CD2   1218     -0.115     12.011
  4081         HP    317    TYR    HD2   1218      0.115      1.008
  4082         CA    317    TYR    CE2   1219     -0.115     12.011
  4083         HP    317    TYR    HE2   1219      0.115      1.008
  4084          C    317    TYR      C   1220       0.51     12.011
  4085          O    317    TYR      O   1220      -0.51    15.9994   ; qtot -3
; residue 318 THR rtp THR  q  0.0
  4086        NH1    318    THR      N   1221      -0.47     14.007
  4087          H    318    THR     HN   1221       0.31      1.008
  4088        CT1    318    THR     CA   1221       0.07     12.011
  4089        HB1    318    THR     HA   1221       0.09      1.008
  4090        CT1    318    THR     CB   1222       0.14     12.011
  4091        HA1    318    THR     HB   1222       0.09      1.008
  4092        OH1    318    THR    OG1   1222      -0.66    15.9994
  4093          H    318    THR    HG1   1222       0.43      1.008
  4094        CT3    318    THR    CG2   1223      -0.27     12.011
  4095        HA3    318    THR   HG21   1223       0.09      1.008
  4096        HA3    318    THR   HG22   1223       0.09      1.008
  4097        HA3    318    THR   HG23   1223       0.09      1.008
  4098          C    318    THR      C   1224       0.51     12.011
  4099          O    318    THR      O   1224      -0.51    15.9994   ; qtot -3
; residue 319 ASN rtp ASN  q  0.0
  4100        NH1    319    ASN      N   1225      -0.47     14.007
  4101          H    319    ASN     HN   1225       0.31      1.008
  4102        CT1    319    ASN     CA   1225       0.07     12.011
  4103        HB1    319    ASN     HA   1225       0.09      1.008
  4104        CT2    319    ASN     CB   1226      -0.18     12.011
  4105        HA2    319    ASN    HB1   1226       0.09      1.008
  4106        HA2    319    ASN    HB2   1226       0.09      1.008
  4107         CC    319    ASN     CG   1227       0.55     12.011
  4108          O    319    ASN    OD1   1227      -0.55    15.9994
  4109        NH2    319    ASN    ND2   1228      -0.62     14.007
  4110          H    319    ASN   HD21   1228       0.32      1.008
  4111          H    319    ASN   HD22   1228        0.3      1.008
  4112          C    319    ASN      C   1229       0.51     12.011
  4113          O    319    ASN      O   1229      -0.51    15.9994   ; qtot -3
; residue 320 GLU rtp GLU  q -1.0
  4114        NH1    320    GLU      N   1230      -0.47     14.007
  4115          H    320    GLU     HN   1230       0.31      1.008
  4116        CT1    320    GLU     CA   1230       0.07     12.011
  4117        HB1    320    GLU     HA   1230       0.09      1.008
  4118       CT2A    320    GLU     CB   1231      -0.18     12.011
  4119        HA2    320    GLU    HB1   1231       0.09      1.008
  4120        HA2    320    GLU    HB2   1231       0.09      1.008
  4121        CT2    320    GLU     CG   1232      -0.28     12.011
  4122        HA2    320    GLU    HG1   1232       0.09      1.008
  4123        HA2    320    GLU    HG2   1232       0.09      1.008
  4124         CC    320    GLU     CD   1232       0.62     12.011
  4125         OC    320    GLU    OE1   1232      -0.76    15.9994
  4126         OC    320    GLU    OE2   1232      -0.76    15.9994
  4127          C    320    GLU      C   1233       0.51     12.011
  4128          O    320    GLU      O   1233      -0.51    15.9994   ; qtot -4
; residue 321 SER rtp SER  q  0.0
  4129        NH1    321    SER      N   1234      -0.47     14.007
  4130          H    321    SER     HN   1234       0.31      1.008
  4131        CT1    321    SER     CA   1234       0.07     12.011
  4132        HB1    321    SER     HA   1234       0.09      1.008
  4133        CT2    321    SER     CB   1235       0.05     12.011
  4134        HA2    321    SER    HB1   1235       0.09      1.008
  4135        HA2    321    SER    HB2   1235       0.09      1.008
  4136        OH1    321    SER     OG   1235      -0.66    15.9994
  4137          H    321    SER    HG1   1235       0.43      1.008
  4138          C    321    SER      C   1236       0.51     12.011
  4139          O    321    SER      O   1236      -0.51    15.9994   ; qtot -4
; residue 322 ILE rtp ILE  q  0.0
  4140        NH1    322    ILE      N   1237      -0.47     14.007
  4141          H    322    ILE     HN   1237       0.31      1.008
  4142        CT1    322    ILE     CA   1237       0.07     12.011
  4143        HB1    322    ILE     HA   1237       0.09      1.008
  4144        CT1    322    ILE     CB   1238      -0.09     12.011
  4145        HA1    322    ILE     HB   1238       0.09      1.008
  4146        CT3    322    ILE    CG2   1239      -0.27     12.011
  4147        HA3    322    ILE   HG21   1239       0.09      1.008
  4148        HA3    322    ILE   HG22   1239       0.09      1.008
  4149        HA3    322    ILE   HG23   1239       0.09      1.008
  4150        CT2    322    ILE    CG1   1240      -0.18     12.011
  4151        HA2    322    ILE   HG11   1240       0.09      1.008
  4152        HA2    322    ILE   HG12   1240       0.09      1.008
  4153        CT3    322    ILE     CD   1241      -0.27     12.011
  4154        HA3    322    ILE    HD1   1241       0.09      1.008
  4155        HA3    322    ILE    HD2   1241       0.09      1.008
  4156        HA3    322    ILE    HD3   1241       0.09      1.008
  4157          C    322    ILE      C   1242       0.51     12.011
  4158          O    322    ILE      O   1242      -0.51    15.9994   ; qtot -4
; residue 323 GLN rtp GLN  q  0.0
  4159        NH1    323    GLN      N   1243      -0.47     14.007
  4160          H    323    GLN     HN   1243       0.31      1.008
  4161        CT1    323    GLN     CA   1243       0.07     12.011
  4162        HB1    323    GLN     HA   1243       0.09      1.008
  4163        CT2    323    GLN     CB   1244      -0.18     12.011
  4164        HA2    323    GLN    HB1   1244       0.09      1.008
  4165        HA2    323    GLN    HB2   1244       0.09      1.008
  4166        CT2    323    GLN     CG   1245      -0.18     12.011
  4167        HA2    323    GLN    HG1   1245       0.09      1.008
  4168        HA2    323    GLN    HG2   1245       0.09      1.008
  4169         CC    323    GLN     CD   1246       0.55     12.011
  4170          O    323    GLN    OE1   1246      -0.55    15.9994
  4171        NH2    323    GLN    NE2   1247      -0.62     14.007
  4172          H    323    GLN   HE21   1247       0.32      1.008
  4173          H    323    GLN   HE22   1247        0.3      1.008
  4174          C    323    GLN      C   1248       0.51     12.011
  4175          O    323    GLN      O   1248      -0.51    15.9994   ; qtot -4
; residue 324 THR rtp THR  q  0.0
  4176        NH1    324    THR      N   1249      -0.47     14.007
  4177          H    324    THR     HN   1249       0.31      1.008
  4178        CT1    324    THR     CA   1249       0.07     12.011
  4179        HB1    324    THR     HA   1249       0.09      1.008
  4180        CT1    324    THR     CB   1250       0.14     12.011
  4181        HA1    324    THR     HB   1250       0.09      1.008
  4182        OH1    324    THR    OG1   1250      -0.66    15.9994
  4183          H    324    THR    HG1   1250       0.43      1.008
  4184        CT3    324    THR    CG2   1251      -0.27     12.011
  4185        HA3    324    THR   HG21   1251       0.09      1.008
  4186        HA3    324    THR   HG22   1251       0.09      1.008
  4187        HA3    324    THR   HG23   1251       0.09      1.008
  4188          C    324    THR      C   1252       0.51     12.011
  4189          O    324    THR      O   1252      -0.51    15.9994   ; qtot -4
; residue 325 TYR rtp TYR  q  0.0
  4190        NH1    325    TYR      N   1253      -0.47     14.007
  4191          H    325    TYR     HN   1253       0.31      1.008
  4192        CT1    325    TYR     CA   1253       0.07     12.011
  4193        HB1    325    TYR     HA   1253       0.09      1.008
  4194        CT2    325    TYR     CB   1254      -0.18     12.011
  4195        HA2    325    TYR    HB1   1254       0.09      1.008
  4196        HA2    325    TYR    HB2   1254       0.09      1.008
  4197         CA    325    TYR     CG   1255          0     12.011
  4198         CA    325    TYR    CD1   1256     -0.115     12.011
  4199         HP    325    TYR    HD1   1256      0.115      1.008
  4200         CA    325    TYR    CE1   1257     -0.115     12.011
  4201         HP    325    TYR    HE1   1257      0.115      1.008
  4202         CA    325    TYR     CZ   1258       0.11     12.011
  4203        OH1    325    TYR     OH   1258      -0.54    15.9994
  4204          H    325    TYR     HH   1258       0.43      1.008
  4205         CA    325    TYR    CD2   1259     -0.115     12.011
  4206         HP    325    TYR    HD2   1259      0.115      1.008
  4207         CA    325    TYR    CE2   1260     -0.115     12.011
  4208         HP    325    TYR    HE2   1260      0.115      1.008
  4209          C    325    TYR      C   1261       0.51     12.011
  4210          O    325    TYR      O   1261      -0.51    15.9994   ; qtot -4
; residue 326 ILE rtp ILE  q  0.0
  4211        NH1    326    ILE      N   1262      -0.47     14.007
  4212          H    326    ILE     HN   1262       0.31      1.008
  4213        CT1    326    ILE     CA   1262       0.07     12.011
  4214        HB1    326    ILE     HA   1262       0.09      1.008
  4215        CT1    326    ILE     CB   1263      -0.09     12.011
  4216        HA1    326    ILE     HB   1263       0.09      1.008
  4217        CT3    326    ILE    CG2   1264      -0.27     12.011
  4218        HA3    326    ILE   HG21   1264       0.09      1.008
  4219        HA3    326    ILE   HG22   1264       0.09      1.008
  4220        HA3    326    ILE   HG23   1264       0.09      1.008
  4221        CT2    326    ILE    CG1   1265      -0.18     12.011
  4222        HA2    326    ILE   HG11   1265       0.09      1.008
  4223        HA2    326    ILE   HG12   1265       0.09      1.008
  4224        CT3    326    ILE     CD   1266      -0.27     12.011
  4225        HA3    326    ILE    HD1   1266       0.09      1.008
  4226        HA3    326    ILE    HD2   1266       0.09      1.008
  4227        HA3    326    ILE    HD3   1266       0.09      1.008
  4228          C    326    ILE      C   1267       0.51     12.011
  4229          O    326    ILE      O   1267      -0.51    15.9994   ; qtot -4
; residue 327 GLU rtp GLU  q -1.0
  4230        NH1    327    GLU      N   1268      -0.47     14.007
  4231          H    327    GLU     HN   1268       0.31      1.008
  4232        CT1    327    GLU     CA   1268       0.07     12.011
  4233        HB1    327    GLU     HA   1268       0.09      1.008
  4234       CT2A    327    GLU     CB   1269      -0.18     12.011
  4235        HA2    327    GLU    HB1   1269       0.09      1.008
  4236        HA2    327    GLU    HB2   1269       0.09      1.008
  4237        CT2    327    GLU     CG   1270      -0.28     12.011
  4238        HA2    327    GLU    HG1   1270       0.09      1.008
  4239        HA2    327    GLU    HG2   1270       0.09      1.008
  4240         CC    327    GLU     CD   1270       0.62     12.011
  4241         OC    327    GLU    OE1   1270      -0.76    15.9994
  4242         OC    327    GLU    OE2   1270      -0.76    15.9994
  4243          C    327    GLU      C   1271       0.51     12.011
  4244          O    327    GLU      O   1271      -0.51    15.9994   ; qtot -5
; residue 328 LEU rtp LEU  q  0.0
  4245        NH1    328    LEU      N   1272      -0.47     14.007
  4246          H    328    LEU     HN   1272       0.31      1.008
  4247        CT1    328    LEU     CA   1272       0.07     12.011
  4248        HB1    328    LEU     HA   1272       0.09      1.008
  4249        CT2    328    LEU     CB   1273      -0.18     12.011
  4250        HA2    328    LEU    HB1   1273       0.09      1.008
  4251        HA2    328    LEU    HB2   1273       0.09      1.008
  4252        CT1    328    LEU     CG   1274      -0.09     12.011
  4253        HA1    328    LEU     HG   1274       0.09      1.008
  4254        CT3    328    LEU    CD1   1275      -0.27     12.011
  4255        HA3    328    LEU   HD11   1275       0.09      1.008
  4256        HA3    328    LEU   HD12   1275       0.09      1.008
  4257        HA3    328    LEU   HD13   1275       0.09      1.008
  4258        CT3    328    LEU    CD2   1276      -0.27     12.011
  4259        HA3    328    LEU   HD21   1276       0.09      1.008
  4260        HA3    328    LEU   HD22   1276       0.09      1.008
  4261        HA3    328    LEU   HD23   1276       0.09      1.008
  4262          C    328    LEU      C   1277       0.51     12.011
  4263          O    328    LEU      O   1277      -0.51    15.9994   ; qtot -5
; residue 329 PHE rtp PHE  q  0.0
  4264        NH1    329    PHE      N   1278      -0.47     14.007
  4265          H    329    PHE     HN   1278       0.31      1.008
  4266        CT1    329    PHE     CA   1278       0.07     12.011
  4267        HB1    329    PHE     HA   1278       0.09      1.008
  4268        CT2    329    PHE     CB   1279      -0.18     12.011
  4269        HA2    329    PHE    HB1   1279       0.09      1.008
  4270        HA2    329    PHE    HB2   1279       0.09      1.008
  4271         CA    329    PHE     CG   1280          0     12.011
  4272         CA    329    PHE    CD1   1281     -0.115     12.011
  4273         HP    329    PHE    HD1   1281      0.115      1.008
  4274         CA    329    PHE    CE1   1282     -0.115     12.011
  4275         HP    329    PHE    HE1   1282      0.115      1.008
  4276         CA    329    PHE     CZ   1283     -0.115     12.011
  4277         HP    329    PHE     HZ   1283      0.115      1.008
  4278         CA    329    PHE    CD2   1284     -0.115     12.011
  4279         HP    329    PHE    HD2   1284      0.115      1.008
  4280         CA    329    PHE    CE2   1285     -0.115     12.011
  4281         HP    329    PHE    HE2   1285      0.115      1.008
  4282          C    329    PHE      C   1286       0.51     12.011
  4283          O    329    PHE      O   1286      -0.51    15.9994   ; qtot -5
; residue 330 GLY rtp GLY  q  0.0
  4284        NH1    330    GLY      N   1287      -0.47     14.007
  4285          H    330    GLY     HN   1287       0.31      1.008
  4286        CT2    330    GLY     CA   1287      -0.02     12.011
  4287        HB2    330    GLY    HA1   1287       0.09      1.008
  4288        HB2    330    GLY    HA2   1287       0.09      1.008
  4289          C    330    GLY      C   1288       0.51     12.011
  4290          O    330    GLY      O   1288      -0.51    15.9994   ; qtot -5
; residue 331 ASN rtp ASN  q  0.0
  4291        NH1    331    ASN      N   1289      -0.47     14.007
  4292          H    331    ASN     HN   1289       0.31      1.008
  4293        CT1    331    ASN     CA   1289       0.07     12.011
  4294        HB1    331    ASN     HA   1289       0.09      1.008
  4295        CT2    331    ASN     CB   1290      -0.18     12.011
  4296        HA2    331    ASN    HB1   1290       0.09      1.008
  4297        HA2    331    ASN    HB2   1290       0.09      1.008
  4298         CC    331    ASN     CG   1291       0.55     12.011
  4299          O    331    ASN    OD1   1291      -0.55    15.9994
  4300        NH2    331    ASN    ND2   1292      -0.62     14.007
  4301          H    331    ASN   HD21   1292       0.32      1.008
  4302          H    331    ASN   HD22   1292        0.3      1.008
  4303          C    331    ASN      C   1293       0.51     12.011
  4304          O    331    ASN      O   1293      -0.51    15.9994   ; qtot -5
; residue 332 MET rtp MET  q  0.0
  4305        NH1    332    MET      N   1294      -0.47     14.007
  4306          H    332    MET     HN   1294       0.31      1.008
  4307        CT1    332    MET     CA   1294       0.07     12.011
  4308        HB1    332    MET     HA   1294       0.09      1.008
  4309        CT2    332    MET     CB   1295      -0.18     12.011
  4310        HA2    332    MET    HB1   1295       0.09      1.008
  4311        HA2    332    MET    HB2   1295       0.09      1.008
  4312        CT2    332    MET     CG   1296      -0.14     12.011
  4313        HA2    332    MET    HG1   1296       0.09      1.008
  4314        HA2    332    MET    HG2   1296       0.09      1.008
  4315          S    332    MET     SD   1296      -0.09      32.06
  4316        CT3    332    MET     CE   1296      -0.22     12.011
  4317        HA3    332    MET    HE1   1296       0.09      1.008
  4318        HA3    332    MET    HE2   1296       0.09      1.008
  4319        HA3    332    MET    HE3   1296       0.09      1.008
  4320          C    332    MET      C   1297       0.51     12.011
  4321          O    332    MET      O   1297      -0.51    15.9994   ; qtot -5
; residue 333 ALA rtp ALA  q  0.0
  4322        NH1    333    ALA      N   1298      -0.47     14.007
  4323          H    333    ALA     HN   1298       0.31      1.008
  4324        CT1    333    ALA     CA   1298       0.07     12.011
  4325        HB1    333    ALA     HA   1298       0.09      1.008
  4326        CT3    333    ALA     CB   1299      -0.27     12.011
  4327        HA3    333    ALA    HB1   1299       0.09      1.008
  4328        HA3    333    ALA    HB2   1299       0.09      1.008
  4329        HA3    333    ALA    HB3   1299       0.09      1.008
  4330          C    333    ALA      C   1300       0.51     12.011
  4331          O    333    ALA      O   1300      -0.51    15.9994   ; qtot -5
; residue 334 LYS rtp LYS  q +1.0
  4332        NH1    334    LYS      N   1301      -0.47     14.007
  4333          H    334    LYS     HN   1301       0.31      1.008
  4334        CT1    334    LYS     CA   1301       0.07     12.011
  4335        HB1    334    LYS     HA   1301       0.09      1.008
  4336        CT2    334    LYS     CB   1302      -0.18     12.011
  4337        HA2    334    LYS    HB1   1302       0.09      1.008
  4338        HA2    334    LYS    HB2   1302       0.09      1.008
  4339        CT2    334    LYS     CG   1303      -0.18     12.011
  4340        HA2    334    LYS    HG1   1303       0.09      1.008
  4341        HA2    334    LYS    HG2   1303       0.09      1.008
  4342        CT2    334    LYS     CD   1304      -0.18     12.011
  4343        HA2    334    LYS    HD1   1304       0.09      1.008
  4344        HA2    334    LYS    HD2   1304       0.09      1.008
  4345        CT2    334    LYS     CE   1305       0.21     12.011
  4346        HA2    334    LYS    HE1   1305       0.05      1.008
  4347        HA2    334    LYS    HE2   1305       0.05      1.008
  4348        NH3    334    LYS     NZ   1305       -0.3     14.007
  4349         HC    334    LYS    HZ1   1305       0.33      1.008
  4350         HC    334    LYS    HZ2   1305       0.33      1.008
  4351         HC    334    LYS    HZ3   1305       0.33      1.008
  4352          C    334    LYS      C   1306       0.51     12.011
  4353          O    334    LYS      O   1306      -0.51    15.9994   ; qtot -4
; residue 335 THR rtp THR  q  0.0
  4354        NH1    335    THR      N   1307      -0.47     14.007
  4355          H    335    THR     HN   1307       0.31      1.008
  4356        CT1    335    THR     CA   1307       0.07     12.011
  4357        HB1    335    THR     HA   1307       0.09      1.008
  4358        CT1    335    THR     CB   1308       0.14     12.011
  4359        HA1    335    THR     HB   1308       0.09      1.008
  4360        OH1    335    THR    OG1   1308      -0.66    15.9994
  4361          H    335    THR    HG1   1308       0.43      1.008
  4362        CT3    335    THR    CG2   1309      -0.27     12.011
  4363        HA3    335    THR   HG21   1309       0.09      1.008
  4364        HA3    335    THR   HG22   1309       0.09      1.008
  4365        HA3    335    THR   HG23   1309       0.09      1.008
  4366          C    335    THR      C   1310       0.51     12.011
  4367          O    335    THR      O   1310      -0.51    15.9994   ; qtot -4
; residue 336 LEU rtp LEU  q  0.0
  4368        NH1    336    LEU      N   1311      -0.47     14.007
  4369          H    336    LEU     HN   1311       0.31      1.008
  4370        CT1    336    LEU     CA   1311       0.07     12.011
  4371        HB1    336    LEU     HA   1311       0.09      1.008
  4372        CT2    336    LEU     CB   1312      -0.18     12.011
  4373        HA2    336    LEU    HB1   1312       0.09      1.008
  4374        HA2    336    LEU    HB2   1312       0.09      1.008
  4375        CT1    336    LEU     CG   1313      -0.09     12.011
  4376        HA1    336    LEU     HG   1313       0.09      1.008
  4377        CT3    336    LEU    CD1   1314      -0.27     12.011
  4378        HA3    336    LEU   HD11   1314       0.09      1.008
  4379        HA3    336    LEU   HD12   1314       0.09      1.008
  4380        HA3    336    LEU   HD13   1314       0.09      1.008
  4381        CT3    336    LEU    CD2   1315      -0.27     12.011
  4382        HA3    336    LEU   HD21   1315       0.09      1.008
  4383        HA3    336    LEU   HD22   1315       0.09      1.008
  4384        HA3    336    LEU   HD23   1315       0.09      1.008
  4385          C    336    LEU      C   1316       0.51     12.011
  4386          O    336    LEU      O   1316      -0.51    15.9994   ; qtot -4
; residue 337 ALA rtp ALA  q  0.0
  4387        NH1    337    ALA      N   1317      -0.47     14.007
  4388          H    337    ALA     HN   1317       0.31      1.008
  4389        CT1    337    ALA     CA   1317       0.07     12.011
  4390        HB1    337    ALA     HA   1317       0.09      1.008
  4391        CT3    337    ALA     CB   1318      -0.27     12.011
  4392        HA3    337    ALA    HB1   1318       0.09      1.008
  4393        HA3    337    ALA    HB2   1318       0.09      1.008
  4394        HA3    337    ALA    HB3   1318       0.09      1.008
  4395          C    337    ALA      C   1319       0.51     12.011
  4396          O    337    ALA      O   1319      -0.51    15.9994   ; qtot -4
; residue 338 LYS rtp LYS  q  0.0
  4397        NH1    338    LYS      N   1320      -0.47     14.007
  4398          H    338    LYS     HN   1320       0.31      1.008
  4399        CT1    338    LYS     CA   1320       0.07     12.011
  4400        HB1    338    LYS     HA   1320       0.09      1.008
  4401        CT2    338    LYS     CB   1321      -0.18     12.011
  4402        HA2    338    LYS    HB1   1321       0.09      1.008
  4403        HA2    338    LYS    HB2   1321       0.09      1.008
  4404        CT2    338    LYS     CG   1322      -0.18     12.011
  4405        HA2    338    LYS    HG1   1322       0.09      1.008
  4406        HA2    338    LYS    HG2   1322       0.09      1.008
  4407        CT2    338    LYS     CD   1323      -0.18     12.011
  4408        HA2    338    LYS    HD1   1323       0.09      1.008
  4409        HA2    338    LYS    HD2   1323       0.09      1.008
  4410        CT2    338    LYS     CE   1324       0.21     12.011
  4411        HA2    338    LYS    HE1   1324       0.05      1.008
  4412        HA2    338    LYS    HE2   1324       0.05      1.008
  4413        NH3    338    LYS     NZ   1324       -0.3     14.007
  4414         HC    338    LYS    HZ1   1324       0.33      1.008
  4415         HC    338    LYS    HZ2   1324       0.33      1.008
  4416         HC    338    LYS    HZ3   1324       0.33      1.008
  4417         CC    338    LYS      C   1325       0.34     12.011
  4418         OC    338    LYS    OT1   1326      -0.67    15.9994
  4419         OC    338    LYS    OT2   1327      -0.67    15.9994   ; qtot -4

[ bonds ]
;  ai    aj funct            c0            c1            c2            c3
    1     2     1 
    1     3     1 
    1     4     1 
    1     5     1 
    5     6     1 
    5     7     1 
    5    23     1 
    7     8     1 
    7     9     1 
    7    10     1 
   10    11     1 
   10    12     1 
   10    13     1 
   13    14     1 
   13    15     1 
   13    16     1 
   16    17     1 
   16    18     1 
   16    19     1 
   19    20     1 
   19    21     1 
   19    22     1 
   23    24     1 
   23    25     1 
   25    26     1 
   25    27     1 
   27    28     1 
   27    29     1 
   27    37     1 
   29    30     1 
   29    31     1 
   29    33     1 
   31    32     1 
   33    34     1 
   33    35     1 
   33    36     1 
   37    38     1 
   37    39     1 
   39    40     1 
   39    41     1 
   41    42     1 
   41    43     1 
   41    53     1 
   43    44     1 
   43    45     1 
   43    49     1 
   45    46     1 
   45    47     1 
   45    48     1 
   49    50     1 
   49    51     1 
   49    52     1 
   53    54     1 
   53    55     1 
   55    56     1 
   55    57     1 
   57    58     1 
   57    59     1 
   57    68     1 
   59    60     1 
   59    61     1 
   59    62     1 
   62    63     1 
   62    64     1 
   62    65     1 
   65    66     1 
   65    67     1 
   68    69     1 
   68    70     1 
   70    71     1 
   70    72     1 
   72    73     1 
   72    74     1 
   72    87     1 
   74    75     1 
   74    76     1 
   74    80     1 
   76    77     1 
   76    78     1 
   76    79     1 
   80    81     1 
   80    82     1 
   80    83     1 
   83    84     1 
   83    85     1 
   83    86     1 
   87    88     1 
   87    89     1 
   89    90     1 
   89    91     1 
   91    92     1 
   91    93     1 
   91   101     1 
   93    94     1 
   93    95     1 
   93    97     1 
   95    96     1 
   97    98     1 
   97    99     1 
   97   100     1 
  101   102     1 
  101   103     1 
  103   104     1 
  103   105     1 
  105   106     1 
  105   107     1 
  105   113     1 
  107   108     1 
  107   109     1 
  107   110     1 
  110   111     1 
  110   112     1 
  113   114     1 
  113   115     1 
  115   116     1 
  115   117     1 
  117   118     1 
  117   119     1 
  117   123     1 
  119   120     1 
  119   121     1 
  119   122     1 
  123   124     1 
  123   125     1 
  125   126     1 
  125   127     1 
  127   128     1 
  127   129     1 
  127   140     1 
  129   130     1 
  129   131     1 
  129   133     1 
  132   133     1 
  132   134     1 
  133   138     1 
  134   135     1 
  134   136     1 
  136   137     1 
  136   138     1 
  138   139     1 
  140   141     1 
  140   142     1 
  142   143     1 
  142   144     1 
  144   145     1 
  144   146     1 
  144   147     1 
  147   148     1 
  147   149     1 
  149   150     1 
  149   151     1 
  151   152     1 
  151   153     1 
  151   161     1 
  153   154     1 
  153   155     1 
  153   157     1 
  155   156     1 
  157   158     1 
  157   159     1 
  157   160     1 
  161   162     1 
  161   163     1 
  163   164     1 
  163   165     1 
  165   166     1 
  165   167     1 
  165   177     1 
  167   168     1 
  167   169     1 
  167   173     1 
  169   170     1 
  169   171     1 
  169   172     1 
  173   174     1 
  173   175     1 
  173   176     1 
  177   178     1 
  177   179     1 
  179   180     1 
  179   181     1 
  181   182     1 
  181   183     1 
  181   199     1 
  183   184     1 
  183   185     1 
  183   186     1 
  186   187     1 
  186   188     1 
  186   189     1 
  189   190     1 
  189   191     1 
  189   192     1 
  192   193     1 
  192   194     1 
  192   195     1 
  195   196     1 
  195   197     1 
  195   198     1 
  199   200     1 
  199   201     1 
  201   202     1 
  201   203     1 
  203   204     1 
  203   205     1 
  203   215     1 
  205   206     1 
  205   207     1 
  205   211     1 
  207   208     1 
  207   209     1 
  207   210     1 
  211   212     1 
  211   213     1 
  211   214     1 
  215   216     1 
  215   217     1 
  217   218     1 
  217   221     1 
  218   219     1 
  218   220     1 
  218   226     1 
  221   222     1 
  221   223     1 
  221   229     1 
  223   224     1 
  223   225     1 
  223   226     1 
  226   227     1 
  226   228     1 
  229   230     1 
  229   231     1 
  231   232     1 
  231   233     1 
  233   234     1 
  233   235     1 
  233   245     1 
  235   236     1 
  235   237     1 
  235   241     1 
  237   238     1 
  237   239     1 
  237   240     1 
  241   242     1 
  241   243     1 
  241   244     1 
  245   246     1 
  245   247     1 
  247   248     1 
  247   249     1 
  249   250     1 
  249   251     1 
  249   259     1 
  251   252     1 
  251   253     1 
  251   254     1 
  254   255     1 
  254   256     1 
  256   257     1 
  256   258     1 
  259   260     1 
  259   261     1 
  261   262     1 
  261   265     1 
  262   263     1 
  262   264     1 
  262   270     1 
  265   266     1 
  265   267     1 
  265   273     1 
  267   268     1 
  267   269     1 
  267   270     1 
  270   271     1 
  270   272     1 
  273   274     1 
  273   275     1 
  275   276     1 
  275   277     1 
  277   278     1 
  277   279     1 
  277   295     1 
  279   280     1 
  279   281     1 
  279   282     1 
  282   283     1 
  282   284     1 
  282   285     1 
  285   286     1 
  285   287     1 
  285   288     1 
  288   289     1 
  288   290     1 
  288   291     1 
  291   292     1 
  291   293     1 
  291   294     1 
  295   296     1 
  295   297     1 
  297   298     1 
  297   299     1 
  299   300     1 
  299   301     1 
  299   309     1 
  301   302     1 
  301   303     1 
  301   304     1 
  304   305     1 
  304   306     1 
  306   307     1 
  306   308     1 
  309   310     1 
  309   311     1 
  311   312     1 
  311   313     1 
  313   314     1 
  313   315     1 
  313   325     1 
  315   316     1 
  315   317     1 
  315   321     1 
  317   318     1 
  317   319     1 
  317   320     1 
  321   322     1 
  321   323     1 
  321   324     1 
  325   326     1 
  325   327     1 
  327   328     1 
  327   329     1 
  329   330     1 
  329   331     1 
  329   341     1 
  331   332     1 
  331   333     1 
  331   337     1 
  333   334     1 
  333   335     1 
  333   336     1 
  337   338     1 
  337   339     1 
  337   340     1 
  341   342     1 
  341   343     1 
  343   344     1 
  343   345     1 
  345   346     1 
  345   347     1 
  345   351     1 
  347   348     1 
  347   349     1 
  347   350     1 
  351   352     1 
  351   353     1 
  353   354     1 
  353   355     1 
  355   356     1 
  355   357     1 
  355   370     1 
  357   358     1 
  357   359     1 
  357   360     1 
  360   361     1 
  360   362     1 
  360   366     1 
  362   363     1 
  362   364     1 
  362   365     1 
  366   367     1 
  366   368     1 
  366   369     1 
  370   371     1 
  370   372     1 
  372   373     1 
  372   374     1 
  374   375     1 
  374   376     1 
  374   382     1 
  376   377     1 
  376   378     1 
  376   379     1 
  379   380     1 
  379   381     1 
  382   383     1 
  382   384     1 
  384   385     1 
  384   386     1 
  386   387     1 
  386   388     1 
  386   396     1 
  388   389     1 
  388   390     1 
  388   391     1 
  391   392     1 
  391   393     1 
  393   394     1 
  393   395     1 
  396   397     1 
  396   398     1 
  398   399     1 
  398   400     1 
  400   401     1 
  400   402     1 
  400   420     1 
  402   403     1 
  402   404     1 
  402   405     1 
  405   406     1 
  405   407     1 
  405   408     1 
  408   409     1 
  408   410     1 
  408   411     1 
  411   412     1 
  411   413     1 
  413   414     1 
  413   417     1 
  414   415     1 
  414   416     1 
  417   418     1 
  417   419     1 
  420   421     1 
  420   422     1 
  422   423     1 
  422   424     1 
  424   425     1 
  424   426     1 
  424   434     1 
  426   427     1 
  426   428     1 
  426   430     1 
  428   429     1 
  430   431     1 
  430   432     1 
  430   433     1 
  434   435     1 
  434   436     1 
  436   437     1 
  436   438     1 
  438   439     1 
  438   440     1 
  438   454     1 
  440   441     1 
  440   442     1 
  440   443     1 
  443   444     1 
  443   450     1 
  444   445     1 
  444   446     1 
  446   447     1 
  446   448     1 
  448   449     1 
  448   452     1 
  450   451     1 
  450   452     1 
  452   453     1 
  454   455     1 
  454   456     1 
  456   457     1 
  456   458     1 
  458   459     1 
  458   460     1 
  458   469     1 
  460   461     1 
  460   462     1 
  460   463     1 
  463   464     1 
  463   465     1 
  463   466     1 
  466   467     1 
  466   468     1 
  469   470     1 
  469   471     1 
  471   472     1 
  471   473     1 
  473   474     1 
  473   475     1 
  473   483     1 
  475   476     1 
  475   477     1 
  475   479     1 
  477   478     1 
  479   480     1 
  479   481     1 
  479   482     1 
  483   484     1 
  483   485     1 
  485   486     1 
  485   487     1 
  487   488     1 
  487   489     1 
  487   502     1 
  489   490     1 
  489   491     1 
  489   492     1 
  492   493     1 
  492   494     1 
  492   498     1 
  494   495     1 
  494   496     1 
  494   497     1 
  498   499     1 
  498   500     1 
  498   501     1 
  502   503     1 
  502   504     1 
  504   505     1 
  504   506     1 
  506   507     1 
  506   508     1 
  506   513     1 
  508   509     1 
  508   510     1 
  508   511     1 
  511   512     1 
  513   514     1 
  513   515     1 
  515   516     1 
  515   517     1 
  517   518     1 
  517   519     1 
  517   525     1 
  519   520     1 
  519   521     1 
  519   522     1 
  522   523     1 
  522   524     1 
  525   526     1 
  525   527     1 
  527   528     1 
  527   529     1 
  529   530     1 
  529   531     1 
  529   549     1 
  531   532     1 
  531   533     1 
  531   534     1 
  534   535     1 
  534   540     1 
  535   536     1 
  535   537     1 
  537   538     1 
  537   539     1 
  539   540     1 
  539   545     1 
  540   541     1 
  541   542     1 
  541   543     1 
  543   544     1 
  543   547     1 
  545   546     1 
  545   547     1 
  547   548     1 
  549   550     1 
  549   551     1 
  551   552     1 
  551   553     1 
  553   554     1 
  553   555     1 
  553   556     1 
  556   557     1 
  556   558     1 
  558   559     1 
  558   560     1 
  560   561     1 
  560   562     1 
  560   575     1 
  562   563     1 
  562   564     1 
  562   568     1 
  564   565     1 
  564   566     1 
  564   567     1 
  568   569     1 
  568   570     1 
  568   571     1 
  571   572     1 
  571   573     1 
  571   574     1 
  575   576     1 
  575   577     1 
  577   578     1 
  577   579     1 
  579   580     1 
  579   581     1 
  579   597     1 
  581   582     1 
  581   583     1 
  581   584     1 
  584   585     1 
  584   586     1 
  584   587     1 
  587   588     1 
  587   589     1 
  587   590     1 
  590   591     1 
  590   592     1 
  590   593     1 
  593   594     1 
  593   595     1 
  593   596     1 
  597   598     1 
  597   599     1 
  599   600     1 
  599   601     1 
  601   602     1 
  601   603     1 
  601   616     1 
  603   604     1 
  603   605     1 
  603   606     1 
  606   607     1 
  606   608     1 
  606   612     1 
  608   609     1 
  608   610     1 
  608   611     1 
  612   613     1 
  612   614     1 
  612   615     1 
  616   617     1 
  616   618     1 
  618   619     1 
  618   620     1 
  620   621     1 
  620   622     1 
  620   626     1 
  622   623     1 
  622   624     1 
  622   625     1 
  626   627     1 
  626   628     1 
  628   629     1 
  628   630     1 
  630   631     1 
  630   632     1 
  630   636     1 
  632   633     1 
  632   634     1 
  632   635     1 
  636   637     1 
  636   638     1 
  638   639     1 
  638   640     1 
  640   641     1 
  640   642     1 
  640   646     1 
  642   643     1 
  642   644     1 
  642   645     1 
  646   647     1 
  646   648     1 
  648   649     1 
  648   652     1 
  649   650     1 
  649   651     1 
  649   657     1 
  652   653     1 
  652   654     1 
  652   660     1 
  654   655     1 
  654   656     1 
  654   657     1 
  657   658     1 
  657   659     1 
  660   661     1 
  660   662     1 
  662   663     1 
  662   664     1 
  664   665     1 
  664   666     1 
  664   682     1 
  666   667     1 
  666   668     1 
  666   669     1 
  669   670     1 
  669   671     1 
  669   672     1 
  672   673     1 
  672   674     1 
  672   675     1 
  675   676     1 
  675   677     1 
  675   678     1 
  678   679     1 
  678   680     1 
  678   681     1 
  682   683     1 
  682   684     1 
  684   685     1 
  684   686     1 
  686   687     1 
  686   688     1 
  686   694     1 
  688   689     1 
  688   690     1 
  688   691     1 
  691   692     1 
  691   693     1 
  694   695     1 
  694   696     1 
  696   697     1 
  696   698     1 
  698   699     1 
  698   700     1 
  698   713     1 
  700   701     1 
  700   702     1 
  700   706     1 
  702   703     1 
  702   704     1 
  702   705     1 
  706   707     1 
  706   708     1 
  706   709     1 
  709   710     1 
  709   711     1 
  709   712     1 
  713   714     1 
  713   715     1 
  715   716     1 
  715   717     1 
  717   718     1 
  717   719     1 
  717   730     1 
  719   720     1 
  719   721     1 
  719   722     1 
  722   723     1 
  722   724     1 
  722   725     1 
  725   726     1 
  726   727     1 
  726   728     1 
  726   729     1 
  730   731     1 
  730   732     1 
  732   733     1 
  732   736     1 
  733   734     1 
  733   735     1 
  733   741     1 
  736   737     1 
  736   738     1 
  736   744     1 
  738   739     1 
  738   740     1 
  738   741     1 
  741   742     1 
  741   743     1 
  744   745     1 
  744   746     1 
  746   747     1 
  746   748     1 
  748   749     1 
  748   750     1 
  748   754     1 
  750   751     1 
  750   752     1 
  750   753     1 
  754   755     1 
  754   756     1 
  756   757     1 
  756   758     1 
  758   759     1 
  758   760     1 
  758   766     1 
  760   761     1 
  760   762     1 
  760   763     1 
  763   764     1 
  763   765     1 
  766   767     1 
  766   768     1 
  768   769     1 
  768   770     1 
  770   771     1 
  770   772     1 
  770   777     1 
  772   773     1 
  772   774     1 
  772   775     1 
  775   776     1 
  777   778     1 
  777   779     1 
  779   780     1 
  779   781     1 
  781   782     1 
  781   783     1 
  781   787     1 
  783   784     1 
  783   785     1 
  783   786     1 
  787   788     1 
  787   789     1 
  789   790     1 
  789   791     1 
  791   792     1 
  791   793     1 
  791   808     1 
  793   794     1 
  793   795     1 
  793   796     1 
  796   797     1 
  796   804     1 
  797   798     1 
  797   799     1 
  799   800     1 
  799   801     1 
  801   802     1 
  801   806     1 
  802   803     1 
  804   805     1 
  804   806     1 
  806   807     1 
  808   809     1 
  808   810     1 
  810   811     1 
  810   812     1 
  812   813     1 
  812   814     1 
  812   830     1 
  814   815     1 
  814   816     1 
  814   817     1 
  817   818     1 
  817   819     1 
  817   820     1 
  820   821     1 
  820   822     1 
  820   823     1 
  823   824     1 
  823   825     1 
  823   826     1 
  826   827     1 
  826   828     1 
  826   829     1 
  830   831     1 
  830   832     1 
  832   833     1 
  832   834     1 
  834   835     1 
  834   836     1 
  834   852     1 
  836   837     1 
  836   838     1 
  836   839     1 
  839   840     1 
  839   841     1 
  839   842     1 
  842   843     1 
  842   844     1 
  842   845     1 
  845   846     1 
  845   847     1 
  845   848     1 
  848   849     1 
  848   850     1 
  848   851     1 
  852   853     1 
  852   854     1 
  854   855     1 
  854   856     1 
  856   857     1 
  856   858     1 
  856   864     1 
  858   859     1 
  858   860     1 
  858   861     1 
  861   862     1 
  861   863     1 
  864   865     1 
  864   866     1 
  866   867     1 
  866   868     1 
  868   869     1 
  868   870     1 
  868   879     1 
  870   871     1 
  870   872     1 
  870   873     1 
  873   874     1 
  873   875     1 
  873   876     1 
  876   877     1 
  876   878     1 
  879   880     1 
  879   881     1 
  881   882     1 
  881   883     1 
  883   884     1 
  883   885     1 
  883   901     1 
  885   886     1 
  885   887     1 
  885   888     1 
  888   889     1 
  888   890     1 
  888   891     1 
  891   892     1 
  891   893     1 
  891   894     1 
  894   895     1 
  894   896     1 
  894   897     1 
  897   898     1 
  897   899     1 
  897   900     1 
  901   902     1 
  901   903     1 
  903   904     1 
  903   905     1 
  905   906     1 
  905   907     1 
  905   917     1 
  907   908     1 
  907   909     1 
  907   913     1 
  909   910     1 
  909   911     1 
  909   912     1 
  913   914     1 
  913   915     1 
  913   916     1 
  917   918     1 
  917   919     1 
  919   920     1 
  919   921     1 
  921   922     1 
  921   923     1 
  921   934     1 
  923   924     1 
  923   925     1 
  923   926     1 
  926   927     1 
  926   928     1 
  926   929     1 
  929   930     1 
  929   931     1 
  931   932     1 
  931   933     1 
  934   935     1 
  934   936     1 
  936   937     1 
  936   938     1 
  938   939     1 
  938   940     1 
  938   948     1 
  940   941     1 
  940   942     1 
  940   943     1 
  943   944     1 
  943   945     1 
  945   946     1 
  945   947     1 
  948   949     1 
  948   950     1 
  950   951     1 
  950   952     1 
  952   953     1 
  952   954     1 
  952   967     1 
  954   955     1 
  954   956     1 
  954   960     1 
  956   957     1 
  956   958     1 
  956   959     1 
  960   961     1 
  960   962     1 
  960   963     1 
  963   964     1 
  963   965     1 
  963   966     1 
  967   968     1 
  967   969     1 
  969   970     1 
  969   971     1 
  971   972     1 
  971   973     1 
  971   974     1 
  974   975     1 
  974   976     1 
  976   977     1 
  976   978     1 
  978   979     1 
  978   980     1 
  978   988     1 
  980   981     1 
  980   982     1 
  980   983     1 
  983   984     1 
  983   985     1 
  985   986     1 
  985   987     1 
  988   989     1 
  988   990     1 
  990   991     1 
  990   992     1 
  992   993     1 
  992   994     1 
  992  1005     1 
  994   995     1 
  994   996     1 
  994   998     1 
  997   998     1 
  997   999     1 
  998  1003     1 
  999  1000     1 
  999  1001     1 
 1001  1002     1 
 1001  1003     1 
 1003  1004     1 
 1005  1006     1 
 1005  1007     1 
 1007  1008     1 
 1007  1009     1 
 1009  1010     1 
 1009  1011     1 
 1009  1029     1 
 1011  1012     1 
 1011  1013     1 
 1011  1014     1 
 1014  1015     1 
 1014  1016     1 
 1014  1017     1 
 1017  1018     1 
 1017  1019     1 
 1017  1020     1 
 1020  1021     1 
 1020  1022     1 
 1022  1023     1 
 1022  1026     1 
 1023  1024     1 
 1023  1025     1 
 1026  1027     1 
 1026  1028     1 
 1029  1030     1 
 1029  1031     1 
 1031  1032     1 
 1031  1033     1 
 1033  1034     1 
 1033  1035     1 
 1033  1044     1 
 1035  1036     1 
 1035  1037     1 
 1035  1038     1 
 1038  1039     1 
 1038  1040     1 
 1038  1041     1 
 1041  1042     1 
 1041  1043     1 
 1044  1045     1 
 1044  1046     1 
 1046  1047     1 
 1046  1050     1 
 1047  1048     1 
 1047  1049     1 
 1047  1055     1 
 1050  1051     1 
 1050  1052     1 
 1050  1058     1 
 1052  1053     1 
 1052  1054     1 
 1052  1055     1 
 1055  1056     1 
 1055  1057     1 
 1058  1059     1 
 1058  1060     1 
 1060  1061     1 
 1060  1062     1 
 1062  1063     1 
 1062  1064     1 
 1062  1072     1 
 1064  1065     1 
 1064  1066     1 
 1064  1067     1 
 1067  1068     1 
 1067  1069     1 
 1069  1070     1 
 1069  1071     1 
 1072  1073     1 
 1072  1074     1 
 1074  1075     1 
 1074  1076     1 
 1076  1077     1 
 1076  1078     1 
 1076  1091     1 
 1078  1079     1 
 1078  1080     1 
 1078  1081     1 
 1081  1082     1 
 1081  1083     1 
 1081  1087     1 
 1083  1084     1 
 1083  1085     1 
 1083  1086     1 
 1087  1088     1 
 1087  1089     1 
 1087  1090     1 
 1091  1092     1 
 1091  1093     1 
 1093  1094     1 
 1093  1095     1 
 1095  1096     1 
 1095  1097     1 
 1095  1106     1 
 1097  1098     1 
 1097  1099     1 
 1097  1100     1 
 1100  1101     1 
 1100  1102     1 
 1100  1103     1 
 1103  1104     1 
 1103  1105     1 
 1106  1107     1 
 1106  1108     1 
 1108  1109     1 
 1108  1110     1 
 1110  1111     1 
 1110  1112     1 
 1110  1125     1 
 1112  1113     1 
 1112  1114     1 
 1112  1118     1 
 1114  1115     1 
 1114  1116     1 
 1114  1117     1 
 1118  1119     1 
 1118  1120     1 
 1118  1121     1 
 1121  1122     1 
 1121  1123     1 
 1121  1124     1 
 1125  1126     1 
 1125  1127     1 
 1127  1128     1 
 1127  1129     1 
 1129  1130     1 
 1129  1131     1 
 1129  1144     1 
 1131  1132     1 
 1131  1133     1 
 1131  1137     1 
 1133  1134     1 
 1133  1135     1 
 1133  1136     1 
 1137  1138     1 
 1137  1139     1 
 1137  1140     1 
 1140  1141     1 
 1140  1142     1 
 1140  1143     1 
 1144  1145     1 
 1144  1146     1 
 1146  1147     1 
 1146  1148     1 
 1148  1149     1 
 1148  1150     1 
 1148  1154     1 
 1150  1151     1 
 1150  1152     1 
 1150  1153     1 
 1154  1155     1 
 1154  1156     1 
 1156  1157     1 
 1156  1158     1 
 1158  1159     1 
 1158  1160     1 
 1158  1164     1 
 1160  1161     1 
 1160  1162     1 
 1160  1163     1 
 1164  1165     1 
 1164  1166     1 
 1166  1167     1 
 1166  1168     1 
 1168  1169     1 
 1168  1170     1 
 1168  1174     1 
 1170  1171     1 
 1170  1172     1 
 1170  1173     1 
 1174  1175     1 
 1174  1176     1 
 1176  1177     1 
 1176  1178     1 
 1178  1179     1 
 1178  1180     1 
 1178  1188     1 
 1180  1181     1 
 1180  1182     1 
 1180  1183     1 
 1183  1184     1 
 1183  1185     1 
 1185  1186     1 
 1185  1187     1 
 1188  1189     1 
 1188  1190     1 
 1190  1191     1 
 1190  1194     1 
 1191  1192     1 
 1191  1193     1 
 1191  1199     1 
 1194  1195     1 
 1194  1196     1 
 1194  1202     1 
 1196  1197     1 
 1196  1198     1 
 1196  1199     1 
 1199  1200     1 
 1199  1201     1 
 1202  1203     1 
 1202  1204     1 
 1204  1205     1 
 1204  1206     1 
 1206  1207     1 
 1206  1208     1 
 1206  1217     1 
 1208  1209     1 
 1208  1210     1 
 1208  1211     1 
 1211  1212     1 
 1211  1213     1 
 1211  1214     1 
 1214  1215     1 
 1214  1216     1 
 1217  1218     1 
 1217  1219     1 
 1219  1220     1 
 1219  1221     1 
 1221  1222     1 
 1221  1223     1 
 1221  1236     1 
 1223  1224     1 
 1223  1225     1 
 1223  1226     1 
 1226  1227     1 
 1226  1228     1 
 1226  1232     1 
 1228  1229     1 
 1228  1230     1 
 1228  1231     1 
 1232  1233     1 
 1232  1234     1 
 1232  1235     1 
 1236  1237     1 
 1236  1238     1 
 1238  1239     1 
 1238  1240     1 
 1240  1241     1 
 1240  1242     1 
 1240  1252     1 
 1242  1243     1 
 1242  1244     1 
 1242  1248     1 
 1244  1245     1 
 1244  1246     1 
 1244  1247     1 
 1248  1249     1 
 1248  1250     1 
 1248  1251     1 
 1252  1253     1 
 1252  1254     1 
 1254  1255     1 
 1254  1256     1 
 1256  1257     1 
 1256  1258     1 
 1256  1271     1 
 1258  1259     1 
 1258  1260     1 
 1258  1264     1 
 1260  1261     1 
 1260  1262     1 
 1260  1263     1 
 1264  1265     1 
 1264  1266     1 
 1264  1267     1 
 1267  1268     1 
 1267  1269     1 
 1267  1270     1 
 1271  1272     1 
 1271  1273     1 
 1273  1274     1 
 1273  1275     1 
 1275  1276     1 
 1275  1277     1 
 1275  1287     1 
 1277  1278     1 
 1277  1279     1 
 1277  1283     1 
 1279  1280     1 
 1279  1281     1 
 1279  1282     1 
 1283  1284     1 
 1283  1285     1 
 1283  1286     1 
 1287  1288     1 
 1287  1289     1 
 1289  1290     1 
 1289  1291     1 
 1291  1292     1 
 1291  1293     1 
 1291  1294     1 
 1294  1295     1 
 1294  1296     1 
 1296  1297     1 
 1296  1298     1 
 1298  1299     1 
 1298  1300     1 
 1298  1311     1 
 1300  1301     1 
 1300  1302     1 
 1300  1303     1 
 1303  1304     1 
 1303  1305     1 
 1303  1306     1 
 1306  1307     1 
 1306  1308     1 
 1308  1309     1 
 1308  1310     1 
 1311  1312     1 
 1311  1313     1 
 1313  1314     1 
 1313  1315     1 
 1315  1316     1 
 1315  1317     1 
 1315  1335     1 
 1317  1318     1 
 1317  1319     1 
 1317  1320     1 
 1320  1321     1 
 1320  1322     1 
 1320  1323     1 
 1323  1324     1 
 1323  1325     1 
 1323  1326     1 
 1326  1327     1 
 1326  1328     1 
 1328  1329     1 
 1328  1332     1 
 1329  1330     1 
 1329  1331     1 
 1332  1333     1 
 1332  1334     1 
 1335  1336     1 
 1335  1337     1 
 1337  1338     1 
 1337  1339     1 
 1339  1340     1 
 1339  1341     1 
 1339  1355     1 
 1341  1342     1 
 1341  1343     1 
 1341  1344     1 
 1344  1345     1 
 1344  1351     1 
 1345  1346     1 
 1345  1347     1 
 1347  1348     1 
 1347  1349     1 
 1349  1350     1 
 1349  1353     1 
 1351  1352     1 
 1351  1353     1 
 1353  1354     1 
 1355  1356     1 
 1355  1357     1 
 1357  1358     1 
 1357  1359     1 
 1359  1360     1 
 1359  1361     1 
 1359  1365     1 
 1361  1362     1 
 1361  1363     1 
 1361  1364     1 
 1365  1366     1 
 1365  1367     1 
 1367  1368     1 
 1367  1369     1 
 1369  1370     1 
 1369  1371     1 
 1369  1377     1 
 1371  1372     1 
 1371  1373     1 
 1371  1374     1 
 1374  1375     1 
 1374  1376     1 
 1377  1378     1 
 1377  1379     1 
 1379  1380     1 
 1379  1381     1 
 1381  1382     1 
 1381  1383     1 
 1381  1394     1 
 1383  1384     1 
 1383  1385     1 
 1383  1387     1 
 1386  1387     1 
 1386  1388     1 
 1387  1392     1 
 1388  1389     1 
 1388  1390     1 
 1390  1391     1 
 1390  1392     1 
 1392  1393     1 
 1394  1395     1 
 1394  1396     1 
 1396  1397     1 
 1396  1398     1 
 1398  1399     1 
 1398  1400     1 
 1398  1415     1 
 1400  1401     1 
 1400  1402     1 
 1400  1403     1 
 1403  1404     1 
 1403  1411     1 
 1404  1405     1 
 1404  1406     1 
 1406  1407     1 
 1406  1408     1 
 1408  1409     1 
 1408  1413     1 
 1409  1410     1 
 1411  1412     1 
 1411  1413     1 
 1413  1414     1 
 1415  1416     1 
 1415  1417     1 
 1417  1418     1 
 1417  1419     1 
 1419  1420     1 
 1419  1421     1 
 1419  1430     1 
 1421  1422     1 
 1421  1423     1 
 1421  1424     1 
 1424  1425     1 
 1424  1426     1 
 1424  1427     1 
 1427  1428     1 
 1427  1429     1 
 1430  1431     1 
 1430  1432     1 
 1432  1433     1 
 1432  1434     1 
 1434  1435     1 
 1434  1436     1 
 1434  1445     1 
 1436  1437     1 
 1436  1438     1 
 1436  1439     1 
 1439  1440     1 
 1439  1441     1 
 1439  1442     1 
 1442  1443     1 
 1442  1444     1 
 1445  1446     1 
 1445  1447     1 
 1447  1448     1 
 1447  1449     1 
 1449  1450     1 
 1449  1451     1 
 1449  1464     1 
 1451  1452     1 
 1451  1453     1 
 1451  1457     1 
 1453  1454     1 
 1453  1455     1 
 1453  1456     1 
 1457  1458     1 
 1457  1459     1 
 1457  1460     1 
 1460  1461     1 
 1460  1462     1 
 1460  1463     1 
 1464  1465     1 
 1464  1466     1 
 1466  1467     1 
 1466  1468     1 
 1468  1469     1 
 1468  1470     1 
 1468  1486     1 
 1470  1471     1 
 1470  1472     1 
 1470  1473     1 
 1473  1474     1 
 1473  1475     1 
 1473  1476     1 
 1476  1477     1 
 1476  1478     1 
 1476  1479     1 
 1479  1480     1 
 1479  1481     1 
 1479  1482     1 
 1482  1483     1 
 1482  1484     1 
 1482  1485     1 
 1486  1487     1 
 1486  1488     1 
 1488  1489     1 
 1488  1490     1 
 1490  1491     1 
 1490  1492     1 
 1490  1508     1 
 1492  1493     1 
 1492  1494     1 
 1492  1495     1 
 1495  1496     1 
 1495  1497     1 
 1495  1498     1 
 1498  1499     1 
 1498  1500     1 
 1498  1501     1 
 1501  1502     1 
 1501  1503     1 
 1501  1504     1 
 1504  1505     1 
 1504  1506     1 
 1504  1507     1 
 1508  1509     1 
 1508  1510     1 
 1510  1511     1 
 1510  1512     1 
 1512  1513     1 
 1512  1514     1 
 1512  1527     1 
 1514  1515     1 
 1514  1516     1 
 1514  1517     1 
 1517  1518     1 
 1517  1519     1 
 1517  1523     1 
 1519  1520     1 
 1519  1521     1 
 1519  1522     1 
 1523  1524     1 
 1523  1525     1 
 1523  1526     1 
 1527  1528     1 
 1527  1529     1 
 1529  1530     1 
 1529  1531     1 
 1531  1532     1 
 1531  1533     1 
 1531  1543     1 
 1533  1534     1 
 1533  1535     1 
 1533  1539     1 
 1535  1536     1 
 1535  1537     1 
 1535  1538     1 
 1539  1540     1 
 1539  1541     1 
 1539  1542     1 
 1543  1544     1 
 1543  1545     1 
 1545  1546     1 
 1545  1549     1 
 1546  1547     1 
 1546  1548     1 
 1546  1554     1 
 1549  1550     1 
 1549  1551     1 
 1549  1557     1 
 1551  1552     1 
 1551  1553     1 
 1551  1554     1 
 1554  1555     1 
 1554  1556     1 
 1557  1558     1 
 1557  1559     1 
 1559  1560     1 
 1559  1561     1 
 1561  1562     1 
 1561  1563     1 
 1561  1571     1 
 1563  1564     1 
 1563  1565     1 
 1563  1566     1 
 1566  1567     1 
 1566  1568     1 
 1568  1569     1 
 1568  1570     1 
 1571  1572     1 
 1571  1573     1 
 1573  1574     1 
 1573  1575     1 
 1575  1576     1 
 1575  1577     1 
 1575  1581     1 
 1577  1578     1 
 1577  1579     1 
 1577  1580     1 
 1581  1582     1 
 1581  1583     1 
 1583  1584     1 
 1583  1585     1 
 1585  1586     1 
 1585  1587     1 
 1585  1591     1 
 1587  1588     1 
 1587  1589     1 
 1587  1590     1 
 1591  1592     1 
 1591  1593     1 
 1593  1594     1 
 1593  1595     1 
 1595  1596     1 
 1595  1597     1 
 1595  1607     1 
 1597  1598     1 
 1597  1599     1 
 1597  1603     1 
 1599  1600     1 
 1599  1601     1 
 1599  1602     1 
 1603  1604     1 
 1603  1605     1 
 1603  1606     1 
 1607  1608     1 
 1607  1609     1 
 1609  1610     1 
 1609  1611     1 
 1611  1612     1 
 1611  1613     1 
 1611  1626     1 
 1613  1614     1 
 1613  1615     1 
 1613  1619     1 
 1615  1616     1 
 1615  1617     1 
 1615  1618     1 
 1619  1620     1 
 1619  1621     1 
 1619  1622     1 
 1622  1623     1 
 1622  1624     1 
 1622  1625     1 
 1626  1627     1 
 1626  1628     1 
 1628  1629     1 
 1628  1630     1 
 1630  1631     1 
 1630  1632     1 
 1630  1638     1 
 1632  1633     1 
 1632  1634     1 
 1632  1635     1 
 1635  1636     1 
 1635  1637     1 
 1638  1639     1 
 1638  1640     1 
 1640  1641     1 
 1640  1642     1 
 1642  1643     1 
 1642  1644     1 
 1642  1657     1 
 1644  1645     1 
 1644  1646     1 
 1644  1647     1 
 1647  1648     1 
 1647  1649     1 
 1647  1653     1 
 1649  1650     1 
 1649  1651     1 
 1649  1652     1 
 1653  1654     1 
 1653  1655     1 
 1653  1656     1 
 1657  1658     1 
 1657  1659     1 
 1659  1660     1 
 1659  1661     1 
 1661  1662     1 
 1661  1663     1 
 1661  1671     1 
 1663  1664     1 
 1663  1665     1 
 1663  1666     1 
 1666  1667     1 
 1666  1668     1 
 1668  1669     1 
 1668  1670     1 
 1671  1672     1 
 1671  1673     1 
 1673  1674     1 
 1673  1675     1 
 1675  1676     1 
 1675  1677     1 
 1675  1691     1 
 1677  1678     1 
 1677  1679     1 
 1677  1680     1 
 1680  1681     1 
 1680  1687     1 
 1681  1682     1 
 1681  1683     1 
 1683  1684     1 
 1683  1685     1 
 1685  1686     1 
 1685  1689     1 
 1687  1688     1 
 1687  1689     1 
 1689  1690     1 
 1691  1692     1 
 1691  1693     1 
 1693  1694     1 
 1693  1695     1 
 1695  1696     1 
 1695  1697     1 
 1695  1703     1 
 1697  1698     1 
 1697  1699     1 
 1697  1700     1 
 1700  1701     1 
 1700  1702     1 
 1703  1704     1 
 1703  1705     1 
 1705  1706     1 
 1705  1707     1 
 1707  1708     1 
 1707  1709     1 
 1707  1719     1 
 1709  1710     1 
 1709  1711     1 
 1709  1715     1 
 1711  1712     1 
 1711  1713     1 
 1711  1714     1 
 1715  1716     1 
 1715  1717     1 
 1715  1718     1 
 1719  1720     1 
 1719  1721     1 
 1721  1722     1 
 1721  1723     1 
 1723  1724     1 
 1723  1725     1 
 1723  1730     1 
 1725  1726     1 
 1725  1727     1 
 1725  1728     1 
 1728  1729     1 
 1730  1731     1 
 1730  1732     1 
 1732  1733     1 
 1732  1734     1 
 1734  1735     1 
 1734  1736     1 
 1734  1745     1 
 1736  1737     1 
 1736  1738     1 
 1736  1739     1 
 1739  1740     1 
 1739  1741     1 
 1739  1742     1 
 1742  1743     1 
 1742  1744     1 
 1745  1746     1 
 1745  1747     1 
 1747  1748     1 
 1747  1749     1 
 1749  1750     1 
 1749  1751     1 
 1749  1767     1 
 1751  1752     1 
 1751  1753     1 
 1751  1754     1 
 1754  1755     1 
 1754  1756     1 
 1754  1757     1 
 1757  1758     1 
 1757  1759     1 
 1757  1760     1 
 1760  1761     1 
 1760  1762     1 
 1760  1763     1 
 1763  1764     1 
 1763  1765     1 
 1763  1766     1 
 1767  1768     1 
 1767  1769     1 
 1769  1770     1 
 1769  1771     1 
 1771  1772     1 
 1771  1773     1 
 1771  1777     1 
 1773  1774     1 
 1773  1775     1 
 1773  1776     1 
 1777  1778     1 
 1777  1779     1 
 1779  1780     1 
 1779  1781     1 
 1781  1782     1 
 1781  1783     1 
 1781  1791     1 
 1783  1784     1 
 1783  1785     1 
 1783  1787     1 
 1785  1786     1 
 1787  1788     1 
 1787  1789     1 
 1787  1790     1 
 1791  1792     1 
 1791  1793     1 
 1793  1794     1 
 1793  1795     1 
 1795  1796     1 
 1795  1797     1 
 1795  1813     1 
 1797  1798     1 
 1797  1799     1 
 1797  1800     1 
 1800  1801     1 
 1800  1802     1 
 1800  1803     1 
 1803  1804     1 
 1803  1805     1 
 1803  1806     1 
 1806  1807     1 
 1806  1808     1 
 1806  1809     1 
 1809  1810     1 
 1809  1811     1 
 1809  1812     1 
 1813  1814     1 
 1813  1815     1 
 1815  1816     1 
 1815  1819     1 
 1816  1817     1 
 1816  1818     1 
 1816  1824     1 
 1819  1820     1 
 1819  1821     1 
 1819  1827     1 
 1821  1822     1 
 1821  1823     1 
 1821  1824     1 
 1824  1825     1 
 1824  1826     1 
 1827  1828     1 
 1827  1829     1 
 1829  1830     1 
 1829  1831     1 
 1831  1832     1 
 1831  1833     1 
 1831  1834     1 
 1834  1835     1 
 1834  1836     1 
 1836  1837     1 
 1836  1838     1 
 1838  1839     1 
 1838  1840     1 
 1838  1849     1 
 1840  1841     1 
 1840  1842     1 
 1840  1843     1 
 1843  1844     1 
 1843  1845     1 
 1843  1846     1 
 1846  1847     1 
 1846  1848     1 
 1849  1850     1 
 1849  1851     1 
 1851  1852     1 
 1851  1853     1 
 1853  1854     1 
 1853  1855     1 
 1853  1863     1 
 1855  1856     1 
 1855  1857     1 
 1855  1858     1 
 1858  1859     1 
 1858  1860     1 
 1860  1861     1 
 1860  1862     1 
 1863  1864     1 
 1863  1865     1 
 1865  1866     1 
 1865  1867     1 
 1867  1868     1 
 1867  1869     1 
 1867  1882     1 
 1869  1870     1 
 1869  1871     1 
 1869  1872     1 
 1872  1873     1 
 1872  1874     1 
 1872  1878     1 
 1874  1875     1 
 1874  1876     1 
 1874  1877     1 
 1878  1879     1 
 1878  1880     1 
 1878  1881     1 
 1882  1883     1 
 1882  1884     1 
 1884  1885     1 
 1884  1886     1 
 1886  1887     1 
 1886  1888     1 
 1886  1898     1 
 1888  1889     1 
 1888  1890     1 
 1888  1894     1 
 1890  1891     1 
 1890  1892     1 
 1890  1893     1 
 1894  1895     1 
 1894  1896     1 
 1894  1897     1 
 1898  1899     1 
 1898  1900     1 
 1900  1901     1 
 1900  1902     1 
 1902  1903     1 
 1902  1904     1 
 1902  1920     1 
 1904  1905     1 
 1904  1906     1 
 1904  1907     1 
 1907  1908     1 
 1907  1909     1 
 1907  1910     1 
 1910  1911     1 
 1910  1912     1 
 1910  1913     1 
 1913  1914     1 
 1913  1915     1 
 1913  1916     1 
 1916  1917     1 
 1916  1918     1 
 1916  1919     1 
 1920  1921     1 
 1920  1922     1 
 1922  1923     1 
 1922  1924     1 
 1924  1925     1 
 1924  1926     1 
 1924  1927     1 
 1927  1928     1 
 1927  1929     1 
 1929  1930     1 
 1929  1931     1 
 1931  1932     1 
 1931  1933     1 
 1931  1946     1 
 1933  1934     1 
 1933  1935     1 
 1933  1936     1 
 1936  1937     1 
 1936  1938     1 
 1936  1942     1 
 1938  1939     1 
 1938  1940     1 
 1938  1941     1 
 1942  1943     1 
 1942  1944     1 
 1942  1945     1 
 1946  1947     1 
 1946  1948     1 
 1948  1949     1 
 1948  1950     1 
 1950  1951     1 
 1950  1952     1 
 1950  1968     1 
 1952  1953     1 
 1952  1954     1 
 1952  1955     1 
 1955  1956     1 
 1955  1957     1 
 1955  1958     1 
 1958  1959     1 
 1958  1960     1 
 1958  1961     1 
 1961  1962     1 
 1961  1963     1 
 1961  1964     1 
 1964  1965     1 
 1964  1966     1 
 1964  1967     1 
 1968  1969     1 
 1968  1970     1 
 1970  1971     1 
 1970  1972     1 
 1972  1973     1 
 1972  1974     1 
 1972  1980     1 
 1974  1975     1 
 1974  1976     1 
 1974  1977     1 
 1977  1978     1 
 1977  1979     1 
 1980  1981     1 
 1980  1982     1 
 1982  1983     1 
 1982  1984     1 
 1984  1985     1 
 1984  1986     1 
 1984  1991     1 
 1986  1987     1 
 1986  1988     1 
 1986  1989     1 
 1989  1990     1 
 1991  1992     1 
 1991  1993     1 
 1993  1994     1 
 1993  1995     1 
 1995  1996     1 
 1995  1997     1 
 1995  2005     1 
 1997  1998     1 
 1997  1999     1 
 1997  2001     1 
 1999  2000     1 
 2001  2002     1 
 2001  2003     1 
 2001  2004     1 
 2005  2006     1 
 2005  2007     1 
 2007  2008     1 
 2007  2009     1 
 2009  2010     1 
 2009  2011     1 
 2009  2021     1 
 2011  2012     1 
 2011  2013     1 
 2011  2017     1 
 2013  2014     1 
 2013  2015     1 
 2013  2016     1 
 2017  2018     1 
 2017  2019     1 
 2017  2020     1 
 2021  2022     1 
 2021  2023     1 
 2023  2024     1 
 2023  2025     1 
 2025  2026     1 
 2025  2027     1 
 2025  2035     1 
 2027  2028     1 
 2027  2029     1 
 2027  2031     1 
 2029  2030     1 
 2031  2032     1 
 2031  2033     1 
 2031  2034     1 
 2035  2036     1 
 2035  2037     1 
 2037  2038     1 
 2037  2039     1 
 2039  2040     1 
 2039  2041     1 
 2039  2054     1 
 2041  2042     1 
 2041  2043     1 
 2041  2044     1 
 2044  2045     1 
 2044  2046     1 
 2044  2050     1 
 2046  2047     1 
 2046  2048     1 
 2046  2049     1 
 2050  2051     1 
 2050  2052     1 
 2050  2053     1 
 2054  2055     1 
 2054  2056     1 
 2056  2057     1 
 2056  2058     1 
 2058  2059     1 
 2058  2060     1 
 2058  2061     1 
 2061  2062     1 
 2061  2063     1 
 2063  2064     1 
 2063  2065     1 
 2065  2066     1 
 2065  2067     1 
 2065  2083     1 
 2067  2068     1 
 2067  2069     1 
 2067  2070     1 
 2070  2071     1 
 2070  2072     1 
 2070  2073     1 
 2073  2074     1 
 2073  2075     1 
 2073  2076     1 
 2076  2077     1 
 2076  2078     1 
 2076  2079     1 
 2079  2080     1 
 2079  2081     1 
 2079  2082     1 
 2083  2084     1 
 2083  2085     1 
 2085  2086     1 
 2085  2087     1 
 2087  2088     1 
 2087  2089     1 
 2087  2102     1 
 2089  2090     1 
 2089  2091     1 
 2089  2095     1 
 2091  2092     1 
 2091  2093     1 
 2091  2094     1 
 2095  2096     1 
 2095  2097     1 
 2095  2098     1 
 2098  2099     1 
 2098  2100     1 
 2098  2101     1 
 2102  2103     1 
 2102  2104     1 
 2104  2105     1 
 2104  2106     1 
 2106  2107     1 
 2106  2108     1 
 2106  2122     1 
 2108  2109     1 
 2108  2110     1 
 2108  2111     1 
 2111  2112     1 
 2111  2118     1 
 2112  2113     1 
 2112  2114     1 
 2114  2115     1 
 2114  2116     1 
 2116  2117     1 
 2116  2120     1 
 2118  2119     1 
 2118  2120     1 
 2120  2121     1 
 2122  2123     1 
 2122  2124     1 
 2124  2125     1 
 2124  2126     1 
 2126  2127     1 
 2126  2128     1 
 2126  2136     1 
 2128  2129     1 
 2128  2130     1 
 2128  2131     1 
 2131  2132     1 
 2131  2133     1 
 2133  2134     1 
 2133  2135     1 
 2136  2137     1 
 2136  2138     1 
 2138  2139     1 
 2138  2140     1 
 2140  2141     1 
 2140  2142     1 
 2140  2158     1 
 2142  2143     1 
 2142  2144     1 
 2142  2145     1 
 2145  2146     1 
 2145  2147     1 
 2145  2148     1 
 2148  2149     1 
 2148  2150     1 
 2148  2151     1 
 2151  2152     1 
 2151  2153     1 
 2151  2154     1 
 2154  2155     1 
 2154  2156     1 
 2154  2157     1 
 2158  2159     1 
 2158  2160     1 
 2160  2161     1 
 2160  2162     1 
 2162  2163     1 
 2162  2164     1 
 2162  2170     1 
 2164  2165     1 
 2164  2166     1 
 2164  2167     1 
 2167  2168     1 
 2167  2169     1 
 2170  2171     1 
 2170  2172     1 
 2172  2173     1 
 2172  2174     1 
 2174  2175     1 
 2174  2176     1 
 2174  2192     1 
 2176  2177     1 
 2176  2178     1 
 2176  2179     1 
 2179  2180     1 
 2179  2181     1 
 2179  2182     1 
 2182  2183     1 
 2182  2184     1 
 2182  2185     1 
 2185  2186     1 
 2185  2187     1 
 2185  2188     1 
 2188  2189     1 
 2188  2190     1 
 2188  2191     1 
 2192  2193     1 
 2192  2194     1 
 2194  2195     1 
 2194  2196     1 
 2196  2197     1 
 2196  2198     1 
 2196  2207     1 
 2198  2199     1 
 2198  2200     1 
 2198  2201     1 
 2201  2202     1 
 2201  2203     1 
 2201  2204     1 
 2204  2205     1 
 2204  2206     1 
 2207  2208     1 
 2207  2209     1 
 2209  2210     1 
 2209  2211     1 
 2211  2212     1 
 2211  2213     1 
 2211  2217     1 
 2213  2214     1 
 2213  2215     1 
 2213  2216     1 
 2217  2218     1 
 2217  2219     1 
 2219  2220     1 
 2219  2221     1 
 2221  2222     1 
 2221  2223     1 
 2221  2239     1 
 2223  2224     1 
 2223  2225     1 
 2223  2226     1 
 2226  2227     1 
 2226  2228     1 
 2226  2229     1 
 2229  2230     1 
 2229  2231     1 
 2229  2232     1 
 2232  2233     1 
 2232  2234     1 
 2232  2235     1 
 2235  2236     1 
 2235  2237     1 
 2235  2238     1 
 2239  2240     1 
 2239  2241     1 
 2241  2242     1 
 2241  2243     1 
 2243  2244     1 
 2243  2245     1 
 2243  2256     1 
 2245  2246     1 
 2245  2247     1 
 2245  2248     1 
 2248  2249     1 
 2248  2250     1 
 2248  2251     1 
 2251  2252     1 
 2251  2253     1 
 2253  2254     1 
 2253  2255     1 
 2256  2257     1 
 2256  2258     1 
 2258  2259     1 
 2258  2260     1 
 2260  2261     1 
 2260  2262     1 
 2260  2275     1 
 2262  2263     1 
 2262  2264     1 
 2262  2265     1 
 2265  2266     1 
 2265  2267     1 
 2265  2271     1 
 2267  2268     1 
 2267  2269     1 
 2267  2270     1 
 2271  2272     1 
 2271  2273     1 
 2271  2274     1 
 2275  2276     1 
 2275  2277     1 
 2277  2278     1 
 2277  2279     1 
 2279  2280     1 
 2279  2281     1 
 2279  2291     1 
 2281  2282     1 
 2281  2283     1 
 2281  2287     1 
 2283  2284     1 
 2283  2285     1 
 2283  2286     1 
 2287  2288     1 
 2287  2289     1 
 2287  2290     1 
 2291  2292     1 
 2291  2293     1 
 2293  2294     1 
 2293  2295     1 
 2295  2296     1 
 2295  2297     1 
 2295  2301     1 
 2297  2298     1 
 2297  2299     1 
 2297  2300     1 
 2301  2302     1 
 2301  2303     1 
 2303  2304     1 
 2303  2305     1 
 2305  2306     1 
 2305  2307     1 
 2305  2313     1 
 2307  2308     1 
 2307  2309     1 
 2307  2310     1 
 2310  2311     1 
 2310  2312     1 
 2313  2314     1 
 2313  2315     1 
 2315  2316     1 
 2315  2317     1 
 2317  2318     1 
 2317  2319     1 
 2317  2333     1 
 2319  2320     1 
 2319  2321     1 
 2319  2322     1 
 2322  2323     1 
 2322  2329     1 
 2323  2324     1 
 2323  2325     1 
 2325  2326     1 
 2325  2327     1 
 2327  2328     1 
 2327  2331     1 
 2329  2330     1 
 2329  2331     1 
 2331  2332     1 
 2333  2334     1 
 2333  2335     1 
 2335  2336     1 
 2335  2337     1 
 2337  2338     1 
 2337  2339     1 
 2337  2345     1 
 2339  2340     1 
 2339  2341     1 
 2339  2342     1 
 2342  2343     1 
 2342  2344     1 
 2345  2346     1 
 2345  2347     1 
 2347  2348     1 
 2347  2349     1 
 2349  2350     1 
 2349  2351     1 
 2349  2367     1 
 2351  2352     1 
 2351  2353     1 
 2351  2354     1 
 2354  2355     1 
 2354  2356     1 
 2354  2357     1 
 2357  2358     1 
 2357  2359     1 
 2357  2360     1 
 2360  2361     1 
 2360  2362     1 
 2360  2363     1 
 2363  2364     1 
 2363  2365     1 
 2363  2366     1 
 2367  2368     1 
 2367  2369     1 
 2369  2370     1 
 2369  2371     1 
 2371  2372     1 
 2371  2373     1 
 2371  2378     1 
 2373  2374     1 
 2373  2375     1 
 2373  2376     1 
 2376  2377     1 
 2378  2379     1 
 2378  2380     1 
 2380  2381     1 
 2380  2382     1 
 2382  2383     1 
 2382  2384     1 
 2382  2397     1 
 2384  2385     1 
 2384  2386     1 
 2384  2390     1 
 2386  2387     1 
 2386  2388     1 
 2386  2389     1 
 2390  2391     1 
 2390  2392     1 
 2390  2393     1 
 2393  2394     1 
 2393  2395     1 
 2393  2396     1 
 2397  2398     1 
 2397  2399     1 
 2399  2400     1 
 2399  2401     1 
 2401  2402     1 
 2401  2403     1 
 2401  2412     1 
 2403  2404     1 
 2403  2405     1 
 2403  2406     1 
 2406  2407     1 
 2406  2408     1 
 2406  2409     1 
 2409  2410     1 
 2409  2411     1 
 2412  2413     1 
 2412  2414     1 
 2414  2415     1 
 2414  2416     1 
 2416  2417     1 
 2416  2418     1 
 2416  2434     1 
 2418  2419     1 
 2418  2420     1 
 2418  2421     1 
 2421  2422     1 
 2421  2423     1 
 2421  2424     1 
 2424  2425     1 
 2424  2426     1 
 2424  2427     1 
 2427  2428     1 
 2427  2429     1 
 2427  2430     1 
 2430  2431     1 
 2430  2432     1 
 2430  2433     1 
 2434  2435     1 
 2434  2436     1 
 2436  2437     1 
 2436  2438     1 
 2438  2439     1 
 2438  2440     1 
 2438  2444     1 
 2440  2441     1 
 2440  2442     1 
 2440  2443     1 
 2444  2445     1 
 2444  2446     1 
 2446  2447     1 
 2446  2448     1 
 2448  2449     1 
 2448  2450     1 
 2448  2466     1 
 2450  2451     1 
 2450  2452     1 
 2450  2453     1 
 2453  2454     1 
 2453  2455     1 
 2453  2456     1 
 2456  2457     1 
 2456  2458     1 
 2456  2459     1 
 2459  2460     1 
 2459  2461     1 
 2459  2462     1 
 2462  2463     1 
 2462  2464     1 
 2462  2465     1 
 2466  2467     1 
 2466  2468     1 
 2468  2469     1 
 2468  2470     1 
 2470  2471     1 
 2470  2472     1 
 2470  2477     1 
 2472  2473     1 
 2472  2474     1 
 2472  2475     1 
 2475  2476     1 
 2477  2478     1 
 2477  2479     1 
 2479  2480     1 
 2479  2481     1 
 2481  2482     1 
 2481  2483     1 
 2481  2487     1 
 2483  2484     1 
 2483  2485     1 
 2483  2486     1 
 2487  2488     1 
 2487  2489     1 
 2489  2490     1 
 2489  2491     1 
 2491  2492     1 
 2491  2493     1 
 2491  2508     1 
 2493  2494     1 
 2493  2495     1 
 2493  2496     1 
 2496  2497     1 
 2496  2504     1 
 2497  2498     1 
 2497  2499     1 
 2499  2500     1 
 2499  2501     1 
 2501  2502     1 
 2501  2506     1 
 2502  2503     1 
 2504  2505     1 
 2504  2506     1 
 2506  2507     1 
 2508  2509     1 
 2508  2510     1 
 2510  2511     1 
 2510  2512     1 
 2512  2513     1 
 2512  2514     1 
 2512  2522     1 
 2514  2515     1 
 2514  2516     1 
 2514  2517     1 
 2517  2518     1 
 2517  2519     1 
 2519  2520     1 
 2519  2521     1 
 2522  2523     1 
 2522  2524     1 
 2524  2525     1 
 2524  2526     1 
 2526  2527     1 
 2526  2528     1 
 2526  2529     1 
 2529  2530     1 
 2529  2531     1 
 2531  2532     1 
 2531  2533     1 
 2533  2534     1 
 2533  2535     1 
 2533  2551     1 
 2535  2536     1 
 2535  2537     1 
 2535  2538     1 
 2538  2539     1 
 2538  2540     1 
 2538  2541     1 
 2541  2542     1 
 2541  2543     1 
 2541  2544     1 
 2544  2545     1 
 2544  2546     1 
 2544  2547     1 
 2547  2548     1 
 2547  2549     1 
 2547  2550     1 
 2551  2552     1 
 2551  2553     1 
 2553  2554     1 
 2553  2555     1 
 2555  2556     1 
 2555  2557     1 
 2555  2563     1 
 2557  2558     1 
 2557  2559     1 
 2557  2560     1 
 2560  2561     1 
 2560  2562     1 
 2563  2564     1 
 2563  2565     1 
 2565  2566     1 
 2565  2567     1 
 2567  2568     1 
 2567  2569     1 
 2567  2585     1 
 2569  2570     1 
 2569  2571     1 
 2569  2572     1 
 2572  2573     1 
 2572  2574     1 
 2572  2575     1 
 2575  2576     1 
 2575  2577     1 
 2575  2578     1 
 2578  2579     1 
 2578  2580     1 
 2578  2581     1 
 2581  2582     1 
 2581  2583     1 
 2581  2584     1 
 2585  2586     1 
 2585  2587     1 
 2587  2588     1 
 2587  2589     1 
 2589  2590     1 
 2589  2591     1 
 2589  2601     1 
 2591  2592     1 
 2591  2593     1 
 2591  2597     1 
 2593  2594     1 
 2593  2595     1 
 2593  2596     1 
 2597  2598     1 
 2597  2599     1 
 2597  2600     1 
 2601  2602     1 
 2601  2603     1 
 2603  2604     1 
 2603  2605     1 
 2605  2606     1 
 2605  2607     1 
 2605  2618     1 
 2607  2608     1 
 2607  2609     1 
 2607  2610     1 
 2610  2611     1 
 2610  2612     1 
 2610  2613     1 
 2613  2614     1 
 2614  2615     1 
 2614  2616     1 
 2614  2617     1 
 2618  2619     1 
 2618  2620     1 
 2620  2621     1 
 2620  2622     1 
 2622  2623     1 
 2622  2624     1 
 2622  2629     1 
 2624  2625     1 
 2624  2626     1 
 2624  2627     1 
 2627  2628     1 
 2629  2630     1 
 2629  2631     1 
 2631  2632     1 
 2631  2633     1 
 2633  2634     1 
 2633  2635     1 
 2633  2645     1 
 2635  2636     1 
 2635  2637     1 
 2635  2641     1 
 2637  2638     1 
 2637  2639     1 
 2637  2640     1 
 2641  2642     1 
 2641  2643     1 
 2641  2644     1 
 2645  2646     1 
 2645  2647     1 
 2647  2648     1 
 2647  2649     1 
 2649  2650     1 
 2649  2651     1 
 2649  2664     1 
 2651  2652     1 
 2651  2653     1 
 2651  2657     1 
 2653  2654     1 
 2653  2655     1 
 2653  2656     1 
 2657  2658     1 
 2657  2659     1 
 2657  2660     1 
 2660  2661     1 
 2660  2662     1 
 2660  2663     1 
 2664  2665     1 
 2664  2666     1 
 2666  2667     1 
 2666  2668     1 
 2668  2669     1 
 2668  2670     1 
 2668  2680     1 
 2670  2671     1 
 2670  2672     1 
 2670  2676     1 
 2672  2673     1 
 2672  2674     1 
 2672  2675     1 
 2676  2677     1 
 2676  2678     1 
 2676  2679     1 
 2680  2681     1 
 2680  2682     1 
 2682  2683     1 
 2682  2684     1 
 2684  2685     1 
 2684  2686     1 
 2684  2694     1 
 2686  2687     1 
 2686  2688     1 
 2686  2690     1 
 2688  2689     1 
 2690  2691     1 
 2690  2692     1 
 2690  2693     1 
 2694  2695     1 
 2694  2696     1 
 2696  2697     1 
 2696  2698     1 
 2698  2699     1 
 2698  2700     1 
 2698  2701     1 
 2701  2702     1 
 2701  2703     1 
 2703  2704     1 
 2703  2705     1 
 2705  2706     1 
 2705  2707     1 
 2705  2708     1 
 2708  2709     1 
 2708  2710     1 
 2710  2711     1 
 2710  2712     1 
 2712  2713     1 
 2712  2714     1 
 2712  2722     1 
 2714  2715     1 
 2714  2716     1 
 2714  2717     1 
 2717  2718     1 
 2717  2719     1 
 2719  2720     1 
 2719  2721     1 
 2722  2723     1 
 2722  2724     1 
 2724  2725     1 
 2724  2726     1 
 2726  2727     1 
 2726  2728     1 
 2726  2741     1 
 2728  2729     1 
 2728  2730     1 
 2728  2734     1 
 2730  2731     1 
 2730  2732     1 
 2730  2733     1 
 2734  2735     1 
 2734  2736     1 
 2734  2737     1 
 2737  2738     1 
 2737  2739     1 
 2737  2740     1 
 2741  2742     1 
 2741  2743     1 
 2743  2744     1 
 2743  2745     1 
 2745  2746     1 
 2745  2747     1 
 2745  2748     1 
 2748  2749     1 
 2748  2750     1 
 2750  2751     1 
 2750  2752     1 
 2752  2753     1 
 2752  2754     1 
 2752  2768     1 
 2754  2755     1 
 2754  2756     1 
 2754  2757     1 
 2757  2758     1 
 2757  2764     1 
 2758  2759     1 
 2758  2760     1 
 2760  2761     1 
 2760  2762     1 
 2762  2763     1 
 2762  2766     1 
 2764  2765     1 
 2764  2766     1 
 2766  2767     1 
 2768  2769     1 
 2768  2770     1 
 2770  2771     1 
 2770  2772     1 
 2772  2773     1 
 2772  2774     1 
 2772  2778     1 
 2774  2775     1 
 2774  2776     1 
 2774  2777     1 
 2778  2779     1 
 2778  2780     1 
 2780  2781     1 
 2780  2782     1 
 2782  2783     1 
 2782  2784     1 
 2782  2788     1 
 2784  2785     1 
 2784  2786     1 
 2784  2787     1 
 2788  2789     1 
 2788  2790     1 
 2790  2791     1 
 2790  2794     1 
 2791  2792     1 
 2791  2793     1 
 2791  2799     1 
 2794  2795     1 
 2794  2796     1 
 2794  2802     1 
 2796  2797     1 
 2796  2798     1 
 2796  2799     1 
 2799  2800     1 
 2799  2801     1 
 2802  2803     1 
 2802  2804     1 
 2804  2805     1 
 2804  2806     1 
 2806  2807     1 
 2806  2808     1 
 2806  2819     1 
 2808  2809     1 
 2808  2810     1 
 2808  2812     1 
 2811  2812     1 
 2811  2813     1 
 2812  2817     1 
 2813  2814     1 
 2813  2815     1 
 2815  2816     1 
 2815  2817     1 
 2817  2818     1 
 2819  2820     1 
 2819  2821     1 
 2821  2822     1 
 2821  2823     1 
 2823  2824     1 
 2823  2825     1 
 2823  2830     1 
 2825  2826     1 
 2825  2827     1 
 2825  2828     1 
 2828  2829     1 
 2830  2831     1 
 2830  2832     1 
 2832  2833     1 
 2832  2834     1 
 2834  2835     1 
 2834  2836     1 
 2834  2837     1 
 2837  2838     1 
 2837  2839     1 
 2839  2840     1 
 2839  2841     1 
 2841  2842     1 
 2841  2843     1 
 2841  2861     1 
 2843  2844     1 
 2843  2845     1 
 2843  2846     1 
 2846  2847     1 
 2846  2848     1 
 2846  2849     1 
 2849  2850     1 
 2849  2851     1 
 2849  2852     1 
 2852  2853     1 
 2852  2854     1 
 2854  2855     1 
 2854  2858     1 
 2855  2856     1 
 2855  2857     1 
 2858  2859     1 
 2858  2860     1 
 2861  2862     1 
 2861  2863     1 
 2863  2864     1 
 2863  2865     1 
 2865  2866     1 
 2865  2867     1 
 2865  2877     1 
 2867  2868     1 
 2867  2869     1 
 2867  2873     1 
 2869  2870     1 
 2869  2871     1 
 2869  2872     1 
 2873  2874     1 
 2873  2875     1 
 2873  2876     1 
 2877  2878     1 
 2877  2879     1 
 2879  2880     1 
 2879  2881     1 
 2881  2882     1 
 2881  2883     1 
 2881  2901     1 
 2883  2884     1 
 2883  2885     1 
 2883  2886     1 
 2886  2887     1 
 2886  2892     1 
 2887  2888     1 
 2887  2889     1 
 2889  2890     1 
 2889  2891     1 
 2891  2892     1 
 2891  2897     1 
 2892  2893     1 
 2893  2894     1 
 2893  2895     1 
 2895  2896     1 
 2895  2899     1 
 2897  2898     1 
 2897  2899     1 
 2899  2900     1 
 2901  2902     1 
 2901  2903     1 
 2903  2904     1 
 2903  2905     1 
 2905  2906     1 
 2905  2907     1 
 2905  2908     1 
 2908  2909     1 
 2908  2910     1 
 2910  2911     1 
 2910  2914     1 
 2911  2912     1 
 2911  2913     1 
 2911  2919     1 
 2914  2915     1 
 2914  2916     1 
 2914  2922     1 
 2916  2917     1 
 2916  2918     1 
 2916  2919     1 
 2919  2920     1 
 2919  2921     1 
 2922  2923     1 
 2922  2924     1 
 2924  2925     1 
 2924  2926     1 
 2926  2927     1 
 2926  2928     1 
 2926  2939     1 
 2928  2929     1 
 2928  2930     1 
 2928  2931     1 
 2931  2932     1 
 2931  2933     1 
 2931  2934     1 
 2934  2935     1 
 2935  2936     1 
 2935  2937     1 
 2935  2938     1 
 2939  2940     1 
 2939  2941     1 
 2941  2942     1 
 2941  2943     1 
 2943  2944     1 
 2943  2945     1 
 2943  2960     1 
 2945  2946     1 
 2945  2947     1 
 2945  2948     1 
 2948  2949     1 
 2948  2956     1 
 2949  2950     1 
 2949  2951     1 
 2951  2952     1 
 2951  2953     1 
 2953  2954     1 
 2953  2958     1 
 2954  2955     1 
 2956  2957     1 
 2956  2958     1 
 2958  2959     1 
 2960  2961     1 
 2960  2962     1 
 2962  2963     1 
 2962  2964     1 
 2964  2965     1 
 2964  2966     1 
 2964  2975     1 
 2966  2967     1 
 2966  2968     1 
 2966  2969     1 
 2969  2970     1 
 2969  2971     1 
 2969  2972     1 
 2972  2973     1 
 2972  2974     1 
 2975  2976     1 
 2975  2977     1 
 2977  2978     1 
 2977  2979     1 
 2979  2980     1 
 2979  2981     1 
 2979  2994     1 
 2981  2982     1 
 2981  2983     1 
 2981  2987     1 
 2983  2984     1 
 2983  2985     1 
 2983  2986     1 
 2987  2988     1 
 2987  2989     1 
 2987  2990     1 
 2990  2991     1 
 2990  2992     1 
 2990  2993     1 
 2994  2995     1 
 2994  2996     1 
 2996  2997     1 
 2996  2998     1 
 2998  2999     1 
 2998  3000     1 
 2998  3014     1 
 3000  3001     1 
 3000  3002     1 
 3000  3003     1 
 3003  3004     1 
 3003  3010     1 
 3004  3005     1 
 3004  3006     1 
 3006  3007     1 
 3006  3008     1 
 3008  3009     1 
 3008  3012     1 
 3010  3011     1 
 3010  3012     1 
 3012  3013     1 
 3014  3015     1 
 3014  3016     1 
 3016  3017     1 
 3016  3018     1 
 3018  3019     1 
 3018  3020     1 
 3018  3021     1 
 3021  3022     1 
 3021  3023     1 
 3023  3024     1 
 3023  3025     1 
 3025  3026     1 
 3025  3027     1 
 3025  3045     1 
 3027  3028     1 
 3027  3029     1 
 3027  3030     1 
 3030  3031     1 
 3030  3036     1 
 3031  3032     1 
 3031  3033     1 
 3033  3034     1 
 3033  3035     1 
 3035  3036     1 
 3035  3041     1 
 3036  3037     1 
 3037  3038     1 
 3037  3039     1 
 3039  3040     1 
 3039  3043     1 
 3041  3042     1 
 3041  3043     1 
 3043  3044     1 
 3045  3046     1 
 3045  3047     1 
 3047  3048     1 
 3047  3049     1 
 3049  3050     1 
 3049  3051     1 
 3049  3059     1 
 3051  3052     1 
 3051  3053     1 
 3051  3055     1 
 3053  3054     1 
 3055  3056     1 
 3055  3057     1 
 3055  3058     1 
 3059  3060     1 
 3059  3061     1 
 3061  3062     1 
 3061  3065     1 
 3062  3063     1 
 3062  3064     1 
 3062  3070     1 
 3065  3066     1 
 3065  3067     1 
 3065  3073     1 
 3067  3068     1 
 3067  3069     1 
 3067  3070     1 
 3070  3071     1 
 3070  3072     1 
 3073  3074     1 
 3073  3075     1 
 3075  3076     1 
 3075  3077     1 
 3077  3078     1 
 3077  3079     1 
 3077  3083     1 
 3079  3080     1 
 3079  3081     1 
 3079  3082     1 
 3083  3084     1 
 3083  3085     1 
 3085  3086     1 
 3085  3087     1 
 3087  3088     1 
 3087  3089     1 
 3087  3102     1 
 3089  3090     1 
 3089  3091     1 
 3089  3092     1 
 3092  3093     1 
 3092  3094     1 
 3092  3098     1 
 3094  3095     1 
 3094  3096     1 
 3094  3097     1 
 3098  3099     1 
 3098  3100     1 
 3098  3101     1 
 3102  3103     1 
 3102  3104     1 
 3104  3105     1 
 3104  3106     1 
 3106  3107     1 
 3106  3108     1 
 3106  3117     1 
 3108  3109     1 
 3108  3110     1 
 3108  3111     1 
 3111  3112     1 
 3111  3113     1 
 3111  3114     1 
 3114  3115     1 
 3114  3116     1 
 3117  3118     1 
 3117  3119     1 
 3119  3120     1 
 3119  3121     1 
 3121  3122     1 
 3121  3123     1 
 3121  3133     1 
 3123  3124     1 
 3123  3125     1 
 3123  3129     1 
 3125  3126     1 
 3125  3127     1 
 3125  3128     1 
 3129  3130     1 
 3129  3131     1 
 3129  3132     1 
 3133  3134     1 
 3133  3135     1 
 3135  3136     1 
 3135  3137     1 
 3137  3138     1 
 3137  3139     1 
 3137  3144     1 
 3139  3140     1 
 3139  3141     1 
 3139  3142     1 
 3142  3143     1 
 3144  3145     1 
 3144  3146     1 
 3146  3147     1 
 3146  3148     1 
 3148  3149     1 
 3148  3150     1 
 3148  3158     1 
 3150  3151     1 
 3150  3152     1 
 3150  3153     1 
 3153  3154     1 
 3153  3155     1 
 3155  3156     1 
 3155  3157     1 
 3158  3159     1 
 3158  3160     1 
 3160  3161     1 
 3160  3162     1 
 3162  3163     1 
 3162  3164     1 
 3162  3169     1 
 3164  3165     1 
 3164  3166     1 
 3164  3167     1 
 3167  3168     1 
 3169  3170     1 
 3169  3171     1 
 3171  3172     1 
 3171  3173     1 
 3173  3174     1 
 3173  3175     1 
 3173  3183     1 
 3175  3176     1 
 3175  3177     1 
 3175  3179     1 
 3177  3178     1 
 3179  3180     1 
 3179  3181     1 
 3179  3182     1 
 3183  3184     1 
 3183  3185     1 
 3185  3186     1 
 3185  3187     1 
 3187  3188     1 
 3187  3189     1 
 3187  3193     1 
 3189  3190     1 
 3189  3191     1 
 3189  3192     1 
 3193  3194     1 
 3193  3195     1 
 3195  3196     1 
 3195  3197     1 
 3197  3198     1 
 3197  3199     1 
 3197  3200     1 
 3200  3201     1 
 3200  3202     1 
 3202  3203     1 
 3202  3204     1 
 3204  3205     1 
 3204  3206     1 
 3204  3217     1 
 3206  3207     1 
 3206  3208     1 
 3206  3210     1 
 3209  3210     1 
 3209  3211     1 
 3210  3215     1 
 3211  3212     1 
 3211  3213     1 
 3213  3214     1 
 3213  3215     1 
 3215  3216     1 
 3217  3218     1 
 3217  3219     1 
 3219  3220     1 
 3219  3221     1 
 3221  3222     1 
 3221  3223     1 
 3221  3239     1 
 3223  3224     1 
 3223  3225     1 
 3223  3226     1 
 3226  3227     1 
 3226  3228     1 
 3226  3229     1 
 3229  3230     1 
 3229  3231     1 
 3229  3232     1 
 3232  3233     1 
 3232  3234     1 
 3232  3235     1 
 3235  3236     1 
 3235  3237     1 
 3235  3238     1 
 3239  3240     1 
 3239  3241     1 
 3241  3242     1 
 3241  3243     1 
 3243  3244     1 
 3243  3245     1 
 3243  3246     1 
 3246  3247     1 
 3246  3248     1 
 3248  3249     1 
 3248  3250     1 
 3250  3251     1 
 3250  3252     1 
 3250  3258     1 
 3252  3253     1 
 3252  3254     1 
 3252  3255     1 
 3255  3256     1 
 3255  3257     1 
 3258  3259     1 
 3258  3260     1 
 3260  3261     1 
 3260  3262     1 
 3262  3263     1 
 3262  3264     1 
 3262  3270     1 
 3264  3265     1 
 3264  3266     1 
 3264  3267     1 
 3267  3268     1 
 3267  3269     1 
 3270  3271     1 
 3270  3272     1 
 3272  3273     1 
 3272  3274     1 
 3274  3275     1 
 3274  3276     1 
 3274  3286     1 
 3276  3277     1 
 3276  3278     1 
 3276  3282     1 
 3278  3279     1 
 3278  3280     1 
 3278  3281     1 
 3282  3283     1 
 3282  3284     1 
 3282  3285     1 
 3286  3287     1 
 3286  3288     1 
 3288  3289     1 
 3288  3290     1 
 3290  3291     1 
 3290  3292     1 
 3290  3297     1 
 3292  3293     1 
 3292  3294     1 
 3292  3295     1 
 3295  3296     1 
 3297  3298     1 
 3297  3299     1 
 3299  3300     1 
 3299  3301     1 
 3301  3302     1 
 3301  3303     1 
 3301  3313     1 
 3303  3304     1 
 3303  3305     1 
 3303  3309     1 
 3305  3306     1 
 3305  3307     1 
 3305  3308     1 
 3309  3310     1 
 3309  3311     1 
 3309  3312     1 
 3313  3314     1 
 3313  3315     1 
 3315  3316     1 
 3315  3317     1 
 3317  3318     1 
 3317  3319     1 
 3317  3328     1 
 3319  3320     1 
 3319  3321     1 
 3319  3322     1 
 3322  3323     1 
 3322  3324     1 
 3322  3325     1 
 3325  3326     1 
 3325  3327     1 
 3328  3329     1 
 3328  3330     1 
 3330  3331     1 
 3330  3332     1 
 3332  3333     1 
 3332  3334     1 
 3332  3338     1 
 3334  3335     1 
 3334  3336     1 
 3334  3337     1 
 3338  3339     1 
 3338  3340     1 
 3340  3341     1 
 3340  3342     1 
 3342  3343     1 
 3342  3344     1 
 3342  3357     1 
 3344  3345     1 
 3344  3346     1 
 3344  3350     1 
 3346  3347     1 
 3346  3348     1 
 3346  3349     1 
 3350  3351     1 
 3350  3352     1 
 3350  3353     1 
 3353  3354     1 
 3353  3355     1 
 3353  3356     1 
 3357  3358     1 
 3357  3359     1 
 3359  3360     1 
 3359  3361     1 
 3361  3362     1 
 3361  3363     1 
 3361  3367     1 
 3363  3364     1 
 3363  3365     1 
 3363  3366     1 
 3367  3368     1 
 3367  3369     1 
 3369  3370     1 
 3369  3371     1 
 3371  3372     1 
 3371  3373     1 
 3371  3384     1 
 3373  3374     1 
 3373  3375     1 
 3373  3376     1 
 3376  3377     1 
 3376  3378     1 
 3376  3379     1 
 3379  3380     1 
 3379  3381     1 
 3381  3382     1 
 3381  3383     1 
 3384  3385     1 
 3384  3386     1 
 3386  3387     1 
 3386  3388     1 
 3388  3389     1 
 3388  3390     1 
 3388  3398     1 
 3390  3391     1 
 3390  3392     1 
 3390  3394     1 
 3392  3393     1 
 3394  3395     1 
 3394  3396     1 
 3394  3397     1 
 3398  3399     1 
 3398  3400     1 
 3400  3401     1 
 3400  3402     1 
 3402  3403     1 
 3402  3404     1 
 3402  3412     1 
 3404  3405     1 
 3404  3406     1 
 3404  3407     1 
 3407  3408     1 
 3407  3409     1 
 3409  3410     1 
 3409  3411     1 
 3412  3413     1 
 3412  3414     1 
 3414  3415     1 
 3414  3418     1 
 3415  3416     1 
 3415  3417     1 
 3415  3423     1 
 3418  3419     1 
 3418  3420     1 
 3418  3426     1 
 3420  3421     1 
 3420  3422     1 
 3420  3423     1 
 3423  3424     1 
 3423  3425     1 
 3426  3427     1 
 3426  3428     1 
 3428  3429     1 
 3428  3430     1 
 3430  3431     1 
 3430  3432     1 
 3430  3438     1 
 3432  3433     1 
 3432  3434     1 
 3432  3435     1 
 3435  3436     1 
 3435  3437     1 
 3438  3439     1 
 3438  3440     1 
 3440  3441     1 
 3440  3442     1 
 3442  3443     1 
 3442  3444     1 
 3442  3462     1 
 3444  3445     1 
 3444  3446     1 
 3444  3447     1 
 3447  3448     1 
 3447  3453     1 
 3448  3449     1 
 3448  3450     1 
 3450  3451     1 
 3450  3452     1 
 3452  3453     1 
 3452  3458     1 
 3453  3454     1 
 3454  3455     1 
 3454  3456     1 
 3456  3457     1 
 3456  3460     1 
 3458  3459     1 
 3458  3460     1 
 3460  3461     1 
 3462  3463     1 
 3462  3464     1 
 3464  3465     1 
 3464  3466     1 
 3466  3467     1 
 3466  3468     1 
 3466  3481     1 
 3468  3469     1 
 3468  3470     1 
 3468  3474     1 
 3470  3471     1 
 3470  3472     1 
 3470  3473     1 
 3474  3475     1 
 3474  3476     1 
 3474  3477     1 
 3477  3478     1 
 3477  3479     1 
 3477  3480     1 
 3481  3482     1 
 3481  3483     1 
 3483  3484     1 
 3483  3485     1 
 3485  3486     1 
 3485  3487     1 
 3485  3501     1 
 3487  3488     1 
 3487  3489     1 
 3487  3490     1 
 3490  3491     1 
 3490  3497     1 
 3491  3492     1 
 3491  3493     1 
 3493  3494     1 
 3493  3495     1 
 3495  3496     1 
 3495  3499     1 
 3497  3498     1 
 3497  3499     1 
 3499  3500     1 
 3501  3502     1 
 3501  3503     1 
 3503  3504     1 
 3503  3505     1 
 3505  3506     1 
 3505  3507     1 
 3505  3517     1 
 3507  3508     1 
 3507  3509     1 
 3507  3513     1 
 3509  3510     1 
 3509  3511     1 
 3509  3512     1 
 3513  3514     1 
 3513  3515     1 
 3513  3516     1 
 3517  3518     1 
 3517  3519     1 
 3519  3520     1 
 3519  3521     1 
 3521  3522     1 
 3521  3523     1 
 3521  3536     1 
 3523  3524     1 
 3523  3525     1 
 3523  3526     1 
 3526  3527     1 
 3526  3528     1 
 3526  3532     1 
 3528  3529     1 
 3528  3530     1 
 3528  3531     1 
 3532  3533     1 
 3532  3534     1 
 3532  3535     1 
 3536  3537     1 
 3536  3538     1 
 3538  3539     1 
 3538  3540     1 
 3540  3541     1 
 3540  3542     1 
 3540  3548     1 
 3542  3543     1 
 3542  3544     1 
 3542  3545     1 
 3545  3546     1 
 3545  3547     1 
 3548  3549     1 
 3548  3550     1 
 3550  3551     1 
 3550  3552     1 
 3552  3553     1 
 3552  3554     1 
 3552  3572     1 
 3554  3555     1 
 3554  3556     1 
 3554  3557     1 
 3557  3558     1 
 3557  3559     1 
 3557  3560     1 
 3560  3561     1 
 3560  3562     1 
 3560  3563     1 
 3563  3564     1 
 3563  3565     1 
 3565  3566     1 
 3565  3569     1 
 3566  3567     1 
 3566  3568     1 
 3569  3570     1 
 3569  3571     1 
 3572  3573     1 
 3572  3574     1 
 3574  3575     1 
 3574  3576     1 
 3576  3577     1 
 3576  3578     1 
 3576  3584     1 
 3578  3579     1 
 3578  3580     1 
 3578  3581     1 
 3581  3582     1 
 3581  3583     1 
 3584  3585     1 
 3584  3586     1 
 3586  3587     1 
 3586  3588     1 
 3588  3589     1 
 3588  3590     1 
 3588  3594     1 
 3590  3591     1 
 3590  3592     1 
 3590  3593     1 
 3594  3595     1 
 3594  3596     1 
 3596  3597     1 
 3596  3598     1 
 3598  3599     1 
 3598  3600     1 
 3598  3604     1 
 3600  3601     1 
 3600  3602     1 
 3600  3603     1 
 3604  3605     1 
 3604  3606     1 
 3606  3607     1 
 3606  3608     1 
 3608  3609     1 
 3608  3610     1 
 3608  3618     1 
 3610  3611     1 
 3610  3612     1 
 3610  3614     1 
 3612  3613     1 
 3614  3615     1 
 3614  3616     1 
 3614  3617     1 
 3618  3619     1 
 3618  3620     1 
 3620  3621     1 
 3620  3622     1 
 3622  3623     1 
 3622  3624     1 
 3622  3629     1 
 3624  3625     1 
 3624  3626     1 
 3624  3627     1 
 3627  3628     1 
 3629  3630     1 
 3629  3631     1 
 3631  3632     1 
 3631  3633     1 
 3633  3634     1 
 3633  3635     1 
 3633  3651     1 
 3635  3636     1 
 3635  3637     1 
 3635  3638     1 
 3638  3639     1 
 3638  3640     1 
 3638  3641     1 
 3641  3642     1 
 3641  3643     1 
 3641  3644     1 
 3644  3645     1 
 3644  3646     1 
 3644  3647     1 
 3647  3648     1 
 3647  3649     1 
 3647  3650     1 
 3651  3652     1 
 3651  3653     1 
 3653  3654     1 
 3653  3655     1 
 3655  3656     1 
 3655  3657     1 
 3655  3663     1 
 3657  3658     1 
 3657  3659     1 
 3657  3660     1 
 3660  3661     1 
 3660  3662     1 
 3663  3664     1 
 3663  3665     1 
 3665  3666     1 
 3665  3667     1 
 3667  3668     1 
 3667  3669     1 
 3667  3679     1 
 3669  3670     1 
 3669  3671     1 
 3669  3675     1 
 3671  3672     1 
 3671  3673     1 
 3671  3674     1 
 3675  3676     1 
 3675  3677     1 
 3675  3678     1 
 3679  3680     1 
 3679  3681     1 
 3681  3682     1 
 3681  3683     1 
 3683  3684     1 
 3683  3685     1 
 3683  3698     1 
 3685  3686     1 
 3685  3687     1 
 3685  3691     1 
 3687  3688     1 
 3687  3689     1 
 3687  3690     1 
 3691  3692     1 
 3691  3693     1 
 3691  3694     1 
 3694  3695     1 
 3694  3696     1 
 3694  3697     1 
 3698  3699     1 
 3698  3700     1 
 3700  3701     1 
 3700  3702     1 
 3702  3703     1 
 3702  3704     1 
 3702  3709     1 
 3704  3705     1 
 3704  3706     1 
 3704  3707     1 
 3707  3708     1 
 3709  3710     1 
 3709  3711     1 
 3711  3712     1 
 3711  3713     1 
 3713  3714     1 
 3713  3715     1 
 3713  3731     1 
 3715  3716     1 
 3715  3717     1 
 3715  3718     1 
 3718  3719     1 
 3718  3720     1 
 3718  3721     1 
 3721  3722     1 
 3721  3723     1 
 3721  3724     1 
 3724  3725     1 
 3724  3726     1 
 3724  3727     1 
 3727  3728     1 
 3727  3729     1 
 3727  3730     1 
 3731  3732     1 
 3731  3733     1 
 3733  3734     1 
 3733  3735     1 
 3735  3736     1 
 3735  3737     1 
 3735  3742     1 
 3737  3738     1 
 3737  3739     1 
 3737  3740     1 
 3740  3741     1 
 3742  3743     1 
 3742  3744     1 
 3744  3745     1 
 3744  3748     1 
 3745  3746     1 
 3745  3747     1 
 3745  3753     1 
 3748  3749     1 
 3748  3750     1 
 3748  3756     1 
 3750  3751     1 
 3750  3752     1 
 3750  3753     1 
 3753  3754     1 
 3753  3755     1 
 3756  3757     1 
 3756  3758     1 
 3758  3759     1 
 3758  3760     1 
 3760  3761     1 
 3760  3762     1 
 3760  3766     1 
 3762  3763     1 
 3762  3764     1 
 3762  3765     1 
 3766  3767     1 
 3766  3768     1 
 3768  3769     1 
 3768  3770     1 
 3770  3771     1 
 3770  3772     1 
 3770  3785     1 
 3772  3773     1 
 3772  3774     1 
 3772  3775     1 
 3775  3776     1 
 3775  3777     1 
 3775  3781     1 
 3777  3778     1 
 3777  3779     1 
 3777  3780     1 
 3781  3782     1 
 3781  3783     1 
 3781  3784     1 
 3785  3786     1 
 3785  3787     1 
 3787  3788     1 
 3787  3789     1 
 3789  3790     1 
 3789  3791     1 
 3789  3802     1 
 3791  3792     1 
 3791  3793     1 
 3791  3794     1 
 3794  3795     1 
 3794  3796     1 
 3794  3797     1 
 3797  3798     1 
 3797  3799     1 
 3799  3800     1 
 3799  3801     1 
 3802  3803     1 
 3802  3804     1 
 3804  3805     1 
 3804  3806     1 
 3806  3807     1 
 3806  3808     1 
 3806  3816     1 
 3808  3809     1 
 3808  3810     1 
 3808  3811     1 
 3811  3812     1 
 3811  3813     1 
 3813  3814     1 
 3813  3815     1 
 3816  3817     1 
 3816  3818     1 
 3818  3819     1 
 3818  3820     1 
 3820  3821     1 
 3820  3822     1 
 3820  3830     1 
 3822  3823     1 
 3822  3824     1 
 3822  3826     1 
 3824  3825     1 
 3826  3827     1 
 3826  3828     1 
 3826  3829     1 
 3830  3831     1 
 3830  3832     1 
 3832  3833     1 
 3832  3834     1 
 3834  3835     1 
 3834  3836     1 
 3834  3844     1 
 3836  3837     1 
 3836  3838     1 
 3836  3840     1 
 3838  3839     1 
 3840  3841     1 
 3840  3842     1 
 3840  3843     1 
 3844  3845     1 
 3844  3846     1 
 3846  3847     1 
 3846  3848     1 
 3848  3849     1 
 3848  3850     1 
 3848  3854     1 
 3850  3851     1 
 3850  3852     1 
 3850  3853     1 
 3854  3855     1 
 3854  3856     1 
 3856  3857     1 
 3856  3858     1 
 3858  3859     1 
 3858  3860     1 
 3858  3870     1 
 3860  3861     1 
 3860  3862     1 
 3860  3866     1 
 3862  3863     1 
 3862  3864     1 
 3862  3865     1 
 3866  3867     1 
 3866  3868     1 
 3866  3869     1 
 3870  3871     1 
 3870  3872     1 
 3872  3873     1 
 3872  3874     1 
 3874  3875     1 
 3874  3876     1 
 3874  3881     1 
 3876  3877     1 
 3876  3878     1 
 3876  3879     1 
 3879  3880     1 
 3881  3882     1 
 3881  3883     1 
 3883  3884     1 
 3883  3885     1 
 3885  3886     1 
 3885  3887     1 
 3885  3903     1 
 3887  3888     1 
 3887  3889     1 
 3887  3890     1 
 3890  3891     1 
 3890  3892     1 
 3890  3893     1 
 3893  3894     1 
 3893  3895     1 
 3893  3896     1 
 3896  3897     1 
 3896  3898     1 
 3896  3899     1 
 3899  3900     1 
 3899  3901     1 
 3899  3902     1 
 3903  3904     1 
 3903  3905     1 
 3905  3906     1 
 3905  3907     1 
 3907  3908     1 
 3907  3909     1 
 3907  3925     1 
 3909  3910     1 
 3909  3911     1 
 3909  3912     1 
 3912  3913     1 
 3912  3914     1 
 3912  3915     1 
 3915  3916     1 
 3915  3917     1 
 3915  3918     1 
 3918  3919     1 
 3918  3920     1 
 3918  3921     1 
 3921  3922     1 
 3921  3923     1 
 3921  3924     1 
 3925  3926     1 
 3925  3927     1 
 3927  3928     1 
 3927  3929     1 
 3929  3930     1 
 3929  3931     1 
 3929  3942     1 
 3931  3932     1 
 3931  3933     1 
 3931  3934     1 
 3934  3935     1 
 3934  3936     1 
 3934  3937     1 
 3937  3938     1 
 3937  3939     1 
 3939  3940     1 
 3939  3941     1 
 3942  3943     1 
 3942  3944     1 
 3944  3945     1 
 3944  3946     1 
 3946  3947     1 
 3946  3948     1 
 3946  3958     1 
 3948  3949     1 
 3948  3950     1 
 3948  3954     1 
 3950  3951     1 
 3950  3952     1 
 3950  3953     1 
 3954  3955     1 
 3954  3956     1 
 3954  3957     1 
 3958  3959     1 
 3958  3960     1 
 3960  3961     1 
 3960  3962     1 
 3962  3963     1 
 3962  3964     1 
 3962  3977     1 
 3964  3965     1 
 3964  3966     1 
 3964  3970     1 
 3966  3967     1 
 3966  3968     1 
 3966  3969     1 
 3970  3971     1 
 3970  3972     1 
 3970  3973     1 
 3973  3974     1 
 3973  3975     1 
 3973  3976     1 
 3977  3978     1 
 3977  3979     1 
 3979  3980     1 
 3979  3981     1 
 3981  3982     1 
 3981  3983     1 
 3981  3998     1 
 3983  3984     1 
 3983  3985     1 
 3983  3986     1 
 3986  3987     1 
 3986  3994     1 
 3987  3988     1 
 3987  3989     1 
 3989  3990     1 
 3989  3991     1 
 3991  3992     1 
 3991  3996     1 
 3992  3993     1 
 3994  3995     1 
 3994  3996     1 
 3996  3997     1 
 3998  3999     1 
 3998  4000     1 
 4000  4001     1 
 4000  4002     1 
 4002  4003     1 
 4002  4004     1 
 4002  4008     1 
 4004  4005     1 
 4004  4006     1 
 4004  4007     1 
 4008  4009     1 
 4008  4010     1 
 4010  4011     1 
 4010  4014     1 
 4011  4012     1 
 4011  4013     1 
 4011  4019     1 
 4014  4015     1 
 4014  4016     1 
 4014  4022     1 
 4016  4017     1 
 4016  4018     1 
 4016  4019     1 
 4019  4020     1 
 4019  4021     1 
 4022  4023     1 
 4022  4024     1 
 4024  4025     1 
 4024  4026     1 
 4026  4027     1 
 4026  4028     1 
 4026  4037     1 
 4028  4029     1 
 4028  4030     1 
 4028  4031     1 
 4031  4032     1 
 4031  4033     1 
 4031  4034     1 
 4034  4035     1 
 4034  4036     1 
 4037  4038     1 
 4037  4039     1 
 4039  4040     1 
 4039  4041     1 
 4041  4042     1 
 4041  4043     1 
 4041  4049     1 
 4043  4044     1 
 4043  4045     1 
 4043  4046     1 
 4046  4047     1 
 4046  4048     1 
 4049  4050     1 
 4049  4051     1 
 4051  4052     1 
 4051  4053     1 
 4053  4054     1 
 4053  4055     1 
 4053  4063     1 
 4055  4056     1 
 4055  4057     1 
 4055  4059     1 
 4057  4058     1 
 4059  4060     1 
 4059  4061     1 
 4059  4062     1 
 4063  4064     1 
 4063  4065     1 
 4065  4066     1 
 4065  4067     1 
 4067  4068     1 
 4067  4069     1 
 4067  4084     1 
 4069  4070     1 
 4069  4071     1 
 4069  4072     1 
 4072  4073     1 
 4072  4080     1 
 4073  4074     1 
 4073  4075     1 
 4075  4076     1 
 4075  4077     1 
 4077  4078     1 
 4077  4082     1 
 4078  4079     1 
 4080  4081     1 
 4080  4082     1 
 4082  4083     1 
 4084  4085     1 
 4084  4086     1 
 4086  4087     1 
 4086  4088     1 
 4088  4089     1 
 4088  4090     1 
 4088  4098     1 
 4090  4091     1 
 4090  4092     1 
 4090  4094     1 
 4092  4093     1 
 4094  4095     1 
 4094  4096     1 
 4094  4097     1 
 4098  4099     1 
 4098  4100     1 
 4100  4101     1 
 4100  4102     1 
 4102  4103     1 
 4102  4104     1 
 4102  4112     1 
 4104  4105     1 
 4104  4106     1 
 4104  4107     1 
 4107  4108     1 
 4107  4109     1 
 4109  4110     1 
 4109  4111     1 
 4112  4113     1 
 4112  4114     1 
 4114  4115     1 
 4114  4116     1 
 4116  4117     1 
 4116  4118     1 
 4116  4127     1 
 4118  4119     1 
 4118  4120     1 
 4118  4121     1 
 4121  4122     1 
 4121  4123     1 
 4121  4124     1 
 4124  4125     1 
 4124  4126     1 
 4127  4128     1 
 4127  4129     1 
 4129  4130     1 
 4129  4131     1 
 4131  4132     1 
 4131  4133     1 
 4131  4138     1 
 4133  4134     1 
 4133  4135     1 
 4133  4136     1 
 4136  4137     1 
 4138  4139     1 
 4138  4140     1 
 4140  4141     1 
 4140  4142     1 
 4142  4143     1 
 4142  4144     1 
 4142  4157     1 
 4144  4145     1 
 4144  4146     1 
 4144  4150     1 
 4146  4147     1 
 4146  4148     1 
 4146  4149     1 
 4150  4151     1 
 4150  4152     1 
 4150  4153     1 
 4153  4154     1 
 4153  4155     1 
 4153  4156     1 
 4157  4158     1 
 4157  4159     1 
 4159  4160     1 
 4159  4161     1 
 4161  4162     1 
 4161  4163     1 
 4161  4174     1 
 4163  4164     1 
 4163  4165     1 
 4163  4166     1 
 4166  4167     1 
 4166  4168     1 
 4166  4169     1 
 4169  4170     1 
 4169  4171     1 
 4171  4172     1 
 4171  4173     1 
 4174  4175     1 
 4174  4176     1 
 4176  4177     1 
 4176  4178     1 
 4178  4179     1 
 4178  4180     1 
 4178  4188     1 
 4180  4181     1 
 4180  4182     1 
 4180  4184     1 
 4182  4183     1 
 4184  4185     1 
 4184  4186     1 
 4184  4187     1 
 4188  4189     1 
 4188  4190     1 
 4190  4191     1 
 4190  4192     1 
 4192  4193     1 
 4192  4194     1 
 4192  4209     1 
 4194  4195     1 
 4194  4196     1 
 4194  4197     1 
 4197  4198     1 
 4197  4205     1 
 4198  4199     1 
 4198  4200     1 
 4200  4201     1 
 4200  4202     1 
 4202  4203     1 
 4202  4207     1 
 4203  4204     1 
 4205  4206     1 
 4205  4207     1 
 4207  4208     1 
 4209  4210     1 
 4209  4211     1 
 4211  4212     1 
 4211  4213     1 
 4213  4214     1 
 4213  4215     1 
 4213  4228     1 
 4215  4216     1 
 4215  4217     1 
 4215  4221     1 
 4217  4218     1 
 4217  4219     1 
 4217  4220     1 
 4221  4222     1 
 4221  4223     1 
 4221  4224     1 
 4224  4225     1 
 4224  4226     1 
 4224  4227     1 
 4228  4229     1 
 4228  4230     1 
 4230  4231     1 
 4230  4232     1 
 4232  4233     1 
 4232  4234     1 
 4232  4243     1 
 4234  4235     1 
 4234  4236     1 
 4234  4237     1 
 4237  4238     1 
 4237  4239     1 
 4237  4240     1 
 4240  4241     1 
 4240  4242     1 
 4243  4244     1 
 4243  4245     1 
 4245  4246     1 
 4245  4247     1 
 4247  4248     1 
 4247  4249     1 
 4247  4262     1 
 4249  4250     1 
 4249  4251     1 
 4249  4252     1 
 4252  4253     1 
 4252  4254     1 
 4252  4258     1 
 4254  4255     1 
 4254  4256     1 
 4254  4257     1 
 4258  4259     1 
 4258  4260     1 
 4258  4261     1 
 4262  4263     1 
 4262  4264     1 
 4264  4265     1 
 4264  4266     1 
 4266  4267     1 
 4266  4268     1 
 4266  4282     1 
 4268  4269     1 
 4268  4270     1 
 4268  4271     1 
 4271  4272     1 
 4271  4278     1 
 4272  4273     1 
 4272  4274     1 
 4274  4275     1 
 4274  4276     1 
 4276  4277     1 
 4276  4280     1 
 4278  4279     1 
 4278  4280     1 
 4280  4281     1 
 4282  4283     1 
 4282  4284     1 
 4284  4285     1 
 4284  4286     1 
 4286  4287     1 
 4286  4288     1 
 4286  4289     1 
 4289  4290     1 
 4289  4291     1 
 4291  4292     1 
 4291  4293     1 
 4293  4294     1 
 4293  4295     1 
 4293  4303     1 
 4295  4296     1 
 4295  4297     1 
 4295  4298     1 
 4298  4299     1 
 4298  4300     1 
 4300  4301     1 
 4300  4302     1 
 4303  4304     1 
 4303  4305     1 
 4305  4306     1 
 4305  4307     1 
 4307  4308     1 
 4307  4309     1 
 4307  4320     1 
 4309  4310     1 
 4309  4311     1 
 4309  4312     1 
 4312  4313     1 
 4312  4314     1 
 4312  4315     1 
 4315  4316     1 
 4316  4317     1 
 4316  4318     1 
 4316  4319     1 
 4320  4321     1 
 4320  4322     1 
 4322  4323     1 
 4322  4324     1 
 4324  4325     1 
 4324  4326     1 
 4324  4330     1 
 4326  4327     1 
 4326  4328     1 
 4326  4329     1 
 4330  4331     1 
 4330  4332     1 
 4332  4333     1 
 4332  4334     1 
 4334  4335     1 
 4334  4336     1 
 4334  4352     1 
 4336  4337     1 
 4336  4338     1 
 4336  4339     1 
 4339  4340     1 
 4339  4341     1 
 4339  4342     1 
 4342  4343     1 
 4342  4344     1 
 4342  4345     1 
 4345  4346     1 
 4345  4347     1 
 4345  4348     1 
 4348  4349     1 
 4348  4350     1 
 4348  4351     1 
 4352  4353     1 
 4352  4354     1 
 4354  4355     1 
 4354  4356     1 
 4356  4357     1 
 4356  4358     1 
 4356  4366     1 
 4358  4359     1 
 4358  4360     1 
 4358  4362     1 
 4360  4361     1 
 4362  4363     1 
 4362  4364     1 
 4362  4365     1 
 4366  4367     1 
 4366  4368     1 
 4368  4369     1 
 4368  4370     1 
 4370  4371     1 
 4370  4372     1 
 4370  4385     1 
 4372  4373     1 
 4372  4374     1 
 4372  4375     1 
 4375  4376     1 
 4375  4377     1 
 4375  4381     1 
 4377  4378     1 
 4377  4379     1 
 4377  4380     1 
 4381  4382     1 
 4381  4383     1 
 4381  4384     1 
 4385  4386     1 
 4385  4387     1 
 4387  4388     1 
 4387  4389     1 
 4389  4390     1 
 4389  4391     1 
 4389  4395     1 
 4391  4392     1 
 4391  4393     1 
 4391  4394     1 
 4395  4396     1 
 4395  4397     1 
 4397  4398     1 
 4397  4399     1 
 4399  4400     1 
 4399  4401     1 
 4399  4417     1 
 4401  4402     1 
 4401  4403     1 
 4401  4404     1 
 4404  4405     1 
 4404  4406     1 
 4404  4407     1 
 4407  4408     1 
 4407  4409     1 
 4407  4410     1 
 4410  4411     1 
 4410  4412     1 
 4410  4413     1 
 4413  4414     1 
 4413  4415     1 
 4413  4416     1 
 4417  4418     1 
 4417  4419     1 

[ pairs ]
;  ai    aj funct            c0            c1            c2            c3
    1     8     1 
    1     9     1 
    1    10     1 
    1    24     1 
    1    25     1 
    2     6     1 
    2     7     1 
    2    23     1 
    3     6     1 
    3     7     1 
    3    23     1 
    4     6     1 
    4     7     1 
    4    23     1 
    5    11     1 
    5    12     1 
    5    13     1 
    5    26     1 
    5    27     1 
    6     8     1 
    6     9     1 
    6    10     1 
    6    24     1 
    6    25     1 
    7    14     1 
    7    15     1 
    7    16     1 
    7    24     1 
    7    25     1 
    8    11     1 
    8    12     1 
    8    13     1 
    8    23     1 
    9    11     1 
    9    12     1 
    9    13     1 
    9    23     1 
   10    17     1
[truncated: 828,402 more chars]
