# Supplementary material for: Structural basis of FatB-mediated iron uptake via tyrosine/histidine direct coordination accompanying long-distance domain reorganization
Source: Nat Commun. 2026 Apr 18;17:5413. doi: 10.1038/s41467-026-72127-y (PMC13279818; doi:10.1038/s41467-026-72127-y)
Supplement: Supplementary file 6 — Source Data [file 41467_2026_72127_MOESM6_ESM.xlsx]

## Sheet: Fig. 3a
Fig. 3a	Experimental SAXS profiles for apo-FatB, PB-FatB, FePB-FatB, FePBv-FatB, and Fe(3,4-DHB)2-FatB overlaid with four CRYSOL curves calculated from the crystal structures.
q	I(q)	sigma	I(q)_calc	I(q)_calc	I(q)_calc	I(q)_calc	Residual	Residual	Residual	Residual	q	I(q)	sigma	I(q)_calc	I(q)_calc	I(q)_calc	I(q)_calc	Residual	Residual	Residual	Residual	q	I(q)	sigma	I(q)_calc	I(q)_calc	I(q)_calc	I(q)_calc	Residual	Residual	Residual	Residual	q	I(q)	sigma	I(q)_calc	I(q)_calc	I(q)_calc	I(q)_calc	Residual	Residual	Residual	Residual	q	I(q)	sigma	I(q)_calc	I(q)_calc	I(q)_calc
	apo-FatB		apo	FePB	FePBv	FeDHB	apo	FePB	FePBv	FeDHB		PB-FatB		apo	FePB	FePBv	FeDHB	apo	FePB	FePBv	FeDHB		FePB-FatB		apo	FePB	FePBv	FeDHB	apo	FePB	FePBv	FeDHB		FePBv-FatB		apo	FePB	FePBv	FeDHB	apo	FePB	FePBv	FeDHB		Fe(3,4-DHB)2-FatB		apo	FePB	FePBv
0.02505	70.6483	2.45465	72.877	72.2928	72.331	72.2241	-2.2288	-1.64454	-1.68275	-1.57581	0.02505	67.0779	1.48304	70.2068	69.7184	69.5826	69.6836	-3.12887	-2.64051	-2.50464	-2.60569	0.02505	64.0242	2.86752	66.5444	66.0147	66.0581	66.0495	-2.52025	-1.99057	-2.03393	-2.02534	0.02505	66.4223	2.76758	69.2833	68.6047	68.6322	68.5648	-2.86095	-2.18232	-2.20986	-2.14247	0.02002	71.6975	2.28411	73.3434	72.3636	72.2675
0.02525	71.3319	1.99779	72.7597	72.1799	72.2191	72.1118	-1.42781	-0.84799	-0.88716	-0.77989	0.02525	70.335	1.43681	70.0951	69.6107	69.4758	69.5763	0.23993	0.72429	0.85915	0.75874	0.02525	65.4513	2.65951	66.4437	65.9181	65.9622	65.9526	-0.99238	-0.46679	-0.51086	-0.50122	0.02525	67.5109	2.73161	69.176	68.5021	68.5306	68.4626	-1.66503	-0.99117	-1.01968	-0.95172	0.02017	72.0754	2.09755	73.2753	72.2994	72.2586
0.02545	72.4556	2.55888	72.6425	72.0671	72.1065	71.9996	-0.18688	0.3885	0.34908	0.45598	0.02545	68.8442	1.43816	69.9833	69.503	69.3684	69.4689	-1.13917	-0.6588	-0.52424	-0.62473	0.02545	65.7647	2.60088	66.343	65.8215	65.8656	65.8556	-0.57837	-0.05688	-0.10095	-0.09096	0.02545	67.7729	2.78997	69.0686	68.3995	68.4283	68.3605	-1.2957	-0.6266	-0.65538	-0.58756	0.02032	71.791	2.07507	73.2072	72.2354	72.1957
0.02565	71.1887	2.13514	72.5252	71.9542	71.9932	71.8874	-1.33649	-0.76555	-0.80452	-0.69869	0.02565	68.5144	1.35728	69.8716	69.3952	69.2604	69.3615	-1.35717	-0.88081	-0.74597	-0.84712	0.02565	65.3325	2.98902	66.2423	65.7249	65.7684	65.7587	-0.90987	-0.39248	-0.43594	-0.4262	0.02565	67.1272	2.90021	68.9613	68.2969	68.3254	68.2583	-1.83405	-1.16971	-1.19816	-1.13108	0.02047	72.0307	1.98457	73.1391	72.1713	72.1323
0.02585	72.0205	2.24683	72.4079	71.8414	71.8791	71.7751	-0.38739	0.17911	0.14138	0.24534	0.02585	68.7914	1.24212	69.7599	69.2875	69.1517	69.2542	-0.96849	-0.49613	-0.3603	-0.46281	0.02585	64.8045	2.53372	66.1416	65.6283	65.6706	65.6617	-1.33716	-0.82387	-0.86613	-0.85724	0.02585	67.3773	2.99724	68.8539	68.1944	68.2218	68.1561	-1.47668	-0.81711	-0.84453	-0.77888	0.02062	71.4061	2.08593	73.071	72.1072	72.0684
0.02605	71.7132	2.48168	72.2897	71.7277	71.7643	71.6621	-0.5765	-0.01446	-0.05109	0.05115	0.02605	68.705	1.3902	69.6473	69.179	69.0422	69.146	-0.94236	-0.474	-0.33727	-0.44104	0.02605	64.9835	2.98856	66.0402	65.531	65.5722	65.564	-1.05666	-0.54748	-0.58868	-0.58051	0.02605	67.4404	2.63846	68.7458	68.091	68.1175	68.0532	-1.30544	-0.65066	-0.67712	-0.61283	0.02077	71.6724	1.94262	73.0029	72.0431	72.0043
0.02625	71.5419	2.27391	72.1688	71.6113	71.6489	71.5463	-0.62689	-0.06938	-0.10698	-0.0044	0.02625	69.0047	1.27685	69.5322	69.0679	68.9321	69.0353	-0.52744	-0.06315	0.07265	-0.03058	0.02625	65.8262	2.77692	65.9363	65.4313	65.4731	65.464	-0.11012	0.39487	0.35311	0.3622	0.02625	67.4616	2.75461	68.6351	67.9852	68.0126	67.9478	-1.17354	-0.52362	-0.55099	-0.48621	0.02092	71.5343	2.30518	72.9348	71.9791	71.9395
0.02645	71.9529	2.03893	72.0479	71.4949	71.5327	71.4306	-0.09498	0.45799	0.42022	0.52234	0.02645	69.3396	1.25951	69.417	68.9568	68.8213	68.9246	-0.07733	0.38287	0.51828	0.41507	0.02645	65.418	2.78681	65.8325	65.3317	65.3735	65.364	-0.41454	0.08628	0.04445	0.05396	0.02645	67.5276	3.18954	68.5245	67.8794	67.9071	67.8424	-0.99684	-0.35179	-0.37946	-0.3148	0.02107	71.4173	1.98997	72.8654	71.9137	71.8745
0.02665	71.6694	2.16465	71.927	71.3786	71.4158	71.3148	-0.25764	0.2908	0.25356	0.35452	0.02665	68.6333	1.17977	69.3018	68.8457	68.7099	68.8138	-0.66847	-0.21232	-0.07658	-0.18051	0.02665	65.2076	3.05747	65.7286	65.232	65.2732	65.264	-0.52106	-0.02443	-0.06562	-0.0564	0.02665	68.1026	2.53941	68.4138	67.7736	67.8009	67.737	-0.31119	0.329	0.30173	0.36558	0.02122	71.4074	2.18578	72.7945	71.847	71.8091
0.02685	71.7376	2.44124	71.8061	71.2622	71.2983	71.1991	-0.06849	0.47542	0.4393	0.5385	0.02685	69.5382	1.41724	69.1866	68.7346	68.5977	68.7031	0.35155	0.8036	0.94042	0.83505	0.02685	65.2744	2.81407	65.6248	65.1324	65.1724	65.164	-0.35042	0.14203	0.10198	0.11042	0.02685	67.2823	2.55319	68.3032	67.6678	67.6941	67.6317	-1.0208	-0.38548	-0.41175	-0.34931	0.02137	71.0299	1.78277	72.7235	71.7802	71.7434
0.02705	71.3126	2.11875	71.6843	71.145	71.18	71.0825	-0.37177	0.16759	0.13255	0.23004	0.02705	68.1321	1.26146	69.0706	68.6226	68.485	68.5916	-0.93848	-0.49053	-0.35291	-0.45946	0.02705	64.3569	2.34948	65.5202	65.0319	65.0709	65.0632	-1.16334	-0.67509	-0.71404	-0.70634	0.02705	67.2594	2.66156	68.1917	67.5613	67.5867	67.5255	-0.93231	-0.30188	-0.32733	-0.26612	0.02152	71.2591	1.96284	72.6525	71.7133	71.677
0.02725	70.7395	2.25081	71.5599	71.0252	71.0611	70.9634	-0.82043	-0.28568	-0.32161	-0.22387	0.02725	68.4237	1.13472	68.9521	68.5083	68.3716	68.4776	-0.52835	-0.08452	0.05214	-0.05384	0.02725	64.5545	2.2102	65.4133	64.9293	64.9688	64.9602	-0.85882	-0.37482	-0.41432	-0.40572	0.02725	66.6508	2.88695	68.0778	67.4523	67.4786	67.417	-1.42698	-0.80152	-0.82781	-0.76618	0.02166	71.3543	1.91763	72.5816	71.6465	71.6105
0.02745	70.6329	2.21329	71.4355	70.9054	70.9415	70.8442	-0.80261	-0.27248	-0.3086	-0.21131	0.02745	68.5447	1.1652	68.8336	68.3939	68.2574	68.3636	-0.28889	0.15079	0.28723	0.18109	0.02745	64.4625	2.4692	65.3064	64.8267	64.8662	64.8572	-0.84395	-0.36421	-0.40375	-0.39475	0.02745	67.0332	2.58048	67.9639	67.3434	67.3699	67.3084	-0.93064	-0.31014	-0.33667	-0.27521	0.02181	71.0936	1.9483	72.5106	71.5797	71.5434
0.02765	70.6883	2.13001	71.3111	70.7856	70.8212	70.725	-0.6228	-0.09728	-0.1329	-0.03675	0.02765	68.0128	1.29893	68.715	68.2795	68.1427	68.2496	-0.70219	-0.26667	-0.12989	-0.23673	0.02765	64.3782	2.70717	65.1995	64.724	64.7629	64.7542	-0.82133	-0.34585	-0.38474	-0.37603	0.02765	66.241	2.56627	67.85	67.2344	67.2606	67.1999	-1.60897	-0.99343	-1.01961	-0.95892	0.02196	71.1543	2.26762	72.4396	71.5129	71.4759
0.02785	70.2495	2.16319	71.1867	70.6658	70.7002	70.6059	-0.93718	-0.41627	-0.45068	-0.35638	0.02785	68.6354	1.2521	68.5965	68.1651	68.0273	68.1356	0.03893	0.47031	0.60813	0.49986	0.02785	64.5897	2.70379	65.0926	64.6214	64.6591	64.6512	-0.5029	-0.03168	-0.06941	-0.0615	0.02785	66.4873	2.67125	67.7361	67.1255	67.1506	67.0914	-1.24881	-0.63823	-0.66335	-0.60413	0.02211	70.4464	1.65289	72.3666	71.4441	71.4082
0.02805	71.1069	2.17616	71.0614	70.5451	70.5786	70.4859	0.04554	0.56182	0.52835	0.62106	0.02805	68.2916	1.13748	68.4771	68.0499	67.9113	68.0207	-0.18559	0.24164	0.38024	0.27082	0.02805	64.6403	2.5113	64.9849	64.518	64.5547	64.5474	-0.3446	0.12235	0.08562	0.09288	0.02805	67.3979	2.28665	67.6213	67.0157	67.0401	66.9821	-0.22342	0.38218	0.35782	0.41585	0.02226	70.5071	2.49374	72.2928	71.3746	71.3398
0.02825	70.7928	2.00103	70.9336	70.422	70.4563	70.3634	-0.14082	0.37078	0.3365	0.42938	0.02825	67.8394	1.36658	68.3554	67.9324	67.7946	67.9036	-0.51595	-0.09295	0.0448	-0.06415	0.02825	64.0195	2.9221	64.8751	64.4124	64.4497	64.4415	-0.85559	-0.39297	-0.43024	-0.42207	0.02825	67.4063	2.48963	67.5043	66.9038	66.9289	66.8705	-0.09799	0.50256	0.47741	0.53582	0.02241	71.172	1.97055	72.219	71.3051	71.2711
0.02845	70.5957	2.33715	70.8058	70.2989	70.3333	70.2409	-0.21017	0.29674	0.26235	0.3547	0.02845	67.5972	1.12761	68.2336	67.8148	67.6774	67.7864	-0.63636	-0.21756	-0.08014	-0.18915	0.02845	64.2926	2.31707	64.7652	64.3069	64.3441	64.3356	-0.47259	-0.01429	-0.05151	-0.04303	0.02845	67.3098	2.29959	67.3872	66.7917	66.8171	66.7589	-0.07741	0.51809	0.49274	0.55093	0.02256	70.6972	2.249	72.1452	71.2357	71.202
0.02865	70.5207	1.89064	70.678	70.1758	70.2097	70.1185	-0.15734	0.34489	0.31098	0.4022	0.02865	68.4874	1.14099	68.1118	67.6972	67.5596	67.6692	0.37556	0.79015	0.9278	0.81816	0.02865	63.8824	2.59258	64.6553	64.2013	64.2379	64.2297	-0.7729	-0.31892	-0.35549	-0.3473	0.02865	66.5981	2.66091	67.2702	66.6797	66.7047	66.6473	-0.67206	-0.08161	-0.10656	-0.04919	0.02271	70.9266	2.13858	72.0714	71.1662	71.1327
0.02885	70.1345	2.17475	70.5502	70.0527	70.0854	69.996	-0.41573	0.08181	0.04909	0.13848	0.02885	66.7964	1.20626	67.99	67.5797	67.4409	67.552	-1.19361	-0.78322	-0.64442	-0.75557	0.02885	63.4435	2.7191	64.5454	64.0958	64.1312	64.1238	-1.10196	-0.65231	-0.68773	-0.68034	0.02885	66.2628	2.44225	67.1531	66.5678	66.5918	66.5357	-0.89032	-0.30492	-0.32897	-0.27292	0.02286	70.1909	1.93766	71.9977	71.0967	71.0627
0.02905	69.772	2.16362	70.4215	69.9287	69.9605	69.8727	-0.6495	-0.15666	-0.18846	-0.10064	0.02905	66.9951	1.17197	67.8674	67.4613	67.3218	67.434	-0.87236	-0.46621	-0.32674	-0.43895	0.02905	64.2566	2.52896	64.4348	63.9895	64.0239	64.0171	-0.17824	0.26707	0.23265	0.23941	0.02905	66.0598	2.38137	67.0353	66.4549	66.4782	66.4234	-0.97544	-0.3951	-0.41835	-0.36353	0.02301	70.9184	2.09073	71.9237	71.0271	70.9925
0.02925	69.7345	2.26613	70.2905	69.8024	69.8349	69.747	-0.55592	-0.06783	-0.10036	-0.01246	0.02925	67.4899	1.28538	67.7425	67.3406	67.202	67.3137	-0.2526	0.14929	0.2879	0.17618	0.02925	63.8087	2.4743	64.322	63.8811	63.916	63.9084	-0.51335	-0.07243	-0.10731	-0.09973	0.02925	66.2385	2.67967	66.9152	66.34	66.364	66.3088	-0.67674	-0.10153	-0.12554	-0.07038	0.02316	70.4917	2.56316	71.8472	70.955	70.922
0.02945	69.6215	1.92054	70.1594	69.676	69.7087	69.6213	-0.53785	-0.05451	-0.08717	0.00021	0.02945	67.5061	1.00126	67.6176	67.2199	67.0817	67.1935	-0.11148	0.28618	0.42446	0.31266	0.02945	64.1805	2.21649	64.2093	63.7728	63.8076	63.7997	-0.02881	0.40773	0.37288	0.3808	0.02945	66.0229	2.4562	66.7951	66.225	66.2492	66.1943	-0.77226	-0.20218	-0.22635	-0.17144	0.02331	70.3415	2.05006	71.7707	70.8829	70.8509
0.02965	69.5156	2.2492	70.0283	69.5497	69.5819	69.4956	-0.51271	-0.03412	-0.06632	0.01995	0.02965	67.6831	1.15001	67.4927	67.0993	66.9606	67.0732	0.19041	0.58378	0.72247	0.60988	0.02965	63.4116	2.28929	64.0965	63.6644	63.6986	63.691	-0.68496	-0.25281	-0.28703	-0.27938	0.02965	65.9569	2.30506	66.675	66.1101	66.1339	66.0798	-0.71813	-0.15317	-0.17701	-0.12286	0.02346	69.798	2.5153	71.6942	70.8108	70.7796
0.02986	69.2075	1.98543	69.8972	69.4234	69.4544	69.37	-0.68973	-0.21589	-0.24692	-0.16247	0.02986	66.4801	1.03424	67.3678	66.9787	66.839	66.9529	-0.88765	-0.49853	-0.35889	-0.4728	0.02986	63.3924	2.45174	63.9838	63.556	63.5891	63.5822	-0.59137	-0.1636	-0.19669	-0.18981	0.02986	65.0591	2.56749	66.5549	65.9951	66.0179	65.9652	-1.49581	-0.93597	-0.95878	-0.90608	0.02361	70.0444	2.06634	71.6177	70.7387	70.7077
0.03006	69.7658	1.94259	69.7652	69.2962	69.3263	69.2434	0.00054	0.46962	0.43949	0.52239	0.03006	66.3827	1.09908	67.242	66.8572	66.7169	66.8318	-0.85931	-0.47447	-0.33416	-0.44912	0.03006	63.5191	2.42806	63.8702	63.4469	63.479	63.4727	-0.35116	0.07221	0.04009	0.04636	0.03006	65.2447	2.61853	66.434	65.8793	65.9014	65.8499	-1.18929	-0.6346	-0.65667	-0.60513	0.02376	69.8858	2.25233	71.5411	70.6666	70.6357
0.03026	69.2379	2.19444	69.631	69.1667	69.1976	69.1146	-0.39312	0.07116	0.04028	0.12327	0.03026	67.9289	1.25999	67.1141	66.7335	66.594	66.7086	0.81485	1.19538	1.33493	1.22035	0.03026	63.7333	2.2456	63.7547	63.3358	63.3684	63.3613	-0.02146	0.39748	0.36486	0.37199	0.03026	65.989	2.41224	66.311	65.7615	65.7843	65.7325	-0.32199	0.22751	0.2047	0.25655	0.02391	70.0075	2.43043	71.4646	70.5945	70.563
0.03046	69.2001	1.7863	69.4968	69.0373	69.0682	68.9858	-0.29669	0.16279	0.13186	0.21425	0.03046	66.1671	1.13139	66.9861	66.6099	66.4706	66.5853	-0.819	-0.44277	-0.30344	-0.4182	0.03046	63.2419	1.99228	63.6392	63.2247	63.2572	63.2498	-0.39724	0.01726	-0.01526	-0.00786	0.03046	64.9404	2.57618	66.188	65.6436	65.6667	65.615	-1.24754	-0.70323	-0.72628	-0.67461	0.02406	69.6331	2.07302	71.3871	70.5215	70.49
0.03066	68.9933	2.31637	69.3625	68.9078	68.9383	68.857	-0.36923	0.08544	0.05496	0.13624	0.03066	66.0159	1.15938	66.8581	66.4862	66.3466	66.4621	-0.84222	-0.47031	-0.33067	-0.44612	0.03066	63.1629	2.2849	63.5236	63.1136	63.1455	63.1383	-0.36075	0.04932	0.01739	0.02456	0.03066	65.4272	2.2702	66.0649	65.5258	65.5484	65.4976	-0.63773	-0.09862	-0.12121	-0.07042	0.0242	69.6448	2.13967	71.3079	70.4468	70.4168
0.03086	68.961	2.16367	69.2282	68.7784	68.8077	68.7282	-0.26727	0.1826	0.15327	0.23275	0.03086	65.981	1.17185	66.7302	66.3626	66.2221	66.3388	-0.74918	-0.38158	-0.24107	-0.35778	0.03086	62.5645	2.39461	63.4081	63.0025	63.0332	63.0269	-0.84361	-0.43797	-0.46871	-0.46237	0.03086	65.1727	2.47399	65.9419	65.408	65.4296	65.3802	-0.76917	-0.23524	-0.25688	-0.20747	0.02435	69.5801	2.1984	71.2287	70.3722	70.343
0.03106	69.4249	1.89159	69.0931	68.6481	68.6765	68.5986	0.33177	0.77683	0.74839	0.82632	0.03106	66.8297	1.09151	66.6014	66.2381	66.0969	66.2147	0.22823	0.59152	0.7328	0.61494	0.03106	63.3676	2.41575	63.2918	62.8906	62.9204	62.9146	0.07585	0.47703	0.44724	0.453	0.03106	65.6439	2.46651	65.818	65.2893	65.3103	65.262	-0.1742	0.35452	0.33355	0.38187	0.0245	70.0391	1.92185	71.1495	70.2975	70.2689
0.03126	68.8557	1.86096	68.9558	68.5156	68.5447	68.4668	-0.10013	0.34008	0.31098	0.38892	0.03126	65.8754	1.07069	66.4706	66.1116	65.9713	66.0886	-0.59512	-0.23618	-0.09583	-0.21314	0.03126	62.3521	2.07117	63.1735	62.7769	62.8071	62.8005	-0.82145	-0.42475	-0.455	-0.44842	0.03126	65.1528	2.218	65.6922	65.1687	65.1903	65.1418	-0.53933	-0.01587	-0.03746	0.01106	0.02465	69.2464	1.81309	71.0704	70.2229	70.1946
0.03146	68.2645	1.89801	68.8185	68.3831	68.4123	68.335	-0.55401	-0.11865	-0.14781	-0.07046	0.03146	65.766	1.18593	66.3397	65.9851	65.8449	65.9624	-0.5737	-0.21911	-0.07898	-0.19645	0.03146	62.7093	2.26194	63.0553	62.6631	62.6932	62.6864	-0.34599	0.04624	0.01613	0.02293	0.03146	65.403	2.56819	65.5663	65.0481	65.0699	65.0216	-0.16326	0.35496	0.33314	0.38146	0.0248	70.0444	1.92988	70.9911	70.1483	70.1196
0.03166	68.3643	2.14203	68.6812	68.2507	68.2794	68.2031	-0.31689	0.11362	0.0849	0.16115	0.03166	65.6607	0.99979	66.2088	65.8585	65.7181	65.8363	-0.54804	-0.1978	-0.05732	-0.17552	0.03166	62.7598	2.36552	62.9371	62.5493	62.5789	62.5723	-0.17729	0.21045	0.18089	0.18752	0.03166	65.1154	2.47668	65.4404	64.9275	64.9489	64.9014	-0.32499	0.18797	0.16653	0.21405	0.02495	69.3897	2.15257	70.912	70.0736	70.0443
0.03186	68.5047	1.79113	68.5439	68.1182	68.1458	68.0713	-0.03918	0.38648	0.35891	0.43336	0.03186	65.6427	1.1586	66.0779	65.732	65.5906	65.7101	-0.43516	-0.08927	0.05209	-0.06738	0.03186	62.377	2.38407	62.8188	62.4356	62.464	62.4582	-0.44185	-0.05859	-0.087	-0.08116	0.03186	65.0436	2.49801	65.3145	64.8068	64.8273	64.7812	-0.27091	0.2368	0.21634	0.26246	0.0251	69.3751	2.09727	70.831	69.9973	69.9689
0.03206	68.0607	1.84529	68.4057	67.9849	68.0116	67.9387	-0.34499	0.07581	0.04912	0.12203	0.03206	65.6342	0.93539	65.9462	65.6047	65.4625	65.5831	-0.31198	0.02956	0.17169	0.05107	0.03206	62.5051	2.25383	62.6998	62.3211	62.3486	62.3433	-0.19474	0.18404	0.15651	0.16183	0.03206	64.4888	2.74573	65.1879	64.6854	64.7052	64.6602	-0.69911	-0.19666	-0.21644	-0.17143	0.02525	68.843	2.12791	70.7492	69.9201	69.8927
0.03226	67.8762	1.9263	68.2655	67.8495	67.8769	67.804	-0.38923	0.02669	-0.00066	0.07226	0.03226	64.9413	1.15425	65.8125	65.4753	65.334	65.4542	-0.87122	-0.53404	-0.39273	-0.51291	0.03226	62.2697	2.25206	62.579	62.2047	62.2326	62.2266	-0.30934	0.06493	0.03708	0.04308	0.03226	64.9719	2.13973	65.0593	64.5621	64.5825	64.5373	-0.08737	0.40979	0.38939	0.43459	0.0254	69.3126	2.16667	70.6674	69.843	69.8164
0.03246	67.5883	1.90004	68.1252	67.7142	67.7416	67.6693	-0.5369	-0.12586	-0.15328	-0.08095	0.03246	66.0682	1.05326	65.6788	65.346	65.205	65.3253	0.38943	0.72221	0.86326	0.74296	0.03246	62.0108	2.09014	62.4582	62.0884	62.1162	62.1099	-0.44734	-0.07758	-0.10535	-0.09906	0.03246	64.487	2.39706	64.9306	64.4388	64.4594	64.4144	-0.44367	0.04818	0.02757	0.07256	0.02555	69.3057	2.14116	70.5856	69.7658	69.7398
0.03266	67.6262	1.90231	67.985	67.5788	67.6057	67.5346	-0.35881	0.04734	0.02047	0.0916	0.03266	65.712	1.07709	65.5451	65.2167	65.0752	65.1963	0.16684	0.49528	0.63676	0.51564	0.03266	61.994	2.25445	62.3374	61.9721	61.9993	61.9932	-0.34335	0.02189	-0.00529	0.00077	0.03266	64.5252	2.4316	64.802	64.3155	64.3357	64.2915	-0.2768	0.20976	0.18954	0.23372	0.0257	69.0525	1.89597	70.5038	69.6887	69.6627
0.03286	67.5651	1.78187	67.8447	67.4435	67.4693	67.3999	-0.27962	0.12165	0.09581	0.16525	0.03286	66.317	1.09217	65.4114	65.0874	64.9451	65.0674	0.90554	1.22959	1.3719	1.24959	0.03286	61.8811	2.18973	62.2165	61.8558	61.8818	61.8766	-0.33537	0.02535	-0.00065	0.0046	0.03286	64.4205	2.43142	64.6734	64.1922	64.2114	64.1686	-0.25296	0.22829	0.20906	0.25183	0.02585	69.1081	2.41992	70.422	69.6115	69.5852
0.03306	67.7958	1.81163	67.7036	67.3072	67.3323	67.2643	0.09215	0.48853	0.46348	0.53148	0.03306	65.8993	1.05843	65.2769	64.9572	64.8144	64.9376	0.6224	0.94207	1.08491	0.96167	0.03306	61.6335	2.07433	62.0949	61.7387	61.7639	61.7591	-0.46141	-0.1052	-0.13038	-0.12559	0.03306	64.0908	2.3759	64.544	64.0681	64.0867	64.045	-0.45318	0.02276	0.00413	0.04588	0.026	69.0917	1.95181	70.3402	69.5344	69.5075
0.03326	67.3175	1.90214	67.5606	67.1691	67.1947	67.1268	-0.24306	0.14841	0.1228	0.1907	0.03326	65.0826	1.13152	65.1405	64.8252	64.6831	64.806	-0.05793	0.25735	0.39941	0.27659	0.03326	62.1202	2.11562	61.9716	61.6199	61.6455	61.64	0.14864	0.50031	0.47474	0.48028	0.03326	63.8875	2.1076	64.4128	63.9422	63.9614	63.9195	-0.52527	-0.05466	-0.0739	-0.03197	0.02615	68.7225	1.87577	70.2559	69.4548	69.4293
0.03346	66.8706	1.76168	67.4175	67.0309	67.0566	66.9893	-0.54686	-0.1603	-0.18596	-0.11866	0.03346	64.6077	1.00223	65.0041	64.6932	64.5512	64.6744	-0.39636	-0.08549	0.05652	-0.06663	0.03346	61.6689	2.53824	61.8483	61.5011	61.5266	61.5208	-0.17937	0.16777	0.1423	0.1481	0.03346	64.1278	2.0085	64.2815	63.8163	63.8356	63.794	-0.15372	0.31154	0.29221	0.33382	0.0263	68.2904	1.92809	70.1715	69.3753	69.3507
0.03366	66.986	1.64457	67.2744	66.8928	66.9179	66.8518	-0.28844	0.0932	0.06809	0.13419	0.03366	65.6185	1.08999	64.8677	64.5612	64.4189	64.5427	0.75086	1.05735	1.19967	1.07582	0.03366	61.9339	2.30237	61.7249	61.3823	61.4071	61.4016	0.20894	0.55153	0.52677	0.53222	0.03366	63.9482	2.11149	64.1503	63.6904	63.7093	63.6685	-0.20209	0.25783	0.23889	0.27968	0.02645	69.1406	2.00419	70.0872	69.2957	69.2718
0.03386	67.3923	2.05187	67.1314	66.7546	66.7787	66.7143	0.26089	0.63763	0.61356	0.67796	0.03386	65.1042	0.91215	64.7313	64.4292	64.286	64.4111	0.37294	0.67502	0.81819	0.69313	0.03386	61.6493	2.07242	61.6016	61.2635	61.2872	61.2825	0.0477	0.38576	0.3621	0.36681	0.03386	63.6487	2.60643	64.019	63.5645	63.5825	63.543	-0.37036	0.08422	0.06618	0.10566	0.02659	69.066	2.14097	70.0028	69.2161	69.1925
0.03406	67.1734	1.80411	66.9875	66.6156	66.6389	66.576	0.18596	0.55778	0.53452	0.59746	0.03406	65.111	0.99688	64.5941	64.2964	64.1526	64.2787	0.51688	0.81458	0.95833	0.83229	0.03406	61.6396	1.99947	61.4775	61.144	61.1669	61.1626	0.1621	0.49562	0.47272	0.47703	0.03406	63.5216	2.36817	63.887	63.4378	63.4552	63.4168	-0.36544	0.0838	0.06637	0.10481	0.02674	68.9027	2.07885	69.9185	69.1365	69.1129
0.03426	66.8347	2.22909	66.8417	66.4748	66.4986	66.4358	-0.00694	0.35995	0.33615	0.39898	0.03426	64.6048	0.97079	64.4551	64.1618	64.0189	64.1444	0.14973	0.44302	0.58595	0.46037	0.03426	61.0811	2.04803	61.3518	61.0228	61.046	61.041	-0.27065	0.05831	0.03513	0.04008	0.03426	63.7879	2.22617	63.7532	63.3094	63.3274	63.2888	0.0347	0.47856	0.46054	0.49916	0.02689	68.3361	1.87217	69.8341	69.057	69.0329
0.03446	66.5794	1.74022	66.6959	66.334	66.3578	66.2956	-0.11651	0.24546	0.22162	0.28384	0.03446	64.2282	1.02949	64.3161	64.0272	63.8844	64.0102	-0.08792	0.20096	0.34379	0.21793	0.03446	60.6114	2.27921	61.226	60.9016	60.9247	60.9195	-0.61464	-0.29024	-0.3133	-0.30811	0.03446	62.796	2.15688	63.6195	63.181	63.1991	63.1608	-0.82348	-0.38499	-0.40311	-0.36481	0.02704	68.5381	1.91417	69.7491	68.9767	68.9525
0.03466	66.6437	1.9172	66.5502	66.1931	66.2164	66.1554	0.09353	0.45057	0.42729	0.48829	0.03466	63.9402	1.02119	64.1771	63.8926	63.7495	63.876	-0.23689	0.04759	0.19069	0.06419	0.03466	61.0867	1.95152	61.1003	60.7805	60.8029	60.798	-0.01365	0.3062	0.28376	0.28869	0.03466	63.6019	2.41566	63.4857	63.0526	63.0703	63.0328	0.11619	0.54932	0.5316	0.56908	0.02719	67.9982	1.76293	69.6623	68.8947	68.8718
0.03486	65.8699	1.66154	66.4044	66.0523	66.0746	66.0152	-0.53447	-0.18236	-0.20467	-0.14529	0.03486	63.7818	1.04624	64.0381	63.758	63.6141	63.7418	-0.25627	0.02379	0.16771	0.04002	0.03486	60.7031	2.02196	60.9746	60.6593	60.6807	60.6764	-0.27146	0.04383	0.02241	0.02668	0.03486	62.9216	2.0812	63.3519	62.9242	62.941	62.9049	-0.43033	-0.00257	-0.01939	0.01676	0.02734	68.6843	2.23207	69.5755	68.8128	68.7907
0.03506	66.1348	1.8057	66.2578	65.9106	65.9322	65.8742	-0.12302	0.22417	0.20259	0.26059	0.03506	63.5531	1.11187	63.8983	63.6227	63.4782	63.6068	-0.34522	-0.06956	0.07492	-0.05371	0.03506	60.875	1.95071	60.8481	60.5374	60.5579	60.5541	0.02694	0.33767	0.31713	0.32088	0.03506	62.8233	2.66196	63.2174	62.795	62.8113	62.7761	-0.39405	0.02834	0.01205	0.04726	0.02749	68.7501	2.00555	69.4887	68.7309	68.7093
0.03527	65.8981	1.90394	66.1095	65.7672	65.7893	65.7314	-0.21136	0.13088	0.1088	0.16667	0.03527	65.0343	0.98137	63.7568	63.4856	63.3419	63.4701	1.27749	1.54875	1.69247	1.56424	0.03527	60.5188	2.08749	60.7201	60.4139	60.4348	60.4303	-0.20124	0.10492	0.08401	0.08849	0.03527	63.0392	2.25047	63.0812	62.6642	62.681	62.6457	-0.04198	0.37501	0.35823	0.39352	0.02764	68.0799	1.74279	69.4018	68.6489	68.6275
0.03547	65.7869	1.64967	65.9611	65.6238	65.6459	65.5887	-0.17423	0.16308	0.14099	0.19821	0.03547	64.1424	0.9061	63.6154	63.3485	63.205	63.3334	0.52707	0.79392	0.93743	0.80903	0.03547	60.491	2.16156	60.592	60.2904	60.3111	60.3065	-0.10106	0.20054	0.17986	0.18447	0.03547	62.8856	2.20472	62.945	62.5334	62.5503	62.5153	-0.05941	0.35219	0.33532	0.37028	0.02779	67.8164	1.84508	69.315	68.5669	68.5455
0.03567	65.5301	1.7228	65.8128	65.4804	65.5019	65.4459	-0.28265	0.04973	0.02823	0.08421	0.03567	63.0102	0.99408	63.4739	63.2115	63.0676	63.1967	-0.46366	-0.20122	-0.05738	-0.18648	0.03567	60.4727	1.94971	60.464	60.1669	60.1871	60.1827	0.00877	0.30581	0.28565	0.29009	0.03567	62.4591	2.23886	62.8088	62.4026	62.4191	62.385	-0.34971	0.0565	0.04004	0.07418	0.02794	68.0724	1.83122	69.2282	68.485	68.463
0.03587	65.3351	1.63022	65.6644	65.337	65.3575	65.3032	-0.32938	-0.00194	-0.02244	0.03191	0.03587	63.7178	0.95864	63.3324	63.0744	62.9297	63.06	0.38542	0.64344	0.78816	0.65782	0.03587	60.1854	1.8705	60.3359	60.0435	60.0625	60.0588	-0.15055	0.14193	0.12289	0.12656	0.03587	62.533	1.96266	62.6727	62.2718	62.2875	62.2546	-0.1397	0.26112	0.24546	0.27838	0.02809	68.1583	1.93383	69.14	68.4017	68.3802
0.03607	65.9555	2.05607	65.5153	65.1928	65.2126	65.1596	0.4402	0.76271	0.74289	0.79591	0.03607	63.5089	1.08499	63.1902	62.9365	62.7914	62.9226	0.31872	0.57235	0.71752	0.58635	0.03607	60.4007	2.25216	60.2072	59.9193	59.9376	59.9343	0.19356	0.48148	0.46314	0.46647	0.03607	62.3069	2.67353	62.5357	62.1403	62.1554	62.1234	-0.2288	0.16663	0.15152	0.18348	0.02824	68.0655	1.96374	69.0508	68.3174	68.297
0.03627	65.1107	1.84208	65.3645	65.0469	65.0672	65.0144	-0.25382	0.06376	0.04347	0.09631	0.03627	63.1663	0.8859	63.0463	62.7971	62.6525	62.7835	0.11992	0.36915	0.51374	0.38278	0.03627	59.6376	1.87835	60.0769	59.7936	59.8122	59.8082	-0.43932	-0.15596	-0.17458	-0.17062	0.03627	61.9242	2.05322	62.3972	62.0072	62.0228	61.9908	-0.47303	-0.083	-0.0986	-0.06656	0.02839	67.7686	2.12791	68.9616	68.2332	68.2136
0.03647	64.8905	1.87592	65.2137	64.901	64.9213	64.8691	-0.32315	-0.01051	-0.03076	0.02141	0.03647	63.275	0.96582	62.9025	62.6577	62.5133	62.6444	0.37252	0.61734	0.76171	0.63061	0.03647	59.87	1.97909	59.9467	59.6679	59.6863	59.6822	-0.07671	0.20207	0.18368	0.18777	0.03647	61.9947	2.31458	62.2587	61.8741	61.8897	61.8581	-0.264	0.12063	0.10504	0.13666	0.02854	67.9869	2.0256	68.8724	68.1489	68.1298
0.03667	64.908	1.71526	65.0629	64.7552	64.7749	64.7239	-0.15487	0.15284	0.13313	0.18411	0.03667	62.6842	1.06389	62.7587	62.5183	62.3736	62.5053	-0.07453	0.16589	0.31058	0.1788	0.03667	59.5274	1.95153	59.8165	59.5422	59.5601	59.5562	-0.28904	-0.01481	-0.03268	-0.02876	0.03667	61.6576	2.28002	62.1202	61.741	61.7563	61.7254	-0.46263	-0.08341	-0.09868	-0.06779	0.02869	67.9267	1.9629	68.7832	68.0647	68.0457
0.03687	64.7967	1.66581	64.9121	64.6093	64.6281	64.5787	-0.11541	0.18737	0.16859	0.218	0.03687	62.0647	0.95944	62.6148	62.3788	62.2334	62.3663	-0.55011	-0.3141	-0.16872	-0.30156	0.03687	59.2947	2.30748	59.6862	59.4166	59.4333	59.4301	-0.39151	-0.12184	-0.13859	-0.13544	0.03687	62.4375	2.13264	61.9818	61.6079	61.6223	61.5927	0.45575	0.82957	0.81521	0.84478	0.02884	67.5914	1.91799	68.6939	67.9804	67.9611
0.03707	64.7621	1.72134	64.7605	64.4627	64.4807	64.4327	0.00156	0.2994	0.28136	0.3294	0.03707	62.7982	0.95912	62.4702	62.2386	62.0928	62.2264	0.32796	0.55958	0.70542	0.57177	0.03707	59.168	1.9372	59.5553	59.2902	59.3062	59.3034	-0.38729	-0.12219	-0.13823	-0.13544	0.03707	61.6204	2.10804	61.8425	61.4741	61.488	61.4593	-0.22208	0.14634	0.13244	0.16114	0.02899	67.886	1.98671	68.6047	67.8962	67.8761
0.03727	64.2709	1.74291	64.6074	64.3145	64.333	64.2851	-0.33644	-0.04352	-0.06206	-0.01416	0.03727	61.3509	1.09771	62.3242	62.0969	61.9518	62.0851	-0.9733	-0.74607	-0.60089	-0.73424	0.03727	59.1425	1.76944	59.4229	59.1624	59.1787	59.1753	-0.28045	-0.01991	-0.03623	-0.03281	0.03727	61.1987	1.89583	61.7018	61.3388	61.3532	61.3244	-0.5031	-0.14008	-0.15446	-0.12568	0.02913	67.371	1.7546	68.5134	67.8099	67.7911
0.03747	63.8751	1.79234	64.4543	64.1663	64.1847	64.1375	-0.57911	-0.29111	-0.30956	-0.26238	0.03747	61.745	0.86481	62.1781	61.9553	61.8102	61.9438	-0.43311	-0.21026	-0.0652	-0.19878	0.03747	59.1445	2.1483	59.2906	59.0346	59.0507	59.0471	-0.1461	0.10989	0.09378	0.09734	0.03747	61.2547	1.92599	61.5611	61.2035	61.2179	61.1895	-0.30643	0.05118	0.03682	0.06518	0.02928	67.3324	1.89063	68.4219	67.7234	67.7054
0.03767	64.0117	1.85013	64.3011	64.018	64.036	63.99	-0.28945	-0.00637	-0.02433	0.02172	0.03767	61.8945	0.83411	62.032	61.8135	61.6683	61.8025	-0.13752	0.08094	0.22623	0.09204	0.03767	59.0791	2.18834	59.1582	58.9068	58.9223	58.919	-0.07919	0.17225	0.15675	0.16004	0.03767	61.6599	2.11131	61.4205	61.0682	61.0823	61.0547	0.23942	0.59164	0.57759	0.60523	0.02943	67.4922	1.79299	68.3304	67.6369	67.6198
0.03787	64.1281	1.67102	64.148	63.8698	63.8868	63.8424	-0.01993	0.25823	0.24127	0.28569	0.03787	62.0597	0.96211	61.8859	61.6719	61.5258	61.6611	0.17381	0.38786	0.53397	0.39863	0.03787	59.053	2.16566	59.0259	58.779	58.7936	58.7909	0.02711	0.27399	0.25941	0.26213	0.03787	61.0727	2.03976	61.2798	60.933	60.9462	60.9198	-0.20706	0.13976	0.12653	0.15294	0.02958	67.3181	1.95542	68.2388	67.5504	67.5334
0.03807	63.1441	1.80237	63.9941	63.7209	63.7372	63.694	-0.85005	-0.57681	-0.59315	-0.54997	0.03807	61.3505	0.97335	61.7391	61.5294	61.3829	61.519	-0.38857	-0.17889	-0.03239	-0.16848	0.03807	58.615	1.92561	58.8929	58.6505	58.6644	58.662	-0.27782	-0.03549	-0.04936	-0.047	0.03807	61.1549	1.94063	61.1384	60.797	60.8096	60.7842	0.01657	0.35798	0.34534	0.37077	0.02973	67.0794	2.0382	68.1473	67.4639	67.4471
0.03827	63.8527	1.73364	63.8388	63.5704	63.5872	63.5442	0.01392	0.28226	0.26549	0.30847	0.03827	62.0493	0.96566	61.5909	61.3856	61.2397	61.3755	0.45837	0.66368	0.80954	0.67375	0.03827	58.1456	1.90226	58.7585	58.5207	58.5348	58.5319	-0.61292	-0.37512	-0.38919	-0.38629	0.03827	60.9734	2.41693	60.9956	60.6596	60.6727	60.6472	-0.02217	0.31384	0.30073	0.32623	0.02988	66.9544	1.7457	68.0558	67.3774	67.3602
0.03847	63.914	1.66638	63.6834	63.42	63.4367	63.3944	0.23059	0.49402	0.47732	0.51961	0.03847	61.6679	0.95355	61.4427	61.2417	61.096	61.232	0.22519	0.42615	0.57191	0.43585	0.03847	58.6969	1.7435	58.6242	58.3909	58.4048	58.4018	0.07271	0.30597	0.2921	0.29514	0.03847	60.9347	2.17393	60.8528	60.5222	60.5354	60.5102	0.08191	0.41253	0.39934	0.42452	0.03003	67.3723	1.95964	67.9638	67.2904	67.2729
0.03867	63.4925	1.79776	63.5281	63.2696	63.2857	63.2446	-0.03556	0.22297	0.20683	0.24793	0.03867	61.2376	0.87744	61.2945	61.0979	60.9519	61.0885	-0.05695	0.13965	0.28568	0.149	0.03867	59.0434	2.00231	58.4898	58.2611	58.2744	58.2716	0.55351	0.78223	0.76896	0.77174	0.03867	60.3071	2.10884	60.7101	60.3848	60.3976	60.3732	-0.40296	-0.07773	-0.0905	-0.06614	0.03018	66.6994	1.76808	67.87	67.2018	67.1855
0.03887	63.5481	1.75268	63.3728	63.1191	63.1344	63.0948	0.17538	0.42901	0.41374	0.45334	0.03887	61.3199	0.89671	61.1463	60.9541	60.8074	60.9451	0.17359	0.36582	0.51249	0.37483	0.03887	58.3695	1.75903	58.3555	58.1313	58.1437	58.1415	0.01403	0.23822	0.22585	0.22807	0.03887	60.7121	2.01811	60.5673	60.2475	60.2594	60.2363	0.14478	0.46461	0.45267	0.4758	0.03033	66.7988	1.86934	67.7763	67.1131	67.0977
0.03907	63.1475	1.84502	63.2167	62.9679	62.9826	62.9442	-0.0692	0.17954	0.16488	0.20325	0.03907	61.6715	0.89523	60.9974	60.8095	60.6624	60.8008	0.67413	0.86201	1.00912	0.87067	0.03907	58.4335	1.93603	58.2205	58.0008	58.0125	58.0106	0.21298	0.43264	0.42098	0.42283	0.03907	60.2219	2.2056	60.4238	60.1094	60.1209	60.0986	-0.20187	0.11257	0.10104	0.12337	0.03048	66.8082	2.02555	67.6825	67.0245	67.0096
0.03927	63.1628	1.64956	63.0593	62.8154	62.8304	62.7923	0.10352	0.34739	0.33239	0.37049	0.03927	61.5401	1.0099	60.8472	60.6636	60.517	60.6553	0.69293	0.87648	1.0231	0.88479	0.03927	58.0669	1.99579	58.0843	57.8691	57.881	57.8786	-0.01733	0.19782	0.18594	0.18834	0.03927	60.4368	1.83668	60.2791	59.97	59.9819	59.9596	0.15774	0.4668	0.45491	0.47721	0.03063	66.8392	2.14232	67.5887	66.9358	66.9211
0.03947	63.4077	1.64895	62.9019	62.6629	62.6778	62.6404	0.50582	0.74481	0.72987	0.7673	0.03947	60.6721	0.95229	60.697	60.5177	60.3713	60.5098	-0.02481	0.15439	0.30088	0.16238	0.03947	58.0372	2.07968	57.948	57.7374	57.749	57.7465	0.08919	0.29983	0.28823	0.29069	0.03947	60.2791	2.17735	60.1343	59.8306	59.8426	59.8206	0.14477	0.44846	0.4365	0.45848	0.03078	66.525	1.75617	67.495	66.8471	66.8323
0.03967	62.7153	1.50497	62.7444	62.5103	62.5247	62.4884	-0.02914	0.20498	0.19059	0.22685	0.03967	60.3194	0.92251	60.5467	60.3719	60.2251	60.3642	-0.22734	-0.05245	0.09426	-0.04481	0.03967	57.9525	1.88429	57.8118	57.6057	57.6168	57.6145	0.14065	0.34678	0.33566	0.33798	0.03967	59.9701	2.10669	59.9896	59.6913	59.7028	59.6816	-0.01944	0.27888	0.26735	0.28851	0.03093	66.6198	2.0463	67.4012	66.7585	66.7432
0.03987	62.3234	1.63313	62.587	62.3578	62.3713	62.3365	-0.26358	-0.03433	-0.04786	-0.01308	0.03987	60.084	0.78198	60.3965	60.226	60.0787	60.2187	-0.31251	-0.14196	0.00535	-0.13466	0.03987	57.9581	1.72847	57.6756	57.474	57.4841	57.4824	0.28253	0.48415	0.47401	0.47568	0.03987	59.7959	2.0171	59.8449	59.5519	59.5627	59.5427	-0.04899	0.24395	0.23316	0.25319	0.03108	66.6633	2.03256	67.3063	66.6687	66.6539
0.04007	62.343	1.66444	62.4289	62.2045	62.2174	62.1838	-0.08593	0.13847	0.12556	0.15911	0.04007	60.7811	0.9038	60.2456	60.0794	59.9318	60.0724	0.5355	0.70174	0.84928	0.70869	0.04007	57.6319	1.93612	57.5387	57.3416	57.3511	57.3497	0.09318	0.29031	0.28077	0.28217	0.04007	59.7208	2.03332	59.6994	59.4119	59.4222	59.403	0.02138	0.30895	0.2986	0.3178	0.03123	66.3531	1.77046	67.2104	66.5779	66.5641
0.04027	62.2311	1.6247	62.2695	62.05	62.0632	62.0299	-0.03847	0.18109	0.16785	0.20113	0.04027	59.2678	0.85053	60.0935	59.9316	59.7845	59.925	-0.82573	-0.66379	-0.51668	-0.65717	0.04027	57.4579	1.95704	57.4007	57.208	57.2177	57.2158	0.05726	0.24991	0.24023	0.2421	0.04027	59.576	2.07351	59.5528	59.2706	59.2813	59.2621	0.02322	0.30544	0.29474	0.31391	0.03138	66.2881	2.05554	67.1144	66.4872	66.4741
0.04047	62.1023	1.51371	62.1101	61.8954	61.9086	61.876	-0.00782	0.20691	0.19373	0.22634	0.04047	59.8048	0.83003	59.9414	59.7838	59.6367	59.7775	-0.13659	0.02106	0.16809	0.02734	0.04047	57.1461	1.90263	57.2627	57.0745	57.0839	57.082	-0.11651	0.07166	0.06224	0.06418	0.04047	59.6455	2.40072	59.4062	59.1294	59.1401	59.1213	0.23924	0.51611	0.50536	0.5242	0.03153	65.9753	2.00637	67.0185	66.3964	66.3836
0.04067	61.5517	1.8098	61.9508	61.7409	61.7536	61.7221	-0.39905	-0.18915	-0.20186	-0.17032	0.04067	59.4688	0.83767	59.7893	59.636	59.4888	59.63	-0.32048	-0.16713	-0.01998	-0.16118	0.04067	57.2219	1.61804	57.1246	56.9409	56.9499	56.9481	0.09731	0.281	0.27204	0.27385	0.04067	59.0471	1.96756	59.2596	58.9881	58.9984	58.9804	-0.21252	0.059	0.0487	0.06671	0.03167	66.47	1.95722	66.9225	66.3056	66.293
0.04088	61.9902	1.62367	61.7914	61.5864	61.5981	61.5681	0.19876	0.40382	0.39207	0.42205	0.04088	59.8842	0.85115	59.6372	59.4881	59.3403	59.4825	0.24703	0.3961	0.54391	0.40173	0.04088	57.038	1.99138	56.9866	56.8074	56.8154	56.8142	0.05143	0.23065	0.22264	0.22383	0.04088	59.4977	2.03754	59.113	58.8469	58.8564	58.8395	0.38469	0.65085	0.6413	0.65818	0.03182	66.2476	1.8728	66.8266	66.2149	66.202
0.04108	61.7031	1.52004	61.6314	61.4311	61.4424	61.4135	0.0717	0.27195	0.26066	0.28958	0.04108	59.6621	0.83765	59.4844	59.3397	59.1915	59.3344	0.17765	0.32243	0.47059	0.32775	0.04108	57.1384	2.04151	56.848	56.6732	56.6806	56.6797	0.29039	0.46515	0.45775	0.45865	0.04108	59.4162	2.2925	58.9658	58.7049	58.7141	58.698	0.45043	0.71126	0.70209	0.71821	0.03197	65.7616	1.80984	66.7307	66.1241	66.1107
0.04128	61.2786	1.85314	61.4702	61.2747	61.2862	61.2577	-0.19154	0.00392	-0.00758	0.02096	0.04128	59.2631	0.86791	59.3306	59.19	59.0423	59.185	-0.06752	0.07304	0.22075	0.07802	0.04128	56.704	2.13629	56.7082	56.5379	56.5455	56.5441	-0.00428	0.16605	0.15847	0.15987	0.04128	58.3297	2.03059	58.8174	58.5619	58.5714	58.5553	-0.48767	-0.23215	-0.24166	-0.22557	0.03212	65.7299	2.14162	66.633	66.0317	66.0193
0.04148	61.2042	1.55732	61.309	61.1183	61.1297	61.1018	-0.10476	0.08592	0.0745	0.10237	0.04148	58.7538	0.96595	59.1767	59.0404	58.8929	59.0357	-0.42293	-0.28661	-0.13917	-0.28197	0.04148	56.7925	1.70981	56.5685	56.4026	56.41	56.4085	0.22398	0.38988	0.38252	0.38401	0.04148	58.7872	1.92686	58.669	58.4189	58.4283	58.4126	0.11813	0.36832	0.35888	0.37453	0.03227	66.0554	1.81371	66.535	65.9389	65.9273
0.04168	61.1491	1.48181	61.1478	60.9619	60.9728	60.946	0.00134	0.18723	0.1763	0.20308	0.04168	59.9817	0.8717	59.0228	58.8908	58.743	58.8864	0.95887	1.09094	1.23868	1.09528	0.04168	56.7273	1.84403	56.4288	56.2674	56.2742	56.2729	0.29845	0.45991	0.45309	0.45437	0.04168	58.5241	2.14384	58.5207	58.2758	58.285	58.27	0.00344	0.24832	0.23915	0.25416	0.03242	65.8714	1.99027	66.437	65.8461	65.8352
0.04188	61.1065	1.53689	60.9866	60.8055	60.8156	60.7902	0.11989	0.30099	0.29085	0.31626	0.04188	58.3133	0.87644	58.869	58.7411	58.5929	58.7371	-0.55561	-0.42779	-0.27957	-0.42377	0.04188	56.5535	1.94494	56.2891	56.1321	56.138	56.1373	0.26437	0.42141	0.41551	0.41619	0.04188	57.9906	2.00975	58.3724	58.1328	58.1412	58.1273	-0.38179	-0.14222	-0.15063	-0.13676	0.03257	65.4452	2.11431	66.339	65.7533	65.7427
0.04208	60.7731	1.68457	60.8247	60.6484	60.658	60.6337	-0.05165	0.12469	0.11506	0.13937	0.04208	58.6798	0.94504	58.7145	58.5908	58.4423	58.5872	-0.03469	0.08893	0.23749	0.09262	0.04208	55.9288	1.85457	56.1488	55.9962	56.0016	56.0011	-0.22007	-0.06745	-0.07285	-0.07235	0.04208	58.5233	1.99179	58.2234	57.9891	57.9971	57.984	0.29992	0.53419	0.5262	0.53929	0.03272	65.3286	1.69722	66.2409	65.6605	65.6498
0.04228	60.6828	1.34462	60.6618	60.4902	60.5	60.4761	0.02096	0.19257	0.18277	0.20668	0.04228	58.8947	0.98928	58.5589	58.4395	58.2914	58.4361	0.33577	0.45518	0.60324	0.45857	0.04228	56.1925	2.12528	56.0075	55.8593	55.8648	55.8639	0.18501	0.33326	0.32775	0.32866	0.04228	57.936	2.27316	58.0734	57.8444	57.8527	57.8397	-0.13738	0.09163	0.08332	0.09636	0.03287	65.4233	1.69448	66.1429	65.5677	65.5568
0.04248	60.7115	1.59541	60.4989	60.332	60.3417	60.3185	0.21262	0.37951	0.36984	0.39304	0.04248	58.6718	0.94071	58.4034	58.2882	58.1403	58.2851	0.26841	0.38366	0.53157	0.38673	0.04248	55.8964	1.92912	55.8663	55.7224	55.7277	55.7267	0.03018	0.17404	0.16873	0.16976	0.04248	57.911	1.94185	57.9234	57.6997	57.708	57.6953	-0.01239	0.21134	0.20303	0.21572	0.03302	65.2537	2.1473	66.0446	65.4746	65.4634
0.04268	60.2782	1.66949	60.336	60.1739	60.1831	60.1609	-0.05782	0.10433	0.09509	0.11729	0.04268	58.3761	0.84383	58.2479	58.1368	57.9887	58.1341	0.12824	0.23929	0.38741	0.24204	0.04268	55.8801	1.71792	55.725	55.5855	55.5902	55.5895	0.1551	0.29459	0.28987	0.29061	0.04268	58.1625	2.06881	57.7734	57.555	57.5629	57.551	0.38905	0.60752	0.59959	0.61153	0.03317	65.2874	2.12769	65.9446	65.3799	65.3698
0.04288	60.4653	1.43863	60.1731	60.0157	60.0241	60.0033	0.29221	0.44964	0.44123	0.46202	0.04288	57.9981	0.95546	58.0924	57.9855	57.8368	57.983	-0.09422	0.01265	0.16135	0.01509	0.04288	55.5654	1.74545	55.5837	55.4486	55.4525	55.4522	-0.01829	0.11682	0.1129	0.11316	0.04288	57.4766	1.98406	57.6235	57.4103	57.4175	57.4066	-0.1469	0.0663	0.05906	0.06995	0.03332	65.4568	1.7959	65.8446	65.2851	65.2757
0.04308	60.1889	1.80613	60.0096	59.8569	59.8648	59.8451	0.17936	0.33208	0.32415	0.34389	0.04308	58.0502	0.91978	57.9362	57.8335	57.6847	57.8314	0.114	0.21673	0.36555	0.21886	0.04308	55.535	2.06281	55.4418	55.3111	55.3144	55.3144	0.09322	0.22396	0.22063	0.22061	0.04308	57.5343	1.99038	57.4729	57.2649	57.2718	57.2616	0.0614	0.26936	0.26248	0.27265	0.03347	65.1977	1.96571	65.7445	65.1904	65.1816
0.04328	59.9349	1.39351	59.8451	59.6971	59.7052	59.6858	0.0898	0.23786	0.22972	0.2491	0.04328	58.6178	0.77021	57.7792	57.6806	57.532	57.6788	0.83858	0.93719	1.08573	0.93903	0.04328	55.4845	1.77655	55.2991	55.1726	55.1761	55.1757	0.18543	0.31186	0.30839	0.30881	0.04328	57.6705	1.87307	57.3214	57.1186	57.1258	57.1157	0.34907	0.55181	0.54465	0.55475	0.03362	64.5613	1.97977	65.6445	65.0956	65.0871
0.04348	59.418	1.36875	59.6806	59.5372	59.5453	59.5266	-0.26261	-0.1192	-0.12726	-0.10852	0.04348	57.4916	0.77146	57.6221	57.5277	57.3794	57.5261	-0.13051	-0.03604	0.11221	-0.03451	0.04348	55.1478	1.83241	55.1563	55.0342	55.0374	55.0369	-0.00848	0.11362	0.11041	0.11087	0.04348	57.1906	1.93741	57.1699	56.9723	56.9795	56.9698	0.02073	0.21826	0.21111	0.22085	0.03377	64.9924	1.78827	65.5445	65.0009	64.9921
0.04368	59.3805	1.4577	59.5162	59.3774	59.385	59.3673	-0.13572	0.00302	-0.00454	0.01314	0.04368	56.9804	0.8061	57.4651	57.3747	57.2262	57.3735	-0.48467	-0.3943	-0.24581	-0.39308	0.04368	54.8584	1.90376	55.0135	54.8957	54.8985	54.8982	-0.15511	-0.03732	-0.04007	-0.03977	0.04368	57.3867	1.96344	57.0184	56.8261	56.8328	56.8238	0.36834	0.56065	0.55392	0.56289	0.03392	64.4293	1.79438	65.4445	64.9061	64.897
0.04388	59.5577	1.49161	59.3517	59.2176	59.2244	59.2081	0.20602	0.3401	0.33332	0.34966	0.04388	56.9104	0.88853	57.308	57.2218	57.0729	57.2208	-0.39765	-0.3114	-0.16248	-0.31047	0.04388	54.8903	1.82721	54.8708	54.7573	54.7592	54.7595	0.01957	0.13304	0.13115	0.13089	0.04388	56.7418	1.79261	56.8669	56.6798	56.6859	56.6779	-0.12504	0.06206	0.05594	0.06395	0.03407	64.2054	1.6996	65.3436	64.8105	64.8016
0.04408	58.8378	1.55723	59.1866	59.0572	59.0636	59.0482	-0.34883	-0.21939	-0.22579	-0.21039	0.04408	57.0689	0.90776	57.1504	57.0682	56.9191	57.0676	-0.08148	0.0006916	0.14981	0.00133	0.04408	54.797	1.52667	54.7275	54.6183	54.6197	54.6201	0.06953	0.17871	0.1773	0.17686	0.04408	56.7727	1.78027	56.7148	56.5329	56.5387	56.5314	0.05789	0.2398	0.234	0.24134	0.03421	64.5054	1.55743	65.2416	64.7139	64.7059
0.04428	59.1385	1.71397	59.0207	58.8959	58.9024	58.8874	0.11779	0.24265	0.23611	0.25111	0.04428	56.9038	0.80216	56.992	56.9138	56.765	56.9135	-0.08811	-0.00999	0.13881	-0.00965	0.04428	54.5031	2.03785	54.5833	54.4784	54.4799	54.48	-0.08024	0.02468	0.02319	0.02312	0.04428	56.3152	2.00819	56.5619	56.3851	56.3911	56.3839	-0.24668	-0.06992	-0.07588	-0.06872	0.03436	64.3411	2.02848	65.1397	64.6172	64.61
0.04448	58.9967	1.49989	58.8548	58.7345	58.7409	58.7266	0.14193	0.2622	0.25583	0.27011	0.04448	56.9195	0.74865	56.8335	56.7594	56.6108	56.7594	0.08605	0.16012	0.30878	0.16018	0.04448	55.2056	1.96375	54.4392	54.3385	54.3398	54.3398	0.76639	0.86706	0.8658	0.8658	0.04448	56.6186	1.86895	56.409	56.2374	56.2433	56.2365	0.20956	0.38117	0.37526	0.38203	0.03451	64.5319	1.63589	65.0377	64.5206	64.5139
0.04468	59.0973	1.72278	58.6889	58.5732	58.5791	58.5658	0.40841	0.52409	0.51819	0.53146	0.04468	56.39	0.82409	56.675	56.605	56.4561	56.6052	-0.28505	-0.21501	-0.06613	-0.21525	0.04468	54.3448	1.76055	54.2951	54.1987	54.1995	54.1996	0.04975	0.14617	0.14533	0.14519	0.04468	56.3919	1.8852	56.2561	56.0896	56.0953	56.0891	0.13584	0.3023	0.29664	0.30282	0.03466	64.1139	2.03086	64.9358	64.424	64.4173
0.04488	58.5396	1.59641	58.523	58.4119	58.4171	58.405	0.01668	0.12778	0.12254	0.1346	0.04488	56.611	0.85072	56.5166	56.4506	56.3013	56.4511	0.09439	0.16038	0.30965	0.15985	0.04488	54.1155	1.62341	54.151	54.0588	54.0588	54.0595	-0.03548	0.05669	0.05667	0.05601	0.04488	56.4802	1.95848	56.1032	55.9419	55.9469	55.9417	0.37699	0.5383	0.53328	0.53849	0.03481	64.4891	1.83912	64.8338	64.3273	64.3204
0.04508	58.4272	1.44148	58.3565	58.2499	58.2547	58.2437	0.0707	0.17724	0.17249	0.18352	0.04508	57.093	0.92533	56.3576	56.2956	56.1461	56.2964	0.73546	0.79743	0.94692	0.79663	0.04508	54.3648	1.88296	54.0063	53.9183	53.9179	53.9188	0.35853	0.44648	0.44693	0.44608	0.04508	55.9747	2.11368	55.9498	55.7936	55.7982	55.7937	0.02492	0.18111	0.17647	0.18096	0.03496	64.3239	1.77302	64.7319	64.2307	64.2234
0.04528	57.683	1.68159	58.1893	58.0872	58.0921	58.0814	-0.50624	-0.40419	-0.40909	-0.39844	0.04528	56.2968	0.81824	56.1978	56.1398	55.9907	56.1409	0.09895	0.15696	0.30601	0.15588	0.04528	53.9411	1.95281	53.8609	53.7771	53.7767	53.7772	0.08023	0.164	0.16443	0.16389	0.04528	55.7536	1.82404	55.7955	55.6444	55.6493	55.6449	-0.04192	0.10919	0.10433	0.10872	0.03511	64.1495	1.39362	64.6286	64.1327	64.1261
0.04548	58.1559	1.50774	58.022	57.9245	57.9292	57.9192	0.1339	0.23144	0.22671	0.23666	0.04548	56.315	0.89605	56.0381	55.984	55.8352	55.9854	0.27695	0.331	0.47981	0.32966	0.04548	54.2528	1.82402	53.7155	53.6359	53.6353	53.6358	0.53725	0.61684	0.61746	0.61701	0.04548	55.8347	1.98693	55.6414	55.4953	55.5001	55.4961	0.1933	0.33934	0.33456	0.33854	0.03526	64.1443	1.89976	64.5248	64.0342	64.0284
0.04568	58.137	1.65327	57.8548	57.7617	57.7661	57.757	0.28221	0.37524	0.37087	0.37994	0.04568	56.5528	0.67918	55.8783	55.8282	55.6791	55.8299	0.67449	0.72458	0.87369	0.72296	0.04568	53.9352	1.81848	53.5701	53.4947	53.4936	53.4943	0.36505	0.44048	0.44157	0.44092	0.04568	55.8821	1.88473	55.4872	55.3462	55.3507	55.3473	0.3949	0.53586	0.53136	0.53473	0.03541	63.7689	1.83511	64.421	63.9358	63.9305
0.04588	58.0097	1.51358	57.6875	57.599	57.6026	57.5948	0.32214	0.41067	0.40706	0.41484	0.04588	56.7271	0.84021	55.7186	55.6724	55.523	55.6743	1.00859	1.05471	1.20412	1.0528	0.04588	53.4389	1.71911	53.4247	53.3535	53.3517	53.3528	0.01415	0.0854	0.08718	0.08613	0.04588	55.77	1.79539	55.333	55.1971	55.201	55.1985	0.43705	0.57293	0.56901	0.57147	0.03556	63.3507	1.8733	64.3172	63.8373	63.8325
0.04608	57.8372	1.38257	57.5198	57.4357	57.439	57.4321	0.31747	0.40154	0.39825	0.40518	0.04608	56.2548	0.8805	55.5583	55.5161	55.3666	55.5183	0.69646	0.73867	0.88821	0.7365	0.04608	53.5757	1.75156	53.2788	53.2117	53.2095	53.2107	0.29684	0.36395	0.36619	0.36496	0.04608	55.1726	1.83499	55.1783	55.0474	55.051	55.0492	-0.00572	0.12512	0.12155	0.12334	0.03571	63.708	1.85587	64.2134	63.7389	63.7341
0.04629	57.6016	1.64423	57.3513	57.2717	57.275	57.2685	0.25024	0.3299	0.32658	0.33303	0.04629	55.395	0.78584	55.3974	55.3591	55.2099	55.3615	-0.00242	0.03593	0.18504	0.03349	0.04629	53.5054	1.77928	53.1323	53.0693	53.0671	53.068	0.3731	0.43612	0.43829	0.43739	0.04629	55.2891	1.41342	55.0229	54.8971	54.9008	54.8991	0.26623	0.39207	0.38832	0.38998	0.03586	63.5936	1.61514	64.1096	63.6404	63.6352
0.04649	57.2623	1.543	57.1829	57.1077	57.1108	57.105	0.07939	0.15463	0.15149	0.15726	0.04649	55.3496	0.73984	55.2365	55.202	55.0529	55.2047	0.11308	0.14755	0.29661	0.14484	0.04649	53.2191	1.85893	52.9857	52.9268	52.9244	52.9253	0.23338	0.29231	0.29472	0.29385	0.04649	54.8065	2.03992	54.8675	54.7467	54.7504	54.7491	-0.06098	0.05987	0.05614	0.05747	0.03601	63.7813	1.87037	64.0057	63.5418	63.5364
0.04669	57.1846	1.46709	57.0145	56.9436	56.9464	56.9415	0.17016	0.24099	0.23822	0.24311	0.04669	55.7184	0.81942	55.0755	55.045	54.8958	55.0479	0.64281	0.6734	0.82259	0.67043	0.04669	53.2591	1.80763	52.8392	52.7844	52.7815	52.7825	0.41994	0.47477	0.47762	0.47658	0.04669	54.7158	1.80604	54.7121	54.5963	54.5997	54.599	0.00368	0.11954	0.11612	0.11682	0.03616	63.4663	2.34715	63.9002	63.4417	63.4373
0.04689	56.8513	1.47261	56.846	56.7796	56.7817	56.778	0.00526	0.07169	0.06959	0.07329	0.04689	55.6332	0.77739	54.9146	54.8879	54.7384	54.8911	0.71859	0.74531	0.89481	0.74209	0.04689	52.7962	1.89836	52.6926	52.6419	52.6383	52.6398	0.10357	0.15431	0.1579	0.15639	0.04689	54.6447	1.87054	54.5568	54.4459	54.4487	54.4489	0.08791	0.19877	0.19598	0.19574	0.03631	63.411	1.68069	63.7946	63.3415	63.3377
0.04709	56.7693	1.42326	56.6771	56.6151	56.6168	56.614	0.09215	0.1542	0.15248	0.15531	0.04709	55.2482	0.83856	54.7532	54.7304	54.5807	54.7338	0.49499	0.51788	0.66755	0.51439	0.04709	52.9858	1.57956	52.5456	52.4989	52.495	52.4966	0.44014	0.48683	0.49077	0.48918	0.04709	54.9254	2.08657	54.4009	54.295	54.2976	54.2984	0.52449	0.63039	0.62782	0.62705	0.03646	63.4066	1.86584	63.6891	63.2413	63.2379
0.04729	56.4929	1.44092	56.5076	56.4499	56.4517	56.4493	-0.01472	0.04302	0.0412	0.04363	0.04729	55.1587	0.7828	54.5913	54.5722	54.4228	54.5759	0.56748	0.58659	0.73597	0.58285	0.04729	52.5903	1.5565	52.398	52.3553	52.3513	52.3527	0.19225	0.23495	0.23897	0.23755	0.04729	53.9793	1.82807	54.2445	54.1435	54.1462	54.1471	-0.26515	-0.16415	-0.16686	-0.16779	0.03661	63.0661	1.9408	63.5835	63.1411	63.1379
0.04749	56.3772	1.63647	56.3381	56.2847	56.2863	56.2846	0.03905	0.09248	0.09086	0.0926	0.04749	54.3705	0.79861	54.4293	54.4139	54.2649	54.4179	-0.0588	-0.04344	0.10563	-0.04743	0.04749	52.0993	1.834	52.2504	52.2117	52.2075	52.2089	-0.15115	-0.11245	-0.10823	-0.10959	0.04749	54.1944	1.84884	54.0881	53.992	53.9945	53.9959	0.10633	0.20242	0.19988	0.19848	0.03675	62.491	2.02463	63.4779	63.0409	63.0377
0.04769	56.1738	1.24514	56.1686	56.1195	56.1207	56.1198	0.00518	0.0543	0.05308	0.05393	0.04769	54.3679	0.5773	54.2673	54.2557	54.1064	54.26	0.10054	0.11211	0.26144	0.10789	0.04769	52.2963	1.64429	52.1028	52.0681	52.0635	52.065	0.19345	0.22814	0.23275	0.23126	0.04769	54.0312	1.98779	53.9316	53.8404	53.8427	53.8447	0.09964	0.19083	0.18855	0.18659	0.0369	63.0329	1.59574	63.3724	62.9407	62.9373
0.04789	55.7317	1.28399	55.9991	55.9543	55.9549	55.9552	-0.26736	-0.22255	-0.22316	-0.22341	0.04789	53.9556	0.74235	54.1053	54.0975	53.948	54.102	-0.14973	-0.14192	0.00764	-0.1464	0.04789	52.0434	1.85881	51.9552	51.9245	51.9192	51.9211	0.08825	0.11895	0.12425	0.12233	0.04789	54.038	1.65147	53.7752	53.6889	53.6906	53.6934	0.26281	0.34909	0.34738	0.34455	0.03705	62.801	1.57703	63.2663	62.8399	62.8366
0.04809	55.7852	1.42437	55.8292	55.7886	55.7889	55.79	-0.04396	-0.00341	-0.00368	-0.00476	0.04809	53.8815	0.79807	53.943	53.9389	53.7893	53.9436	-0.06146	-0.05738	0.09216	-0.0621	0.04809	51.5583	1.77804	51.8072	51.7804	51.7748	51.7768	-0.24891	-0.22216	-0.21653	-0.21853	0.04809	53.7403	1.68563	53.6183	53.5369	53.5384	53.5417	0.12195	0.20337	0.20186	0.19854	0.0372	62.813	1.90966	63.159	62.7381	62.7357
0.04829	55.4916	1.39126	55.6587	55.6224	55.6227	55.6242	-0.16712	-0.13078	-0.1311	-0.1326	0.04829	53.5617	0.76416	53.78	53.7796	53.6303	53.7846	-0.21838	-0.21798	-0.06869	-0.22293	0.04829	51.8163	1.89387	51.6586	51.6358	51.6301	51.6319	0.15768	0.18053	0.1862	0.1844	0.04829	53.798	1.73145	53.4609	53.3843	53.3859	53.3894	0.3371	0.41371	0.41211	0.40859	0.03735	62.6857	1.7763	63.0518	62.6362	62.6343
0.04849	55.4856	1.39476	55.4883	55.4561	55.4563	55.4584	-0.00269	0.02944	0.02928	0.02716	0.04849	54.1515	0.81965	53.6172	53.6204	53.4712	53.6256	0.53433	0.53108	0.68031	0.52589	0.04849	51.5408	1.53472	51.5101	51.4911	51.4853	51.487	0.03073	0.04967	0.05549	0.05379	0.04849	53.5032	2.16187	53.3035	53.2317	53.2332	53.2371	0.19967	0.27148	0.26999	0.26607	0.0375	62.4272	1.73555	62.9446	62.5343	62.5329
0.04869	55.6257	1.32002	55.3178	55.2899	55.2896	55.2927	0.30785	0.33579	0.33608	0.33303	0.04869	53.4864	0.70285	53.4542	53.4612	53.312	53.4666	0.03221	0.0253	0.17446	0.01987	0.04869	51.4581	1.87627	51.3615	51.3465	51.3402	51.3421	0.09662	0.11167	0.11793	0.11604	0.04869	53.362	1.89036	53.1461	53.0791	53.0803	53.0848	0.21586	0.28286	0.28169	0.27717	0.03765	62.4031	1.75623	62.8373	62.4325	62.4311
0.04889	55.1113	1.60309	55.1474	55.1236	55.1228	55.1269	-0.03606	-0.01233	-0.01149	-0.01555	0.04889	53.3318	0.84837	53.2913	53.3019	53.1525	53.3076	0.04046	0.02987	0.17931	0.02421	0.04889	51.4455	1.66575	51.2129	51.2018	51.1949	51.1972	0.23253	0.24368	0.25058	0.24829	0.04889	52.8086	1.60956	52.9887	52.9265	52.9273	52.9325	-0.18017	-0.11798	-0.11874	-0.12395	0.0378	62.0784	2.05999	62.7301	62.3306	62.3293
0.04909	54.7441	1.58187	54.9766	54.957	54.9558	54.9607	-0.23248	-0.2129	-0.21173	-0.21659	0.04909	52.8066	0.78352	53.128	53.1422	52.9927	53.1482	-0.32139	-0.33561	-0.18609	-0.3415	0.04909	51.2049	1.95246	51.064	51.0567	51.0495	51.0519	0.14085	0.14815	0.15537	0.15301	0.04909	52.7217	1.73261	52.831	52.7735	52.774	52.7798	-0.1093	-0.05186	-0.05233	-0.05811	0.03795	62.1941	1.47777	62.6229	62.2288	62.227
0.04929	54.7198	1.26724	54.8053	54.7898	54.7886	54.7939	-0.08546	-0.06997	-0.06878	-0.07411	0.04929	53.4511	0.85056	52.9643	52.9821	52.8328	52.9882	0.48674	0.46898	0.61822	0.46286	0.04929	51.0539	1.54092	50.9146	50.9111	50.9038	50.906	0.13927	0.14278	0.15009	0.14787	0.04929	52.3983	1.73555	52.6727	52.62	52.6206	52.6265	-0.27444	-0.2217	-0.22231	-0.22823	0.0381	62.1009	1.81501	62.5146	62.1259	62.1245
0.04949	54.907	1.54092	54.634	54.6226	54.6213	54.6272	0.27301	0.28441	0.28571	0.27982	0.04949	53.14	0.70016	52.8006	52.8219	52.6728	52.8282	0.33943	0.3181	0.46726	0.31177	0.04949	50.8779	1.60503	50.7652	50.7655	50.758	50.7602	0.1127	0.11241	0.11991	0.11773	0.04949	52.6518	1.63806	52.5145	52.4665	52.4669	52.4733	0.13726	0.18531	0.18486	0.17851	0.03825	62.1531	1.83134	62.4058	62.0224	62.0218
0.04969	54.6619	1.40239	54.4627	54.4554	54.4537	54.4605	0.19916	0.20648	0.2082	0.20145	0.04969	52.5081	0.6927	52.6369	52.6617	52.5127	52.6683	-0.1288	-0.15368	-0.00461	-0.16023	0.04969	50.6198	1.53437	50.6158	50.6199	50.612	50.6143	0.00398	-0.0001	0.00779	0.00545	0.04969	52.4991	1.70447	52.3563	52.3129	52.3131	52.32	0.14285	0.18619	0.18601	0.17912	0.0384	62.1516	1.51532	62.297	61.919	61.9191
0.04989	54.2254	1.78672	54.2915	54.2882	54.286	54.2937	-0.06608	-0.06284	-0.06061	-0.06833	0.04989	52.4151	0.80058	52.4731	52.5016	52.3522	52.5084	-0.05808	-0.0865	0.06285	-0.09327	0.04989	50.6773	1.51727	50.4664	50.4743	50.4659	50.4685	0.21093	0.20306	0.21144	0.20885	0.04989	52.3819	1.97033	52.198	52.1594	52.1591	52.1667	0.18391	0.22255	0.22284	0.21521	0.03855	61.7955	1.84227	62.1882	61.8156	61.8159
0.05009	54.3308	1.68691	54.1199	54.1207	54.1181	54.1266	0.2109	0.2101	0.21268	0.20418	0.05009	53.4343	0.76594	52.3091	52.341	52.1916	52.348	1.12525	1.09331	1.24275	1.08634	0.05009	50.7209	1.56893	50.3167	50.3283	50.3195	50.3223	0.40424	0.39263	0.40141	0.39864	0.05009	52.4807	1.84475	52.0395	52.0055	52.005	52.0131	0.4412	0.4752	0.47567	0.4676	0.0387	61.9109	1.96343	62.0793	61.7121	61.7125
0.05029	54.0293	1.35062	53.9479	53.9527	53.9501	53.959	0.08137	0.07661	0.07917	0.07025	0.05029	51.6958	0.75817	52.1447	52.18	52.031	52.1872	-0.44885	-0.48421	-0.33514	-0.4914	0.05029	50.1544	1.52575	50.1665	50.1818	50.173	50.1756	-0.01215	-0.02744	-0.01863	-0.02121	0.05029	52.4007	1.8804	51.8805	51.8511	51.8506	51.8589	0.52017	0.54958	0.55007	0.54173	0.03885	61.6092	1.66424	61.9705	61.6086	61.6089
0.05049	53.8937	1.50469	53.7759	53.7847	53.7819	53.7914	0.11777	0.10905	0.11181	0.10227	0.05049	52.9716	0.7451	51.9802	52.019	51.8702	52.0264	0.99137	0.95257	1.10145	0.94516	0.05049	50.4434	1.5349	50.0164	50.0353	50.0264	50.0289	0.42699	0.40803	0.41697	0.41448	0.05049	51.8795	1.70721	51.7215	51.6967	51.6961	51.7048	0.15793	0.18276	0.18337	0.17465	0.039	61.5051	1.73334	61.8617	61.5052	61.505
0.05069	53.5153	1.51266	53.604	53.6167	53.6136	53.6239	-0.08867	-0.10136	-0.0983	-0.10857	0.05069	51.8138	0.7663	51.8158	51.8581	51.7092	51.8657	-0.00204	-0.04428	0.10461	-0.05187	0.05069	50.1245	1.59326	49.8662	49.8889	49.8795	49.8822	0.25831	0.23567	0.24505	0.24234	0.05069	51.2693	1.82296	51.5626	51.5423	51.5415	51.5507	-0.29325	-0.273	-0.27217	-0.28137	0.03915	61.2906	1.7315	61.7515	61.4003	61.4009
0.05089	53.6928	1.29732	53.432	53.4487	53.4451	53.4563	0.26086	0.2442	0.24775	0.23656	0.05089	52.0166	0.76585	51.6514	51.6971	51.548	51.7049	0.36516	0.3195	0.46857	0.31169	0.05089	49.8624	1.55294	49.7161	49.7424	49.7325	49.7355	0.14629	0.11997	0.12988	0.12686	0.05089	51.8355	1.57876	51.4036	51.3879	51.3867	51.3966	0.43185	0.44751	0.44876	0.43889	0.03929	61.5338	1.57838	61.6411	61.2954	61.2966
0.05109	53.0854	1.46359	53.2598	53.2803	53.2765	53.2884	-0.17432	-0.19487	-0.19106	-0.20293	0.05109	51.4706	0.75767	51.4867	51.5357	51.3866	51.5438	-0.01607	-0.06512	0.08398	-0.07313	0.05109	49.4661	1.80536	49.5656	49.5956	49.5854	49.5885	-0.09952	-0.12947	-0.11928	-0.12236	0.05109	51.3168	1.54993	51.2444	51.2332	51.2318	51.2421	0.07247	0.08361	0.08503	0.07474	0.03944	61.1075	1.59319	61.5308	61.1904	61.1923
0.05129	52.8903	1.41874	53.0872	53.1116	53.1077	53.1201	-0.19694	-0.22132	-0.21742	-0.22979	0.05129	51.6077	0.82473	51.3217	51.374	51.2253	51.3822	0.28598	0.23363	0.38238	0.22543	0.05129	49.4763	1.6456	49.4149	49.4484	49.4381	49.441	0.06149	0.02799	0.03825	0.0353	0.05129	51.045	1.63141	51.0848	51.0781	51.0767	51.0872	-0.03974	-0.03306	-0.03166	-0.04217	0.03959	61.0794	1.93408	61.4205	61.0855	61.0875
0.05149	53.0237	1.34905	52.9147	52.9429	52.9388	52.9518	0.109	0.08078	0.08487	0.07191	0.05149	51.5324	0.81441	51.1567	51.2123	51.0636	51.2207	0.37576	0.3201	0.46887	0.31171	0.05149	49.5852	1.46704	49.2641	49.3011	49.2907	49.2936	0.32113	0.28408	0.29451	0.29159	0.05149	51.4609	1.85819	50.9252	50.923	50.9214	50.9323	0.53571	0.53793	0.53951	0.52858	0.03974	61.0725	1.83692	61.3102	60.9805	60.9825
0.05169	53.1123	1.44725	52.7421	52.7742	52.7697	52.7835	0.37022	0.33816	0.34264	0.32889	0.05169	51.0904	0.80633	50.9917	51.0506	50.9019	51.0592	0.09877	0.0398	0.18858	0.03123	0.05169	49.1694	1.67513	49.1133	49.1539	49.1431	49.1462	0.05615	0.01554	0.02634	0.02326	0.05169	50.8876	1.62039	50.7656	50.7679	50.766	50.7774	0.12196	0.11971	0.12157	0.11013	0.03989	60.8345	1.75471	61.1999	60.8755	60.8773
0.0519	52.4049	1.43863	52.5696	52.6055	52.6006	52.6151	-0.16466	-0.20055	-0.19568	-0.21023	0.0519	51.2002	0.85178	50.8267	50.8889	50.7401	50.8977	0.37352	0.31126	0.46005	0.30248	0.0519	49.1823	1.55371	48.9625	49.0067	48.9954	48.9988	0.21979	0.17562	0.1869	0.18355	0.0519	50.6818	2.0035	50.606	50.6127	50.6105	50.6226	0.07574	0.06903	0.07127	0.05921	0.04004	60.6115	1.81506	61.0892	60.7702	60.7718
0.0521	52.5421	1.26304	52.3968	52.4365	52.4313	52.4466	0.14533	0.10568	0.11085	0.0956	0.0521	50.9263	0.82744	50.6614	50.727	50.5782	50.7359	0.2649	0.19938	0.34809	0.19043	0.0521	49.0463	1.55015	48.8115	48.8591	48.8476	48.851	0.23484	0.18718	0.19871	0.19531	0.0521	50.9039	2.0816	50.4462	50.4573	50.4549	50.4674	0.45773	0.44663	0.44904	0.43657	0.04019	60.7723	1.86155	60.9774	60.6638	60.6664
0.0523	52.1203	1.30049	52.2238	52.2672	52.2619	52.2776	-0.10355	-0.14689	-0.14162	-0.15735	0.0523	50.5217	0.78086	50.496	50.5646	50.4162	50.5738	0.02577	-0.04292	0.10556	-0.05203	0.0523	49.0301	1.70476	48.6602	48.7112	48.6997	48.7029	0.36998	0.31889	0.33043	0.32721	0.0523	50.418	1.84828	50.2861	50.3015	50.2991	50.3118	0.13186	0.11643	0.11888	0.10615	0.04034	60.4836	2.17949	60.8657	60.5574	60.5605
0.0525	51.9169	1.31547	52.0508	52.0979	52.0924	52.1087	-0.13393	-0.18097	-0.17551	-0.19181	0.0525	50.3978	0.76956	50.3305	50.4023	50.2539	50.4116	0.06736	-0.00451	0.14392	-0.01381	0.0525	48.1531	1.61845	48.5088	48.5633	48.5516	48.5548	-0.35571	-0.41023	-0.39849	-0.40172	0.0525	50.3281	1.60648	50.126	50.1458	50.1433	50.1563	0.2021	0.18233	0.18482	0.17183	0.04049	60.6097	1.80593	60.7539	60.4511	60.4545
0.0527	52.1454	1.30449	51.8778	51.9286	51.9228	51.9398	0.26753	0.21679	0.22255	0.20557	0.0527	50.1342	0.78596	50.165	50.24	50.0916	50.2495	-0.03083	-0.10589	0.04252	-0.11535	0.0527	48.7514	1.5439	48.3575	48.4154	48.4034	48.4067	0.39395	0.336	0.34805	0.34471	0.0527	50.2748	1.6265	49.9659	49.99	49.9873	50.0007	0.30888	0.28478	0.28751	0.27406	0.04064	60.4684	1.80731	60.6422	60.3447	60.3482
0.0529	51.9801	1.34809	51.7048	51.7593	51.7531	51.7709	0.27529	0.22086	0.22702	0.20926	0.0529	50.313	0.73407	49.9995	50.0777	49.9294	50.0874	0.31353	0.23531	0.38367	0.22566	0.0529	48.1415	1.58789	48.2062	48.2676	48.255	48.2587	-0.06464	-0.12602	-0.11346	-0.11712	0.0529	50.1462	1.63541	49.8058	49.8343	49.8312	49.8452	0.34036	0.31193	0.315	0.30099	0.04079	60.8322	1.94416	60.5305	60.2383	60.2418
0.0531	51.6339	1.5964	51.5317	51.5897	51.5833	51.6017	0.10228	0.04423	0.05065	0.03226	0.0531	49.8621	0.72041	49.8339	49.9152	49.7669	49.925	0.02821	-0.05311	0.09515	-0.06292	0.0531	48.3494	1.46658	48.0547	48.1194	48.1066	48.1103	0.29478	0.23004	0.24283	0.23913	0.0531	49.4958	1.88516	49.6456	49.6782	49.6749	49.6894	-0.14973	-0.18242	-0.17908	-0.19359	0.04094	60.2745	1.75633	60.4187	60.1319	60.1352
0.0533	51.5718	1.44691	51.3583	51.4199	51.4135	51.4323	0.21348	0.15188	0.15832	0.13955	0.0533	50.0378	0.72223	49.668	49.7524	49.6043	49.7624	0.36975	0.28539	0.43347	0.27542	0.0533	48.4298	1.51432	47.9029	47.9709	47.9581	47.9617	0.5269	0.45887	0.47169	0.46813	0.0533	49.9329	1.45325	49.4851	49.5219	49.5186	49.5333	0.44783	0.41095	0.41429	0.39958	0.04109	59.8842	1.70052	60.3062	60.0247	60.0282
0.0535	51.4249	1.34691	51.185	51.2501	51.2435	51.2628	0.23987	0.17472	0.18137	0.16203	0.0535	49.434	0.68841	49.5022	49.5896	49.4417	49.5997	-0.06825	-0.15565	-0.00774	-0.16577	0.0535	47.9037	1.63885	47.7511	47.8225	47.8094	47.813	0.15261	0.08128	0.09433	0.09072	0.0535	49.7194	1.73098	49.3246	49.3656	49.3622	49.3772	0.39483	0.35375	0.35719	0.34218	0.04124	60.2178	2.11193	60.1932	59.917	59.9211
0.0537	50.7689	1.30733	51.0117	51.0804	51.0734	51.0934	-0.24274	-0.31145	-0.30448	-0.32449	0.0537	49.1881	0.70492	49.3364	49.4268	49.2789	49.4371	-0.14824	-0.23867	-0.09076	-0.24896	0.0537	47.584	1.46069	47.5994	47.674	47.6607	47.6644	-0.01541	-0.09004	-0.07675	-0.08042	0.0537	49.354	1.54358	49.1641	49.2093	49.2057	49.2211	0.18997	0.1447	0.14834	0.13292	0.04139	60.2023	1.80853	60.0801	59.8092	59.8139
0.0539	51.0088	1.22836	50.8383	50.9106	50.9033	50.924	0.17044	0.09819	0.10547	0.08478	0.0539	48.6605	0.6756	49.1705	49.264	49.1161	49.2744	-0.51002	-0.60348	-0.45556	-0.61392	0.0539	47.6893	1.47113	47.4476	47.5255	47.5118	47.5157	0.24171	0.1638	0.17752	0.17359	0.0539	49.238	1.61717	49.0036	49.053	49.0491	49.065	0.23444	0.18498	0.18892	0.17299	0.04154	59.5962	1.766	59.967	59.7015	59.7066
0.0541	50.9455	1.41044	50.6649	50.7406	50.7331	50.7544	0.28066	0.20493	0.21245	0.19118	0.0541	48.9687	0.6878	49.0046	49.101	48.9533	49.1116	-0.03584	-0.13226	0.01547	-0.14285	0.0541	47.5538	1.46756	47.2957	47.3768	47.3629	47.3669	0.25812	0.17698	0.1909	0.18694	0.0541	48.9176	1.77747	48.8429	48.8965	48.8923	48.9087	0.07467	0.02109	0.02531	0.0089	0.04169	59.4059	1.79956	59.854	59.5937	59.5989
0.0543	50.9718	1.34404	50.4913	50.5705	50.5628	50.5846	0.48042	0.40129	0.40896	0.3872	0.0543	49.0962	0.7321	48.8385	48.9378	48.7903	48.9485	0.25769	0.15838	0.30591	0.14764	0.0543	47.2081	1.59095	47.1436	47.2279	47.2138	47.2178	0.06453	-0.01976	-0.00568	-0.00963	0.0543	48.8128	1.53727	48.6822	48.7398	48.7356	48.7522	0.13063	0.073	0.07718	0.06062	0.04183	59.8787	1.64012	59.7409	59.486	59.4909
0.0545	50.5218	1.35477	50.3178	50.4003	50.3924	50.4147	0.20404	0.12151	0.12943	0.10709	0.0545	48.9804	0.8027	48.6724	48.7746	48.6273	48.7855	0.30794	0.20573	0.35307	0.19487	0.0545	47.148	1.32534	46.9915	47.0789	47.0647	47.0686	0.15649	0.06904	0.08328	0.07934	0.0545	48.5025	1.7651	48.5214	48.583	48.5787	48.5956	-0.01884	-0.08052	-0.07618	-0.09309	0.04198	59.6851	1.50265	59.6278	59.3783	59.383
0.0547	50.3616	1.45131	50.1442	50.2302	50.222	50.2449	0.21735	0.13142	0.13959	0.11667	0.0547	48.671	0.65189	48.5063	48.6114	48.4641	48.6225	0.16462	0.05953	0.20684	0.0485	0.0547	46.9306	1.46401	46.8394	46.93	46.9155	46.9195	0.09121	0.00061	0.0151	0.01106	0.0547	48.6417	1.46647	48.3606	48.4263	48.4218	48.4391	0.2811	0.21538	0.21988	0.20262	0.04213	59.3888	1.69888	59.5136	59.2694	59.2748
0.0549	50.1521	1.30171	49.9707	50.06	50.0516	50.0751	0.18143	0.09211	0.10052	0.07702	0.0549	48.5222	0.68866	48.3403	48.4482	48.301	48.4594	0.18191	0.07393	0.2212	0.06275	0.0549	46.9707	1.4315	46.6873	46.781	46.7662	46.7704	0.28344	0.18969	0.20453	0.2003	0.0549	48.1683	1.89467	48.1998	48.2696	48.2647	48.2825	-0.03148	-0.10125	-0.0964	-0.1142	0.04228	59.0267	1.9558	59.3993	59.1604	59.1664
0.0551	50.183	1.1449	49.7971	49.8897	49.8811	49.9051	0.38589	0.29325	0.30188	0.27784	0.0551	48.5144	0.64411	48.1741	48.2849	48.1378	48.2962	0.34027	0.22948	0.3766	0.21818	0.0551	46.9853	1.64956	46.5351	46.6319	46.6169	46.6211	0.4502	0.35337	0.36838	0.36415	0.0551	48.1675	1.70731	48.0389	48.1126	48.1076	48.1258	0.12858	0.05484	0.05988	0.04171	0.04243	58.9781	1.63975	59.285	59.0513	59.0577
0.0553	49.7926	1.45743	49.6234	49.7193	49.7105	49.735	0.16912	0.07324	0.08206	0.05752	0.0553	47.9025	0.81416	48.0079	48.1214	47.9744	48.1329	-0.10536	-0.21889	-0.0719	-0.23032	0.0553	46.6209	1.66602	46.3827	46.4826	46.4675	46.4717	0.23813	0.13829	0.15337	0.14921	0.0553	48.2463	1.70497	47.8779	47.9556	47.9505	47.9689	0.3684	0.29076	0.29582	0.27746	0.04258	58.9914	1.75887	59.1707	58.9423	58.9489
0.0555	49.4053	1.20187	49.4498	49.5489	49.5399	49.5649	-0.04454	-0.14366	-0.13465	-0.15969	0.0555	47.8847	0.79024	47.8417	47.958	47.8111	47.9695	0.04302	-0.07324	0.07363	-0.08479	0.0555	46.2565	1.45681	46.2304	46.3332	46.318	46.3222	0.02607	-0.07677	-0.06152	-0.0657	0.0555	47.9493	1.70627	47.7169	47.7985	47.7933	47.812	0.23236	0.15083	0.15601	0.13736	0.04273	59.3516	1.87709	59.0564	58.8333	58.84
0.0557	49.5179	1.40696	49.2761	49.3785	49.3692	49.3948	0.24178	0.13942	0.14872	0.12308	0.0557	47.9911	0.71861	47.6755	47.7945	47.6477	47.8062	0.31557	0.19656	0.34331	0.18488	0.0557	46.3894	1.5612	46.0781	46.1839	46.1684	46.1727	0.31136	0.20551	0.22103	0.21673	0.0557	47.8145	1.75415	47.556	47.6414	47.636	47.655	0.25852	0.17309	0.17849	0.15945	0.04288	58.7165	1.76077	58.9421	58.7243	58.7307
0.0559	49.4428	1.33674	49.1025	49.2081	49.1986	49.2247	0.34036	0.23475	0.24424	0.2181	0.0559	47.6308	0.73446	47.5093	47.631	47.4844	47.6428	0.12154	-0.0002002	0.14643	-0.01201	0.0559	46.0988	1.54296	45.9257	46.0346	46.0188	46.0232	0.17306	0.06421	0.08	0.07558	0.0559	47.5135	1.7234	47.395	47.4843	47.4787	47.4981	0.11846	0.02914	0.03476	0.01533	0.04303	59.1382	1.84917	58.8275	58.615	58.6214
0.0561	49.1103	1.46577	48.9288	49.0376	49.0279	49.0545	0.18149	0.07273	0.08243	0.05578	0.0561	47.3387	0.68887	47.3431	47.4675	47.321	47.4794	-0.00437	-0.12877	0.01765	-0.14069	0.0561	45.6253	1.6079	45.7733	45.8851	45.8691	45.8736	-0.14798	-0.25976	-0.24375	-0.24825	0.0561	47.1552	1.59496	47.234	47.3271	47.3213	47.3411	-0.07874	-0.17187	-0.16606	-0.18585	0.04318	58.9065	1.71421	58.7121	58.5048	58.5118
0.0563	49.2495	1.38497	48.7552	48.867	48.8571	48.8843	0.49426	0.38242	0.39236	0.36519	0.0563	47.3651	0.68557	47.1768	47.3038	47.1575	47.3158	0.18826	0.06128	0.20757	0.04925	0.0563	45.8118	1.3705	45.6208	45.7355	45.7194	45.7238	0.19095	0.07631	0.0924	0.08795	0.0563	47.4985	1.69054	47.0729	47.1698	47.1639	47.1839	0.42558	0.3287	0.33459	0.31457	0.04333	58.6237	1.71579	58.5966	58.3946	58.4021
0.0565	48.5624	1.24433	48.5816	48.6965	48.6864	48.714	-0.01917	-0.13408	-0.12401	-0.1516	0.0565	46.9901	0.65311	47.0106	47.1401	46.994	47.1523	-0.02049	-0.15004	-0.00389	-0.16218	0.0565	45.2849	1.41691	45.4684	45.5859	45.5696	45.5741	-0.1835	-0.30099	-0.28473	-0.28921	0.0565	46.6236	1.51929	46.9119	47.0125	47.0064	47.0267	-0.2883	-0.38891	-0.38285	-0.40319	0.04348	58.4126	1.81937	58.4811	58.2844	58.2923
0.0567	48.4721	1.17667	48.4079	48.5259	48.5156	48.5437	0.06413	-0.05386	-0.04355	-0.07166	0.0567	47.407	0.73548	46.8443	46.9765	46.8306	46.9887	0.56265	0.43052	0.57637	0.41827	0.0567	45.5553	1.66883	45.3159	45.4362	45.4198	45.4243	0.23943	0.11908	0.13552	0.13099	0.0567	47.1737	1.67115	46.7508	46.8551	46.849	46.8696	0.4229	0.31855	0.32468	0.30411	0.04363	58.2233	1.70843	58.3657	58.1742	58.1823
0.0569	48.5153	1.25489	48.2343	48.3554	48.3448	48.3734	0.28101	0.15994	0.17049	0.14185	0.0569	47.3496	0.65959	46.6781	46.8128	46.6671	46.8252	0.67145	0.53674	0.68246	0.52438	0.0569	45.4945	1.55166	45.1634	45.2866	45.2699	45.2746	0.33105	0.20785	0.22456	0.21989	0.0569	47.0604	1.56982	46.5897	46.6978	46.6914	46.7124	0.47071	0.36262	0.36903	0.34803	0.04378	58.2332	1.38178	58.2502	58.064	58.072
0.0571	48.4514	1.40961	48.0607	48.1848	48.174	48.2031	0.39065	0.26659	0.27736	0.24823	0.0571	46.7362	0.75468	46.5119	46.6491	46.5036	46.6616	0.22426	0.08705	0.23261	0.0746	0.0571	45.0734	1.51505	45.0109	45.1369	45.12	45.1247	0.06246	-0.06351	-0.04663	-0.05135	0.0571	46.6953	1.49859	46.4287	46.5404	46.5339	46.5551	0.26659	0.15485	0.16136	0.14011	0.04393	58.3314	1.85197	58.1347	57.9538	57.9616
0.05731	48.2416	1.37949	47.8872	48.0142	48.0032	48.0328	0.35442	0.22745	0.23842	0.20884	0.05731	46.2604	0.63646	46.3458	46.4854	46.34	46.4979	-0.08538	-0.22501	-0.07966	-0.23756	0.05731	45.0583	1.4273	44.8584	44.9871	44.9701	44.9748	0.19991	0.07124	0.0882	0.08353	0.05731	46.2507	1.56731	46.2676	46.3829	46.3763	46.3978	-0.01698	-0.13229	-0.12565	-0.14717	0.04408	58.2711	1.63254	58.0187	57.843	57.8509
0.05751	47.7676	1.30864	47.7137	47.8436	47.8325	47.8624	0.05387	-0.076	-0.06494	-0.09488	0.05751	46.5233	0.65621	46.1796	46.3217	46.1763	46.3343	0.34365	0.2016	0.34694	0.18895	0.05751	44.9702	1.42025	44.7059	44.8372	44.8201	44.8248	0.26434	0.13298	0.15011	0.14539	0.05751	46.2368	1.70954	46.1066	46.2255	46.2187	46.2405	0.13026	0.01138	0.01814	-0.00364	0.04423	57.9006	1.6341	57.9022	57.7316	57.7402
0.05771	47.5144	1.20759	47.5402	47.673	47.6617	47.6921	-0.02574	-0.15852	-0.14726	-0.17765	0.05771	46.4544	0.74142	46.0135	46.1579	46.0128	46.1707	0.44099	0.29653	0.44165	0.28379	0.05771	44.3911	1.28175	44.5533	44.6874	44.6701	44.6749	-0.1622	-0.29627	-0.27896	-0.28374	0.05771	46.3477	1.5053	45.9455	46.068	46.0611	46.0832	0.40212	0.27967	0.28656	0.26451	0.04437	58.0513	1.78929	57.7856	57.6203	57.6293
0.05791	47.251	1.2297	47.3667	47.5024	47.4909	47.5217	-0.11562	-0.25131	-0.23985	-0.2707	0.05791	45.6949	0.74059	45.8473	45.9942	45.8493	46.007	-0.15239	-0.29928	-0.15436	-0.31211	0.05791	44.5738	1.59429	44.4008	44.5376	44.5201	44.5249	0.17296	0.0362	0.05368	0.04885	0.05791	45.9086	1.57841	45.7845	45.9105	45.9034	45.9258	0.1241	-0.00192	0.0052	-0.01721	0.04452	57.8312	1.76216	57.6691	57.5089	57.5182
0.05811	47.3208	1.45128	47.1933	47.3318	47.3201	47.3514	0.12755	-0.01096	0.00073	-0.03059	0.05811	46.1252	0.66207	45.6812	45.8305	45.6857	45.8434	0.44393	0.29473	0.43946	0.28181	0.05811	44.5124	1.39109	44.2483	44.3877	44.37	44.3749	0.26404	0.12467	0.14236	0.13742	0.05811	46.0313	1.44355	45.6235	45.753	45.7458	45.7684	0.40775	0.27824	0.28546	0.26282	0.04467	57.4274	1.81954	57.5525	57.3976	57.407
0.05831	46.7575	1.1613	47.02	47.1613	47.1494	47.1811	-0.2625	-0.40374	-0.39189	-0.42361	0.05831	45.4215	0.69159	45.5153	45.6668	45.5222	45.6797	-0.0938	-0.24526	-0.10071	-0.25826	0.05831	44.165	1.36025	44.0958	44.2377	44.22	44.2249	0.06916	-0.07274	-0.05499	-0.05988	0.05831	45.6055	1.85503	45.4626	45.5955	45.5881	45.611	0.14292	0.01001	0.01741	-0.00553	0.04482	57.4711	1.60523	57.436	57.2863	57.2957
0.05851	46.6163	1.41548	46.8467	46.9907	46.9787	47.0108	-0.23044	-0.37442	-0.36241	-0.39452	0.05851	45.5424	0.68931	45.3493	45.503	45.3587	45.5161	0.19305	0.03935	0.1837	0.02626	0.05851	44.1383	1.33395	43.9434	44.0878	44.0699	44.0748	0.1949	0.05047	0.06838	0.06343	0.05851	45.7557	1.42656	45.3017	45.438	45.4305	45.4536	0.454	0.31768	0.32516	0.30203	0.04497	57.231	1.90517	57.3195	57.1749	57.1841
0.05871	46.7415	1.38639	46.6735	46.8202	46.808	46.8405	0.06804	-0.07866	-0.0665	-0.099	0.05871	45.6654	0.68023	45.1834	45.3393	45.1951	45.3525	0.48206	0.32611	0.47029	0.31295	0.05871	44.0742	1.54835	43.7909	43.9379	43.9198	43.9248	0.2833	0.13633	0.1544	0.1494	0.05871	45.3119	1.55546	45.1407	45.2805	45.2728	45.2962	0.17116	0.03145	0.0391	0.01567	0.04512	57.2255	1.78797	57.2021	57.0628	57.0723
0.05891	46.7055	1.3062	46.5002	46.6496	46.6373	46.6702	0.2053	0.05586	0.06818	0.03528	0.05891	45.5971	0.68739	45.0174	45.1756	45.0318	45.1888	0.57974	0.42155	0.56535	0.40832	0.05891	43.7995	1.65981	43.6384	43.7879	43.7697	43.7748	0.1611	0.0116	0.02983	0.02477	0.05891	45.2407	1.8753	44.9798	45.1229	45.1152	45.1388	0.2609	0.11778	0.12551	0.10188	0.04527	57.1708	1.93068	57.0846	56.9504	56.9605
0.05911	46.2696	1.56369	46.3271	46.4792	46.4666	46.5	-0.0575	-0.20958	-0.19701	-0.23037	0.05911	44.8019	0.68148	44.8516	45.0119	44.8683	45.0252	-0.04967	-0.21005	-0.06635	-0.22333	0.05911	43.4941	1.50477	43.486	43.638	43.6196	43.6247	0.00805	-0.14389	-0.12552	-0.13063	0.05911	44.8685	1.52542	44.819	44.9654	44.9575	44.9814	0.04954	-0.09688	-0.08895	-0.11289	0.04542	57.3285	1.77567	56.9671	56.838	56.8484
0.05931	46.1482	1.27353	46.1542	46.3088	46.296	46.3298	-0.00595	-0.16059	-0.14779	-0.18159	0.05931	45.2034	0.62766	44.6859	44.8484	44.7049	44.8617	0.51755	0.3551	0.49855	0.34174	0.05931	43.6805	1.47946	43.3337	43.488	43.4695	43.4746	0.34682	0.19252	0.21102	0.20587	0.05931	44.9927	1.58618	44.6583	44.8079	44.7999	44.8241	0.33443	0.18478	0.19283	0.16867	0.04557	56.6088	1.67929	56.8495	56.7256	56.7364
0.05951	46.2581	1.16555	45.9812	46.1384	46.1255	46.1596	0.27686	0.11967	0.13259	0.09846	0.05951	44.7368	0.55823	44.5202	44.6848	44.5414	44.6982	0.21654	0.05202	0.19539	0.0386	0.05951	43.3968	1.56775	43.1814	43.338	43.3194	43.3246	0.21544	0.05876	0.0774	0.07221	0.05951	44.8903	1.53612	44.4976	44.6505	44.6423	44.6667	0.39276	0.23988	0.24805	0.22367	0.04572	57.0176	1.86083	56.732	56.6132	56.6239
0.05971	45.5798	1.24277	45.8083	45.968	45.955	45.9895	-0.22849	-0.38824	-0.37519	-0.40965	0.05971	44.5558	0.69059	44.3546	44.5211	44.378	44.5346	0.20127	0.03467	0.1778	0.02118	0.05971	43.0469	1.43327	43.029	43.1881	43.1694	43.1745	0.01791	-0.14113	-0.12246	-0.1276	0.05971	44.4166	1.58308	44.3369	44.493	44.4847	44.5093	0.07967	-0.07643	-0.06815	-0.09275	0.04587	56.6602	1.87773	56.6145	56.5008	56.5114
0.05991	45.6131	1.41269	45.6354	45.7977	45.7845	45.8193	-0.02225	-0.18455	-0.17138	-0.20617	0.05991	44.1048	0.65661	44.1889	44.3576	44.2148	44.3711	-0.08412	-0.2528	-0.1101	-0.26634	0.05991	43.1838	1.46054	42.8767	43.0381	43.0193	43.0245	0.30713	0.14573	0.16453	0.15935	0.05991	44.4878	1.46852	44.1762	44.3355	44.3271	44.3519	0.31164	0.15231	0.16071	0.13589	0.04602	56.6781	1.82175	56.4969	56.3883	56.3989
0.06011	45.3138	1.17793	45.4627	45.6274	45.6141	45.6493	-0.14891	-0.31366	-0.30032	-0.33548	0.06011	44.1984	0.6215	44.0234	44.1941	44.0515	44.2077	0.17496	0.0043	0.14687	-0.0093	0.06011	43.0155	1.32713	42.7245	42.8882	42.8692	42.8745	0.29101	0.12733	0.1463	0.14103	0.06011	44.3598	1.39314	44.0156	44.1781	44.1695	44.1946	0.34416	0.18171	0.1903	0.1652	0.04617	56.4507	1.66778	56.3784	56.275	56.2861
0.06031	45.2345	1.1678	45.2902	45.4573	45.4438	45.4793	-0.05566	-0.22279	-0.20925	-0.24478	0.06031	44.1208	0.62858	43.8581	44.0307	43.8883	44.0443	0.26263	0.09005	0.23242	0.07642	0.06031	42.667	1.37161	42.5724	42.7383	42.7192	42.7245	0.09457	-0.0713	-0.05224	-0.05753	0.06031	44.0636	1.56968	43.8552	44.0207	44.012	44.0373	0.20832	0.04282	0.05157	0.02623	0.04632	56.4622	1.65899	56.26	56.1617	56.1732
0.06051	45.3154	1.24197	45.1177	45.2872	45.2735	45.3094	0.19769	0.02819	0.04192	0.00601	0.06051	43.8072	0.65295	43.6928	43.8673	43.7252	43.881	0.1143	-0.06017	0.08198	-0.07386	0.06051	42.4587	1.36777	42.4203	42.5883	42.5692	42.5745	0.03838	-0.12968	-0.11053	-0.11584	0.06051	43.6603	1.54689	43.6949	43.8634	43.8545	43.8801	-0.03453	-0.20308	-0.19418	-0.21975	0.04647	56.3757	1.93971	56.1416	56.0483	56.0602
0.06071	45.1158	1.24154	44.9453	45.1171	45.1033	45.1395	0.17059	-0.00128	0.01254	-0.02364	0.06071	43.7389	0.66285	43.5276	43.7039	43.562	43.7177	0.21132	0.03494	0.17688	0.02122	0.06071	42.7347	1.29558	42.2682	42.4385	42.4192	42.4245	0.46654	0.29628	0.31553	0.3102	0.06071	43.9592	1.4944	43.5345	43.706	43.6971	43.7228	0.42479	0.2532	0.26215	0.23644	0.04662	56.063	1.69174	56.0232	55.935	55.9468
0.06091	44.7652	1.25227	44.7728	44.947	44.9331	44.9696	-0.00759	-0.18183	-0.16792	-0.20438	0.06091	43.2981	0.65415	43.3623	43.5405	43.399	43.5543	-0.06414	-0.24239	-0.10086	-0.25618	0.06091	42.4861	1.27489	42.1161	42.2885	42.2692	42.2745	0.37	0.19755	0.21689	0.21154	0.06091	43.5601	1.50516	43.3741	43.5487	43.5397	43.5655	0.18601	0.01138	0.02038	-0.00546	0.04676	55.859	1.63409	55.9047	55.8216	55.8336
0.06111	44.9733	1.31788	44.6006	44.7771	44.7631	44.7998	0.3727	0.19619	0.21021	0.17348	0.06111	43.7915	0.61761	43.1973	43.3773	43.236	43.3912	0.59425	0.4142	0.55551	0.40038	0.06111	42.1667	1.27905	41.9642	42.1387	42.1193	42.1247	0.2025	0.02796	0.04738	0.04202	0.06111	43.3766	1.51508	43.2139	43.3915	43.3823	43.4084	0.16269	-0.01489	-0.0057	-0.0318	0.04691	55.6795	1.79663	55.7863	55.7083	55.7202
0.06131	44.3499	1.30626	44.4287	44.6074	44.5931	44.6302	-0.07874	-0.25743	-0.24315	-0.2803	0.06131	42.8889	0.63361	43.0325	43.2143	43.073	43.2281	-0.14362	-0.3254	-0.18417	-0.33925	0.06131	41.7836	1.34481	41.8124	41.989	41.9694	41.9748	-0.02884	-0.2054	-0.18584	-0.19128	0.06131	43.4692	1.52104	43.0539	43.2344	43.225	43.2513	0.41527	0.23484	0.2442	0.21786	0.04706	55.5725	1.76597	55.6675	55.5946	55.6066
0.06151	44.5056	1.22919	44.2568	44.4376	44.4231	44.4607	0.24884	0.06797	0.08251	0.04495	0.06151	43.1401	0.66872	42.8677	43.0512	42.9102	43.0651	0.27245	0.08896	0.22992	0.07507	0.06151	41.9829	1.59032	41.6606	41.8392	41.8195	41.825	0.32231	0.14373	0.16343	0.1579	0.06151	42.9542	1.46592	42.8939	43.0772	43.0678	43.0943	0.06027	-0.12303	-0.11359	-0.14008	0.04721	55.4966	1.56008	55.5483	55.4803	55.4927
0.06171	44.2119	1.18364	44.0848	44.2679	44.2533	44.2911	0.12707	-0.05599	-0.04139	-0.07917	0.06171	43.1665	0.65625	42.7029	42.8881	42.7476	42.902	0.46359	0.27837	0.41888	0.26446	0.06171	41.6361	1.30085	41.5088	41.6894	41.6697	41.6752	0.12727	-0.05333	-0.03359	-0.0391	0.06171	43.0825	1.54541	42.734	42.9201	42.9106	42.9372	0.34858	0.16243	0.17194	0.14531	0.04736	55.7483	1.88653	55.429	55.3661	55.3789
0.06191	44.0549	1.15513	43.9129	44.0982	44.0836	44.1215	0.14203	-0.04321	-0.02865	-0.06654	0.06191	42.8812	0.69217	42.5381	42.7251	42.5848	42.739	0.34309	0.15612	0.29638	0.1422	0.06191	41.3217	1.51032	41.3571	41.5397	41.5199	41.5254	-0.0354	-0.21802	-0.19824	-0.20373	0.06191	43.021	1.47817	42.574	42.763	42.7534	42.7802	0.44698	0.25797	0.26756	0.24079	0.04751	55.5303	1.73429	55.3098	55.2519	55.265
0.06211	43.7753	1.21066	43.7414	43.9287	43.9139	43.9522	0.03394	-0.15337	-0.13859	-0.17685	0.06211	42.817	0.68402	42.3736	42.5622	42.4222	42.5762	0.44332	0.25475	0.39478	0.24079	0.06211	41.197	1.44238	41.2055	41.39	41.3702	41.3757	-0.00853	-0.19305	-0.17321	-0.17872	0.06211	42.4065	1.46335	42.4143	42.606	42.5963	42.6233	-0.00774	-0.1995	-0.18976	-0.21674	0.04766	55.4814	1.58422	55.1906	55.1376	55.1509
0.06231	43.8499	1.16357	43.5701	43.7594	43.7444	43.783	0.27976	0.09045	0.10546	0.06685	0.06231	42.3578	0.68264	42.2094	42.3995	42.2597	42.4135	0.14838	-0.04171	0.09809	-0.05569	0.06231	41.5438	1.31476	41.0541	41.2405	41.2205	41.2261	0.48963	0.30327	0.32328	0.31765	0.06231	42.5818	1.46092	42.2548	42.4492	42.4393	42.4665	0.327	0.13257	0.1425	0.11528	0.04781	55.1812	1.92903	55.0714	55.0234	55.0366
0.06251	43.4407	1.14699	43.3988	43.5901	43.575	43.6139	0.04183	-0.14947	-0.13434	-0.17321	0.06251	42.0493	0.64008	42.0452	42.2369	42.0973	42.2509	0.00406	-0.18759	-0.04799	-0.20157	0.06251	40.9447	1.41551	40.9028	41.091	41.0709	41.0766	0.0419	-0.1463	-0.12622	-0.13188	0.06251	42.7316	1.66072	42.0953	42.2924	42.2824	42.3098	0.63628	0.43918	0.4492	0.42185	0.04796	55.3076	1.72843	54.9521	54.9092	54.9223
0.06271	43.216	1.19055	43.2276	43.4209	43.4056	43.4447	-0.01156	-0.20486	-0.1896	-0.22872	0.06271	42.3777	0.67798	41.881	42.0742	41.935	42.0882	0.49673	0.30354	0.44272	0.28954	0.06271	41.1228	1.36068	40.7514	40.9415	40.9214	40.927	0.37138	0.18134	0.20139	0.19581	0.06271	41.9026	1.39609	41.9358	42.1356	42.1255	42.153	-0.03326	-0.23303	-0.22292	-0.25041	0.04811	55.2548	1.62412	54.8323	54.7944	54.8077
0.06292	43.3338	1.08717	43.0563	43.2516	43.2364	43.2756	0.27748	0.0822	0.09739	0.0582	0.06292	41.8431	0.72091	41.7168	41.9115	41.7728	41.9256	0.12625	-0.06847	0.0703	-0.08248	0.06292	41.067	1.3296	40.6001	40.7919	40.7719	40.7774	0.46691	0.27504	0.29506	0.28955	0.06292	42.4468	1.55367	41.7764	41.9788	41.9687	41.9962	0.67046	0.46803	0.47813	0.4506	0.04826	54.9187	1.50861	54.7124	54.6793	54.6932
0.06312	42.66	1.25013	42.8855	43.0826	43.0673	43.1067	-0.22545	-0.42262	-0.40728	-0.44673	0.06312	41.3454	0.66687	41.553	41.7492	41.6107	41.7632	-0.20763	-0.40377	-0.26529	-0.41778	0.06312	40.5157	1.30378	40.449	40.6426	40.6224	40.628	0.06669	-0.12691	-0.10674	-0.11237	0.06312	41.4123	1.50174	41.6172	41.8222	41.812	41.8397	-0.20498	-0.40997	-0.39975	-0.42744	0.04841	54.8204	1.65093	54.5924	54.5643	54.5784
0.06332	43.0834	1.10427	42.715	42.9139	42.8983	42.9381	0.36841	0.16945	0.18507	0.14523	0.06332	41.7961	0.68567	41.3895	41.587	41.4486	41.601	0.40662	0.20912	0.34751	0.1951	0.06332	40.6062	1.28917	40.2981	40.4933	40.4731	40.4788	0.3081	0.11285	0.1331	0.12742	0.06332	41.7857	1.56636	41.4584	41.6658	41.6554	41.6833	0.32738	0.11992	0.13033	0.10242	0.04856	54.9531	1.92265	54.4725	54.4492	54.4636
0.06352	42.5814	0.97587	42.5444	42.7452	42.7294	42.7695	0.03693	-0.16383	-0.14802	-0.18815	0.06352	41.0252	0.61934	41.226	41.4248	41.2867	41.4388	-0.20075	-0.3996	-0.26149	-0.41361	0.06352	40.2867	1.27499	40.1472	40.3441	40.3238	40.3295	0.13949	-0.05742	-0.03709	-0.04282	0.06352	41.6095	1.47675	41.2995	41.5094	41.4989	41.5269	0.31006	0.10012	0.11062	0.08259	0.04871	54.5383	1.83659	54.3525	54.3342	54.3486
0.06372	42.3793	1.14999	42.3739	42.5765	42.5607	42.6009	0.00534	-0.19721	-0.18142	-0.22164	0.06372	41.0317	0.60084	41.0624	41.2627	41.125	41.2766	-0.03076	-0.23098	-0.09331	-0.24497	0.06372	40.142	1.44797	39.9963	40.1949	40.1746	40.1803	0.1457	-0.05286	-0.03255	-0.03823	0.06372	41.43	1.59644	41.1406	41.353	41.3424	41.3706	0.28942	0.07702	0.0876	0.05945	0.04886	54.5536	1.61044	54.2325	54.2192	54.2334
0.06392	42.17	1.17863	42.2034	42.4078	42.3921	42.4323	-0.03339	-0.23774	-0.22206	-0.26227	0.06392	40.5243	0.62571	40.8989	41.1005	40.9633	41.1145	-0.37467	-0.57621	-0.43901	-0.59023	0.06392	40.1936	1.32276	39.8455	40.0457	40.0254	40.031	0.34811	0.1479	0.16819	0.16256	0.06392	41.236	1.55048	40.9817	41.1966	41.186	41.2142	0.2543	0.03942	0.04999	0.02182	0.04901	54.5353	1.71047	54.1125	54.1041	54.1184
0.06412	42.1732	1.10971	42.0334	42.2395	42.2236	42.2641	0.13976	-0.06628	-0.05042	-0.09089	0.06412	40.8999	0.68039	40.7359	40.9387	40.8017	40.9527	0.16402	-0.03878	0.09813	-0.05278	0.06412	39.8241	1.4107	39.6949	39.8967	39.8764	39.882	0.12919	-0.07257	-0.05226	-0.05789	0.06412	40.9442	1.34999	40.8232	41.0404	41.0298	41.0581	0.12094	-0.09629	-0.08564	-0.11391	0.04916	54.4083	1.63495	53.9919	53.9883	54.0029
0.06432	42.2045	1.14606	41.8638	42.0714	42.0553	42.0961	0.34069	0.13306	0.14915	0.10836	0.06432	40.9168	0.68196	40.5731	40.7771	40.6402	40.791	0.34371	0.13976	0.27661	0.12578	0.06432	39.5937	1.17673	39.5447	39.7479	39.7274	39.7332	0.04906	-0.15416	-0.13368	-0.13947	0.06432	40.6793	1.32645	40.665	40.8845	40.8736	40.9022	0.01433	-0.20518	-0.19426	-0.22282	0.0493	54.214	1.70483	53.8713	53.8726	53.8875
0.06452	41.8582	1.12858	41.6941	41.9033	41.887	41.9281	0.1641	-0.04513	-0.0288	-0.06991	0.06452	41.0254	0.66838	40.4104	40.6155	40.4789	40.6294	0.615	0.40988	0.54651	0.39592	0.06452	39.6577	1.42024	39.3944	39.599	39.5785	39.5844	0.26334	0.05866	0.07921	0.07336	0.06452	40.8962	1.5113	40.5068	40.7286	40.7176	40.7462	0.38938	0.16759	0.17859	0.14995	0.04945	54.0628	1.87465	53.7507	53.7568	53.7721
0.06472	41.7737	1.18319	41.5244	41.7353	41.719	41.7601	0.24928	0.03845	0.05472	0.01359	0.06472	40.3685	0.65598	40.2476	40.4539	40.3177	40.4678	0.12087	-0.08541	0.05079	-0.09935	0.06472	39.3568	1.48388	39.2441	39.4502	39.4297	39.4355	0.11271	-0.09345	-0.07292	-0.07873	0.06472	40.5064	1.39014	40.3486	40.5727	40.5616	40.5903	0.15783	-0.06623	-0.05516	-0.08389	0.0496	53.6652	1.66587	53.6301	53.641	53.6564
0.06492	41.5449	1.11752	41.3548	41.5672	41.5511	41.5921	0.19008	-0.02235	-0.00623	-0.04728	0.06492	40.3035	0.64193	40.0849	40.2923	40.1567	40.3062	0.2186	0.01117	0.14679	-0.00277	0.06492	39.3151	1.42859	39.0938	39.3014	39.281	39.2867	0.2213	0.01368	0.03409	0.02842	0.06492	40.3085	1.31572	40.1904	40.4168	40.4058	40.4344	0.11804	-0.10829	-0.09734	-0.12596	0.04975	53.6212	1.57822	53.5095	53.5252	53.5407
0.06512	41.3315	1.19741	41.1857	41.3996	41.3833	41.4246	0.14585	-0.06806	-0.05176	-0.09306	0.06512	40.1033	0.69968	39.9226	40.1311	39.9959	40.145	0.18071	-0.02779	0.10745	-0.0417	0.06512	39.2234	1.34416	38.9439	39.1529	39.1324	39.1381	0.27952	0.07055	0.09101	0.08529	0.06512	40.35	1.43871	40.0327	40.2612	40.2501	40.2788	0.31729	0.0888	0.09986	0.07112	0.0499	53.6641	1.89465	53.3889	53.4095	53.425
0.06532	40.962	1.22807	41.017	41.2323	41.2157	41.2573	-0.05501	-0.27032	-0.25373	-0.29537	0.06532	40.0121	0.7128	39.7608	39.9702	39.8351	39.9841	0.25138	0.04193	0.17706	0.02806	0.06532	38.9046	1.24805	38.7942	39.0045	38.9839	38.9898	0.11034	-0.09991	-0.07931	-0.08518	0.06532	40.0761	1.21062	39.8752	40.1058	40.0945	40.1235	0.20081	-0.02975	-0.01845	-0.04742	0.05005	53.5671	1.5636	53.2681	53.2935	53.3091
0.06552	41.1144	1.09094	40.8483	41.065	41.0482	41.0901	0.26619	0.04948	0.06625	0.02437	0.06552	39.6968	0.61298	39.5989	39.8093	39.6745	39.8231	0.09797	-0.11244	0.02239	-0.12629	0.06552	38.9024	1.29755	38.6446	38.8561	38.8355	38.8414	0.25781	0.04628	0.06693	0.06102	0.06552	39.8304	1.42249	39.7178	39.9504	39.939	39.9681	0.1126	-0.12003	-0.10859	-0.1377	0.0502	53.3263	1.47953	53.1469	53.1771	53.193
0.06572	40.989	1.21694	40.6796	40.8977	40.881	40.9228	0.30939	0.09129	0.10795	0.06613	0.06572	39.5492	0.60519	39.437	39.6484	39.514	39.6622	0.11222	-0.09915	0.03522	-0.11297	0.06572	38.9861	1.18726	38.495	38.7078	38.6872	38.6931	0.49113	0.27833	0.29893	0.29307	0.06572	40.17	1.34214	39.5604	39.7951	39.7837	39.8128	0.60961	0.37491	0.3863	0.35724	0.05035	53.4072	1.70303	53.0258	53.0606	53.0768
0.06592	40.6193	1.15064	40.5108	40.7304	40.7138	40.7556	0.10846	-0.11105	-0.0945	-0.13626	0.06592	39.0033	0.60394	39.2751	39.4875	39.3536	39.5012	-0.2718	-0.48416	-0.35025	-0.49793	0.06592	38.6428	1.59706	38.3454	38.5594	38.539	38.5447	0.29747	0.08339	0.10383	0.09812	0.06592	39.4282	1.43799	39.4029	39.6397	39.6284	39.6574	0.0253	-0.21148	-0.20015	-0.22914	0.0505	53.3601	1.70997	52.9046	52.9442	52.9607
0.06612	40.352	1.06102	40.3428	40.5635	40.5469	40.5888	0.00926	-0.21153	-0.19489	-0.23678	0.06612	39.4508	0.60691	39.1138	39.327	39.1935	39.3407	0.33703	0.12381	0.25734	0.11007	0.06612	38.4468	1.26176	38.1962	38.4114	38.391	38.3967	0.25063	0.03539	0.05581	0.05012	0.06612	39.4461	1.36676	39.246	39.4848	39.4733	39.5024	0.20007	-0.03865	-0.02719	-0.0563	0.05065	52.9826	1.92288	52.7835	52.8278	52.8443
0.06632	40.4665	1.10479	40.1751	40.3971	40.3801	40.4223	0.29143	0.06946	0.08641	0.04418	0.06632	39.053	0.59546	38.9529	39.1668	39.0334	39.1805	0.10017	-0.1138	0.01964	-0.12751	0.06632	38.3023	1.29701	38.0473	38.2636	38.243	38.2489	0.25501	0.03869	0.0593	0.0534	0.06632	39.1539	1.2554	39.0895	39.33	39.3184	39.3477	0.06446	-0.17613	-0.16448	-0.19376	0.0508	52.8291	1.56469	52.6623	52.7114	52.7279
0.06652	39.9014	1.09968	40.0074	40.2306	40.2135	40.2559	-0.10604	-0.32921	-0.31213	-0.35452	0.06652	38.5291	0.62235	38.7919	39.0067	38.8737	39.0204	-0.26284	-0.47759	-0.34458	-0.49125	0.06652	38.2232	1.61407	37.8984	38.1158	38.0952	38.1011	0.32478	0.10737	0.12798	0.12206	0.06652	39.1076	1.3059	38.9329	39.1754	39.1636	39.193	0.17467	-0.06779	-0.05604	-0.0854	0.05095	52.9021	1.76852	52.5411	52.5949	52.6114
0.06672	39.7916	1.35185	39.8397	40.0641	40.0471	40.0894	-0.04818	-0.27255	-0.25555	-0.29789	0.06672	38.8206	0.70477	38.631	38.8465	38.7139	38.8601	0.18963	-0.0259	0.10667	-0.03951	0.06672	38.1699	1.47932	37.7495	37.968	37.9475	37.9533	0.4204	0.20191	0.22241	0.21659	0.06672	38.7957	1.43972	38.7763	39.0206	39.0089	39.0382	0.01934	-0.22499	-0.21325	-0.24258	0.0511	52.6575	1.77645	52.4197	52.4781	52.4948
0.06692	39.6958	1.24485	39.672	39.8976	39.8808	39.923	0.02379	-0.20178	-0.18496	-0.22714	0.06692	38.1867	0.63123	38.4701	38.6864	38.5544	38.6999	-0.28334	-0.49963	-0.36768	-0.5132	0.06692	37.688	1.26582	37.6006	37.8202	37.7999	37.8055	0.08742	-0.13215	-0.11186	-0.11749	0.06692	38.8189	1.45911	38.6197	38.8659	38.8543	38.8835	0.19916	-0.04703	-0.0354	-0.0646	0.05125	52.8498	1.49598	52.298	52.3611	52.3782
0.06712	39.7082	1.07384	39.5051	39.7317	39.7147	39.7571	0.20315	-0.02349	-0.00648	-0.04887	0.06712	38.2943	0.61134	38.3098	38.5267	38.395	38.5402	-0.01543	-0.2324	-0.10073	-0.2459	0.06712	37.727	1.4906	37.4522	37.6728	37.6524	37.6581	0.27474	0.0542	0.07458	0.06884	0.06712	38.9098	1.41661	38.4637	38.7117	38.6999	38.7292	0.44607	0.19814	0.20991	0.1806	0.0514	52.2892	1.63804	52.1764	52.2441	52.2616
0.06732	39.5499	1.00227	39.3385	39.5662	39.5489	39.5915	0.21134	-0.01629	0.00096	-0.04167	0.06732	38.0696	0.6043	38.1499	38.3674	38.2359	38.3809	-0.08032	-0.29784	-0.16632	-0.31129	0.06732	37.6307	1.32949	37.3042	37.5256	37.5051	37.511	0.32655	0.10512	0.12561	0.11973	0.06732	38.2954	1.43681	38.3081	38.5577	38.5457	38.5752	-0.01269	-0.26228	-0.25029	-0.27978	0.05155	52.4785	1.64595	52.0548	52.1271	52.1446
0.06752	39.4635	1.07632	39.172	39.4006	39.3832	39.426	0.29151	0.0629	0.08028	0.03751	0.06752	38.1959	0.60747	37.99	38.2081	38.0769	38.2215	0.2059	-0.01221	0.11898	-0.02561	0.06752	37.5551	1.25344	37.1561	37.3784	37.3579	37.3638	0.399	0.17668	0.19719	0.19126	0.06752	38.1967	1.40056	38.1525	38.4037	38.3916	38.4212	0.04426	-0.20698	-0.19488	-0.22446	0.0517	52.3288	1.81377	51.9331	52.0101	52.0277
0.06772	39.0192	1.22188	39.0054	39.235	39.2177	39.2604	0.01376	-0.21585	-0.19852	-0.24124	0.06772	37.9402	0.66836	37.8301	38.0488	37.9181	38.0621	0.11011	-0.10858	0.02212	-0.1219	0.06772	37.2189	1.36557	37.008	37.2312	37.2108	37.2167	0.2109	-0.0123	0.00813	0.00225	0.06772	38.2095	1.42964	37.9968	38.2497	38.2377	38.2672	0.2127	-0.0402	-0.02817	-0.05764	0.05184	51.9584	1.73399	51.8115	51.8931	51.9107
0.06792	38.9043	1.38392	38.8389	39.0695	39.0524	39.0949	0.0654	-0.1652	-0.14813	-0.1906	0.06792	37.9573	0.6099	37.6702	37.8894	37.7594	37.9027	0.28711	0.06783	0.19784	0.05456	0.06792	37.3058	1.31204	36.8599	37.084	37.0639	37.0695	0.4458	0.2217	0.24185	0.23622	0.06792	37.8386	1.581	37.8412	38.0958	38.0839	38.1131	-0.00258	-0.25714	-0.24529	-0.27454	0.05199	52.4419	1.56519	51.6899	51.7761	51.7936
0.06812	38.913	1.14359	38.6731	38.9045	38.8874	38.9299	0.23992	0.00846	0.02559	-0.01693	0.06812	37.7739	0.68026	37.511	37.7307	37.601	37.7439	0.26295	0.04324	0.17294	0.03003	0.06812	37.0045	1.29507	36.7124	36.9373	36.9171	36.9228	0.29207	0.06721	0.08741	0.08169	0.06812	37.8851	1.50038	37.6862	37.9423	37.9303	37.9596	0.19892	-0.05716	-0.0452	-0.07452	0.05214	51.9771	1.43998	51.5679	51.6587	51.6766
0.06832	38.7016	1.14524	38.5077	38.74	38.7225	38.7653	0.19388	-0.03837	-0.02089	-0.06374	0.06832	37.4078	0.6599	37.3522	37.5723	37.4427	37.5854	0.0556	-0.16449	-0.03492	-0.17763	0.06832	37.0835	1.37271	36.5653	36.7908	36.7705	36.7764	0.5182	0.29264	0.31296	0.30708	0.06832	37.7091	1.34475	37.5316	37.7891	37.7768	37.8064	0.17757	-0.07997	-0.06767	-0.09727	0.05229	51.8239	1.76346	51.4459	51.5411	51.5593
0.06853	38.5575	1.0444	38.3424	38.5754	38.5578	38.6008	0.21508	-0.01795	-0.00033	-0.0433	0.06853	37.3882	0.64992	37.1934	37.4139	37.2846	37.4269	0.19474	-0.02573	0.10353	-0.03878	0.06853	36.6015	1.40686	36.4181	36.6443	36.624	36.6299	0.18341	-0.04285	-0.02251	-0.02845	0.06853	37.8032	1.46255	37.3769	37.6359	37.6236	37.6532	0.42623	0.16724	0.17956	0.14999	0.05244	51.7385	1.53239	51.3238	51.4237	51.4421
0.06873	38.3471	1.13466	38.1771	38.4109	38.3934	38.4362	0.17007	-0.06375	-0.04628	-0.08907	0.06873	36.739	0.65294	37.0346	37.2555	37.1269	37.2685	-0.29568	-0.51653	-0.38796	-0.52953	0.06873	36.2424	1.28506	36.2709	36.4978	36.4777	36.4835	-0.02846	-0.2554	-0.23525	-0.24105	0.06873	37.1641	1.24433	37.2223	37.4827	37.4704	37.4999	-0.05821	-0.31864	-0.3063	-0.33584	0.05259	51.5327	1.68047	51.2018	51.3062	51.3248
0.06893	38.1376	1.11509	38.0117	38.2463	38.2291	38.2716	0.12585	-0.10875	-0.09153	-0.13406	0.06893	36.939	0.71996	36.8759	37.0971	36.9692	37.11	0.06308	-0.15814	-0.03023	-0.17106	0.06893	36.556	1.40017	36.1237	36.3514	36.3315	36.3371	0.43231	0.20467	0.22454	0.21898	0.06893	37.5559	1.52347	37.0677	37.3296	37.3175	37.3467	0.48823	0.22635	0.23842	0.2092	0.05274	51.2118	1.58998	51.0798	51.1886	51.2073
0.06913	37.9511	1.10132	37.8472	38.0824	38.0651	38.1077	0.10396	-0.13129	-0.11395	-0.15657	0.06913	36.8974	0.62755	36.7178	36.9393	36.8117	36.9522	0.1796	-0.04188	0.08579	-0.05473	0.06913	36.1059	1.28377	35.9772	36.2054	36.1855	36.1911	0.12879	-0.09942	-0.07955	-0.08516	0.06913	37.2999	1.21007	36.9138	37.1769	37.1648	37.194	0.38613	0.12293	0.13508	0.10585	0.05289	51.1418	1.83944	50.9578	51.0712	51.0898
0.06933	37.798	1.24919	37.6831	37.919	37.9013	37.9442	0.11485	-0.12098	-0.1033	-0.14621	0.06933	36.158	0.5967	36.5603	36.7819	36.6545	36.7947	-0.40231	-0.62397	-0.49651	-0.63673	0.06933	35.9494	1.21979	35.831	36.0597	36.0396	36.0455	0.11841	-0.11029	-0.09023	-0.09609	0.06933	36.9868	1.26634	36.7602	37.0247	37.0122	37.0417	0.22657	-0.03786	-0.0254	-0.05488	0.05304	51.3622	1.63402	50.8357	50.9535	50.9723
0.06953	37.3975	1.0294	37.5191	37.7555	37.7378	37.7807	-0.12156	-0.35797	-0.34026	-0.38315	0.06953	36.4476	0.60907	36.4027	36.6245	36.4975	36.6372	0.04495	-0.1769	-0.04984	-0.18957	0.06953	35.7829	1.2679	35.6848	35.9139	35.8939	35.8998	0.09816	-0.13104	-0.11099	-0.11689	0.06953	37.0911	1.36802	36.6067	36.8724	36.8598	36.8893	0.48442	0.21875	0.23132	0.20181	0.05319	51.0727	1.63782	50.7133	50.8356	50.8546
0.06973	37.5762	1.08173	37.355	37.592	37.5744	37.6172	0.22111	-0.01588	0.00176	-0.04102	0.06973	36.256	0.65568	36.2451	36.4671	36.3407	36.4797	0.01088	-0.21116	-0.08469	-0.22375	0.06973	35.6965	1.22746	35.5385	35.7682	35.7484	35.7541	0.15794	-0.07176	-0.05193	-0.05767	0.06973	36.9926	1.39475	36.4532	36.7201	36.7076	36.737	0.53938	0.27248	0.28495	0.2556	0.05334	50.9883	1.69382	50.591	50.7177	50.7368
0.06993	37.5513	1.07899	37.191	37.4286	37.4113	37.4537	0.36025	0.12269	0.13996	0.09759	0.06993	36.7013	0.6771	36.0875	36.3097	36.184	36.3222	0.61378	0.39155	0.51726	0.37905	0.06993	35.6462	1.27387	35.3923	35.6225	35.603	35.6085	0.2539	0.02371	0.04323	0.03774	0.06993	36.6416	1.40068	36.2996	36.5678	36.5556	36.5846	0.34199	0.07385	0.08603	0.05704	0.05349	50.8899	1.57842	50.4687	50.5998	50.6191
0.07013	37.041	1.12095	37.0278	37.2658	37.2485	37.2909	0.01316	-0.22485	-0.20751	-0.2499	0.07013	35.7384	0.63377	35.9307	36.153	36.0276	36.1654	-0.19237	-0.41465	-0.28921	-0.42706	0.07013	35.2245	1.26893	35.2468	35.4773	35.4578	35.4634	-0.02224	-0.2528	-0.23326	-0.23883	0.07013	36.0635	1.17545	36.1469	36.4161	36.4037	36.4328	-0.08334	-0.35258	-0.34019	-0.36932	0.05364	50.8705	1.69938	50.3464	50.4818	50.5014
0.07033	36.8972	1.06936	36.8652	37.1035	37.0858	37.1285	0.03203	-0.20635	-0.18861	-0.23133	0.07033	36.0609	0.68376	35.7744	35.9967	35.8715	36.009	0.28652	0.06426	0.18947	0.05196	0.07033	35.3847	1.23672	35.1016	35.3325	35.3128	35.3186	0.28311	0.05225	0.07192	0.06615	0.07033	35.951	1.22423	35.9945	36.2648	36.2521	36.2814	-0.0435	-0.31376	-0.3011	-0.33041	0.05379	50.6721	1.58746	50.224	50.3639	50.3834
0.07053	36.9562	1.16647	36.7025	36.9412	36.9234	36.9661	0.25367	0.01492	0.03276	-0.00999	0.07053	35.8439	0.60854	35.6181	35.8404	35.7154	35.8526	0.22583	0.0036	0.12857	-0.00861	0.07053	35.1171	1.29945	34.9564	35.1876	35.1679	35.1738	0.16062	-0.07054	-0.05084	-0.0567	0.07053	36.0484	1.4588	35.8421	36.1134	36.1007	36.13	0.20625	-0.06503	-0.05232	-0.0816	0.05394	50.6492	1.58223	50.1017	50.246	50.2655
0.07073	36.7299	1.0918	36.5398	36.7789	36.7613	36.8038	0.19011	-0.04901	-0.03137	-0.07385	0.07073	36.1756	0.64353	35.4618	35.684	35.5597	35.6962	0.71382	0.4916	0.61597	0.47948	0.07073	35.1608	1.48559	34.8113	35.0427	35.0232	35.029	0.34952	0.11806	0.13759	0.13183	0.07073	36.1933	1.54419	35.6898	35.9621	35.9494	35.9786	0.50352	0.23121	0.24389	0.21473	0.05409	50.2671	1.69839	49.9792	50.1279	50.1475
0.07093	36.3077	1.16096	36.3771	36.6166	36.5994	36.6414	-0.06948	-0.30897	-0.29174	-0.33375	0.07093	35.3087	0.61621	35.3055	35.5277	35.4043	35.5397	0.0032	-0.21898	-0.09559	-0.23101	0.07093	34.9934	1.36595	34.6661	34.8978	34.8788	34.8841	0.32733	0.09557	0.11462	0.10927	0.07093	35.5893	1.35658	35.5374	35.8107	35.7984	35.8271	0.05188	-0.22144	-0.20911	-0.23785	0.05424	50.2491	1.75443	49.8567	50.0096	50.0296
0.07113	36.2954	1.07334	36.2154	36.4551	36.4377	36.4798	0.08	-0.15972	-0.14229	-0.18442	0.07113	35.2957	0.70826	35.1501	35.3721	35.2489	35.384	0.14565	-0.07639	0.0468	-0.08831	0.07113	34.7244	1.18149	34.5216	34.7536	34.7345	34.7399	0.2028	-0.02913	-0.01006	-0.0155	0.07113	35.5268	1.43336	35.3858	35.6601	35.6476	35.6764	0.14094	-0.13327	-0.12081	-0.14958	0.05438	50.5657	1.77003	49.7341	49.8913	49.9116
0.07133	36.2147	0.99483	36.0542	36.2941	36.2763	36.3187	0.16048	-0.0794	-0.06164	-0.10401	0.07133	35.418	0.59391	34.9951	35.2169	35.0939	35.2287	0.4229	0.20107	0.32407	0.18926	0.07133	34.5942	1.50185	34.3776	34.6096	34.5903	34.5961	0.21667	-0.01535	0.00394	-0.00182	0.07133	35.5773	1.29104	35.2347	35.5097	35.497	35.526	0.34261	0.06759	0.08033	0.05138	0.05453	50.0289	1.74104	49.6116	49.773	49.7934
0.07153	35.8641	1.0634	35.893	36.133	36.1152	36.1575	-0.02884	-0.26888	-0.25108	-0.2934	0.07153	35.5001	0.59033	34.8402	35.0618	34.9391	35.0735	0.6599	0.43829	0.56093	0.42659	0.07153	34.2757	1.07989	34.2335	34.4656	34.4464	34.4522	0.04219	-0.18993	-0.1707	-0.17647	0.07153	35.4719	1.30438	35.0836	35.3594	35.3466	35.3755	0.38834	0.11252	0.12535	0.09641	0.05468	49.8225	1.5498	49.489	49.6547	49.6752
0.07173	35.8422	0.96077	35.7317	35.9719	35.9543	35.9964	0.11047	-0.12974	-0.1121	-0.15417	0.07173	34.8165	0.6181	34.6852	34.9066	34.7847	34.9182	0.13137	-0.09002	0.03189	-0.10161	0.07173	34.2651	1.30377	34.0894	34.3217	34.3027	34.3083	0.17566	-0.05656	-0.0376	-0.04318	0.07173	35.0474	1.50993	34.9325	35.2091	35.1964	35.2251	0.11497	-0.16166	-0.14895	-0.17768	0.05483	49.7408	2.01672	49.3665	49.5365	49.557
0.07193	35.5808	1.00237	35.5705	35.8109	35.7937	35.8352	0.01024	-0.23013	-0.21295	-0.25447	0.07193	34.6145	0.59583	34.5302	34.7514	34.6304	34.7629	0.0843	-0.13686	-0.01586	-0.14835	0.07193	33.9291	1.34979	33.9454	34.1777	34.1591	34.1644	-0.01625	-0.24857	-0.22997	-0.23527	0.07193	34.8166	1.5405	34.7814	35.0588	35.0464	35.0747	0.03522	-0.24222	-0.22982	-0.25814	0.05498	49.3134	1.86333	49.2439	49.4182	49.4386
0.07213	35.8214	1.11967	35.4103	35.6507	35.6334	35.6749	0.41113	0.17074	0.18801	0.1465	0.07213	34.4944	0.56299	34.3762	34.597	34.4763	34.6084	0.11825	-0.10258	0.01814	-0.11395	0.07213	34.1001	1.33385	33.8021	34.0344	34.0158	34.0212	0.29799	0.0657	0.08427	0.07891	0.07213	35.0467	1.27302	34.6311	34.9092	34.8966	34.925	0.41564	0.13754	0.15013	0.12172	0.05513	49.6767	1.46222	49.1212	49.2997	49.3205
0.07233	35.3162	0.93499	35.2506	35.4909	35.4733	35.5151	0.0656	-0.17475	-0.15712	-0.19888	0.07233	34.2725	0.59408	34.2226	34.443	34.3224	34.4543	0.04985	-0.17055	-0.04988	-0.1818	0.07233	33.96	1.242	33.6592	33.8914	33.8726	33.8783	0.30078	0.0686	0.08737	0.08171	0.07233	34.8294	1.37987	34.4813	34.76	34.7471	34.7757	0.34809	0.0694	0.08227	0.05369	0.05528	49.5127	1.72434	48.9985	49.1811	49.202
0.07253	35.1393	1.03357	35.0909	35.3312	35.3135	35.3552	0.04843	-0.19187	-0.1742	-0.21589	0.07253	34.5127	0.61501	34.0691	34.2891	34.1688	34.3002	0.44366	0.22368	0.34392	0.21254	0.07253	33.5359	1.15232	33.5163	33.7484	33.7297	33.7354	0.01963	-0.21246	-0.19378	-0.19944	0.07253	34.4689	1.36375	34.3315	34.6107	34.5978	34.6263	0.13744	-0.14184	-0.1289	-0.15744	0.05543	49.5709	1.76936	48.8758	49.0626	49.0836
0.07273	34.9312	1.04163	34.9312	35.1714	35.1539	35.1953	0	-0.24026	-0.22273	-0.26417	0.07273	34.2906	0.69578	33.9156	34.1351	34.0156	34.1461	0.37508	0.15552	0.275	0.14451	0.07273	33.5642	1.26199	33.3734	33.6054	33.587	33.5925	0.19079	-0.04119	-0.02281	-0.02827	0.07273	34.3845	1.2083	34.1816	34.4615	34.4487	34.477	0.20287	-0.077	-0.06418	-0.09248	0.05558	49.0321	1.59098	48.7531	48.944	48.9652
0.07293	34.8195	1.12357	34.7715	35.0117	34.9947	35.0355	0.04799	-0.19221	-0.17524	-0.21601	0.07293	34.1136	0.64821	33.762	33.9811	33.8626	33.992	0.35164	0.1325	0.25101	0.12159	0.07293	33.3441	1.23963	33.2305	33.4624	33.4444	33.4496	0.11355	-0.11834	-0.10035	-0.1055	0.07293	34.0968	1.43727	34.0318	34.3123	34.2999	34.3277	0.06501	-0.21546	-0.20306	-0.23082	0.05573	49.1916	1.58932	48.6304	48.8255	48.8468
0.07313	34.5254	1.10447	34.6128	34.8528	34.8357	34.8765	-0.08747	-0.32749	-0.31034	-0.35116	0.07313	33.7489	0.57206	33.6095	33.828	33.7098	33.8388	0.13941	-0.07919	0.03905	-0.08994	0.07313	32.997	1.32428	33.0884	33.3201	33.3021	33.3073	-0.09142	-0.32307	-0.30509	-0.31034	0.07313	34.0963	1.22515	33.8829	34.1638	34.1513	34.1791	0.21337	-0.06755	-0.055	-0.08279	0.05588	48.998	1.69368	48.5077	48.7069	48.7284
0.07333	34.9	1.05983	34.4547	34.6945	34.677	34.718	0.44524	0.20547	0.22296	0.18193	0.07333	33.3065	0.61313	33.4574	33.6754	33.5572	33.686	-0.15086	-0.36884	-0.25064	-0.37949	0.07333	33.0468	1.26748	32.9468	33.1781	33.16	33.1655	0.10004	-0.13131	-0.11318	-0.11868	0.07333	34.1073	1.31452	33.7345	34.0158	34.0029	34.0309	0.37286	0.09157	0.10445	0.07644	0.05603	49.0411	1.4636	48.385	48.5883	48.6098
0.07353	34.4997	1.16619	34.2966	34.5361	34.5186	34.5595	0.20311	-0.03641	-0.01889	-0.05982	0.07353	33.4573	0.60109	33.3053	33.5227	33.4051	33.5332	0.15204	-0.06534	0.05228	-0.07584	0.07353	32.8659	1.23621	32.8051	33.0362	33.0181	33.0236	0.06083	-0.17022	-0.15215	-0.15769	0.07353	33.5742	1.11728	33.5861	33.8677	33.8548	33.8827	-0.0118	-0.29346	-0.28055	-0.30846	0.05618	48.3721	1.4565	48.2623	48.4696	48.4911
0.07373	34.3684	1.00477	34.1385	34.3778	34.3605	34.401	0.22987	-0.00939	0.00787	-0.03267	0.07373	33.3004	0.57147	33.1533	33.37	33.253	33.3804	0.14709	-0.06965	0.04738	-0.08004	0.07373	32.884	1.22829	32.6635	32.8942	32.8764	32.8818	0.22052	-0.01023	0.00758	0.00219	0.07373	33.6088	1.17898	33.4376	33.7197	33.7069	33.7345	0.17114	-0.1109	-0.09815	-0.12577	0.05633	48.5139	1.83106	48.1395	48.3508	48.3727
0.07393	34.3439	1.09387	33.9804	34.2194	34.2026	34.2425	0.36351	0.1245	0.14129	0.10135	0.07393	32.8949	0.6339	33.0012	33.2173	33.1012	33.2276	-0.10631	-0.32245	-0.20636	-0.3327	0.07393	32.9581	1.33426	32.5218	32.7522	32.735	32.7399	0.43625	0.2058	0.22305	0.21812	0.07393	33.8284	1.29063	33.2892	33.5716	33.5592	33.5863	0.53928	0.25687	0.26925	0.24212	0.05648	48.7486	1.51513	48.0167	48.2321	48.2541
0.07414	33.9636	1.14285	33.8234	34.062	34.0451	34.085	0.14024	-0.09837	-0.08147	-0.12138	0.07414	32.8968	0.57404	32.8502	33.0656	32.9499	33.0757	0.04663	-0.16875	-0.05306	-0.17887	0.07414	32.4684	1.13958	32.381	32.611	32.5937	32.5988	0.08738	-0.14263	-0.1253	-0.13043	0.07414	33.3268	1.2508	33.1417	33.4243	33.4118	33.4389	0.18512	-0.09752	-0.08498	-0.11213	0.05663	48.4469	1.58502	47.894	48.1133	48.1354
0.07434	33.8165	0.97471	33.6669	33.9051	33.8878	33.928	0.14958	-0.08856	-0.07127	-0.11142	0.07434	32.9543	0.6147	32.6997	32.9142	32.7987	32.9242	0.25465	0.04009	0.15564	0.0301	0.07434	32.3751	1.235	32.2407	32.4702	32.4527	32.4581	0.13447	-0.09505	-0.07757	-0.08296	0.07434	33.2935	1.34987	32.9947	33.2775	33.2646	33.292	0.29881	0.01601	0.02891	0.00154	0.05678	48.2559	1.62432	47.7712	47.9945	48.0168
0.07454	33.3503	1.09756	33.5105	33.7482	33.7309	33.7709	-0.16016	-0.39785	-0.38057	-0.42055	0.07454	32.3578	0.60915	32.5491	32.7629	32.6479	32.7728	-0.19132	-0.40506	-0.29002	-0.41492	0.07454	31.972	1.07083	32.1003	32.3293	32.312	32.3173	-0.12827	-0.35729	-0.33998	-0.34532	0.07454	33.1266	1.21035	32.8477	33.1307	33.1177	33.145	0.27895	-0.00401	0.00894	-0.01835	0.05692	48.0996	1.41971	47.6484	47.8758	47.898
0.07474	33.2002	1.05861	33.354	33.5913	33.5742	33.6138	-0.15379	-0.39102	-0.37395	-0.41357	0.07474	32.5222	0.60874	32.3986	32.6116	32.4972	32.6213	0.12354	-0.0894	0.02497	-0.0991	0.07474	32.0447	1.10613	31.9599	32.1885	32.1714	32.1766	0.08479	-0.14373	-0.12668	-0.13187	0.07474	32.8129	1.21973	32.7007	32.9838	32.9711	32.998	0.11223	-0.17089	-0.15818	-0.18509	0.05707	48.1143	1.6792	47.5257	47.757	47.7793
0.07494	33.2865	1.07147	33.1976	33.4344	33.4179	33.4568	0.08888	-0.14789	-0.13143	-0.17029	0.07494	32.0695	0.6394	32.2481	32.4603	32.3469	32.4698	-0.17865	-0.39077	-0.27746	-0.40035	0.07494	32.1444	1.09936	31.8196	32.0476	32.0311	32.0359	0.32481	0.09679	0.11328	0.10853	0.07494	32.9151	1.20105	32.5537	32.837	32.8247	32.851	0.36142	0.07814	0.09041	0.06408	0.05722	47.848	1.83235	47.4029	47.6381	47.6607
0.07514	33.1719	1.07262	33.0423	33.2785	33.2619	33.3007	0.12956	-0.10661	-0.09003	-0.12885	0.07514	31.9847	0.5569	32.0987	32.3099	32.1968	32.3193	-0.11404	-0.3252	-0.21215	-0.33463	0.07514	31.7282	1.08196	31.6801	31.9075	31.891	31.8959	0.0481	-0.17929	-0.16277	-0.16767	0.07514	32.4658	1.22352	32.4077	32.691	32.6785	32.7049	0.05808	-0.22521	-0.21272	-0.23913	0.05737	47.8652	1.83133	47.2802	47.5192	47.5418
0.07534	33.1823	0.99527	32.8876	33.1231	33.1061	33.1452	0.29471	0.05921	0.0762	0.03714	0.07534	32.1267	0.57561	31.9498	32.16	32.0471	32.1693	0.1769	-0.03325	0.07962	-0.04255	0.07534	31.7561	1.10429	31.5411	31.7678	31.7512	31.7563	0.21493	-0.01176	0.00486	-0.00026	0.07534	32.4093	1.37486	32.2622	32.5454	32.5326	32.5592	0.14713	-0.1361	-0.12327	-0.14987	0.05752	47.5527	1.67503	47.1574	47.4003	47.4232
0.07554	32.6482	1.11499	32.7329	32.9677	32.9507	32.9896	-0.08462	-0.31946	-0.30246	-0.34135	0.07554	31.8559	0.60375	31.8009	32.0101	31.8977	32.0192	0.05496	-0.15419	-0.04184	-0.16333	0.07554	31.8976	1.24293	31.4021	31.6281	31.6115	31.6167	0.49546	0.26947	0.28608	0.28083	0.07554	32.3522	1.30265	32.1167	32.3999	32.387	32.4135	0.23545	-0.04773	-0.03485	-0.06134	0.05767	47.548	1.65799	47.0347	47.2814	47.3043
0.07574	32.644	1.05428	32.5781	32.8123	32.7956	32.834	0.06585	-0.16832	-0.15162	-0.19004	0.07574	31.8392	0.53901	31.652	31.8601	31.7485	31.8691	0.18715	-0.02098	0.09063	-0.02998	0.07574	31.4848	1.1449	31.2631	31.4884	31.4722	31.4772	0.22169	-0.00361	0.0126	0.00764	0.07574	32.1008	1.11349	31.9712	32.2543	32.2417	32.2678	0.12962	-0.1535	-0.14089	-0.16696	0.05782	47.1929	1.79812	46.9119	47.1626	47.1855
0.07594	32.3057	1.16353	32.4234	32.6569	32.6408	32.6785	-0.11773	-0.35123	-0.33512	-0.37278	0.07594	31.095	0.57479	31.5031	31.7102	31.5997	31.7191	-0.4081	-0.61521	-0.50469	-0.62406	0.07594	31.1614	1.22824	31.1241	31.3487	31.333	31.3376	0.03733	-0.18726	-0.17156	-0.17615	0.07594	31.9164	1.39378	31.8257	32.1088	32.0966	32.1221	0.09075	-0.19231	-0.18016	-0.20563	0.05797	47.3631	1.68858	46.7892	47.0436	47.0668
0.07614	32.3161	1.06875	32.2699	32.5026	32.4864	32.524	0.04618	-0.18651	-0.1703	-0.20788	0.07614	31.8079	0.5952	31.3554	31.5614	31.4512	31.57	0.45256	0.24657	0.35669	0.23789	0.07614	31.1976	1.35129	30.9861	31.2098	31.1942	31.1989	0.21154	-0.01222	0.00342	-0.00124	0.07614	31.9273	1.26591	31.6813	31.9641	31.9518	31.9773	0.24604	-0.03682	-0.0245	-0.04998	0.05812	47.2794	1.74714	46.6665	46.9247	46.9479
0.07634	32.2516	1.16559	32.117	32.3488	32.3322	32.37	0.13466	-0.09717	-0.08057	-0.11835	0.07634	31.1134	0.60995	31.2081	31.4129	31.3029	31.4214	-0.09475	-0.29952	-0.18955	-0.30805	0.07634	31.177	1.27151	30.8485	31.0713	31.0555	31.0605	0.32856	0.10569	0.12154	0.11654	0.07634	31.8961	1.32373	31.5373	31.8199	31.8072	31.8329	0.35876	0.07618	0.08888	0.06318	0.05827	47.1858	1.45023	46.5438	46.8058	46.8291
0.07654	32.3486	0.98112	31.964	32.195	32.1784	32.216	0.3846	0.15364	0.17022	0.13265	0.07654	31.522	0.58518	31.0609	31.2645	31.155	31.2728	0.46113	0.25758	0.36702	0.24919	0.07654	30.7284	1.03577	30.7109	30.9329	30.9172	30.9221	0.01755	-0.20443	-0.18877	-0.19371	0.07654	31.5016	1.15161	31.3934	31.6757	31.663	31.6885	0.1082	-0.17412	-0.16144	-0.18695	0.05842	46.9828	1.4324	46.4212	46.6868	46.7102
0.07674	31.8178	1.04605	31.8111	32.0412	32.0249	32.062	0.00676	-0.22333	-0.20706	-0.24413	0.07674	30.6589	0.61287	30.9137	31.116	31.0073	31.1243	-0.25478	-0.45713	-0.3484	-0.46537	0.07674	30.5086	1.24012	30.5733	30.7944	30.779	30.7838	-0.06471	-0.28579	-0.27042	-0.27521	0.07674	31.4192	1.16975	31.2494	31.5315	31.519	31.5441	0.16981	-0.11223	-0.09977	-0.1249	0.05857	46.8274	1.78112	46.2985	46.5679	46.5916
0.07694	31.9093	0.91707	31.6581	31.8874	31.8718	31.908	0.25114	0.02193	0.03748	0.00131	0.07694	31.159	0.53917	30.7664	30.9676	30.8599	30.9757	0.39254	0.19139	0.29908	0.18333	0.07694	30.7437	1.08412	30.4357	30.6559	30.6411	30.6454	0.30803	0.08784	0.10262	0.09828	0.07694	31.5213	1.1795	31.1055	31.3872	31.3753	31.3998	0.41586	0.13409	0.14603	0.12158	0.05872	46.6621	1.75747	46.1759	46.4489	46.4727
0.07714	31.3891	1.04179	31.5065	31.7347	31.7189	31.7551	-0.11743	-0.34563	-0.32984	-0.36605	0.07714	30.7427	0.56979	30.6204	30.8202	30.7129	30.8281	0.1223	-0.0775	0.02984	-0.08541	0.07714	30.4194	1.37024	30.2991	30.5183	30.5035	30.508	0.1203	-0.09886	-0.08408	-0.08856	0.07714	31.0526	1.20889	30.9627	31.244	31.2319	31.2563	0.08991	-0.19143	-0.17933	-0.20377	0.05887	46.7784	1.59712	46.0532	46.33	46.3539
0.07734	31.6056	0.95596	31.3554	31.5825	31.5664	31.6027	0.25026	0.02313	0.03924	0.00292	0.07734	30.8568	0.60876	30.4749	30.6733	30.5662	30.6811	0.38193	0.18355	0.29061	0.17578	0.07734	30.3086	1.14093	30.163	30.381	30.3662	30.3709	0.14561	-0.07246	-0.05761	-0.06231	0.07734	31.3227	1.19426	30.8203	31.1012	31.0887	31.1133	0.50244	0.22158	0.23405	0.20941	0.05902	45.9256	1.41521	45.9306	46.211	46.235
0.07754	31.3692	1.01448	31.2043	31.4303	31.4143	31.4504	0.16494	-0.06112	-0.04508	-0.08113	0.07754	30.7878	0.61069	30.3294	30.5264	30.4198	30.534	0.45839	0.26139	0.36803	0.2538	0.07754	30.0607	1.11389	30.0268	30.2438	30.2291	30.2338	0.03386	-0.18312	-0.16839	-0.17311	0.07754	30.8163	1.10801	30.678	30.9583	30.9458	30.9703	0.13828	-0.14209	-0.12954	-0.15409	0.05917	45.9888	1.76066	45.8081	46.0921	46.1161
0.07774	30.86	0.9899	31.0532	31.2782	31.2624	31.298	-0.19318	-0.41817	-0.4024	-0.43797	0.07774	29.6267	0.53021	30.1839	30.3795	30.2737	30.3869	-0.55716	-0.75275	-0.64691	-0.7602	0.07774	30.0593	1.12144	29.8907	30.1066	30.0922	30.0968	0.16856	-0.04733	-0.03292	-0.03747	0.07774	30.6454	1.17446	30.5357	30.8155	30.8033	30.8274	0.1097	-0.17018	-0.15795	-0.18201	0.05931	46.1905	1.64746	45.6856	45.9732	45.9973
0.07794	31.0286	1.07393	30.9021	31.126	31.111	31.1456	0.12649	-0.09743	-0.08243	-0.11702	0.07794	29.9246	0.55837	30.0384	30.2326	30.1279	30.2399	-0.11382	-0.30802	-0.20334	-0.3153	0.07794	29.6298	1.22934	29.7546	29.9694	29.9556	29.9597	-0.12481	-0.33961	-0.32582	-0.32989	0.07794	30.4469	1.30159	30.3933	30.6727	30.661	30.6844	0.0536	-0.2258	-0.21409	-0.23745	0.05946	46.0022	1.6795	45.5631	45.8543	45.8784
0.07814	30.5832	1.12564	30.7523	30.975	30.9598	30.9944	-0.1691	-0.3918	-0.37658	-0.41118	0.07814	29.8663	0.57072	29.8942	30.0868	29.9825	30.0939	-0.02783	-0.22047	-0.1162	-0.22759	0.07814	29.6077	1.14922	29.6195	29.8331	29.8193	29.8235	-0.01185	-0.22542	-0.21162	-0.21585	0.07814	30.1778	1.20918	30.2522	30.5309	30.519	30.5424	-0.07438	-0.35314	-0.34123	-0.36462	0.05961	45.8319	1.76754	45.4406	45.7353	45.7598
0.07834	30.627	1.04796	30.6031	30.8245	30.809	30.8437	0.02392	-0.19752	-0.18197	-0.21667	0.07834	29.3498	0.60719	29.7504	29.9415	29.8373	29.9484	-0.40062	-0.59166	-0.48752	-0.59862	0.07834	29.5366	1.2856	29.4849	29.6972	29.6833	29.6878	0.05169	-0.1606	-0.1467	-0.15118	0.07834	30.1895	1.11596	30.1115	30.3895	30.3773	30.4008	0.07797	-0.2001	-0.18785	-0.21138	0.05976	45.8448	1.5198	45.3181	45.6164	45.6409
0.07854	30.6379	1.09196	30.4539	30.6741	30.6585	30.693	0.18398	-0.03618	-0.02061	-0.05511	0.07854	29.4891	0.54031	29.6067	29.7962	29.6925	29.8029	-0.11763	-0.30711	-0.20343	-0.31388	0.07854	29.423	1.09856	29.3503	29.5613	29.5475	29.552	0.07275	-0.13827	-0.12446	-0.129	0.07854	30.1802	1.21056	29.9708	30.2482	30.2359	30.2593	0.20935	-0.06802	-0.05574	-0.07912	0.05991	45.8632	1.76953	45.1956	45.4975	45.5221
0.07874	30.5511	1.14337	30.3047	30.5236	30.5084	30.5423	0.24643	0.02754	0.04274	0.00884	0.07874	29.3103	0.53289	29.463	29.6508	29.548	29.6575	-0.15263	-0.3405	-0.23768	-0.34713	0.07874	29.3499	1.05916	29.2157	29.4254	29.412	29.4163	0.13419	-0.07554	-0.06213	-0.06642	0.07874	30.0045	1.29952	29.8301	30.1068	30.0948	30.1177	0.17436	-0.10231	-0.0903	-0.11323	0.06006	45.4233	1.48591	45.0732	45.3785	45.4032
0.07894	30.1642	1.07608	30.1555	30.3731	30.3587	30.3916	0.00873	-0.20889	-0.19447	-0.22737	0.07894	29.3653	0.53842	29.3192	29.5055	29.4039	29.512	0.04612	-0.14018	-0.03855	-0.14662	0.07894	29.0894	1.18766	29.0811	29.2895	29.2768	29.2805	0.00839	-0.20006	-0.18735	-0.19109	0.07894	29.8515	1.11154	29.6895	29.9654	29.954	29.9762	0.16208	-0.11389	-0.10245	-0.12463	0.06021	45.5398	1.5568	44.951	45.2597	45.2846
0.07914	29.9561	1.13001	30.0077	30.2239	30.2093	30.2421	-0.0516	-0.26781	-0.25321	-0.28606	0.07914	29.1059	0.5344	29.1768	29.3614	29.2602	29.3677	-0.07089	-0.25546	-0.15423	-0.26173	0.07914	29.0686	1.23791	28.9476	29.1546	29.1419	29.1458	0.12099	-0.08603	-0.07334	-0.07723	0.07914	29.4732	1.16232	29.55	29.8252	29.8135	29.8357	-0.07682	-0.35194	-0.34029	-0.36249	0.06036	45.3642	1.5648	44.8287	45.1409	45.1657
0.07934	29.704	1.08621	29.8604	30.0752	30.0602	30.0932	-0.15643	-0.37117	-0.35619	-0.38918	0.07934	29.2309	0.55973	29.0349	29.2177	29.1166	29.2238	0.19601	0.01325	0.11435	0.00713	0.07934	28.8234	1.18694	28.8145	29.0201	29.0072	29.0114	0.00892	-0.19663	-0.18377	-0.18799	0.07934	29.1911	1.26182	29.4111	29.6853	29.6733	29.6956	-0.22002	-0.49423	-0.48225	-0.50459	0.06051	45.0486	1.85281	44.7064	45.022	45.047
0.07954	29.6998	0.96129	29.7132	29.9264	29.9116	29.9442	-0.01338	-0.22666	-0.21181	-0.24443	0.07954	28.7988	0.59584	28.893	29.074	28.9736	29.0799	-0.09418	-0.27517	-0.17473	-0.2811	0.07954	28.7451	1.10383	28.6815	28.8855	28.8728	28.8771	0.06363	-0.14045	-0.12772	-0.13197	0.07954	29.5264	1.12928	29.2721	29.5454	29.5334	29.5556	0.2543	-0.019	-0.00699	-0.02917	0.06066	45.1348	1.60489	44.5842	44.9031	44.9282
0.07974	29.5816	1.08674	29.5659	29.7777	29.7632	29.7952	0.01568	-0.19613	-0.18161	-0.21366	0.07974	28.793	0.54626	28.7511	28.9303	28.8307	28.9361	0.04186	-0.13736	-0.03775	-0.14311	0.07974	28.6259	1.0578	28.5484	28.751	28.7387	28.7427	0.07754	-0.12506	-0.11276	-0.11674	0.07974	29.3743	1.22551	29.1332	29.4055	29.3939	29.4155	0.24119	-0.0312	-0.01956	-0.04118	0.06081	45.2705	1.60837	44.4619	44.7843	44.8096
0.07995	29.5386	1.00353	29.4187	29.629	29.6153	29.6463	0.11995	-0.09039	-0.07669	-0.10768	0.07995	28.5576	0.57993	28.6092	28.7867	28.6883	28.7922	-0.05163	-0.22907	-0.13065	-0.23463	0.07995	28.5871	1.12731	28.4154	28.6165	28.6049	28.6083	0.17179	-0.02933	-0.01776	-0.02117	0.07995	29.1517	1.23037	28.9942	29.2657	29.2546	29.2755	0.1575	-0.11399	-0.10291	-0.12377	0.06096	45.146	1.44359	44.3397	44.6654	44.6907
0.08015	29.3258	1.0595	29.2728	29.4816	29.4676	29.4986	0.05294	-0.15579	-0.14181	-0.17284	0.08015	28.7695	0.59307	28.4687	28.6442	28.5461	28.6496	0.30079	0.12529	0.22335	0.11987	0.08015	28.4118	1.22943	28.2835	28.483	28.4714	28.475	0.12833	-0.07119	-0.05961	-0.06319	0.08015	28.8887	1.27667	28.8565	29.1269	29.1156	29.1365	0.0322	-0.23823	-0.22689	-0.24781	0.06111	44.8249	1.64235	44.2176	44.5467	44.572
0.08035	29.0714	1.17831	29.1276	29.3347	29.3204	29.3514	-0.05618	-0.26326	-0.249	-0.28005	0.08035	28.3123	0.56327	28.3287	28.5022	28.4044	28.5074	-0.01638	-0.18994	-0.0921	-0.19516	0.08035	28.1157	1.16467	28.152	28.3499	28.3381	28.342	-0.03631	-0.23417	-0.2224	-0.22634	0.08035	28.8644	1.46823	28.7193	28.9886	28.977	28.998	0.14507	-0.12424	-0.11261	-0.13362	0.06126	44.7167	1.64294	44.0957	44.428	44.4534
0.08055	28.9728	1.01445	28.9823	29.1877	29.1735	29.2043	-0.00956	-0.21497	-0.20074	-0.23151	0.08055	28.2802	0.63047	28.1886	28.3602	28.2628	28.3653	0.09155	-0.08003	0.01738	-0.08508	0.08055	28.0977	1.07298	28.0206	28.2168	28.2052	28.2091	0.07708	-0.11911	-0.10755	-0.11145	0.08055	28.8776	1.17502	28.5821	28.8503	28.8387	28.8595	0.29548	0.02729	0.0389	0.0181	0.06141	44.6594	1.51922	43.9738	44.3093	44.3348
0.08075	28.8012	1.04317	28.8371	29.0408	29.027	29.0571	-0.03586	-0.23961	-0.2258	-0.2559	0.08075	27.9206	0.51936	28.0486	28.2182	28.1218	28.2231	-0.12802	-0.29762	-0.20119	-0.30252	0.08075	27.891	1.04908	27.8891	28.0836	28.0725	28.0762	0.00184	-0.19269	-0.18154	-0.1852	0.08075	28.6037	1.03065	28.4449	28.712	28.7007	28.721	0.15877	-0.10831	-0.09701	-0.11729	0.06156	44.3678	1.67573	43.8518	44.1906	44.2161
0.08095	28.6477	0.96654	28.6918	28.8939	28.8809	28.9099	-0.04405	-0.24615	-0.23316	-0.26218	0.08095	28.1242	0.58902	27.9086	28.0763	27.9811	28.0809	0.21556	0.0479	0.14302	0.04321	0.08095	27.792	1.03626	27.7577	27.9505	27.9401	27.9432	0.0343	-0.15856	-0.14812	-0.15124	0.08095	28.6797	1.29286	28.3077	28.5737	28.563	28.5825	0.372	0.10604	0.11672	0.09725	0.06171	44.2798	1.72883	43.7299	44.0719	44.0977
0.08115	28.2838	0.97869	28.548	28.7483	28.7351	28.7641	-0.26424	-0.46454	-0.45131	-0.48031	0.08115	27.8928	0.58419	27.77	27.9355	27.8407	27.9401	0.12281	-0.04273	0.05214	-0.04727	0.08115	27.5851	0.98628	27.6274	27.8185	27.8081	27.8114	-0.04239	-0.23345	-0.22304	-0.2263	0.08115	28.1729	1.06358	28.1718	28.4366	28.4256	28.4451	0.00102	-0.26368	-0.25273	-0.27225	0.06185	44.2472	1.65638	43.608	43.9532	43.9791
0.08135	28.4374	0.96658	28.4048	28.6032	28.5897	28.6188	0.03263	-0.16581	-0.15226	-0.18132	0.08135	27.4129	0.60741	27.6319	27.7953	27.7007	27.7996	-0.219	-0.3824	-0.28784	-0.38675	0.08135	27.5918	1.0672	27.4977	27.6869	27.6763	27.6799	0.09416	-0.09506	-0.08449	-0.08808	0.08135	28.0153	1.07887	28.0365	28.2998	28.2886	28.3082	-0.0212	-0.28457	-0.27334	-0.29294	0.062	44.053	1.71529	43.486	43.8344	43.8605
0.08155	28.6411	1.04007	28.2616	28.4582	28.4447	28.4734	0.37953	0.18293	0.19641	0.16769	0.08155	27.1695	0.60899	27.4938	27.655	27.561	27.6592	-0.32427	-0.48552	-0.39145	-0.48969	0.08155	27.5119	1.09883	27.3679	27.5552	27.5448	27.5484	0.14409	-0.04328	-0.03285	-0.03647	0.08155	28.0567	1.36756	27.9011	28.1631	28.1519	28.1713	0.15565	-0.1064	-0.09518	-0.11455	0.06215	43.9284	1.40181	43.3645	43.716	43.742
0.08175	28.2009	0.96304	28.1184	28.3131	28.3001	28.3281	0.08255	-0.1122	-0.09919	-0.12717	0.08175	27.3285	0.57229	27.3557	27.5148	27.4216	27.5188	-0.02717	-0.18626	-0.09306	-0.19026	0.08175	27.4402	1.13532	27.2381	27.4236	27.4136	27.4169	0.20219	0.01667	0.02665	0.0233	0.08175	27.9303	1.2368	27.7657	28.0264	28.0155	28.0343	0.16461	-0.09612	-0.08522	-0.10407	0.0623	43.8094	1.48677	43.2429	43.5975	43.6236
0.08195	28.1305	0.98635	27.9751	28.168	28.1559	28.1827	0.15539	-0.0375	-0.02537	-0.05221	0.08195	27.1353	0.53957	27.2175	27.3745	27.2827	27.3783	-0.08221	-0.23917	-0.14737	-0.24297	0.08195	27.2673	1.24065	27.1083	27.2919	27.2827	27.2855	0.15902	-0.02465	-0.01541	-0.01819	0.08195	27.9586	1.20086	27.6303	27.8897	27.8794	27.8974	0.32832	0.06892	0.0792	0.06117	0.06245	43.5668	1.61076	43.1213	43.479	43.5052
0.08215	28.0754	0.97161	27.8335	28.0244	28.012	28.0388	0.24193	0.05102	0.06339	0.03659	0.08215	27.0009	0.53598	27.0809	27.2356	27.1441	27.2392	-0.07999	-0.23467	-0.14313	-0.23829	0.08215	27.1389	1.13007	26.9797	27.1614	27.1522	27.1551	0.15913	-0.02256	-0.01334	-0.01628	0.08215	27.7429	1.11845	27.4963	27.7542	27.7437	27.7617	0.2466	-0.01133	-0.00084	-0.01886	0.0626	43.7616	1.52488	42.9998	43.3605	43.3868
0.08235	27.7737	0.81704	27.6923	27.8812	27.8685	27.8953	0.08142	-0.10745	-0.09476	-0.1216	0.08235	26.8596	0.58669	26.9448	27.0971	27.0057	27.1005	-0.08514	-0.23747	-0.14612	-0.24091	0.08235	26.7537	1.17975	26.8516	27.0313	27.0219	27.0252	-0.09791	-0.27757	-0.26818	-0.27147	0.08235	27.794	1.12214	27.3627	27.6191	27.6083	27.6264	0.43126	0.17485	0.18567	0.16754	0.06275	43.7092	1.72116	42.8782	43.242	43.2684
0.08255	27.3783	0.94621	27.5512	27.738	27.7254	27.7519	-0.17289	-0.35973	-0.34712	-0.37361	0.08255	26.8538	0.55541	26.8086	26.9586	26.868	26.9619	0.04521	-0.10481	-0.01416	-0.10807	0.08255	26.6755	1.17184	26.7235	26.9012	26.8919	26.8952	-0.04805	-0.22567	-0.21642	-0.21975	0.08255	27.0956	0.97377	27.2292	27.484	27.4732	27.4911	-0.13355	-0.38844	-0.37759	-0.39553	0.0629	43.3629	1.78729	42.7567	43.1235	43.1502
0.08275	27.2583	1.00517	27.41	27.5948	27.5827	27.6084	-0.15173	-0.33653	-0.3244	-0.35013	0.08275	26.3464	0.58605	26.6725	26.8202	26.7304	26.8232	-0.32611	-0.47378	-0.38404	-0.47686	0.08275	26.7461	1.02371	26.5954	26.771	26.7623	26.7653	0.15068	-0.02492	-0.0162	-0.01918	0.08275	27.1702	1.17753	27.0956	27.349	27.3385	27.3559	0.0746	-0.17876	-0.16829	-0.18564	0.06305	43.1339	1.34858	42.6352	43.0051	43.0318
0.08295	27.2707	1.05343	27.2689	27.4517	27.4404	27.465	0.00179	-0.18098	-0.16972	-0.19429	0.08295	26.7088	0.58457	26.5363	26.6817	26.5932	26.6846	0.17246	0.0271	0.11559	0.02421	0.08295	26.6578	1.03776	26.4673	26.6409	26.6329	26.6353	0.19051	0.01695	0.02493	0.02251	0.08295	27.2098	1.22371	26.9621	27.2139	27.2041	27.2206	0.2477	-0.00414	0.00566	-0.0108	0.0632	43.302	1.54981	42.5141	42.8869	42.9136
0.08315	27.189	0.98123	27.1293	27.3099	27.2984	27.323	0.05963	-0.12097	-0.10943	-0.13399	0.08315	25.8856	0.54203	26.4017	26.5446	26.4565	26.5473	-0.51604	-0.65895	-0.57089	-0.66166	0.08315	26.4839	0.98812	26.3405	26.5119	26.5039	26.5065	0.14338	-0.02802	-0.02	-0.02264	0.08315	26.9584	1.08991	26.8299	27.0801	27.07	27.0865	0.12843	-0.12173	-0.11164	-0.12818	0.06335	43.0515	1.42299	42.393	42.7687	42.7955
0.08335	27.0404	1.0148	26.9903	27.1687	27.1569	27.1814	0.05012	-0.12826	-0.11646	-0.14099	0.08335	25.9536	0.60776	26.2675	26.4079	26.32	26.4105	-0.31395	-0.45434	-0.36646	-0.45687	0.08335	26.0419	1.19326	26.2142	26.3833	26.3752	26.3781	-0.17221	-0.34139	-0.33326	-0.3362	0.08335	26.9682	1.26756	26.6983	26.9467	26.9363	26.9529	0.2699	0.02147	0.03187	0.01524	0.0635	43.071	1.55141	42.2719	42.6505	42.6773
0.08355	26.7086	0.91399	26.8513	27.0275	27.0157	27.0399	-0.14264	-0.31881	-0.30705	-0.33125	0.08355	26.2015	0.58791	26.1334	26.2713	26.1839	26.2736	0.06812	-0.06978	0.01759	-0.07213	0.08355	26.3338	1.02506	26.0878	26.2548	26.2468	26.2497	0.24603	0.07905	0.087	0.08406	0.08355	26.9457	1.21349	26.5666	26.8133	26.803	26.8193	0.37912	0.1324	0.14272	0.1264	0.06365	42.8184	1.66127	42.1508	42.5323	42.5591
0.08375	26.7925	0.97728	26.7123	26.8862	26.875	26.8984	0.08025	-0.09369	-0.08248	-0.10585	0.08375	25.723	0.57816	25.9992	26.1346	26.0483	26.1368	-0.2762	-0.41161	-0.32531	-0.41376	0.08375	26.1627	1.10037	25.9614	26.1262	26.1187	26.1213	0.20132	0.03656	0.04402	0.04138	0.08375	26.626	1.19883	26.4349	26.6799	26.6699	26.6857	0.19104	-0.05395	-0.04392	-0.05973	0.0638	42.7516	1.53402	42.0297	42.4141	42.4411
0.08395	26.4911	0.86369	26.5733	26.745	26.7346	26.7568	-0.08216	-0.25388	-0.24351	-0.26575	0.08395	26.2195	0.51292	25.8651	25.998	25.9129	26	0.35441	0.22153	0.30657	0.21955	0.08395	25.9417	1.18014	25.835	25.9976	25.991	25.9929	0.10665	-0.05591	-0.04933	-0.05127	0.08395	26.5736	1.09226	26.3033	26.5465	26.5373	26.5521	0.27032	0.02705	0.03629	0.02149	0.06395	42.4044	1.73966	41.9086	42.2958	42.3232
0.08415	26.5012	1.08344	26.4359	26.6052	26.5947	26.6168	0.06531	-0.10407	-0.09353	-0.11564	0.08415	25.6092	0.6048	25.7325	25.8627	25.7781	25.8645	-0.12332	-0.25358	-0.16892	-0.25536	0.08415	25.7623	1.03037	25.71	25.8702	25.8635	25.8657	0.05233	-0.10789	-0.10118	-0.10343	0.08415	26.3492	0.99931	26.1731	26.4145	26.4049	26.4198	0.17609	-0.0653	-0.05574	-0.07063	0.0641	42.2714	1.5531	41.7878	42.1778	42.2052
0.08435	26.3978	1.0617	26.299	26.466	26.4551	26.4773	0.09877	-0.06822	-0.05734	-0.07949	0.08435	25.298	0.45005	25.6004	25.728	25.6436	25.7296	-0.3023	-0.4299	-0.34554	-0.4315	0.08435	25.5124	1.05395	25.5854	25.7432	25.7364	25.7389	-0.07296	-0.23079	-0.22398	-0.22653	0.08435	26.1622	1.0408	26.0433	26.2828	26.2729	26.2879	0.11883	-0.12065	-0.11075	-0.12575	0.06425	42.2423	1.45824	41.6673	42.06	42.0873
0.08455	26.444	1.03431	26.1621	26.3267	26.316	26.3377	0.28182	0.11723	0.12795	0.10626	0.08455	25.7585	0.51932	25.4683	25.5932	25.5095	25.5946	0.29029	0.16538	0.24909	0.16396	0.08455	25.3411	1.00392	25.4608	25.6162	25.6096	25.6121	-0.11965	-0.27509	-0.26847	-0.27102	0.08455	26.1183	1.12611	25.9136	26.1511	26.1413	26.156	0.20469	-0.03287	-0.02303	-0.03774	0.06439	42.2706	1.75768	41.5467	41.9421	41.9695
0.08475	26.0588	1.10179	26.0253	26.1875	26.1772	26.1981	0.03353	-0.12867	-0.11841	-0.13934	0.08475	25.377	0.52488	25.3361	25.4584	25.3755	25.4596	0.04088	-0.08137	0.00149	-0.08261	0.08475	25.3914	1.08821	25.3362	25.4892	25.4831	25.4853	0.05525	-0.09781	-0.09168	-0.09392	0.08475	25.9454	1.13744	25.7838	26.0195	26.01	26.0241	0.16156	-0.07408	-0.06461	-0.07873	0.06454	41.9769	1.7653	41.4261	41.8242	41.8516
0.08495	25.9006	0.91856	25.8884	26.0482	26.0389	26.0586	0.0122	-0.1476	-0.13831	-0.15797	0.08495	25.1504	0.61377	25.204	25.3236	25.2421	25.3246	-0.0536	-0.17317	-0.0917	-0.17423	0.08495	25.2831	1.04043	25.2116	25.3622	25.357	25.3585	0.07158	-0.07909	-0.07386	-0.0754	0.08495	25.6539	1.14909	25.6541	25.8878	25.8791	25.8922	-0.0002	-0.23392	-0.22522	-0.23835	0.06469	41.587	1.72174	41.3055	41.7064	41.7339
0.08515	25.9876	1.00064	25.7532	25.9105	25.9009	25.9205	0.23443	0.07716	0.08674	0.06709	0.08515	24.7575	0.51226	25.0735	25.1903	25.1092	25.1911	-0.31593	-0.43271	-0.3517	-0.43358	0.08515	25.2116	1.08267	25.0883	25.2365	25.2311	25.233	0.12327	-0.02488	-0.01949	-0.02138	0.08515	25.6649	1.04804	25.5258	25.7575	25.7485	25.7617	0.13901	-0.09264	-0.08365	-0.09684	0.06484	41.8071	1.47297	41.1849	41.5885	41.6164
0.08535	25.6666	0.91806	25.6185	25.7732	25.7634	25.783	0.04805	-0.10666	-0.09683	-0.11642	0.08535	24.8036	0.49792	24.9434	25.0574	24.9766	25.0581	-0.13983	-0.25378	-0.17298	-0.25445	0.08535	24.9049	1.05247	24.9655	25.1111	25.1056	25.1078	-0.06064	-0.20624	-0.20072	-0.20293	0.08535	25.5991	1.01886	25.398	25.6276	25.6183	25.6316	0.20105	-0.0285	-0.01921	-0.03246	0.06499	41.6228	1.42118	41.0643	41.4706	41.4986
0.08556	25.6273	1.0152	25.4838	25.636	25.6263	25.6454	0.14345	-0.0087	0.00099	-0.01814	0.08556	24.7151	0.54507	24.8134	24.9245	24.8443	24.925	-0.09832	-0.20943	-0.12921	-0.20992	0.08556	24.8742	1.09026	24.8427	24.9857	24.9805	24.9826	0.03151	-0.11153	-0.10628	-0.10841	0.08556	25.3252	1.07683	25.2703	25.4977	25.4884	25.5014	0.05492	-0.17251	-0.16323	-0.17624	0.06514	41.6698	1.73613	40.9443	41.3532	41.3811
0.08576	25.4201	1.07574	25.3492	25.4987	25.4896	25.5079	0.07095	-0.07862	-0.06948	-0.08776	0.08576	24.9492	0.54772	24.6833	24.7916	24.7125	24.7919	0.26592	0.15767	0.23676	0.15734	0.08576	24.6077	1.16774	24.7199	24.8604	24.8556	24.8575	-0.11216	-0.25264	-0.24785	-0.24971	0.08576	25.3201	1.06872	25.1425	25.3678	25.3589	25.3713	0.17765	-0.04767	-0.03879	-0.05117	0.06529	41.4554	1.5364	40.8243	41.2357	41.2636
0.08596	25.1325	1.00291	25.2145	25.3615	25.3533	25.3703	-0.08196	-0.22898	-0.22078	-0.2378	0.08596	24.5943	0.59094	24.5533	24.6587	24.5809	24.6588	0.04108	-0.06436	0.01344	-0.06448	0.08596	24.3255	1.02899	24.5971	24.735	24.7311	24.7323	-0.27159	-0.40952	-0.4056	-0.40679	0.08596	24.9943	1.14017	25.0147	25.2379	25.2298	25.2411	-0.0204	-0.24362	-0.23554	-0.24688	0.06544	41.1855	1.68911	40.7043	41.1183	41.1461
0.08616	24.9552	0.8414	25.0815	25.2258	25.2174	25.2343	-0.12635	-0.27066	-0.26222	-0.27917	0.08616	24.6628	0.51983	24.4249	24.5273	24.4499	24.5272	0.23798	0.13552	0.21297	0.13559	0.08616	24.5128	1.11021	24.4757	24.6109	24.607	24.6084	0.03708	-0.09817	-0.09422	-0.09562	0.08616	24.6514	1.20725	24.8884	25.1094	25.101	25.1124	-0.23697	-0.45793	-0.44956	-0.46096	0.06559	41.397	1.45855	40.5843	41.0008	41.0289
0.08636	25.0991	0.87652	24.9491	25.0906	25.0819	25.0988	0.15007	0.00849	0.01723	0.00029	0.08636	24.219	0.56857	24.2969	24.3964	24.3192	24.3961	-0.07793	-0.1774	-0.10023	-0.17716	0.08636	24.2863	1.08669	24.3547	24.4872	24.4831	24.4849	-0.06844	-0.20096	-0.19682	-0.19861	0.08636	24.8034	1.10987	24.7626	24.9812	24.9726	24.984	0.04078	-0.17788	-0.16923	-0.18068	0.06574	41.2638	1.53087	40.4643	40.8833	40.9116
0.08656	24.8717	1.01518	24.8166	24.9554	24.9468	24.9633	0.05511	-0.08374	-0.0751	-0.09162	0.08656	24.07	0.58568	24.1689	24.2654	24.1889	24.265	-0.09892	-0.19538	-0.11886	-0.19496	0.08656	24.3674	1.04942	24.2337	24.3635	24.3596	24.3614	0.1337	0.0039	0.00783	0.00605	0.08656	24.6275	1.25008	24.6368	24.8531	24.8445	24.8557	-0.00924	-0.2256	-0.21696	-0.22817	0.06589	40.8803	1.38908	40.3443	40.7659	40.7943
0.08676	24.7373	0.93741	24.6841	24.8203	24.8122	24.8278	0.05314	-0.08298	-0.07493	-0.09054	0.08676	23.7699	0.53506	24.041	24.1344	24.0589	24.1338	-0.27111	-0.36458	-0.28906	-0.36398	0.08676	23.9856	1.0266	24.1127	24.2398	24.2365	24.2379	-0.12715	-0.25423	-0.2509	-0.25227	0.08676	24.4547	1.09406	24.511	24.725	24.7168	24.7274	-0.05623	-0.2703	-0.26206	-0.27263	0.06604	41.2233	1.68878	40.2245	40.6485	40.6771
0.08696	24.6919	0.92809	24.5517	24.6851	24.678	24.6923	0.14027	0.00688	0.01393	-0.00036	0.08696	23.8191	0.56938	23.913	24.0035	23.9295	24.0027	-0.09389	-0.18437	-0.1104	-0.18358	0.08696	24.0782	1.00202	23.9918	24.1161	24.1137	24.1144	0.0864	-0.03795	-0.03553	-0.03619	0.08696	24.42	1.05575	24.3852	24.5969	24.5895	24.599	0.03484	-0.17692	-0.1695	-0.17902	0.06619	40.808	1.68302	40.1051	40.5316	40.56
0.08716	24.3878	0.99764	24.421	24.5515	24.5442	24.5584	-0.0332	-0.16373	-0.15644	-0.17065	0.08716	23.7427	0.56656	23.7867	23.8741	23.8003	23.8731	-0.04401	-0.13137	-0.05758	-0.13038	0.08716	23.7771	0.85957	23.8723	23.9937	23.9912	23.9922	-0.09518	-0.21667	-0.21413	-0.21511	0.08716	24.1858	1.15623	24.2609	24.4703	24.4625	24.4721	-0.07508	-0.28441	-0.27666	-0.28627	0.06634	40.5857	1.50081	39.9858	40.4145	40.443
0.08736	24.2157	0.95765	24.2907	24.4184	24.4108	24.425	-0.07506	-0.2027	-0.19513	-0.20929	0.08736	23.5274	0.51863	23.6609	23.7451	23.6716	23.7439	-0.13342	-0.21764	-0.14416	-0.21647	0.08736	23.6715	1.01861	23.7531	23.8717	23.869	23.8704	-0.08166	-0.20028	-0.19755	-0.19891	0.08736	24.1531	0.9766	24.1371	24.344	24.3359	24.3456	0.01597	-0.19088	-0.18282	-0.1925	0.06649	40.4568	1.46775	39.8664	40.2976	40.3259
0.08756	24.072	0.94407	24.1605	24.2853	24.2778	24.2915	-0.08856	-0.21329	-0.20584	-0.21957	0.08756	23.3751	0.55314	23.535	23.6161	23.5433	23.6147	-0.15991	-0.24095	-0.16816	-0.23962	0.08756	23.6945	1.15653	23.634	23.7497	23.7472	23.7486	0.06049	-0.05524	-0.05272	-0.05407	0.08756	24.1095	1.05473	24.0133	24.2177	24.2097	24.2191	0.09621	-0.10816	-0.10018	-0.10954	0.06664	40.3458	1.62319	39.7471	40.1806	40.2091
0.08776	24.1182	1.03695	24.0303	24.1521	24.1453	24.1581	0.08793	-0.03391	-0.02708	-0.03986	0.08776	23.5926	0.60911	23.4092	23.4871	23.4153	23.4855	0.18344	0.10554	0.17731	0.10707	0.08776	23.8174	1.11628	23.5149	23.6277	23.6258	23.6267	0.30256	0.18972	0.19162	0.19069	0.08776	24.2143	1.13743	23.8895	24.0914	24.0838	24.0925	0.32484	0.12295	0.13055	0.12181	0.06678	40.3676	1.73697	39.6277	40.0636	40.0923
0.08796	23.7129	1.01777	23.9001	24.019	24.0131	24.0246	-0.18712	-0.30607	-0.30016	-0.3117	0.08796	23.2099	0.58594	23.2833	23.3581	23.2877	23.3564	-0.07338	-0.14813	-0.07777	-0.14642	0.08796	23.2826	1.00782	23.3957	23.5057	23.5047	23.5049	-0.11311	-0.22307	-0.22208	-0.22229	0.08796	23.6879	1.12691	23.7657	23.9651	23.9584	23.966	-0.07785	-0.27726	-0.27055	-0.27816	0.06693	40.0767	1.68232	39.5084	39.9466	39.9757
0.08816	23.82	1.09629	23.7717	23.8876	23.8815	23.8929	0.04837	-0.06756	-0.06148	-0.07285	0.08816	23.2068	0.52801	23.1592	23.2307	23.1607	23.2288	0.04756	-0.02391	0.04609	-0.02202	0.08816	23.3712	1.11403	23.2781	23.385	23.3839	23.3845	0.09307	-0.01388	-0.01273	-0.0133	0.08816	23.7531	1.18097	23.6435	23.8403	23.8333	23.841	0.10955	-0.08724	-0.08023	-0.0879	0.06708	40.0858	1.53214	39.3894	39.8299	39.8589
0.08836	23.8097	0.88783	23.6437	23.7566	23.7502	23.7615	0.16605	0.05317	0.05954	0.04821	0.08836	23.103	0.55746	23.0355	23.1037	23.034	23.1016	0.06747	-0.0006916	0.06899	0.00137	0.08836	23.0766	1.15334	23.1608	23.2647	23.2635	23.2644	-0.08426	-0.18816	-0.18691	-0.18778	0.08836	23.513	0.97789	23.5217	23.7159	23.7085	23.7163	-0.00874	-0.20287	-0.1955	-0.2033	0.06723	40.1846	1.68596	39.2708	39.7134	39.7423
0.08856	23.4285	0.98584	23.5157	23.6256	23.6193	23.6302	-0.08725	-0.19709	-0.19083	-0.20172	0.08856	22.7046	0.56141	22.9118	22.9767	22.9077	22.9744	-0.20721	-0.27207	-0.20307	-0.26983	0.08856	22.9855	1.01506	23.0436	23.1445	23.1434	23.1443	-0.05805	-0.15891	-0.15785	-0.15873	0.08856	23.2861	1.08773	23.4	23.5914	23.5842	23.5916	-0.11391	-0.30538	-0.29814	-0.30557	0.06738	39.7117	1.44712	39.1522	39.597	39.6259
0.08876	23.265	1.10599	23.3878	23.4946	23.4889	23.4989	-0.12278	-0.22956	-0.22391	-0.23387	0.08876	23.0523	0.5327	22.7881	22.8497	22.7817	22.8472	0.26415	0.20258	0.27055	0.205	0.08876	23.0961	1.02319	22.9263	23.0242	23.0237	23.0242	0.16974	0.07192	0.07239	0.0719	0.08876	23.3185	1.12024	23.2782	23.467	23.4602	23.467	0.04034	-0.14848	-0.14166	-0.14842	0.06753	39.6883	1.46554	39.0335	39.4805	39.5095
0.08896	23.2655	1.06347	23.2598	23.3635	23.3589	23.3675	0.00567	-0.09806	-0.09342	-0.10204	0.08896	22.6688	0.54492	22.6644	22.7227	22.6563	22.7201	0.00437	-0.05391	0.01247	-0.05131	0.08896	22.8835	1.17915	22.8091	22.9039	22.9043	22.9041	0.0744	-0.02038	-0.0208	-0.02059	0.08896	23.1334	1.14269	23.1564	23.3426	23.3366	23.3423	-0.023	-0.20917	-0.20318	-0.20887	0.06768	39.725	1.50621	38.9149	39.364	39.3932
0.08916	22.9939	0.86828	23.1337	23.2342	23.2294	23.2379	-0.13974	-0.24031	-0.23546	-0.24395	0.08916	22.6054	0.5469	22.5424	22.5973	22.5311	22.5945	0.06301	0.00817	0.07439	0.01094	0.08916	22.7139	0.95442	22.6934	22.785	22.7853	22.7854	0.02053	-0.07109	-0.07139	-0.0715	0.08916	23.339	0.97271	23.0363	23.2197	23.2134	23.2191	0.30267	0.1193	0.12557	0.11984	0.06783	39.176	1.63308	38.7963	39.2476	39.2768
0.08936	23.0303	0.9679	23.008	23.1054	23.1003	23.1087	0.02225	-0.07512	-0.07004	-0.07843	0.08936	22.3401	0.49553	22.4209	22.4723	22.4064	22.4693	-0.08077	-0.13217	-0.06624	-0.12922	0.08936	22.6889	1.07705	22.578	22.6665	22.6667	22.6671	0.1109	0.02248	0.02224	0.02187	0.08936	23.1626	1.06897	22.9166	23.0971	23.0905	23.0964	0.24604	0.06549	0.07212	0.06627	0.06798	39.325	1.7196	38.6776	39.1311	39.1607
0.08956	23.0424	0.94613	22.8823	22.9765	22.9716	22.9795	0.16006	0.0659	0.0708	0.06293	0.08956	22.2486	0.58014	22.2994	22.3473	22.282	22.3442	-0.05076	-0.09872	-0.03344	-0.09559	0.08956	22.5779	1.03842	22.4627	22.5479	22.5484	22.5487	0.1152	0.02997	0.02949	0.02916	0.08956	22.8468	1.04458	22.7969	22.9746	22.968	22.9736	0.04997	-0.12775	-0.12117	-0.12673	0.06813	39.1125	1.55732	38.5597	39.0152	39.0448
0.08976	22.7164	0.88889	22.7567	22.8476	22.8433	22.8503	-0.0403	-0.13127	-0.12694	-0.13391	0.08976	22.2611	0.57534	22.1778	22.2223	22.1582	22.219	0.08328	0.03877	0.10285	0.04208	0.08976	22.2636	1.1608	22.3473	22.4294	22.4304	22.4304	-0.08369	-0.16573	-0.16675	-0.16674	0.08976	22.6937	1.10745	22.6772	22.852	22.846	22.8508	0.01656	-0.15832	-0.15229	-0.15706	0.06828	39.0817	1.57152	38.4418	38.8993	38.9286
0.08996	22.5185	1.02597	22.631	22.7188	22.7155	22.7211	-0.11246	-0.20022	-0.19697	-0.20253	0.08996	21.3181	0.54885	22.0563	22.0973	22.0348	22.0938	-0.73817	-0.77923	-0.71673	-0.77576	0.08996	22.1551	1.0604	22.232	22.3108	22.3128	22.312	-0.07687	-0.15572	-0.15768	-0.15692	0.08996	22.6105	1.0662	22.5574	22.7295	22.7243	22.728	0.05309	-0.11896	-0.11378	-0.11746	0.06843	38.9836	1.66913	38.324	38.7834	38.8127
0.09016	22.5759	0.92607	22.5072	22.5916	22.5881	22.5936	0.06876	-0.01569	-0.01215	-0.01766	0.09016	22.0325	0.49947	21.9365	21.974	21.9118	21.9703	0.09593	0.05844	0.12068	0.0621	0.09016	22.1523	1.11065	22.1182	22.1938	22.1956	22.1952	0.03409	-0.04145	-0.0433	-0.04285	0.09016	22.695	1.11674	22.4394	22.6085	22.6029	22.6068	0.25565	0.08656	0.09215	0.0883	0.06858	38.8867	1.61814	38.2061	38.6675	38.697
0.09036	22.435	0.9802	22.3838	22.4649	22.4611	22.4666	0.05122	-0.02989	-0.02607	-0.03152	0.09036	21.9028	0.50696	21.8172	21.8511	21.7891	21.8472	0.08563	0.05172	0.11371	0.05555	0.09036	21.9342	1.1762	22.0048	22.077	22.0787	22.0786	-0.07057	-0.14276	-0.14448	-0.14436	0.09036	22.2034	1.0575	22.3218	22.4879	22.482	22.4859	-0.11835	-0.28445	-0.2786	-0.28247	0.06873	38.7211	1.48381	38.0882	38.5517	38.5814
0.09056	22.3008	0.92038	22.2604	22.3382	22.3346	22.3395	0.04034	-0.03742	-0.03382	-0.03871	0.09056	21.643	0.59497	21.6978	21.7281	21.6667	21.7241	-0.05476	-0.0851	-0.02372	-0.0811	0.09056	21.9969	1.08548	21.8914	21.9602	21.9621	21.962	0.10556	0.03671	0.03482	0.03491	0.09056	22.4215	1.01648	22.2041	22.3672	22.3614	22.365	0.21745	0.05435	0.06015	0.05657	0.06888	38.7645	1.72144	37.9704	38.4358	38.4657
0.09076	22.3657	0.94243	22.1371	22.2115	22.2085	22.2124	0.22862	0.1542	0.15719	0.15325	0.09076	21.197	0.55114	21.5784	21.6052	21.545	21.601	-0.38144	-0.40819	-0.34796	-0.404	0.09076	21.6498	1.05226	21.7779	21.8435	21.846	21.8454	-0.12811	-0.19362	-0.19617	-0.19562	0.09076	22.0277	1.25128	22.0865	22.2466	22.2413	22.2441	-0.05875	-0.21886	-0.21359	-0.21639	0.06903	38.4217	1.50991	37.8527	38.32	38.3502
0.09096	21.9248	0.90885	22.0137	22.0848	22.0828	22.0854	-0.08886	-0.15994	-0.15797	-0.16056	0.09096	21.7754	0.52336	21.4591	21.4822	21.4235	21.4779	0.31632	0.29317	0.35186	0.2975	0.09096	21.6848	1.09936	21.6645	21.7267	21.7301	21.7289	0.02029	-0.04189	-0.0453	-0.04408	0.09096	22.1104	0.99257	21.9688	22.1259	22.1215	22.1232	0.14154	-0.01557	-0.01115	-0.01287	0.06918	37.9695	1.50898	37.7356	38.2048	38.2348
0.09116	21.7917	0.96459	21.8922	21.9598	21.9576	21.9601	-0.10049	-0.16812	-0.16587	-0.1684	0.09116	21.1854	0.5721	21.3415	21.361	21.3027	21.3565	-0.15612	-0.17558	-0.11725	-0.17108	0.09116	21.8387	1.01461	21.5527	21.6114	21.6147	21.6138	0.28598	0.22726	0.22396	0.22486	0.09116	22.2409	1.18064	21.8529	22.0069	22.0021	22.0039	0.38797	0.23399	0.23876	0.23693	0.06932	38.3959	1.47063	37.6186	38.0896	38.1193
0.09137	22.0457	0.89209	21.7712	21.8353	21.8328	21.8352	0.27454	0.21039	0.2129	0.21045	0.09137	21.1516	0.59885	21.2244	21.2401	21.182	21.2354	-0.07278	-0.08852	-0.03039	-0.08387	0.09137	21.6099	1.09302	21.4412	21.4964	21.4996	21.499	0.16872	0.11347	0.11031	0.11088	0.09137	21.66	1.1756	21.7373	21.8882	21.8831	21.885	-0.0773	-0.22813	-0.22307	-0.22494	0.06947	38.1469	1.53886	37.5016	37.9743	38.0041
0.09157	21.718	0.8671	21.6501	21.7108	21.7085	21.7104	0.06787	0.00721	0.00948	0.00761	0.09157	21.0905	0.51576	21.1072	21.1192	21.0618	21.1144	-0.01669	-0.02872	0.0287	-0.02388	0.09157	21.237	1.05071	21.3297	21.3815	21.3849	21.3843	-0.09269	-0.14445	-0.14788	-0.14724	0.09157	21.4695	1.07063	21.6218	21.7694	21.7645	21.766	-0.15231	-0.29999	-0.29504	-0.29656	0.06962	38.1568	1.47785	37.3845	37.8591	37.8891
0.09177	21.401	0.99087	21.5291	21.5862	21.5846	21.5855	-0.12802	-0.1852	-0.18357	-0.18446	0.09177	21.0448	0.53975	20.99	20.9983	20.9422	20.9933	0.05478	0.04646	0.10261	0.05147	0.09177	20.9996	1.04347	21.2182	21.2665	21.2705	21.2695	-0.21857	-0.26686	-0.27085	-0.26984	0.09177	21.4236	1.0367	21.5062	21.6507	21.6463	21.6471	-0.08256	-0.22708	-0.22265	-0.22342	0.06977	38.1038	1.51699	37.2675	37.7438	37.7741
0.09197	21.1151	0.89676	21.408	21.4617	21.4612	21.4606	-0.29294	-0.34665	-0.34615	-0.34557	0.09197	20.6018	0.57291	20.8728	20.8775	20.8228	20.8723	-0.27102	-0.27562	-0.22093	-0.27045	0.09197	21.0965	1.04632	21.1067	21.1516	21.1565	21.1547	-0.01025	-0.05506	-0.06001	-0.05824	0.09197	21.5889	1.18596	21.3907	21.532	21.5284	21.5281	0.19823	0.05687	0.06049	0.06077	0.06992	37.7222	1.56669	37.1505	37.6286	37.6591
0.09217	21.2874	0.89503	21.2889	21.339	21.3381	21.3376	-0.00142	-0.05154	-0.05066	-0.05012	0.09217	20.5233	0.60488	20.7575	20.7583	20.7039	20.753	-0.23422	-0.235	-0.18058	-0.22967	0.09217	20.9143	1.09913	20.9969	21.0381	21.0429	21.0415	-0.08259	-0.1238	-0.12861	-0.12718	0.09217	21.3916	1.02808	21.2768	21.4149	21.411	21.4108	0.11471	-0.02337	-0.01944	-0.01922	0.07007	37.6491	1.69653	37.0339	37.5137	37.5443
0.09237	21.224	0.80326	21.1701	21.2166	21.2156	21.2149	0.05389	0.00739	0.00843	0.00915	0.09237	20.391	0.51373	20.6426	20.6395	20.5854	20.634	-0.25162	-0.24856	-0.19441	-0.24306	0.09237	20.7985	1.08338	20.8874	20.9249	20.9296	20.9285	-0.08881	-0.12641	-0.13106	-0.12999	0.09237	21.1323	1.00876	21.1634	21.2982	21.2939	21.2938	-0.03105	-0.16582	-0.16155	-0.16143	0.07022	37.3589	1.52553	36.9177	37.3992	37.4295
0.09257	21.2516	0.38381	21.0514	21.0943	21.0935	21.0922	0.20018	0.15728	0.15809	0.15939	0.09257	20.4333	0.5069	20.5276	20.5207	20.4674	20.5151	-0.09428	-0.08738	-0.03407	-0.08174	0.09257	20.8464	1.19742	20.7778	20.8118	20.8167	20.8156	0.06855	0.03456	0.02967	0.03079	0.09257	21.224	1.19636	21.0499	21.1814	21.1773	21.1768	0.1741	0.04264	0.04675	0.04727	0.07037	37.3315	1.63186	36.8016	37.2846	37.315
0.09277	20.8386	0.98026	20.9327	20.972	20.9718	20.9695	-0.09409	-0.13338	-0.13322	-0.13094	0.09277	20.0805	0.55967	20.4126	20.4019	20.3498	20.3961	-0.33217	-0.32143	-0.2693	-0.31561	0.09277	20.5465	1.00163	20.6683	20.6987	20.7042	20.7026	-0.12178	-0.15215	-0.15769	-0.15612	0.09277	20.7917	1.01309	20.9365	21.0646	21.061	21.0598	-0.1448	-0.27295	-0.26931	-0.26809	0.07052	37.3256	1.59362	36.6855	37.1701	37.2004
0.09297	20.8463	0.93897	20.8139	20.8496	20.8505	20.8468	0.03238	-0.0033	-0.00418	-0.00052	0.09297	20.2673	0.49975	20.2977	20.2831	20.2325	20.2771	-0.03043	-0.01583	0.03473	-0.00986	0.09297	20.4726	1.1364	20.5588	20.5855	20.592	20.5897	-0.08617	-0.11293	-0.11941	-0.11709	0.09297	21.0031	0.93823	20.823	20.9479	20.9452	20.9428	0.18003	0.05519	0.05787	0.06029	0.07067	37.0983	1.63965	36.5693	37.0556	37.0859
0.09317	20.5521	0.89234	20.6972	20.7291	20.7297	20.726	-0.14504	-0.17701	-0.17757	-0.17388	0.09317	20.1124	0.47285	20.1846	20.1661	20.1156	20.1599	-0.07222	-0.05369	-0.00328	-0.04756	0.09317	20.5594	1.11955	20.4509	20.4739	20.4802	20.4783	0.10849	0.08545	0.07917	0.0811	0.09317	20.6212	1.01959	20.7114	20.8328	20.8297	20.8274	-0.09012	-0.21153	-0.20846	-0.20619	0.07082	37.1657	1.49991	36.4532	36.941	36.9716
0.09337	20.6375	0.37799	20.5808	20.609	20.6094	20.6055	0.0567	0.02847	0.02808	0.03194	0.09337	20.3008	0.43669	20.0719	20.0494	19.9993	20.0431	0.22896	0.25145	0.3015	0.25773	0.09337	20.3793	1.01179	20.3433	20.3626	20.3688	20.3672	0.03597	0.01667	0.01049	0.01213	0.09337	20.8095	0.94521	20.6	20.718	20.7146	20.7124	0.2095	0.09155	0.09492	0.09713	0.07097	36.8641	1.31981	36.3371	36.8265	36.8575
0.09357	20.3611	0.99974	20.4644	20.4889	20.4895	20.4851	-0.10327	-0.12777	-0.12839	-0.12397	0.09357	20.0174	0.56876	19.9591	19.9327	19.8833	19.9262	0.05829	0.08474	0.13407	0.09118	0.09357	20.1093	0.95848	20.2358	20.2513	20.2577	20.2561	-0.12642	-0.14197	-0.14836	-0.14672	0.09357	20.709	1.03295	20.4887	20.6032	20.5999	20.5974	0.22028	0.10579	0.10907	0.11161	0.07112	36.91	1.58606	36.2217	36.7125	36.7434
0.09377	20.4137	0.85001	20.348	20.3687	20.37	20.3646	0.06576	0.04499	0.04374	0.04914	0.09377	19.6222	0.49395	19.8464	19.816	19.7677	19.8093	-0.22417	-0.19378	-0.14553	-0.18717	0.09377	19.9878	1.00942	20.1282	20.14	20.147	20.1449	-0.14038	-0.1522	-0.15919	-0.15713	0.09377	20.3226	1.02966	20.3773	20.4884	20.4857	20.4823	-0.05477	-0.16581	-0.16313	-0.15976	0.07127	36.7083	1.43078	36.1065	36.5988	36.6296
0.09397	20.1634	0.91582	20.2316	20.2486	20.251	20.2441	-0.06819	-0.08523	-0.0876	-0.08074	0.09397	19.8638	0.51571	19.7336	19.6993	19.6526	19.6925	0.1302	0.16456	0.21119	0.17132	0.09397	19.9279	1.07788	20.0206	20.0287	20.0367	20.0338	-0.09271	-0.10078	-0.10878	-0.10591	0.09397	20.2952	1.05042	20.266	20.3736	20.3718	20.3673	0.02918	-0.07839	-0.07661	-0.07211	0.07142	36.3586	1.65462	35.9913	36.4849	36.5157
0.09417	20.0234	0.34929	20.1172	20.1304	20.1325	20.1256	-0.09375	-0.10695	-0.10907	-0.10212	0.09417	19.6083	0.5103	19.6227	19.5844	19.5379	19.5774	-0.01447	0.02393	0.07035	0.03083	0.09417	20.0087	0.91807	19.9147	19.919	19.9267	19.9243	0.09397	0.08974	0.08201	0.08442	0.09417	20.097	1.11473	20.1565	20.2605	20.2583	20.2539	-0.05946	-0.16345	-0.16129	-0.15693	0.07157	36.6852	1.46792	35.8761	36.3712	36.4018
0.09437	19.8888	0.91236	20.0031	20.0125	20.0144	20.0073	-0.11436	-0.12372	-0.12564	-0.11855	0.09437	19.3371	0.2354	19.5122	19.4697	19.4238	19.4627	-0.17514	-0.13264	-0.08667	-0.12562	0.09437	19.6496	0.40981	19.8092	19.8095	19.8172	19.815	-0.15952	-0.15989	-0.16756	-0.1654	0.09437	20.2134	0.98153	20.0472	20.1476	20.1452	20.1409	0.16617	0.06577	0.06822	0.07253	0.07172	36.2998	1.50856	35.7609	36.2574	36.2884
0.09457	19.7305	0.86316	19.8891	19.8946	19.8967	19.8891	-0.1586	-0.16411	-0.16623	-0.1586	0.09457	19.2248	0.51291	19.4017	19.3551	19.31	19.348	-0.17692	-0.13037	-0.08518	-0.12318	0.09457	19.4423	1.03675	19.7036	19.7001	19.708	19.7058	-0.26126	-0.25777	-0.26569	-0.26347	0.09457	19.8718	1.00299	19.938	20.0348	20.0325	20.0279	-0.06622	-0.16302	-0.16068	-0.15603	0.07186	36.3838	1.72923	35.6457	36.1436	36.1748
0.09477	19.5511	0.93803	19.775	19.7767	19.7795	19.7708	-0.22395	-0.22561	-0.22843	-0.21976	0.09477	19.6786	0.54919	19.2912	19.2406	19.1965	19.2332	0.38742	0.43806	0.48209	0.44539	0.09477	19.5556	1.04497	19.598	19.5906	19.5991	19.5965	-0.04242	-0.03507	-0.04353	-0.04095	0.09477	19.9307	0.90596	19.8288	19.922	19.9202	19.9148	0.10187	0.00867	0.0105	0.0159	0.07201	36.1323	1.81728	35.5306	36.0299	36.0614
0.09497	19.5664	0.94331	19.661	19.6588	19.6627	19.6526	-0.09459	-0.0924	-0.09633	-0.08621	0.09497	19.1754	0.467	19.1807	19.126	19.0834	19.1185	-0.00524	0.04945	0.09197	0.05693	0.09497	19.5873	0.98965	19.4924	19.4812	19.4907	19.4873	0.09485	0.10607	0.09655	0.09999	0.09497	19.8275	1.01729	19.7196	19.8092	19.8083	19.8017	0.1079	0.0183	0.01921	0.02576	0.07216	36.1113	1.60038	35.4164	35.9169	35.9482
0.09517	19.8334	0.39329	19.5489	19.5428	19.5464	19.5363	0.28445	0.29059	0.28697	0.29711	0.09517	19.3219	0.29182	19.0721	19.0132	18.9709	19.0056	0.24983	0.30869	0.35096	0.3163	0.09517	19.609	0.44977	19.3885	19.3733	19.3826	19.3796	0.2205	0.23568	0.22642	0.22941	0.09517	19.84	1.02841	19.6122	19.6981	19.6969	19.6904	0.22774	0.14186	0.14306	0.14955	0.07231	36.0572	1.50776	35.3022	35.8039	35.835
0.09537	19.3958	0.90763	19.4372	19.4271	19.4305	19.4202	-0.04145	-0.03136	-0.03474	-0.02449	0.09537	19.1255	0.52906	18.9638	18.9007	18.8588	18.893	0.16173	0.22475	0.26673	0.2325	0.09537	19.1029	0.90889	19.2849	19.2658	19.2749	19.2722	-0.18206	-0.16291	-0.17204	-0.16936	0.09537	19.5359	0.92917	19.5051	19.5873	19.5858	19.5794	0.0308	-0.05136	-0.04987	-0.04344	0.07246	35.841	1.44925	35.188	35.6909	35.7221
0.09557	19.4053	0.93033	19.3255	19.3114	19.3151	19.3042	0.07984	0.09389	0.09023	0.10109	0.09557	19.031	0.47853	18.8555	18.7883	18.7471	18.7804	0.17554	0.24275	0.28388	0.25065	0.09557	19.0306	0.93859	19.1813	19.1582	19.1676	19.1648	-0.15068	-0.12755	-0.13696	-0.13419	0.09557	19.5652	0.89705	19.398	19.4765	19.4751	19.4683	0.16718	0.08876	0.09012	0.09691	0.07261	35.7778	1.39993	35.0738	35.5779	35.6091
0.09577	19.1048	0.9702	19.2138	19.1958	19.2002	19.1882	-0.10895	-0.09094	-0.09536	-0.0834	0.09577	18.6378	0.51975	18.7472	18.6758	18.6359	18.6678	-0.10938	-0.038	0.00193	-0.02996	0.09577	18.8923	0.94429	19.0777	19.0506	19.0606	19.0574	-0.18542	-0.1583	-0.16829	-0.16513	0.09577	19.6064	1.04602	19.291	19.3656	19.3648	19.3573	0.31545	0.24077	0.24161	0.24915	0.07276	35.6538	1.48472	34.9596	35.465	35.4964
0.09597	19.1239	0.41818	19.1021	19.0801	19.0856	19.0722	0.02178	0.04375	0.03826	0.05162	0.09597	18.3326	0.23814	18.6389	18.5633	18.525	18.5552	-0.30625	-0.23069	-0.19234	-0.22251	0.09597	18.8567	0.46751	18.9741	18.943	18.954	18.9501	-0.11741	-0.08632	-0.09728	-0.09333	0.09597	19.195	0.94486	19.1839	19.2548	19.2549	19.2462	0.01113	-0.05982	-0.05989	-0.05121	0.07291	35.3888	1.4835	34.8454	35.352	35.3836
0.09617	18.9867	0.99345	18.9924	18.9664	18.9716	18.9582	-0.00573	0.02028	0.01507	0.02849	0.09617	18.1149	0.57401	18.5325	18.4527	18.4146	18.4444	-0.4176	-0.33777	-0.29969	-0.32947	0.09617	18.5941	0.99914	18.8723	18.8371	18.8478	18.8443	-0.27816	-0.243	-0.2537	-0.25019	0.09617	18.9969	0.99795	19.0786	19.1457	19.1455	19.1369	-0.08177	-0.14887	-0.14863	-0.14004	0.07306	35.0474	1.53901	34.7316	35.2393	35.2711
0.09637	19.0114	0.85662	18.883	18.853	18.858	18.8444	0.12841	0.15848	0.15344	0.16703	0.09637	18.5572	0.57726	18.4265	18.3424	18.3046	18.3339	0.13077	0.21487	0.25259	0.2233	0.09637	18.6561	0.96567	18.7706	18.7314	18.742	18.7388	-0.11454	-0.0753	-0.0859	-0.08267	0.09637	18.8225	0.96226	18.9737	19.0369	19.0364	19.0279	-0.15119	-0.21444	-0.21391	-0.20537	0.07321	35.027	1.37777	34.6185	35.1272	35.1589
0.09657	18.8102	0.81409	18.7737	18.7395	18.7448	18.7307	0.03656	0.07068	0.06542	0.07956	0.09657	18.4589	0.55733	18.3204	18.232	18.195	18.2235	0.13847	0.22683	0.26385	0.23538	0.09657	18.7218	1.08995	18.669	18.6257	18.6366	18.6333	0.05273	0.09606	0.08517	0.08851	0.09657	18.9231	0.98339	18.8687	18.9281	18.9277	18.9188	0.05441	-0.00497	-0.00456	0.00431	0.07336	35.0022	1.51728	34.5053	35.0151	35.0466
0.09677	18.6751	0.40243	18.6643	18.6261	18.6321	18.6169	0.01084	0.04903	0.04304	0.05824	0.09677	18.0359	0.56146	18.2143	18.1217	18.0859	18.113	-0.17841	-0.08578	-0.04998	-0.0771	0.09677	18.4829	0.9947	18.5674	18.52	18.5315	18.5278	-0.08452	-0.03711	-0.04859	-0.04485	0.09677	18.7656	1.07109	18.7638	18.8193	18.8195	18.8098	0.00178	-0.05374	-0.05394	-0.04423	0.07351	35.1884	1.25444	34.3922	34.9029	34.9343
0.09697	18.6618	0.95898	18.5549	18.5127	18.5198	18.5031	0.10684	0.14909	0.14198	0.15864	0.09697	17.8848	0.25151	18.1083	18.0114	17.9772	18.0025	-0.22345	-0.12654	-0.09238	-0.11773	0.09697	18.3374	0.45014	18.4658	18.4143	18.4268	18.4222	-0.12841	-0.07691	-0.08938	-0.08483	0.09697	18.8207	1.02248	18.6588	18.7105	18.7116	18.7007	0.1619	0.11024	0.10913	0.11998	0.07366	35.1435	1.53366	34.279	34.7908	34.8225
0.09718	18.3782	0.9291	18.4476	18.4012	18.408	18.3914	-0.06938	-0.02299	-0.02976	-0.01312	0.09718	18.5768	0.52637	18.0041	17.9029	17.8689	17.894	0.57263	0.67389	0.70785	0.68282	0.09718	18.2119	1.039	18.366	18.3103	18.3225	18.3184	-0.15411	-0.09844	-0.11064	-0.10653	0.09718	18.5936	1.05896	18.5557	18.6034	18.6041	18.5935	0.03785	-0.00985	-0.01051	0.00011	0.07381	34.7795	1.31179	34.1659	34.6787	34.7105
0.09738	18.3369	0.90018	18.3406	18.2901	18.2967	18.2798	-0.00373	0.04681	0.04017	0.05702	0.09738	18.0382	0.51808	17.9003	17.7947	17.7611	17.7856	0.13787	0.24349	0.2771	0.25254	0.09738	18.1561	1.005	18.2664	18.2065	18.2186	18.2148	-0.11025	-0.05039	-0.06249	-0.05866	0.09738	18.609	0.99461	18.4529	18.4966	18.4971	18.4865	0.15609	0.11238	0.11192	0.12256	0.07396	34.5935	1.52496	34.0527	34.5665	34.5989
0.09758	18.2112	0.38987	18.2336	18.1789	18.1858	18.1683	-0.02236	0.03233	0.02541	0.04287	0.09758	17.3738	0.50051	17.7965	17.6865	17.6537	17.6773	-0.42272	-0.31274	-0.27992	-0.30357	0.09758	18.0641	0.99147	18.1667	18.1027	18.115	18.1111	-0.10264	-0.0386	-0.0509	-0.04705	0.09758	18.4295	0.97761	18.3501	18.3898	18.3904	18.3794	0.07939	0.03967	0.0391	0.05006	0.07411	34.5892	1.43289	33.9404	34.455	34.4873
0.09778	17.9136	0.95933	18.1266	18.0677	18.0753	18.0568	-0.213	-0.15416	-0.16175	-0.14329	0.09778	17.4806	0.24892	17.6926	17.5783	17.5467	17.569	-0.21208	-0.09773	-0.06611	-0.08844	0.09778	18.1408	0.49541	18.0671	17.9989	18.0119	18.0075	0.0737	0.14193	0.12893	0.1333	0.09778	18.2593	0.98027	18.2473	18.283	18.2842	18.2724	0.01204	-0.02371	-0.02487	-0.01309	0.07425	34.2443	1.43752	33.8283	34.3438	34.3757
0.09798	18.0119	0.91442	18.0195	17.9565	17.9653	17.9453	-0.00764	0.05536	0.04659	0.06655	0.09798	17.6305	0.58855	17.5888	17.4701	17.4401	17.4607	0.04173	0.16044	0.1904	0.16985	0.09798	18.0164	0.90942	17.9675	17.8951	17.9091	17.9039	0.04891	0.12132	0.10733	0.11252	0.09798	18.1903	0.99522	18.1445	18.1762	18.1784	18.1654	0.04582	0.01406	0.0119	0.0249	0.0744	34.3221	1.63161	33.7162	34.2326	34.2643
0.09818	18.0919	0.86325	17.9146	17.8473	17.8558	17.8358	0.17735	0.24457	0.23612	0.2561	0.09818	17.5786	0.5088	17.4869	17.3638	17.334	17.3543	0.09164	0.21478	0.24456	0.22429	0.09818	17.9148	1.00705	17.8697	17.793	17.8067	17.802	0.04514	0.12183	0.10812	0.11286	0.09818	18.0351	0.97849	18.0435	18.0712	18.073	18.0602	-0.00843	-0.03611	-0.03789	-0.02506	0.07455	34.1721	1.69501	33.6042	34.1214	34.1532
0.09838	17.8235	0.85264	17.8099	17.7384	17.7467	17.7266	0.01362	0.08508	0.07681	0.09693	0.09838	17.5391	0.529	17.3853	17.2577	17.2283	17.2481	0.15376	0.28134	0.31076	0.29097	0.09838	17.6225	1.01091	17.7721	17.6911	17.7046	17.7002	-0.14961	-0.06864	-0.08214	-0.07778	0.09838	17.995	1.04489	17.9429	17.9664	17.9679	17.9552	0.05214	0.02855	0.0271	0.03982	0.0747	34.173	1.54335	33.4921	34.0101	34.0421
0.09858	17.5514	0.40168	17.7052	17.6295	17.6381	17.6173	-0.15377	-0.07808	-0.08667	-0.0659	0.09858	17.1229	0.2653	17.2837	17.1517	17.123	17.142	-0.16084	-0.02882	-0.00018545	-0.01908	0.09858	17.3759	0.44809	17.6745	17.5892	17.603	17.5985	-0.29852	-0.21328	-0.22707	-0.22259	0.09858	17.729	0.95013	17.8422	17.8617	17.8633	17.8502	-0.11315	-0.13264	-0.13427	-0.12116	0.07485	33.8271	1.49058	33.3801	33.8989	33.9311
0.09878	17.6162	0.96733	17.6005	17.5206	17.5299	17.5081	0.01571	0.09565	0.08633	0.10814	0.09878	17.2562	0.51908	17.1821	17.0456	17.0182	17.0358	0.07405	0.21052	0.23793	0.22037	0.09878	17.4295	0.94665	17.5768	17.4873	17.5017	17.4968	-0.14732	-0.0578	-0.07218	-0.06728	0.09878	17.8618	1.03801	17.7415	17.7569	17.7591	17.7452	0.12034	0.10495	0.10274	0.11664	0.075	33.9211	1.41213	33.268	33.7877	33.8205
0.09898	17.2601	0.91062	17.4958	17.4117	17.4221	17.3988	-0.23578	-0.1516	-0.16204	-0.13878	0.09898	16.9869	0.51494	17.0805	16.9396	16.9138	16.9296	-0.09358	0.04734	0.0731	0.05729	0.09898	17.3348	1.02835	17.4792	17.3854	17.4008	17.3951	-0.14439	-0.05059	-0.06596	-0.06024	0.09898	17.4916	0.95041	17.6408	17.6521	17.6553	17.6402	-0.14918	-0.16048	-0.16366	-0.14857	0.07515	33.785	1.45756	33.1571	33.6774	33.7098
0.09918	17.2986	0.87158	17.3932	17.3047	17.3149	17.2916	-0.09464	-0.00616	-0.01631	0.00698	0.09918	16.8352	0.49359	16.9809	16.8354	16.8099	16.8254	-0.14567	-0.00024934	0.02533	0.0098	0.09918	17.2841	0.90948	17.3834	17.2852	17.3003	17.295	-0.09929	-0.00113	-0.01619	-0.01094	0.09918	17.4536	1.04055	17.542	17.5491	17.5519	17.537	-0.08846	-0.09557	-0.09833	-0.08346	0.0753	33.779	1.38263	33.0462	33.5671	33.5993
0.09938	17.0571	0.42327	17.2909	17.1981	17.208	17.1846	-0.23376	-0.14096	-0.15088	-0.1275	0.09938	16.761	0.23583	16.8815	16.7315	16.7063	16.7214	-0.12044	0.0295	0.05472	0.03965	0.09938	17.4945	0.44072	17.2878	17.1853	17.2002	17.1952	0.20676	0.30928	0.29434	0.29931	0.09938	17.7323	1.1167	17.4435	17.4464	17.4489	17.4341	0.2888	0.28589	0.28338	0.29821	0.07545	33.6806	1.33812	32.9353	33.4568	33.4889
0.09958	17.2304	1.05893	17.1885	17.0914	17.1017	17.0776	0.04186	0.13897	0.12869	0.15275	0.09958	16.6792	0.51987	16.7821	16.6276	16.6032	16.6174	-0.10288	0.05158	0.076	0.06182	0.09958	16.9855	0.9842	17.1922	17.0853	17.1005	17.0954	-0.20669	-0.0998	-0.11503	-0.10995	0.09958	17.3614	0.95333	17.3449	17.3436	17.3464	17.3311	0.0165	0.01779	0.01503	0.03032	0.0756	33.3692	1.44688	32.8244	33.3465	33.3789
0.09978	16.8137	0.90569	17.0862	16.9847	16.9957	16.9706	-0.27248	-0.17105	-0.182	-0.15695	0.09978	16.4562	0.53198	16.6827	16.5237	16.5005	16.5134	-0.22648	-0.0675	-0.04431	-0.05715	0.09978	16.8776	0.89944	17.0966	16.9853	17.0011	16.9956	-0.21891	-0.10765	-0.12346	-0.11796	0.09978	17.2289	0.91924	17.2464	17.2409	17.2442	17.2281	-0.01749	-0.012	-0.01531	0.00074	0.07575	33.5486	1.62164	32.7135	33.2362	33.2686
0.09998	16.9754	0.83566	16.9838	16.8781	16.8903	16.8637	-0.00845	0.0973	0.08508	0.11171	0.09998	16.3841	0.51861	16.5833	16.4198	16.3983	16.4094	-0.19921	-0.03571	-0.01417	-0.02527	0.09998	16.8964	0.93811	17.0009	16.8853	16.9021	16.8958	-0.10458	0.01104	-0.00575	0.00057	0.09998	17.1922	0.94938	17.1478	17.1381	17.1424	17.1252	0.04435	0.05404	0.04978	0.06698	0.0759	33.0115	1.7134	32.6026	33.126	33.1589
0.10018	16.6608	0.42018	16.8835	16.7734	16.7852	16.7587	-0.22274	-0.11261	-0.12439	-0.09789	0.10018	16.2752	0.55478	16.4859	16.3178	16.2965	16.3073	-0.21066	-0.04259	-0.02122	-0.03206	0.10018	16.8746	0.96506	16.9071	16.787	16.8035	16.7977	-0.03253	0.08753	0.07107	0.0769	0.10018	17.0932	0.97496	17.0512	17.0372	17.041	17.0241	0.04204	0.05602	0.05222	0.06916	0.07605	33.175	1.58467	32.492	33.016	33.0491
0.10038	16.751	0.92286	16.7835	16.669	16.6807	16.654	-0.03253	0.08198	0.07031	0.09702	0.10038	16.3259	0.25279	16.3887	16.2161	16.1951	16.2055	-0.06281	0.10985	0.13085	0.12047	0.10038	16.7319	0.37993	16.8135	16.689	16.7054	16.6998	-0.08165	0.04286	0.02645	0.03207	0.10038	16.9063	1.04178	16.9548	16.9365	16.9401	16.9231	-0.04852	-0.03024	-0.03384	-0.01689	0.0762	32.9121	1.53382	32.3823	32.9067	32.9393
0.10058	16.659	0.87347	16.6835	16.5646	16.5766	16.5493	-0.02457	0.09432	0.08236	0.10967	0.10058	16.1499	0.50079	16.2916	16.1143	16.0941	16.1036	-0.14165	0.03559	0.0558	0.04629	0.10058	16.7898	1.03089	16.7199	16.5909	16.6075	16.6019	0.06991	0.19885	0.1823	0.18791	0.10058	17.0275	0.971	16.8583	16.8357	16.8395	16.8222	0.16914	0.19173	0.18797	0.20527	0.07635	32.8692	1.38812	32.2726	32.7974	32.83
0.10076	16.4401	0.99292	16.5963	16.4735	16.4861	16.4579	-0.15616	-0.03343	-0.046	-0.01781	0.10076	16.0777	0.53296	16.2068	16.0255	16.0064	16.0148	-0.12911	0.05213	0.07129	0.06291	0.10076	16.5503	0.91407	16.6382	16.5054	16.5225	16.5165	-0.08791	0.04492	0.0278	0.03384	0.10076	16.7854	0.43253	16.7742	16.7479	16.7522	16.7342	0.01116	0.03749	0.0332	0.0512	0.0765	32.8132	1.49981	32.1628	32.6881	32.7207
0.10078	16.7076	0.34447	16.5835	16.4602	16.4729	16.4445	0.12416	0.24744	0.23473	0.2631	0.10078	16.0542	0.53352	16.1944	16.0126	15.9936	16.0018	-0.14021	0.04162	0.06059	0.05241	0.10078	16.4578	0.98938	16.6262	16.4929	16.5101	16.5039	-0.16843	-0.03503	-0.05228	-0.04613	0.10078	16.752	0.99634	16.7619	16.735	16.7394	16.7213	-0.00996	0.01692	0.01256	0.03066	0.07665	32.5746	1.37584	32.0531	32.5788	32.6114
0.10098	16.4661	0.83959	16.4835	16.3558	16.3697	16.3398	-0.01732	0.11034	0.09644	0.12631	0.10098	15.9672	0.2695	16.0972	15.9108	15.8935	15.8999	-0.12999	0.05642	0.07373	0.0673	0.10098	16.4139	0.46565	16.5326	16.3948	16.413	16.4061	-0.11872	0.01911	0.00092	0.00786	0.10098	16.5917	0.91384	16.6655	16.6343	16.6397	16.6204	-0.07384	-0.04266	-0.04802	-0.02872	0.07679	32.618	1.6044	31.9434	32.4695	32.5025
0.10118	16.3305	0.85901	16.3855	16.2534	16.2669	16.2371	-0.05498	0.07712	0.06362	0.0934	0.10118	16.0356	0.48446	16.002	15.811	15.7938	15.8	0.03354	0.22459	0.24176	0.23554	0.10118	16.5574	0.92085	16.4408	16.2984	16.3163	16.3099	0.11662	0.25897	0.24112	0.24756	0.10118	16.624	0.97498	16.571	16.5354	16.5403	16.5213	0.05299	0.08855	0.08368	0.10268	0.07694	32.4599	1.6025	31.8336	32.3602	32.3936
0.10138	16.3781	0.82001	16.2878	16.1513	16.1646	16.1347	0.09031	0.22687	0.21352	0.24345	0.10138	15.8331	0.5254	15.9071	15.7114	15.6946	15.7003	-0.07391	0.12178	0.13856	0.13281	0.10138	16.3952	1.01559	16.3492	16.2023	16.2201	16.2139	0.04603	0.1929	0.17512	0.18134	0.10138	16.512	0.94676	16.4767	16.4368	16.4415	16.4224	0.03528	0.07523	0.07049	0.08956	0.07709	32.056	1.38313	31.7247	32.2516	32.2848
0.10141	16.2381	0.84214	16.2744	16.1372	16.1506	16.1206	-0.03627	0.10089	0.08752	0.11751	0.10141	15.8017	0.46323	15.894	15.6977	15.681	15.6867	-0.09231	0.10401	0.12071	0.11505	0.10141	16.2956	0.94687	16.3366	16.1891	16.2069	16.2007	-0.04104	0.10644	0.08867	0.09487	0.10141	16.4272	0.45021	16.4638	16.4232	16.4279	16.4089	-0.03652	0.00403	-0.00066	0.01838	0.07724	32.3954	1.47244	31.6162	32.1433	32.1764
0.10158	15.8512	0.35216	16.1901	16.0491	16.0628	16.0322	-0.33887	-0.19787	-0.21156	-0.18099	0.10158	15.2759	0.27232	15.8121	15.6118	15.5958	15.6007	-0.53625	-0.33591	-0.31994	-0.32481	0.10158	16.1335	0.42504	16.2576	16.1062	16.1242	16.1179	-0.12411	0.02727	0.00927	0.01557	0.10158	16.2417	0.9361	16.3824	16.3381	16.343	16.3236	-0.14072	-0.09639	-0.1013	-0.08187	0.07739	32.0824	1.50806	31.5077	32.035	32.068
0.10178	16.0576	0.89626	16.0924	15.9469	15.9613	15.9297	-0.03471	0.11074	0.09635	0.12792	0.10178	15.2513	0.5078	15.7171	15.5121	15.4974	15.501	-0.46585	-0.26087	-0.24613	-0.24969	0.10178	15.8652	0.97139	16.1659	16.01	16.0286	16.0219	-0.30068	-0.14478	-0.16336	-0.15663	0.10178	16.0651	0.99849	16.2881	16.2394	16.2448	16.2247	-0.22295	-0.17422	-0.17966	-0.15952	0.07754	31.863	1.47782	31.3992	31.9268	31.9598
0.10198	15.9168	0.84459	15.9947	15.8448	15.8604	15.8273	-0.07783	0.07206	0.05643	0.08955	0.10198	15.5222	0.20169	15.6222	15.4125	15.3995	15.4013	-0.09998	0.10964	0.12272	0.12089	0.10198	16.0101	0.95343	16.0743	15.9139	15.9335	15.9259	-0.06421	0.0962	0.07659	0.0842	0.10198	16.1092	1.00978	16.1938	16.1407	16.1472	16.1258	-0.08462	-0.03151	-0.03802	-0.01661	0.07769	31.7388	1.41905	31.2907	31.8185	31.8516
0.10206	15.8136	0.91293	15.956	15.8043	15.8199	15.7867	-0.14243	0.00927	-0.0063	0.02688	0.10206	15.2189	0.22471	15.5846	15.3731	15.3601	15.3618	-0.36574	-0.15424	-0.14127	-0.14296	0.10206	15.8751	0.93456	16.038	15.8758	15.8953	15.8878	-0.1629	-0.00065	-0.02017	-0.0127	0.10206	16.0627	0.44934	16.1565	16.1016	16.1079	16.0866	-0.09378	-0.03887	-0.04519	-0.0239	0.07784	31.8416	1.51456	31.1822	31.7103	31.7436
0.10218	15.7948	0.41911	15.899	15.7446	15.7599	15.7269	-0.10425	0.05014	0.03487	0.06792	0.10218	15.3556	0.1652	15.5292	15.3149	15.3019	15.3035	-0.17356	0.04076	0.05369	0.05207	0.10218	15.904	0.38778	15.9845	15.8195	15.8387	15.8316	-0.08046	0.08452	0.0653	0.07238	0.10218	15.9426	0.91598	16.1014	16.0438	16.0498	16.0287	-0.15883	-0.10125	-0.10722	-0.08617	0.07799	31.5253	1.61069	31.0737	31.602	31.6359
0.10238	15.7622	0.84391	15.8036	15.6447	15.6598	15.6266	-0.04144	0.11745	0.10238	0.13553	0.10238	15.4558	0.18544	15.4364	15.2174	15.2048	15.206	0.01939	0.23839	0.25096	0.24977	0.10238	15.5432	0.92613	15.8948	15.7253	15.7443	15.7376	-0.35165	-0.18209	-0.20112	-0.19437	0.10238	15.8892	0.88985	16.0092	15.9472	15.953	15.9319	-0.12007	-0.05802	-0.06384	-0.04276	0.07814	31.5526	1.47341	30.9664	31.4947	31.5282
0.10258	15.7246	0.82249	15.7082	15.5448	15.5602	15.5265	0.01636	0.17975	0.16438	0.19812	0.10258	15.3176	0.18095	15.3437	15.1199	15.1082	15.1085	-0.02605	0.19765	0.20939	0.20909	0.10258	15.7781	1.04878	15.8052	15.6311	15.6504	15.6435	-0.02707	0.14707	0.12773	0.13465	0.10258	15.7875	0.9211	15.9171	15.8505	15.8565	15.8351	-0.1296	-0.06308	-0.06904	-0.04763	0.07829	31.214	1.35881	30.8591	31.3876	31.4209
0.10272	15.4631	0.92269	15.6445	15.478	15.4939	15.4595	-0.18136	-0.01496	-0.03081	0.00361	0.10272	15.1475	0.20005	15.2816	15.0548	15.0438	15.0433	-0.13412	0.09271	0.10369	0.10419	0.10272	15.6877	0.94022	15.7453	15.5681	15.5877	15.5806	-0.05757	0.11964	0.10002	0.10712	0.10272	15.82	0.42823	15.8554	15.7859	15.7923	15.7704	-0.03546	0.03405	0.02768	0.04962	0.07844	31.2982	1.48671	30.7519	31.2804	31.3136
0.10278	15.4465	0.31576	15.6128	15.4449	15.461	15.4262	-0.16631	0.00158	-0.01454	0.02025	0.10278	15.0879	0.17575	15.2508	15.0224	15.0119	15.0109	-0.16296	0.06543	0.07594	0.07692	0.10278	15.4979	0.82004	15.7155	15.5368	15.5567	15.5494	-0.2176	-0.03887	-0.05877	-0.05144	0.10278	15.6165	0.89313	15.8248	15.7538	15.7604	15.7382	-0.20833	-0.13734	-0.14389	-0.12171	0.07859	30.9838	1.59699	30.6447	31.1732	31.2064
0.10298	15.3638	0.89143	15.5174	15.345	15.3624	15.326	-0.1536	0.01879	0.00137	0.03775	0.10298	14.739	0.18193	15.1581	14.925	14.9162	14.9134	-0.4191	-0.18601	-0.17718	-0.17445	0.10298	15.435	0.40609	15.6259	15.4426	15.4635	15.4553	-0.1909	-0.0076	-0.0285	-0.0203	0.10298	15.8224	0.9518	15.7327	15.6572	15.6648	15.6414	0.08969	0.16515	0.15755	0.18096	0.07874	30.8473	1.41235	30.5374	31.066	31.0996
0.10319	15.1571	0.91698	15.424	15.2471	15.2641	15.2279	-0.2669	-0.08996	-0.10696	-0.07071	0.10319	15.2601	0.20717	15.0673	14.8295	14.8208	14.8179	0.1928	0.43062	0.43934	0.44223	0.10319	15.4381	0.82709	15.5381	15.3501	15.3706	15.3629	-0.09995	0.08798	0.0675	0.07515	0.10319	15.5294	0.8299	15.6424	15.5624	15.5695	15.5464	-0.11294	-0.03294	-0.04006	-0.01696	0.07889	31.232	1.32693	30.4302	30.9588	30.9927
0.10337	15.141	0.82345	15.3371	15.1559	15.1728	15.1364	-0.19612	-0.01494	-0.03182	0.00457	0.10337	14.7867	0.20083	14.9827	14.7405	14.7321	14.7288	-0.19602	0.04622	0.0546	0.05787	0.10337	15.3119	0.89785	15.4562	15.264	15.2843	15.2769	-0.14429	0.04797	0.02763	0.03501	0.10337	15.4023	0.463	15.5583	15.4741	15.481	15.4579	-0.15597	-0.07173	-0.07868	-0.05558	0.07904	30.8915	1.48776	30.3233	30.8519	30.8861
0.10339	15.3923	0.35345	15.3309	15.1494	15.1663	15.1299	0.06137	0.24286	0.22599	0.26238	0.10339	15.1548	0.17403	14.9767	14.7341	14.7258	14.7225	0.17809	0.42065	0.42898	0.4323	0.10339	15.4253	1.00987	15.4504	15.2578	15.2782	15.2708	-0.02515	0.16742	0.14705	0.15445	0.10339	15.6295	0.99617	15.5523	15.4678	15.4747	15.4516	0.0772	0.16175	0.15481	0.17791	0.07919	30.8008	1.49132	30.2174	30.7458	30.7796
0.10359	15.2057	0.81841	15.2378	15.0518	15.0689	15.032	-0.0321	0.15393	0.1368	0.17374	0.10359	15.002	0.19191	14.8861	14.6388	14.6313	14.6271	0.11584	0.36313	0.37065	0.37484	0.10359	15.3929	0.5104	15.3628	15.1655	15.1861	15.1786	0.03014	0.22735	0.20679	0.21425	0.10359	15.5119	0.86446	15.4622	15.3731	15.3803	15.3568	0.04962	0.13871	0.13155	0.15504	0.07933	30.4964	1.47232	30.1115	30.6397	30.6734
0.10379	15.0292	0.91504	15.1446	14.9541	14.972	14.934	-0.11539	0.07519	0.05725	0.09529	0.10379	14.704	0.20619	14.7955	14.5435	14.5372	14.5317	-0.09148	0.16054	0.16682	0.1723	0.10379	15.2776	0.90886	15.2751	15.0732	15.0944	15.0864	0.00252	0.20437	0.18317	0.19113	0.10379	15.396	0.91819	15.3721	15.2785	15.2862	15.262	0.02386	0.11749	0.10977	0.134	0.07948	30.539	1.5374	30.0055	30.5337	30.5673
0.10399	14.9599	0.86416	15.0515	14.8564	14.8755	14.836	-0.09163	0.10349	0.08439	0.12388	0.10399	14.6741	0.18724	14.7049	14.4482	14.4436	14.4363	-0.03077	0.22599	0.23059	0.2378	0.10399	15.01	0.9851	15.1874	14.9809	15.0031	14.9943	-0.17734	0.02914	0.00695	0.01577	0.10399	15.3242	0.9494	15.282	15.1839	15.1926	15.1672	0.04215	0.14033	0.13159	0.15701	0.07963	30.577	1.35861	29.8996	30.4276	30.4611
0.10403	15.1185	0.92826	15.0333	14.8372	14.8564	14.8168	0.08527	0.2813	0.26214	0.30174	0.10403	14.6044	0.16309	14.6872	14.4294	14.425	14.4176	-0.08275	0.17496	0.17946	0.18677	0.10403	15.0539	0.9857	15.1702	14.9628	14.985	14.9762	-0.11626	0.09115	0.06893	0.07776	0.10403	15.3011	0.39244	15.2644	15.1653	15.174	15.1486	0.03674	0.13583	0.12711	0.15255	0.07978	30.1862	1.54168	29.7937	30.3215	30.3555
0.10419	14.6377	0.41719	14.9605	14.7608	14.7795	14.7402	-0.32281	-0.12311	-0.1418	-0.10246	0.10419	14.4226	0.18264	14.6164	14.3548	14.3503	14.343	-0.19372	0.06781	0.07231	0.07965	0.10419	14.866	0.3804	15.1016	14.8904	14.9122	14.9039	-0.23557	-0.02441	-0.0462	-0.0379	0.10419	15.089	0.85206	15.1939	15.0911	15.0994	15.0743	-0.10496	-0.00218	-0.01045	0.01467	0.07993	30.2572	1.46576	29.6878	30.2155	30.2498
0.10439	14.7856	0.91368	14.8696	14.6653	14.6839	14.6444	-0.08405	0.12024	0.10167	0.14117	0.10439	14.2434	0.19195	14.5279	14.2616	14.2575	14.2497	-0.28452	-0.01822	-0.01411	-0.00634	0.10439	15.0466	0.95734	15.0158	14.8	14.8216	14.8136	0.03075	0.24659	0.22499	0.23298	0.10439	15.0907	1.00191	15.1059	14.9985	15.0065	14.9815	-0.01516	0.09224	0.08422	0.10925	0.08008	30.0747	1.52349	29.5826	30.11	30.1443
0.10459	14.8333	0.96301	14.7788	14.5699	14.5888	14.5487	0.05452	0.26339	0.24448	0.28459	0.10459	14.3993	0.18927	14.4395	14.1684	14.1651	14.1565	-0.04013	0.23094	0.23422	0.24285	0.10459	14.9408	1.01719	14.9301	14.7096	14.7315	14.7234	0.0107	0.23123	0.20935	0.21749	0.10459	15.0628	0.94758	15.0179	14.9059	14.9141	14.8887	0.04492	0.15693	0.14871	0.1741	0.08023	29.9118	1.64975	29.478	30.0051	30.0391
0.10468	14.6563	0.7985	14.7365	14.5255	14.5448	14.5042	-0.08019	0.1308	0.11154	0.15214	0.10468	14.1799	0.15901	14.3984	14.1251	14.1223	14.1132	-0.21844	0.05484	0.05761	0.06677	0.10468	14.7857	0.92892	14.8903	14.6676	14.6897	14.6814	-0.10464	0.11806	0.09598	0.10427	0.10468	14.8479	0.46675	14.977	14.8628	14.8713	14.8456	-0.12907	-0.01492	-0.02338	0.00233	0.08038	29.9121	1.46116	29.3734	29.9002	29.9341
0.10479	14.5853	0.34664	14.6879	14.4744	14.4941	14.4529	-0.10254	0.11091	0.09122	0.13239	0.10479	14.3137	0.12241	14.351	14.0752	14.0731	14.0632	-0.03734	0.2385	0.24055	0.25044	0.10479	14.7599	0.49366	14.8444	14.6192	14.6417	14.6331	-0.08448	0.14073	0.11824	0.12688	0.10479	14.8647	0.85588	14.9299	14.8132	14.8221	14.7959	-0.06514	0.05148	0.04262	0.06882	0.08053	29.6582	1.49158	29.2688	29.7953	29.8291
0.10499	14.4936	0.79858	14.597	14.379	14.3999	14.3572	-0.10344	0.11459	0.09367	0.13635	0.10499	14.1297	0.18931	14.2626	13.982	13.9816	13.97	-0.13289	0.14773	0.14811	0.15971	0.10499	14.6233	0.91944	14.7587	14.5288	14.5523	14.5428	-0.13541	0.09449	0.07102	0.0805	0.10499	14.7391	0.91099	14.8419	14.7206	14.7305	14.7031	-0.10279	0.01844	0.00858	0.03594	0.08068	29.7811	1.52228	29.1642	29.6903	29.7243
0.10519	14.3754	0.77906	14.5083	14.2856	14.3061	14.2636	-0.13284	0.0898	0.06933	0.11182	0.10519	13.8122	0.18423	14.1762	13.8908	13.8905	13.8788	-0.36404	-0.07863	-0.07835	-0.06663	0.10519	14.3965	0.98166	14.6749	14.4403	14.4633	14.4544	-0.27842	-0.0438	-0.06684	-0.0579	0.10519	14.4559	0.88617	14.7558	14.6299	14.6393	14.6123	-0.29995	-0.17406	-0.18342	-0.15641	0.08083	29.5078	1.29937	29.0596	29.5854	29.6198
0.10533	14.4796	0.91489	14.4436	14.2176	14.238	14.1954	0.036	0.26201	0.2416	0.28422	0.10533	14.0548	0.17643	14.1132	13.8243	13.8243	13.8123	-0.05842	0.23049	0.23053	0.24251	0.10533	14.4746	0.90474	14.6138	14.3757	14.3985	14.3899	-0.13915	0.09891	0.07611	0.08474	0.10533	14.6782	0.3701	14.6931	14.5638	14.573	14.5461	-0.0149	0.1144	0.10522	0.13216	0.08098	29.4576	1.40692	28.955	29.4805	29.5155
0.10539	14.4676	0.35605	14.4196	14.1924	14.2128	14.1701	0.04799	0.27525	0.25481	0.29752	0.10539	14.0884	0.16924	14.0899	13.7997	13.7998	13.7876	-0.00149	0.28872	0.2886	0.30074	0.10539	14.4458	0.90226	14.5911	14.3518	14.3746	14.366	-0.14533	0.09401	0.07117	0.0798	0.10539	14.6645	0.97075	14.6699	14.5393	14.5485	14.5215	-0.00535	0.12521	0.11602	0.14302	0.08113	29.4157	1.69704	28.8516	29.3766	29.4111
0.10559	14.2602	0.86699	14.331	14.0991	14.1199	14.0766	-0.07078	0.16108	0.14033	0.18362	0.10559	13.5621	0.1535	14.0036	13.7086	13.7095	13.6966	-0.44152	-0.14652	-0.14744	-0.13447	0.10559	14.421	0.39808	14.5074	14.2633	14.2864	14.2776	-0.08637	0.1577	0.1346	0.14338	0.10559	14.5481	0.94526	14.5839	14.4487	14.4581	14.4308	-0.03585	0.09938	0.09	0.11733	0.08128	29.2832	1.48837	28.7484	29.2729	29.3071
0.10579	14.3479	0.93948	14.2424	14.0059	14.0274	13.9831	0.10551	0.34199	0.32052	0.36479	0.10579	13.9217	0.14725	13.9173	13.6175	13.6197	13.6055	0.00439	0.30419	0.30202	0.31626	0.10579	14.3516	0.38539	14.4236	14.1748	14.1985	14.1893	-0.07202	0.17677	0.15311	0.16233	0.10579	14.5833	0.86954	14.498	14.3581	14.3682	14.34	0.08527	0.22517	0.21511	0.24328	0.08143	29.0181	1.44729	28.6452	29.1691	29.2032
0.10599	14.1434	0.90493	14.1542	13.9131	13.9358	13.8901	-0.01077	0.2303	0.20763	0.25337	0.10599	13.7881	0.18328	13.8315	13.5269	13.5307	13.5148	-0.04337	0.2612	0.25737	0.27329	0.10599	14.2597	0.41151	14.3403	14.0868	14.1114	14.1013	-0.0806	0.17289	0.14827	0.15834	0.10599	14.3768	0.35057	14.4125	14.268	14.279	14.2497	-0.03571	0.10884	0.0978	0.1271	0.08158	29.0055	1.44646	28.542	29.0654	29.0996
0.10599	14.0291	0.36571	14.1538	13.9127	13.9354	13.8896	-0.12461	0.11648	0.09374	0.13954	0.10599	13.7495	0.17238	13.831	13.5264	13.5303	13.5143	-0.0815	0.22309	0.21925	0.23518	0.10599	14.33	0.3798	14.3399	14.0863	14.111	14.1009	-0.00988	0.24363	0.21897	0.22908	0.10599	14.4537	0.94451	14.4121	14.2675	14.2786	14.2492	0.04164	0.18621	0.17512	0.20447	0.08172	28.985	1.55835	28.4388	28.9617	28.9961
0.10619	13.9447	0.34908	14.0673	13.8215	13.8438	13.7982	-0.12258	0.12314	0.10088	0.14646	0.10664	13.3827	0.1605	13.5565	13.2362	13.2416	13.2241	-0.17383	0.14646	0.14104	0.15857	0.10664	13.9157	0.37222	14.073	13.804	13.8283	13.8189	-0.15727	0.11175	0.08744	0.09687	0.10664	14.0258	0.42545	14.1385	13.9786	13.9893	13.9598	-0.11272	0.04723	0.03648	0.06596	0.08187	28.9896	1.44277	28.3356	28.8579	28.8927
0.10639	13.8664	0.35742	13.9808	13.7305	13.7527	13.7069	-0.11444	0.13592	0.1137	0.15949	0.1073	13.3486	0.20328	13.2848	12.9488	12.9571	12.9367	0.06377	0.3998	0.39152	0.41192	0.1073	13.7298	0.40676	13.8087	13.5241	13.5493	13.5393	-0.07892	0.20567	0.1805	0.19047	0.1073	13.8246	0.4487	13.8676	13.6922	13.7038	13.673	-0.04301	0.1324	0.12081	0.15158	0.08202	28.6047	1.36991	28.2326	28.7544	28.7895
0.10659	13.7725	0.39519	13.8945	13.6395	13.662	13.6157	-0.12192	0.13306	0.11053	0.15688	0.10795	12.9092	0.13807	13.0169	12.6651	12.677	12.6531	-0.10775	0.24403	0.23217	0.25612	0.10795	13.4248	0.39042	13.5479	13.2477	13.2743	13.2632	-0.12308	0.17712	0.15051	0.16161	0.10795	13.5016	0.43997	13.6004	13.4095	13.4226	13.3899	-0.0988	0.09215	0.07902	0.11175	0.08217	28.5156	1.41119	28.1308	28.6519	28.6866
0.10664	13.7494	0.3602	13.8719	13.6158	13.6384	13.5919	-0.12251	0.13368	0.11103	0.15756	0.10861	12.5134	0.16208	12.7553	12.3878	12.4013	12.3757	-0.24187	0.12566	0.1121	0.13769	0.10861	13.121	0.3729	13.2928	12.9769	13.0034	12.9927	-0.17185	0.14401	0.11755	0.12824	0.10861	13.2583	0.40303	13.3393	13.1327	13.1457	13.1127	-0.08097	0.12562	0.11261	0.14561	0.08232	28.5253	1.48396	28.029	28.5494	28.5839
0.10679	13.799	0.32993	13.8081	13.5485	13.5718	13.5244	-0.00904	0.25058	0.22723	0.27464	0.10926	12.5206	0.19229	12.4968	12.1136	12.1301	12.1016	0.02379	0.40707	0.39055	0.41901	0.10926	12.9064	0.37195	13.0406	12.7091	12.7364	12.7251	-0.13426	0.19729	0.16997	0.18126	0.10926	13.0441	0.40544	13.0812	12.859	12.873	12.8386	-0.0371	0.18518	0.17113	0.20554	0.08247	28.5817	1.60912	27.9272	28.4468	28.4811
0.10699	13.6897	0.34209	13.7217	13.4574	13.482	13.4331	-0.03201	0.23224	0.20768	0.25656	0.10991	12.1866	0.16442	12.2424	11.8434	11.8632	11.8316	-0.05584	0.34318	0.32339	0.355	0.10991	12.6082	0.38032	12.7922	12.4449	12.4734	12.4612	-0.18396	0.16328	0.13481	0.14702	0.10991	12.6792	0.43327	12.8271	12.5891	12.6044	12.5684	-0.14786	0.09015	0.07484	0.11086	0.08262	28.3096	1.25884	27.8254	28.3443	28.3789
0.10719	13.6469	0.28474	13.6374	13.3685	13.3926	13.3439	0.00952	0.27841	0.25429	0.30297	0.11057	11.7901	0.16041	11.9939	11.5792	11.6008	11.5675	-0.20371	0.21099	0.18937	0.22266	0.11057	12.3577	0.36835	12.5491	12.1861	12.2145	12.2026	-0.1914	0.17154	0.14317	0.15508	0.11057	12.432	0.38089	12.5786	12.3248	12.3402	12.3038	-0.14665	0.10713	0.09176	0.12815	0.08277	28.4385	1.44646	27.7236	28.2418	28.2766
0.1073	13.5951	0.34221	13.5931	13.3217	13.3457	13.2971	0.002	0.27334	0.24938	0.29802	0.11122	11.6657	0.16278	11.7484	11.318	11.3426	11.3065	-0.08262	0.34775	0.3231	0.35923	0.11122	12.1694	0.38169	12.3088	11.9302	11.9594	11.9468	-0.13936	0.23926	0.21002	0.22263	0.11122	12.2455	0.40237	12.3331	12.0635	12.08	12.0422	-0.08759	0.18199	0.16552	0.2033	0.08292	27.9987	1.40089	27.6218	28.1393	28.1745
0.10739	13.6322	0.34739	13.5532	13.2797	13.3036	13.2549	0.079	0.35254	0.32859	0.37733	0.11188	11.4659	0.1955	11.5072	11.0612	11.0888	11.0499	-0.04126	0.40472	0.37711	0.41598	0.11188	11.9074	0.34687	12.0725	11.6782	11.7083	11.695	-0.16512	0.22918	0.19907	0.21239	0.11188	11.9886	0.37936	12.0918	11.8064	11.824	11.7849	-0.1032	0.18218	0.1646	0.20375	0.08307	28.066	1.4782	27.5206	28.0374	28.0727
0.10759	13.3903	0.35692	13.469	13.1908	13.2151	13.1658	-0.07862	0.19956	0.17525	0.22459	0.11253	11.2275	0.72273	11.2713	10.8098	10.8393	10.7988	-0.04375	0.41777	0.38824	0.42878	0.11253	11.6705	0.35559	11.8411	11.4311	11.4611	11.4481	-0.17062	0.23931	0.20935	0.2224	0.11253	11.8722	0.38431	11.8556	11.5544	11.5721	11.5327	0.0166	0.31779	0.30014	0.33959	0.08322	27.8811	1.54024	27.4203	27.9361	27.9711
0.10779	13.0814	0.33046	13.3848	13.102	13.1271	13.0767	-0.30343	-0.0206	-0.04574	0.00467	0.11318	10.9073	0.80467	11.0384	10.5614	10.594	10.5507	-0.13105	0.34595	0.3133	0.35667	0.11318	11.413	0.38522	11.6124	11.1869	11.2178	11.2039	-0.19939	0.22615	0.19523	0.20913	0.11318	11.4531	0.36951	11.6224	11.3054	11.3243	11.2834	-0.16931	0.14767	0.12877	0.16969	0.08337	28.1107	1.3413	27.3199	27.8349	27.8696
0.10795	13.2258	0.34227	13.3182	13.0317	13.0577	13.0062	-0.09241	0.1941	0.16807	0.21955	0.11384	10.7708	0.68689	10.8101	10.3177	10.353	10.3073	-0.03923	0.45315	0.41784	0.46356	0.11384	11.139	0.3386	11.388	10.9469	10.9784	10.964	-0.24898	0.19211	0.16062	0.17502	0.11384	11.247	0.38456	11.3936	11.0608	11.0806	11.0386	-0.14655	0.18622	0.16643	0.20841	0.08352	27.5699	1.39727	27.2195	27.7336	27.7682
0.10861	12.9492	0.37419	13.0498	12.7481	12.7743	12.7219	-0.10061	0.20107	0.17491	0.22726	0.11449	10.496	0.71484	10.5866	10.0789	10.1162	10.0688	-0.09055	0.4171	0.37978	0.42716	0.11449	10.9875	0.36069	11.168	10.7114	10.7429	10.7286	-0.18052	0.27605	0.24459	0.25891	0.11449	11.0652	0.42838	11.1694	10.8209	10.8409	10.7986	-0.10422	0.24429	0.2243	0.26662	0.08367	27.8236	1.37533	27.1192	27.6323	27.6673
0.10926	12.7149	0.36512	12.7848	12.4679	12.4955	12.441	-0.06989	0.24696	0.21939	0.27387	0.11515	10.2379	0.66061	10.3659	9.84307	9.88355	9.83338	-0.12798	0.39487	0.35439	0.40456	0.11515	10.6146	0.37314	10.9507	10.4787	10.5111	10.4959	-0.33605	0.13594	0.10355	0.11878	0.11515	10.6963	0.37507	10.9481	10.5839	10.6052	10.5614	-0.25182	0.11239	0.09107	0.13486	0.08382	27.5378	1.5974	27.0188	27.5311	27.5664
0.10991	12.4772	0.37693	12.524	12.192	12.2213	12.1644	-0.04678	0.28524	0.2559	0.31283	0.1158	10.2441	0.71202	10.1501	9.61221	9.65506	9.60293	0.09397	0.63188	0.58903	0.64116	0.1158	10.6145	0.41407	10.7379	10.2506	10.2832	10.2677	-0.12339	0.36393	0.33129	0.34678	0.1158	10.6516	0.40695	10.7315	10.3516	10.3736	10.3291	-0.07986	0.3	0.278	0.32255	0.08397	27.6915	1.7373	26.9184	27.4298	27.4655
0.11057	12.1333	0.3565	12.2692	11.9221	11.9518	11.8939	-0.13598	0.21116	0.18146	0.2394	0.11646	9.83098	0.77015	9.93852	9.38569	9.43061	9.37686	-0.10753	0.4453	0.40037	0.45413	0.11646	10.2314	0.34852	10.529	10.0264	10.0591	10.0435	-0.29755	0.205	0.17231	0.18788	0.11646	10.3284	0.40955	10.5189	10.1235	10.1458	10.1009	-0.1905	0.20493	0.18263	0.22754	0.08412	27.3037	1.16699	26.8192	27.3295	27.365
0.11122	11.8978	0.36283	12.0177	11.6555	11.6867	11.6266	-0.11996	0.24228	0.21105	0.27114	0.11711	9.68318	0.73489	9.7298	9.16215	9.21027	9.15379	-0.04662	0.52103	0.47291	0.52939	0.11711	10.0166	0.37571	10.3227	9.80502	9.83868	9.82209	-0.30612	0.21158	0.17792	0.19451	0.11711	9.99645	0.38171	10.3092	9.89826	9.92204	9.87561	-0.31275	0.09819	0.07441	0.12084	0.08426	27.158	1.44431	26.7203	27.2295	27.2648
0.11188	11.735	0.36554	11.7707	11.3934	11.4261	11.3639	-0.0357	0.34159	0.30889	0.37105	0.11776	9.51314	0.66936	9.52603	8.94375	8.99394	8.93589	-0.01289	0.56939	0.5192	0.57725	0.11776	9.8456	0.35727	10.1211	9.58838	9.62198	9.60535	-0.27548	0.25722	0.22362	0.24025	0.11776	9.93936	0.36307	10.1043	9.67794	9.70212	9.6553	-0.16494	0.26142	0.23724	0.28406	0.08441	27.1509	1.5598	26.6214	27.1296	27.1645
0.11253	11.4019	0.36594	11.5292	11.1369	11.17	11.1069	-0.12731	0.26497	0.23188	0.29497	0.11842	9.36663	0.78394	9.32604	8.72928	8.78162	8.72196	0.04059	0.63735	0.58501	0.64467	0.11842	9.71122	0.35203	9.92297	9.37539	9.40901	9.39225	-0.21175	0.33583	0.30221	0.31897	0.11842	9.71419	0.3736	9.90306	9.46139	9.48605	9.43878	-0.18887	0.2528	0.22814	0.27541	0.08456	27.1658	1.4774	26.5225	27.0296	27.0646
0.11318	11.3051	0.36151	11.2908	10.8836	10.9183	10.8531	0.01434	0.42155	0.38684	0.45208	0.11907	8.82829	0.5897	9.12877	8.51766	8.57321	8.5109	-0.30048	0.31063	0.25509	0.31739	0.11907	9.27619	0.35183	9.72741	9.16503	9.19967	9.18176	-0.45122	0.11116	0.07652	0.09443	0.11907	9.32931	0.40039	9.70454	9.24764	9.27384	9.22508	-0.37523	0.08167	0.05547	0.10423	0.08471	27.0516	1.49837	26.4236	26.9296	26.9648
0.11384	10.8833	0.31731	11.0572	10.6351	10.6711	10.6041	-0.1739	0.24814	0.21217	0.27917	0.11973	8.71991	0.6645	8.93666	8.31143	8.36875	8.30527	-0.21675	0.40848	0.35116	0.41464	0.11973	9.18304	0.34195	9.53665	8.95969	8.99398	8.97625	-0.35361	0.22335	0.18906	0.20679	0.11973	9.25876	0.31495	9.51102	9.03906	9.06542	9.01658	-0.25226	0.2197	0.19334	0.24218	0.08486	26.7706	1.14836	26.3247	26.8296	26.8652
0.11449	10.7861	0.32537	10.8285	10.3917	10.4283	10.3603	-0.04246	0.39432	0.35776	0.42579	0.12038	8.60631	0.77959	8.7478	8.10863	8.16814	8.1031	-0.14149	0.49767	0.43817	0.50321	0.12038	8.98358	0.35974	9.34895	8.75753	8.79187	8.7739	-0.36537	0.22605	0.19171	0.20968	0.12038	9.10087	0.37054	9.32068	8.83377	8.86072	8.81142	-0.21981	0.2671	0.24015	0.28946	0.08501	26.8451	1.56725	26.2259	26.7298	26.7659
0.11515	10.465	0.30575	10.6029	10.1515	10.1897	10.1196	-0.13786	0.31358	0.27533	0.34548	0.12103	8.57251	0.67223	8.56163	7.90866	7.97137	7.90377	0.01088	0.66385	0.60114	0.66874	0.12103	8.89131	0.35626	9.16376	8.558	8.59335	8.57416	-0.27245	0.33331	0.29796	0.31715	0.12103	8.88707	0.3563	9.13297	8.63121	8.65976	8.60899	-0.2459	0.25586	0.22731	0.27808	0.08516	26.7947	1.57595	26.1285	26.6311	26.6668
0.1158	10.3076	0.29615	10.3823	9.91631	9.95553	9.88402	-0.07472	0.39124	0.35202	0.42353	0.12169	8.27416	0.78225	8.38067	7.71419	7.77838	7.70999	-0.10651	0.55997	0.49577	0.56417	0.12169	8.64751	0.35842	8.98346	8.36361	8.39834	8.37951	-0.33595	0.2839	0.24917	0.268	0.12169	8.66992	0.38115	8.95036	8.43395	8.46246	8.41192	-0.28044	0.23597	0.20746	0.258	0.08531	26.5255	1.44353	26.031	26.5324	26.5677
0.11646	10.0423	0.31187	10.166	9.68567	9.72556	9.65303	-0.12376	0.3566	0.31671	0.38924	0.12234	8.15178	0.71613	8.20257	7.52277	7.58917	7.51928	-0.05079	0.62901	0.56261	0.6325	0.12234	8.4475	0.30895	8.80585	8.17207	8.20686	8.1877	-0.35835	0.27543	0.24064	0.2598	0.12234	8.35502	0.3315	8.77055	8.23965	8.26883	8.21782	-0.41553	0.11537	0.08619	0.1372	0.08546	26.5613	1.43848	25.9336	26.4338	26.4691
0.11711	9.80992	0.33515	9.95278	9.45812	9.49985	9.42516	-0.14286	0.3518	0.31007	0.38476	0.123	7.90177	0.7408	8.02703	7.33406	7.40362	7.33129	-0.12526	0.56771	0.49815	0.57047	0.123	8.22892	0.33483	8.63064	7.98305	8.01882	7.99839	-0.40172	0.24587	0.2101	0.23053	0.123	8.2816	0.36891	8.59324	8.04795	8.07878	8.02635	-0.31164	0.23365	0.20282	0.25525	0.08561	26.2951	1.53145	25.8362	26.3351	26.3705
0.11776	9.59954	0.31484	9.74466	9.23588	9.2783	9.20265	-0.14512	0.36366	0.32124	0.39689	0.12365	7.9099	0.68224	7.85679	7.151	7.22179	7.14901	0.05312	0.7589	0.68811	0.76089	0.12365	8.1275	0.32043	8.46042	7.79933	7.83424	7.81434	-0.33292	0.32817	0.29326	0.31316	0.12365	8.15612	0.36056	8.42113	7.86173	7.89232	7.8404	-0.26501	0.29439	0.2638	0.31572	0.08576	26.2337	1.4511	25.7388	26.2364	26.2721
0.11842	9.49224	0.33212	9.54046	9.01773	9.06092	8.98425	-0.04822	0.47452	0.43132	0.50799	0.12431	7.72665	0.72773	7.68899	6.97057	7.04358	6.96937	0.03766	0.75608	0.68307	0.75728	0.12431	7.9448	0.32226	8.29251	7.61807	7.65307	7.63274	-0.34771	0.32673	0.29173	0.31206	0.12431	7.97181	0.3515	8.25141	7.67804	7.7094	7.657	-0.2796	0.29377	0.26241	0.31481	0.08591	26.2787	1.36626	25.6414	26.1378	26.1739
0.11907	9.11564	0.26438	9.33909	8.80251	8.84761	8.76881	-0.22345	0.31313	0.26803	0.34683	0.12496	7.38547	0.67047	7.52393	6.79308	6.86892	6.79268	-0.13846	0.59239	0.51655	0.59279	0.12496	7.74154	0.32537	8.12717	7.43956	7.47523	7.45386	-0.38563	0.30198	0.26631	0.28768	0.12496	7.6887	0.33857	8.08438	7.49719	7.52994	7.47646	-0.39568	0.19151	0.15876	0.21224	0.08606	25.991	1.49887	25.5445	26.0396	26.0759
0.11973	9.00698	0.28054	9.14307	8.59287	8.6384	8.55901	-0.13609	0.41411	0.36858	0.44797	0.12561	7.44287	0.65216	7.36364	6.62073	6.69782	6.62118	0.07923	0.82214	0.74505	0.82169	0.12561	7.5819	0.28838	7.96635	7.2659	7.30075	7.27979	-0.38445	0.316	0.28115	0.30211	0.12561	7.57721	0.34013	7.92203	7.32133	7.35396	7.30095	-0.34482	0.25588	0.22325	0.27626	0.08621	25.7356	1.59339	25.4486	25.9423	25.9782
0.12038	8.79259	0.29251	8.95041	8.38677	8.43317	8.35277	-0.15782	0.40582	0.35942	0.43982	0.12627	7.07913	0.71639	7.20569	6.45091	6.53022	6.45222	-0.12656	0.62822	0.5489	0.6269	0.12627	7.33504	0.2943	7.80774	7.09461	7.12956	7.10808	-0.4727	0.24043	0.20548	0.22696	0.12627	7.29269	0.32705	7.76197	7.14792	7.18139	7.12791	-0.46928	0.14477	0.1113	0.16479	0.08636	25.7998	1.40429	25.3527	25.8449	25.8804
0.12103	8.68032	0.30449	8.76054	8.18359	8.23194	8.14948	-0.08022	0.49673	0.44838	0.53084	0.12692	7.1591	0.62405	7.05064	6.28423	6.36606	6.28643	0.10846	0.87486	0.79304	0.87267	0.12692	7.30409	0.29447	7.65187	6.92627	6.96161	6.9393	-0.34778	0.37782	0.34248	0.36479	0.12692	7.32522	0.3134	7.60476	6.97755	7.01217	6.95793	-0.27954	0.34767	0.31305	0.36729	0.08651	25.7256	1.54288	25.2568	25.7476	25.7832
0.12169	8.43569	0.31509	8.57607	7.98609	8.0346	7.95192	-0.14038	0.4496	0.40109	0.48377	0.12758	6.81994	0.67566	6.89986	6.12221	6.2053	6.12531	-0.07992	0.69773	0.61464	0.69463	0.12758	6.97028	0.35074	7.50005	6.76233	6.7969	6.77488	-0.52977	0.20795	0.17338	0.1954	0.12758	6.9754	0.34779	7.45175	6.81169	6.8463	6.7925	-0.47635	0.16371	0.1291	0.1829	0.08665	25.8202	1.42303	25.1609	25.6503	25.6859
0.12234	8.15527	0.29881	8.39456	7.79174	7.84119	7.75753	-0.23929	0.36353	0.31408	0.39774	0.12823	6.84338	0.57211	6.75131	5.96262	6.04792	5.96665	0.09207	0.88076	0.79546	0.87673	0.12823	6.94233	0.33379	7.35035	6.60069	6.63537	6.61275	-0.40802	0.34164	0.30696	0.32958	0.12823	6.96007	0.34899	7.30093	6.6482	6.68371	6.62946	-0.34086	0.31187	0.27636	0.33061	0.0868	25.4916	1.19936	25.065	25.5529	25.5891
0.123	7.99124	0.32308	8.21569	7.60017	7.65159	7.56596	-0.22445	0.39107	0.33965	0.42528	0.12888	6.43503	0.65475	6.60581	5.80638	5.89385	5.81135	-0.17078	0.62865	0.54118	0.62367	0.12888	6.73286	0.36819	7.20355	6.44221	6.47698	6.45375	-0.47069	0.29065	0.25588	0.27911	0.12888	6.72772	0.35485	7.15311	6.48796	6.52438	6.46969	-0.42539	0.23976	0.20334	0.25803	0.08695	25.3319	1.46252	24.9691	25.4556	25.4923
0.12365	7.91119	0.34185	8.0423	7.41444	7.46581	7.38028	-0.13111	0.49675	0.44538	0.53091	0.12954	6.24811	0.66379	6.46406	5.65426	5.74304	5.66021	-0.21594	0.59386	0.50507	0.58791	0.12954	6.53657	0.32655	7.06032	6.28763	6.32168	6.29863	-0.52374	0.24894	0.21489	0.23794	0.12954	6.56625	0.35762	7.00898	6.33172	6.36822	6.31396	-0.44273	0.23453	0.19803	0.25229	0.0871	25.42	1.50307	24.8742	25.3592	25.3957
0.12431	7.70032	0.34319	7.87144	7.2314	7.28378	7.19732	-0.17112	0.46892	0.41654	0.503	0.13019	6.30057	0.63548	6.32446	5.50452	5.59546	5.51145	-0.02389	0.79605	0.7051	0.78912	0.13019	6.49293	0.3515	6.91913	6.1353	6.16946	6.14575	-0.4262	0.35763	0.32347	0.34718	0.13019	6.38725	0.35612	6.86696	6.17779	6.21525	6.16056	-0.47971	0.20946	0.172	0.22669	0.08725	25.3042	1.46031	24.7798	25.2632	25.2993
0.12496	7.53464	0.30642	7.7034	7.05139	7.10543	7.0174	-0.16876	0.48325	0.42921	0.51724	0.13085	5.95318	0.63696	6.18801	5.35826	5.45104	5.3662	-0.23483	0.59493	0.50214	0.58699	0.13085	6.24815	0.31558	6.78094	5.98628	6.02028	5.99615	-0.53279	0.26187	0.22787	0.252	0.13085	6.23113	0.33542	6.72805	6.02726	6.06539	6.01057	-0.49692	0.20387	0.16574	0.22056	0.0874	25.2768	1.31686	24.6854	25.1673	25.2032
0.12561	7.39909	0.30368	7.5403	6.87666	6.93076	6.84283	-0.14121	0.52243	0.46833	0.55626	0.1315	6.06582	0.5989	6.05489	5.21571	5.30978	5.22466	0.01093	0.85012	0.75604	0.84116	0.1315	6.21695	0.30353	6.64593	5.84079	5.87408	5.85005	-0.42898	0.37616	0.34287	0.3669	0.1315	6.18314	0.31349	6.59241	5.88032	5.91862	5.86421	-0.40927	0.30282	0.26452	0.31893	0.08755	25.1802	1.60569	24.5911	25.0713	25.1073
0.12627	7.16906	0.34082	7.3796	6.70454	6.7597	6.67088	-0.21054	0.46452	0.40936	0.49818	0.13215	5.97189	0.57868	5.92379	5.0754	5.17161	5.0854	0.04811	0.89649	0.80029	0.88649	0.13215	6.03753	0.34046	6.51286	5.69743	5.73084	5.70607	-0.47533	0.3401	0.30669	0.33146	0.13215	6.10841	0.35845	6.45877	5.73559	5.77488	5.72006	-0.35036	0.37282	0.33353	0.38835	0.0877	25.0042	1.28094	24.4967	24.9753	25.0114
0.12692	7.19948	0.29109	7.2219	6.53564	6.59218	6.50219	-0.02242	0.66384	0.6073	0.69729	0.13281	5.73056	0.58518	5.79589	4.9387	5.03644	4.94974	-0.06533	0.79187	0.69412	0.78082	0.13281	5.83646	0.31129	6.38284	5.55749	5.59049	5.56549	-0.54638	0.27897	0.24597	0.27097	0.13281	5.88162	0.30972	6.32828	5.59434	5.6341	5.57944	-0.44666	0.28728	0.24752	0.30218	0.08785	24.9728	1.35465	24.4023	24.8793	24.9159
0.12758	6.84654	0.29438	7.0686	6.37151	6.4282	6.33831	-0.22206	0.47503	0.41834	0.50823	0.13346	5.69445	0.67608	5.67093	4.80528	4.90429	4.81739	0.02352	0.88917	0.79016	0.87706	0.13346	5.78055	0.30914	6.25564	5.42069	5.45303	5.42804	-0.47509	0.35986	0.32752	0.35251	0.13346	5.71117	0.32369	6.20069	5.45632	5.4963	5.44205	-0.48952	0.25485	0.21487	0.26912	0.088	24.8378	1.45986	24.308	24.7834	24.8205
0.12823	6.75254	0.30236	6.91759	6.20989	6.26768	6.17696	-0.16505	0.54265	0.48486	0.57558	0.13412	5.43818	0.66773	5.54788	4.67403	4.7751	4.68721	-0.1097	0.76415	0.66308	0.75097	0.13412	5.55713	0.31992	6.13028	5.28596	5.31841	5.29263	-0.57315	0.27117	0.23872	0.2645	0.13412	5.57793	0.30814	6.07498	5.3204	5.36141	5.30679	-0.49705	0.25753	0.21652	0.27114	0.08815	24.6679	1.56003	24.2151	24.6888	24.7254
0.12888	6.59264	0.31925	6.76973	6.05169	6.11057	6.01906	-0.17709	0.54096	0.48207	0.57358	0.13477	5.47572	0.61161	5.42811	4.54648	4.64881	4.56075	0.04761	0.92924	0.82691	0.91497	0.13477	5.56051	0.29615	6.00806	5.15477	5.18659	5.16075	-0.44755	0.40574	0.37392	0.39976	0.13477	5.57947	0.30642	5.95251	5.1881	5.22939	5.17517	-0.37304	0.39137	0.35008	0.4043	0.0883	24.5266	1.38908	24.1223	24.5942	24.6304
0.12954	6.40608	0.3064	6.62573	5.89771	5.95681	5.86543	-0.21965	0.50837	0.44927	0.54065	0.13543	5.36742	0.65125	5.31087	4.42181	4.52538	4.43717	0.05655	0.94561	0.84204	0.93024	0.13543	5.36046	0.31259	5.88826	5.02632	5.05752	5.03159	-0.5278	0.33413	0.30294	0.32887	0.13543	5.26359	0.33602	5.83253	5.05861	5.10018	5.04637	-0.56894	0.20498	0.16341	0.21722	0.08845	24.4419	1.34061	24.0294	24.4996	24.5357
0.13019	6.24948	0.3165	6.48393	5.74616	5.80639	5.71425	-0.23445	0.50332	0.44309	0.53523	0.13608	5.09476	0.70365	5.19543	4.2992	4.40477	4.31567	-0.10067	0.79556	0.68999	0.77909	0.13608	5.19605	0.31178	5.77021	4.89986	4.93117	4.90441	-0.57416	0.29619	0.26488	0.29164	0.13608	5.10963	0.29529	5.71434	4.93113	4.97375	4.9196	-0.60471	0.1785	0.13588	0.19003	0.0886	24.3836	1.38353	23.9366	24.405	24.4411
0.13085	6.10415	0.28838	6.34538	5.59818	5.65923	5.56667	-0.24123	0.50597	0.44492	0.53748	0.13673	5.13862	0.54881	5.08331	4.18038	4.28692	4.19796	0.05532	0.95824	0.8517	0.94067	0.13673	5.08938	0.30454	5.65534	4.77703	4.8075	4.78083	-0.56596	0.31236	0.28188	0.30855	0.13673	5.04543	0.30845	5.59942	4.80735	4.85006	4.79656	-0.55399	0.23808	0.19537	0.24887	0.08875	24.4775	1.44166	23.8438	24.3104	24.347
0.1315	6.0744	0.28153	6.21025	5.45398	5.5153	5.4229	-0.13585	0.62042	0.5591	0.6515	0.13739	4.80176	0.58829	4.97335	4.06405	4.1718	4.08275	-0.17159	0.73771	0.62996	0.71901	0.13739	4.96732	0.28469	5.54256	4.65658	4.68647	4.65963	-0.57524	0.31074	0.28085	0.30769	0.13739	4.90058	0.2871	5.48663	4.68601	4.72907	4.67597	-0.58605	0.21457	0.17151	0.22461	0.0889	24.2139	1.42683	23.751	24.2158	24.2527
0.13215	5.90445	0.33778	6.07719	5.31208	5.37454	5.28146	-0.17274	0.59237	0.52991	0.62299	0.13804	4.83401	0.64046	4.8651	3.94969	4.05936	3.96951	-0.03109	0.88432	0.77465	0.8645	0.13804	4.85048	0.32943	5.43144	4.53803	4.56803	4.54032	-0.58096	0.31245	0.28245	0.31016	0.13804	4.87615	0.34565	5.37554	4.5666	4.61072	4.55732	-0.49939	0.30955	0.26543	0.31883	0.08905	24.1723	1.42371	23.6586	24.1217	24.1589
0.13281	5.80223	0.31043	5.94743	5.17385	5.23687	5.14371	-0.1452	0.62838	0.56536	0.65852	0.1387	4.63452	0.60338	4.76017	3.83917	3.94953	3.86012	-0.12565	0.79535	0.68499	0.7744	0.1387	4.74108	0.28855	5.32351	4.42318	4.45216	4.42468	-0.58243	0.3179	0.28892	0.3164	0.1387	4.67117	0.31863	5.26773	4.45095	4.49498	4.44245	-0.59656	0.22022	0.17619	0.22872	0.08919	24.0038	1.42516	23.5674	24.0285	24.0652
0.13346	5.63868	0.30586	5.82067	5.03897	5.10231	5.00935	-0.18199	0.59971	0.53637	0.62933	0.13935	4.59619	0.59381	4.65707	3.73078	3.8423	3.75286	-0.06088	0.86541	0.75389	0.84333	0.13935	4.59702	0.30033	5.21736	4.31038	4.3388	4.31109	-0.62034	0.28664	0.25822	0.28593	0.13935	4.53393	0.3427	5.16173	4.33739	4.38181	4.32968	-0.6278	0.19654	0.15212	0.20425	0.08934	23.869	1.45913	23.4761	23.9353	23.9718
0.13412	5.44936	0.30889	5.69588	4.9063	4.97077	4.87721	-0.24652	0.54306	0.47859	0.57215	0.14	4.45791	0.55679	4.55559	3.62428	3.73761	3.64749	-0.09768	0.83363	0.7203	0.81042	0.14	4.50844	0.35995	5.11277	4.1994	4.22792	4.19931	-0.60433	0.30904	0.28052	0.30913	0.14	4.46094	0.32048	5.05733	4.22568	4.27116	4.21877	-0.59639	0.23526	0.18978	0.24217	0.08949	23.7839	1.47848	23.3848	23.8421	23.8786
0.13477	5.44238	0.31308	5.57444	4.7774	4.84221	4.74888	-0.13206	0.66498	0.60017	0.6935	0.14066	4.36769	0.54295	4.45741	3.52164	3.63543	3.54599	-0.08972	0.84605	0.73226	0.8217	0.14066	4.401	0.31391	5.01138	4.09215	4.11949	4.09124	-0.61038	0.30885	0.28151	0.30976	0.14066	4.32972	0.3509	4.95619	4.11776	4.16299	4.11166	-0.62647	0.21196	0.16673	0.21806	0.08964	23.8594	1.40049	23.2936	23.749	23.7855
0.13543	5.27768	0.27979	5.45559	4.65141	4.71658	4.6235	-0.17791	0.62627	0.5611	0.65418	0.14131	4.32212	0.58533	4.36077	3.42081	3.53569	3.44629	-0.03865	0.90131	0.78643	0.87583	0.14131	4.35454	0.32019	4.91148	3.98664	4.01345	3.98492	-0.55694	0.3679	0.34109	0.36962	0.14131	4.26333	0.32077	4.85657	4.01161	4.05725	4.00634	-0.59324	0.25172	0.20608	0.25699	0.08979	23.8593	1.33119	23.2023	23.6558	23.6927
0.13608	5.12101	0.25781	5.3386	4.52753	4.59383	4.50023	-0.21759	0.59348	0.52718	0.62078	0.14197	4.27145	0.56467	4.26581	3.32196	3.43835	3.34857	0.00564	0.94949	0.83309	0.92288	0.14197	4.22869	0.29354	4.81321	3.88306	3.90978	3.8805	-0.58452	0.34563	0.31891	0.34819	0.14197	4.1135	0.2771	4.75862	3.9074	3.95392	3.90298	-0.64512	0.2061	0.15958	0.21052	0.08994	23.6577	1.41433	23.111	23.5626	23.6
0.13673	5.02027	0.32679	5.22499	4.40749	4.47391	4.38083	-0.20472	0.61278	0.54636	0.63944	0.14262	4.20751	0.55599	4.1738	3.2266	3.34339	3.25435	0.03371	0.98091	0.86412	0.95317	0.14262	4.08842	0.36677	4.71781	3.78286	3.80844	3.77946	-0.62939	0.30556	0.27998	0.30896	0.14262	4.09175	0.36143	4.66359	3.80664	3.85294	3.80306	-0.57184	0.28511	0.23881	0.28869	0.09009	23.3847	1.36661	23.0207	23.4703	23.5077
0.13739	4.89314	0.33058	5.11359	4.28998	4.35678	4.26398	-0.22045	0.60316	0.53636	0.62916	0.14327	3.98893	0.57128	4.08322	3.13294	3.25076	3.16181	-0.09429	0.85599	0.73817	0.82712	0.14327	4.00949	0.31683	4.62379	3.6843	3.70938	3.68006	-0.6143	0.32519	0.30011	0.32943	0.14327	3.88104	0.37108	4.56997	3.70753	3.75427	3.70481	-0.68893	0.17351	0.12677	0.17623	0.09024	23.4255	1.40444	22.931	23.3785	23.4154
0.13804	4.74374	0.3108	5.00394	4.17447	4.24238	4.14915	-0.2602	0.56927	0.50136	0.59459	0.14393	3.91231	0.70503	3.99439	3.04138	3.16041	3.07136	-0.08209	0.87093	0.7519	0.84094	0.14393	3.82607	0.2996	4.53149	3.58778	3.61259	3.58269	-0.70542	0.23829	0.21348	0.24338	0.14393	3.76716	0.34562	4.47809	3.61049	3.6579	3.60863	-0.71093	0.15667	0.10926	0.15853	0.09039	23.3403	1.61681	22.8413	23.2868	23.3234
0.1387	4.69527	0.26456	4.89768	4.06284	4.13066	4.03823	-0.20241	0.63243	0.56461	0.65704	0.14458	3.92885	0.59548	3.90815	2.95291	3.07229	2.984	0.0207	0.97594	0.85657	0.94485	0.14458	3.74965	0.30255	4.4417	3.49426	3.518	3.48832	-0.69205	0.25539	0.23165	0.26133	0.14458	3.67949	0.32407	4.38877	3.51649	3.56374	3.51551	-0.70928	0.163	0.11575	0.16398	0.09054	23.227	1.44222	22.7517	23.195	23.2318
0.13935	4.47368	0.26038	4.79329	3.95337	4.02159	3.92949	-0.31961	0.52031	0.45209	0.54419	0.14524	3.547	0.59407	3.82325	2.86604	2.98638	2.89824	-0.27625	0.68096	0.56062	0.64876	0.14524	3.60026	0.2972	4.35321	3.4023	3.42558	3.3955	-0.75295	0.19796	0.17468	0.20476	0.14524	3.54421	0.29916	4.30077	3.42408	3.47178	3.42397	-0.75656	0.12013	0.07243	0.12024	0.09069	23.109	1.23496	22.662	23.1032	23.1402
0.14	4.47551	0.25719	4.69055	3.84581	3.9151	3.82266	-0.21504	0.6297	0.56041	0.65285	0.14589	3.68765	0.64672	3.74014	2.78134	2.90262	2.81464	-0.05249	0.90631	0.78503	0.87301	0.14589	3.56317	0.27185	4.26648	3.31245	3.3353	3.30479	-0.70331	0.25072	0.22787	0.25838	0.14589	3.56683	0.27047	4.21454	3.33379	3.38198	3.33456	-0.64771	0.23304	0.18485	0.23227	0.09084	22.8906	1.34888	22.5723	23.0115	23.0489
0.14066	4.38539	0.29381	4.59118	3.74215	3.81116	3.71977	-0.20579	0.64324	0.57423	0.66562	0.14655	3.69364	0.62965	3.65929	2.69937	2.82096	2.73376	0.03434	0.99426	0.87267	0.95988	0.14655	3.44982	0.29684	4.18196	3.22528	3.24712	3.21675	-0.73214	0.22454	0.2027	0.23307	0.14655	3.4723	0.28012	4.13056	3.2462	3.29428	3.24786	-0.65826	0.2261	0.17802	0.22444	0.09099	22.7909	1.41716	22.4826	22.9197	22.9577
0.14131	4.27672	0.3263	4.49336	3.64031	3.70971	3.61871	-0.21664	0.63641	0.56701	0.65801	0.1472	3.52034	0.54397	3.57971	2.61895	2.74141	2.6544	-0.05938	0.90139	0.77892	0.86593	0.1472	3.31105	0.36563	4.09867	3.1396	3.16101	3.13021	-0.78762	0.17145	0.15004	0.18084	0.1472	3.31287	0.36097	4.04783	3.16013	3.20868	3.16268	-0.73496	0.15274	0.10419	0.15019	0.09114	22.7993	1.38003	22.3944	22.8293	22.8668
0.14197	4.18409	0.23301	4.39727	3.54047	3.61072	3.51966	-0.21317	0.64362	0.57337	0.66443	0.14785	3.4887	0.53938	3.50195	2.54073	2.66386	2.57725	-0.01325	0.94797	0.82485	0.91145	0.14785	3.40241	0.27499	4.01715	3.05608	3.07692	3.04582	-0.61474	0.34633	0.32549	0.35659	0.14785	3.22495	0.27034	3.9669	3.07624	3.12509	3.07968	-0.74195	0.14871	0.09986	0.14527	0.09129	22.6796	1.43955	22.3063	22.7389	22.7761
0.14262	4.08762	0.24061	4.30417	3.44416	3.51413	3.42416	-0.21655	0.64346	0.57349	0.66346	0.14851	3.47571	0.66001	3.42615	2.46492	2.58832	2.50249	0.04956	1.01079	0.88739	0.97322	0.14851	3.30112	0.29263	3.93757	2.97492	2.99481	2.96379	-0.63645	0.3262	0.30631	0.33733	0.14851	3.21755	0.2598	3.88792	2.99472	3.04351	2.99906	-0.67037	0.22283	0.17404	0.21849	0.09144	22.4631	1.31225	22.2182	22.6486	22.6856
0.14327	3.95	0.25546	4.21252	3.34954	3.41991	3.33037	-0.26252	0.60046	0.53009	0.61963	0.14916	3.32368	0.59397	3.35154	2.39056	2.51472	2.42916	-0.02786	0.93313	0.80897	0.89452	0.14916	3.09996	0.26922	3.85914	2.89517	2.91467	2.88318	-0.75918	0.20479	0.18529	0.21678	0.14916	3.06552	0.27832	3.8101	2.91464	2.96389	2.91987	-0.74458	0.15088	0.10163	0.14565	0.09158	22.4061	1.49095	22.1301	22.5583	22.5954
0.14393	3.84908	0.27483	4.12266	3.25704	3.32801	3.23869	-0.27358	0.59204	0.52107	0.61039	0.14982	3.27254	0.63466	3.27876	2.31845	2.44303	2.35807	-0.00622	0.95409	0.82952	0.91447	0.14982	3.14748	0.28888	3.7825	2.81763	2.83644	2.80478	-0.63502	0.32985	0.31104	0.3427	0.14982	3.05732	0.30041	3.7341	2.83678	2.88618	2.8429	-0.67678	0.22054	0.17114	0.21442	0.09173	22.3997	1.35216	22.042	22.468	22.5053
0.14458	3.78588	0.25949	4.03542	3.16764	3.23837	3.15014	-0.24954	0.61824	0.54751	0.63574	0.15047	3.11759	0.59702	3.20768	2.24844	2.3732	2.28906	-0.09009	0.86915	0.74438	0.82853	0.15047	3.02562	0.29919	3.70753	2.74215	2.76008	2.72844	-0.68191	0.28347	0.26554	0.29718	0.15047	2.9716	0.28759	3.65978	2.761	2.81035	2.76801	-0.68818	0.2106	0.16125	0.20359	0.09188	22.3282	1.48134	21.9539	22.3777	22.4155
0.14524	3.64382	0.2612	3.94954	3.07985	3.15096	3.06321	-0.30572	0.56397	0.49286	0.58061	0.15112	3.20089	0.55913	3.1377	2.1798	2.30523	2.2214	0.06319	1.02109	0.89566	0.97949	0.15112	2.96281	0.30551	3.63365	2.66801	2.68558	2.65345	-0.67084	0.2948	0.27723	0.30936	0.15112	2.82268	0.28569	3.58656	2.68657	2.73638	2.69447	-0.76388	0.13611	0.0863	0.12821	0.09203	22.2028	1.35093	21.8662	22.2877	22.3259
0.14589	3.58681	0.28473	3.86547	2.99423	3.06573	2.97845	-0.27866	0.59258	0.52108	0.60836	0.15178	3.0885	0.52036	3.06956	2.11344	2.23904	2.15601	0.01894	0.97507	0.84947	0.9325	0.15178	2.78865	0.26534	3.56157	2.59612	2.61288	2.5807	-0.77292	0.19253	0.17577	0.20795	0.15178	2.79004	0.2818	3.51515	2.6144	2.6642	2.62318	-0.72511	0.17564	0.12584	0.16686	0.09218	21.9244	1.41148	21.7797	22.1988	22.2365
0.14655	3.49304	0.30521	3.7837	2.91135	2.98264	2.89646	-0.29066	0.58169	0.5104	0.59658	0.15243	2.92838	0.64939	3.00288	2.04889	2.17461	2.0924	-0.0745	0.87949	0.75377	0.83598	0.15243	2.7251	0.33076	3.49091	2.52601	2.54196	2.50975	-0.76581	0.19909	0.18314	0.21535	0.15243	2.68815	0.34419	3.44518	2.54402	2.5938	2.55369	-0.75703	0.14413	0.09435	0.13446	0.09233	22.098	1.48612	21.6932	22.11	22.1473
0.1472	3.42309	0.27266	3.70322	2.83001	2.90166	2.816	-0.28013	0.59308	0.52143	0.60709	0.15309	2.85818	0.62226	2.93723	1.98563	2.11192	2.03007	-0.07904	0.87255	0.74627	0.82811	0.15309	2.69324	0.29674	3.42127	2.45717	2.47279	2.44006	-0.72803	0.23607	0.22045	0.25318	0.15309	2.6365	0.30754	3.37623	2.47492	2.52515	2.48547	-0.73973	0.16158	0.11135	0.15103	0.09248	21.8209	1.46575	21.6067	22.0211	22.0583
0.14785	3.40901	0.26381	3.62456	2.75087	2.82272	2.73775	-0.21555	0.65814	0.58629	0.67125	0.15374	2.89458	0.56551	2.87341	1.92467	2.0509	1.97001	0.02117	0.96991	0.84369	0.92458	0.15374	2.68599	0.30114	3.35344	2.39059	2.40533	2.37266	-0.66745	0.2954	0.28066	0.31333	0.15374	2.59947	0.29052	3.3091	2.40809	2.45819	2.41951	-0.70963	0.19138	0.14128	0.17996	0.09263	21.8256	1.6154	21.5202	21.9322	21.9696
0.14851	3.31212	0.22161	3.5479	2.67414	2.74578	2.66192	-0.23578	0.63798	0.56634	0.6502	0.15439	2.83068	0.56426	2.81084	1.86526	1.99155	1.91148	0.01984	0.96542	0.83914	0.9192	0.15439	2.56515	0.26146	3.28683	2.32555	2.33955	2.30679	-0.72168	0.2396	0.2256	0.25836	0.15439	2.47334	0.24633	3.24319	2.34282	2.39291	2.3551	-0.76985	0.13052	0.08043	0.11824	0.09278	21.6542	1.42483	21.4337	21.8434	21.8811
0.14916	3.22538	0.26678	3.47243	2.59885	2.67083	2.58753	-0.24705	0.62653	0.55455	0.63785	0.15505	2.73353	0.51658	2.74922	1.80705	1.93379	1.85413	-0.01568	0.92648	0.79974	0.8794	0.15505	2.47119	0.25249	3.22115	2.26169	2.27542	2.24212	-0.74996	0.2095	0.19577	0.22907	0.15505	2.40218	0.29091	3.17822	2.27872	2.32925	2.29187	-0.77604	0.12346	0.07293	0.11031	0.09293	21.5814	1.40755	21.3473	21.7545	21.7928
0.14982	3.18481	0.25099	3.39881	2.52581	2.59779	2.5154	-0.214	0.659	0.58702	0.66941	0.1557	2.62601	0.54531	2.68943	1.75116	1.87765	1.79906	-0.06343	0.87484	0.74835	0.82694	0.1557	2.42868	0.29728	3.15728	2.20012	2.2129	2.17975	-0.7286	0.22856	0.21578	0.24893	0.1557	2.38129	0.28045	3.11506	2.21693	2.2672	2.23092	-0.73377	0.16436	0.11409	0.15037	0.09308	21.3224	1.34487	21.2616	21.6664	21.7047
0.15047	2.95991	0.28927	3.3269	2.45486	2.52664	2.44535	-0.36699	0.50505	0.43327	0.51456	0.15636	2.59328	0.45456	2.63067	1.69657	1.82304	1.74527	-0.03739	0.89671	0.77024	0.84801	0.15636	2.36516	0.3176	3.09442	2.13984	2.15196	2.11867	-0.72926	0.22532	0.2132	0.24649	0.15636	2.24075	0.32245	3.05292	2.15643	2.20671	2.17126	-0.81217	0.08432	0.03404	0.06949	0.09323	21.216	1.47827	21.1767	21.579	21.6168
0.15112	3.02839	0.27126	3.2561	2.38526	2.45734	2.37667	-0.22771	0.64313	0.57105	0.65172	0.15701	2.50614	0.5322	2.57282	1.64312	1.76996	1.69261	-0.06668	0.86302	0.73618	0.81353	0.15701	2.3251	0.28398	3.03245	2.08069	2.09258	2.05873	-0.70735	0.24441	0.23252	0.26637	0.15701	2.19447	0.28591	2.99167	2.09706	2.14776	2.11272	-0.7972	0.09741	0.04671	0.08175	0.09338	21.374	1.43048	21.0919	21.4916	21.5292
0.15178	2.92295	0.32978	3.18716	2.31793	2.38984	2.31025	-0.26421	0.60502	0.53311	0.6127	0.15766	2.5427	0.52032	2.51677	1.59196	1.71835	1.64219	0.02593	0.95074	0.82435	0.90051	0.15766	2.23709	0.31538	2.97226	2.02381	2.03472	2.00109	-0.73517	0.21328	0.20237	0.236	0.15766	2.20366	0.30116	2.9322	2.03998	2.09031	2.05645	-0.72854	0.16368	0.11335	0.14721	0.09353	21.2185	1.46845	21.007	21.4042	21.4418
0.15243	2.78706	0.24916	3.11968	2.2524	2.3241	2.24562	-0.33262	0.53466	0.46296	0.54144	0.15832	2.40806	0.60155	2.46158	1.54189	1.66818	1.59284	-0.05352	0.86617	0.73988	0.81522	0.15832	2.23072	0.31338	2.91291	1.96801	1.97833	1.94453	-0.6822	0.26271	0.25239	0.28619	0.15832	2.05316	0.30623	2.87358	1.98397	2.03432	2.00126	-0.82042	0.06919	0.01884	0.05191	0.09368	21.4169	1.33541	20.9221	21.3168	21.3546
0.15309	2.77462	0.26958	3.05324	2.18814	2.26011	2.18228	-0.27862	0.58648	0.51451	0.59234	0.15897	2.44632	0.58586	2.40731	1.49298	1.61943	1.54464	0.03901	0.95334	0.82688	0.90168	0.15897	2.14112	0.27915	2.85447	1.91337	1.92341	1.88914	-0.71335	0.22775	0.21771	0.25198	0.15897	2.09296	0.31998	2.81586	1.92913	1.97977	1.94721	-0.72289	0.16383	0.11319	0.14575	0.09383	21.1469	1.38421	20.8372	21.2295	21.2676
0.15374	2.76079	0.24974	2.98864	2.12616	2.1978	2.1212	-0.22785	0.63463	0.56299	0.63959	0.15963	2.29675	0.55486	2.35467	1.44615	1.57206	1.49846	-0.05792	0.8506	0.72469	0.79829	0.15963	2.03159	0.294	2.79764	1.86079	1.86991	1.83583	-0.76605	0.1708	0.16168	0.19576	0.15963	1.93131	0.24829	2.75973	1.87635	1.92662	1.89521	-0.82842	0.05496	0.00469	0.0361	0.09398	20.9749	1.39479	20.7524	21.1421	21.1809
0.15439	2.65888	0.25471	2.92529	2.06571	2.13715	2.06166	-0.26641	0.59317	0.52173	0.59722	0.16028	2.33936	0.4968	2.30281	1.40032	1.52604	1.45326	0.03655	0.93903	0.81332	0.88609	0.16028	2.01987	0.28059	2.74158	1.8092	1.8178	1.78354	-0.72171	0.21067	0.20207	0.23633	0.16028	1.94932	0.27386	2.70439	1.82457	1.87485	1.8442	-0.75507	0.12475	0.07447	0.10513	0.09412	20.9758	1.41993	20.6688	21.0559	21.0943
0.15505	2.58657	0.2573	2.86289	2.00645	2.07812	2.00329	-0.27632	0.58012	0.50845	0.58328	0.16093	2.29531	0.53746	2.25189	1.35569	1.48133	1.40924	0.04342	0.93962	0.81398	0.88607	0.16093	1.96502	0.28283	2.68645	1.75882	1.76707	1.73245	-0.72143	0.2062	0.19795	0.23257	0.16093	1.90113	0.25332	2.64997	1.77398	1.82442	1.79437	-0.74884	0.12715	0.07671	0.10676	0.09427	20.8762	1.40151	20.5856	20.97	21.008
0.1557	2.51476	0.25232	2.80233	1.94946	2.02067	1.9472	-0.28757	0.5653	0.49409	0.56756	0.16159	2.25473	0.55952	2.20241	1.31289	1.43792	1.367	0.05231	0.94183	0.81681	0.88772	0.16159	1.92782	0.30111	2.63273	1.71025	1.71767	1.6832	-0.70491	0.21757	0.21015	0.24462	0.16159	1.79838	0.2591	2.59696	1.72522	1.7753	1.74634	-0.79858	0.07316	0.02308	0.05204	0.09442	20.5491	1.40762	20.5023	20.8841	20.9219
0.15636	2.46993	0.29625	2.7428	1.89376	1.96476	1.89239	-0.27286	0.57617	0.50517	0.57754	0.16224	2.15393	0.63451	2.15365	1.27101	1.39576	1.32567	0.0002821	0.88292	0.75818	0.82827	0.16224	1.7857	0.28803	2.57972	1.66261	1.66958	1.6349	-0.79402	0.12309	0.11612	0.1508	0.16224	1.74352	0.26994	2.54465	1.67738	1.72747	1.69923	-0.80113	0.06614	0.01605	0.04429	0.09457	20.4567	1.37869	20.419	20.7982	20.8361
0.15701	2.46647	0.22739	2.68417	1.83918	1.91037	1.8387	-0.2177	0.62729	0.5561	0.62777	0.1629	1.9565	0.56598	2.10587	1.23038	1.35484	1.28554	-0.14937	0.72612	0.60166	0.67096	0.1629	1.75124	0.25296	2.52767	1.61621	1.62278	1.58784	-0.77643	0.13503	0.12846	0.1634	0.1629	1.65934	0.2672	2.4933	1.63078	1.6809	1.65334	-0.83396	0.02856	-0.02156	0.006	0.09472	20.6314	1.47363	20.3358	20.7123	20.7504
0.15766	2.35014	0.28365	2.62735	1.78686	1.85746	1.78724	-0.27721	0.56329	0.49268	0.5629	0.16355	1.91677	0.62185	2.05933	1.19133	1.31513	1.24696	-0.14256	0.72544	0.60164	0.66981	0.16355	1.74272	0.28308	2.47686	1.5714	1.57724	1.54241	-0.73414	0.17132	0.16548	0.20031	0.16355	1.6606	0.28723	2.44318	1.58578	1.63556	1.60902	-0.78258	0.07482	0.02504	0.05158	0.09487	20.2614	1.44282	20.2525	20.6264	20.665
0.15832	2.2781	0.26179	2.57138	1.73559	1.80598	1.73685	-0.29328	0.54251	0.47212	0.54125	0.1642	2.09644	0.55954	2.01348	1.15316	1.27659	1.20922	0.08296	0.94328	0.81985	0.88722	0.1642	1.70687	0.27391	2.42672	1.52746	1.53293	1.49786	-0.71985	0.17941	0.17394	0.20901	0.1642	1.62504	0.26943	2.39372	1.54164	1.59142	1.56555	-0.76868	0.0834	0.03362	0.05949	0.09491	20.35	1.10116	20.2317	20.6049	20.5798
0.15897	2.31389	0.26817	2.51633	1.68547	1.75591	1.68759	-0.20244	0.62842	0.55798	0.6263	0.16486	2.0552	0.5865	1.96861	1.11624	1.23921	1.17271	0.08659	0.93896	0.81599	0.88249	0.16486	1.73346	0.26739	2.37754	1.48478	1.48983	1.45458	-0.64408	0.24868	0.24363	0.27888	0.16486	1.64444	0.27172	2.34523	1.49876	1.54846	1.52333	-0.70079	0.14568	0.09598	0.12111	0.09502	20.4207	1.33435	20.1695	20.5407	20.5585
0.15963	2.10813	0.26202	2.4629	1.63738	1.70722	1.64034	-0.35477	0.47075	0.40091	0.46779	0.16551	1.74245	0.45792	1.92483	1.08071	1.20296	1.13753	-0.18238	0.66174	0.53949	0.60492	0.16551	1.56984	0.27864	2.32944	1.44348	1.44791	1.41271	-0.7596	0.12636	0.12193	0.15713	0.16551	1.44987	0.26532	2.29781	1.45726	1.50665	1.48247	-0.84794	-0.00739	-0.05678	-0.0326	0.09517	20.2843	1.30316	20.0879	20.4562	20.4948
0.16028	2.13482	0.26867	2.41025	1.59027	1.65986	1.59407	-0.27543	0.54455	0.47496	0.54075	0.16617	1.97872	0.52046	1.88169	1.04598	1.1678	1.10315	0.09703	0.93274	0.81092	0.87558	0.16617	1.56989	0.29704	2.28198	1.40301	1.40715	1.37168	-0.71209	0.16688	0.16274	0.19821	0.16617	1.44973	0.26344	2.25101	1.41658	1.46596	1.4424	-0.80128	0.03315	-0.01623	0.00733	0.09532	20.2542	1.3844	20.0062	20.3718	20.41
0.16093	2.09802	0.27148	2.35854	1.54433	1.61382	1.54896	-0.26052	0.55369	0.4842	0.54906	0.16682	1.80355	0.51755	1.83956	1.01253	1.13372	1.06999	-0.03601	0.79102	0.66983	0.73356	0.16682	1.50168	0.28299	2.2355	1.3638	1.36752	1.33195	-0.73382	0.13788	0.13416	0.16973	0.16682	1.37686	0.27394	2.20518	1.37717	1.42638	1.40359	-0.82832	-0.000309	-0.04952	-0.02673	0.09547	20.3014	1.43925	19.9246	20.2874	20.3255
0.16159	2.04725	0.24268	2.30826	1.50017	1.56906	1.50561	-0.26101	0.54708	0.47819	0.54164	0.16747	1.87924	0.48708	1.79836	0.98027	1.10068	1.03798	0.08088	0.89897	0.77856	0.84126	0.16747	1.49633	0.26392	2.18994	1.3258	1.329	1.29343	-0.69361	0.17053	0.16733	0.2029	0.16747	1.33672	0.27181	2.16028	1.33895	1.38786	1.36595	-0.82356	-0.00223	-0.05114	-0.02923	0.09557	20.0692	0.89217	19.8681	20.229	20.2412
0.16224	1.9599	0.29208	2.25869	1.45691	1.52554	1.46316	-0.29879	0.50299	0.43436	0.49674	0.16813	1.7411	0.53058	1.75777	0.94877	1.06866	1.0067	-0.01667	0.79234	0.67244	0.7344	0.16813	1.36804	0.30772	2.14498	1.28856	1.29155	1.2557	-0.77694	0.07948	0.07649	0.11234	0.16813	1.27752	0.31284	2.11596	1.3015	1.35039	1.32906	-0.83844	-0.02398	-0.07287	-0.05154	0.09562	19.998	1.34391	19.843	20.203	20.183
0.1629	1.93063	0.235	2.21009	1.41486	1.48325	1.42189	-0.27946	0.51577	0.44738	0.50874	0.16878	1.76544	0.53944	1.71819	0.91853	1.03764	0.97665	0.04725	0.8469	0.7278	0.78879	0.16878	1.46264	0.27398	2.10102	1.25259	1.25516	1.21927	-0.63838	0.21005	0.20748	0.24337	0.16878	1.33745	0.27495	2.07262	1.26532	1.31394	1.29341	-0.73517	0.07213	0.02351	0.04404	0.09577	19.8096	1.41421	19.7613	20.1186	20.1571
0.16355	1.90523	0.22775	2.16273	1.37435	1.44215	1.38216	-0.2575	0.53088	0.46308	0.52307	0.16944	1.66545	0.50586	1.67942	0.88932	1.00758	0.94758	-0.01398	0.77613	0.65787	0.71787	0.16944	1.3617	0.27234	2.05785	1.21766	1.2198	1.18389	-0.69615	0.14404	0.1419	0.1778	0.16944	1.20715	0.27816	2.03008	1.23016	1.27849	1.25877	-0.82293	-0.02301	-0.07134	-0.05162	0.09592	19.9002	1.28246	19.6797	20.0342	20.0733
0.1642	1.84688	0.23195	2.11605	1.33469	1.40221	1.34326	-0.26917	0.51219	0.44467	0.50362	0.17009	1.81882	0.50082	1.64122	0.86081	0.97846	0.91918	0.1776	0.95801	0.84036	0.89963	0.17009	1.37591	0.26038	2.01524	1.18343	1.18544	1.14925	-0.63933	0.19248	0.19047	0.22666	0.17009	1.29776	0.28708	1.98808	1.19571	1.244	1.22482	-0.69032	0.10205	0.05376	0.07294	0.09607	19.7435	1.43686	19.5988	19.9504	19.9896
0.16486	1.8298	0.26792	2.07033	1.29624	1.36341	1.30555	-0.24053	0.53356	0.46639	0.52425	0.17074	1.70592	0.50786	1.60404	0.83357	0.95026	0.89201	0.10188	0.87235	0.75566	0.81391	0.17074	1.29325	0.27823	1.97364	1.1505	1.15207	1.11591	-0.68039	0.14275	0.14118	0.17734	0.17074	1.15472	0.26947	1.94708	1.16255	1.21048	1.19212	-0.79236	-0.00783	-0.05576	-0.0374	0.09622	19.8339	1.55903	19.5188	19.8675	19.9062
0.16551	1.71352	0.26586	2.02569	1.25913	1.32571	1.26916	-0.31217	0.45439	0.38781	0.44436	0.1714	1.53572	0.45809	1.56755	0.80719	0.92296	0.86566	-0.03184	0.72853	0.61275	0.67005	0.1714	1.25076	0.25559	1.93272	1.11843	1.11965	1.08347	-0.68196	0.13233	0.13111	0.16729	0.1714	1.13184	0.23324	1.90675	1.13024	1.17788	1.16027	-0.77491	0.0016	-0.04604	-0.02843	0.09624	19.6848	0.96003	19.508	19.8563	19.823
0.16617	1.74416	0.28492	1.98169	1.2228	1.2891	1.23355	-0.23753	0.52136	0.45506	0.51061	0.17205	1.55415	0.49623	1.53161	0.78147	0.89654	0.83995	0.02255	0.77268	0.65761	0.7142	0.17205	1.23367	0.29423	1.89233	1.08703	1.08818	1.05172	-0.65866	0.14664	0.14549	0.18195	0.17205	1.05393	0.27626	1.86694	1.09861	1.14618	1.12906	-0.81301	-0.04468	-0.09225	-0.07513	0.09637	19.7897	1.5053	19.4387	19.7846	19.8119
0.16682	1.61947	0.25641	1.93868	1.1877	1.25354	1.19915	-0.31921	0.43177	0.36593	0.42032	0.17271	1.6232	0.52861	1.49668	0.75701	0.87098	0.81544	0.12652	0.8662	0.75222	0.80777	0.17271	1.22363	0.30728	1.85294	1.0569	1.05764	1.02127	-0.62931	0.16673	0.16599	0.20236	0.17271	1.08632	0.27339	1.82812	1.06824	1.11538	1.09909	-0.7418	0.01808	-0.02906	-0.01277	0.09651	19.3851	1.26851	19.3587	19.7017	19.7401
0.16747	1.64435	0.26556	1.89659	1.15374	1.21901	1.16587	-0.25224	0.49061	0.42534	0.47848	0.17336	1.63431	0.50297	1.46235	0.73326	0.84626	0.79161	0.17195	0.90104	0.78805	0.84269	0.17336	1.2504	0.26022	1.81414	1.02751	1.028	0.99157	-0.56374	0.22289	0.2224	0.25883	0.17336	1.0863	0.27497	1.78988	1.0386	1.08544	1.06983	-0.70358	0.0477	0.00086	0.01647	0.09666	19.5324	1.4927	19.2787	19.6187	19.6573
0.16813	1.62685	0.2604	1.8551	1.12051	1.18548	1.1333	-0.22825	0.50634	0.44137	0.49355	0.17401	1.39732	0.61673	1.42853	0.71014	0.82235	0.76838	-0.03121	0.68719	0.57497	0.62894	0.17401	1.07205	0.22625	1.77584	0.99874	0.99925	0.96252	-0.70379	0.07331	0.0728	0.10953	0.17401	0.99642	0.23934	1.75213	1.00958	1.05636	1.04117	-0.75571	-0.01316	-0.05994	-0.04475	0.09681	19.2959	1.2418	19.1987	19.5358	19.5748
0.16878	1.56533	0.26677	1.8146	1.08851	1.15292	1.10194	-0.24927	0.47682	0.41241	0.46339	0.17467	1.51899	0.50867	1.39574	0.68825	0.79925	0.74632	0.12325	0.83075	0.71974	0.77267	0.17467	1.11115	0.2832	1.73855	0.97122	0.97136	0.93476	-0.6274	0.13993	0.13979	0.17639	0.17467	0.98714	0.29559	1.71537	0.98181	1.0281	1.01373	-0.72823	0.00533	-0.04096	-0.02659	0.0969	19.2507	0.71843	19.1526	19.488	19.4926
0.16944	1.54372	0.24444	1.7749	1.05748	1.12132	1.07153	-0.23118	0.48624	0.4224	0.47219	0.17532	1.45403	0.51408	1.36345	0.66695	0.77693	0.72484	0.09058	0.78708	0.6771	0.7292	0.17532	1.12679	0.25185	1.70175	0.94432	0.94432	0.90763	-0.57496	0.18247	0.18247	0.21916	0.17532	0.94884	0.27837	1.6791	0.95464	1.00065	0.98688	-0.73026	-0.0058	-0.05181	-0.03804	0.09696	19.259	1.45547	19.1187	19.4529	19.4452
0.17009	1.58036	0.24185	1.73575	1.02712	1.09063	1.04178	-0.15539	0.55324	0.48973	0.53858	0.17598	1.47271	0.50345	1.33168	0.64628	0.75538	0.70394	0.14102	0.82643	0.71733	0.76877	0.17598	1.04953	0.27462	1.66547	0.91805	0.91811	0.88115	-0.61594	0.13148	0.13142	0.16838	0.17598	0.9355	0.24712	1.64333	0.92811	0.97399	0.96063	-0.70783	0.00739	-0.03849	-0.02513	0.09711	19.2999	1.31017	19.0399	19.3711	19.4105
0.17074	1.53832	0.28707	1.69761	0.99798	1.06086	1.01323	-0.15929	0.54034	0.47746	0.52509	0.17663	1.45818	0.54239	1.30088	0.62673	0.73456	0.68411	0.1573	0.83145	0.72362	0.77407	0.17663	1.01845	0.26665	1.63013	0.89293	0.8927	0.85587	-0.61168	0.12552	0.12575	0.16258	0.17663	0.92342	0.28044	1.60849	0.90271	0.9481	0.9355	-0.68507	0.02071	-0.02468	-0.01208	0.09726	18.9636	1.39484	18.9615	19.2897	19.3287
0.1714	1.44371	0.24774	1.66016	0.96967	1.03196	0.98548	-0.21645	0.47404	0.41175	0.45823	0.17728	1.3013	0.51123	1.27053	0.60771	0.71447	0.66479	0.03077	0.69359	0.58683	0.63651	0.17728	0.95322	0.30426	1.59523	0.86836	0.86808	0.83114	-0.64201	0.08486	0.08514	0.12208	0.17728	0.88165	0.24629	1.57409	0.87786	0.92296	0.91088	-0.69244	0.00379	-0.04131	-0.02923	0.09741	19.1865	1.33137	18.8832	19.2083	19.2471
0.17205	1.33158	0.23316	1.62322	0.94198	1.00392	0.95834	-0.29164	0.3896	0.32766	0.37324	0.17794	1.27446	0.54334	1.24073	0.58933	0.69508	0.64607	0.03372	0.68512	0.57938	0.62838	0.17794	1.03535	0.27051	1.56088	0.84443	0.84423	0.80708	-0.52553	0.19092	0.19112	0.22827	0.17794	0.81503	0.2533	1.54021	0.85365	0.89855	0.88689	-0.72518	-0.03862	-0.08352	-0.07186	0.09756	18.8001	1.37662	18.8048	19.1269	19.1657
0.17271	1.39903	0.21982	1.58729	0.91549	0.97672	0.93237	-0.18826	0.48354	0.42231	0.46666	0.17859	1.32301	0.55575	1.21179	0.57193	0.67637	0.62828	0.11122	0.75108	0.64664	0.69473	0.17859	0.9581	0.236	1.52737	0.82151	0.82113	0.78406	-0.56927	0.13659	0.13697	0.17404	0.17859	0.84837	0.24266	1.50716	0.83044	0.87486	0.86387	-0.65879	0.01793	-0.02649	-0.0155	0.09756	18.8777	1.08675	18.8033	19.1254	19.0845
0.17336	1.44169	0.23887	1.55194	0.88968	0.95034	0.90707	-0.11025	0.55201	0.49135	0.53462	0.17925	1.29307	0.47219	1.18329	0.55502	0.65833	0.61096	0.10978	0.73805	0.63474	0.68211	0.17925	0.94616	0.22326	1.49429	0.7991	0.79877	0.76158	-0.54813	0.14706	0.14739	0.18458	0.17925	0.83679	0.24082	1.47454	0.80773	0.85187	0.84133	-0.63775	0.02906	-0.01508	-0.00454	0.09771	18.7382	1.32149	18.7264	19.0455	19.083
0.17401	1.29341	0.26849	1.51709	0.86446	0.92475	0.88234	-0.22368	0.42895	0.36866	0.41107	0.1799	1.21581	0.57586	1.15537	0.53876	0.64094	0.59425	0.06044	0.67705	0.57487	0.62156	0.1799	0.8765	0.26838	1.46178	0.77735	0.77711	0.73978	-0.58527	0.09915	0.09939	0.13672	0.1799	0.76199	0.24391	1.44246	0.78568	0.82955	0.81943	-0.68047	-0.02369	-0.06756	-0.05744	0.09786	18.946	1.29776	18.648	18.9641	19.0036
0.17467	1.30586	0.22915	1.48325	0.84041	0.89994	0.85875	-0.17739	0.46545	0.40592	0.44711	0.18055	1.21256	0.58834	1.12821	0.52335	0.62418	0.57834	0.08434	0.6892	0.58838	0.63421	0.18055	0.91699	0.25792	1.43001	0.75648	0.75615	0.71889	-0.51302	0.16051	0.16084	0.1981	0.18055	0.70504	0.24732	1.41113	0.7645	0.80789	0.79836	-0.70609	-0.05946	-0.10285	-0.09332	0.09801	18.9232	1.30435	18.5697	18.8828	18.9229
0.17532	1.27142	0.2684	1.44989	0.81693	0.8759	0.83572	-0.17847	0.45449	0.39552	0.4357	0.18121	1.22451	0.45615	1.10148	0.5084	0.60803	0.56287	0.12303	0.71611	0.61648	0.66164	0.18121	0.88141	0.2894	1.39867	0.73609	0.73587	0.69849	-0.51726	0.14532	0.14554	0.18292	0.18121	0.76382	0.28049	1.3802	0.74379	0.78688	0.77775	-0.61638	0.02003	-0.02306	-0.01393	0.09816	18.6877	1.32194	18.493	18.8029	18.8424
0.17598	1.22897	0.21772	1.41704	0.79403	0.85259	0.81325	-0.18807	0.43494	0.37638	0.41572	0.18186	1.06623	0.4487	1.07535	0.49411	0.59248	0.54801	-0.00912	0.57212	0.47374	0.51821	0.18186	0.77369	0.27285	1.36791	0.71637	0.71625	0.6788	-0.59422	0.05732	0.05744	0.09489	0.18186	0.61915	0.26314	1.34985	0.72376	0.7665	0.75779	-0.7307	-0.10461	-0.14736	-0.13864	0.09823	18.5438	0.96122	18.4576	18.766	18.7622
0.17663	1.22595	0.24248	1.38514	0.7722	0.83	0.79182	-0.15919	0.45375	0.39595	0.43413	0.18252	1.33455	0.47732	1.04991	0.48054	0.57753	0.53385	0.28464	0.85401	0.75703	0.8007	0.18252	0.83179	0.23295	1.33783	0.69741	0.69729	0.65989	-0.50604	0.13438	0.1345	0.1719	0.18252	0.7417	0.22118	1.32016	0.70447	0.74675	0.73854	-0.57846	0.03723	-0.00505	0.00316	0.09831	18.6985	1.37004	18.4162	18.723	18.7252
0.17728	1.13859	0.27353	1.35367	0.75087	0.80811	0.77087	-0.21508	0.38772	0.33048	0.36772	0.18317	1.09162	0.50141	1.02487	0.4674	0.56314	0.52008	0.06675	0.62422	0.52848	0.57154	0.18317	0.77355	0.28014	1.30815	0.67889	0.67897	0.64144	-0.5346	0.09466	0.09458	0.13211	0.18317	0.66829	0.273	1.29085	0.68561	0.72759	0.71972	-0.62256	-0.01732	-0.0593	-0.05143	0.09846	18.4816	1.59771	18.3395	18.6431	18.6821
0.17794	1.10928	0.24234	1.32274	0.73015	0.7869	0.7505	-0.21346	0.37913	0.32238	0.35878	0.18382	1.10592	0.50111	1.00045	0.45491	0.5493	0.50693	0.10547	0.65101	0.55662	0.59899	0.18382	0.77098	0.2565	1.27908	0.66105	0.66127	0.62371	-0.5081	0.10993	0.10971	0.14727	0.18382	0.69657	0.26053	1.26215	0.66744	0.70903	0.70155	-0.56558	0.02913	-0.01246	-0.00498	0.09861	18.4341	1.25894	18.2627	18.5632	18.6023
0.17859	1.16813	0.27039	1.29265	0.71034	0.76636	0.73103	-0.12451	0.45779	0.40177	0.4371	0.18448	1.12085	0.49816	0.97665	0.44305	0.53602	0.49437	0.14419	0.67779	0.58483	0.62647	0.18448	0.71047	0.28046	1.25062	0.64387	0.64418	0.60665	-0.54015	0.0666	0.06629	0.10382	0.18448	0.60099	0.27491	1.23403	0.64991	0.69104	0.68399	-0.63304	-0.04892	-0.09005	-0.083	0.09876	18.1889	1.40926	18.1859	18.4833	18.5228
0.17925	1.16638	0.22764	1.26298	0.691	0.74646	0.71202	-0.0966	0.47538	0.41992	0.45436	0.18513	1.17246	0.4846	0.95325	0.43159	0.52326	0.48218	0.21922	0.74087	0.6492	0.69028	0.18513	0.70355	0.27284	1.22254	0.6271	0.62769	0.59002	-0.51899	0.07645	0.07586	0.11353	0.18513	0.59144	0.23741	1.20629	0.63278	0.67362	0.66683	-0.61485	-0.04134	-0.08218	-0.07539	0.09889	18.2089	0.85697	18.1166	18.4111	18.4434
0.1799	1.04198	0.252	1.23387	0.67227	0.72719	0.69358	-0.19189	0.36971	0.31479	0.3484	0.18579	1.15945	0.47358	0.93049	0.42078	0.51102	0.47061	0.22896	0.73867	0.64843	0.68884	0.18579	0.77805	0.23862	1.1951	0.61101	0.61179	0.57411	-0.41705	0.16704	0.16626	0.20394	0.18579	0.60799	0.26678	1.17917	0.61634	0.65674	0.65031	-0.57118	-0.00835	-0.04875	-0.04232	0.0989	18.265	1.49409	18.1092	18.4034	18.3719
0.18055	1.06544	0.23217	1.20551	0.65433	0.70853	0.67592	-0.14007	0.41111	0.35691	0.38952	0.18644	1.03194	0.45342	0.90827	0.4105	0.49929	0.45953	0.12367	0.62144	0.53265	0.57241	0.18644	0.64835	0.26759	1.16819	0.59548	0.59645	0.55878	-0.51984	0.05287	0.0519	0.08957	0.18644	0.57342	0.25101	1.15258	0.60044	0.6404	0.63432	-0.57916	-0.02702	-0.06698	-0.0609	0.09905	18.1964	1.34074	18.033	18.3241	18.3643
0.18121	1.0596	0.22956	1.17756	0.63683	0.69047	0.65868	-0.11796	0.42277	0.36913	0.40092	0.18709	1.05034	0.5481	0.88643	0.40058	0.48804	0.44879	0.16391	0.64976	0.5623	0.60155	0.18709	0.70555	0.26445	1.14166	0.58033	0.58167	0.54385	-0.43611	0.12522	0.12388	0.1617	0.18709	0.52873	0.22229	1.12634	0.58492	0.62459	0.6187	-0.59761	-0.05619	-0.09586	-0.08997	0.0992	18.0812	1.246	17.9579	18.2457	18.2854
0.18186	0.91427	0.27645	1.15019	0.61994	0.67299	0.64203	-0.23592	0.29433	0.24128	0.27224	0.18775	0.99698	0.48552	0.86527	0.39131	0.47727	0.43866	0.13171	0.60567	0.5197	0.55831	0.18775	0.65082	0.29497	1.11579	0.56586	0.56743	0.52963	-0.46497	0.08496	0.08339	0.12119	0.18775	0.54028	0.29697	1.10076	0.57007	0.60928	0.60372	-0.56048	-0.02979	-0.069	-0.06344	0.09935	18.1033	1.35894	17.8828	18.1674	18.2068
0.18252	0.97513	0.22075	1.12349	0.60374	0.65608	0.62604	-0.14836	0.37139	0.31905	0.34909	0.1884	0.9721	0.48946	0.84459	0.38249	0.46697	0.42895	0.12751	0.58961	0.50512	0.54315	0.1884	0.61935	0.26982	1.0904	0.55187	0.55372	0.51591	-0.47105	0.06748	0.06563	0.10344	0.1884	0.51159	0.24429	1.07563	0.55569	0.59447	0.58918	-0.56404	-0.0441	-0.08288	-0.07759	0.0995	17.9617	1.53284	17.8076	18.089	18.1283
0.18317	0.94904	0.22688	1.09718	0.58793	0.63972	0.61043	-0.14814	0.36111	0.30932	0.33861	0.18906	0.90399	0.51607	0.82427	0.374	0.45713	0.41956	0.07972	0.52999	0.44686	0.48443	0.18906	0.60771	0.26977	1.06537	0.53824	0.54053	0.50256	-0.45766	0.06947	0.06718	0.10515	0.18906	0.51147	0.24422	1.05086	0.54167	0.58015	0.57499	-0.53939	-0.0302	-0.06868	-0.06352	0.09955	17.8631	0.87964	17.7816	18.0619	18.0501
0.18382	0.93063	0.24712	1.07148	0.57273	0.6239	0.59541	-0.14085	0.3579	0.30673	0.33522	0.18971	1.02766	0.51501	0.80465	0.36615	0.44773	0.41076	0.22301	0.66151	0.57994	0.6169	0.18971	0.57954	0.30192	1.04103	0.52528	0.52783	0.48992	-0.46149	0.05426	0.05171	0.08962	0.18971	0.4955	0.28722	1.02677	0.52831	0.56629	0.56143	-0.53127	-0.03281	-0.07079	-0.06593	0.09965	18.0048	1.46765	17.7325	18.0106	18.0231
0.18448	0.95466	0.23144	1.04637	0.55813	0.60861	0.58095	-0.09171	0.39653	0.34605	0.37371	0.19036	0.99081	0.50188	0.78545	0.35867	0.43876	0.40231	0.20535	0.63214	0.55205	0.5885	0.19036	0.5943	0.27882	1.01711	0.51272	0.51563	0.47769	-0.42281	0.08158	0.07867	0.11661	0.19036	0.50305	0.27542	1.00307	0.51534	0.5529	0.54825	-0.50002	-0.01229	-0.04985	-0.0452	0.0998	17.671	1.45782	17.6574	17.9323	17.9721
0.18513	0.88666	0.19124	1.02164	0.54389	0.59383	0.56685	-0.13498	0.34277	0.29283	0.31981	0.19102	0.84421	0.52124	0.76661	0.3515	0.43021	0.39416	0.0776	0.4927	0.414	0.45005	0.19102	0.52234	0.26487	0.99354	0.50049	0.50391	0.46582	-0.4712	0.02185	0.01843	0.05652	0.19102	0.40591	0.24336	0.97972	0.5027	0.53995	0.53538	-0.57381	-0.09679	-0.13404	-0.12947	0.09995	17.5513	1.32125	17.5822	17.8539	17.8944
0.18579	0.94451	0.2398	0.99754	0.53025	0.57955	0.55334	-0.05303	0.41426	0.36496	0.39117	0.19167	0.92123	0.46177	0.74849	0.34496	0.42207	0.38658	0.17274	0.57627	0.49916	0.53465	0.19167	0.56523	0.26384	0.97069	0.48894	0.49265	0.45464	-0.40546	0.07629	0.07258	0.11059	0.19167	0.46044	0.27282	0.95706	0.49072	0.52745	0.52314	-0.49662	-0.03028	-0.06701	-0.0627	0.1001	17.4075	1.43867	17.5082	17.7766	17.8169
0.18644	0.88875	0.2398	0.97396	0.51712	0.56576	0.5403	-0.08521	0.37163	0.32299	0.34845	0.19233	0.97812	0.48301	0.73073	0.33872	0.41432	0.3793	0.24739	0.6394	0.56381	0.59883	0.19233	0.60172	0.27256	0.9482	0.47771	0.48185	0.44382	-0.34648	0.12401	0.11987	0.1579	0.19233	0.45918	0.2518	0.93476	0.47907	0.51536	0.51121	-0.47558	-0.01989	-0.05618	-0.05203	0.10022	17.4605	0.88915	17.4503	17.716	17.7396
0.18709	0.84575	0.21848	0.95075	0.50432	0.55244	0.52758	-0.105	0.34143	0.29331	0.31817	0.19298	0.96913	0.44149	0.71334	0.33279	0.40695	0.3723	0.25579	0.63635	0.56218	0.59683	0.19298	0.54726	0.23649	0.92608	0.46682	0.47149	0.43333	-0.37882	0.08044	0.07577	0.11393	0.19298	0.43825	0.27716	0.91281	0.46774	0.5037	0.49959	-0.47456	-0.02949	-0.06545	-0.06134	0.10025	17.5654	1.41866	17.4347	17.6997	17.6788
0.18775	0.81491	0.26962	0.9282	0.49213	0.53958	0.51545	-0.11329	0.32278	0.27533	0.29946	0.19363	0.96526	0.55018	0.69665	0.32742	0.39995	0.36583	0.2686	0.63783	0.5653	0.59942	0.19363	0.53618	0.29165	0.90465	0.45654	0.46156	0.4235	-0.36847	0.07964	0.07462	0.11268	0.19363	0.43633	0.2739	0.89154	0.45701	0.49245	0.48855	-0.45521	-0.02068	-0.05612	-0.05222	0.1004	17.4459	1.30369	17.3612	17.6228	17.6625
0.1884	0.7804	0.24323	0.9061	0.48035	0.52717	0.50371	-0.1257	0.30005	0.25323	0.27669	0.19429	0.9816	0.43162	0.68029	0.32232	0.39331	0.35961	0.3013	0.65928	0.58829	0.62199	0.19429	0.61596	0.24303	0.88356	0.44655	0.45206	0.41397	-0.2676	0.16941	0.1639	0.20199	0.19429	0.46429	0.24927	0.87059	0.44657	0.4816	0.47779	-0.4063	0.01772	-0.01731	-0.0135	0.10055	17.2373	1.40741	17.2877	17.546	17.5857
0.18906	0.82148	0.25795	0.88436	0.46888	0.51519	0.49228	-0.06288	0.3526	0.30629	0.3292	0.19494	0.86725	0.5078	0.66434	0.31753	0.38702	0.35369	0.20291	0.54971	0.48022	0.51356	0.19494	0.55543	0.26076	0.86288	0.43691	0.44297	0.4048	-0.30745	0.11852	0.11246	0.15063	0.19494	0.39922	0.28146	0.85003	0.43647	0.47113	0.46734	-0.45081	-0.03725	-0.07191	-0.06812	0.1007	17.2577	1.29969	17.2142	17.4691	17.509
0.18971	0.76237	0.22103	0.86329	0.45801	0.50365	0.48142	-0.10092	0.30436	0.25872	0.28095	0.19559	0.79913	0.52802	0.64902	0.31324	0.38107	0.34823	0.15011	0.48589	0.41805	0.45089	0.19559	0.5292	0.25031	0.84283	0.42781	0.43428	0.3962	-0.31363	0.10139	0.09492	0.133	0.19559	0.37706	0.23447	0.83009	0.4269	0.46105	0.45741	-0.45303	-0.04984	-0.08399	-0.08035	0.10085	17.3593	1.33009	17.1407	17.3923	17.4326
0.19036	0.75608	0.21373	0.84263	0.44748	0.49252	0.47088	-0.08655	0.3086	0.26356	0.2852	0.19625	0.87593	0.49745	0.63403	0.30919	0.37546	0.343	0.2419	0.56674	0.50047	0.53293	0.19625	0.51258	0.25543	0.82312	0.41898	0.42598	0.38787	-0.31054	0.0936	0.0866	0.12471	0.19625	0.37536	0.23353	0.81047	0.41759	0.45133	0.44772	-0.43511	-0.04223	-0.07597	-0.07236	0.10088	17.158	0.92645	17.1237	17.3745	17.3565
0.19102	0.69203	0.22175	0.82231	0.43725	0.48178	0.46063	-0.13028	0.25478	0.21025	0.2314	0.1969	0.79206	0.47882	0.61946	0.30545	0.37016	0.33807	0.1726	0.48661	0.4219	0.454	0.1969	0.44152	0.24377	0.80383	0.4105	0.41807	0.37992	-0.36231	0.03102	0.02345	0.0616	0.1969	0.30242	0.24635	0.79127	0.40863	0.44198	0.43837	-0.48885	-0.10621	-0.13956	-0.13595	0.101	17.1522	1.3567	17.0671	17.3154	17.3389
0.19167	0.73156	0.20494	0.80269	0.42759	0.47145	0.45093	-0.07113	0.30397	0.26011	0.28063	0.19756	0.77547	0.54946	0.60548	0.30213	0.36518	0.33353	0.16998	0.47333	0.41029	0.44193	0.19756	0.51835	0.24769	0.78514	0.40249	0.41054	0.37246	-0.26679	0.11586	0.10781	0.14589	0.19756	0.39294	0.21487	0.77264	0.40012	0.43298	0.42945	-0.3797	-0.00718	-0.04004	-0.03651	0.10115	17.0115	1.318	16.9952	17.2401	17.2805
0.19233	0.72581	0.22313	0.78343	0.41822	0.46149	0.4415	-0.05762	0.30759	0.26432	0.28431	0.19821	0.72967	0.52214	0.59182	0.29904	0.36051	0.32921	0.13786	0.43063	0.36917	0.40047	0.19821	0.42005	0.26288	0.76677	0.39473	0.40337	0.36526	-0.34672	0.02532	0.01668	0.05479	0.19821	0.31513	0.25604	0.75432	0.39187	0.42433	0.42077	-0.43919	-0.07674	-0.1092	-0.10564	0.1013	17.0558	1.34934	16.9233	17.1647	17.2048
0.19298	0.69722	0.21394	0.76451	0.40913	0.45191	0.43235	-0.06729	0.28809	0.24531	0.26487	0.19886	0.70243	0.45675	0.57861	0.29627	0.35613	0.32518	0.12382	0.40616	0.3463	0.37725	0.19886	0.44664	0.24479	0.74886	0.38733	0.39656	0.35844	-0.30222	0.05931	0.05008	0.0882	0.19886	0.31595	0.26312	0.73644	0.38396	0.41601	0.41243	-0.42049	-0.06801	-0.10006	-0.09648	0.10144	16.8958	1.33231	16.8514	17.0894	17.1293
0.19363	0.7251	0.22471	0.74627	0.40058	0.44268	0.42371	-0.02117	0.32452	0.28242	0.30139	0.19952	0.75301	0.53367	0.56593	0.29385	0.35206	0.32149	0.18708	0.45916	0.40095	0.43152	0.19952	0.50165	0.27132	0.73149	0.38034	0.39011	0.35204	-0.22984	0.12131	0.11154	0.14961	0.19952	0.37483	0.27127	0.71909	0.37645	0.40802	0.40446	-0.34426	-0.00162	-0.03319	-0.02963	0.10155	16.7878	0.91857	16.803	17.0387	17.0541
0.19429	0.69755	0.21696	0.72836	0.39227	0.43381	0.4153	-0.03081	0.30528	0.26374	0.28225	0.20017	0.79354	0.45786	0.55356	0.29163	0.34827	0.318	0.23998	0.5019	0.44527	0.47554	0.20017	0.43956	0.25155	0.71444	0.37358	0.384	0.34588	-0.27488	0.06598	0.05556	0.09368	0.20017	0.34228	0.23308	0.70204	0.36916	0.40036	0.39672	-0.35976	-0.02688	-0.05808	-0.05444	0.10159	16.8718	1.42159	16.7795	17.0141	17.0036
0.19494	0.6923	0.23959	0.71083	0.38425	0.42529	0.40718	-0.01853	0.30805	0.26701	0.28512	0.20083	0.76811	0.50716	0.54167	0.28973	0.34476	0.3148	0.22644	0.47838	0.42335	0.45331	0.20083	0.41226	0.27681	0.69788	0.36718	0.37822	0.34011	-0.28562	0.04508	0.03404	0.07215	0.20083	0.31209	0.25742	0.68547	0.36223	0.393	0.38931	-0.37338	-0.05014	-0.08091	-0.07722	0.10174	17.0186	1.39922	16.7076	16.9388	16.9791
0.19559	0.63555	0.25364	0.69391	0.37669	0.41709	0.39949	-0.05836	0.25886	0.21846	0.23606	0.20148	0.79026	0.45892	0.53026	0.28813	0.34153	0.31189	0.26001	0.50213	0.44873	0.47837	0.20148	0.47314	0.2657	0.68182	0.36113	0.37278	0.33469	-0.20868	0.11201	0.10036	0.13845	0.20148	0.34894	0.28156	0.66936	0.35564	0.38595	0.38223	-0.32043	-0.0067	-0.03701	-0.03329	0.10189	16.6731	1.32908	16.6357	16.8634	16.9043
0.19625	0.5913	0.25409	0.67731	0.36936	0.40923	0.39203	-0.08601	0.22194	0.18207	0.19927	0.20213	0.73308	0.46957	0.51914	0.28672	0.33856	0.30916	0.21393	0.44636	0.39452	0.42391	0.20213	0.40978	0.26063	0.66606	0.3553	0.36764	0.32951	-0.25628	0.05448	0.04214	0.08027	0.20213	0.26729	0.26635	0.65356	0.34925	0.3792	0.37535	-0.38627	-0.08196	-0.11191	-0.10806	0.10204	16.4414	1.44512	16.5643	16.7885	16.8297
0.1969	0.63709	0.24405	0.66113	0.36233	0.40168	0.38485	-0.02404	0.27476	0.23541	0.25224	0.20279	0.79778	0.45653	0.50854	0.28561	0.33583	0.30673	0.28924	0.51217	0.46195	0.49105	0.20279	0.47418	0.25321	0.65083	0.34983	0.36281	0.3247	-0.17665	0.12435	0.11137	0.14948	0.20279	0.31917	0.26422	0.63826	0.34322	0.37273	0.36881	-0.31909	-0.02405	-0.05356	-0.04964	0.10219	16.5027	1.40848	16.494	16.7147	16.7554
0.19756	0.67368	0.23686	0.6455	0.35569	0.39444	0.37805	0.02818	0.31799	0.27924	0.29563	0.20344	0.73854	0.48277	0.49835	0.28475	0.33335	0.30453	0.24018	0.45378	0.40519	0.43401	0.20344	0.46939	0.22512	0.63604	0.34466	0.35828	0.32019	-0.16665	0.12473	0.11111	0.1492	0.20344	0.30626	0.24121	0.62339	0.33748	0.36654	0.36255	-0.31713	-0.03122	-0.06028	-0.05629	0.10221	16.4796	0.91128	16.4859	16.7062	16.6812
0.19821	0.59317	0.21526	0.63019	0.34926	0.3875	0.37145	-0.03702	0.24391	0.20567	0.22172	0.2041	0.79874	0.46373	0.48847	0.28407	0.3311	0.3025	0.31028	0.51468	0.46764	0.49624	0.2041	0.45635	0.25357	0.62156	0.33969	0.35403	0.3159	-0.16521	0.11666	0.10232	0.14045	0.2041	0.27543	0.24727	0.60881	0.33193	0.36063	0.35648	-0.33338	-0.0565	-0.0852	-0.08105	0.10234	16.5099	1.29137	16.4237	16.6409	16.6727
0.19886	0.58532	0.22963	0.61531	0.34313	0.38086	0.36514	-0.02999	0.24219	0.20446	0.22018	0.20475	0.58462	0.47793	0.47911	0.28368	0.32907	0.30076	0.10551	0.30094	0.25555	0.28387	0.20475	0.3622	0.25571	0.60763	0.33508	0.35005	0.31198	-0.24543	0.02712	0.01215	0.05022	0.20475	0.23623	0.26448	0.59476	0.32674	0.35498	0.35074	-0.35853	-0.09051	-0.11875	-0.11451	0.10249	16.5362	1.23671	16.3535	16.5672	16.6073
0.19952	0.64218	0.2412	0.60094	0.33733	0.3745	0.35915	0.04124	0.30485	0.26768	0.28303	0.2054	0.7041	0.51447	0.47012	0.2835	0.32726	0.29921	0.23398	0.42061	0.37684	0.40489	0.2054	0.35197	0.27763	0.59409	0.33072	0.34635	0.30833	-0.24212	0.02125	0.00562	0.04364	0.2054	0.26388	0.24656	0.58109	0.32178	0.34959	0.34524	-0.31721	-0.0579	-0.08571	-0.08136	0.10264	16.0829	1.35117	16.2832	16.4933	16.5337
0.20017	0.55357	0.24566	0.58687	0.33172	0.36842	0.35335	-0.0333	0.22185	0.18515	0.20022	0.20606	0.80058	0.48306	0.46142	0.28347	0.32567	0.29782	0.33916	0.51711	0.47492	0.50277	0.20606	0.42086	0.28219	0.58086	0.32656	0.34291	0.30486	-0.16	0.0943	0.07795	0.116	0.20606	0.28224	0.25803	0.5677	0.31701	0.34445	0.33992	-0.28546	-0.03477	-0.06221	-0.05768	0.10279	16.0775	1.4722	16.2129	16.4195	16.4603
0.20083	0.51578	0.1963	0.57327	0.32642	0.36262	0.34783	-0.05749	0.18936	0.15316	0.16795	0.20671	0.69932	0.43671	0.45327	0.28373	0.32427	0.2967	0.24605	0.41559	0.37505	0.40262	0.20671	0.28453	0.22834	0.5682	0.32275	0.33972	0.30177	-0.28367	-0.03821	-0.05519	-0.01724	0.20671	0.24438	0.20754	0.55487	0.31258	0.33955	0.33493	-0.31049	-0.0682	-0.09517	-0.09055	0.10287	16.1647	0.93296	16.1737	16.3784	16.3871
0.20148	0.57846	0.22831	0.56013	0.3214	0.35708	0.3426	0.01833	0.25706	0.22138	0.23586	0.20736	0.7581	0.48875	0.44545	0.28415	0.32307	0.29575	0.31266	0.47395	0.43503	0.46235	0.20736	0.44419	0.26539	0.5559	0.31914	0.33678	0.29889	-0.11171	0.12505	0.10741	0.1453	0.20736	0.2425	0.25283	0.54238	0.30835	0.3349	0.33014	-0.29988	-0.06585	-0.0924	-0.08764	0.10294	16.229	1.33976	16.1426	16.3457	16.3464
0.20213	0.58024	0.20901	0.54728	0.31655	0.3518	0.33753	0.03296	0.26369	0.22844	0.24271	0.20802	0.60164	0.50752	0.4379	0.28471	0.32206	0.29494	0.16374	0.31692	0.27957	0.3067	0.20802	0.35809	0.24092	0.54389	0.31572	0.33409	0.29619	-0.1858	0.04237	0.024	0.0619	0.20802	0.23305	0.24964	0.53017	0.30429	0.33048	0.32551	-0.29712	-0.07124	-0.09743	-0.09246	0.10309	16.0325	1.43797	16.0732	16.2728	16.3141
0.20279	0.58537	0.24055	0.53492	0.312	0.34677	0.33275	0.05045	0.27337	0.2386	0.25262	0.20867	0.64464	0.49527	0.43092	0.28555	0.32124	0.29439	0.21373	0.35909	0.3234	0.35025	0.20867	0.32911	0.23565	0.53248	0.31264	0.33163	0.29385	-0.20337	0.01647	-0.00252	0.03526	0.20867	0.22678	0.25215	0.51853	0.30057	0.32628	0.32121	-0.29175	-0.07379	-0.0995	-0.09443	0.10324	16.0699	1.34427	16.0045	16.2005	16.2413
0.20344	0.53322	0.23848	0.52296	0.30769	0.34197	0.3282	0.01026	0.22553	0.19125	0.20502	0.20933	0.75574	0.46406	0.42422	0.28652	0.3206	0.29398	0.33152	0.46922	0.43514	0.46176	0.20933	0.387	0.25671	0.52138	0.30974	0.32942	0.29169	-0.13438	0.07726	0.05758	0.09531	0.20933	0.23675	0.24904	0.50718	0.29701	0.32232	0.31708	-0.27043	-0.06026	-0.08557	-0.08033	0.10339	16.0121	1.27976	15.9359	16.1282	16.1688
0.2041	0.59921	0.23564	0.5113	0.30354	0.33741	0.32381	0.08791	0.29567	0.2618	0.2754	0.20998	0.64526	0.45269	0.41781	0.28762	0.32014	0.2937	0.22746	0.35764	0.32513	0.35156	0.20998	0.35625	0.22789	0.51059	0.30701	0.32743	0.2897	-0.15434	0.04924	0.02882	0.06655	0.20998	0.26913	0.21365	0.49613	0.29362	0.31857	0.3131	-0.227	-0.02449	-0.04944	-0.04397	0.10354	15.8523	0.74223	15.8672	16.0559	16.0965
0.20475	0.46851	0.23802	0.50014	0.29967	0.33307	0.3197	-0.03163	0.16884	0.13544	0.14881	0.21063	0.72229	0.49418	0.41193	0.28897	0.31984	0.29366	0.31035	0.43332	0.40244	0.42862	0.21063	0.37495	0.26209	0.50038	0.3046	0.32566	0.28805	-0.12543	0.07035	0.04929	0.0869	0.21063	0.2421	0.24743	0.48564	0.29053	0.31504	0.30943	-0.24354	-0.04843	-0.07294	-0.06733	0.10369	15.6921	1.43327	15.7985	15.9837	16.0244
0.2054	0.51294	0.23694	0.48935	0.29601	0.32895	0.31579	0.02359	0.21693	0.18399	0.19715	0.21129	0.67828	0.45983	0.40632	0.29042	0.31972	0.29374	0.27196	0.38786	0.35856	0.38454	0.21129	0.36501	0.24706	0.49046	0.30235	0.32412	0.28654	-0.12545	0.06266	0.04089	0.07847	0.21129	0.26251	0.22475	0.47542	0.28759	0.31172	0.3059	-0.21291	-0.02508	-0.04921	-0.04339	0.10383	15.7572	1.51444	15.7298	15.9114	15.9526
0.20606	0.51806	0.23193	0.47883	0.2925	0.32504	0.31202	0.03923	0.22556	0.19302	0.20604	0.21194	0.71377	0.47312	0.40101	0.292	0.31975	0.29395	0.31275	0.42176	0.39402	0.41982	0.21194	0.36239	0.26792	0.48087	0.30027	0.32278	0.28522	-0.11848	0.06212	0.03961	0.07717	0.21194	0.24658	0.22747	0.46552	0.28482	0.3086	0.30254	-0.21894	-0.03824	-0.06202	-0.05596	0.10398	15.5611	1.4883	15.6611	15.8391	15.881
0.20671	0.41798	0.22162	0.46884	0.28926	0.32135	0.30853	-0.05086	0.12872	0.09663	0.10945	0.2126	0.67313	0.39378	0.3962	0.29379	0.31993	0.29436	0.27693	0.37934	0.3532	0.37877	0.2126	0.35126	0.23166	0.47182	0.29847	0.32165	0.28418	-0.12056	0.05279	0.02961	0.06708	0.2126	0.24068	0.23735	0.45612	0.28232	0.30567	0.29944	-0.21544	-0.04164	-0.06499	-0.05876	0.10413	15.7441	1.33831	15.5939	15.7682	15.8096
0.20736	0.48386	0.21605	0.45917	0.28619	0.31785	0.3052	0.02469	0.19767	0.16601	0.17866	0.21325	0.68205	0.51571	0.39163	0.29567	0.32026	0.29487	0.29042	0.38637	0.36178	0.38717	0.21325	0.34347	0.25258	0.46305	0.29681	0.32071	0.28328	-0.11958	0.04666	0.02276	0.06019	0.21325	0.1825	0.21344	0.44699	0.27994	0.30294	0.29648	-0.26449	-0.09744	-0.12044	-0.11398	0.1042	15.5029	0.7904	15.5642	15.7369	15.7385
0.20802	0.44417	0.22032	0.44977	0.28326	0.31455	0.302	-0.0056	0.16091	0.12962	0.14217	0.2139	0.63984	0.45993	0.38738	0.29768	0.32073	0.29552	0.25246	0.34216	0.31911	0.34432	0.2139	0.41881	0.2329	0.45464	0.29533	0.31996	0.28256	-0.03583	0.12348	0.09885	0.13625	0.2139	0.25973	0.23014	0.43821	0.27774	0.30038	0.29368	-0.17848	-0.01801	-0.04065	-0.03395	0.10428	15.5588	1.4167	15.5268	15.6974	15.7071
0.20867	0.4833	0.20473	0.44092	0.28059	0.31144	0.29907	0.04238	0.20271	0.17186	0.18423	0.21456	0.5147	0.46065	0.38358	0.29985	0.32134	0.29633	0.13112	0.21484	0.19336	0.21836	0.21456	0.32195	0.23291	0.44672	0.29409	0.31939	0.28208	-0.12477	0.02786	0.00256	0.03987	0.21456	0.19923	0.21486	0.42988	0.27576	0.29799	0.29111	-0.23065	-0.07653	-0.09876	-0.09188	0.10443	15.5023	1.50539	15.4597	15.6267	15.6675
0.20933	0.51924	0.23359	0.43234	0.27806	0.30852	0.29627	0.0869	0.24118	0.21072	0.22297	0.21521	0.6677	0.49368	0.38001	0.30211	0.32207	0.29724	0.28769	0.3656	0.34563	0.37046	0.21521	0.3267	0.24853	0.43907	0.29298	0.31899	0.28173	-0.11237	0.03372	0.00771	0.04497	0.21521	0.22391	0.2479	0.42181	0.27391	0.29578	0.28867	-0.1979	-0.05	-0.07187	-0.06476	0.10458	15.4346	1.42494	15.3926	15.5559	15.5968
0.20998	0.46591	0.2211	0.42404	0.27566	0.30578	0.29361	0.04187	0.19025	0.16013	0.1723	0.21586	0.60384	0.4543	0.37679	0.30448	0.32293	0.29827	0.22705	0.29936	0.28091	0.30557	0.21586	0.29181	0.23862	0.4318	0.29205	0.31876	0.28155	-0.13999	-0.0002433	-0.02695	0.01026	0.21586	0.14557	0.23471	0.41411	0.27222	0.29373	0.28639	-0.26854	-0.12665	-0.14816	-0.14082	0.10473	15.367	1.44985	15.3255	15.4852	15.5263
0.21063	0.52111	0.2443	0.41626	0.27351	0.30322	0.29119	0.10485	0.2476	0.21789	0.22992	0.21652	0.55532	0.49904	0.37395	0.30699	0.3239	0.29945	0.18137	0.24833	0.23142	0.25587	0.21652	0.35232	0.23546	0.42497	0.29133	0.3187	0.28158	-0.07265	0.06099	0.03362	0.07074	0.21652	0.19392	0.26263	0.40682	0.27072	0.29184	0.28431	-0.2129	-0.0768	-0.09792	-0.09039	0.10486	15.201	0.92333	15.2661	15.4225	15.4561
0.21129	0.47631	0.23147	0.40874	0.27147	0.30084	0.28888	0.06757	0.20484	0.17547	0.18743	0.21717	0.633	0.44921	0.37134	0.30957	0.32499	0.3007	0.26165	0.32343	0.30801	0.3323	0.21717	0.39288	0.26121	0.4184	0.29072	0.31878	0.28173	-0.02552	0.10216	0.0741	0.11115	0.21717	0.2756	0.25481	0.39978	0.26934	0.29011	0.28234	-0.12418	0.00626	-0.01451	-0.00674	0.10488	15.228	1.43048	15.2584	15.4144	15.3941
0.21194	0.48727	0.23334	0.40151	0.26956	0.29862	0.28671	0.08576	0.21771	0.18865	0.20056	0.21783	0.56571	0.4908	0.36909	0.31225	0.32618	0.30208	0.19662	0.25346	0.23953	0.26363	0.21783	0.32936	0.23605	0.41224	0.29029	0.31903	0.28205	-0.08288	0.03907	0.01033	0.04731	0.21783	0.22155	0.22908	0.39312	0.26812	0.28852	0.28054	-0.17157	-0.04657	-0.06697	-0.05899	0.10503	15.1446	1.22998	15.1916	15.3439	15.3861
0.2126	0.41415	0.22657	0.39476	0.26786	0.29656	0.28474	0.01939	0.14629	0.11759	0.12941	0.21848	0.61709	0.46524	0.36717	0.31504	0.32747	0.30357	0.24992	0.30205	0.28962	0.31352	0.21848	0.35394	0.2453	0.40647	0.29003	0.31941	0.28254	-0.05253	0.06391	0.03453	0.0714	0.21848	0.19897	0.23242	0.38683	0.26707	0.28709	0.27891	-0.18786	-0.0681	-0.08812	-0.07994	0.10518	15.2803	1.52655	15.1261	15.2747	15.3163
0.21325	0.39589	0.19897	0.38825	0.26626	0.29465	0.28288	0.00764	0.12963	0.10124	0.11301	0.21913	0.54849	0.42576	0.36548	0.3179	0.32886	0.30512	0.18302	0.2306	0.21963	0.24337	0.21913	0.30627	0.24679	0.40096	0.28988	0.31994	0.28313	-0.09469	0.01639	-0.01367	0.02314	0.21913	0.21729	0.22775	0.38078	0.26611	0.2858	0.27738	-0.16349	-0.04882	-0.06851	-0.06009	0.10533	15.0647	1.43069	15.0606	15.2054	15.2467
0.2139	0.47648	0.21263	0.38205	0.26479	0.29289	0.28116	0.09443	0.21169	0.18359	0.19532	0.21979	0.61946	0.45595	0.36414	0.32085	0.33034	0.3068	0.25531	0.29861	0.28912	0.31266	0.21979	0.34603	0.23559	0.39587	0.2899	0.32061	0.28389	-0.04984	0.05613	0.02542	0.06214	0.21979	0.25657	0.2215	0.37513	0.26532	0.28464	0.27601	-0.11856	-0.00875	-0.02807	-0.01944	0.10548	14.9466	1.43101	14.9951	15.1362	15.1773
0.21456	0.35792	0.19365	0.37629	0.2635	0.29127	0.27961	-0.01837	0.09442	0.06665	0.07831	0.22044	0.69491	0.41034	0.3631	0.32387	0.3319	0.30856	0.33181	0.37104	0.36301	0.38635	0.22044	0.38284	0.22967	0.39112	0.29007	0.3214	0.28479	-0.00828	0.09277	0.06144	0.09805	0.22044	0.28302	0.24447	0.3698	0.26465	0.28363	0.27479	-0.08678	0.01837	-0.000605	0.00823	0.10553	14.9482	0.92114	14.9737	15.1135	15.1082
0.21521	0.34107	0.21661	0.37075	0.2623	0.28979	0.27815	-0.02968	0.07877	0.05128	0.06292	0.22109	0.60843	0.51165	0.36227	0.32695	0.33355	0.31039	0.24616	0.28148	0.27488	0.29804	0.22109	0.42143	0.24643	0.38662	0.29034	0.32233	0.28579	0.03481	0.13109	0.0991	0.13564	0.22109	0.25641	0.2578	0.36471	0.26408	0.28274	0.27366	-0.1083	-0.00767	-0.02633	-0.01725	0.10563	14.624	1.42726	14.9296	15.067	15.0857
0.21586	0.34664	0.23306	0.36555	0.26123	0.28844	0.27683	-0.01891	0.08541	0.0582	0.06981	0.22175	0.57861	0.45143	0.3618	0.33011	0.33527	0.31231	0.21681	0.2485	0.24335	0.2663	0.22175	0.32799	0.25959	0.38255	0.29077	0.32338	0.28694	-0.05456	0.03722	0.00461	0.04105	0.22175	0.22784	0.25598	0.36002	0.26367	0.28198	0.27269	-0.13218	-0.03583	-0.05414	-0.04485	0.10578	14.7841	1.48628	14.8641	14.9977	15.0393
0.21652	0.36265	0.22587	0.36073	0.2603	0.28723	0.27566	0.00192	0.10235	0.07543	0.08699	0.2224	0.63356	0.43876	0.36159	0.33333	0.33706	0.31431	0.27197	0.30023	0.2965	0.31925	0.2224	0.3596	0.25249	0.37879	0.29132	0.32454	0.28821	-0.01919	0.06828	0.03506	0.07139	0.2224	0.2135	0.23697	0.35562	0.26336	0.28134	0.27184	-0.14212	-0.04986	-0.06784	-0.05834	0.10593	14.9255	1.38466	14.7986	14.9284	14.9707
0.21717	0.4159	0.24762	0.35613	0.25945	0.28613	0.27457	0.05977	0.15645	0.12977	0.14133	0.22306	0.56797	0.47027	0.36157	0.33659	0.33892	0.31636	0.2064	0.23138	0.22904	0.2516	0.22306	0.3544	0.26065	0.37527	0.29196	0.32582	0.28955	-0.02087	0.06244	0.02858	0.06485	0.22306	0.15174	0.24312	0.35143	0.26314	0.28082	0.27108	-0.19969	-0.1114	-0.12908	-0.11934	0.10608	14.7717	1.47994	14.7338	14.8599	14.9022
0.21783	0.39405	0.23452	0.35187	0.25873	0.28515	0.27361	0.04218	0.13532	0.1089	0.12044	0.22371	0.57252	0.47101	0.36191	0.33992	0.34085	0.31851	0.2106	0.2326	0.23167	0.25401	0.22371	0.30139	0.26075	0.37218	0.29277	0.3272	0.29105	-0.07079	0.00862	-0.02581	0.01034	0.22371	0.22591	0.24164	0.34766	0.26306	0.28042	0.27047	-0.12175	-0.03715	-0.05451	-0.04456	0.10619	14.6889	0.80586	14.6846	14.8078	14.834
0.21848	0.38569	0.23297	0.34795	0.25813	0.28429	0.27278	0.03774	0.12756	0.1014	0.11291	0.22436	0.66435	0.48323	0.36247	0.34328	0.34284	0.32071	0.30188	0.32107	0.32151	0.34365	0.22436	0.42759	0.23111	0.36936	0.29366	0.32869	0.29264	0.05823	0.13393	0.0989	0.13495	0.22436	0.29864	0.25462	0.34414	0.26307	0.28011	0.26996	-0.0455	0.03557	0.01853	0.02868	0.10622	14.5738	1.3519	14.6699	14.7922	14.7817
0.21913	0.37879	0.21406	0.34424	0.2576	0.28354	0.27203	0.03455	0.12119	0.09525	0.10676	0.22502	0.49307	0.42291	0.36321	0.34668	0.34489	0.32295	0.12986	0.14639	0.14819	0.17013	0.22502	0.322	0.22472	0.36677	0.29464	0.33027	0.2943	-0.04477	0.02736	-0.00827	0.0277	0.22502	0.19481	0.24581	0.34083	0.26315	0.27992	0.26952	-0.14602	-0.06834	-0.08511	-0.07471	0.10637	14.5458	1.59736	14.6059	14.7244	14.766
0.21979	0.41088	0.22762	0.34088	0.25719	0.2829	0.2714	0.07	0.15369	0.12798	0.13948	0.22567	0.46204	0.46212	0.36432	0.35013	0.34699	0.32527	0.09773	0.11191	0.11506	0.13678	0.22567	0.32292	0.19785	0.36462	0.29577	0.33196	0.2961	-0.0417	0.02715	-0.00904	0.02682	0.22567	0.14538	0.21645	0.33794	0.26337	0.27981	0.26924	-0.19256	-0.11799	-0.13443	-0.12386	0.10652	14.4432	1.17022	14.542	14.6568	14.6982
0.22044	0.44696	0.21678	0.33782	0.25687	0.28236	0.27087	0.10914	0.19009	0.1646	0.17609	0.22633	0.49573	0.43184	0.3656	0.35361	0.34913	0.32763	0.13013	0.14212	0.1466	0.16811	0.22633	0.28619	0.25867	0.3627	0.29697	0.33372	0.29796	-0.07651	-0.01078	-0.04753	-0.01177	0.22633	0.16232	0.2183	0.33525	0.26366	0.27981	0.26903	-0.17293	-0.10134	-0.11749	-0.10671	0.10667	14.3563	1.50554	14.4781	14.589	14.6307
0.22109	0.44032	0.22944	0.33495	0.25662	0.28192	0.27041	0.10537	0.1837	0.1584	0.16991	0.22698	0.48636	0.44696	0.36706	0.3571	0.35133	0.33002	0.1193	0.12925	0.13503	0.15634	0.22698	0.33918	0.25724	0.361	0.29825	0.33558	0.2999	-0.02182	0.04093	0.0036	0.03928	0.22698	0.1962	0.24561	0.33278	0.26401	0.2799	0.26889	-0.13658	-0.06781	-0.0837	-0.07269	0.10682	14.4891	1.3626	14.4141	14.5213	14.5634
0.22175	0.34887	0.22868	0.33245	0.25648	0.28158	0.27007	0.01642	0.09239	0.06729	0.0788	0.22763	0.52625	0.46314	0.36885	0.36064	0.35356	0.33248	0.1574	0.16562	0.1727	0.19377	0.22763	0.38086	0.24383	0.35973	0.29966	0.33751	0.30195	0.02113	0.0812	0.04335	0.07891	0.22763	0.21126	0.24762	0.3307	0.26449	0.28007	0.26889	-0.11944	-0.05323	-0.06881	-0.05763	0.10685	14.327	0.76325	14.4006	14.5069	14.4963
0.2224	0.38759	0.22254	0.33019	0.25642	0.28132	0.26982	0.0574	0.13117	0.10627	0.11777	0.22829	0.53004	0.4879	0.3708	0.36418	0.35582	0.33497	0.15924	0.16586	0.17422	0.19507	0.22829	0.33671	0.2173	0.35866	0.30114	0.33952	0.30405	-0.02195	0.03557	-0.00281	0.03266	0.22829	0.23675	0.20747	0.32881	0.26502	0.28032	0.26895	-0.09206	-0.02827	-0.04357	-0.0322	0.10697	14.3758	1.40094	14.3502	14.4535	14.4821
0.22306	0.37255	0.22087	0.32812	0.25641	0.28116	0.26962	0.04443	0.11614	0.09139	0.10293	0.22894	0.63507	0.47807	0.37293	0.36774	0.35812	0.33749	0.26214	0.26733	0.27695	0.29758	0.22894	0.42193	0.24141	0.35783	0.30269	0.34159	0.30622	0.0641	0.11924	0.08034	0.11571	0.22894	0.28012	0.21855	0.32714	0.26561	0.28065	0.26909	-0.04702	0.01451	-0.000534	0.01103	0.10712	14.3435	1.44949	14.2875	14.387	14.4294
0.22371	0.3597	0.22814	0.32642	0.2565	0.28108	0.26954	0.03328	0.1032	0.07862	0.09016	0.22959	0.46625	0.45915	0.37534	0.37131	0.36045	0.34005	0.0909	0.09494	0.1058	0.1262	0.22959	0.33371	0.25547	0.35737	0.30434	0.34373	0.30847	-0.02366	0.02937	-0.01002	0.02524	0.22959	0.1224	0.21732	0.32581	0.26631	0.28106	0.26934	-0.20341	-0.14391	-0.15866	-0.14694	0.10727	14.1111	1.29637	14.2251	14.3207	14.3628
0.22436	0.37375	0.22849	0.32492	0.25665	0.28108	0.26952	0.04883	0.1171	0.09267	0.10423	0.23025	0.48665	0.4129	0.3779	0.37488	0.36279	0.34263	0.10875	0.11177	0.12386	0.14402	0.23025	0.34078	0.21508	0.35711	0.30605	0.34593	0.31078	-0.01633	0.03473	-0.00515	0.03	0.23025	0.22182	0.22472	0.32467	0.26704	0.28154	0.26964	-0.10285	-0.04522	-0.05972	-0.04782	0.10742	13.9892	1.45105	14.1627	14.2545	14.2963
0.22502	0.35588	0.22664	0.32361	0.25685	0.28115	0.26956	0.03227	0.09903	0.07473	0.08632	0.2309	0.59203	0.42098	0.38064	0.37846	0.36515	0.34523	0.21138	0.21357	0.22688	0.24679	0.2309	0.39639	0.25206	0.35708	0.30783	0.34818	0.31314	0.03931	0.08856	0.04821	0.08325	0.2309	0.26686	0.23855	0.32375	0.26784	0.28209	0.27001	-0.05689	-0.0009843	-0.01523	-0.00315	0.10752	14.0397	0.87171	14.1219	14.2112	14.2301
0.22567	0.32842	0.20047	0.32265	0.25714	0.28129	0.2697	0.00577	0.07128	0.04713	0.05872	0.23156	0.56957	0.44031	0.38363	0.38204	0.36753	0.34787	0.18594	0.18753	0.20204	0.2217	0.23156	0.36126	0.22351	0.35739	0.30969	0.35048	0.31556	0.00387	0.05157	0.01078	0.0457	0.23156	0.27182	0.22514	0.32313	0.26872	0.2827	0.27047	-0.05131	0.0031	-0.01088	0.00135	0.10757	14.0392	1.17832	14.1003	14.1883	14.187
0.22633	0.32719	0.22763	0.32186	0.25747	0.28151	0.2699	0.00533	0.06972	0.04568	0.05729	0.23221	0.57461	0.46042	0.38674	0.38561	0.36991	0.35051	0.18787	0.189	0.2047	0.2241	0.23221	0.41804	0.23183	0.35788	0.3116	0.35283	0.31803	0.06016	0.10644	0.06521	0.10001	0.23221	0.22769	0.2386	0.32268	0.26963	0.28337	0.27099	-0.09499	-0.04194	-0.05568	-0.0433	0.10772	13.8423	1.37807	14.0379	14.122	14.1642
0.22698	0.34183	0.20492	0.32126	0.25785	0.28178	0.27014	0.02057	0.08398	0.06005	0.07169	0.23286	0.61884	0.46466	0.39003	0.38918	0.37231	0.35317	0.2288	0.22966	0.24653	0.26566	0.23286	0.41135	0.2253	0.35861	0.31357	0.35522	0.32054	0.05274	0.09778	0.05613	0.09081	0.23286	0.26271	0.21136	0.32246	0.2706	0.2841	0.27157	-0.05975	-0.00789	-0.02139	-0.00886	0.10787	13.8678	1.21439	13.9755	14.0558	14.0984
0.22763	0.33233	0.23287	0.32098	0.2583	0.28212	0.27047	0.01135	0.07403	0.05021	0.06186	0.23352	0.56387	0.47965	0.39353	0.39272	0.37471	0.35585	0.17034	0.17115	0.18916	0.20803	0.23352	0.41203	0.25818	0.35963	0.3156	0.35766	0.3231	0.0524	0.09643	0.05437	0.08893	0.23352	0.3278	0.25056	0.3225	0.27163	0.28489	0.27222	0.0053	0.05617	0.04291	0.05558	0.10802	13.9469	1.29084	13.9133	13.9897	14.0329
0.22829	0.35788	0.22724	0.32086	0.25879	0.28251	0.27084	0.03702	0.09909	0.07537	0.08704	0.23417	0.55612	0.46066	0.39714	0.39626	0.37712	0.35852	0.15898	0.15986	0.179	0.1976	0.23417	0.39438	0.24413	0.36081	0.31768	0.36013	0.32569	0.03357	0.0767	0.03425	0.06869	0.23417	0.25015	0.23887	0.32269	0.27269	0.28573	0.27291	-0.07254	-0.02254	-0.03558	-0.02276	0.10817	13.8169	1.31685	13.8524	13.925	13.9676
0.22894	0.45982	0.21527	0.32092	0.25931	0.28296	0.27126	0.1389	0.20051	0.17686	0.18856	0.23482	0.54274	0.44489	0.40093	0.39978	0.37952	0.36121	0.14182	0.14296	0.16322	0.18153	0.23482	0.32657	0.22482	0.36225	0.31981	0.36264	0.32832	-0.03568	0.00676	-0.03607	-0.00175	0.23482	0.2412	0.21722	0.32311	0.2738	0.28661	0.27366	-0.08191	-0.0326	-0.04541	-0.03246	0.10818	13.7882	0.89382	13.8466	13.9188	13.9025
0.22959	0.30728	0.21955	0.32127	0.25989	0.28345	0.27175	-0.01399	0.04739	0.02383	0.03553	0.23548	0.50918	0.4205	0.40487	0.40327	0.38193	0.36389	0.10431	0.10591	0.12725	0.14529	0.23548	0.33673	0.23182	0.36393	0.32199	0.36518	0.33098	-0.0272	0.01474	-0.02845	0.00575	0.23548	0.24498	0.24679	0.32376	0.27495	0.28754	0.27447	-0.07878	-0.02997	-0.04256	-0.02949	0.10832	13.5552	1.53003	13.7916	13.8602	13.8963
0.23025	0.36281	0.23376	0.32176	0.2605	0.28399	0.27227	0.04105	0.10231	0.07882	0.09054	0.23613	0.54211	0.40643	0.40892	0.40674	0.38432	0.36658	0.13318	0.13537	0.15778	0.17553	0.23613	0.38553	0.24418	0.36576	0.3242	0.36775	0.33366	0.01977	0.06133	0.01778	0.05187	0.23613	0.25083	0.22439	0.32454	0.27612	0.28851	0.27532	-0.07371	-0.02529	-0.03768	-0.02449	0.10847	13.4052	1.35588	13.7308	13.7955	13.8376
0.2309	0.40899	0.19296	0.32243	0.26114	0.28458	0.27284	0.08656	0.14785	0.12441	0.13615	0.23679	0.65662	0.48059	0.41314	0.41018	0.38671	0.36926	0.24348	0.24644	0.2699	0.28736	0.23679	0.43395	0.20764	0.36784	0.32645	0.37034	0.33637	0.06611	0.1075	0.06361	0.09758	0.23679	0.2705	0.20366	0.32556	0.27733	0.28952	0.27622	-0.05506	-0.00683	-0.01902	-0.00572	0.10861	13.665	1.49458	13.6699	13.7308	13.773
0.23156	0.35337	0.21465	0.32334	0.26183	0.2852	0.27346	0.03003	0.09154	0.06817	0.07991	0.23744	0.66561	0.40542	0.41749	0.41358	0.38909	0.37193	0.24812	0.25203	0.27652	0.29369	0.23744	0.35774	0.22573	0.37012	0.32874	0.37295	0.3391	-0.01238	0.029	-0.01521	0.01864	0.23744	0.24945	0.22563	0.32675	0.27858	0.29057	0.27716	-0.0773	-0.02913	-0.04112	-0.02771	0.10876	13.4863	1.36271	13.609	13.666	13.7086
0.23221	0.31717	0.20941	0.32439	0.26253	0.28586	0.27411	-0.00722	0.05464	0.03131	0.04306	0.23809	0.63463	0.48371	0.42192	0.41696	0.39146	0.37459	0.21271	0.21768	0.24318	0.26005	0.23809	0.43023	0.21506	0.37255	0.33106	0.37557	0.34183	0.05768	0.09917	0.05466	0.0884	0.23809	0.26031	0.2079	0.32808	0.27984	0.29165	0.27813	-0.06777	-0.01953	-0.03134	-0.01782	0.10884	13.4992	0.8074	13.5762	13.6311	13.6444
0.23286	0.38596	0.21039	0.32562	0.26326	0.28655	0.27479	0.06034	0.1227	0.09941	0.11117	0.23875	0.5359	0.38961	0.42651	0.42028	0.3938	0.37723	0.10939	0.11561	0.1421	0.15867	0.23875	0.38275	0.22393	0.37521	0.33341	0.37821	0.34459	0.00754	0.04934	0.00454	0.03816	0.23875	0.25829	0.22724	0.32963	0.28113	0.29275	0.27914	-0.07134	-0.02284	-0.03446	-0.02085	0.10891	13.4861	1.32265	13.5482	13.6013	13.6099
0.23352	0.36137	0.19771	0.32705	0.26402	0.28728	0.27552	0.03432	0.09735	0.07409	0.08585	0.2394	0.51468	0.45393	0.4312	0.42357	0.39612	0.37986	0.08348	0.09111	0.11856	0.13482	0.2394	0.34852	0.21887	0.37805	0.33578	0.38086	0.34735	-0.02953	0.01274	-0.03234	0.00117	0.2394	0.28187	0.19538	0.33133	0.28244	0.29388	0.28019	-0.04946	-0.0005659	-0.01201	0.00168	0.10906	13.3896	1.35014	13.488	13.5372	13.5805
0.23417	0.30118	0.22456	0.3286	0.26479	0.28803	0.27626	-0.02742	0.03639	0.01315	0.02492	0.24005	0.67693	0.45354	0.43596	0.42683	0.39842	0.38248	0.24097	0.2501	0.27851	0.29445	0.24005	0.419	0.22509	0.38101	0.33816	0.3835	0.35011	0.03799	0.08084	0.0355	0.06889	0.24005	0.2681	0.21867	0.33315	0.28376	0.29504	0.28126	-0.06505	-0.01566	-0.02694	-0.01316	0.10921	13.188	1.52866	13.4286	13.4739	13.5167
0.23482	0.33718	0.22308	0.33033	0.26558	0.28881	0.27704	0.00685	0.0716	0.04837	0.06014	0.24071	0.55526	0.38796	0.44086	0.43002	0.40069	0.38506	0.1144	0.12524	0.15458	0.1702	0.24071	0.47181	0.21699	0.3842	0.34058	0.38615	0.35288	0.08761	0.13123	0.08566	0.11893	0.24071	0.28546	0.24567	0.33518	0.2851	0.29621	0.28237	-0.04972	0.0003637	-0.01075	0.00309	0.10936	13.3227	1.28737	13.3693	13.4106	13.4532
0.23548	0.32186	0.21544	0.33222	0.26639	0.28961	0.27784	-0.01036	0.05547	0.03225	0.04402	0.24136	0.56043	0.43343	0.44584	0.43317	0.40293	0.38762	0.1146	0.12726	0.15751	0.17281	0.24136	0.37964	0.2377	0.38753	0.343	0.3888	0.35565	-0.00789	0.03664	-0.00915	0.02399	0.24136	0.25692	0.22363	0.33733	0.28644	0.29739	0.28349	-0.08041	-0.02952	-0.04047	-0.02657	0.10951	13.2661	0.79447	13.3111	13.3486	13.3898
0.23613	0.29618	0.224	0.33422	0.2672	0.29044	0.27867	-0.03804	0.02898	0.00574	0.01751	0.24202	0.50452	0.47541	0.45087	0.43628	0.40513	0.39017	0.05365	0.06824	0.09939	0.11435	0.24202	0.36666	0.2127	0.39097	0.34543	0.39143	0.35841	-0.02431	0.02123	-0.02477	0.00825	0.24202	0.21166	0.21919	0.33958	0.2878	0.29859	0.28464	-0.12792	-0.07614	-0.08693	-0.07298	0.10951	13.165	1.30647	13.31	13.3474	13.328
0.23679	0.36998	0.21225	0.33639	0.26803	0.29128	0.27951	0.03359	0.10195	0.0787	0.09047	0.24267	0.58127	0.40947	0.45602	0.43932	0.4073	0.39267	0.12525	0.14196	0.17397	0.1886	0.24267	0.39743	0.22877	0.39463	0.34788	0.39406	0.36116	0.0028	0.04955	0.00337	0.03627	0.24267	0.33509	0.20934	0.34203	0.28916	0.2998	0.28581	-0.00694	0.04593	0.03529	0.04928	0.10966	13.0738	1.37388	13.2507	13.2841	13.3268
0.23744	0.36067	0.19019	0.3387	0.26886	0.29213	0.28037	0.02197	0.09181	0.06854	0.0803	0.24332	0.5175	0.46065	0.46123	0.4423	0.40944	0.39515	0.05627	0.0752	0.10806	0.12235	0.24332	0.42654	0.22113	0.3984	0.35033	0.39668	0.36391	0.02814	0.07621	0.02986	0.06263	0.24332	0.23116	0.23476	0.34458	0.29053	0.30102	0.28699	-0.11342	-0.05937	-0.06986	-0.05583	0.10981	12.9517	1.3834	13.1913	13.2209	13.2639
0.23809	0.35009	0.22087	0.34109	0.2697	0.293	0.28124	0.009	0.08039	0.05709	0.06885	0.24398	0.66399	0.41837	0.46648	0.44525	0.41154	0.3976	0.19751	0.21874	0.25245	0.26639	0.24398	0.45244	0.24454	0.40227	0.35278	0.39929	0.36664	0.05017	0.09966	0.05315	0.0858	0.24398	0.31929	0.25318	0.34723	0.29189	0.30225	0.28818	-0.02794	0.0274	0.01704	0.03111	0.10996	13.0195	1.18183	13.132	13.1576	13.2013
0.23875	0.31947	0.22121	0.34365	0.27054	0.29387	0.28213	-0.02418	0.04893	0.0256	0.03734	0.24463	0.50356	0.46106	0.47183	0.4481	0.4136	0.39999	0.03173	0.05546	0.08996	0.10357	0.24463	0.44051	0.24805	0.40634	0.35523	0.40188	0.36935	0.03417	0.08528	0.03863	0.07116	0.24463	0.25958	0.22955	0.35004	0.29325	0.30348	0.28939	-0.09046	-0.03367	-0.0439	-0.02981	0.11011	13.1462	1.42663	13.0737	13.0954	13.1389
0.2394	0.40478	0.20221	0.34632	0.27138	0.29475	0.28302	0.05846	0.1334	0.11002	0.12176	0.24528	0.6374	0.37723	0.47721	0.4509	0.41562	0.40236	0.16019	0.1865	0.22179	0.23504	0.24528	0.44032	0.22716	0.41049	0.35768	0.40445	0.37204	0.02983	0.08264	0.03587	0.06828	0.24528	0.29104	0.20463	0.35294	0.29461	0.30471	0.29061	-0.0619	-0.00357	-0.01367	0.0004308	0.11017	12.9725	0.76834	13.0493	13.0693	13.0767
0.24005	0.34952	0.25255	0.34906	0.27221	0.29564	0.28392	0.0004606	0.07731	0.05388	0.0656	0.24594	0.61198	0.44608	0.48263	0.45366	0.41759	0.40469	0.12934	0.15832	0.19439	0.20728	0.24594	0.38461	0.26073	0.41474	0.36012	0.40701	0.37472	-0.03013	0.02449	-0.0224	0.00989	0.24594	0.32226	0.23975	0.35592	0.29597	0.30595	0.29183	-0.03366	0.02629	0.01631	0.03043	0.11026	12.9288	1.12195	13.016	13.0337	13.0504
0.24071	0.36604	0.189	0.35195	0.27304	0.29652	0.28483	0.01409	0.093	0.06952	0.08121	0.24659	0.52008	0.39484	0.48812	0.45631	0.41952	0.40697	0.03197	0.06377	0.10057	0.11312	0.24659	0.39307	0.22262	0.41914	0.36255	0.40954	0.37736	-0.02607	0.03052	-0.01647	0.01571	0.24659	0.279	0.226	0.35904	0.2973	0.30718	0.29306	-0.08004	-0.0183	-0.02818	-0.01406	0.11041	12.8366	1.32576	12.9581	12.9719	13.0147
0.24136	0.37946	0.24639	0.35492	0.27386	0.2974	0.28574	0.02454	0.1056	0.08206	0.09372	0.24724	0.61176	0.45262	0.49362	0.45892	0.4214	0.40921	0.11813	0.15284	0.19036	0.20255	0.24724	0.41871	0.24959	0.42362	0.36497	0.41204	0.37998	-0.00491	0.05374	0.00667	0.03873	0.24724	0.30192	0.22879	0.36223	0.29864	0.30841	0.29428	-0.06031	0.00328	-0.00649	0.00764	0.11056	12.7191	1.36421	12.9003	12.9101	12.9529
0.24202	0.2808	0.21433	0.35796	0.27468	0.29828	0.28665	-0.07716	0.00612	-0.01748	-0.00585	0.2479	0.5409	0.422	0.49916	0.46146	0.42323	0.4114	0.04174	0.07945	0.11767	0.1295	0.2479	0.4623	0.20781	0.4282	0.36738	0.41452	0.38257	0.0341	0.09492	0.04778	0.07973	0.2479	0.25519	0.22774	0.3655	0.29995	0.30963	0.29551	-0.11031	-0.04476	-0.05444	-0.04032	0.11071	12.7375	1.418	12.8424	12.8483	12.8914
0.24267	0.39757	0.21236	0.36112	0.27548	0.29915	0.28755	0.03645	0.12209	0.09842	0.11002	0.24855	0.54534	0.41399	0.50473	0.4639	0.42501	0.41353	0.04062	0.08144	0.12033	0.13181	0.24855	0.43823	0.25369	0.43289	0.36977	0.41696	0.38512	0.00534	0.06846	0.02127	0.05311	0.24855	0.25834	0.22368	0.36888	0.30125	0.31084	0.29673	-0.11054	-0.04291	-0.0525	-0.03839	0.11084	12.7158	0.74628	12.7924	12.7948	12.8301
0.24332	0.32212	0.1965	0.36435	0.27627	0.30002	0.28845	-0.04223	0.04585	0.0221	0.03367	0.24921	0.6328	0.45248	0.51031	0.4663	0.42674	0.41563	0.12248	0.1665	0.20606	0.21717	0.24921	0.48844	0.26315	0.43764	0.37215	0.41937	0.38764	0.0508	0.11629	0.06907	0.1008	0.24921	0.29789	0.22664	0.37232	0.30253	0.31204	0.29795	-0.07443	-0.00464	-0.01415	-6.23e-05	0.11086	12.7479	1.421	12.7846	12.7865	12.7772
0.24398	0.36365	0.19019	0.36764	0.27705	0.30088	0.28935	-0.00399	0.0866	0.06277	0.0743	0.24986	0.56322	0.45763	0.51591	0.46861	0.42841	0.41767	0.04731	0.09461	0.1348	0.14555	0.24986	0.43018	0.24026	0.44248	0.3745	0.42175	0.39013	-0.0123	0.05568	0.00843	0.04005	0.24986	0.26644	0.24404	0.37582	0.3038	0.31322	0.29916	-0.10938	-0.03736	-0.04678	-0.03272	0.11101	12.5304	1.3595	12.7268	12.7248	12.769
0.24463	0.38797	0.19571	0.37102	0.2778	0.30172	0.29023	0.01695	0.11017	0.08625	0.09774	0.25051	0.57479	0.43063	0.52152	0.47083	0.43003	0.41965	0.05327	0.10396	0.14476	0.15514	0.25051	0.40787	0.19386	0.4474	0.37682	0.42408	0.39257	-0.03953	0.03105	-0.01621	0.0153	0.25051	0.28467	0.20315	0.37941	0.30504	0.31439	0.30036	-0.09474	-0.02037	-0.02971	-0.01569	0.11115	12.4796	1.21628	12.6705	12.6645	12.7081
0.24528	0.36927	0.18787	0.37446	0.27853	0.30255	0.2911	-0.00519	0.09074	0.06672	0.07817	0.25117	0.66113	0.38346	0.52713	0.47299	0.43159	0.42158	0.134	0.18814	0.22955	0.23955	0.25117	0.48535	0.26274	0.45237	0.37913	0.42637	0.39497	0.03298	0.10622	0.05898	0.09038	0.25117	0.34277	0.21398	0.38304	0.30625	0.31553	0.30155	-0.04027	0.03652	0.02724	0.04122	0.1113	12.3509	1.44001	12.6142	12.6042	12.6474
0.24594	0.35444	0.23824	0.37794	0.27925	0.30337	0.29197	-0.0235	0.07519	0.05107	0.06247	0.25182	0.55936	0.51127	0.53274	0.47506	0.43308	0.42345	0.02662	0.0843	0.12627	0.13591	0.25182	0.40399	0.2516	0.45742	0.3814	0.42862	0.39733	-0.05343	0.02259	-0.02463	0.00666	0.25182	0.29877	0.23219	0.38673	0.30745	0.31666	0.30273	-0.08796	-0.00868	-0.01789	-0.00396	0.11145	12.229	1.37094	12.5579	12.5439	12.587
0.24659	0.35248	0.204	0.3815	0.27994	0.30417	0.29281	-0.02902	0.07254	0.04831	0.05967	0.25247	0.6815	0.44648	0.53834	0.47704	0.43452	0.42526	0.14316	0.20445	0.24698	0.25624	0.25247	0.47136	0.21841	0.46253	0.38364	0.43083	0.39964	0.00883	0.08772	0.04053	0.07172	0.25247	0.34474	0.23596	0.39048	0.30861	0.31776	0.30389	-0.04574	0.03613	0.02698	0.04085	0.1115	12.4908	0.71042	12.5405	12.5253	12.5267
0.24724	0.41467	0.20124	0.38509	0.28061	0.30496	0.29365	0.02958	0.13406	0.10971	0.12102	0.25313	0.65342	0.44577	0.54393	0.47897	0.4359	0.42702	0.10948	0.17445	0.21751	0.2264	0.25313	0.44333	0.22398	0.46767	0.38586	0.43298	0.40191	-0.02434	0.05747	0.01035	0.04142	0.25313	0.34407	0.2287	0.39425	0.30974	0.31885	0.30503	-0.05018	0.03432	0.02522	0.03904	0.1116	12.4296	1.37621	12.5015	12.4835	12.5082
0.2479	0.3348	0.20259	0.38872	0.28126	0.30572	0.29446	-0.05392	0.05354	0.02908	0.04034	0.25378	0.49952	0.43664	0.54951	0.48079	0.43722	0.42871	-0.04999	0.01873	0.0623	0.07081	0.25378	0.46336	0.22022	0.47287	0.38803	0.43509	0.40412	-0.00951	0.07533	0.02827	0.05924	0.25378	0.33545	0.19058	0.39808	0.31085	0.3199	0.30615	-0.06263	0.0246	0.01555	0.0293	0.11175	12.1699	1.43134	12.4452	12.4232	12.4667
0.24855	0.38213	0.20374	0.3924	0.28187	0.30646	0.29525	-0.01027	0.10026	0.07567	0.08688	0.25443	0.60899	0.44969	0.55506	0.48252	0.43847	0.43033	0.05393	0.12647	0.17052	0.17866	0.25443	0.43982	0.22957	0.4781	0.39016	0.43715	0.40628	-0.03828	0.04966	0.00267	0.03354	0.25443	0.32775	0.23902	0.40194	0.31192	0.32094	0.30725	-0.07419	0.01583	0.00681	0.0205	0.1119	12.1897	1.43564	12.3888	12.3629	12.4069
0.24921	0.37277	0.22056	0.3961	0.28246	0.30718	0.29602	-0.02333	0.09031	0.06559	0.07675	0.25509	0.58384	0.45005	0.56059	0.4842	0.43966	0.4319	0.02324	0.09964	0.14417	0.15193	0.25509	0.5007	0.21213	0.48336	0.39227	0.43916	0.4084	0.01734	0.10843	0.06154	0.0923	0.25509	0.36298	0.24867	0.40582	0.31296	0.32194	0.30834	-0.04284	0.05002	0.04104	0.05464	0.11205	12.0217	1.43327	12.333	12.3031	12.3473
0.24986	0.39114	0.19836	0.39984	0.28302	0.30787	0.29677	-0.0087	0.10812	0.08327	0.09437	0.25574	0.57543	0.42166	0.56609	0.48576	0.44079	0.43339	0.00934	0.08967	0.13464	0.14204	0.25574	0.48071	0.23258	0.48866	0.39432	0.44112	0.41045	-0.00795	0.08639	0.03959	0.07026	0.25574	0.30036	0.22435	0.40974	0.31396	0.32292	0.30939	-0.10938	-0.0136	-0.02256	-0.00903	0.11216	12.2377	0.83388	12.2918	12.2589	12.288
0.25051	0.33253	0.22467	0.4036	0.28354	0.30854	0.29749	-0.07107	0.04899	0.02399	0.03504	0.2564	0.55952	0.36757	0.57155	0.48724	0.44185	0.43482	-0.01203	0.07228	0.11767	0.1247	0.2564	0.47648	0.2354	0.49398	0.39634	0.44303	0.41244	-0.0175	0.08014	0.03345	0.06404	0.2564	0.34529	0.21972	0.41367	0.31492	0.32386	0.31042	-0.06838	0.03037	0.02143	0.03487	0.1122	12.113	1.39227	12.2781	12.2442	12.2436
0.25117	0.43509	0.21383	0.40737	0.28404	0.30917	0.29819	0.02772	0.15105	0.12592	0.1369	0.25705	0.52549	0.43091	0.57698	0.48866	0.44285	0.4362	-0.05149	0.03683	0.08264	0.08929	0.25705	0.48193	0.21827	0.49931	0.39832	0.44488	0.41439	-0.01738	0.08361	0.03706	0.06754	0.25705	0.34326	0.21302	0.41761	0.31586	0.32478	0.31142	-0.07435	0.0274	0.01848	0.03184	0.11235	11.9662	1.27612	12.2233	12.1853	12.2288
0.25182	0.35013	0.22073	0.41116	0.2845	0.30978	0.29886	-0.06103	0.06563	0.04035	0.05127	0.2577	0.60182	0.4405	0.58236	0.48995	0.44378	0.43749	0.01946	0.11187	0.15804	0.16433	0.2577	0.41743	0.2198	0.50466	0.40024	0.44667	0.41626	-0.08723	0.01719	-0.02924	0.00117	0.2577	0.32804	0.22153	0.42157	0.31674	0.32566	0.31239	-0.09353	0.0113	0.00238	0.01565	0.1125	11.9054	1.29736	12.1684	12.1265	12.1699
0.25247	0.42425	0.19002	0.41495	0.28492	0.31035	0.2995	0.0093	0.13933	0.1139	0.12475	0.25836	0.58804	0.48477	0.58769	0.49117	0.44464	0.43871	0.000351806	0.09687	0.1434	0.14933	0.25836	0.42418	0.23111	0.51002	0.40212	0.4484	0.41808	-0.08584	0.02206	-0.02422	0.0061	0.25836	0.31554	0.23391	0.42553	0.31759	0.3265	0.31333	-0.10999	-0.00205	-0.01096	0.00221	0.11265	11.8862	1.3699	12.1135	12.0676	12.1112
0.25313	0.39018	0.22171	0.41875	0.28532	0.31089	0.30012	-0.02857	0.10486	0.07929	0.09006	0.25901	0.63955	0.40374	0.59299	0.49233	0.44543	0.43989	0.04656	0.14722	0.19411	0.19966	0.25901	0.49035	0.25828	0.51538	0.40396	0.45007	0.41985	-0.02503	0.08639	0.04028	0.0705	0.25901	0.31762	0.24625	0.4295	0.31841	0.32732	0.31425	-0.11188	-0.0007854	-0.0097	0.00337	0.1128	11.9354	1.31595	12.0587	12.0088	12.0527
0.25378	0.37298	0.20414	0.42255	0.28567	0.3114	0.30069	-0.04957	0.08731	0.06158	0.07229	0.25966	0.58475	0.41468	0.5982	0.49335	0.44616	0.44096	-0.01346	0.0914	0.13859	0.14379	0.25966	0.42637	0.25148	0.52073	0.40573	0.45169	0.42153	-0.09436	0.02064	-0.02532	0.00484	0.25966	0.28946	0.21413	0.43346	0.31916	0.32809	0.31512	-0.144	-0.0297	-0.03863	-0.02566	0.11283	11.9315	0.6653	12.0481	11.9974	11.9944
0.25443	0.37322	0.19383	0.42634	0.28598	0.31188	0.30124	-0.05312	0.08724	0.06134	0.07198	0.26032	0.51766	0.39572	0.60337	0.49431	0.44682	0.44197	-0.08571	0.02335	0.07084	0.07569	0.26032	0.49339	0.22258	0.52608	0.40746	0.45324	0.42316	-0.03269	0.08593	0.04015	0.07023	0.26032	0.35064	0.23345	0.43741	0.31988	0.32882	0.31596	-0.08677	0.03076	0.02182	0.03468	0.11295	11.9427	1.38059	12.0038	11.9499	11.9832
0.25509	0.42	0.18878	0.43013	0.28627	0.31232	0.30175	-0.01013	0.13373	0.10768	0.11825	0.26097	0.65902	0.40276	0.6085	0.4952	0.44741	0.44293	0.05052	0.16383	0.21162	0.21609	0.26097	0.47563	0.20184	0.53142	0.40914	0.45472	0.42474	-0.05579	0.06649	0.02091	0.05089	0.26097	0.33175	0.22241	0.44135	0.32057	0.32952	0.31677	-0.1096	0.01118	0.00223	0.01498	0.1131	11.7677	1.26494	11.9498	11.892	11.9364
0.25574	0.36835	0.19613	0.43389	0.2865	0.31272	0.30223	-0.06554	0.08185	0.05563	0.06612	0.26162	0.63018	0.42933	0.61353	0.49595	0.44793	0.44379	0.01665	0.13422	0.18225	0.18639	0.26162	0.50617	0.22295	0.53673	0.41075	0.45614	0.42622	-0.03056	0.09542	0.05003	0.07995	0.26162	0.36007	0.19905	0.44527	0.32119	0.33018	0.31753	-0.0852	0.03888	0.0299	0.04254	0.11325	11.6112	1.40643	11.8964	11.8345	11.8785
0.2564	0.35775	0.20393	0.43765	0.2867	0.31309	0.30266	-0.0799	0.07105	0.04466	0.05509	0.26228	0.66255	0.43348	0.6185	0.49665	0.44838	0.44459	0.04405	0.16591	0.21418	0.21796	0.26228	0.53067	0.20838	0.54203	0.41232	0.4575	0.42766	-0.01136	0.11835	0.07317	0.10301	0.26228	0.40104	0.1734	0.44918	0.32178	0.33079	0.31827	-0.04814	0.07926	0.07025	0.08277	0.1134	11.6457	1.30403	11.843	11.7771	11.8209
0.25705	0.37822	0.21747	0.44138	0.28686	0.31342	0.30308	-0.06316	0.09136	0.0648	0.07514	0.26293	0.60923	0.43344	0.62342	0.49726	0.44876	0.44533	-0.01419	0.11197	0.16047	0.1639	0.26293	0.43037	0.21746	0.5473	0.41383	0.45879	0.42903	-0.11693	0.01654	-0.02842	0.00134	0.26293	0.31531	0.21289	0.45307	0.32232	0.33136	0.31897	-0.13776	-0.00701	-0.01605	-0.00366	0.11349	11.6862	0.76459	11.8091	11.7407	11.7634
0.2577	0.35885	0.19937	0.44509	0.28697	0.31372	0.30343	-0.08624	0.07188	0.04513	0.05542	0.26359	0.5915	0.39558	0.62823	0.49775	0.44907	0.44597	-0.03673	0.09375	0.14243	0.14553	0.26359	0.47407	0.21004	0.55254	0.41527	0.46002	0.43031	-0.07847	0.0588	0.01405	0.04376	0.26359	0.29987	0.22452	0.45692	0.32281	0.33189	0.31961	-0.15705	-0.02294	-0.03202	-0.01974	0.11354	11.4929	1.25563	11.7896	11.7197	11.7271
0.25836	0.39805	0.18998	0.44876	0.28704	0.31397	0.30376	-0.05071	0.11101	0.08408	0.09429	0.26424	0.59032	0.3925	0.63299	0.49818	0.44931	0.44655	-0.04267	0.09213	0.141	0.14377	0.26424	0.50676	0.21574	0.55775	0.41667	0.46117	0.43154	-0.05099	0.09009	0.04559	0.07522	0.26424	0.33762	0.2156	0.46075	0.32325	0.33238	0.32023	-0.12313	0.01437	0.00524	0.01739	0.11369	11.6682	1.39861	11.7362	11.6623	11.7063
0.25901	0.36382	0.21932	0.45242	0.28708	0.31418	0.30405	-0.0886	0.07674	0.04963	0.05977	0.26489	0.5824	0.50395	0.63767	0.49853	0.44949	0.44706	-0.05527	0.08387	0.13291	0.13534	0.26489	0.44831	0.2199	0.56292	0.418	0.46226	0.4327	-0.11461	0.03031	-0.01395	0.01561	0.26489	0.31043	0.20696	0.46455	0.32365	0.33283	0.3208	-0.15412	-0.01322	-0.0224	-0.01037	0.11384	11.4544	1.30228	11.6828	11.6048	11.6493
0.25966	0.39551	0.21616	0.45602	0.28706	0.31436	0.30429	-0.06051	0.10845	0.08115	0.09122	0.26555	0.622	0.41781	0.64224	0.49876	0.44959	0.44748	-0.02024	0.12324	0.17241	0.17452	0.26555	0.41667	0.22169	0.56804	0.41926	0.46329	0.43377	-0.15137	-0.00259	-0.04662	-0.0171	0.26555	0.35011	0.22673	0.4683	0.32399	0.33323	0.32132	-0.11819	0.02612	0.01688	0.02879	0.11399	11.3698	1.25423	11.6293	11.5474	11.5924
0.26032	0.40686	0.19644	0.45959	0.28701	0.31449	0.30449	-0.05273	0.11985	0.09237	0.10237	0.2662	0.54311	0.38164	0.64675	0.49893	0.44963	0.44785	-0.10365	0.04418	0.09347	0.09526	0.2662	0.44726	0.18499	0.57313	0.42048	0.46425	0.43478	-0.12587	0.02678	-0.01699	0.01248	0.2662	0.28939	0.20865	0.47202	0.32429	0.33359	0.32181	-0.18263	-0.0349	-0.0442	-0.03242	0.11414	11.2167	1.26766	11.5773	11.4913	11.5359
0.26097	0.39475	0.17727	0.46313	0.28691	0.31458	0.30466	-0.06838	0.10784	0.08017	0.09009	0.26685	0.59321	0.34076	0.65117	0.49901	0.4496	0.44814	-0.05796	0.09421	0.14361	0.14508	0.26685	0.53874	0.21839	0.57817	0.42163	0.46513	0.43573	-0.03943	0.11711	0.07361	0.10301	0.26685	0.37419	0.19673	0.47569	0.32454	0.3339	0.32225	-0.1015	0.04965	0.04029	0.05194	0.11415	11.4779	0.72936	11.5733	11.487	11.4795
0.26162	0.45541	0.17712	0.4666	0.28676	0.31463	0.30477	-0.01119	0.16865	0.14078	0.15064	0.26751	0.6698	0.40984	0.65548	0.49898	0.4495	0.44833	0.01432	0.17082	0.22029	0.22146	0.26751	0.48225	0.21181	0.58314	0.4227	0.46595	0.43658	-0.10089	0.05955	0.0163	0.04567	0.26751	0.34248	0.22561	0.47931	0.32473	0.33417	0.32264	-0.13683	0.01775	0.00831	0.01984	0.11429	11.4722	1.29435	11.5253	11.4353	11.4752
0.26228	0.38892	0.22018	0.47004	0.28657	0.31464	0.30485	-0.08112	0.10235	0.07428	0.08407	0.26816	0.54888	0.37221	0.65972	0.49889	0.44934	0.44848	-0.11085	0.04998	0.09954	0.10039	0.26816	0.47047	0.23919	0.58807	0.42373	0.4667	0.43739	-0.1176	0.04674	0.00377	0.03308	0.26816	0.33773	0.22429	0.48289	0.32488	0.33439	0.323	-0.14516	0.01285	0.00334	0.01473	0.11444	11.0417	1.36273	11.4733	11.3794	11.4234
0.26293	0.3713	0.1984	0.47343	0.28635	0.3146	0.30489	-0.10213	0.08495	0.0567	0.06641	0.26881	0.64392	0.44893	0.66386	0.49871	0.44911	0.44854	-0.01994	0.14521	0.19481	0.19537	0.26881	0.47517	0.18747	0.59293	0.42468	0.46738	0.43811	-0.11776	0.05049	0.00779	0.03706	0.26881	0.36762	0.19079	0.48642	0.32498	0.33457	0.3233	-0.1188	0.04264	0.03305	0.04432	0.11459	11.2098	1.50646	11.4213	11.3233	11.3675
0.26359	0.37313	0.18323	0.47675	0.28606	0.31452	0.30486	-0.10362	0.08707	0.05861	0.06827	0.26947	0.60266	0.41467	0.66789	0.49843	0.44881	0.44853	-0.06523	0.10423	0.15385	0.15413	0.26947	0.49735	0.19753	0.59772	0.42556	0.46799	0.43875	-0.10037	0.07179	0.02936	0.0586	0.26947	0.39583	0.18835	0.48988	0.32501	0.3347	0.32355	-0.09405	0.07082	0.06113	0.07228	0.11474	10.9988	1.49068	11.3693	11.2673	11.3117
0.26424	0.40095	0.21524	0.48002	0.28574	0.3144	0.30481	-0.07907	0.11521	0.08655	0.09614	0.27012	0.6736	0.36693	0.67185	0.49809	0.44845	0.44845	0.00175	0.17551	0.22515	0.22515	0.27012	0.54838	0.22468	0.60247	0.4264	0.46853	0.43934	-0.05409	0.12198	0.07985	0.10904	0.27012	0.36369	0.24164	0.4933	0.32502	0.33479	0.32377	-0.12961	0.03867	0.0289	0.03992	0.11482	11.2277	0.72379	11.3423	11.2383	11.2562
0.26489	0.38489	0.20257	0.48324	0.28538	0.31423	0.30471	-0.09835	0.09951	0.07066	0.08018	0.27077	0.61563	0.38976	0.67568	0.49765	0.44802	0.44829	-0.06005	0.11798	0.16761	0.16734	0.27077	0.4452	0.23424	0.60713	0.42715	0.469	0.43984	-0.16193	0.01805	-0.0238	0.00536	0.27077	0.33686	0.22369	0.49665	0.32495	0.33482	0.32393	-0.15979	0.01191	0.00204	0.01293	0.11489	11.2198	1.29518	11.3173	11.2113	11.2275
0.26555	0.39661	0.2109	0.48638	0.28496	0.31402	0.30456	-0.08977	0.11165	0.08259	0.09205	0.27143	0.59831	0.44174	0.67941	0.49713	0.44752	0.44806	-0.08111	0.10118	0.15078	0.15025	0.27143	0.52664	0.25343	0.61172	0.42784	0.4694	0.44026	-0.08508	0.0988	0.05724	0.08638	0.27143	0.35527	0.24662	0.49993	0.32484	0.33481	0.32405	-0.14466	0.03043	0.02046	0.03122	0.11504	10.9757	1.41642	11.2657	11.1557	11.2009
0.2662	0.4208	0.2052	0.48948	0.28451	0.31377	0.30437	-0.06868	0.13629	0.10703	0.11643	0.27208	0.51613	0.33118	0.68307	0.49655	0.44697	0.44778	-0.16694	0.01958	0.06917	0.06836	0.27208	0.48001	0.22599	0.61625	0.42848	0.46973	0.44063	-0.13624	0.05153	0.01028	0.03938	0.27208	0.3617	0.20441	0.50317	0.32469	0.33476	0.32413	-0.14147	0.03701	0.02694	0.03757	0.11519	10.9861	1.40182	11.2151	11.1011	11.1458
0.26685	0.41701	0.21333	0.4925	0.28401	0.31348	0.30413	-0.07549	0.133	0.10353	0.11288	0.27274	0.66929	0.37685	0.68659	0.49587	0.44634	0.4474	-0.0173	0.17342	0.22294	0.22189	0.27274	0.50267	0.23746	0.62068	0.42903	0.46999	0.44091	-0.11801	0.07364	0.03268	0.06176	0.27274	0.33939	0.23534	0.50632	0.32447	0.33465	0.32414	-0.16693	0.01492	0.00474	0.01525	0.11534	10.9406	1.28823	11.1645	11.0465	11.091
0.26751	0.36914	0.20521	0.49544	0.28346	0.31314	0.30384	-0.1263	0.08568	0.056	0.0653	0.27339	0.59286	0.42271	0.69001	0.49511	0.44566	0.44695	-0.09715	0.09776	0.1472	0.14591	0.27339	0.52574	0.22428	0.62504	0.42952	0.47019	0.44112	-0.0993	0.09622	0.05555	0.08462	0.27339	0.37069	0.2266	0.50941	0.32421	0.3345	0.32412	-0.13872	0.04648	0.03619	0.04657	0.11548	10.9428	0.73243	11.1159	10.9941	11.0363
0.26816	0.36231	0.22771	0.49834	0.28287	0.31276	0.30352	-0.13603	0.07944	0.04955	0.05879	0.27404	0.58262	0.44244	0.69336	0.4943	0.44492	0.44646	-0.11074	0.08832	0.1377	0.13616	0.27404	0.48534	0.2558	0.62934	0.42997	0.47031	0.44128	-0.144	0.05537	0.01503	0.04406	0.27404	0.32531	0.24189	0.51245	0.32391	0.33431	0.32405	-0.18714	0.0014	-0.009	0.00126	0.11549	10.8665	1.36525	11.1139	10.9919	10.984
0.26881	0.42609	0.1872	0.50114	0.28224	0.31234	0.30314	-0.07505	0.14385	0.11375	0.12295	0.2747	0.59001	0.34952	0.69656	0.49337	0.44411	0.44586	-0.10655	0.09663	0.14589	0.14414	0.2747	0.48327	0.21653	0.63352	0.43031	0.47037	0.44134	-0.15025	0.05296	0.0129	0.04193	0.2747	0.33217	0.19337	0.51538	0.32354	0.33407	0.32392	-0.18321	0.00863	-0.0019	0.00825	0.11564	10.8914	1.478	11.0633	10.9373	10.9819
0.26947	0.40742	0.17446	0.50387	0.28156	0.31188	0.30272	-0.09645	0.12586	0.09554	0.1047	0.27535	0.56573	0.36119	0.69966	0.49239	0.44325	0.44522	-0.13393	0.07334	0.12248	0.12051	0.27535	0.44467	0.19951	0.63763	0.43061	0.47036	0.44134	-0.19296	0.01406	-0.02569	0.00333	0.27535	0.31264	0.1999	0.51825	0.32313	0.33378	0.32375	-0.20561	-0.01049	-0.02114	-0.01111	0.11579	10.8323	1.37747	11.0127	10.8827	10.9276
0.27012	0.39311	0.19179	0.50655	0.28085	0.31137	0.30226	-0.11344	0.11226	0.08174	0.09085	0.276	0.64459	0.43216	0.70269	0.49136	0.44233	0.44452	-0.0581	0.15323	0.20226	0.20007	0.276	0.46037	0.19612	0.64168	0.43085	0.47028	0.44129	-0.18131	0.02952	-0.00991	0.01908	0.276	0.34933	0.19663	0.52107	0.32268	0.33345	0.32355	-0.17174	0.02665	0.01588	0.02578	0.11593	10.5103	1.25995	10.9622	10.8282	10.8735
0.27077	0.37526	0.18588	0.50912	0.28008	0.31082	0.30174	-0.13386	0.09518	0.06444	0.07352	0.27666	0.63578	0.41593	0.70555	0.49021	0.44135	0.44372	-0.06977	0.14557	0.19443	0.19206	0.27666	0.50415	0.20146	0.64559	0.431	0.47014	0.44113	-0.14144	0.07315	0.03401	0.06302	0.27666	0.37067	0.19728	0.52377	0.32216	0.33307	0.32327	-0.1531	0.04851	0.0376	0.0474	0.11608	10.5418	1.40013	10.9124	10.7744	10.8198
0.27143	0.40215	0.18114	0.51162	0.27927	0.31023	0.30118	-0.10947	0.12288	0.09192	0.10097	0.27731	0.5488	0.44841	0.70833	0.48901	0.44032	0.44287	-0.15953	0.05979	0.10849	0.10593	0.27731	0.43343	0.21322	0.64943	0.43109	0.46992	0.44092	-0.216	0.00234	-0.03649	-0.00749	0.27731	0.28993	0.19626	0.52642	0.3216	0.33265	0.32296	-0.23649	-0.03167	-0.04272	-0.03303	0.11614	10.7322	0.72765	10.8925	10.7529	10.7661
0.27208	0.42103	0.22373	0.51406	0.27843	0.30959	0.30059	-0.09303	0.1426	0.11144	0.12044	0.27796	0.58992	0.40127	0.71103	0.48776	0.43922	0.44198	-0.12111	0.10215	0.15069	0.14794	0.27796	0.47521	0.22277	0.6532	0.43114	0.46965	0.44066	-0.17799	0.04407	0.00556	0.03455	0.27796	0.34522	0.21554	0.529	0.321	0.33218	0.32261	-0.18378	0.02422	0.01304	0.02261	0.11623	10.34	1.42325	10.8632	10.7212	10.7446
0.27274	0.46362	0.18191	0.5164	0.27754	0.30892	0.29993	-0.05278	0.18608	0.1547	0.16369	0.27862	0.62583	0.42638	0.71356	0.48641	0.43808	0.44098	-0.08774	0.13941	0.18774	0.18484	0.27862	0.50074	0.21376	0.65683	0.43109	0.46931	0.44029	-0.15609	0.06965	0.03143	0.06045	0.27862	0.31599	0.21129	0.53146	0.32034	0.33167	0.32219	-0.21547	-0.00435	-0.01568	-0.0062	0.11638	10.4865	1.46948	10.814	10.668	10.7127
0.27339	0.39244	0.22355	0.51866	0.27661	0.3082	0.29924	-0.12622	0.11583	0.08424	0.0932	0.27927	0.61789	0.45415	0.71602	0.48502	0.43688	0.43995	-0.09813	0.13287	0.18101	0.17794	0.27927	0.48677	0.24713	0.66039	0.43099	0.4689	0.43988	-0.17362	0.05578	0.01787	0.04689	0.27927	0.37156	0.25379	0.53387	0.31964	0.33111	0.32174	-0.16231	0.05192	0.04045	0.04982	0.11681	10.5444	0.28715	10.6739	10.5166	10.6595
0.27404	0.43546	0.19608	0.52086	0.27564	0.30745	0.29851	-0.0854	0.15982	0.12801	0.13695	0.27992	0.61782	0.43736	0.71837	0.48356	0.43563	0.43886	-0.10056	0.13426	0.18218	0.17896	0.27992	0.46855	0.22519	0.66386	0.43083	0.46843	0.43941	-0.19531	0.03772	0.000117	0.02914	0.27992	0.36301	0.18036	0.5362	0.3189	0.33052	0.32125	-0.17319	0.04411	0.03249	0.04176	0.11747	10.3313	0.30548	10.4597	10.2846	10.5092
0.2747	0.39838	0.18808	0.52294	0.27463	0.30665	0.29772	-0.12456	0.12375	0.09173	0.10066	0.28058	0.70392	0.39715	0.72058	0.48202	0.43433	0.43768	-0.01666	0.2219	0.26959	0.26624	0.28058	0.52125	0.22038	0.6672	0.43059	0.4679	0.43886	-0.14595	0.09066	0.05335	0.08239	0.28058	0.37338	0.21284	0.53842	0.3181	0.32988	0.32069	-0.16504	0.05528	0.0435	0.05269	0.11814	10.0342	0.37912	10.2483	10.0557	10.278
0.27535	0.38188	0.19169	0.52495	0.27358	0.30582	0.2969	-0.14307	0.1083	0.07606	0.08498	0.28123	0.5503	0.33041	0.72271	0.48043	0.43298	0.43647	-0.17241	0.06986	0.11731	0.11383	0.28123	0.47259	0.2113	0.67047	0.4303	0.46731	0.43825	-0.19788	0.04229	0.00528	0.03434	0.28123	0.35603	0.20564	0.54058	0.31726	0.32919	0.3201	-0.18455	0.03877	0.02684	0.03593	0.1188	9.86384	0.35163	10.0418	9.83157	10.0507
0.276	0.41642	0.1962	0.5269	0.2725	0.30495	0.29604	-0.11048	0.14392	0.11147	0.12038	0.28188	0.58364	0.40034	0.72473	0.47879	0.43159	0.43519	-0.14109	0.10485	0.15205	0.14844	0.28188	0.45866	0.2155	0.67364	0.42995	0.46665	0.43758	-0.21498	0.02871	-0.00799	0.02108	0.28188	0.39217	0.21464	0.54266	0.31638	0.32847	0.31947	-0.15049	0.07579	0.0637	0.0727	0.11946	9.6704	0.33079	9.83924	9.6116	9.82748
0.27666	0.49488	0.19754	0.52872	0.27137	0.30404	0.29512	-0.03384	0.22351	0.19084	0.19976	0.28254	0.6392	0.3951	0.72661	0.47707	0.43014	0.43385	-0.08741	0.16213	0.20906	0.20535	0.28254	0.50226	0.20531	0.67668	0.42952	0.46594	0.43684	-0.17442	0.07274	0.03632	0.06542	0.28254	0.32858	0.21142	0.54463	0.31545	0.3277	0.31878	-0.21605	0.01313	0.000879	0.0098	0.12013	9.40016	0.34775	9.63957	9.39455	9.6082
0.27731	0.36158	0.2045	0.53048	0.2702	0.30309	0.29417	-0.1689	0.09138	0.05849	0.06741	0.28319	0.67557	0.31993	0.72841	0.47531	0.42865	0.43246	-0.05284	0.20025	0.24692	0.2431	0.28319	0.48399	0.22179	0.67965	0.42905	0.46516	0.43605	-0.19566	0.05494	0.01883	0.04794	0.28319	0.37543	0.21252	0.54654	0.31448	0.32689	0.31805	-0.17111	0.06095	0.04854	0.05738	0.12079	9.20276	0.3524	9.44457	9.18232	9.39286
0.27796	0.44469	0.22494	0.53216	0.26901	0.30211	0.29319	-0.08747	0.17568	0.14258	0.1515	0.28385	0.58356	0.39757	0.7301	0.47349	0.42712	0.43102	-0.14653	0.11007	0.15645	0.15255	0.28385	0.50399	0.22195	0.68251	0.42851	0.46433	0.43519	-0.17852	0.07548	0.03966	0.0688	0.28385	0.31811	0.22735	0.54835	0.31347	0.32605	0.31728	-0.23024	0.00464	-0.00794	0.0008274	0.12145	9.02425	0.36741	9.25338	8.97401	9.18143
0.27862	0.39287	0.22132	0.53373	0.26777	0.30109	0.29215	-0.14086	0.1251	0.09178	0.10072	0.2845	0.65123	0.40843	0.73165	0.47161	0.42554	0.42951	-0.08042	0.17962	0.22569	0.22172	0.2845	0.52183	0.23547	0.68525	0.4279	0.46344	0.43426	-0.16342	0.09393	0.05839	0.08757	0.2845	0.36354	0.22807	0.55007	0.31242	0.32516	0.31646	-0.18653	0.05112	0.03837	0.04708	0.12212	8.81209	0.33115	9.06493	8.76855	8.97384
0.27927	0.38361	0.23208	0.53523	0.26651	0.30004	0.29107	-0.15162	0.1171	0.08357	0.09254	0.28515	0.50312	0.45686	0.73314	0.4697	0.42392	0.42797	-0.23002	0.03342	0.0792	0.07515	0.28515	0.48454	0.25306	0.68791	0.42725	0.4625	0.43329	-0.20337	0.05729	0.02204	0.05125	0.28515	0.34515	0.24773	0.55172	0.31133	0.32424	0.31561	-0.20657	0.03382	0.02091	0.02954	0.12278	8.65985	0.39719	8.88101	8.5678	8.77005
0.27992	0.39312	0.2102	0.53665	0.26521	0.29895	0.28997	-0.14353	0.12791	0.09417	0.10315	0.28581	0.56449	0.35843	0.73449	0.46772	0.42227	0.42636	-0.17	0.09677	0.14223	0.13813	0.28581	0.50826	0.22005	0.69045	0.42653	0.4615	0.43226	-0.18219	0.08173	0.04676	0.076	0.28581	0.31635	0.21671	0.55327	0.3102	0.32328	0.31471	-0.23692	0.00615	-0.00693	0.00164	0.12344	8.43919	0.32149	8.70072	8.37085	8.57002
0.28058	0.44971	0.20605	0.53796	0.26387	0.29783	0.28881	-0.08825	0.18584	0.15188	0.1609	0.28646	0.65121	0.38308	0.73574	0.4657	0.42057	0.42471	-0.08452	0.18552	0.23065	0.22651	0.28646	0.5035	0.21942	0.69288	0.42574	0.46045	0.43116	-0.18938	0.07776	0.04305	0.07234	0.28646	0.34497	0.24389	0.55473	0.30902	0.32229	0.31377	-0.20976	0.03595	0.02268	0.0312	0.12411	8.2586	0.30421	8.52304	8.17663	8.37377
0.28123	0.4217	0.22477	0.5392	0.26251	0.29667	0.28762	-0.1175	0.15919	0.12503	0.13408	0.28711	0.59652	0.38951	0.7369	0.46364	0.41883	0.42302	-0.14038	0.13289	0.17769	0.17351	0.28711	0.51934	0.2398	0.69524	0.42492	0.45935	0.43003	-0.1759	0.09442	0.05999	0.08931	0.28711	0.35611	0.23652	0.55613	0.30782	0.32126	0.31279	-0.20002	0.04829	0.03485	0.04332	0.12477	8.08726	0.32997	8.34978	7.98705	8.1812
0.28188	0.41491	0.1873	0.54036	0.26112	0.29549	0.2864	-0.12545	0.15379	0.11942	0.12851	0.28777	0.58933	0.40035	0.73794	0.46152	0.41707	0.42127	-0.14861	0.12781	0.17227	0.16807	0.28777	0.49109	0.24233	0.69746	0.42402	0.45819	0.42883	-0.20637	0.06707	0.0329	0.06226	0.28777	0.36404	0.21191	0.55742	0.30657	0.32019	0.31177	-0.19338	0.05747	0.04385	0.05227	0.12543	7.86677	0.36059	8.17991	7.80107	7.99227
0.28254	0.40714	0.19767	0.54141	0.25968	0.29427	0.28514	-0.13427	0.14746	0.11287	0.122	0.28842	0.72074	0.38421	0.73888	0.45936	0.41526	0.41947	-0.01814	0.26137	0.30547	0.30127	0.28842	0.52614	0.22366	0.69958	0.42307	0.45699	0.42757	-0.17344	0.10307	0.06915	0.09857	0.28842	0.31679	0.22302	0.55863	0.30529	0.31909	0.31071	-0.24184	0.0115	-0.0023	0.00608	0.1261	7.65319	0.34652	8.01254	7.61772	7.807
0.28319	0.44211	0.21195	0.54239	0.25823	0.29302	0.28384	-0.10028	0.18388	0.14909	0.15827	0.28907	0.63467	0.38487	0.73974	0.45718	0.41343	0.41765	-0.10507	0.17749	0.22124	0.21702	0.28907	0.52788	0.23647	0.70163	0.42209	0.45574	0.42628	-0.17375	0.10579	0.07215	0.1016	0.28907	0.38262	0.22825	0.55978	0.30398	0.31796	0.30962	-0.17716	0.07864	0.06466	0.073	0.12676	7.5498	0.30295	7.84946	7.43895	7.62527
0.28385	0.39723	0.18932	0.54329	0.25675	0.29175	0.28251	-0.14606	0.14048	0.10548	0.11472	0.28973	0.53055	0.43004	0.74047	0.45494	0.41156	0.41576	-0.20992	0.07561	0.11899	0.11478	0.28973	0.48727	0.21868	0.70354	0.42103	0.45443	0.42492	-0.21627	0.06624	0.03284	0.06235	0.28973	0.26373	0.20841	0.56081	0.30263	0.3168	0.30848	-0.29708	-0.0389	-0.05307	-0.04475	0.12743	7.36768	0.33046	7.68956	7.26356	7.44707
0.2845	0.44714	0.20996	0.54409	0.25524	0.29044	0.28114	-0.09695	0.1919	0.1567	0.166	0.29038	0.5945	0.45963	0.74111	0.45267	0.40966	0.41385	-0.1466	0.14184	0.18484	0.18066	0.29038	0.53193	0.21621	0.70536	0.41992	0.45309	0.42352	-0.17343	0.11201	0.07884	0.10841	0.29038	0.36674	0.21391	0.56176	0.30125	0.3156	0.30731	-0.19502	0.06549	0.05114	0.05943	0.12809	7.15565	0.32632	7.53204	7.09073	7.27239
0.28515	0.39174	0.20727	0.54482	0.2537	0.28911	0.27975	-0.15308	0.13804	0.10263	0.11199	0.29103	0.57097	0.44142	0.74167	0.45037	0.40774	0.4119	-0.1707	0.1206	0.16323	0.15907	0.29103	0.46277	0.21051	0.7071	0.41878	0.4517	0.42209	-0.24433	0.04399	0.01107	0.04068	0.29103	0.33277	0.23478	0.56266	0.29985	0.31438	0.30611	-0.22989	0.03292	0.01839	0.02666	0.12875	6.98464	0.33929	7.37867	6.92237	7.10111
0.28581	0.40042	0.19563	0.54546	0.25214	0.28776	0.27832	-0.14504	0.14828	0.11266	0.1221	0.29169	0.66244	0.42337	0.7421	0.44803	0.40578	0.4099	-0.07966	0.21442	0.25666	0.25255	0.29169	0.48975	0.20114	0.7087	0.41757	0.45026	0.42059	-0.21895	0.07218	0.03949	0.06916	0.29169	0.33497	0.2108	0.56343	0.2984	0.31312	0.30486	-0.22846	0.03657	0.02185	0.03011	0.12942	6.85495	0.36427	7.22825	6.7572	6.93327
0.28646	0.45678	0.19919	0.54601	0.25056	0.28637	0.27686	-0.08923	0.20622	0.17041	0.17992	0.29234	0.66121	0.43448	0.74246	0.44566	0.40381	0.40787	-0.08125	0.21555	0.2574	0.25334	0.29234	0.49496	0.22104	0.71021	0.41631	0.44878	0.41906	-0.21525	0.07865	0.04618	0.0759	0.29234	0.40069	0.22577	0.56415	0.29693	0.31184	0.30359	-0.16346	0.10376	0.08885	0.0971	0.13008	6.7199	0.35523	7.08011	6.5945	6.7688
0.28711	0.39277	0.19619	0.5465	0.24895	0.28497	0.27537	-0.15373	0.14382	0.1078	0.1174	0.29299	0.56522	0.46238	0.74274	0.44326	0.4018	0.40581	-0.17752	0.12196	0.16341	0.15941	0.29299	0.45219	0.20652	0.71165	0.41503	0.44727	0.41749	-0.25946	0.03716	0.00492	0.0347	0.29299	0.32158	0.21732	0.5648	0.29544	0.31053	0.30229	-0.24322	0.02614	0.01105	0.01929	0.13074	6.50535	0.28778	6.93599	6.43619	6.60761
0.28777	0.45317	0.18686	0.54689	0.24732	0.28354	0.27385	-0.09372	0.20585	0.16963	0.17932	0.29365	0.58664	0.42141	0.74289	0.44083	0.39978	0.40371	-0.15625	0.14581	0.18686	0.18293	0.29365	0.50865	0.2337	0.71294	0.41367	0.44571	0.41586	-0.20429	0.09498	0.06294	0.09279	0.29365	0.40797	0.20615	0.56533	0.29391	0.3092	0.30094	-0.15736	0.11406	0.09877	0.10703	0.13141	6.39469	0.29129	6.79458	6.28083	6.44973
0.28842	0.46455	0.21518	0.5472	0.24567	0.28209	0.2723	-0.08265	0.21888	0.18246	0.19225	0.2943	0.58149	0.3998	0.74297	0.43838	0.39773	0.40158	-0.16148	0.14311	0.18376	0.17991	0.2943	0.48394	0.21561	0.71416	0.41228	0.44411	0.41421	-0.23022	0.07166	0.03983	0.06973	0.2943	0.33774	0.22924	0.5658	0.29236	0.30784	0.29957	-0.22806	0.04538	0.0299	0.03817	0.13207	6.25209	0.27967	6.65536	6.12788	6.29505
0.28907	0.41728	0.21534	0.54745	0.24401	0.28062	0.27073	-0.13017	0.17327	0.13666	0.14655	0.29495	0.53681	0.41017	0.74298	0.43591	0.39567	0.39943	-0.20617	0.1009	0.14114	0.13738	0.29495	0.46932	0.22381	0.7153	0.41086	0.44248	0.41252	-0.24598	0.05846	0.02684	0.0568	0.29495	0.33249	0.23006	0.56621	0.29079	0.30645	0.29818	-0.23372	0.0417	0.02604	0.03431	0.13273	6.08726	0.30319	6.51999	5.97917	6.14357
0.28973	0.35642	0.19468	0.5476	0.24231	0.27912	0.26913	-0.19118	0.11411	0.0773	0.08729	0.29561	0.57889	0.44291	0.74286	0.4334	0.39358	0.39723	-0.16398	0.14548	0.1853	0.18165	0.29561	0.46729	0.24941	0.7163	0.40937	0.44082	0.41078	-0.24901	0.05792	0.02647	0.05651	0.29561	0.34718	0.20857	0.5665	0.28918	0.30504	0.29675	-0.21932	0.058	0.04214	0.05043	0.1334	5.94949	0.28382	6.38715	5.83327	5.99523
0.29038	0.42807	0.21154	0.54767	0.24061	0.27761	0.26751	-0.1196	0.18746	0.15046	0.16056	0.29626	0.59288	0.37185	0.74269	0.43089	0.39148	0.39502	-0.1498	0.162	0.2014	0.19786	0.29626	0.50418	0.20884	0.71724	0.40786	0.43912	0.40902	-0.21306	0.09632	0.06506	0.09516	0.29626	0.36803	0.21905	0.56675	0.28756	0.30362	0.29529	-0.19872	0.08047	0.06441	0.07274	0.13406	5.81027	0.28223	6.25635	5.68964	5.84998
0.29103	0.41759	0.19849	0.5477	0.23889	0.27608	0.26586	-0.13011	0.1787	0.14151	0.15173	0.29691	0.53624	0.43737	0.74243	0.42835	0.38937	0.39279	-0.20619	0.10789	0.14688	0.14346	0.29691	0.4286	0.21805	0.71808	0.40631	0.43739	0.40722	-0.28948	0.02229	-0.00879	0.02138	0.29691	0.27288	0.19683	0.56692	0.28593	0.30217	0.29382	-0.29404	-0.01305	-0.02929	-0.02094	0.13472	5.63775	0.27773	6.12929	5.55018	5.70777
0.29169	0.41844	0.21145	0.54761	0.23715	0.27453	0.26419	-0.12917	0.18129	0.14391	0.15425	0.29757	0.55845	0.4251	0.74207	0.4258	0.38724	0.39052	-0.18362	0.13265	0.17121	0.16793	0.29757	0.47508	0.23253	0.71881	0.40471	0.43562	0.40539	-0.24373	0.07037	0.03946	0.06969	0.29757	0.34228	0.25587	0.567	0.28426	0.30069	0.2923	-0.22472	0.05802	0.04159	0.04998	0.13539	5.52314	0.33646	6.00452	5.4133	5.56859
0.29234	0.42915	0.20165	0.54747	0.2354	0.27297	0.2625	-0.11832	0.19375	0.15619	0.16665	0.29822	0.61116	0.40298	0.74165	0.42323	0.3851	0.38824	-0.1305	0.18793	0.22606	0.22292	0.29822	0.51637	0.22123	0.71946	0.40308	0.43383	0.40353	-0.20309	0.11329	0.08254	0.11284	0.29822	0.3577	0.23622	0.56702	0.28258	0.29921	0.29078	-0.20932	0.07512	0.05849	0.06692	0.13605	5.39694	0.25437	5.88172	5.27863	5.43234
0.29299	0.37499	0.21574	0.54727	0.23364	0.27138	0.26079	-0.17228	0.14135	0.10361	0.1142	0.29887	0.68867	0.44407	0.74115	0.42065	0.38295	0.38594	-0.05248	0.26802	0.30572	0.30273	0.29887	0.51026	0.24093	0.72003	0.40142	0.43201	0.40164	-0.20977	0.10884	0.07824	0.10862	0.29887	0.37026	0.23192	0.56697	0.28089	0.2977	0.28922	-0.19671	0.08937	0.07256	0.08104	0.13671	5.2225	0.31863	5.76248	5.14798	5.29905
0.29365	0.43498	0.20519	0.54696	0.23186	0.26979	0.25905	-0.11198	0.20312	0.16519	0.17593	0.29953	0.59714	0.40145	0.74056	0.41805	0.38078	0.38361	-0.14342	0.17909	0.21636	0.21353	0.29953	0.45958	0.21809	0.72048	0.39971	0.43017	0.39972	-0.2609	0.05987	0.02941	0.05986	0.29953	0.36029	0.19997	0.56684	0.27917	0.29618	0.28764	-0.20655	0.08112	0.06411	0.07265	0.13738	5.16051	0.30057	5.64535	5.01974	5.16861
0.2943	0.41451	0.20601	0.54661	0.23007	0.26819	0.25731	-0.1321	0.18444	0.14633	0.1572	0.30018	0.5608	0.45078	0.73992	0.41545	0.37861	0.38127	-0.17912	0.14534	0.18219	0.17953	0.30018	0.4744	0.21515	0.72087	0.39798	0.4283	0.39778	-0.24647	0.07642	0.0461	0.07662	0.30018	0.35498	0.21177	0.56665	0.27745	0.29464	0.28605	-0.21167	0.07753	0.06034	0.06893	0.13804	5.03799	0.25725	5.53007	4.89361	5.041
0.29495	0.35309	0.21075	0.5462	0.22828	0.26657	0.25554	-0.19311	0.12481	0.08652	0.09755	0.30083	0.56496	0.44056	0.73919	0.41284	0.37643	0.37891	-0.17423	0.15212	0.18853	0.18605	0.30083	0.42199	0.22105	0.72117	0.39622	0.4264	0.39581	-0.29918	0.02577	-0.00442	0.02618	0.30083	0.29858	0.22061	0.56639	0.2757	0.29308	0.28443	-0.26781	0.02288	0.0055	0.01415	0.13871	4.88599	0.29163	5.41819	4.77137	4.91618
0.29561	0.38891	0.18658	0.54569	0.22647	0.26494	0.25376	-0.15678	0.16244	0.12397	0.13515	0.30149	0.61312	0.38088	0.73839	0.41022	0.37425	0.37654	-0.12526	0.2029	0.23887	0.23658	0.30149	0.49037	0.22612	0.72137	0.39442	0.42449	0.39382	-0.231	0.09595	0.06588	0.09655	0.30149	0.33404	0.21444	0.56605	0.27395	0.29152	0.28279	-0.23201	0.06009	0.04252	0.05125	0.13937	4.77856	0.29266	5.30825	4.65137	4.79409
0.29626	0.3709	0.21342	0.54514	0.22466	0.2633	0.25196	-0.17424	0.14624	0.1076	0.11894	0.30214	0.57605	0.39635	0.73753	0.40761	0.37206	0.37416	-0.16148	0.16844	0.20399	0.20189	0.30214	0.49014	0.2346	0.7215	0.3926	0.42255	0.39182	-0.23136	0.09754	0.06759	0.09832	0.30214	0.30561	0.22608	0.56567	0.27218	0.28994	0.28114	-0.26006	0.03343	0.01567	0.02447	0.14003	4.67131	0.29841	5.20005	4.53339	4.67468
0.29691	0.38804	0.20798	0.54453	0.22284	0.26165	0.25015	-0.15649	0.1652	0.12639	0.13789	0.30279	0.61341	0.39785	0.7366	0.40498	0.36987	0.37176	-0.12318	0.20843	0.24354	0.24165	0.30279	0.45323	0.22693	0.72154	0.39075	0.4206	0.38979	-0.26831	0.06248	0.03263	0.06344	0.30279	0.31144	0.19212	0.56521	0.2704	0.28835	0.27946	-0.25377	0.04104	0.02309	0.03198	0.1407	4.54842	0.22437	5.0951	4.41916	4.55795
0.29757	0.43844	0.23933	0.54384	0.22102	0.25999	0.24833	-0.1054	0.21742	0.17845	0.19011	0.30345	0.56739	0.39365	0.73559	0.40236	0.36768	0.36936	-0.16821	0.16503	0.19971	0.19803	0.30345	0.44127	0.23957	0.7215	0.38887	0.41862	0.38774	-0.28023	0.0524	0.02265	0.05353	0.30345	0.30433	0.24119	0.56469	0.26862	0.28674	0.27778	-0.26036	0.03571	0.01759	0.02655	0.14136	4.43204	0.28353	4.99191	4.30701	4.44382
0.29822	0.42323	0.19798	0.5431	0.21919	0.25833	0.24649	-0.11987	0.20404	0.1649	0.17674	0.3041	0.69295	0.40763	0.73455	0.39973	0.36548	0.36694	-0.0416	0.29321	0.32747	0.326	0.3041	0.46603	0.20593	0.7214	0.38698	0.41663	0.38568	-0.25537	0.07905	0.0494	0.08035	0.3041	0.35337	0.21232	0.56412	0.26682	0.28513	0.27608	-0.21075	0.08655	0.06824	0.07729	0.14202	4.32063	0.25871	4.89036	4.19676	4.33223
0.29887	0.4903	0.22274	0.5423	0.21736	0.25666	0.24465	-0.052	0.27294	0.23364	0.24565	0.30475	0.64854	0.41544	0.73342	0.39711	0.36329	0.36452	-0.08488	0.25143	0.28525	0.28402	0.30475	0.47696	0.24938	0.7212	0.38505	0.41463	0.3836	-0.24424	0.09191	0.06233	0.09336	0.30475	0.37363	0.22544	0.56348	0.26502	0.28351	0.27436	-0.18985	0.10861	0.09012	0.09927	0.14269	4.20446	0.26265	4.7919	4.09015	4.22316
0.29953	0.39519	0.20717	0.54144	0.21552	0.25498	0.24279	-0.14625	0.17967	0.14021	0.1524	0.30541	0.63764	0.47066	0.73224	0.39449	0.3611	0.36209	-0.0946	0.24315	0.27654	0.27554	0.30541	0.48662	0.22088	0.72093	0.38311	0.41261	0.38151	-0.23431	0.10351	0.07401	0.10511	0.30541	0.36005	0.20872	0.56278	0.26321	0.28189	0.27263	-0.20273	0.09684	0.07816	0.08742	0.14335	4.15179	0.29907	4.69506	3.98547	4.11657
0.30018	0.42266	0.23723	0.54053	0.21369	0.25331	0.24093	-0.11787	0.20897	0.16936	0.18173	0.30606	0.59574	0.39507	0.73101	0.39188	0.35891	0.35966	-0.13527	0.20386	0.23683	0.23608	0.30606	0.48407	0.22302	0.7206	0.38114	0.41058	0.37941	-0.23653	0.10293	0.07349	0.10466	0.30606	0.31204	0.22905	0.56205	0.2614	0.28025	0.27089	-0.25001	0.05064	0.03179	0.04115	0.14401	4.03659	0.29922	4.59974	3.88258	4.01241
0.30083	0.3729	0.20761	0.53956	0.21185	0.25162	0.23906	-0.16666	0.16105	0.12128	0.13384	0.30671	0.63529	0.42985	0.72971	0.38927	0.35673	0.35723	-0.09442	0.24602	0.27856	0.27806	0.30671	0.51981	0.21947	0.72018	0.37916	0.40854	0.37729	-0.20037	0.14065	0.11127	0.14252	0.30671	0.35327	0.21461	0.56123	0.25959	0.27862	0.26914	-0.20796	0.09368	0.07465	0.08413	0.14468	3.91774	0.29072	4.50733	3.78317	3.91066
0.30149	0.38452	0.18169	0.53853	0.21002	0.24994	0.23718	-0.15401	0.1745	0.13458	0.14734	0.30737	0.53281	0.38382	0.72837	0.38667	0.35455	0.35479	-0.19556	0.14613	0.17826	0.17801	0.30737	0.43373	0.21127	0.71969	0.37715	0.40649	0.37517	-0.28596	0.05658	0.02724	0.05856	0.30737	0.2774	0.18991	0.56038	0.25777	0.27697	0.26738	-0.28298	0.01963	0.000426	0.01002	0.14534	3.81196	0.27228	4.41642	3.68556	3.8112
0.30214	0.4126	0.23788	0.53747	0.20818	0.24825	0.2353	-0.12487	0.20442	0.16435	0.1773	0.30802	0.68275	0.44039	0.72699	0.38408	0.35238	0.35236	-0.04423	0.29867	0.33038	0.3304	0.30802	0.47425	0.19062	0.71916	0.37514	0.40443	0.37304	-0.24491	0.09911	0.06982	0.10121	0.30802	0.30968	0.22709	0.55948	0.25595	0.27533	0.26562	-0.2498	0.05373	0.03435	0.04406	0.146	3.69413	0.28591	4.32693	3.58965	3.71409
0.30279	0.38204	0.18474	0.53634	0.20635	0.24657	0.23341	-0.1543	0.17569	0.13547	0.14863	0.30867	0.71602	0.41654	0.72553	0.3815	0.35022	0.34992	-0.00951	0.33452	0.36581	0.3661	0.30867	0.4565	0.21937	0.71852	0.3731	0.40237	0.3709	-0.26202	0.0834	0.05413	0.0856	0.30867	0.36027	0.21593	0.55851	0.25413	0.27368	0.26384	-0.19824	0.10614	0.08659	0.09643	0.14667	3.59791	0.28384	4.24021	3.49709	3.61925
0.30345	0.40319	0.20043	0.53517	0.20452	0.24488	0.23152	-0.13198	0.19867	0.15831	0.17167	0.30933	0.6576	0.44087	0.72404	0.37894	0.34806	0.34749	-0.06644	0.27866	0.30954	0.31011	0.30933	0.50259	0.22585	0.71784	0.37106	0.4003	0.36876	-0.21525	0.13153	0.10229	0.13383	0.30933	0.33942	0.21624	0.55751	0.25231	0.27203	0.26207	-0.21809	0.08711	0.06739	0.07735	0.14733	3.53671	0.32553	4.15483	3.40617	3.52661
0.3041	0.46104	0.18689	0.53396	0.2027	0.2432	0.22963	-0.07292	0.25834	0.21784	0.23141	0.30998	0.67358	0.41859	0.72251	0.37638	0.34592	0.34506	-0.04893	0.2972	0.32767	0.32852	0.30998	0.45782	0.2168	0.71711	0.369	0.39823	0.36662	-0.25929	0.08882	0.05959	0.0912	0.30998	0.35865	0.21307	0.55647	0.25049	0.27038	0.26028	-0.19782	0.10816	0.08827	0.09837	0.14799	3.43455	0.32029	4.07081	3.31688	3.43614
0.30475	0.37923	0.20232	0.5327	0.20088	0.24152	0.22774	-0.15347	0.17835	0.13771	0.15149	0.31063	0.67418	0.46036	0.72092	0.37385	0.34378	0.34264	-0.04674	0.30034	0.3304	0.33154	0.31063	0.50072	0.22474	0.71629	0.36693	0.39615	0.36448	-0.21557	0.13379	0.10457	0.13624	0.31063	0.3811	0.21479	0.55536	0.24868	0.26873	0.25849	-0.17426	0.13242	0.11237	0.12261	0.14866	3.33934	0.28781	3.98936	3.23076	3.34782
0.30541	0.37869	0.18525	0.53139	0.19908	0.23984	0.22585	-0.1527	0.17961	0.13885	0.15284	0.31129	0.54919	0.38277	0.7193	0.37133	0.34166	0.34023	-0.17012	0.17786	0.20752	0.20896	0.31129	0.43434	0.21336	0.71542	0.36485	0.39407	0.36233	-0.28108	0.06949	0.04027	0.07201	0.31129	0.3245	0.23153	0.55422	0.24687	0.26708	0.2567	-0.22972	0.07763	0.05742	0.0678	0.14932	3.2595	0.29859	3.90914	3.14616	3.26159
0.30606	0.42972	0.19817	0.53005	0.19727	0.23816	0.22396	-0.10033	0.23245	0.19156	0.20576	0.31194	0.49138	0.42513	0.71765	0.36882	0.33955	0.33781	-0.22627	0.12256	0.15183	0.15357	0.31194	0.43384	0.2002	0.71451	0.36277	0.39199	0.36019	-0.28067	0.07107	0.04185	0.07365	0.31194	0.30487	0.21684	0.55305	0.24506	0.26544	0.25491	-0.24818	0.05981	0.03943	0.04996	0.14999	3.20595	0.24957	3.83023	3.06315	3.17741
0.30671	0.40589	0.23599	0.52866	0.19548	0.2365	0.22208	-0.12277	0.21041	0.1694	0.18381	0.31259	0.6089	0.42015	0.71594	0.36634	0.33746	0.33542	-0.10704	0.24256	0.27144	0.27348	0.31259	0.4093	0.23953	0.71352	0.36067	0.38992	0.35805	-0.30422	0.04863	0.01938	0.05125	0.31259	0.29455	0.23109	0.55182	0.24326	0.2638	0.25312	-0.25727	0.05129	0.03075	0.04143	0.15065	3.0995	0.23771	3.75367	2.98308	3.09525
0.30737	0.34644	0.18887	0.52724	0.19369	0.23483	0.22019	-0.1808	0.15275	0.11161	0.12625	0.31325	0.64872	0.41554	0.71421	0.36387	0.33538	0.33303	-0.06549	0.28485	0.31335	0.3157	0.31325	0.46171	0.18435	0.71249	0.35857	0.38784	0.35591	-0.25078	0.10314	0.07387	0.1058	0.31325	0.30618	0.20379	0.55057	0.24147	0.26216	0.25132	-0.24439	0.06471	0.04402	0.05486	0.15131	3.00452	0.29432	3.67827	2.90444	3.01507
0.30802	0.40455	0.23086	0.52579	0.19191	0.23317	0.21831	-0.12124	0.21264	0.17137	0.18624	0.3139	0.64251	0.41105	0.71245	0.36142	0.33331	0.33064	-0.06993	0.28109	0.3092	0.31187	0.3139	0.49636	0.23109	0.71141	0.35647	0.38577	0.35377	-0.21505	0.13989	0.11059	0.14259	0.3139	0.29292	0.22767	0.54928	0.23968	0.26052	0.24953	-0.25636	0.05324	0.0324	0.04339	0.15198	2.95956	0.2696	3.60411	2.82735	2.93682
0.30867	0.43082	0.21836	0.52429	0.19015	0.23153	0.21643	-0.09347	0.24067	0.1993	0.21439	0.31455	0.60595	0.42773	0.71064	0.359	0.33126	0.32828	-0.10469	0.24695	0.27469	0.27767	0.31455	0.44792	0.22299	0.71027	0.35436	0.3837	0.35165	-0.26235	0.09356	0.06422	0.09627	0.31455	0.31206	0.20887	0.54794	0.23791	0.25889	0.24774	-0.23588	0.07415	0.05317	0.06432	0.15264	2.8875	0.27762	3.53211	2.75299	2.86048
0.30933	0.39419	0.23483	0.52276	0.18839	0.22988	0.21456	-0.12857	0.2058	0.16431	0.17963	0.31521	0.59492	0.39168	0.70881	0.3566	0.32923	0.32592	-0.11389	0.23832	0.26569	0.269	0.31521	0.42348	0.25639	0.70909	0.35226	0.38164	0.34953	-0.28561	0.07122	0.04184	0.07395	0.31521	0.29558	0.24965	0.54658	0.23614	0.25727	0.24595	-0.251	0.05944	0.03831	0.04963	0.1533	2.77731	0.28697	3.46118	2.67997	2.786
0.30998	0.42986	0.19579	0.52121	0.18665	0.22825	0.2127	-0.09135	0.24321	0.20161	0.21716	0.31586	0.605	0.35938	0.70695	0.35422	0.32722	0.32358	-0.10194	0.25078	0.27779	0.28142	0.31586	0.45119	0.20832	0.70786	0.35015	0.37959	0.34742	-0.25667	0.10104	0.0716	0.10377	0.31586	0.34951	0.20769	0.54518	0.23438	0.25565	0.24417	-0.19567	0.11513	0.09386	0.10534	0.15397	2.73563	0.29542	3.39144	2.60845	2.71332
0.31063	0.44363	0.19534	0.51962	0.18492	0.22663	0.21085	-0.07599	0.25871	0.217	0.23278	0.31651	0.62386	0.42241	0.70506	0.35187	0.32522	0.32126	-0.0812	0.27198	0.29864	0.3026	0.31651	0.42468	0.2126	0.70658	0.34804	0.37754	0.34531	-0.2819	0.07664	0.04714	0.07937	0.31651	0.32729	0.21486	0.54375	0.23263	0.25405	0.24239	-0.21646	0.09466	0.07324	0.0849	0.15463	2.6564	0.31141	3.32368	2.53945	2.64245
0.31129	0.36661	0.20003	0.518	0.18321	0.22501	0.209	-0.15139	0.1834	0.1416	0.15761	0.31717	0.59751	0.41652	0.70314	0.34955	0.32325	0.31895	-0.10564	0.24796	0.27426	0.27856	0.31717	0.41504	0.20935	0.70526	0.34593	0.3755	0.34322	-0.29022	0.06911	0.03954	0.07182	0.31717	0.27627	0.21372	0.5423	0.2309	0.25245	0.24062	-0.26603	0.04537	0.02382	0.03565	0.15529	2.61733	0.25466	3.25693	2.47173	2.57332
0.31194	0.35124	0.19863	0.51636	0.18151	0.22341	0.20716	-0.16512	0.16973	0.12783	0.14408	0.31782	0.62066	0.41458	0.7012	0.34725	0.32129	0.31666	-0.08055	0.27341	0.29937	0.304	0.31782	0.48421	0.22798	0.7039	0.34383	0.37347	0.34114	-0.21969	0.14038	0.11074	0.14307	0.31782	0.29389	0.20764	0.54082	0.22917	0.25086	0.23885	-0.24693	0.06471	0.04303	0.05504	0.15596	2.54983	0.2464	3.19129	2.40544	2.50591
0.31259	0.40038	0.1806	0.51469	0.17982	0.22182	0.20534	-0.11431	0.22056	0.17856	0.19504	0.31847	0.53988	0.44509	0.69924	0.34498	0.31936	0.31438	-0.15936	0.1949	0.22053	0.2255	0.31847	0.41704	0.2042	0.7025	0.34173	0.37146	0.33908	-0.28546	0.07531	0.04558	0.07796	0.31847	0.25275	0.21649	0.5393	0.22747	0.24928	0.2371	-0.28655	0.02528	0.00347	0.01565	0.15662	2.45984	0.28279	3.12747	2.34148	2.44018
0.31325	0.38438	0.18789	0.513	0.17815	0.22024	0.20352	-0.12862	0.20623	0.16414	0.18086	0.31913	0.60894	0.385	0.69726	0.34273	0.31745	0.31213	-0.08833	0.2662	0.29149	0.29681	0.31913	0.39626	0.21646	0.70107	0.33963	0.36945	0.33702	-0.30481	0.05663	0.02681	0.05924	0.31913	0.30629	0.1911	0.53777	0.22577	0.24771	0.23535	-0.23148	0.08052	0.05858	0.07094	0.15728	2.38403	0.28174	3.06458	2.27872	2.37607
0.3139	0.4458	0.17197	0.51129	0.1765	0.21868	0.20171	-0.06549	0.2693	0.22712	0.24409	0.31978	0.65396	0.4522	0.69526	0.34052	0.31555	0.30989	-0.0413	0.31344	0.33841	0.34407	0.31978	0.4292	0.20257	0.69959	0.33755	0.36746	0.33499	-0.27039	0.09165	0.06174	0.09421	0.31978	0.27841	0.20998	0.53621	0.22409	0.24616	0.23361	-0.2578	0.05432	0.03225	0.0448	0.15795	2.30333	0.24847	3.00277	2.21735	2.31359
0.31455	0.41245	0.20326	0.50955	0.17486	0.21713	0.19992	-0.0971	0.23759	0.19533	0.21253	0.32043	0.46363	0.39236	0.69324	0.33834	0.31369	0.30768	-0.22961	0.12528	0.14994	0.15595	0.32043	0.36527	0.22654	0.69808	0.33547	0.36548	0.33297	-0.33281	0.0298	-0.000212	0.0323	0.32043	0.24636	0.19793	0.53463	0.22243	0.24461	0.23187	-0.28827	0.02393	0.00175	0.01449	0.15861	2.30775	0.25601	2.94261	2.15812	2.25268
0.31521	0.3578	0.18435	0.5078	0.17324	0.21559	0.19815	-0.15	0.18456	0.14221	0.15965	0.32109	0.66474	0.45124	0.6912	0.33618	0.31184	0.30548	-0.02647	0.32855	0.35289	0.35926	0.32109	0.43358	0.20896	0.69654	0.33339	0.36352	0.33096	-0.26296	0.10019	0.07006	0.10262	0.32109	0.28872	0.20079	0.53304	0.22078	0.24308	0.23015	-0.24432	0.06794	0.04564	0.05857	0.15927	2.19963	0.23014	2.88331	2.10002	2.19329
0.31586	0.39237	0.17076	0.50602	0.17164	0.21406	0.19638	-0.11365	0.22073	0.17831	0.19599	0.32174	0.5881	0.39737	0.68915	0.33407	0.31002	0.30331	-0.10105	0.25403	0.27807	0.28478	0.32174	0.4316	0.19863	0.69497	0.33133	0.36157	0.32898	-0.26337	0.10027	0.07003	0.10262	0.32174	0.28188	0.18075	0.53141	0.21915	0.24156	0.22844	-0.24953	0.06273	0.04032	0.05344	0.15994	2.15336	0.26736	2.82504	2.04324	2.13542
0.31651	0.39996	0.1679	0.50423	0.17006	0.21255	0.19463	-0.10427	0.2299	0.18741	0.20533	0.32239	0.62064	0.4269	0.68708	0.33198	0.30823	0.30116	-0.06644	0.28866	0.31241	0.31947	0.32239	0.41584	0.18295	0.69336	0.32928	0.35964	0.32701	-0.27752	0.08656	0.0562	0.08883	0.32239	0.29572	0.19323	0.52978	0.21754	0.24005	0.22675	-0.23406	0.07818	0.05567	0.06897	0.1606	2.10614	0.21183	2.76829	1.98845	2.07902
0.31717	0.35245	0.20836	0.50243	0.16849	0.21106	0.1929	-0.14998	0.18396	0.14139	0.15955	0.32305	0.56016	0.41483	0.68501	0.32991	0.30645	0.29903	-0.12485	0.23024	0.25371	0.26113	0.32305	0.40041	0.23099	0.69174	0.32723	0.35772	0.32506	-0.29133	0.07318	0.04269	0.07535	0.32305	0.29059	0.23701	0.52812	0.21594	0.23856	0.22506	-0.23753	0.07465	0.05203	0.06553	0.16126	2.04357	0.28461	2.71233	1.93471	2.02406
0.31782	0.38172	0.19024	0.50061	0.16695	0.20958	0.19118	-0.11889	0.21477	0.17214	0.19054	0.3237	0.59197	0.38811	0.68292	0.3279	0.30471	0.29694	-0.09094	0.26408	0.28727	0.29504	0.3237	0.42532	0.23577	0.69008	0.3252	0.35583	0.32313	-0.26476	0.10012	0.06949	0.10219	0.3237	0.28579	0.2105	0.52645	0.21436	0.23709	0.22339	-0.24066	0.07143	0.0487	0.0624	0.16193	1.978	0.26746	2.65735	1.88224	1.9705
0.31847	0.35317	0.20168	0.49878	0.16543	0.20812	0.18948	-0.14561	0.18774	0.14505	0.16369	0.32435	0.59925	0.41104	0.68082	0.32591	0.30299	0.29486	-0.08156	0.27334	0.29627	0.30439	0.32435	0.47124	0.19176	0.6884	0.32319	0.35395	0.32123	-0.21716	0.14805	0.11729	0.15001	0.32435	0.31792	0.19632	0.52477	0.21281	0.23563	0.22173	-0.20685	0.10511	0.08229	0.09619	0.16259	1.96363	0.28223	2.60376	1.8316	1.91833
0.31913	0.347	0.18947	0.49693	0.16392	0.20667	0.18779	-0.14993	0.18308	0.14033	0.15921	0.32501	0.57517	0.40597	0.67871	0.32394	0.30129	0.2928	-0.10354	0.25123	0.27388	0.28237	0.32501	0.37316	0.20267	0.6867	0.32118	0.35209	0.31934	-0.31354	0.05198	0.02107	0.05382	0.32501	0.27276	0.19866	0.52308	0.21126	0.23418	0.22009	-0.25032	0.0615	0.03858	0.05267	0.16325	1.88779	0.19566	2.55092	1.78193	1.8675
0.31978	0.38546	0.19995	0.49508	0.16244	0.20524	0.18612	-0.10962	0.22302	0.18022	0.19934	0.32566	0.54474	0.34	0.67659	0.32203	0.29962	0.29078	-0.13185	0.22271	0.24512	0.25396	0.32566	0.41146	0.21333	0.68496	0.31919	0.35025	0.31748	-0.2735	0.09227	0.06121	0.09398	0.32566	0.23261	0.18921	0.52136	0.20975	0.23275	0.21846	-0.28875	0.02286	-0.000144	0.01415	0.16392	1.84063	0.26582	2.499	1.73349	1.81799
0.32043	0.31679	0.18141	0.49322	0.16098	0.20383	0.18448	-0.17643	0.15581	0.11296	0.13231	0.32631	0.66441	0.40832	0.67447	0.32014	0.29798	0.28879	-0.01006	0.34426	0.36643	0.37562	0.32631	0.45338	0.21133	0.68321	0.31722	0.34843	0.31564	-0.22983	0.13616	0.10495	0.13774	0.32631	0.2714	0.21353	0.51965	0.20825	0.23134	0.21685	-0.24825	0.06315	0.04006	0.05455	0.16458	1.78592	0.23703	2.44835	1.68673	1.76977
0.32109	0.41802	0.20961	0.49135	0.15954	0.20244	0.18284	-0.07333	0.25848	0.21558	0.23518	0.32697	0.52545	0.39438	0.67235	0.31829	0.29636	0.28681	-0.14689	0.20717	0.22909	0.23864	0.32697	0.36221	0.21989	0.68145	0.31526	0.34663	0.31382	-0.31924	0.04695	0.01558	0.04839	0.32697	0.2626	0.20723	0.51792	0.20677	0.22995	0.21525	-0.25532	0.05583	0.03265	0.04735	0.16525	1.73136	0.26824	2.39841	1.64088	1.72281
0.32174	0.36938	0.1834	0.48947	0.15812	0.20107	0.18124	-0.12009	0.21126	0.16831	0.18814	0.32762	0.63491	0.36042	0.67021	0.31648	0.29477	0.28487	-0.03531	0.31843	0.34014	0.35004	0.32762	0.39781	0.21091	0.67966	0.31332	0.34486	0.31204	-0.28185	0.08449	0.05295	0.08577	0.32762	0.26421	0.19324	0.51618	0.20532	0.22857	0.21368	-0.25197	0.05889	0.03564	0.05053	0.16591	1.6701	0.24778	2.34934	1.5962	1.67708
0.32239	0.39769	0.18259	0.48759	0.15673	0.19971	0.17965	-0.0899	0.24096	0.19798	0.21804	0.32827	0.60892	0.40193	0.66808	0.3147	0.2932	0.28295	-0.05916	0.29422	0.31571	0.32597	0.32827	0.45107	0.19572	0.67786	0.3114	0.3431	0.31027	-0.22679	0.13967	0.10797	0.1408	0.32827	0.28735	0.20579	0.51444	0.20389	0.22721	0.21212	-0.22709	0.08346	0.06014	0.07523	0.16657	1.65579	0.27467	2.30144	1.55306	1.63255
0.32305	0.37154	0.1943	0.4857	0.15535	0.19838	0.17807	-0.11416	0.21619	0.17316	0.19347	0.32893	0.55801	0.43249	0.66595	0.31295	0.29167	0.28106	-0.10793	0.24506	0.26634	0.27695	0.32893	0.4169	0.21263	0.67604	0.30949	0.34137	0.30853	-0.25914	0.10741	0.07553	0.10837	0.32893	0.28049	0.19217	0.51269	0.20248	0.22587	0.21057	-0.2322	0.07801	0.05462	0.06992	0.16724	1.62192	0.27097	2.25419	1.51077	1.5892
0.3237	0.3524	0.23024	0.48381	0.15401	0.19706	0.17652	-0.13141	0.19839	0.15534	0.17588	0.32958	0.56831	0.42897	0.66381	0.31125	0.29016	0.2792	-0.09549	0.25707	0.27815	0.28911	0.32958	0.3919	0.23846	0.67421	0.30761	0.33966	0.30683	-0.28231	0.08429	0.05224	0.08507	0.32958	0.29113	0.22262	0.51094	0.20109	0.22455	0.20905	-0.21981	0.09004	0.06658	0.08208	0.1679	1.57987	0.24753	2.20778	1.46959	1.54699
0.32435	0.39058	0.18177	0.48192	0.15268	0.19576	0.175	-0.09134	0.2379	0.19482	0.21558	0.33023	0.63041	0.36865	0.66167	0.30957	0.28868	0.27737	-0.03126	0.32084	0.34173	0.35304	0.33023	0.43639	0.19257	0.67237	0.30574	0.33798	0.30514	-0.23598	0.13065	0.09841	0.13125	0.33023	0.29035	0.18639	0.50918	0.19973	0.22324	0.20755	-0.21883	0.09062	0.06711	0.0828	0.16856	1.50408	0.22451	2.16245	1.42983	1.50591
0.32501	0.36881	0.17025	0.48002	0.15137	0.19448	0.17348	-0.11121	0.21744	0.17433	0.19533	0.33089	0.53648	0.39006	0.65953	0.30794	0.28723	0.27557	-0.12305	0.22855	0.24925	0.26092	0.33089	0.39024	0.18163	0.67051	0.3039	0.33632	0.30348	-0.28027	0.08634	0.05392	0.08676	0.33089	0.23893	0.19765	0.50742	0.19838	0.22196	0.20606	-0.26849	0.04055	0.01697	0.03287	0.16923	1.49639	0.28411	2.11772	1.39086	1.46592
0.32566	0.35949	0.17651	0.47813	0.1501	0.19322	0.172	-0.11864	0.20939	0.16627	0.18749	0.33154	0.53437	0.40126	0.6574	0.30634	0.28581	0.2738	-0.12303	0.22803	0.24856	0.26057	0.33154	0.38669	0.21552	0.66864	0.30208	0.33469	0.30185	-0.28195	0.08461	0.052	0.08484	0.33154	0.23936	0.19384	0.50565	0.19707	0.22069	0.20459	-0.26629	0.04229	0.01867	0.03477	0.16989	1.43215	0.29906	2.07379	1.35296	1.427
0.32631	0.38977	0.20367	0.47623	0.14884	0.19198	0.17054	-0.08646	0.24093	0.19779	0.21923	0.33219	0.5371	0.42901	0.65527	0.30478	0.28441	0.27205	-0.11817	0.23232	0.25269	0.26505	0.33219	0.39729	0.19771	0.66677	0.30027	0.33308	0.30025	-0.26948	0.09702	0.06421	0.09704	0.33219	0.24731	0.19574	0.50389	0.19577	0.21945	0.20314	-0.25658	0.05154	0.02786	0.04417	0.17055	1.39042	0.28102	2.03085	1.31634	1.38912
0.32697	0.33958	0.18453	0.47434	0.1476	0.19076	0.16909	-0.13476	0.19198	0.14882	0.17049	0.33285	0.53457	0.38091	0.65314	0.30325	0.28304	0.27034	-0.11857	0.23132	0.25153	0.26423	0.33285	0.38524	0.18784	0.66489	0.29849	0.3315	0.29867	-0.27965	0.08675	0.05374	0.08657	0.33285	0.21508	0.20712	0.50212	0.1945	0.21822	0.20172	-0.28704	0.02058	-0.00314	0.01336	0.17122	1.36887	0.25615	1.98849	1.28047	1.35226
0.32762	0.40212	0.19181	0.47245	0.1464	0.18956	0.16768	-0.07033	0.25572	0.21256	0.23444	0.3335	0.5737	0.36789	0.65101	0.30177	0.2817	0.26866	-0.07731	0.27193	0.292	0.30504	0.3335	0.4089	0.20155	0.66299	0.29673	0.32994	0.29713	-0.25409	0.11217	0.07896	0.11177	0.3335	0.23449	0.22286	0.50035	0.19326	0.21702	0.20031	-0.26586	0.04123	0.01747	0.03418	0.17188	1.31214	0.20971	1.9469	1.24562	1.31639
0.32827	0.36886	0.19973	0.47056	0.14522	0.18838	0.16628	-0.1017	0.22364	0.18048	0.20258	0.33415	0.54165	0.36163	0.64889	0.30031	0.28039	0.267	-0.10724	0.24134	0.26126	0.27465	0.33415	0.38677	0.21771	0.6611	0.295	0.32841	0.29561	-0.27433	0.09177	0.05836	0.09116	0.33415	0.27249	0.21079	0.49859	0.19203	0.21583	0.19893	-0.2261	0.08046	0.05666	0.07356	0.17254	1.29676	0.25186	1.90621	1.21194	1.2815
0.32893	0.35029	0.19717	0.46868	0.14405	0.18723	0.1649	-0.11839	0.20624	0.16306	0.18539	0.3348	0.5596	0.35283	0.64677	0.2989	0.27911	0.26538	-0.08718	0.2607	0.28049	0.29421	0.3348	0.37081	0.2137	0.65919	0.29328	0.32691	0.29413	-0.28839	0.07753	0.0439	0.07668	0.3348	0.21313	0.19788	0.49682	0.19084	0.21467	0.19756	-0.28369	0.02229	-0.00154	0.01557	0.17321	1.2805	0.24489	1.86606	1.17895	1.24756
0.32958	0.39866	0.21003	0.4668	0.14292	0.18609	0.16356	-0.06814	0.25574	0.21257	0.2351	0.33546	0.51863	0.43581	0.64466	0.29753	0.27785	0.26379	-0.12604	0.2211	0.24078	0.25483	0.33546	0.37477	0.21955	0.65729	0.2916	0.32543	0.29268	-0.28252	0.08317	0.04934	0.08209	0.33546	0.20278	0.20788	0.49506	0.18967	0.21352	0.19622	-0.29228	0.01311	-0.01074	0.00656	0.17387	1.25647	0.25547	1.82666	1.14692	1.21455
0.33023	0.35028	0.18406	0.46492	0.14181	0.18497	0.16223	-0.11464	0.20847	0.16531	0.18805	0.33611	0.56657	0.37516	0.64256	0.29618	0.27662	0.26223	-0.07599	0.27039	0.28995	0.30434	0.33611	0.37001	0.22476	0.65538	0.28993	0.32397	0.29124	-0.28537	0.08008	0.04604	0.07877	0.33611	0.26645	0.19787	0.49331	0.18852	0.2124	0.1949	-0.22686	0.07793	0.05405	0.07155	0.17453	1.1934	0.27375	1.78809	1.11598	1.18244
0.33089	0.36931	0.18445	0.46305	0.14072	0.18388	0.16093	-0.09374	0.22859	0.18543	0.20838	0.33676	0.46805	0.34765	0.64046	0.29488	0.27542	0.2607	-0.17241	0.17317	0.19263	0.20735	0.33676	0.32677	0.20475	0.65346	0.28829	0.32255	0.28985	-0.32669	0.03848	0.00422	0.03692	0.33676	0.17324	0.21453	0.49155	0.18739	0.21129	0.1936	-0.31831	-0.01415	-0.03805	-0.02036	0.1752	1.15078	0.23684	1.75004	1.08568	1.15122
0.33154	0.31398	0.18687	0.46119	0.13966	0.1828	0.15965	-0.14721	0.17432	0.13118	0.15433	0.33742	0.5743	0.40102	0.63837	0.29361	0.27424	0.2592	-0.06407	0.28069	0.30006	0.3151	0.33742	0.42132	0.20014	0.65155	0.28668	0.32115	0.28849	-0.23023	0.13464	0.10017	0.13283	0.33742	0.26318	0.19329	0.4898	0.1863	0.21021	0.19233	-0.22662	0.07688	0.05297	0.07085	0.17586	1.14641	0.2464	1.7127	1.05629	1.12087
0.33219	0.36921	0.19594	0.45934	0.13862	0.18175	0.15839	-0.09013	0.23059	0.18746	0.21082	0.33807	0.47327	0.33925	0.63629	0.29237	0.27309	0.25772	-0.16302	0.1809	0.20018	0.21555	0.33807	0.33662	0.21519	0.64963	0.28509	0.31978	0.28714	-0.31301	0.05153	0.01684	0.04948	0.33807	0.22893	0.20712	0.48806	0.18522	0.20915	0.19107	-0.25913	0.04371	0.01978	0.03786	0.17652	1.11996	0.27369	1.67614	1.02789	1.09136
0.33285	0.32781	0.19906	0.45749	0.13761	0.18071	0.15716	-0.12968	0.19021	0.1471	0.17065	0.33872	0.54438	0.37789	0.63422	0.29118	0.27197	0.25629	-0.08984	0.2532	0.27241	0.28809	0.33872	0.35711	0.20718	0.64772	0.28353	0.31843	0.28584	-0.29061	0.07358	0.03868	0.07127	0.33872	0.25941	0.20715	0.48632	0.18417	0.2081	0.18984	-0.22691	0.07524	0.05131	0.06957	0.17719	1.08559	0.26644	1.64005	1.00008	1.06268
0.3335	0.3189	0.18604	0.45565	0.13662	0.1797	0.15596	-0.13675	0.18228	0.1392	0.16294	0.33938	0.51994	0.3904	0.63215	0.29001	0.27088	0.25488	-0.11222	0.22992	0.24906	0.26505	0.33938	0.37216	0.20064	0.6458	0.28199	0.31711	0.28457	-0.27364	0.09017	0.05505	0.08759	0.33938	0.26147	0.16771	0.48458	0.18315	0.20708	0.18863	-0.22311	0.07832	0.05439	0.07284	0.17785	1.06317	0.24439	1.60467	0.97315	1.03479
0.33415	0.33158	0.17418	0.45382	0.13565	0.17871	0.15477	-0.12224	0.19593	0.15287	0.17681	0.34003	0.48099	0.37913	0.6301	0.28888	0.26981	0.2535	-0.14911	0.19211	0.21118	0.22749	0.34003	0.36668	0.1743	0.64389	0.28047	0.31582	0.28332	-0.27721	0.08621	0.05086	0.08336	0.34003	0.23014	0.16092	0.48286	0.18214	0.20608	0.18744	-0.25272	0.048	0.02406	0.0427	0.17851	1.00297	0.22393	1.57001	0.94711	1.0077
0.3348	0.32263	0.18599	0.452	0.13471	0.17774	0.15361	-0.12937	0.18792	0.1449	0.16902	0.34068	0.4609	0.3935	0.62805	0.28779	0.26877	0.25216	-0.16715	0.1731	0.19213	0.20874	0.34068	0.29144	0.19705	0.64198	0.27899	0.31456	0.28211	-0.35054	0.01245	-0.02312	0.00933	0.34068	0.2092	0.18259	0.48114	0.18117	0.2051	0.18628	-0.27194	0.02803	0.0041	0.02292	0.17918	0.98858	0.27207	1.53581	0.92163	0.98136
0.33546	0.3789	0.18072	0.45019	0.13379	0.17678	0.15248	-0.07129	0.24511	0.20212	0.22642	0.34134	0.71646	0.39623	0.62602	0.28673	0.26776	0.25084	0.09045	0.42973	0.4487	0.46562	0.34134	0.48281	0.20162	0.64007	0.27753	0.31333	0.28092	-0.15726	0.20528	0.16948	0.20189	0.34134	0.29352	0.19706	0.47943	0.18022	0.20414	0.18514	-0.18591	0.1133	0.08938	0.10838	0.17984	0.98018	0.26643	1.50228	0.89697	0.95578
0.33611	0.34075	0.19489	0.44839	0.13289	0.17585	0.15136	-0.10764	0.20786	0.1649	0.18939	0.34199	0.61691	0.40651	0.62399	0.2857	0.26677	0.24954	-0.00708	0.33121	0.35014	0.36737	0.34199	0.42818	0.21448	0.63816	0.27609	0.31212	0.27976	-0.20998	0.15209	0.11606	0.14842	0.34199	0.25541	0.18435	0.47772	0.17929	0.2032	0.18401	-0.22231	0.07612	0.05221	0.0714	0.1805	0.93955	0.27486	1.46943	0.87313	0.93092
0.33676	0.30964	0.17181	0.4466	0.13202	0.17494	0.15028	-0.13696	0.17762	0.1347	0.15936	0.34264	0.47001	0.38346	0.62197	0.28472	0.26581	0.24829	-0.15196	0.1853	0.2042	0.22172	0.34264	0.32576	0.20177	0.63626	0.27469	0.31094	0.27864	-0.3105	0.05107	0.01482	0.04712	0.34264	0.18856	0.18637	0.47603	0.17839	0.20229	0.18292	-0.28747	0.01017	-0.01373	0.00564	0.18117	0.93502	0.20195	1.43702	0.84981	0.90676
0.33742	0.39944	0.19866	0.44483	0.13118	0.17405	0.14922	-0.04539	0.26826	0.22539	0.25022	0.3433	0.49051	0.35906	0.61997	0.28376	0.26487	0.24706	-0.12946	0.20675	0.22563	0.24345	0.3433	0.35132	0.20991	0.63436	0.2733	0.30979	0.27755	-0.28304	0.07802	0.04153	0.07377	0.3433	0.18198	0.2012	0.47434	0.17751	0.20139	0.18184	-0.29236	0.00447	-0.01941	0.0001356	0.18183	0.90376	0.23284	1.40526	0.82728	0.8833
0.33807	0.33197	0.16678	0.44306	0.13035	0.17318	0.14817	-0.11109	0.20162	0.15879	0.1838	0.34395	0.59463	0.37499	0.61797	0.28283	0.26396	0.24586	-0.02334	0.3118	0.33067	0.34877	0.34395	0.39672	0.18262	0.63246	0.27194	0.30867	0.27648	-0.23574	0.12478	0.08805	0.12024	0.34395	0.25681	0.18921	0.47266	0.17666	0.20051	0.18079	-0.21585	0.08015	0.0563	0.07602	0.18249	0.87441	0.25307	1.37414	0.80548	0.86052
0.33872	0.35713	0.17122	0.4413	0.12955	0.17232	0.14716	-0.08417	0.22758	0.18481	0.20997	0.3446	0.53801	0.38699	0.61599	0.28194	0.26308	0.24469	-0.07798	0.25607	0.27493	0.29332	0.3446	0.40971	0.20674	0.63058	0.27062	0.30757	0.27545	-0.22087	0.13909	0.10214	0.13426	0.3446	0.27205	0.19227	0.47099	0.17583	0.19966	0.17976	-0.19894	0.09622	0.0724	0.09229	0.18316	0.85187	0.27148	1.34344	0.78417	0.8384
0.33938	0.33032	0.21782	0.43956	0.12877	0.17149	0.14617	-0.10924	0.20155	0.15883	0.18415	0.34525	0.56105	0.36606	0.61402	0.28108	0.26221	0.24355	-0.05297	0.27997	0.29884	0.3175	0.34525	0.36479	0.22566	0.62869	0.26932	0.30649	0.27444	-0.2639	0.09547	0.0583	0.09035	0.34525	0.2249	0.21065	0.46933	0.17502	0.19882	0.17876	-0.24443	0.04988	0.02608	0.04614	0.18382	0.85788	0.26567	1.31338	0.7636	0.81693
0.34003	0.34724	0.18076	0.43783	0.12801	0.17068	0.1452	-0.09059	0.21923	0.17656	0.20204	0.34591	0.59518	0.32971	0.61206	0.28024	0.26138	0.24243	-0.01688	0.31493	0.3338	0.35274	0.34591	0.37586	0.21848	0.62681	0.26804	0.30545	0.27347	-0.25095	0.10782	0.07041	0.10239	0.34591	0.18818	0.19985	0.46768	0.17424	0.198	0.17777	-0.2795	0.01394	-0.00982	0.01041	0.18448	0.83382	0.22124	1.28392	0.74371	0.79609
0.34068	0.27215	0.18795	0.43611	0.12728	0.16989	0.14426	-0.16396	0.14487	0.10226	0.12789	0.34656	0.5852	0.39283	0.61011	0.27945	0.26056	0.24135	-0.02491	0.30575	0.32464	0.34385	0.34656	0.38122	0.21025	0.62494	0.26679	0.30443	0.27252	-0.24372	0.11443	0.07679	0.1087	0.34656	0.24684	0.19899	0.46604	0.17348	0.1972	0.17681	-0.2192	0.07336	0.04964	0.07003	0.18515	0.79202	0.23472	1.25487	0.72427	0.77586
0.34134	0.43228	0.18218	0.43441	0.12657	0.16911	0.14334	-0.00213	0.30571	0.26317	0.28894	0.34721	0.63895	0.38043	0.60818	0.27868	0.25977	0.24029	0.03077	0.36027	0.37918	0.39865	0.34721	0.39437	0.17992	0.62308	0.26557	0.30344	0.2716	-0.22871	0.1288	0.09093	0.12277	0.34721	0.21584	0.1847	0.46441	0.17274	0.19642	0.17587	-0.24857	0.0431	0.01942	0.03997	0.18581	0.76072	0.25006	1.22644	0.70552	0.75624
0.34199	0.33431	0.22462	0.43271	0.12588	0.16836	0.14243	-0.0984	0.20843	0.16595	0.19188	0.34787	0.46672	0.36896	0.60625	0.27794	0.259	0.23926	-0.13953	0.18878	0.20772	0.22746	0.34787	0.36277	0.21757	0.62122	0.26437	0.30247	0.27071	-0.25845	0.0984	0.0603	0.09206	0.34787	0.20653	0.21419	0.46279	0.17203	0.19567	0.17495	-0.25626	0.0345	0.01087	0.03158	0.18647	0.73212	0.27031	1.19858	0.6874	0.73721
0.34264	0.33117	0.18618	0.43103	0.12521	0.16762	0.14156	-0.09986	0.20596	0.16355	0.18961	0.34852	0.57033	0.36059	0.60434	0.27723	0.25826	0.23826	-0.03401	0.2931	0.31208	0.33207	0.34852	0.40829	0.21266	0.61937	0.2632	0.30153	0.26986	-0.21108	0.14509	0.10676	0.13843	0.34852	0.26518	0.18003	0.46118	0.17134	0.19492	0.17406	-0.196	0.09384	0.07026	0.09112	0.18714	0.73749	0.23293	1.17111	0.6697	0.71875
0.3433	0.35939	0.17047	0.42937	0.12457	0.16691	0.14071	-0.06998	0.23482	0.19248	0.21868	0.34917	0.56291	0.37179	0.60244	0.27655	0.25753	0.23728	-0.03953	0.28636	0.30537	0.32562	0.34917	0.40198	0.18807	0.61753	0.26206	0.30061	0.26902	-0.21555	0.13992	0.10137	0.13296	0.34917	0.27124	0.17978	0.45958	0.17067	0.1942	0.17318	-0.18834	0.10057	0.07704	0.09806	0.1878	0.66455	0.24745	1.14426	0.65265	0.70085
0.34395	0.36872	0.16678	0.42771	0.12394	0.16621	0.13987	-0.05899	0.24478	0.20251	0.22885																																		0.18846	0.68924	0.12984	1.11796	0.63617	0.68349
0.3446	0.34427	0.17122	0.42608	0.12333	0.16553	0.13907	-0.08181	0.22094	0.17874	0.2052																																		0.18913	0.71055	0.10309	1.09202	0.62008	0.66667
0.34525	0.32168	0.21782	0.42445	0.12275	0.16486	0.13828	-0.10277	0.19893	0.15682	0.1834																																		0.18979	0.6647	0.10485	1.0667	0.60461	0.65037
0.34591	0.37075	0.18076	0.42284	0.12218	0.16421	0.13751	-0.05209	0.24857	0.20654	0.23324																																		0.19045	0.63351	0.10766	1.0419	0.58966	0.63457
0.34656	0.34241	0.18795	0.42124	0.12164	0.16358	0.13677	-0.07883	0.22077	0.17883	0.20564																																		0.19112	0.61076	0.11086	1.01745	0.57506	0.61926
0.34721	0.3459	0.18218	0.41965	0.12111	0.16297	0.13604	-0.07375	0.22479	0.18293	0.20986																																		0.19178	0.63503	0.10166	0.99362	0.56107	0.60443
0.34787	0.33821	0.22462	0.41808	0.1206	0.16237	0.13534	-0.07987	0.21761	0.17584	0.20287																																		0.19244	0.57984	0.10866	0.97027	0.54753	0.59008
0.34852	0.3443	0.18618	0.41653	0.12012	0.16179	0.13466	-0.07223	0.22418	0.18251	0.20964																																		0.19311	0.56851	0.09945	0.94728	0.53433	0.57618
0.34917	0.35418	0.17047	0.41498	0.11964	0.16123	0.134	-0.0608	0.23454	0.19295	0.22018																																		0.19377	0.55383	0.10735	0.92489	0.52169	0.56273
0.34983	0.33878	0.16612	0.41345	0.11919	0.16068	0.13335	-0.07467	0.21959	0.1781	0.20543																																		0.19443	0.54913	0.1026	0.90297	0.50948	0.54973
																																												0.1951	0.54648	0.11434	0.8814	0.49758	0.53715
																																												0.19576	0.52918	0.11654	0.86043	0.4862	0.52499
																																												0.19642	0.51486	0.11427	0.8399	0.47521	0.51324
																																												0.19709	0.51229	0.10717	0.81971	0.46452	0.50189
																																												0.19775	0.49663	0.11677	0.80013	0.45432	0.49093
																																												0.19841	0.46936	0.09159	0.78096	0.44447	0.48035
																																												0.19908	0.47772	0.11303	0.76213	0.43489	0.47014
																																												0.19974	0.44451	0.11483	0.7439	0.42578	0.4603
																																												0.2004	0.45046	0.11194	0.72607	0.41699	0.4508
																																												0.20107	0.45113	0.10815	0.70857	0.40845	0.44166
																																												0.20173	0.45621	0.10495	0.69166	0.40036	0.43285
																																												0.20239	0.44257	0.11447	0.67514	0.39255	0.42436
																																												0.20306	0.40344	0.11872	0.65895	0.38498	0.4162
																																												0.20372	0.40185	0.11617	0.64334	0.37782	0.40835
																																												0.20438	0.37061	0.11872	0.6281	0.37093	0.4008
																																												0.20505	0.38871	0.11233	0.61318	0.36425	0.39354
																																												0.20571	0.37685	0.10844	0.59885	0.35796	0.38658
																																												0.20637	0.36255	0.11057	0.58487	0.35191	0.3799
																																												0.20704	0.3589	0.09933	0.5712	0.34607	0.3735
																																												0.2077	0.357	0.11429	0.55812	0.34059	0.36736
																																												0.20836	0.33694	0.09456	0.54537	0.33532	0.36149
																																												0.20903	0.34789	0.10002	0.53292	0.33024	0.35587
																																												0.20969	0.34595	0.10793	0.52105	0.32551	0.35051
																																												0.21035	0.33583	0.09581	0.5095	0.32097	0.34539
																																												0.21102	0.30972	0.12095	0.49824	0.3166	0.34051
																																												0.21168	0.30043	0.10742	0.48756	0.31256	0.33587
																																												0.21234	0.31843	0.11354	0.47718	0.30868	0.33146
																																												0.21301	0.3176	0.11002	0.46709	0.30497	0.32726
																																												0.21367	0.28739	0.10976	0.45756	0.30156	0.32328
																																												0.21433	0.29281	0.10142	0.44832	0.2983	0.31951
																																												0.215	0.27807	0.10741	0.43936	0.29519	0.31593
																																												0.21566	0.29124	0.09679	0.43095	0.29236	0.31255
																																												0.21632	0.29088	0.10821	0.42281	0.28967	0.30936
																																												0.21699	0.29313	0.09075	0.41495	0.28711	0.30635
																																												0.21765	0.2805	0.10686	0.40762	0.28482	0.30352
																																												0.21831	0.2785	0.13029	0.40054	0.28264	0.30086
																																												0.21898	0.28651	0.0995	0.39375	0.2806	0.29838
																																												0.21964	0.26341	0.09689	0.38745	0.27878	0.29606
																																												0.2203	0.26125	0.0999	0.3814	0.27708	0.29391
																																												0.22097	0.25466	0.08646	0.37563	0.2755	0.29191
																																												0.22163	0.28018	0.10684	0.37033	0.27412	0.29008
																																												0.22229	0.25237	0.09007	0.36527	0.27285	0.28839
																																												0.22296	0.2539	0.10369	0.36048	0.27168	0.28684
																																												0.22362	0.24411	0.10759	0.35613	0.2707	0.28543
																																												0.22428	0.24138	0.10622	0.35201	0.26981	0.28415
																																												0.22495	0.24893	0.10053	0.34815	0.26903	0.28301
																																												0.22561	0.2661	0.09926	0.3447	0.26841	0.28198
																																												0.22627	0.22929	0.10531	0.34148	0.26786	0.28108
																																												0.22694	0.25826	0.10176	0.33851	0.26742	0.28028
																																												0.2276	0.26158	0.09907	0.33592	0.26711	0.2796
																																												0.22826	0.23191	0.09584	0.33354	0.26687	0.27902
																																												0.22892	0.25321	0.10476	0.33141	0.26672	0.27855
																																												0.22959	0.25681	0.10371	0.32963	0.2667	0.27818
																																												0.23025	0.2598	0.09181	0.32804	0.26673	0.2779
																																												0.23091	0.22838	0.08714	0.32669	0.26684	0.2777
																																												0.23158	0.24485	0.09649	0.32567	0.26706	0.2776
																																												0.23224	0.25394	0.11219	0.32482	0.26733	0.27759
																																												0.2329	0.25363	0.10675	0.32421	0.26767	0.27765
																																												0.23357	0.24019	0.09877	0.32389	0.26809	0.27779
																																												0.23423	0.25894	0.09791	0.32373	0.26856	0.278
																																												0.23489	0.24105	0.09114	0.32379	0.26909	0.27829
																																												0.23556	0.23948	0.11162	0.32412	0.26969	0.27863
																																												0.23622	0.25629	0.11103	0.3246	0.27033	0.27904
																																												0.23688	0.2546	0.11591	0.32528	0.27102	0.27951
																																												0.23755	0.2287	0.0977	0.3262	0.27177	0.28003
																																												0.23821	0.26259	0.09906	0.32726	0.27254	0.28061
																																												0.23887	0.24698	0.07557	0.3285	0.27336	0.28123
																																												0.23954	0.22255	0.09625	0.32996	0.27422	0.2819
																																												0.2402	0.26561	0.11638	0.33154	0.2751	0.2826
																																												0.24086	0.24297	0.09428	0.33329	0.27602	0.28335
																																												0.24152	0.24147	0.09799	0.33523	0.27697	0.28412
																																												0.24219	0.24566	0.11352	0.33727	0.27793	0.28493
																																												0.24285	0.25334	0.09525	0.33948	0.27892	0.28577
																																												0.24351	0.255	0.09333	0.34184	0.27993	0.28663
																																												0.24418	0.24166	0.107	0.3443	0.28094	0.28752
																																												0.24484	0.2332	0.09486	0.34689	0.28198	0.28843
																																												0.2455	0.26269	0.09032	0.34962	0.28302	0.28936
																																												0.24617	0.24892	0.10914	0.35244	0.28406	0.2903
																																												0.24683	0.27575	0.10515	0.35537	0.28512	0.29126
																																												0.24749	0.27387	0.10021	0.35842	0.28617	0.29223
																																												0.24816	0.25658	0.10885	0.36153	0.28722	0.2932
																																												0.24882	0.26821	0.107	0.36475	0.28827	0.29418
																																												0.24948	0.27932	0.09549	0.36806	0.28931	0.29516
																																												0.25015	0.27224	0.08436	0.37142	0.29035	0.29615
																																												0.25081	0.27457	0.09252	0.37487	0.29137	0.29713
																																												0.25147	0.25173	0.09967	0.37839	0.29238	0.2981
																																												0.25213	0.26719	0.10575	0.38195	0.29338	0.29907
																																												0.2528	0.28643	0.11163	0.38557	0.29436	0.30002
																																												0.25346	0.26589	0.13112	0.38925	0.29532	0.30097
																																												0.25412	0.27663	0.1053	0.39295	0.29627	0.3019
																																												0.25479	0.28257	0.09026	0.39671	0.29719	0.30282
																																												0.25545	0.28681	0.11027	0.40049	0.29808	0.30373
																																												0.25611	0.28499	0.09696	0.4043	0.29896	0.30461
																																												0.25678	0.28181	0.10859	0.40814	0.2998	0.30548
																																												0.25744	0.30687	0.09236	0.41199	0.30061	0.30633
																																												0.2581	0.3047	0.09616	0.41585	0.3014	0.30715
																																												0.25877	0.26227	0.0895	0.41972	0.30215	0.30795
																																												0.25943	0.29342	0.107	0.4236	0.30287	0.30872
																																												0.26009	0.30693	0.10976	0.42747	0.30356	0.30947
																																												0.26075	0.29856	0.10303	0.43134	0.30421	0.31018
																																												0.26142	0.28884	0.11159	0.43519	0.30482	0.31087
																																												0.26208	0.2992	0.11593	0.43904	0.3054	0.31152
																																												0.26274	0.31991	0.09535	0.44286	0.30593	0.31214
																																												0.26341	0.3019	0.10028	0.44666	0.30643	0.31272
																																												0.26407	0.33227	0.0994	0.45044	0.30689	0.31327
																																												0.26473	0.30407	0.0888	0.45418	0.3073	0.31379
																																												0.2654	0.31905	0.10703	0.45789	0.30767	0.31427
																																												0.26606	0.28064	0.09326	0.46158	0.30801	0.31471
																																												0.26672	0.30906	0.11628	0.4652	0.30829	0.31511
																																												0.26738	0.29959	0.10635	0.46879	0.30852	0.31548
																																												0.26805	0.31175	0.129	0.47235	0.30873	0.31581
																																												0.26871	0.32949	0.09471	0.47583	0.30887	0.31609
																																												0.26937	0.30208	0.1042	0.47927	0.30898	0.31634
																																												0.27004	0.32396	0.07315	0.48267	0.30904	0.31654
																																												0.2707	0.32456	0.08332	0.48599	0.30905	0.3167
																																												0.27136	0.30819	0.10987	0.48925	0.30901	0.31683
																																												0.27203	0.34794	0.10337	0.49247	0.30894	0.3169
																																												0.27269	0.30284	0.11841	0.49559	0.3088	0.31694
																																												0.27335	0.32734	0.10475	0.49866	0.30862	0.31693
																																												0.27401	0.3241	0.10106	0.50168	0.30841	0.31688
																																												0.27468	0.33804	0.10621	0.50459	0.30813	0.31678
																																												0.27534	0.31942	0.10394	0.50745	0.30781	0.31664
																																												0.276	0.32242	0.09144	0.51025	0.30746	0.31646
																																												0.27667	0.32799	0.10404	0.51293	0.30704	0.31624
																																												0.27733	0.33881	0.10563	0.51556	0.30658	0.31597
																																												0.27799	0.32045	0.08827	0.51813	0.30609	0.31566
																																												0.27865	0.32073	0.10813	0.52057	0.30553	0.31531
																																												0.27932	0.3088	0.10414	0.52296	0.30494	0.31492
																																												0.27998	0.33691	0.09244	0.52528	0.30431	0.31448
																																												0.28064	0.3314	0.11276	0.52747	0.30361	0.314
																																												0.28131	0.32848	0.09982	0.52961	0.30289	0.31348
																																												0.28197	0.33398	0.09652	0.53167	0.30212	0.31292
																																												0.28263	0.32626	0.09782	0.53362	0.3013	0.31231
																																												0.2833	0.3218	0.10528	0.53549	0.30044	0.31167
																																												0.28396	0.34143	0.0883	0.5373	0.29955	0.31099
																																												0.28462	0.31204	0.10441	0.53898	0.2986	0.31026
																																												0.28528	0.34156	0.08617	0.5406	0.29763	0.3095
																																												0.28595	0.34816	0.0899	0.54215	0.29661	0.3087
																																												0.28661	0.33859	0.10146	0.54357	0.29555	0.30787
																																												0.28727	0.30688	0.11329	0.54493	0.29446	0.30699
																																												0.28794	0.33181	0.10138	0.54621	0.29333	0.30609
																																												0.2886	0.34051	0.09341	0.54737	0.29215	0.30514
																																												0.28926	0.33144	0.10246	0.54847	0.29095	0.30416
																																												0.28992	0.31061	0.08287	0.5495	0.28972	0.30315
																																												0.29059	0.30312	0.1046	0.55041	0.28844	0.30211
																																												0.29125	0.32623	0.08339	0.55125	0.28714	0.30103
																																												0.29191	0.31977	0.0879	0.55202	0.28581	0.29992
																																												0.29258	0.32872	0.09757	0.55268	0.28444	0.29878
																																												0.29324	0.3278	0.09631	0.55327	0.28305	0.29761
																																												0.2939	0.33426	0.09833	0.55379	0.28163	0.29642
																																												0.29456	0.31638	0.09451	0.55421	0.28018	0.29519
																																												0.29523	0.31357	0.08858	0.55456	0.2787	0.29394
																																												0.29589	0.32408	0.09168	0.55484	0.27721	0.29266
																																												0.29655	0.31579	0.08836	0.55502	0.27568	0.29136
																																												0.29722	0.31658	0.10181	0.55515	0.27413	0.29004
																																												0.29788	0.32785	0.08859	0.55519	0.27257	0.28869
																																												0.29854	0.33028	0.08591	0.55515	0.27097	0.28732
																																												0.2992	0.32229	0.09803	0.55505	0.26937	0.28593
																																												0.29987	0.30552	0.08432	0.55488	0.26774	0.28452
																																												0.30053	0.31298	0.10496	0.55463	0.2661	0.28309
																																												0.30119	0.3131	0.09891	0.55432	0.26444	0.28165
																																												0.30186	0.29216	0.08684	0.55395	0.26277	0.28018
																																												0.30252	0.30069	0.08958	0.55349	0.26108	0.2787
																																												0.30318	0.31567	0.07902	0.55299	0.25938	0.27721
																																												0.30384	0.30582	0.0947	0.55242	0.25767	0.2757
																																												0.30451	0.3139	0.09354	0.55178	0.25595	0.27418
																																												0.30517	0.31352	0.08432	0.5511	0.25422	0.27265
																																												0.30583	0.30867	0.08968	0.55035	0.25248	0.27111
																																												0.30649	0.30504	0.09572	0.54954	0.25073	0.26955
																																												0.30716	0.28148	0.08156	0.54869	0.24898	0.268
																																												0.30782	0.28829	0.09062	0.54778	0.24723	0.26643
																																												0.30848	0.29472	0.09179	0.54681	0.24547	0.26485
																																												0.30915	0.30324	0.09263	0.5458	0.2437	0.26327
																																												0.30981	0.26878	0.09525	0.54474	0.24194	0.26169
																																												0.31047	0.26315	0.09765	0.54363	0.24018	0.2601
																																												0.31113	0.26858	0.09396	0.54249	0.23841	0.25851
																																												0.3118	0.29202	0.09272	0.54129	0.23665	0.25692
																																												0.31246	0.27792	0.09172	0.54005	0.23489	0.25533
																																												0.31312	0.28303	0.10313	0.53878	0.23314	0.25373
																																												0.31379	0.2909	0.08697	0.53747	0.23139	0.25214
																																												0.31445	0.28776	0.08015	0.53612	0.22964	0.25055
																																												0.31511	0.25413	0.08989	0.53474	0.2279	0.24896
																																												0.31577	0.28109	0.09417	0.53332	0.22617	0.24738
																																												0.31644	0.2668	0.09257	0.53187	0.22445	0.2458
																																												0.3171	0.26871	0.10027	0.5304	0.22273	0.24422
																																												0.31776	0.27577	0.09244	0.52889	0.22103	0.24265
																																												0.31842	0.26874	0.09462	0.52735	0.21934	0.24109
																																												0.31909	0.24996	0.09795	0.5258	0.21765	0.23953
																																												0.31975	0.25677	0.08281	0.52421	0.21598	0.23799
																																												0.32041	0.27473	0.0946	0.5226	0.21433	0.23645
																																												0.32107	0.25587	0.10794	0.52098	0.21268	0.23492
																																												0.32174	0.24425	0.08837	0.51933	0.21106	0.2334
																																												0.3224	0.25347	0.09055	0.51767	0.20944	0.2319
																																												0.32306	0.24376	0.09432	0.51599	0.20784	0.2304
																																												0.32373	0.23883	0.10969	0.51429	0.20627	0.22892
																																												0.32439	0.23144	0.08924	0.51258	0.2047	0.22745
																																												0.32505	0.27555	0.09333	0.51085	0.20315	0.22599
																																												0.32571	0.24593	0.08702	0.50912	0.20163	0.22455
																																												0.32638	0.2424	0.08446	0.50737	0.20012	0.22312
																																												0.32704	0.23542	0.10706	0.50562	0.19863	0.2217
																																												0.3277	0.24855	0.078	0.50385	0.19716	0.2203
																																												0.32836	0.23852	0.09478	0.50208	0.19571	0.21892
																																												0.32903	0.24313	0.08921	0.5003	0.19428	0.21755
																																												0.32969	0.25015	0.10122	0.49852	0.19287	0.2162
																																												0.33035	0.25519	0.09558	0.49673	0.19149	0.21487
																																												0.33101	0.23606	0.08649	0.49494	0.19011	0.21355
																																												0.33168	0.23852	0.09889	0.49315	0.18878	0.21225
																																												0.33234	0.24046	0.09134	0.49136	0.18746	0.21097
																																												0.333	0.22882	0.09082	0.48957	0.18615	0.20971
																																												0.33366	0.22976	0.08331	0.48777	0.18488	0.20847
																																												0.33433	0.23227	0.09621	0.48598	0.18363	0.20724
																																												0.33499	0.23484	0.08846	0.4842	0.1824	0.20604
																																												0.33565	0.22119	0.08136	0.48241	0.1812	0.20485
																																												0.33632	0.20931	0.08649	0.48063	0.18001	0.20368
																																												0.33698	0.23266	0.08572	0.47885	0.17885	0.20253
																																												0.33764	0.20905	0.08692	0.47708	0.17772	0.2014
																																												0.3383	0.2072	0.06978	0.47531	0.17661	0.2003
																																												0.33897	0.21327	0.08293	0.47355	0.17552	0.19921
																																												0.33963	0.21645	0.09519	0.4718	0.17446	0.19814
																																												0.34029	0.18469	0.09192	0.47005	0.17342	0.19709
																																												0.34095	0.23062	0.09888	0.46831	0.17241	0.19606
																																												0.34162	0.21176	0.08802	0.46658	0.17142	0.19505
																																												0.34228	0.21416	0.07898	0.46486	0.17045	0.19407
																																												0.34294	0.22332	0.08549	0.46314	0.16951	0.1931
																																												0.3436	0.21147	0.08897	0.46144	0.16859	0.19215
																																												0.34427	0.23374	0.09693	0.45974	0.1677	0.19123
																																												0.34493	0.21878	0.08063	0.45806	0.16682	0.19032
																																												0.34559	0.22638	0.08932	0.45639	0.16598	0.18943
																																												0.34625	0.19745	0.0918	0.45472	0.16515	0.18856
																																												0.34692	0.21414	0.09343	0.45307	0.16435	0.18771
																																												0.34758	0.20589	0.08794	0.45143	0.16357	0.18689
																																												0.34824	0.18395	0.08784	0.44979	0.16282	0.18608
																																												0.3489	0.22366	0.08506	0.44817	0.16208	0.18529
																																												0.34957	0.21801	0.07827	0.44657	0.16137	0.18451
[truncated: 5 more columns]

## Sheet: Fig. 3b
Fig. 3b	Pair-distance distribution functions P(r) derived from the SAXS data
r	Apo-FatB	r	PB-FatB	r	FePB-FatB	r	FePBv-FatB	r	Fe(3,4-DHB)2-FatB
0	0	0	0	0	0	0	0	0	0
0.3261	0.01588	0.3281	0.01734	0.3053	0.00706	0.3092	0.01083	0.2792	0.00258
0.6522	0.03099	0.6562	0.03383	0.6106	0.01428	0.6184	0.02144	0.5584	0.00573
0.9783	0.04532	0.9843	0.0495	0.9159	0.02165	0.9277	0.03181	0.8376	0.00946
1.304	0.05891	1.312	0.06435	1.221	0.02918	1.237	0.04197	1.117	0.01376
1.631	0.07179	1.641	0.07843	1.527	0.0369	1.546	0.05192	1.396	0.01862
1.957	0.08397	1.969	0.09173	1.832	0.04479	1.855	0.06171	1.675	0.02405
2.283	0.09553	2.297	0.10436	2.137	0.05288	2.165	0.07131	1.955	0.03004
2.609	0.10654	2.625	0.11637	2.442	0.06113	2.474	0.08081	2.234	0.03659
2.935	0.11707	2.953	0.12776	2.748	0.06968	2.783	0.09021	2.513	0.04367
3.261	0.12708	3.281	0.13861	3.053	0.07839	3.092	0.09951	2.792	0.0513
3.587	0.13677	3.609	0.14902	3.358	0.08744	3.401	0.10882	3.071	0.05945
3.913	0.14612	3.937	0.15899	3.664	0.0967	3.711	0.11812	3.351	0.06812
4.239	0.15529	4.265	0.16868	3.969	0.10625	4.02	0.12742	3.63	0.07731
4.565	0.16432	4.594	0.17811	4.274	0.11611	4.329	0.13682	3.909	0.08699
4.892	0.17325	4.922	0.18746	4.58	0.12631	4.638	0.14637	4.188	0.09716
5.218	0.18223	5.25	0.19662	4.885	0.13682	4.948	0.15606	4.467	0.1078
5.544	0.19135	5.578	0.20587	5.19	0.14772	5.257	0.166	4.747	0.11895
5.87	0.20061	5.906	0.21512	5.495	0.15903	5.566	0.17613	5.026	0.13045
6.196	0.2102	6.234	0.22456	5.801	0.17069	5.875	0.18656	5.305	0.1425
6.522	0.22008	6.562	0.23425	6.106	0.18274	6.184	0.19732	5.584	0.15487
6.848	0.23037	6.89	0.24413	6.411	0.1952	6.494	0.20848	5.864	0.16768
7.174	0.24118	7.219	0.25445	6.717	0.2081	6.803	0.21997	6.143	0.18081
7.5	0.25247	7.547	0.26521	7.022	0.22141	7.112	0.2319	6.422	0.19438
7.827	0.26436	7.875	0.27651	7.327	0.23522	7.421	0.24433	6.701	0.20838
8.153	0.27692	8.203	0.28826	7.633	0.24942	7.731	0.25718	6.98	0.2226
8.479	0.29013	8.531	0.30053	7.938	0.26408	8.04	0.27053	7.26	0.23725
8.805	0.304	8.859	0.31352	8.243	0.27919	8.349	0.28441	7.539	0.25212
9.131	0.31862	9.187	0.32714	8.548	0.2947	8.658	0.29878	7.818	0.2672
9.457	0.33394	9.515	0.34137	8.854	0.31066	8.967	0.31369	8.097	0.28272
9.783	0.34998	9.843	0.35632	9.159	0.32701	9.277	0.32918	8.376	0.29835
10.11	0.36676	10.17	0.37189	9.464	0.34377	9.586	0.3451	8.656	0.3143
10.44	0.38425	10.5	0.38817	9.77	0.36093	9.895	0.36162	8.935	0.33048
10.76	0.4024	10.83	0.40507	10.07	0.37844	10.2	0.37862	9.214	0.34675
11.09	0.4212	11.16	0.42269	10.38	0.39625	10.51	0.3961	9.493	0.36325
11.41	0.44057	11.48	0.44084	10.69	0.41441	10.82	0.41403	9.773	0.37986
11.74	0.46055	11.81	0.45961	10.99	0.43287	11.13	0.43244	10.05	0.39668
12.07	0.48096	12.14	0.479	11.3	0.45158	11.44	0.45124	10.33	0.41361
12.39	0.50212	12.47	0.49875	11.6	0.47049	11.75	0.47038	10.61	0.43054
12.72	0.52327	12.8	0.51904	11.91	0.48954	12.06	0.49001	10.89	0.44769
13.04	0.5449	13.12	0.53959	12.21	0.50875	12.37	0.5095	11.17	0.46473
13.37	0.56653	13.45	0.5605	12.52	0.52826	12.68	0.52947	11.45	0.48198
13.7	0.58862	13.78	0.58167	12.82	0.54777	12.99	0.54993	11.73	0.49913
14.02	0.61072	14.11	0.60302	13.13	0.56728	13.3	0.57038	12.01	0.51628
14.35	0.63282	14.44	0.62447	13.43	0.58629	13.61	0.59036	12.29	0.53343
14.67	0.65444	14.77	0.64591	13.74	0.6058	13.92	0.61081	12.56	0.55058
15	0.67654	15.09	0.66726	14.04	0.62531	14.22	0.63127	12.84	0.56772
15.33	0.6977	15.42	0.68852	14.35	0.64432	14.53	0.65173	13.12	0.58465
15.65	0.71885	15.75	0.70952	14.65	0.66333	14.84	0.6717	13.4	0.60158
15.98	0.74001	16.08	0.73025	14.96	0.68234	15.15	0.69167	13.68	0.6183
16.31	0.76023	16.41	0.75053	15.27	0.70085	15.46	0.71115	13.96	0.63501
16.63	0.77997	16.73	0.77046	15.57	0.71886	15.77	0.73064	14.24	0.6514
16.96	0.79878	17.06	0.78977	15.88	0.73687	16.08	0.74963	14.52	0.66779
17.28	0.81711	17.39	0.80854	16.18	0.75438	16.39	0.76814	14.8	0.68385
17.61	0.83498	17.72	0.82669	16.49	0.77139	16.7	0.78617	15.08	0.6998
17.94	0.8519	18.05	0.84404	16.79	0.78789	17.01	0.8037	15.36	0.71543
18.26	0.86789	18.37	0.86068	17.1	0.8039	17.32	0.82075	15.64	0.73084
18.59	0.88293	18.7	0.87651	17.4	0.81991	17.63	0.83682	15.92	0.74604
18.91	0.89704	19.03	0.89146	17.71	0.83492	17.93	0.85241	16.19	0.76091
19.24	0.91067	19.36	0.90569	18.01	0.84942	18.24	0.86751	16.47	0.77556
19.57	0.9229	19.69	0.91904	18.32	0.86343	18.55	0.88164	16.75	0.78978
19.89	0.93418	20.01	0.9306	18.62	0.87644	18.86	0.89479	17.03	0.80367
20.22	0.94452	20.34	0.94217	18.93	0.88944	19.17	0.90745	17.31	0.81723
20.54	0.9544	20.67	0.95196	19.23	0.90145	19.48	0.91963	17.59	0.83037
20.87	0.96286	21	0.96174	19.54	0.91296	19.79	0.93035	17.87	0.84317
21.2	0.97038	21.33	0.96975	19.84	0.92346	20.1	0.94057	18.15	0.85565
21.52	0.97696	21.66	0.97687	20.15	0.93347	20.41	0.95032	18.43	0.86759
21.85	0.9826	21.98	0.9831	20.46	0.94297	20.72	0.9586	18.71	0.8791
22.18	0.98778	22.31	0.98843	20.76	0.95148	21.03	0.96639	18.99	0.89017
22.5	0.99154	22.64	0.99199	21.07	0.95948	21.34	0.97321	19.27	0.9008
22.83	0.99483	22.97	0.99555	21.37	0.96648	21.65	0.97906	19.55	0.9109
23.15	0.99718	23.3	0.99822	21.68	0.97299	21.95	0.98441	19.82	0.92056
23.48	0.99906	23.62	1	21.98	0.97899	22.26	0.9888	20.1	0.92967
23.81	1	23.95	1	22.29	0.98399	22.57	0.99269	20.38	0.93835
24.13	1	24.28	1	22.59	0.98849	22.88	0.99562	20.66	0.94639
24.46	0.99953	24.61	0.99911	22.9	0.992	23.19	0.99756	20.94	0.95398
24.78	0.99859	24.94	0.99733	23.2	0.995	23.5	0.99903	21.22	0.96104
25.11	0.99718	25.26	0.99555	23.51	0.997	23.81	1	21.5	0.96744
25.44	0.99483	25.59	0.99199	23.81	0.999	24.12	1	21.78	0.9733
25.76	0.99201	25.92	0.98843	24.12	0.9995	24.43	0.99951	22.06	0.97862
26.09	0.98872	26.25	0.98399	24.42	1	24.74	0.99805	22.34	0.98339
26.41	0.98543	26.58	0.97954	24.73	0.9995	25.05	0.99659	22.62	0.98752
26.74	0.98119	26.91	0.9742	25.03	0.998	25.36	0.99415	22.9	0.9911
27.07	0.97649	27.23	0.96797	25.34	0.9965	25.67	0.99123	23.17	0.99403
27.39	0.97179	27.56	0.96174	25.65	0.994	25.97	0.98734	23.45	0.99642
27.72	0.96615	27.89	0.95463	25.95	0.991	26.28	0.98344	23.73	0.99826
28.05	0.96051	28.22	0.94751	26.26	0.98699	26.59	0.97906	24.01	0.99946
28.37	0.9544	28.55	0.94039	26.56	0.98299	26.9	0.97418	24.29	1
28.7	0.94828	28.87	0.93238	26.87	0.97799	27.21	0.96883	24.57	1
29.02	0.9417	29.2	0.92438	27.17	0.97249	27.52	0.96249	24.85	0.99946
29.35	0.93465	29.53	0.91637	27.48	0.96648	27.83	0.95616	25.13	0.99826
29.68	0.92713	29.86	0.90747	27.78	0.95998	28.14	0.94983	25.41	0.99653
30	0.91961	30.19	0.89858	28.09	0.95298	28.45	0.94252	25.69	0.99425
30.33	0.91114	30.51	0.8895	28.39	0.94497	28.76	0.93473	25.97	0.99143
30.65	0.90315	30.84	0.88007	28.7	0.93697	29.07	0.92694	26.25	0.98795
30.98	0.89422	31.17	0.87055	29	0.92796	29.38	0.91866	26.53	0.98405
31.31	0.88528	31.5	0.86077	29.31	0.91896	29.69	0.90989	26.8	0.97949
31.63	0.87588	31.83	0.85071	29.61	0.90945	29.99	0.90063	27.08	0.9745
31.96	0.86648	32.16	0.84057	29.92	0.89895	30.3	0.89138	27.36	0.96896
32.28	0.85614	32.48	0.83025	30.22	0.88844	30.61	0.88115	27.64	0.96288
32.61	0.84626	32.81	0.81966	30.53	0.87744	30.92	0.87092	27.92	0.95648
32.94	0.83545	33.14	0.80899	30.84	0.86643	31.23	0.86069	28.2	0.94942
33.26	0.82464	33.47	0.79804	31.14	0.85443	31.54	0.84949	28.48	0.94204
33.59	0.81335	33.8	0.78701	31.45	0.84242	31.85	0.83829	28.76	0.93423
33.92	0.80207	34.12	0.7758	31.75	0.82991	32.16	0.8266	29.04	0.92598
34.24	0.78984	34.45	0.7645	32.06	0.81691	32.47	0.81442	29.32	0.9173
34.57	0.77809	34.78	0.75302	32.36	0.8039	32.78	0.80224	29.6	0.90829
34.89	0.76587	35.11	0.74137	32.67	0.7909	33.09	0.78958	29.88	0.89885
35.22	0.75317	35.44	0.72954	32.97	0.77739	33.4	0.77642	30.16	0.88908
35.55	0.74048	35.76	0.71762	33.28	0.76338	33.71	0.76327	30.43	0.87899
35.87	0.72732	36.09	0.7056	33.58	0.74937	34.01	0.74963	30.71	0.86868
36.2	0.71462	36.42	0.69351	33.89	0.73537	34.32	0.736	30.99	0.85804
36.52	0.70099	36.75	0.68123	34.19	0.72086	34.63	0.72187	31.27	0.84719
36.85	0.68782	37.08	0.66895	34.5	0.70685	34.94	0.70726	31.55	0.83601
37.18	0.67419	37.41	0.65658	34.8	0.69235	35.25	0.69313	31.83	0.82461
37.5	0.66102	37.73	0.64413	35.11	0.67784	35.56	0.67852	32.11	0.81311
37.83	0.64739	38.06	0.63167	35.41	0.66333	35.87	0.66342	32.39	0.80139
38.15	0.63376	38.39	0.61913	35.72	0.64832	36.18	0.64881	32.67	0.78945
38.48	0.62012	38.72	0.60658	36.03	0.63382	36.49	0.63371	32.95	0.7774
38.81	0.60696	39.05	0.59413	36.33	0.61931	36.8	0.61861	33.23	0.76525
39.13	0.59332	39.37	0.58158	36.64	0.6053	37.11	0.60351	33.51	0.75298
39.46	0.58016	39.7	0.56922	36.94	0.5908	37.42	0.58889	33.79	0.74072
39.78	0.567	40.03	0.55676	37.25	0.57629	37.73	0.57379	34.06	0.72824
40.11	0.5543	40.36	0.54448	37.55	0.56228	38.03	0.55918	34.34	0.71587
40.44	0.54161	40.69	0.5323	37.86	0.54877	38.34	0.54457	34.62	0.70339
40.76	0.52891	41.01	0.5202	38.16	0.53477	38.65	0.52996	34.9	0.69091
41.09	0.51669	41.34	0.50819	38.47	0.52126	38.96	0.51534	35.18	0.67842
41.42	0.50494	41.67	0.49635	38.77	0.50825	39.27	0.5017	35.46	0.66594
41.74	0.49318	42	0.4847	39.08	0.49505	39.58	0.48758	35.74	0.65346
42.07	0.48143	42.33	0.47313	39.38	0.48224	39.89	0.47433	36.02	0.64109
42.39	0.47015	42.65	0.46183	39.69	0.46973	40.2	0.46123	36.3	0.62883
42.72	0.45943	42.98	0.45062	39.99	0.45753	40.51	0.44847	36.58	0.61656
43.05	0.4488	43.31	0.43968	40.3	0.44557	40.82	0.43609	36.86	0.60441
43.37	0.43846	43.64	0.42891	40.61	0.43397	41.13	0.42416	37.14	0.59225
43.7	0.4284	43.97	0.41842	40.91	0.42261	41.44	0.41262	37.41	0.58031
44.02	0.41862	44.3	0.4081	41.22	0.41161	41.75	0.40151	37.69	0.56848
44.35	0.40907	44.62	0.39795	41.52	0.4009	42.05	0.39084	37.97	0.55676
44.68	0.39976	44.95	0.38799	41.83	0.39055	42.36	0.38061	38.25	0.54515
45	0.39074	45.28	0.37829	42.13	0.38049	42.67	0.37082	38.53	0.53375
45.33	0.3819	45.61	0.36877	42.44	0.37074	42.98	0.36147	38.81	0.52236
45.65	0.37325	45.94	0.35943	42.74	0.36128	43.29	0.35261	39.09	0.51129
45.98	0.36479	46.26	0.35036	43.05	0.35213	43.6	0.34408	39.37	0.50022
46.31	0.35651	46.59	0.34137	43.35	0.34327	43.91	0.336	39.65	0.48936
46.63	0.34833	46.92	0.33265	43.66	0.33467	44.22	0.3283	39.93	0.47873
46.96	0.34029	47.25	0.32402	43.96	0.32641	44.53	0.32094	40.21	0.4682
47.29	0.33239	47.58	0.31557	44.27	0.31836	44.84	0.31398	40.49	0.45778
47.61	0.32449	47.9	0.3073	44.57	0.31056	45.15	0.30726	40.77	0.44758
47.94	0.31674	48.23	0.29911	44.88	0.303	45.46	0.30083	41.04	0.43759
48.26	0.30898	48.56	0.2911	45.18	0.29565	45.77	0.29464	41.32	0.42772
48.59	0.30122	48.89	0.28319	45.49	0.28854	46.07	0.28865	41.6	0.41806
48.92	0.29351	49.22	0.27536	45.8	0.28159	46.38	0.28285	41.88	0.40862
49.24	0.2858	49.55	0.26762	46.1	0.27479	46.69	0.2772	42.16	0.39928
49.57	0.27809	49.87	0.25996	46.41	0.26818	47	0.27165	42.44	0.39006
49.89	0.27033	50.2	0.2524	46.71	0.26168	47.31	0.26615	42.72	0.38105
50.22	0.26253	50.53	0.24493	47.02	0.25528	47.62	0.26069	43	0.37215
50.55	0.25472	50.86	0.23746	47.32	0.24897	47.93	0.25524	43.28	0.36347
50.87	0.24692	51.19	0.23016	47.63	0.24277	48.24	0.24973	43.56	0.355
51.2	0.23902	51.51	0.22278	47.93	0.23667	48.55	0.24423	43.84	0.34654
51.52	0.23112	51.84	0.21557	48.24	0.23057	48.86	0.23858	44.12	0.33829
51.85	0.22323	52.17	0.20836	48.54	0.22451	49.17	0.23288	44.4	0.33026
52.18	0.21533	52.5	0.20125	48.85	0.21851	49.48	0.22703	44.67	0.32234
52.5	0.20738	52.83	0.19413	49.15	0.21251	49.79	0.22104	44.95	0.31441
52.83	0.19948	53.15	0.1871	49.46	0.2065	50.09	0.21495	45.23	0.30682
53.16	0.19163	53.48	0.18016	49.76	0.2005	50.4	0.20867	45.51	0.29922
53.48	0.18378	53.81	0.17322	50.07	0.19445	50.71	0.20224	45.79	0.29173
53.81	0.17602	54.14	0.16646	50.37	0.18844	51.02	0.19571	46.07	0.28446
54.13	0.16836	54.47	0.1597	50.68	0.18239	51.33	0.18899	46.35	0.27719
54.46	0.16079	54.8	0.15311	50.99	0.17634	51.64	0.18217	46.63	0.27002
54.79	0.15331	55.12	0.14662	51.29	0.17029	51.95	0.17526	46.91	0.26308
55.11	0.14603	55.45	0.14021	51.6	0.16418	52.26	0.16824	47.19	0.25613
55.44	0.13888	55.78	0.13399	51.9	0.15808	52.57	0.16113	47.47	0.24929
55.76	0.13192	56.11	0.12785	52.21	0.15198	52.88	0.15402	47.75	0.24257
56.09	0.12515	56.44	0.12189	52.51	0.14587	53.19	0.14686	48.03	0.23584
56.42	0.11857	56.76	0.1161	52.82	0.13982	53.5	0.13975	48.3	0.22922
56.74	0.11222	57.09	0.11041	53.12	0.13382	53.8	0.13268	48.58	0.2227
57.07	0.10616	57.42	0.10498	53.43	0.12781	54.11	0.12572	48.86	0.2163
57.39	0.10033	57.75	0.09964	53.73	0.12186	54.42	0.11885	49.14	0.2099
57.72	0.09473	58.08	0.09457	54.04	0.11601	54.73	0.11213	49.42	0.2036
58.05	0.08947	58.4	0.08968	54.34	0.11026	55.04	0.10565	49.7	0.19731
58.37	0.08444	58.73	0.08497	54.65	0.1046	55.35	0.09937	49.98	0.19112
58.7	0.07969	59.06	0.08048	54.95	0.0991	55.66	0.09333	50.26	0.18494
59.03	0.07522	59.39	0.07619	55.26	0.09375	55.97	0.08758	50.54	0.17886
59.35	0.07109	59.72	0.07212	55.56	0.08854	56.28	0.08212	50.82	0.17278
59.68	0.06718	60.04	0.06825	55.87	0.08349	56.59	0.07701	51.1	0.16681
60	0.06356	60.37	0.06458	56.18	0.07869	56.9	0.07224	51.38	0.16084
60.33	0.06018	60.7	0.06112	56.48	0.07409	57.21	0.06785	51.65	0.15487
60.66	0.05708	61.03	0.05785	56.79	0.06968	57.52	0.06381	51.93	0.14901
60.98	0.05421	61.36	0.05477	57.09	0.06553	57.82	0.06016	52.21	0.14326
61.31	0.05162	61.69	0.05188	57.4	0.06163	58.13	0.05689	52.49	0.13751
61.63	0.04918	62.01	0.04915	57.7	0.05803	58.44	0.05397	52.77	0.13186
61.96	0.04699	62.34	0.04659	58.01	0.05463	58.75	0.05144	53.05	0.12622
62.29	0.04497	62.67	0.0442	58.31	0.05153	59.06	0.04925	53.33	0.12058
62.61	0.04313	63	0.04194	58.62	0.04865	59.37	0.0474	53.61	0.11515
62.94	0.04144	63.33	0.03982	58.92	0.04605	59.68	0.04585	53.89	0.10972
63.26	0.0399	63.65	0.03784	59.23	0.04369	59.99	0.04457	54.17	0.10438
63.59	0.03848	63.98	0.03596	59.53	0.04158	60.3	0.04355	54.45	0.09914
63.92	0.03717	64.31	0.03419	59.84	0.03969	60.61	0.04274	54.73	0.09399
64.24	0.03595	64.64	0.03251	60.14	0.03801	60.92	0.0421	55.01	0.08893
64.57	0.03482	64.97	0.03093	60.45	0.03653	61.23	0.0416	55.28	0.08398
64.9	0.03375	65.29	0.02941	60.76	0.03522	61.54	0.04121	55.56	0.07914
65.22	0.03274	65.62	0.02797	61.06	0.03406	61.84	0.04087	55.84	0.07443
65.55	0.03177	65.95	0.02659	61.37	0.03303	62.15	0.04056	56.12	0.06985
65.87	0.03083	66.28	0.02528	61.67	0.03209	62.46	0.04023	56.4	0.0654
66.2	0.02992	66.61	0.02401	61.98	0.03123	62.77	0.03985	56.68	0.0611
66.53	0.02902	66.94	0.02279	62.28	0.03041	63.08	0.03939	56.96	0.05697
66.85	0.02813	67.26	0.02163	62.59	0.02961	63.39	0.03881	57.24	0.05298
67.18	0.02725	67.59	0.0205	62.89	0.02881	63.7	0.03811	57.52	0.04918
67.5	0.02637	67.92	0.01941	63.2	0.02798	64.01	0.03724	57.8	0.04555
67.83	0.02547	68.25	0.01837	63.5	0.02709	64.32	0.03621	58.08	0.0421
68.16	0.02457	68.58	0.01737	63.81	0.02614	64.63	0.03499	58.36	0.03884
68.48	0.02364	68.9	0.01641	64.11	0.02511	64.94	0.0336	58.64	0.03578
68.81	0.0227	69.23	0.01549	64.42	0.02398	65.25	0.03203	58.91	0.03293
69.13	0.02173	69.56	0.01461	64.72	0.02275	65.56	0.0303	59.19	0.03028
69.46	0.02073	69.89	0.01377	65.03	0.02142	65.86	0.02842	59.47	0.02783
69.79	0.01969	70.22	0.01297	65.33	0.01998	66.17	0.0264	59.75	0.0256
70.11	0.01861	70.54	0.01221	65.64	0.01846	66.48	0.02429	60.03	0.02357
70.44	0.01748	70.87	0.01148	65.95	0.01687	66.79	0.0221	60.31	0.02176
70.77	0.01628	71.2	0.01077	66.25	0.01522	67.1	0.01988	60.59	0.02015
71.09	0.015	71.53	0.01007	66.56	0.01354	67.41	0.01766	60.87	0.01875
71.42	0.01364	71.86	0.00938	66.86	0.01186	67.72	0.01548	61.15	0.01755
71.74	0.01217	72.19	0.00868	67.17	0.01022	68.03	0.01338	61.43	0.01654
72.07	0.01058	72.51	0.00796	67.47	0.00863	68.34	0.01139	61.71	0.01573
72.4	0.00884	72.84	0.00719	67.78	0.00715	68.65	0.00955	61.99	0.01507
72.72	0.00694	73.17	0.00635	68.08	0.0058	68.96	0.00789	62.27	0.01459
73.05	0.00485	73.5	0.00541	68.39	0.0046	69.27	0.00642	62.54	0.01425
73.37	0.00255	73.83	0.00434	68.69	0.00359	69.58	0.00516	62.82	0.01405
73.7	0	74.15	0.00311	69	0.00276	69.88	0.0041	63.1	0.01397
		74.48	0.00168	69.3	0.00211	70.19	0.00324	63.38	0.014
		74.81	0	69.61	0.00163	70.5	0.00253	63.66	0.01411
				69.91	0.00127	70.81	0.00194	63.94	0.01428
				70.22	0.000952976	71.12	0.00138	64.22	0.0145
				70.52	0.000577789	71.43	0.000777886	64.5	0.01475
				70.83	0	71.74	0	64.78	0.01499
								65.06	0.01522
								65.34	0.01541
								65.62	0.01554
								65.89	0.01558
								66.17	0.01554
								66.45	0.01538
								66.73	0.0151
								67.01	0.01466
								67.29	0.0141
								67.57	0.01337
								67.85	0.0125
								68.13	0.01149
								68.41	0.01035
								68.69	0.00909
								68.97	0.00776
								69.25	0.00637
								69.52	0.00497
								69.8	0.00361
								70.08	0.00236
								70.36	0.00128
								70.64	0.000462014
								70.92	-3.68135e-07
								71.2	0

## Sheet: Fig. 3d
Fig. 3d	Far-UV CD spectra of apo- and ligand-bound FatB.
Wavelength (nm)	Apo-FatB	PB-FatB	FePB-FatB	FePBv-FatB	Fe(3,4-DHB)2-FatB
270	0.05167	0.3862	-0.05278	-0.31385	0.92125
269.8	0.08972	0.36493	-0.06122	-0.31445	0.93448
269.6	0.08007	0.31206	-0.09825	-0.32275	0.93547
269.4	0.15345	0.38302	-0.09037	-0.25268	0.89533
269.2	0.09599	0.33952	-0.14121	-0.37482	0.8617
269	0.0659	0.32272	-0.22542	-0.432	0.86918
268.8	0.19595	0.53481	-0.17286	-0.29048	0.84615
268.6	0.20643	0.51943	-0.16974	-0.31639	0.8395
268.4	0.25998	0.69272	-0.08724	-0.26663	0.81368
268.2	0.22261	0.67335	-0.11927	-0.24131	0.80981
268	0.23532	0.67469	-0.12566	-0.30939	0.78512
267.8	0.18965	0.5712	-0.20804	-0.36828	0.79111
267.6	0.22304	0.55481	-0.17019	-0.32945	0.7415
267.4	0.21044	0.51594	-0.1477	-0.38063	0.74552
267.2	0.18315	0.47017	-0.17406	-0.41407	0.72693
267	0.16789	0.44236	-0.15355	-0.41656	0.73246
266.8	0.16014	0.37112	-0.14431	-0.3589	0.6774
266.6	0.13226	0.30023	-0.12847	-0.43614	0.66084
266.4	0.14326	0.22941	-0.10711	-0.46736	0.64893
266.2	0.09624	0.16763	-0.15201	-0.46031	0.63267
266	0.04566	0.11879	-0.20076	-0.49641	0.62847
265.8	0.08966	0.18408	-0.17545	-0.48961	0.63929
265.6	0.11034	0.20811	-0.18455	-0.46341	0.58327
265.4	0.13536	0.14954	-0.15943	-0.44248	0.57974
265.2	0.14671	0.21421	-0.13908	-0.41557	0.51568
265	0.16546	0.19737	-0.10763	-0.40202	0.51377
264.8	0.17069	0.13592	-0.09464	-0.41103	0.50292
264.6	0.1325	0.13756	-0.09685	-0.40821	0.47375
264.4	0.18155	0.13457	-0.12896	-0.45108	0.47767
264.2	0.20673	0.18478	-0.10453	-0.50586	0.43544
264	0.17704	0.06924	-0.12721	-0.5621	0.42415
263.8	0.22338	0.03795	-0.15979	-0.63754	0.45553
263.6	0.29924	0.08301	-0.10401	-0.55042	0.42922
263.4	0.24738	0.0354	-0.11721	-0.56718	0.42918
263.2	0.27713	0.00311	-0.15449	-0.55679	0.46011
263	0.29172	0.0762	-0.17831	-0.57901	0.41098
262.8	0.25217	0.04563	-0.17215	-0.59377	0.44265
262.6	0.27209	-0.03306	-0.12728	-0.57667	0.39599
262.4	0.24902	-0.03322	-0.06787	-0.51721	0.39777
262.2	0.18596	-0.0853	-0.12565	-0.58596	0.35249
262	0.08065	-0.19501	-0.21331	-0.68223	0.34656
261.8	0.05169	-0.20451	-0.26074	-0.73445	0.35835
261.6	0.06105	-0.22626	-0.23905	-0.76526	0.38626
261.4	0.05478	-0.2511	-0.21436	-0.765	0.37381
261.2	0.04915	-0.22238	-0.2451	-0.75215	0.35404
261	0.06044	-0.23622	-0.24724	-0.75371	0.39165
260.8	0.05505	-0.1601	-0.24571	-0.69422	0.37205
260.6	-0.01605	-0.16298	-0.25185	-0.69684	0.42775
260.4	-0.03129	-0.23216	-0.25122	-0.7011	0.42842
260.2	0.00397	-0.16356	-0.21352	-0.67043	0.40241
260	-0.04803	-0.31944	-0.27435	-0.70624	0.41638
259.8	-0.0384	-0.20199	-0.28613	-0.66279	0.41494
259.6	-0.05186	-0.2794	-0.3008	-0.70565	0.38919
259.4	-0.0236	-0.32582	-0.33553	-0.75182	0.37383
259.2	-0.0692	-0.41279	-0.41417	-0.824	0.34308
259	-0.05383	-0.3667	-0.34324	-0.78709	0.35942
258.8	-0.10795	-0.43402	-0.38127	-0.80949	0.30246
258.6	-0.11698	-0.38669	-0.40264	-0.78782	0.38736
258.4	-0.11027	-0.5178	-0.40787	-0.82928	0.30896
258.2	-0.20311	-0.58646	-0.38973	-0.81421	0.2662
258	-0.18396	-0.54539	-0.34268	-0.82179	0.24855
257.8	-0.24563	-0.57978	-0.3687	-0.84007	0.23533
257.6	-0.28562	-0.6128	-0.42125	-0.81823	0.21611
257.4	-0.25997	-0.529	-0.39336	-0.81388	0.18926
257.2	-0.33966	-0.52883	-0.40053	-0.83534	0.1941
257	-0.43085	-0.61886	-0.47909	-0.96274	0.17766
256.8	-0.48111	-0.73	-0.50271	-0.95298	0.11007
256.6	-0.47739	-0.7692	-0.47601	-0.97386	0.08044
256.4	-0.49516	-0.88173	-0.52118	-1.06424	0.08646
256.2	-0.48556	-0.85531	-0.5666	-1.07635	0.10959
256	-0.51929	-0.84165	-0.6309	-1.14817	0.04828
255.8	-0.46113	-0.77818	-0.623	-1.16329	0.03289
255.6	-0.47668	-0.75385	-0.60571	-1.13971	0.01522
255.4	-0.44808	-0.72663	-0.55637	-1.10444	-0.00209
255.2	-0.40921	-0.73387	-0.55546	-1.11761	-0.05293
255	-0.36524	-0.63863	-0.54394	-1.13039	-0.0303
254.8	-0.39207	-0.59515	-0.53995	-1.13266	-0.02088
254.6	-0.40006	-0.67045	-0.57593	-1.24172	-0.07405
254.4	-0.43243	-0.5797	-0.60736	-1.27682	-0.11279
254.2	-0.44068	-0.64705	-0.67682	-1.35986	-0.12481
254	-0.38453	-0.53952	-0.6969	-1.35442	-0.19955
253.8	-0.47509	-0.60852	-0.7899	-1.40946	-0.22864
253.6	-0.39517	-0.50508	-0.76715	-1.38491	-0.24872
253.4	-0.38607	-0.45221	-0.77056	-1.40079	-0.2581
253.2	-0.38988	-0.38682	-0.7898	-1.44594	-0.30467
253	-0.37706	-0.31068	-0.79649	-1.41427	-0.36746
252.8	-0.47807	-0.36002	-0.81604	-1.43854	-0.38539
252.6	-0.50647	-0.41057	-0.84932	-1.47766	-0.44423
252.4	-0.55871	-0.38404	-0.94185	-1.57589	-0.50239
252.2	-0.5683	-0.41257	-0.96386	-1.61895	-0.5924
252	-0.56081	-0.3761	-1.01197	-1.64492	-0.63359
251.8	-0.61424	-0.36177	-1.17368	-1.76581	-0.65949
251.6	-0.61983	-0.35659	-1.2674	-1.84523	-0.68392
251.4	-0.69637	-0.3936	-1.35583	-1.91342	-0.73398
251.2	-0.67028	-0.45301	-1.3753	-1.985	-0.79598
251	-0.69593	-0.50735	-1.45018	-2.08124	-0.86531
250.8	-0.68278	-0.50779	-1.49176	-2.10286	-0.9102
250.6	-0.76037	-0.64101	-1.63142	-2.18349	-1.02802
250.4	-0.77902	-0.65766	-1.68398	-2.2562	-1.08402
250.2	-0.79587	-0.67702	-1.74172	-2.37146	-1.14906
250	-0.85316	-0.67843	-1.81234	-2.50261	-1.26143
249.8	-0.93212	-0.68872	-1.89562	-2.58043	-1.35442
249.6	-0.94028	-0.66452	-1.99015	-2.68057	-1.5332
249.4	-0.98348	-0.68459	-2.09604	-2.74971	-1.61721
249.2	-1.06323	-0.73259	-2.21963	-2.79619	-1.75091
249	-1.09144	-0.91093	-2.35117	-2.9012	-1.89308
248.8	-1.13096	-0.92394	-2.38591	-3.00037	-2.02202
248.6	-1.168	-1.03742	-2.56226	-3.11365	-2.18093
248.4	-1.29002	-1.17369	-2.75917	-3.21452	-2.34761
248.2	-1.36247	-1.24231	-2.87329	-3.3028	-2.57437
248	-1.41626	-1.28063	-3.03195	-3.3615	-2.73696
247.8	-1.52034	-1.40462	-3.18047	-3.51918	-2.92552
247.6	-1.62115	-1.62375	-3.35264	-3.67025	-3.11096
247.4	-1.68405	-1.7546	-3.44533	-3.8246	-3.33009
247.2	-1.78025	-1.94549	-3.56794	-3.94111	-3.45962
247	-1.85161	-2.04356	-3.7018	-4.08108	-3.64622
246.8	-2.02539	-2.21283	-3.84595	-4.25107	-3.80271
246.6	-2.189	-2.38085	-4.00025	-4.4182	-4.00753
246.4	-2.3176	-2.52925	-4.25482	-4.60921	-4.21931
246.2	-2.44882	-2.66903	-4.3983	-4.78185	-4.43349
246	-2.47178	-2.72507	-4.59181	-4.91084	-4.6967
245.8	-2.59236	-2.84335	-4.80142	-5.05131	-4.90829
245.6	-2.75815	-3.08839	-5.03744	-5.22314	-5.10657
245.4	-3.00176	-3.37296	-5.32098	-5.54588	-5.38522
245.2	-3.15132	-3.6202	-5.51775	-5.72563	-5.61892
245	-3.2935	-3.74302	-5.67807	-5.88672	-5.8623
244.8	-3.48607	-3.9462	-5.93351	-6.1453	-6.19835
244.6	-3.67137	-4.1049	-6.15406	-6.36164	-6.45857
244.4	-3.83991	-4.2661	-6.40029	-6.59692	-6.71379
244.2	-4.06959	-4.54523	-6.64208	-6.85926	-7.02835
244	-4.28897	-4.78376	-6.89169	-7.09332	-7.43349
243.8	-4.53205	-5.00168	-7.14872	-7.38016	-7.71798
243.6	-4.82585	-5.34198	-7.51211	-7.73042	-8.10638
243.4	-5.07926	-5.58775	-7.8115	-7.9349	-8.45308
243.2	-5.33945	-5.78217	-8.06946	-8.14386	-8.80258
243	-5.56179	-6.14335	-8.32324	-8.3969	-9.10439
242.8	-5.90541	-6.47806	-8.58117	-8.65473	-9.41351
242.6	-6.24303	-6.87068	-8.93411	-9.02685	-9.86063
242.4	-6.57581	-7.16631	-9.23033	-9.33384	-10.2141
242.2	-6.90156	-7.56233	-9.62978	-9.65977	-10.6174
242	-7.31724	-8.01117	-10.0098	-10.0736	-11.0926
241.8	-7.68845	-8.36932	-10.3424	-10.4894	-11.4577
241.6	-8.0469	-8.76153	-10.6795	-10.8638	-11.8621
241.4	-8.4679	-9.17782	-11.0426	-11.275	-12.3309
241.2	-8.87645	-9.61653	-11.4263	-11.6707	-12.7422
241	-9.28454	-10.0508	-11.8261	-12.0997	-13.1298
240.8	-9.64695	-10.3892	-12.1893	-12.4304	-13.4764
240.6	-10.024	-10.7535	-12.5616	-12.7638	-13.8886
240.4	-10.5075	-11.1835	-13.0555	-13.2076	-14.2895
240.2	-10.9265	-11.6121	-13.4783	-13.6692	-14.702
240	-11.3356	-12.0535	-13.8996	-14.094	-15.1425
239.8	-11.9234	-12.5523	-14.4496	-14.6213	-15.6801
239.6	-12.446	-13.026	-14.9533	-15.139	-16.222
239.4	-13.0624	-13.6344	-15.4675	-15.7043	-16.7069
239.2	-13.6824	-14.2742	-15.93	-16.2289	-17.2084
239	-14.2455	-14.8891	-16.4685	-16.8255	-17.7453
238.8	-14.7143	-15.2677	-16.9442	-17.2187	-18.178
238.6	-15.2081	-15.6642	-17.4369	-17.6803	-18.6615
238.4	-15.9011	-16.3377	-18.0366	-18.3439	-19.2543
238.2	-16.5048	-16.9888	-18.6489	-18.8943	-19.8016
238	-17.2547	-17.6701	-19.2852	-19.4864	-20.3961
237.8	-17.876	-18.3437	-19.8984	-20.064	-21.0322
237.6	-18.673	-19.1079	-20.6674	-20.8277	-21.7644
237.4	-19.4823	-19.8857	-21.4292	-21.5566	-22.3873
237.2	-20.2443	-20.608	-22.1957	-22.2116	-23.073
237	-20.9818	-21.2782	-22.8361	-22.8543	-23.7397
236.8	-21.6011	-21.8513	-23.4724	-23.4524	-24.3043
236.6	-22.4618	-22.7074	-24.2474	-24.2863	-25.0066
236.4	-23.2975	-23.553	-25.0814	-25.1038	-25.7379
236.2	-24.0749	-24.2984	-25.8543	-25.8333	-26.3728
236	-24.9641	-25.2942	-26.7669	-26.7172	-27.1511
235.8	-25.8845	-26.203	-27.6862	-27.6929	-27.9204
235.6	-26.9305	-27.2638	-28.661	-28.7027	-28.8251
235.4	-28.0259	-28.3481	-29.7104	-29.7795	-29.6877
235.2	-29.2879	-29.5024	-30.9069	-30.89	-30.7718
235	-30.5231	-30.8066	-32.0715	-32.0396	-31.791
234.8	-31.6521	-32.0582	-33.2326	-33.164	-32.7415
234.6	-32.5863	-33.0545	-34.1346	-34.0493	-33.5159
234.4	-33.4924	-33.9282	-35.0237	-34.9881	-34.3212
234.2	-34.3823	-34.8715	-35.954	-35.8972	-35.1877
234	-35.4934	-36.0256	-36.9867	-36.947	-36.0363
233.8	-36.4082	-36.9639	-37.8457	-37.819	-36.7851
233.6	-37.5804	-38.1998	-39.0526	-38.998	-37.8833
233.4	-38.8007	-39.3627	-40.2961	-40.1915	-38.9434
233.2	-39.8298	-40.4349	-41.3358	-41.1338	-39.9058
233	-41.0373	-41.7284	-42.4948	-42.3925	-40.9427
232.8	-42.1383	-42.9374	-43.5824	-43.445	-41.849
232.6	-43.3205	-44.1484	-44.8043	-44.6322	-42.9334
232.4	-44.5282	-45.3991	-46.0397	-45.8451	-44.057
232.2	-45.7647	-46.5868	-47.2849	-47.0563	-45.2111
232	-47.1696	-48.0837	-48.6667	-48.4741	-46.5427
231.8	-48.5399	-49.5219	-49.9619	-49.8102	-47.6931
231.6	-49.834	-50.7938	-51.3649	-51.0574	-48.9067
231.4	-51.2537	-52.3044	-52.7752	-52.5588	-50.2663
231.2	-52.5337	-53.635	-54.1263	-53.9125	-51.4077
231	-53.9395	-55.0702	-55.5143	-55.3913	-52.685
230.8	-55.2934	-56.3441	-56.8926	-56.8341	-53.9476
230.6	-56.5529	-57.6746	-58.2219	-58.1371	-55.1887
230.4	-57.9295	-58.9307	-59.5857	-59.519	-56.4971
230.2	-59.3687	-60.4171	-61.1456	-61.0233	-57.7592
230	-60.7767	-61.8324	-62.5642	-62.4241	-59.092
229.8	-61.9	-62.9815	-63.76	-63.5974	-60.1863
229.6	-63.242	-64.2773	-65.1488	-64.9769	-61.4531
229.4	-64.5829	-65.6943	-66.5139	-66.3557	-62.7213
229.2	-65.9349	-66.9804	-67.8202	-67.6837	-63.956
229	-67.1364	-68.1422	-69.1388	-69.0267	-65.226
228.8	-68.5295	-69.432	-70.5546	-70.4217	-66.5014
228.6	-69.9317	-70.9066	-71.9408	-71.8968	-67.7681
228.4	-71.176	-72.2193	-73.2613	-73.1887	-69.0771
228.2	-72.3184	-73.339	-74.6024	-74.5264	-70.2734
228	-73.5966	-74.5729	-75.85	-75.79	-71.3828
227.8	-74.8437	-75.8613	-77.1586	-77.1447	-72.6988
227.6	-76.1606	-77.1645	-78.5186	-78.4417	-73.933
227.4	-77.4243	-78.2833	-79.717	-79.6685	-75.1512
227.2	-78.7467	-79.4195	-81.1415	-81.0363	-76.5724
227	-79.9172	-80.4972	-82.2993	-82.2094	-77.771
226.8	-81.0766	-81.6183	-83.4789	-83.3477	-78.9367
226.6	-82.1782	-82.795	-84.685	-84.5662	-80.1312
226.4	-83.3475	-83.877	-85.8568	-85.6933	-81.3143
226.2	-84.3567	-84.8782	-86.9377	-86.7831	-82.33
226	-85.5147	-85.9391	-88.1059	-87.8356	-83.5516
225.8	-86.5433	-86.8844	-89.1528	-88.8777	-84.5744
225.6	-87.5913	-87.9594	-90.2178	-90.0356	-85.7115
225.4	-88.9011	-89.1515	-91.5251	-91.3421	-86.906
225.2	-89.9604	-90.0636	-92.572	-92.3791	-87.935
225	-90.9262	-91.0776	-93.6559	-93.3829	-88.9475
224.8	-91.8755	-92.0657	-94.6346	-94.3648	-89.8543
224.6	-92.9264	-93.1043	-95.5638	-95.364	-90.9121
224.4	-93.8268	-93.9282	-96.452	-96.1536	-91.8382
224.2	-94.696	-94.8533	-97.35	-96.9424	-92.712
224	-95.4719	-95.732	-98.1314	-97.7347	-93.5457
223.8	-96.331	-96.6161	-98.9273	-98.5503	-94.4849
223.6	-97.1328	-97.6439	-99.6315	-99.3454	-95.3666
223.4	-97.8599	-98.3988	-100.312	-100.05	-96.1508
223.2	-98.5907	-99.1004	-101.113	-100.718	-96.9511
223	-99.2862	-99.7999	-101.762	-101.348	-97.8413
222.8	-99.9978	-100.332	-102.372	-102.017	-98.5386
222.6	-100.593	-100.94	-103.003	-102.612	-99.2264
222.4	-101.396	-101.778	-103.723	-103.262	-100.039
222.2	-101.921	-102.426	-104.344	-103.696	-100.705
222	-102.555	-102.999	-104.903	-104.195	-101.292
221.8	-103.242	-103.613	-105.42	-104.775	-101.899
221.6	-104.033	-104.32	-105.983	-105.277	-102.516
221.4	-104.522	-104.716	-106.37	-105.748	-103.145
221.2	-105.023	-105.151	-106.787	-106.105	-103.537
221	-105.552	-105.536	-107.157	-106.434	-104.06
220.8	-105.984	-106.059	-107.582	-106.826	-104.501
220.6	-106.382	-106.48	-107.852	-107.072	-104.817
220.4	-106.723	-106.795	-108.035	-107.329	-105.218
220.2	-107.107	-107.299	-108.196	-107.7	-105.605
220	-107.498	-107.705	-108.504	-107.909	-105.977
219.8	-107.81	-108.147	-108.572	-108.102	-106.291
219.6	-108.031	-108.324	-108.689	-108.302	-106.559
219.4	-108.362	-108.53	-108.855	-108.477	-106.776
219.2	-108.527	-108.736	-108.979	-108.546	-106.855
219	-108.821	-109.01	-109.069	-108.675	-107.015
218.8	-108.981	-109.132	-109.017	-108.804	-107.189
218.6	-109.139	-109.393	-108.886	-108.946	-107.383
218.4	-109.264	-109.641	-108.773	-108.904	-107.449
218.2	-109.499	-109.874	-108.713	-108.859	-107.695
218	-109.718	-110.123	-108.859	-108.928	-107.689
217.8	-109.782	-110.241	-108.791	-108.901	-107.803
217.6	-109.972	-110.445	-108.763	-108.778	-107.838
217.4	-110.172	-110.523	-108.613	-108.716	-107.862
217.2	-110.436	-110.69	-108.614	-108.673	-107.861
217	-110.445	-110.658	-108.6	-108.72	-107.729
216.8	-110.677	-110.8	-108.415	-108.498	-107.706
216.6	-110.771	-110.957	-108.105	-108.408	-107.633
216.4	-110.975	-111.226	-107.958	-108.377	-107.555
216.2	-110.998	-111.429	-107.873	-108.186	-107.498
216	-111.146	-111.516	-107.718	-108.077	-107.279
215.8	-111.348	-111.481	-107.382	-107.753	-107.192
215.6	-111.539	-111.626	-107.133	-107.499	-107.115
215.4	-111.683	-111.822	-106.997	-107.379	-107.053
215.2	-111.728	-111.725	-106.766	-107.121	-106.996
215	-111.778	-111.887	-106.536	-106.986	-106.874
214.8	-111.945	-111.95	-106.256	-106.767	-106.632
214.6	-112.01	-112.103	-106.063	-106.62	-106.563
214.4	-112.079	-112.268	-105.835	-106.426	-106.545
214.2	-112.212	-112.4	-105.727	-106.227	-106.427
214	-112.36	-112.503	-105.531	-105.979	-106.418
213.8	-112.557	-112.78	-105.597	-105.903	-106.2
213.6	-112.821	-112.885	-105.412	-105.799	-106.128
213.4	-112.862	-113.111	-105.206	-105.727	-105.81
213.2	-113.081	-113.398	-105.141	-105.646	-105.522
213	-113.273	-113.704	-105.202	-105.65	-105.605
212.8	-113.393	-114.284	-105.127	-105.759	-105.469
212.6	-113.596	-114.475	-104.993	-105.679	-105.401
212.4	-113.907	-114.686	-105.011	-105.612	-105.185
212.2	-114.157	-114.842	-104.913	-105.579	-105.14
212	-114.281	-114.894	-105.082	-105.429	-105.233
211.8	-114.571	-115.098	-105.19	-105.423	-105.263
211.6	-114.893	-115.348	-105.483	-105.585	-105.204
211.4	-115.232	-115.465	-105.475	-105.6	-105.203
211.2	-115.684	-115.869	-105.579	-105.654	-105.356
211	-116.079	-116.116	-105.705	-105.902	-105.38
210.8	-116.118	-116.273	-105.762	-105.898	-105.603
210.6	-116.191	-116.46	-105.759	-106.01	-105.676
210.4	-116.352	-116.739	-105.947	-105.934	-105.955
210.2	-116.448	-116.789	-105.96	-105.977	-106.075
210	-116.695	-116.817	-105.974	-106.02	-106.103
209.8	-117.022	-116.887	-105.984	-106.004	-106.074
209.6	-117.122	-116.755	-105.992	-106.024	-105.968
209.4	-116.886	-116.801	-105.916	-105.909	-105.827
209.2	-116.828	-116.805	-105.838	-105.843	-105.528
209	-116.811	-116.794	-105.602	-105.695	-105.351
208.8	-116.575	-116.685	-105.346	-105.402	-105.082
208.6	-116.256	-116.584	-104.987	-105.152	-104.655
208.4	-115.789	-116.119	-104.531	-104.772	-104.189
208.2	-115.401	-115.65	-104.143	-104.173	-103.812
208	-114.58	-115.116	-103.732	-103.534	-102.941
207.8	-113.926	-114.154	-103.002	-103.044	-102.148
207.6	-112.918	-112.965	-101.95	-102.281	-101.569
207.4	-111.912	-112.181	-101.337	-101.642	-100.448
207.2	-111.009	-111.238	-100.208	-100.753	-99.4919
207	-109.564	-110.239	-99.4455	-99.281	-98.0593
206.8	-108.264	-108.885	-98.4365	-98.0323	-96.5625
206.6	-106.61	-106.819	-97.4515	-95.9826	-95.1134
206.4	-104.71	-105.339	-96.0246	-94.3984	-92.3198
206.2	-102.714	-102.967	-93.8391	-92.5499	-90.3296
206	-100.605	-101.104	-92.2552	-90.615	-87.9892
205.8	-98.5439	-99.4492	-90.2959	-89.0731	-85.7965
205.6	-96.3761	-97.3335	-88.4435	-87.2144	-83.9552
205.4	-94.5099	-95.3354	-86.1944	-85.4094	-82.239
205.2	-92.0067	-92.9801	-84.7273	-83.423	-80.1771
205	-89.8315	-90.7948	-82.449	-81.4191	-77.6752
204.8	-87.3775	-88.1755	-80.5235	-79.3692	-75.9992
204.6	-84.9896	-85.3799	-77.9636	-76.8369	-73.1056
204.4	-81.7698	-82.4512	-74.7305	-74.7421	-70.2441
204.2	-78.205	-79.2017	-71.7804	-71.3574	-67.6252
204	-74.4701	-75.8529	-68.4471	-68.4623	-64.0041
203.8	-70.5882	-72.464	-65.7038	-65.6911	-60.8098
203.6	-67.4679	-68.9317	-62.4935	-61.9683	-57.5524
203.4	-63.429	-64.7224	-59.1392	-58.8723	-54.3385
203.2	-60.0208	-61.2796	-55.5958	-55.2977	-50.5043
203	-56.3293	-57.6369	-50.8773	-51.9772	-47.0907
202.8	-51.8493	-53.3151	-46.5046	-46.6516	-43.1383
202.6	-46.5042	-49.1704	-42.5988	-42.9751	-40.7905
202.4	-41.2741	-44.0215	-38.7635	-38.8885	-37.3051
202.2	-37.9255	-39.3169	-34.7078	-34.2338	-33.9279
202	-33.6779	-34.9752	-31.0811	-30.286	-30.9633
201.8	-28.2274	-29.7218	-26.6697	-25.5428	-26.982
201.6	-22.5308	-25.0797	-22.5757	-21.6706	-22.9439
201.4	-17.7959	-19.1776	-17.5603	-16.4559	-18.9059
201.2	-11.9341	-14.0388	-12.6236	-10.7998	-14.8678
201	-5.9483	-7.95825	-7.74689	-5.04893	-10.8297
200.8	-0.86993	-0.35725	-3.30748	1.07184	-6.79161
200.6	4.23859	2.13985	1.18772	5.16281	-2.75354
200.4	8.19772	4.16455	6.24723	9.35964	1.28454
200.2	12.2444	6.42369	10.2795	12.5374	5.32262
200	16.201	11.0354	14.0046	16.4921	9.3607
199.8	20.1426	13.6732	17.5254	20.0773	13.3988
199.6	24.5731	16.2912	22.845	23.2407	17.4369
199.4	29.3328	18.7566	26.3359	26.8304	21.4749
199.2	33.1384	21.0615	29.8155	30.0388	25.513
199	37.1964	25.7565	33.139	33.2801	29.6078
198.8	41.1888	28.652	36.1185	37.0547	34.061
198.6	44.0814	30.8601	41.119	40.1722	38.8331
198.4	46.9552	33.2673	43.6587	42.8247	45.7727
198.2	49.2698	36.2688	45.687	44.8527	50.8943
198	49.8315	40.4664	47.7547	46.1132	54.2261
197.8	51.537	42.5779	49.6817	49.0186	54.8452
197.6	53.1662	44.8373	50.4791	49.7855	57.8736
197.4	54.5352	46.7853	51.9591	52.9813	57.5364
197.2	54.8469	48.471	52.6631	54.0169	57.3221
197	56.2423	51.9368	51.9353	54.7492	53.9533
196.8	57.3741	53.2569	52.8771	54.928	54.3772
196.6	56.4412	54.4833	53.7493	56.1277	57.0678
196.4	57.9108	55.7424	52.8831	56.7293	54.3905
196.2	57.8393	56.6347	52.5648	56.5553	53.9368
196	56.7214	57.4842	52.9905	56.2169	49.3043
195.8	56.662	57.5796	52.314	56.1077	48.0461
195.6	53.1471	57.2028	51.556	56.3924	49.797
195.4	51.2135	56.9986	51.4007	55.1746	46.2962
195.2	50.7029	57.0986	49.9825	50.961	49.0472
195	48.2463	55.2772	48.2955	48.8328	47.6125
194.8	47.806	54.4728	45.9593	45.9432	46.6555
194.6	46.4961	52.9284	45.7398	44.8392	43.8521
194.4	43.563	51.9455	45.352	42.4497	42.6143
194.2	43.1162	51.2254	41.6311	41.5982	40.4464
194	40.3218	49.8225	40.685	39.7388	39.7665
193.8	37.2692	48.3549	39.2124	37.8365	33.3207
193.6	35.0103	46.8155	39.0086	36.5799	31.6819
193.4	34.6031	44.8215	37.6143	35.3373	26.2742
193.2	32.5337	43.3373	35.7404	32.8246	25.1589
193	30.4912	41.4381	35.5143	33.2968	25.9874
192.8	30.4155	39.3533	33.7545	33.3667	22.1669
192.6	28.0089	38.0799	33.3322	30.8198	21.1859
192.4	27.2849	35.9734	33.8611	31.6244	23.0057
192.2	27.3671	33.5376	33.133	28.3593	24.8794
192	27.9881	31.7902	33.5483	27.7542	26.7506
191.8	26.6759	29.2438	32.7546	26.4596	26.2317
191.6	25.5154	27.1403	32.5057	25.8933	28.0141
191.4	26.178	25.516	33.3281	24.0277	29.8482
191.2	23.8181	23.7373	33.9851	22.9858	32.7472
191	22.8771	21.4391	33.4186	22.9243	31.9357
190.8	22.8342	20.4124	31.5556	21.9504	28.9417
190.6	21.413	18.6873	32.1685	20.1384	24.4336
190.4	21.7341	16.9146	29.6479	19.1094	25.2092
190.2	20.7366	15.2191	29.7336	18.6469	24.5378
190	21.3515	14.7642	31.5305	18.2625	23.4383
189.8	19.1221	14.2332	31.9738	17.6768	21.5632
189.6	19.0709	14.171	34.3236	18.3294	18.5785
189.4	18.9127	12.2671	33.6449	18.4497	18.7004
189.2	17.0133	10.8107	33.0105	17.1461	12.4268
189	16.0287	9.52849	33.1707	16.1258	12.0021
188.8	16.2592	7.54692	33.7736	15.3704	13.9239
188.6	15.8965	7.34169	32.7671	14.778	15.6527
188.4	19.0881	6.97527	34.8161	14.7143	9.86416
188.2	19.7436	5.93425	35.0831	13.1202	9.51154
188	20.0351	6.15172	36.1487	12.0695	10.2695
187.8	21.2742	5.83593	37.0209	13.32	10.9167
187.6	20.6822	6.59069	36.5857	12.6084	8.88224
187.4	19.8101	6.9903	35.6255	11.9569	10.3609
187.2	19.4968	7.12638	36.0847	13.2708	7.97792
187	17.973	6.32081	33.8942	12.0712	1.35656
186.8	17.1902	6.43702	31.436	11.059	0.55506
186.6	14.9665	6.65516	32.9256	9.97874	2.03829
186.4	16.5703	6.37504	34.2268	9.96572	3.68163
186.2	16.4108	6.67623	33.4079	8.62148	4.68139
186	14.6012	6.14897	31.5285	9.8115	1.59714
185.8	15.0675	6.39539	30.5114	11.0602	-0.11374
185.6	15.9127	6.22961	27.3877	12.5324	4.40844
185.4	16.705	5.89603	26.3204	12.0451	1.51692
185.2	16.4455	5.70602	26.0881	11.0498	8.11647
185	16.124	5.40199	25.667	11.1577	6.25114
184.8	16.3526	6.59971	23.4324	10.8011	6.70918
184.6	14.7392	7.18125	22.0938	10.9882	8.70003
184.4	11.4683	6.02263	19.6156	10.1035	14.0516
184.2	10.4024	5.02736	16.2404	9.51278	11.6725
184	10.1131	5.5973	15.3012	8.73836	15.8649
183.8	9.59453	4.98304	13.0182	5.91054	11.36
183.6	8.17708	3.7434	13.0706	7.42996	11.4484
183.4	6.9626	3.12324	10.0821	6.72651	10.6162
183.2	7.29671	4.52724	9.21269	6.41631	11.2487
183	5.73656	4.77292	6.44367	5.0957	7.6946
182.8	6.21806	3.13861	8.13219	5.47963	5.42825
182.6	4.54147	2.03881	6.00753	5.35713	6.08717
182.4	3.50541	1.10515	4.35532	5.14853	7.21854
182.2	3.88837	1.17116	4.4178	5.72262	3.61247
182	4.80908	0.43288	3.56309	2.99789	7.83065
181.8	4.13515	0.04394	2.80578	1.67774	6.69333
181.6	1.31472	0.11881	-0.26591	-1.81623	8.79044
181.4	-0.01036	0.35695	-1.57894	-2.61446	0.16778
181.2	1.87555	-0.27772	-1.17346	-3.17899	4.88758
181	1.03405	-0.27772	-1.81789	-2.76381	3.20123
180.8	-0.45957	-0.27772	-3.0187	-3.14325	2.66135
180.6	1.09471		-2.69497	-2.00459	-1.58774
180.4	0.96385		-3.5186	-2.27245	-7.71162
180.2	-2.16475		-2.90101	-1.39862	-9.01659
180	-2.25891		-3.50931	-1.16012	-7.66514
	--		--		--
	--		--		--
	--		--		--
	--		--		--
	--		--		--
	--		--		--
	--		--		--
	--		--		--
	--		--		--
	--		--		--
	--		--		--
	--		--		--
	--		--		--
	--		--		--
	--		--		--
	--		--		--
	--		--		--
	--		--		--
	--		--		--
	--		--		--
	--		--		--
	--		--		--
	--		--		--
	--		--		--
	--		--		--
	--		--		--
	--		--		--
	--		--		--
	--		--		--
	--		--		--
	--		--		--
	--		--		--
	--		--		--
	--		--		--
	--		--		--
	--		--		--
	--		--		--
	--		--		--
	--		--		--
	--		--		--
	--		--		--
	--		--		--
	--		--		--
	--		--		--
	--		--		--
	--		--		--
	--		--		--
	--		--		--
	--		--		--
	--		--		--
	--		--		--
	--		--		--
	--		--		--
	--		--		--
	--		--		--
	--		--		--
	--		--		--
	--		--		--
	--		--		--
	--		--		--
	--		--		--
	--		--		--
	--		--		--
	--		--		--
	--		--		--
	--		--		--
	--		--		--
	--		--		--
	--		--		--
	--		--		--
	--		--		--
	--		--		--
	--		--		--
	--		--		--
	--		--		--
	--		--		--
	--		--		--
	--		--		--
	--		--		--
	--		--		--
	--		--		--
	--		--		--
	--		--		--
	--		--		--
	--		--		--
	--		--		--
	--		--		--
	--		--		--
	--		--		--
	--		--		--
	--		--		--
	--		--		--
	--		--		--
	--		--		--
	--		--		--
	--		--		--
	--		--		--
	--		--		--
	--		--		--
	--		--		--
	--		--		--
	--		--		--
	--		--		--
	--		--		--
	--		--		--
	--		--		--
	--		--		--
	--		--		--
	--		--		--
	--		--		--
	--		--		--
	--		--		--
	--		--		--
	--		--		--
	--		--		--
	--		--		--
	--		--		--
	--		--		--
	--		--		--
	--		--		--
	--		--		--
	--		--		--
	--		--		--
	--		--		--
	--		--		--
	--		--		--
	--		--		--
	--		--		--
	--		--		--
	--		--		--
	--		--		--
	--		--		--
	--		--		--
	--		--		--
	--		--		--
	--		--		--
	--		--		--
	--		--		--
	--		--		--
	--		--		--
	--		--		--
	--		--		--
	--		--		--
	--		--		--
	--		--		--
	--		--		--
	--		--		--
	--		--		--
	--		--		--
	--		--		--
	--		--		--
	--		--		--
	--		--		--
	--		--		--
	--		--		--
	--		--		--
	--		--		--
	--		--		--
	--		--		--
	--		--		--
	--		--		--
	--		--		--
	--		--		--
	--		--		--
	--		--		--
	--		--		--
	--		--		--
	--		--		--
	--		--		--
	--		--		--
	--		--		--
	--		--		--
	--		--		--
	--		--		--
	--		--		--
	--		--		--
	--		--		--
	--		--		--
	--		--		--
	--		--		--
	--		--		--
	--		--		--
	--		--		--
	--		--		--
	--		--		--
	--		--		--
	--		--		--
	--		--		--
	--		--		--
	--		--		--
	--		--		--
	--		--		--
	--		--		--
	--		--		--
	--		--		--
	--		--		--
	--		--		--
	--		--		--
	--		--		--
	--		--		--
	--		--		--
	--		--		--
	--		--		--
	--		--		--
	--		--		--
	--		--		--
	--		--		--
	--		--		--
	--		--		--
	--		--		--
	--		--		--
	--		--		--
	--		--		--
	--		--		--
	--		--		--
	--		--		--
	--		--		--
	--		--		--
	--		--		--
	--		--		--
	--		--		--
	--		--		--
	--		--		--
	--		--		--
	--		--		--
	--		--		--
	--		--		--
	--		--		--
	--		--		--
	--		--		--
	--		--		--
	--		--		--
	--		--		--
	--		--		--
	--		--		--
	--		--		--
	--		--		--
	--		--		--
	--		--		--
	--		--		--
	--		--		--
	--		--		--
	--		--		--
	--		--		--
	--		--		--
	--		--		--
	--		--		--
	--		--		--
	--		--		--
	--		--		--
	--		--		--
	--		--		--
	--		--		--
	--		--		--
	--		--		--
	--		--		--
	--		--		--
	--		--		--
	--		--		--
	--		--		--
	--		--		--
	--		--		--
	--		--		--
	--		--		--
	--		--		--
	--		--		--
	--		--		--
	--		--		--
	--		--		--
	--		--		--
	--		--		--
	--		--		--
	--		--		--
	--		--		--
	--		--		--
	--		--		--
	--		--		--
	--		--		--
	--		--		--
	--		--		--
	--		--		--
	--		--		--
	--		--		--
	--		--		--
	--		--		--
	--		--		--
	--		--		--
	--		--		--
	--		--		--
	--		--		--
	--		--		--
	--		--		--
	--		--		--
	--		--		--
	--		--		--
	--		--		--
	--		--		--
	--		--		--
	--		--		--
	--		--		--
	--		--		--
	--		--		--
	--		--		--
	--		--		--
	--		--		--
	--		--		--
	--		--		--
	--		--		--
	--		--		--
	--		--		--
	--		--		--
	--		--		--
	--		--		--
	--		--		--
	--		--		--
	--		--		--
	--		--		--
	--		--		--
	--		--		--
	--		--		--
	--		--		--
	--		--		--
	--		--		--
	--		--		--
	--		--		--
	--		--		--
	--		--		--
	--		--		--
	--		--		--
	--		--		--
	--		--		--
	--		--		--
	--		--		--
	--		--		--
	--		--		--
	--		--		--
	--		--		--
	--		--		--
	--		--		--
	--		--		--
	--		--		--
	--		--		--
	--		--		--
	--		--		--
	--		--		--
	--		--		--
	--		--		--
	--		--		--
	--		--		--
	--		--		--

## Sheet: Fig. 5a
Fig. 5a	UV-vis spectra of free FePB and FePB-FatB complexes.
Wavelength (nm)	FePB	WT	H252A	Y317F	H252A/Y317F
800	0	0	0	0	0
799	0.000167746	-0.000199624	-0.000147504	-0.000327093	-0.000258257
798	0.000319407	-2.70864e-05	1.57395e-05	-9.42124e-05	-4.14319e-05
797	0.000355117	-0.000106042	-6.23182e-05	-0.000214303	9.75397e-05
796	0.000631325	0.000129643	0.000206039	-0.00031244	-5.04082e-05
795	0.000700046	0.000123699	0.000113752	1.54128e-05	-0.000106784
794	0.000948205	-2.60358e-05	0.000258016	-0.000168456	-0.00034665
793	0.00116	0.000185707	0.000342192	-0.000317496	7.55565e-06
792	0.00128	0.000168167	0.000231836	-0.000305029	-0.000391875
791	0.00148	0.00038291	0.000449751	-0.000145327	1.58537e-06
790	0.00175	0.000371345	0.000436158	3.7149e-05	-3.97265e-05
789	0.00181	0.000427893	0.000506087	-6.95416e-05	-0.00022488
788	0.00198	0.000409755	0.000672824	5.91177e-06	-0.000102153
787	0.00217	0.000216385	0.000669793	-0.000283134	-0.000441117
786	0.00239	0.000639189	0.000714672	-0.000184035	-0.000219722
785	0.00248	0.000557506	0.000852725	-3.50626e-05	-0.000124044
784	0.00263	0.000519612	0.000771655	-0.000341302	-0.000264878
783	0.00291	0.000829817	0.00101	0.000211549	3.50569e-05
782	0.00311	0.000553267	0.00104	-0.000262811	-0.000326227
781	0.00319	0.000943806	0.00122	-5.53612e-05	-0.000129041
780	0.00341	0.000926867	0.00134	-2.68272e-05	-0.000102153
779	0.00368	0.000971139	0.0013	-0.000136101	-0.000332479
778	0.00385	0.00106	0.00143	7.09164e-05	-0.000155194
777	0.00403	0.00106	0.00162	3.04497e-05	-6.98626e-06
776	0.00419	0.0012	0.00162	3.55762e-05	-9.6306e-05
775	0.00444	0.00126	0.00179	-3.26701e-05	-0.000110968
774	0.00451	0.00122	0.00184	-0.000124007	-0.000272835
773	0.00471	0.00132	0.00187	-1.97186e-05	-0.000106946
772	0.00499	0.00135	0.00203	-0.000150998	-0.000201164
771	0.00515	0.00143	0.00211	3.49262e-05	-0.000150078
770	0.00534	0.00169	0.00225	7.38912e-05	-0.00021148
769	0.00566	0.00178	0.00241	-6.96104e-05	-0.000141548
768	0.00581	0.00169	0.00243	0.00013234	-9.80114e-05
767	0.00603	0.00192	0.00248	-0.000117345	-0.000214564
766	0.00627	0.00206	0.00255	0.00016396	-0.000153245
765	0.00656	0.00203	0.00273	0.000108207	-9.45587e-05
764	0.00677	0.00206	0.00274	-0.000204498	-0.000368614
763	0.00698	0.00207	0.00288	-0.00015421	-0.000221874
762	0.00718	0.0022	0.00303	-0.000110579	-0.000301785
761	0.0074	0.00228	0.00308	-4.32636e-05	-0.000364391
760	0.00761	0.00217	0.00321	-6.88928e-05	-0.00036496
759	0.00787	0.00252	0.00353	6.66439e-05	-5.21555e-05
758	0.00818	0.00266	0.00362	-3.6913e-06	-0.000192029
757	0.0084	0.00282	0.00379	4.10443e-05	-0.000177448
756	0.00864	0.003	0.00388	6.30213e-05	-0.000136189
755	0.0089	0.00294	0.00397	0.000111079	-0.000235155
754	0.00913	0.00317	0.00422	0.000146835	-2.51036e-05
753	0.00945	0.00312	0.00425	6.87979e-05	-4.17166e-05
752	0.00966	0.00316	0.00443	-3.0108e-05	-0.00048865
751	0.00991	0.00352	0.00461	0.000287109	5.62222e-05
750	0.0102	0.00346	0.0046	-0.000154414	-0.000431133
749	0.01045	0.00367	0.00476	0.000160509	-0.000253833
748	0.01079	0.00376	0.00493	0.000149568	-0.00020494
747	0.01097	0.0039	0.00518	0.000175891	-0.000145894
746	0.01127	0.00419	0.00554	0.000304204	0.00011887
745	0.0116	0.00423	0.00554	0.000163823	-0.000114094
744	0.01183	0.00453	0.00574	0.000305504	8.02736e-05
743	0.01217	0.00449	0.0058	0.000244301	-0.000257487
742	0.01243	0.0046	0.00589	9.61078e-05	-0.000234828
741	0.01277	0.00481	0.00617	0.000114394	-5.13823e-05
740	0.01309	0.00483	0.00629	2.02998e-05	-0.000237753
739	0.01337	0.00523	0.00651	0.000341579	9.31938e-05
738	0.01365	0.00524	0.00664	0.000288817	-3.74098e-05
737	0.014	0.00539	0.00674	0.000339186	-0.000155763
736	0.01427	0.00555	0.00705	0.000412746	-3.68823e-05
735	0.0146	0.00564	0.00713	0.000211855	-0.000169124
734	0.01491	0.00593	0.00745	0.000373999	7.60478e-05
733	0.01531	0.00609	0.00767	0.000439081	-4.81334e-05
732	0.01567	0.00635	0.00776	0.000533382	0.000182497
731	0.016	0.00648	0.00808	0.000539028	0.00019034
730	0.01635	0.00645	0.00822	0.00035512	-0.000183256
729	0.01669	0.00685	0.00854	0.000678818	0.000179653
728	0.01704	0.00699	0.00882	0.000635571	1.55188e-05
727	0.0173	0.00738	0.00899	0.000734321	0.000172055
726	0.01774	0.00732	0.00933	0.000660616	0.000272872
725	0.01808	0.00754	0.00939	0.00061405	0.000198831
724	0.01844	0.00777	0.00971	0.000631432	0.000213459
723	0.01884	0.00802	0.00992	0.000687442	0.000353095
722	0.01918	0.0085	0.01039	0.000985177	0.000632414
721	0.0196	0.00838	0.01044	0.000928726	0.00039947
720	0.01997	0.00877	0.0108	0.000955291	0.000431825
719	0.02031	0.0089	0.01085	0.000967959	0.000487436
718	0.02071	0.00912	0.01126	0.00092931	0.00039561
717	0.02109	0.00944	0.01143	0.00106	0.000529063
716	0.02148	0.00973	0.01188	0.00112	0.000713009
715	0.02185	0.01007	0.01213	0.00132	0.000616231
714	0.02228	0.01024	0.01235	0.00138	0.000938051
713	0.0227	0.01051	0.01265	0.00128	0.000728056
712	0.02309	0.01075	0.01298	0.00141	0.000938216
711	0.02351	0.01088	0.01313	0.00132	0.000844944
710	0.02389	0.01126	0.01353	0.0014	0.00102
709	0.02433	0.01153	0.01391	0.00157	0.00106
708	0.02474	0.01176	0.01418	0.00141	0.000924059
707	0.0252	0.01213	0.01449	0.00176	0.00114
706	0.0256	0.01238	0.0148	0.00159	0.00113
705	0.02607	0.01279	0.01518	0.00186	0.00134
704	0.0265	0.01309	0.01545	0.0019	0.00138
703	0.02698	0.01343	0.01589	0.0019	0.00135
702	0.02741	0.01373	0.01617	0.00217	0.00163
701	0.02785	0.01405	0.01654	0.00201	0.00146
700	0.02835	0.01446	0.01689	0.00229	0.00175
699	0.02881	0.01465	0.01714	0.00214	0.00159
698	0.02928	0.01502	0.01769	0.00233	0.00182
697	0.02977	0.01553	0.01802	0.00262	0.00212
696	0.03021	0.01573	0.01834	0.00242	0.00177
695	0.03069	0.01625	0.01876	0.00263	0.00213
694	0.03114	0.01649	0.01922	0.00274	0.00228
693	0.03164	0.017	0.01959	0.00288	0.00225
692	0.0322	0.01726	0.01992	0.003	0.00258
691	0.0327	0.0177	0.02035	0.00291	0.00245
690	0.03318	0.01801	0.02071	0.00323	0.00275
689	0.03368	0.01846	0.02113	0.00322	0.00271
688	0.03423	0.01895	0.02162	0.00337	0.00281
687	0.03476	0.0194	0.02207	0.00365	0.00305
686	0.03524	0.01968	0.02238	0.0036	0.00296
685	0.03578	0.02014	0.02289	0.00383	0.00323
684	0.03632	0.02057	0.02344	0.00388	0.00322
683	0.03688	0.02106	0.02389	0.00399	0.00359
682	0.0374	0.02143	0.02427	0.00407	0.00346
681	0.03792	0.02205	0.02478	0.00432	0.00375
680	0.03855	0.02248	0.02528	0.00457	0.00407
679	0.03908	0.02304	0.02578	0.00459	0.004
678	0.03963	0.02357	0.02632	0.00491	0.0043
677	0.04026	0.02387	0.02673	0.0049	0.0043
676	0.04078	0.02453	0.02732	0.00499	0.00443
675	0.04136	0.0249	0.02778	0.00536	0.00467
674	0.04202	0.02538	0.02824	0.00533	0.00464
673	0.04254	0.02599	0.02879	0.00558	0.00496
672	0.04316	0.02641	0.02936	0.00575	0.00517
671	0.04376	0.02699	0.02987	0.00597	0.00528
670	0.04434	0.02757	0.03045	0.00621	0.00543
669	0.04495	0.02808	0.03094	0.00629	0.00547
668	0.04558	0.0287	0.03157	0.00664	0.00593
667	0.04619	0.02908	0.03217	0.00666	0.00597
666	0.04679	0.02979	0.03276	0.00693	0.00622
665	0.04749	0.03031	0.03331	0.00714	0.00639
664	0.04816	0.03084	0.03381	0.00727	0.00645
663	0.04871	0.03152	0.03445	0.00771	0.00695
662	0.04938	0.03207	0.03498	0.00784	0.00695
661	0.05009	0.03288	0.03573	0.00814	0.00739
660	0.05072	0.0333	0.03622	0.00836	0.00766
659	0.05138	0.03391	0.03679	0.00845	0.00764
658	0.05208	0.03464	0.03754	0.00899	0.00797
657	0.05275	0.03518	0.03806	0.00906	0.00804
656	0.05344	0.03598	0.03884	0.00948	0.00854
655	0.05412	0.03653	0.03946	0.00959	0.00865
654	0.05482	0.03719	0.03998	0.00991	0.00885
653	0.05547	0.03788	0.04073	0.01028	0.00929
652	0.05625	0.03838	0.04133	0.01035	0.00929
651	0.05692	0.03927	0.04205	0.01095	0.00978
650	0.05766	0.03975	0.04283	0.01109	0.01001
649	0.05835	0.04066	0.04344	0.01141	0.01044
648	0.05905	0.04138	0.04415	0.0118	0.01068
647	0.05978	0.042	0.04484	0.01206	0.0108
646	0.06054	0.04275	0.04554	0.01248	0.01137
645	0.06125	0.04336	0.04626	0.01269	0.01148
644	0.06201	0.04423	0.04704	0.01318	0.01199
643	0.06275	0.04483	0.04764	0.01344	0.01228
642	0.06355	0.04566	0.04841	0.0138	0.01266
641	0.06426	0.04648	0.04915	0.01433	0.01307
640	0.06503	0.04702	0.04987	0.01451	0.01325
639	0.06579	0.04801	0.05063	0.01499	0.0137
638	0.06653	0.04866	0.05133	0.01531	0.01412
637	0.06734	0.04945	0.05217	0.0156	0.01445
636	0.06813	0.05023	0.05287	0.01631	0.01508
635	0.06897	0.05091	0.05362	0.01657	0.01528
634	0.0697	0.05179	0.05445	0.01703	0.01588
633	0.07053	0.05256	0.0552	0.01755	0.01631
632	0.07131	0.05341	0.05603	0.01787	0.01671
631	0.07215	0.05434	0.05689	0.01853	0.01744
630	0.07298	0.05516	0.05765	0.01891	0.0176
629	0.07378	0.05611	0.05849	0.0196	0.01835
628	0.07463	0.05682	0.05928	0.02	0.01879
627	0.07541	0.05774	0.06017	0.02049	0.01929
626	0.0763	0.05856	0.06094	0.02108	0.02001
625	0.07708	0.05943	0.06171	0.02141	0.0203
624	0.07792	0.06026	0.06261	0.0222	0.02105
623	0.07884	0.06096	0.06335	0.02256	0.02158
622	0.07969	0.06195	0.06427	0.02313	0.02199
621	0.08051	0.06287	0.06506	0.0238	0.02289
620	0.08141	0.06377	0.06599	0.02437	0.02335
619	0.08229	0.06476	0.06689	0.02512	0.02427
618	0.08319	0.06557	0.06772	0.02568	0.02457
617	0.08402	0.06656	0.06858	0.02631	0.0254
616	0.08489	0.06733	0.06948	0.02704	0.02608
615	0.08583	0.06831	0.07023	0.02753	0.02651
614	0.0867	0.06942	0.07131	0.02853	0.02765
613	0.08763	0.07028	0.07225	0.0292	0.02813
612	0.08857	0.07136	0.07317	0.03002	0.02903
611	0.08952	0.07217	0.07407	0.03062	0.02978
610	0.09043	0.07322	0.07502	0.03131	0.03037
609	0.09136	0.074	0.0758	0.03212	0.03116
608	0.09235	0.07487	0.07675	0.03282	0.03189
607	0.09329	0.07601	0.07769	0.03394	0.03278
606	0.09427	0.07689	0.0786	0.03467	0.03359
605	0.09524	0.07779	0.07954	0.03538	0.03429
604	0.0962	0.07882	0.08056	0.03648	0.03527
603	0.09718	0.07981	0.08145	0.03703	0.03583
602	0.09816	0.0808	0.08229	0.03815	0.03682
601	0.09914	0.08162	0.0833	0.03892	0.03754
600	0.10014	0.08279	0.08424	0.03991	0.03851
599	0.10116	0.08364	0.08521	0.04089	0.03943
598	0.10214	0.0846	0.08607	0.04161	0.04038
597	0.10309	0.08562	0.08699	0.04268	0.04133
596	0.10406	0.08662	0.08799	0.04373	0.04212
595	0.10507	0.08761	0.08897	0.04469	0.0432
594	0.10609	0.08844	0.08981	0.04565	0.044
593	0.1071	0.08947	0.0907	0.0464	0.04479
592	0.10811	0.09027	0.09153	0.04748	0.04592
591	0.10907	0.0911	0.0924	0.0483	0.04671
590	0.11004	0.09218	0.09339	0.04957	0.04781
589	0.11109	0.09307	0.09441	0.05055	0.04887
588	0.11206	0.09396	0.09524	0.05142	0.04975
587	0.11304	0.095	0.09618	0.05261	0.05095
586	0.1141	0.09586	0.09701	0.05359	0.05189
585	0.11513	0.09699	0.09795	0.05469	0.05295
584	0.11609	0.09779	0.09889	0.05585	0.05404
583	0.11719	0.0986	0.09969	0.05689	0.05508
582	0.11815	0.0995	0.10059	0.05807	0.05626
581	0.11919	0.1005	0.10154	0.05914	0.05718
580	0.12018	0.10144	0.1023	0.06024	0.05845
579	0.12123	0.10239	0.10336	0.06154	0.05954
578	0.12221	0.10326	0.10421	0.06269	0.06077
577	0.12327	0.10416	0.10512	0.06398	0.06204
576	0.12424	0.10492	0.10599	0.0649	0.06298
575	0.12535	0.10598	0.10686	0.06622	0.06446
574	0.12635	0.10681	0.10772	0.06759	0.06553
573	0.12738	0.10759	0.10851	0.06875	0.0667
572	0.12837	0.10847	0.10938	0.07009	0.06804
571	0.12938	0.10933	0.11027	0.07124	0.06918
570	0.13045	0.11027	0.11116	0.07266	0.07067
569	0.13138	0.11115	0.11196	0.07394	0.07197
568	0.13243	0.1119	0.11273	0.07521	0.07332
567	0.13347	0.11275	0.11355	0.07651	0.0745
566	0.13445	0.11359	0.11439	0.07792	0.076
565	0.13551	0.11438	0.11527	0.0792	0.07718
564	0.13648	0.11528	0.11602	0.08057	0.07866
563	0.13749	0.11597	0.11687	0.0819	0.08
562	0.1385	0.11693	0.11757	0.08324	0.08123
561	0.13948	0.11763	0.11836	0.08467	0.08269
560	0.14049	0.11843	0.11926	0.08609	0.084
559	0.14149	0.11925	0.11994	0.08748	0.08551
558	0.14253	0.11987	0.12073	0.08885	0.08686
557	0.1435	0.12072	0.1214	0.09007	0.08812
556	0.1445	0.12127	0.12208	0.09146	0.08947
555	0.14545	0.12209	0.12275	0.09285	0.09085
554	0.14641	0.12285	0.12355	0.09436	0.09237
553	0.14736	0.12351	0.12421	0.0958	0.0938
552	0.14831	0.12439	0.1249	0.09716	0.09517
551	0.14927	0.12483	0.12556	0.09859	0.09649
550	0.15023	0.12545	0.12613	0.09982	0.09768
549	0.15113	0.12613	0.12688	0.10128	0.09935
548	0.15209	0.12671	0.1275	0.10264	0.10064
547	0.15308	0.12748	0.12811	0.104	0.10218
546	0.1539	0.12786	0.12859	0.10524	0.10343
545	0.15475	0.12841	0.12901	0.10659	0.1047
544	0.15567	0.12935	0.12997	0.10839	0.10648
543	0.15659	0.12968	0.13038	0.10956	0.10761
542	0.15746	0.13035	0.13101	0.11094	0.10914
541	0.15836	0.13072	0.13138	0.1122	0.11043
540	0.15917	0.13125	0.13189	0.11348	0.11159
539	0.16005	0.13168	0.1324	0.11483	0.11307
538	0.16081	0.13221	0.13292	0.11642	0.1145
537	0.16172	0.13284	0.13348	0.11777	0.11606
536	0.16255	0.13319	0.13385	0.11912	0.11728
535	0.16329	0.13358	0.1342	0.12021	0.1183
534	0.16406	0.1341	0.13475	0.12176	0.11998
533	0.16484	0.13441	0.13507	0.12301	0.12101
532	0.16558	0.13478	0.13541	0.12419	0.12251
531	0.16631	0.13501	0.13582	0.12551	0.12359
530	0.16706	0.13547	0.13625	0.12679	0.12491
529	0.16773	0.1356	0.13641	0.12792	0.12607
528	0.16846	0.13585	0.13669	0.12906	0.12703
527	0.16915	0.13622	0.13703	0.13045	0.12859
526	0.16983	0.13655	0.13734	0.13166	0.12966
525	0.17043	0.13701	0.13769	0.13294	0.13117
524	0.17107	0.13696	0.13784	0.13397	0.13226
523	0.1717	0.13736	0.13811	0.13516	0.13327
522	0.17229	0.13743	0.13828	0.13617	0.13454
521	0.1729	0.13751	0.13841	0.13729	0.13544
520	0.17346	0.13781	0.13867	0.13838	0.13676
519	0.174	0.13799	0.13885	0.13955	0.13777
518	0.17452	0.13812	0.13892	0.14054	0.13872
517	0.17508	0.13815	0.13897	0.1415	0.13963
516	0.17553	0.13811	0.1391	0.14252	0.14073
515	0.17603	0.13822	0.13912	0.14342	0.14164
514	0.17647	0.13828	0.13924	0.14444	0.14245
513	0.17692	0.13828	0.13925	0.14527	0.14344
512	0.17721	0.13828	0.13931	0.14624	0.14445
511	0.17762	0.13832	0.13928	0.14718	0.14526
510	0.17811	0.13835	0.13922	0.14805	0.14618
509	0.17842	0.13802	0.13911	0.14861	0.14673
508	0.17875	0.13803	0.13909	0.14946	0.14765
507	0.17906	0.1379	0.13905	0.15028	0.14843
506	0.17937	0.13774	0.13882	0.15081	0.14883
505	0.17959	0.1377	0.13881	0.15158	0.14976
504	0.17985	0.13754	0.13867	0.15229	0.15041
503	0.18012	0.13741	0.13848	0.15289	0.15092
502	0.18032	0.13719	0.13829	0.15353	0.1517
501	0.18047	0.13702	0.13805	0.15403	0.15201
500	0.18066	0.13677	0.13788	0.15461	0.1528
499	0.18086	0.13649	0.13764	0.15505	0.15313
498	0.1809	0.1363	0.13737	0.15559	0.15361
497	0.18097	0.13592	0.13724	0.15595	0.15401
496	0.18105	0.13566	0.13693	0.15638	0.15442
[truncated: 256 more rows]

## Sheet: Fig. 5b
Fig. 5b	Comparison between the experimental (Exp.) and calculated (Calc.) absorption spectra for FePB and FePB-FatB.
[truncated: 5,900 more rows]

[truncated: 12 more sheets: Fig. 5c, Fig. 5d, Supplementary Fig. 6, Supplementary Fig. 7, Supplementary Fig. 8, Supplementary Fig. 20b, Supplementary Fig. 20c, Supplementary Fig. 21, Supplementary Fig. 22a, Supplementary Fig. 22b, Supplementary Fig. 25, Supplementary Fig. 26]
